# Supplementary material for: Meta-analysis of northeast Atlantic marine taxa shows contrasting phylogeographic patterns following post-LGM expansions
Source: PeerJ. 2018 Sep 28;6:e5684. doi: 10.7717/peerj.5684 (PMC6166638; doi:10.7717/peerj.5684)
Supplement: Supplemental Information 2 [file peerj-06-5684-s006.zip]

Archive with 29 entries (29 files):
- modiolus_modiolus.fasta
- modiolus_modiolus_lineage1.fasta
- nassarius_nitidus.fasta
- nassarius_reticulatus.fasta
- neomysis_integer.fasta
- owenia_fusiformis.fasta
- owenia_fusiformis_lineage1.fasta
- owenia_fusiformis_lineage2.fasta
- owenia_fusiformis_lineage3.fasta
- palinurus_elephas.fasta
- pectinaria_koreni.fasta
- pectinaria_koreni_lineage1.fasta
- pectinaria_koreni_lineage2.fasta
- pelvetia_canaliculata.fasta
- pomatoschistus_microps.fasta
- pomatoschistus_minutus.fasta
- raja_clavata.fasta
- solea_solea.fasta
- symphodus_melops.fasta
- carcinus_maenas.fasta
- celleporella_hyalina.fasta
- cerastoderma_edule.fasta
- conger_conger.fasta
- dicentrarchus_labrax.fasta
- labrus_bergylta.fasta
- macoma_balthica.fasta
- macoma_balthica_lineage1.fasta
- macoma_balthica_lineage2.fasta
- maja_brachydactyla.fasta
