# Supplementary material for: Meta-analysis of northeast Atlantic marine taxa shows contrasting phylogeographic patterns following post-LGM expansions
Source: PeerJ. 2018 Sep 28;6:e5684. doi: 10.7717/peerj.5684 (PMC6166638; doi:10.7717/peerj.5684)
Supplement: Supplemental Information 2 [file peerj-06-5684-s006.zip › modiolus_modiolus_lineage1.fasta]

>Anglesey1
CTCCTACAGGGTCATAAAAAGAAGTATTAAAATGACGATCAAAAATCAACATAGTAATACCGCCAGCCAGCACAGGCAAAGAAACCAATAAAAGAACAGCTGTTACCACCATAGACCACAAGAACAACATTATCCGCTCTCCTCGCATTACCTCCACCGGCATATTTTTTATACTAGTTAAAAAGTTAATAGATCCACCAATAGAAGAAGCACCTGCCAAATGTAAAGAAAATAAAGATATGTCAACAGCTGGGCCACTATGTCCTGTATATGAAGACAAAGGGGGATATAAAGTCCATCCAGTACCGGACCCGCTTTCAATAAAAGTAGACCTCAACAGTATAAATAATGAAGAGGGGAGAAACCAAAATCTCAAATTGTTAAGTCGCGGAAAAATTATATCTACAGAACCTATTATTAATGGAAGAAGCCAATTCCCAAAACCCCCGACCATTAAAGGCATAACCATAAAGAAAATTATAACTAAAGCATGGGCCGTAACAATGACGTTGTATAACTGATCGTCCCCTAAAAATCTTCCAGGACGACCTAACTCAATTCGAATTAACATTCTTAAACCAATCCCCACCATTCCCGA
>Anglesey2
CTCCTACAGGGTCATAAAAAGAAGTATTAAAATGACGATCAAAAATCAGCATAGTAATACCACCAGCCAGCACAGGCAAAGACACCAATAAAAGAACAGCTGTTACCACCATAGACCACAAGAACAACATTATCCGCTCTCCTCGCATTACCTCCACCGGCATATTTTTTATACTAGTTAAAAAGTTAATAGATCCACCAATAGAAGAAGCACCTGCCAAATGTAAAGAAAATAAAGATATGTCAACAGCTGGGCCACTATGTCCTGTATATGAAGACAAAGGAGGGTATAAAGTCCATCCAGTACCGGACCCGCTTTCAATAAAAGTAGACCTCAACAGTATAAATAATGAAGAGGGGAGAAACCAAAATCTCAAATTGTTAAGTCGCGGAAAAATTATATCTACAGAACCTATTATTAATGGAAGAAGCCAATTCCCAAAACCCCCGACCATTAAAGGCATAACCATAAAGAAAATTATAACTAAAGCATGGGCCGTAACAATGACGTTATATAGCTGATCGTCCCCTAAAAATCTTCCAGGACGACCTAACTCAATTCGAATTAACATTCTTAAACCAATCCCCACCATTCCCGA
>Anglesey3
CTCCTACAGGGTCATAAAAAGAAGTATTAAAATGACGATCAAAAATCAGCATAGTAATACCGCCAGCCAGCACAGGCAAAGACACCAATAAAAGAACAGCTGTTACCACCATAGACCACAAGAACAACATTATCCGCTCTCCTCGCATTACCTCCACCGGCATATTTTTTATACTAGTTAAAAAGTTAATAGATCCACCGATAGAAGAAGCACCTGCCAAATGTAAAGAAAATAAAGATATGTCAACAGCTGGGCCACTATGTCCTGTATATGAAGACAAAGGAGGATATAAAGTCCATCCAGTACCGGACCCGCTTTCAATAAAAGTAGACCTCAACAGTATAAATAATGAAGAGGGGAGAAACCAAAATCTCAAATTGTTAAGTCGCGGAAAAATTATATCTACAGAACCTATTATTAATGGAAGAAGCCAATTCCCAAAACCCCCGACCATTAAAGGCATAACCATAAAGAAAATTATAACTAAAGCATGGGCCGTAACAATGACGTTATATAGCTGATCGTCCCCTAGAAATCTTCCAGGACGACCTAACTCAATTCGAATTAACATTCTTAAACCAATCCCCACCATTCCCGA
>Anglesey4
CTCCTACAGGGTCATAAAAAGAAGTATTAAAATGACGATCAAAAATCAGCATAGTAATACCGCCAGCCAGCACAGGCAAAGACACCAATAAAAGAACAGCTGTTACCACCATAGACCACAAGAACAACATTATCCGCTCTCCTCGCATTACCTCCACCGGCATATTTTTTATACTAGTTAAAAAGTTAATAGATCCACCAATAGAAGAAGCACCTGCCAAATGTAAAGAAAATAAAGATATGTCAACAGCTGGGCCACTATGTCCTGTATATGAAGACAAAGGAGGATATAAAGTCCATCCAGTACCCGACCCGCTTTCAATAAATGTAGACCTCAACAGTATAAATAATGAAGAGGGGAGAAACCAAAATCTCAAATTGTTAAGTCGCGGAAAAATTATATCTACAGAACCTATTATTAATGGAAGAAGCCAATTCCCAAAACCCCCGACCATTAAAGGCATAACCATAAAGAAAATTATAACTAAAGCATGGGCCGTAACAATGACGTTATATAGCTGATCGTCCCCTAAAAATCTTCCAGGACGACCTAACTCAATTCGAATTAACATTCTTAAACCAATCCCCACCATTCCCGA
>Anglesey5
CTCCTACAGGGTCATAAAAAGAAGTATTAAAATGACGATCAAAAATCAGCATAGTAATACCGCCAGCCAGCACAGGCAAAGACACCAATAAAAGAACAGCTGTTACCACCATAGACCACAAGAACAACATTATCCGCTCTCCTCGCATTACCTCCACCGGCATATTTTTTATACTAGTTAAAAAGTTAATAGATCCACCAATAGAAGAAGCACCTGCCAAATGTAAAGAAAATAAAGATATGTCAACAGCTGGGCCACTATGTCCTGTATATGAAGACAAAGGAGGATATAAAGTCCATCCAGTACCCGACCCGCTTTCAATAAATGTAGACCTCAACAGTATAAATAATGAAGAGGGGAGAAACCAAAATCTCAAATTGTTAAGTCGCGGAAAAATTATATCTACAGAACCTATTATTAATGGAAGAAGCCAATTCCCAAAACCCCCGACCATTAAAGGCATAACCATAAAGAAAATTATAACTAAAGCATGGGCCGTAACAATGACGTTATATAGCTGATCGTCCCCTAAAAATCTTCCAGGACGACCTAACTCAATTCGAATTAACATTCTTAAACCAATCCCCACCATTCCCGA
>Anglesey6
CTCCTACAGGGTCATAAAAAGAAGTATTAAAATGACGATCAAAAATCAGCATAGTAATACCGCCAGCCAGCACAGGCAAAGACACCAATAAAAGAACAGCTGTTACCACCATAGACCACAAGAACAACATTATCCGCTCTCCTCGCATTACCTCCACCGGCATATTTTTTATACTAGTTAAAAAGTTAATAGATCCACCAATAGAAGAAGCACCTGCCAAATGTAAAGAAAATAAAGATATGTCAACAGCTGGGCCACTATGTCCTGTATATGAAGACAAAGGAGGATATAAAGTCCATCCAGTACCCGACCCGCTTTCAATAAATGTAGACCTCAACAGTATAAATAATGAAGAGGGGAGAAACCAAAATCTCAAATTGTTAAGTCGCGGAAAAATTATATCTACAGAACCTATTATTAATGGAAGAAGCCAATTCCCAAAACCCCCGACCATTAAAGGCATAACCATAAAGAAAATTATAACTAAAGCATGGGCCGTAACAATGACGTTATATAGCTGATCGTCCCCTAAAAATCTTCCAGGACGACCTAACTCAATTCGAATTAACATTCTTAAACCAATCCCCACCATTCCCGA
>Anglesey7
CTCCTACAGGGTCATAAAAAGAAGTATTAAAATGACGATCAAAAATCAGCATAGTAATACCGCCAGCCAGCACAGGCAAAGACACCAATAAAAGAACAGCTGTTACCACCATAGACCACAAGAACAACATTATCCGCTCTCCTCGCATTACCTCCACCGGCATATTTTTTATACTAGTTAAAAAGTTAATAGATCCACCAATAGAAGAAGCACCTGCCAAATGTAAAGAAAATAAAGATATGTCAACAGCTGGGCCACTATGTCCTGTATATGAAGACAAAGGAGGATATAAAGTCCATCCAGTACCCGACCCGCTTTCAATAAATGTAGACCTCAACAGTATAAATAATGAAGAGGGGAGAAACCAAAATCTCAAATTGTTAAGTCGCGGAAAAATTATATCTACAGAACCTATTATTAATGGAAGAAGCCAATTCCCAAAACCCCCGACCATTAAAGGCATAACCATAAAGAAAATTATAACTAAAGCATGGGCCGTAACAATGACGTTATATAGCTGATCGTCCCCTAAAAATCTTCCAGGACGACCTAACTCAATTCGAATTAACATTCTTAAACCAATCCCCACCATTCCCGA
>Anglesey8
CTCCTACAGGGTCATAAAAAGAAGTATTAAAATGACGATCAAAAATCAGCATAGTAATACCGCCAGCCAGCACAGGCAAAGACACCAATAAAAGAACAGCTGTTACCACCATAGACCACAAGAACAACATTATCCGCTCTCCTCGCATTACCTCCACCGGCATATTTTTTATACTAGTTAAAAAGTTAATAGATCCACCAATAGAAGAAGCACCTGCCAAATGTAAAGAAAATAAAGATATGTCAACAGCTGGGCCACTATGTCCTGTATATGAAGACAAAGGAGGATATAAAGTCCATCCAGTACCCGACCCGCTTTCAATAAATGTAGACCTCAACAGTATAAATAATGAAGAGGGGAGAAACCAAAATCTCAAATTGTTAAGTCGCGGAAAAATTATATCTACAGAACCTATTATTAATGGAAGAAGCCAATTCCCAAAACCCCCGACCATTAAAGGCATAACCATAAAGAAAATTATAACTAAAGCATGGGCCGTAACAATGACGTTATATAGCTGATCGTCCCCTAAAAATCTTCCAGGACGACCTAACTCAATTCGAATTAACATTCTTAAACCAATCCCCACCATTCCCGA
>Anglesey9
CTCCTACAGGGTCATAAAAAGAAGTATTAAAATGACGATCAAAAATCAGCATAGTAATACCGCCAGCCAGCACAGGCAAAGACACCAATAAAAGAACAGCTGTTACCACCATAGACCACAAGAACAACATTATCCGCTCTCCTCGCATTACCTCCACCGGCATATTTTTTATACTAGTTAAAAAGTTAATAGATCCACCAATAGAAGAAGCACCTGCCAAATGTAAAGAAAATAAAGATATGTCAACAGCTGGGCCACTATGTCCTGTATATGAAGACAAAGGAGGATATAAAGTCCATCCAGTACCCGACCCGCTTTCAATAAATGTAGACCTCAACAGTATAAATAATGAAGAGGGGAGAAACCAAAATCTCAAATTGTTAAGTCGCGGAAAAATTATATCTACAGAACCTATTATTAATGGAAGAAGCCAATTCCCAAAACCCCCGACCATTAAAGGCATAACCATAAAGAAAATTATAACTAAAGCATGGGCCGTAACAATGACGTTATATAGCTGATCGTCCCCTAAAAATCTTCCAGGACGACCTAACTCAATTCGAATTAACATTCTTAAACCAATCCCCACCATTCCCGA
>Anglesey10
CTCCTACAGGGTCATAAAAAGAAGTATTAAAATGACGATCAAAAATCAGCATAGTAATACCGCCAGCCAGCACAGGCAAAGACACCAATAAAAGAACAGCTGTTACCACCATAGACCACAAGAACAACATTATCCGCTCTCCTCGCATTACCTCCACCGGCATATTTTTTATACTAGTTAAAAAGTTAATAGATCCACCAATAGAAGAAGCACCTGCCAAATGTAAAGAAAATAAAGATATGTCAACAGCTGGGCCACTATGTCCTGTATATGAAGACAAAGGAGGATATAAAGTCCATCCAGTACCCGACCCGCTTTCAATAAATGTAGACCTCAACAGTATAAATAATGAAGAGGGGAGAAACCAAAATCTCAAATTGTTAAGTCGCGGAAAAATTATATCTACAGAACCTATTATTAATGGAAGAAGCCAATTCCCAAAACCCCCGACCATTAAAGGCATAACCATAAAGAAAATTATAACTAAAGCATGGGCCGTAACAATGACGTTATATAGCTGATCGTCCCCTAAAAATCTTCCAGGACGACCTAACTCAATTCGAATTAACATTCTTAAACCAATCCCCACCATTCCCGA
>Anglesey11
CTCCTACAGGGTCATAAAAAGAAGTATTAAAATGACGATCATAAATCAGCATAGTAATACCGCCAGCCAGCACAGGCAAAGACACCAATAAAAGAACAGCTGTTACCACCATAGACCACAAGAACAACATTATCCGCTCTCCTCGCATTACCTCCACCGGCATATTTTTTATACTAGTTAAAAAGTTAATAGATCCACCAATAGAAGAAGCACCTGCCAAATGTAAAGAAAATAAAGATATGTCAACAGCTGGGCCACTATGTCCTGTATATGAAGACAAAGGAGGATATAAAGTCCATCCAGTACCGGACCCGCTTTCAATAAAAGTAGACCTCAACAGTATAAATAATGAAGAGGGGAGAAACCAAAATCTCAAATTGTTAAGTCGCGGAAAAATTATATCTACAGAACCTATTATTAATGGAAGAAGCCAATTCCCAAAACCCCCGACCATTAAAGGCATAACCATAAAGAAAATTATAACTAAAGCATGGGCCGTAACAATGACGTTATATAGCTGATCGTCCCCTAAAAATCTTTCAGGACGACCTAACTCAATTCGAATTAACATTCTTAAACCAATCCCCACCATTCCCGA
>Anglesey12
CTCCTACAGGGTCATAAAAAGAAGTATTAAAATGACGATCAAAAATCAGCATAGTAATACCGCCAGCCAGCACAGGCAAAGACACCAATAAAAGAACAGCTGTTACCACCATAGACCACAAGAACAACATTATCCGCTCTCCTCGCATTACCTCCACCGGCATATTTTTTATACTAGTTAAAAAGTTAATAGATCCACCAATAGAAGAAGCACCTGCCAAATGTAAAGAAAATAAAGATATGTCAACAGCTGGGCCACTATGTCCTGTATATGAAGACAAAGGAGGATATAAAGTCCATCCAGTACCGGACCCGCTTTCAATAAAAGTAGACCTCAACAGTATAAATAATGAAGAGGGGAGAAATCAAAATCTCAAATTGTTAAGTCGCGGAAAAATTATATCTACAGAACCTATTATTAATGGAAGAAGCCAATTCCCAAAACCCCCGACCATTAAAGGCATAACCATAAAGAAAATTATAACTAAAGCATGGGCCGTAACAATGACGTTATATAGCTGATCGTCCCCTAAAAATCTTCCAGGACGACCTAACTCAATTCGAATTAACATTCTTAAACCAATCCCCACCATTCCCGA
>Anglesey13
CTCCTACAGGGTCATAAAAAGAAGTATTAAAATGACGATCAAAAATCAGCATAGTAATACCGCCAGCCAGCACAGGCAAAGACACCAATAAAAGAACAGCTGTTACCACCATAGACCACAAGAACAACATTATCCGCTCTCCTCGCATTACCTCCACCGGCATATTTTTTATACTAGTTAAAAAGTTAATAGATCCACCAATAGAAGAAGCACCTGCCAAATGTAAAGAAAATAAAGATATGTCAACAGCTGGGCCACTATGTCCTGTATATGAAGACAAAGGAGGATATAAAGTCCATCCAGTACCGGACCCGCTTTCAATAAAAGTAGACCTCAACAGTATAAATAATGAAGAGGGGAGAAATCAAAATCTCAAATTGTTAAGTCGCGGAAAAATTATATCTACAGAACCTATTATTAATGGAAGAAGCCAATTCCCAAAACCCCCGACCATTAAAGGCATAACCATAAAGAAAATTATAACTAAAGCATGGGCCGTAACAATGACGTTATATAGCTGATCGTCCCCTAAAAATCTTCCAGGACGACCTAACTCAATTCGAATTAACATTCTTAAACCAATCCCCACCATTCCCGA
>Iceland1
CTCCTACAGGGTCATAAAAAGAAGTATTAAAATGACGATCAAAAATCAGCATAGTAATACCGCCAGCCAGCACAGGCAAAGACACCAATAAAAGAACAGCTGTTACCACCATAGACCACAAGAACAACATTATCCGCTCTCCTCGCATTACCTCCACCGGCATATTTTTTATACTAGTTAAAAAGTTAATAGATCCACCGATAGAAGAAGCACCTGCCAAATGTAAAGAAAATAAAGATATGTCAACAGCTGGGCCACTATGTCCTGTATATGAAGACAAAGGAGGATATAAAGTCCATCCAGTACCGGACCCGCTTTCAATAAAAGTAGACCTCAACAGTATAAATAATGAAGAGGGGAGAAACCAAAATCTCAAATTGTTAAGTCGCGGAAAAATTATATCTACAGAACCTATTATTAATGGAAGAAGCCAATTCCCAAAACCCCCGACCATTAAAGGCATAACCATAAAGAAAATTATAACTAAAGCATGGGCCGTAACAATGACGTTATATAGCTGATCGTCCCCTAGAAATCTTCCAGGACGACCTAACTCAATTCGAATTAACATTCTTAAACCAATCCCCACCATTCCCGA
>Iceland2
CTCCTACAGGGTCATAAAAAGAAGTATTAAAATGACGATCAAAAATCAGCATAGTAATACCGCCAGCCAGCACAGGCAAAGACACCAATAAAAGAACAGCTGTTACCACCATAGACCACAAGAACAACATTATCCGCTCTCCTCGCATTACCTCCACCGGCATATTTTTTATACTAGTTAAAAAGTTAATAGATCCACCGATAGAAGAAGCACCTGCCAAATGTAAAGAAAATAAAGATATGTCAACAGCTGGGCCACTATGTCCTGTATATGAAGACAAAGGAGGATATAAAGTCCATCCAGTACCGGACCCGCTTTCAATAAAAGTAGACCTCAACAGTATAAATAATGAAGAGGGGAGAAACCAAAATCTCAAATTGTTAAGTCGCGGAAAAATTATATCTACAGAACCTATTATTAATGGAAGAAGCCAATTCCCAAAACCCCCGACCATTAAAGGCATAACCATAAAGAAAATTATAACTAAAGCATGGGCCGTAACAATGACGTTATATAGCTGATCGTCCCCTAGAAATCTTCCAGGACGACCTAACTCAATTCGAATTAACATTCTTAAACCAATCCCCACCATTCCCGA
>Iceland3
CTCCTACAGGGTCATAAAAAGAAGTATTAAAATGACGATCAAAAATCAGCATAGTAATACCGCCAGCCAGCACAGGCAAAGACACCAATAAAAGAACAGCTGTTACCACCATAGACCACAAGAACAACATTATCCGCTCTCCTCGCATTACCTCCACCGGCATATTTTTTATACTAGTTAAAAAGTTAATAGATCCACCGATAGAAGAAGCACCTGCCAAATGTAAAGAAAATAAAGATATGTCAACAGCTGGGCCACTATGTCCTGTATATGAAGACAAAGGAGGATATAAAGTCCATCCAGTACCGGACCCGCTTTCAATAAAAGTAGACCTCAACAGTATAAATAATGAAGAGGGGAGAAACCAAAATCTCAAATTGTTAAGTCGCGGAAAAATTATATCTACAGAACCTATTATTAATGGAAGAAGCCAATTCCCAAAACCCCCGACCATTAAAGGCATAACCATAAAGAAAATTATAACTAAAGCATGGGCCGTAACAATGACGTTATATAGCTGATCGTCCCCTAGAAATCTTCCAGGACGACCTAACTCAATTCGAATTAACATTCTTAAACCAATCCCCACCATTCCCGA
>Iceland4
CTCCTACAGGGTCATAAAAAGAAGTATTAAAATGACGATCAAAAATCAGCATAGTAATACCGCCAGCCAGCACAGGCAAAGACACCAATAAAAGAACAGCTGTTACCACCATAGACCACAAGAACAACATTATCCGCTCTCCTCGCATTACCTCCACCGGCATATTTTTTATACTAGTTAAAAAGTTAATAGATCCACCGATAGAAGAAGCACCTGCCAAATGTAAAGAAAATAAAGATATGTCAACAGCTGGGCCACTATGTCCTGTATATGAAGACAAAGGAGGATATAAAGTCCATCCAGTACCGGACCCGCTTTCAATAAAAGTAGACCTCAACAGTATAAATAATGAAGAGGGGAGAAACCAAAATCTCAAATTGTTAAGTCGCGGAAAAATTATATCTACAGAACCTATTATTAATGGAAGAAGCCAATTCCCAAAACCCCCGACCATTAAAGGCATAACCATAAAGAAAATTATAACTAAAGCATGGGCCGTAACAATGACGTTATATAGCTGATCGTCCCCTAGAAATCTTCCAGGACGACCTAACTCAATTCGAATTAACATTCTTAAACCAATCCCCACCATTCCCGA
>Iceland5
CTCCTACAGGGTCATAAAAAGAAGTATTAAAATGACGATCAAAAATCAGCATAGTAATACCGCCAGCCAGCACAGGCAAAGACACCAATAAAAGAACAGCTGTTACCACCATAGACCACAAGAACAACATTATCCGCTCTCCTCGCATTACCTCCACCGGCATATTTTTTATACTAGTTAAAAAGTTAATAGATCCACCAATAGAAGAAGCACCTGCCAAATGTAAAGAAAATAAAGATATGTCAACAGCTGGGCCACTATGTCCTGTATATGAAGACAAAGGAGGATATAAAGTCCATCCAGTACCCGACCCGCTTTCAATAAATGTAGACCTCAACAGTATAAATAATGAAGAGGGGAGAAACCAAAATCTCAAATTGTTAAGTCGCGGAAAAATTATATCTACAGAACCTATTATTAATGGAAGAAGCCAATTCCCAAAACCCCCGACCATTAAAGGCATAACCATAAAGAAAATTATAACTAAAGCATGGGCCGTAACAATGACGTTATATAGCTGATCGTCCCCTAAAAATCTTCCAGGACGACCTAACTCAATTCGAATTAACATTCTTAAACCAATCCCCACCATTCCCGA
>Iceland6
CTCCTACAGGGTCATAAAAAGAAGTATTAAAATGACGATCAAAAATCAGCATAGTAATACCGCCAGCCAGCACAGGCAAAGACACCAATAAAAGAACAGCTGTTACCACCATAGACCACAAGAACAACATTATCCGCTCTCCTCGCATTACCTCCACCGGCATATTTTTTATACTAGTTAAAAAGTTAATAGATCCACCAATAGAAGAAGCACCTGCCAAATGTAAAGAAAATAAAGATATGTCAACAGCTGGGCCACTATGTCCTGTATATGAAGACAAAGGAGGATATAAAGTCCATCCAGTACCCGACCCGCTTTCAATAAATGTAGACCTCAACAGTATAAATAATGAAGAGGGGAGAAACCAAAATCTCAAATTGTTAAGTCGCGGAAAAATTATATCTACAGAACCTATTATTAATGGAAGAAGCCAATTCCCAAAACCCCCGACCATTAAAGGCATAACCATAAAGAAAATTATAACTAAAGCATGGGCCGTAACAATGACGTTATATAGCTGATCGTCCCCTAAAAATCTTCCAGGACGACCTAACTCAATTCGAATTAACATTCTTAAACCAATCCCCACCATTCCCGA
>Iceland7
CTCCTACAGGGTCATAAAAAGAAGTATTAAAATGACGATCAAAAATCAGCATAGTAATACCGCCAGCCAGCACAGGCAAAGACACCAATAAAAGAACAGCTGTTACCACCATAGACCACAAGAACAACATTATCCGCTCTCCTCGCATTACCTCCACCGGCATATTTTTTATACTAGTTAAAAAGTTAATAGATCCACCAATAGAAGAAGCACCTGCCAAATGTAAAGAAAATAAAGATATGTCAACAGCTGGGCCACTATGTCCTGTATATGAAGACAAAGGAGGATATAAAGTCCATCCAGTACCCGACCCGCTTTCAATAAATGTAGACCTCAACAGTATAAATAATGAAGAGGGGAGAAACCAAAATCTCAAATTGTTAAGTCGCGGAAAAATTATATCTACAGAACCTATTATTAATGGAAGAAGCCAATTCCCAAAACCCCCGACCATTAAAGGCATAACCATAAAGAAAATTATAACTAAAGCATGGGCCGTAACAATGACGTTATATAGCTGATCGTCCCCTAAAAATCTTCCAGGACGACCTAACTCAATTCGAATTAACATTCTTAAACCAATCCCCACCATTCCCGA
>Iceland8
CTCCTACAGGGTCATAAAAAGAAGTATTAAAATGACGATCAAAAATCAGCATAGTAATACCGCCAGCCAGCACAGGCAAAGACACCAATAAAAGAACAGCTGTTACCACCATAGACCACAAGAACAACATTATCCGCTCTCCTCGCATTACCTCCACCGGCATATTTTTTATACTAGTTAAAAAGTTAATAGATCCACCAATAGAAGAAGCACCTGCCAAATGTAAAGAAAATAAAGATATGTCAACAGCTGGGCCACTATGTCCTGTATATGAAGACAAAGGAGGATATAAAGTCCATCCAGTACCCGACCCGCTTTCAATAAATGTAGACCTCAACAGTATAAATAATGAAGAGGGGAGAAACCAAAATCTCAAATTGTTAAGTCGCGGAAAAATTATATCTACAGAACCTATTATTAATGGAAGAAGCCAATTCCCAAAACCCCCGACCATTAAAGGCATAACCATAAAGAAAATTATAACTAAAGCATGGGCCGTAACAATGACGTTATATAGCTGATCGTCCCCTAAAAATCTTCCAGGACGACCTAACTCAATTCGAATTAACATTCTTAAACCAATCCCCACCATTCCCGA
>Iceland9
CTCCTACAGGGTCATAAAAAGAAGTATTAAAATGACGATCAAAAATCAGCATAGTAATACCGCCAGCCAGCACAGGCAAAGACACCAATAAAAGAACAGCTGTTACCACCATAGACCACAAGAACAACATTATCCGCTCTCCTCGCATTACCTCCACCGGCATATTTTTTATACTAGTTAAAAAGTTAATAGATCCACCAATAGAAGAAGCACCTGCCAAATGTAAAGAAAATAAAGATATGTCAACAGCTGGGCCACTATGTCCTGTATATGAAGACAAAGGAGGATATAAAGTCCATCCAGTACCCGACCCGCTTTCAATAAATGTAGACCTCAACAGTATAAATAATGAAGAGGGGAGAAACCAAAATCTCAAATTGTTAAGTCGCGGAAAAATTATATCTACAGAACCTATTATTAATGGAAGAAGCCAATTCCCAAAACCCCCGACCATTAAAGGCATAACCATAAAGAAAATTATAACTAAAGCATGGGCCGTAACAATGACGTTATATAGCTGATCGTCCCCTAAAAATCTTCCAGGACGACCTAACTCAATTCGAATTAACATTCTTAAACCAATCCCCACCATTCCCGA
>Iceland10
CTCCTACAGGGTCATAAAAAGAAGTATTAAAATGACGATCAAAAATCAGCATAGTAATACCGCCAGCCAGCACAGGCAAAGACACCAATAAAAGAACAGCTGTTACCACCATAGACCACAAGAACAACATTATCCGCTCTCCTCGCATTACCTCCACCGGCATATTTTTTATACTAGTTAAAAAGTTAATAGATCCACCAATAGAAGAAGCACCTGCCAAATGTAAAGAAAATAAAGATATGTCAACAGCTGGGCCACTATGTCCTGTATATGAAGACAAAGGAGGATATAAAGTCCATCCAGTACCCGACCCGCTTTCAATAAATGTAGACCTCAACAGTATAAATAATGAAGAGGGGAGAAACCAAAATCTCAAATTGTTAAGTCGCGGAAAAATTATATCTACAGAACCTATTATTAATGGAAGAAGCCAATTCCCAAAACCCCCGACCATTAAAGGCATAACCATAAAGAAAATTATAACTAAAGCATGGGCCGTAACAATGACGTTATATAGCTGATCGTCCCCTAAAAATCTTCCAGGACGACCTAACTCAATTCGAATTAACATTCTTAAACCAATCCCCACCATTCCCGA
>Iceland11
CTCCTACAGGGTCATAAAAAGAAGTATTAAAATGACGATCAAAAATCAGCATAGTAATACCGCCAGCCAGCACAGGCAAAGACACCAATAAAAGAACAGCTGTTACCACCATAGACCACAAGAACAACATTATCCGCTCTCCTCGCATTACCTCCACCGGCATATTTTTTATACTAGTTAAAAAGTTAATAGATCCACCAATAGAAGAAGCACCTGCCAAATGTAAAGAAAATAAAGATATGTCAACAGCTGGGCCACTATGTCCTGTATATGAAGACAAAGGAGGATATAAAGTCCATCCAGTACCCGACCCGCTTTCAATAAATGTAGACCTCAACAGTATAAATAATGAAGAGGGGAGAAACCAAAATCTCAAATTGTTAAGTCGCGGAAAAATTATATCTACAGAACCTATTATTAATGGAAGAAGCCAATTCCCAAAACCCCCGACCATTAAAGGCATAACCATAAAGAAAATTATAACTAAAGCATGGGCCGTAACAATGACGTTATATAGCTGATCGTCCCCTAAAAATCTTCCAGGACGACCTAACTCAATTCGAATTAACATTCTTAAACCAATCCCCACCATTCCCGA
>Iceland12
CTCCTACAGGGTCATAAAAAGAAGTATTAAAATGACGATCAAAAATCAGCATAGTAATACCGCCAGCCAGCACAGGCAAAGACACCAATAAAAGAACAGCTGTTACCACCATAGACCACAAGAACAACATTATCCGCTCTCCTCGCATTACCTCCACCGGCATATTTTTTATACTAGTTAAAAAGTTAATAGATCCACCAATAGAAGAAGCACCTGCCAAATGTAAAGAAAATAAAGATATGTCAACAGCTGGGCCACTATGTCCTGTATATGAAGACAAAGGAGGATATAAAGTCCATCCAGTACCCGACCCGCTTTCAATAAATGTAGACCTCAACAGTATAAATAATGAAGAGGGGAGAAACCAAAATCTCAAATTGTTAAGTCGCGGAAAAATTATATCTACAGAACCTATTATTAATGGAAGAAGCCAATTCCCAAAACCCCCGACCATTAAAGGCATAACCATAAAGAAAATTATAACTAAAGCATGGGCCGTAACAATGACGTTATATAGCTGATCGTCCCCTAAAAATCTTCCAGGACGACCTAACTCAATTCGAATTAACATTCTTAAACCAATCCCCACCATTCCCGA
>Iceland13
CTCCTACAGGGTCATAAAAAGAAGTATTAAAATGACGATCAAAAATCAGCATAGTAATACCGCCAGCCAGCACAGGCAAAGACACCAATAAAAGAACAGCTGTTACCACCATAGACCACAAGAACAACATTATCCGCTCTCCTCGCATTACCTCCACCGGCATATTTTTTATACTAGTTAAAAAGTTAATAGATCCACCAATAGAAGAAGCACCTGCCAAATGTAAAGAAAATAAAGATATGTCAACAGCTGGGCCACTATGTCCTGTATATGAAGACAAAGGAGGATATAAAGTCCATCCAGTACCCGACCCGCTTTCAATAAATGTAGACCTCAACAGTATAAATAATGAAGAGGGGAGAAACCAAAATCTCAAATTGTTAAGTCGCGGAAAAATTATATCTACAGAACCTATTATTAATGGAAGAAGCCAATTCCCAAAACCCCCGACCATTAAAGGCATAACCATAAAGAAAATTATAACTAAAGCATGGGCCGTAACAATGACGTTATATAGCTGATCGTCCCCTAAAAATCTTCCAGGACGACCTAACTCAATTCGAATTAACATTCTTAAACCAATCCCCACCATTCCCGA
>Iceland14
CTCCTACAGGGTCATAAAAAGAAGTATTAAAATGACGATCAAAAATCAGCATAGTAATACCGCCAGCCAGCACAGGCAAAGACACCAATAAAAGAACAGCTGTTACCACCATAGACCACAAGAACAACATTATCCGCTCTCCTCGCATTACCTCCACCGGCATATTTTTTATACTAGTTAAAAAGTTAATAGATCCACCAATAGAAGAAGCACCTGCCAAATGTAAAGAAAATAAAGATATGTCAACAGCTGGGCCACTATGTCCTGTATATGAAGACAAAGGAGGATATAAAGTCCATCCAGTACCCGACCCGCTTTCAATAAATGTAGACCTCAACAGTATAAATAATGAAGAGGGGAGAAACCAAAATCTCAAATTGTTAAGTCGCGGAAAAATTATATCTACAGAACCTATTATTAATGGAAGAAGCCAATTCCCAAAACCCCCGACCATTAAAGGCATAACCATAAAGAAAATTATAACTAAAGCATGGGCCGTAACAATGACGTTATATAGCTGATCGTCCCCTAAAAATCTTCCAGGACGACCTAACTCAATTCGAATTAACATTCTTAAACCAATCCCCACCATTCCCGA
>Iceland15
CTCCTACAGGGTCATAAAAAGAAGTATTAAAATGACGATCAAAAATCAGCATAGTAATACCGCCAGCCAGCACAGGCAAAGACACCAATAAAAGAACAGCTGTTACCACCATAGACCACAAGAACAACATTATCCGCTCTCCTCGCATTACCTCCACCGGCATATTTTTTATACTAGTTAAAAAGTTAATAGATCCACCAATAGAAGAAGCACCTGCCAAATGTAAAGAAAATAAAGATATGTCAACAGCTGGGCCACTATGTCCTGTATATGAAGACAAAGGAGGATATAAAGTCCATCCAGTACCCGACCCGCTTTCAATAAATGTAGACCTCAACAGTATAAATAATGAAGAGGGGAGAAACCAAAATCTCAAATTGTTAAGTCGCGGAAAAATTATATCTACAGAACCTATTATTAATGGAAGAAGCCAATTCCCAAAACCCCCGACCATTAAAGGCATAACCATAAAGAAAATTATAACTAAAGCATGGGCCGTAACAATGACGTTATATAGCTGATCGTCCCCTAAAAATCTTCCAGGACGACCTAACTCAATTCGAATTAACATTCTTAAACCAATCCCCACCATTCCCGA
>Iceland16
CTCCTACAGGGTCATAAAAAGAAGTATTAAAATGACGATCAAAAATCAGCATAGTAATACCGCCAGCCAGCACAGGCAAAGACACCAATAAAAGAACAGCTGTTACCACCATAGACCACAAGAACAACATTATCCGCTCTCCTCGCATTACCTCCACCGGCATATTTTTTATACTAGTTAAAAAGTTAATAGATCCACCAATAGAAGAAGCACCTGCCAAATGTAAAGAAAATAAAGATATGTCAACAGCTGGGCCACTATGTCCTGTATATGAAGACAAAGGAGGATATAAAGTCCATCCAGTACCCGACCCGCTTTCAATAAATGTAGACCTCAACAGTATAAATAATGAAGAGGGGAGAAACCAAAATCTCAAATTGTTAAGTCGCGGAAAAATTATATCTACAGAACCTATTATTAATGGAAGAAGCCAATTCCCAAAACCCCCGACCATTAAAGGCATAACCATAAAGAAAATTATAACTAAAGCATGGGCCGTAACAATGACGTTATATAGCTGATCGTCCCCTAAAAATCTTCCAGGACGACCTAACTCAATTCGAATTAACATTCTTAAACCAATCCCCACCATTCCCGA
>Iceland17
CTCCTACAGGGTCATAAAAAGAAGTATTAAAATGACGATCATAAATCAGCATAGTAATACCGCCAGCCAGCACAGGCAAAGACACCAATAAAAGAACAGCTGTTACCACCATAGACCACAAGAACAACATTATCCGCTCTCCTCGCATTACCTCCACCGGCATATTTTTTATACTAGTTAAAAAGTTAATAGATCCACCAATAGAAGAAGCACCTGCCAAATGTAAAGAAAATAAAGATATGTCAACAGCTGGGCCACTATGTCCTGTATATGAAGACAAAGGAGGATATAAAGTCCATCCAGTACCGGACCCGCTTTCAATAAAAGTAGACCTCAACAGTATAAATAATGAAGAGGGGAGAAACCAAAATCTCAAATTGTTAAGTCGCGGAAAAATTATATCTACAGAACCTATTATTAATGGAAGAAGCCAATTCCCAAAACCCCCGACCATTAAAGGCATAACCATAAAGAAAATTATAACTAAAGCATGGGCCGTAACAATGACGTTATATAGCTGATCGTCCCCTAAAAATCTTTCAGGACGACCTAACTCAATTCGAATTAACATTCTTAAACCAATCCCCACCATTCCCGA
>Iceland18
CTCCTACAGGGTCATAAAAAGAAGTATTAAAATGACGATCAAAAATCAGCATAGTAATACCGCCAGCCAGCACAGGCAAAGACACCAATAAAAGAACAGCTGTTACCACCATAGACCACAAGAACAACATTATCCGCTCTCCTCGCATTACCTCCACCGGCATATTTTTTATACTAGTTAAAAAGTTAATAGATCCACCAATAGAAGAAGCACCTGCCAAATGTAAAGAAAATAAAGATATGTCAACAGCTGGGCCACTATGTCCTGTATATGAAGACAAAGGAGGATATAAAGTCCATCCAGTACCGGACCCGCTTTCAATAAAAGTAGACCTCAACAGTATAAATAATGAAGAGGGGAGAAACCAAAATCTCAAATTGTTAAGTCGCGGAAAAATTATATCTACAGAACCTATTATTAATGGAAGAAGCCAATTCCCAAAACCCCCGACCATTAAAGGCATAACCATAAAGAAAATTATAACTAAAGCATGGGCCGTAACGATGACGTTATATAGCTGATCGTCCCCTAAAAATCTTCCAGGACGACCTAACTCAATTCGAATCAACATTCTTAAACCAATCCCCACCATTCCCGA
>Iceland19
CTCCTACAGGGTCATAAAAAGAAGTATTAAAATGACGATCAAAAATCAGCATAGTAATACCGCCAGCCAGCACAGGCAAAGACACCAATAAAAGAACAGCTGTTACCACCATAGACCACAAGAACAACATTATCCGCTCTCCTCGCATTACCTCCACCGGCATATTTTTTATACTAGTTAAAAAGTTAATAGATCCACCAATAGAAGAAGCACCTGCCAAATGTAAAGAAAATAAAGATATGTCAACAGCTGGGCCACTATGTCCTGTATATGAAGACAAAGGAGGATATAAAGTCCATCCAGTACCGGACCCGCTTTCAATAAAAGTAGACCTCAACAGTATAAATAATGAAGAGGGGAGAAACCAAAATCTCAAATTGTTAAGTCGCGGAAAAATTATATCTACAGAACCTATTATTAATGGAAGAAGCCAATTCCCAAAACCCCCGACCATTAAAGGCATAACCATAAAGAAAATTATAACTAAAGCATGGGCCGTAACAATGACGTTATATAGCTGATCGTCCCCTAAAAATCTTCCAGGACGACCTAACTCAATTCGAATCAACATTCTTAAACCAATCCCCACCATTCCCGA
>Norway1
CTCCTACAGGGTCATAAAAAGAAGTATTAAAATGACGATCAAAAATCAGCATAGTAATACCACCAGCCAGCACAGGCAAAGACACCAATAAAAGAACAGCTGTTACCACCATAGACCACAAGAACAACATTATCCGCTCTCCTCGCATTACCTCCACCGGCATATTTTTTATACTAGTTAAAAAGTTAATAGATCCACCAATAGAAGAAGCACCTGCCAAATGTAAAGAAAATAAAGATATGTCAACAGCTGGGCCACTATGTCCTGTATATGAAGACAAAGGAGGGTATAAAGTCCATCCAGTACCGGACCCGCTTTCAATAAAAGTAGACCTCAACAGTATAAATAATGAAGAGGGGAGAAACCAAAATCTCAAATTGTTAAGTCGCGGAAAAATTATATCTACAGAACCTATTATTAATGGAAGAAGCCAATTCCCAAAACCCCCGACCATTAAAGGCATAACCATAAAGAAAATTATAACTAAAGCATGGGCCGTAACAATGACGTTATATAGCTGATCGTCCCCTAAAAATCTTCCAGGACGACCTAACTCAATTCGAATTAACATTCTTAAACCAATCCCCACCATTCCCGA
>Norway2
CTCCTACAGGGTCATAAAAAGAAGTATTAAAATGACGATCAAAAATCAGCATAGTAATACCGCCAGCCAGCACAGGCAAAGACACCAATAAAAGAACAGCTGTTACCACCATAGACCACAAGAACAACATTATCCGCTCTCCTCGCATTACCTCCACCGGCATATTTTTTATACTAGTTAAAAAGTTAATAGATCCACCGATAGAAGAAGCACCTGCCAAATGTAAAGAAAATAAAGATATGTCAACAGCTGGGCCACTATGTCCTGTATATGAAGACAAAGGAGGATATAAAGTCCATCCAGTACCGGACCCGCTTTCAATAAAAGTAGACCTCAACAGTATAAATAATGAAGAGGGGAGAAACCAAAATCTCAAATTGTTAAGTCGCGGAAAAATTATATCTACAGAACCTATTATTAATGGAAGAAGCCAATTCCCAAAACCCCCGACCATTAAAGGCATAACCATAAAGAAAATTATAACTAAAGCATGGGCCGTAACAATGACGTTATATAGCTGATCGTCCCCTAGAAATCTTCCAGGACGACCTAACTCAATTCGAATTAACATTCTTAAACCAATCCCCACCATTCCCGA
>Norway3
CTCCTACAGGGTCATAAAAAGAAGTATTAAAATGACGATCAAAAATCAGCATAGTAATACCGCCAGCCAGCACAGGCAAAGACACCAATAAAAGAACAGCTGTTACCACCATAGACCACAAGAACAACATTATCCGCTCTCCTCGCATTACCTCCACCGGCATATTTTTTATACTAGTTAAAAAGTTAATAGATCCACCAATAGAAGAAGCACCTGCCAAATGTAAAGAAAATAAAGATATGTCAACAGCTGGGCCACTATGTCCTGTATATGAAGACAAAGGAGGATATAAAGTCCATCCAGTACCCGACCCGCTTTCAATAAATGTAGACCTCAACAGTATAAATAATGAAGAGGGGAGAAACCAAAATCTCAAATTGTTAAGTCGCGGAAAAATTATATCTACAGAACCTATTATTAATGGAAGAAGCCAATTCCCAAAACCCCCGACCATTAAAGGCATAACCATAAAGAAAATTATAACTAAAGCATGGGCCGTAACAATGACGTTATATAGCTGATCGTCCCCTAAAAATCTTCCAGGACGACCTAACTCAATTCGAATTAACATTCTTAAACCAATCCCCACCATTCCCGA
>Norway4
CTCCTACAGGGTCATAAAAAGAAGTATTAAAATGACGATCAAAAATCAGCATAGTAATACCGCCAGCCAGCACAGGCAAAGACACCAATAAAAGAACAGCTGTTACCACCATAGACCACAAGAACAACATTATCCGCTCTCCTCGCATTACCTCCACCGGCATATTTTTTATACTAGTTAAAAAGTTAATAGATCCACCAATAGAAGAAGCACCTGCCAAATGTAAAGAAAATAAAGATATGTCAACAGCTGGGCCACTATGTCCTGTATATGAAGACAAAGGAGGATATAAAGTCCATCCAGTACCCGACCCGCTTTCAATAAATGTAGACCTCAACAGTATAAATAATGAAGAGGGGAGAAACCAAAATCTCAAATTGTTAAGTCGCGGAAAAATTATATCTACAGAACCTATTATTAATGGAAGAAGCCAATTCCCAAAACCCCCGACCATTAAAGGCATAACCATAAAGAAAATTATAACTAAAGCATGGGCCGTAACAATGACGTTATATAGCTGATCGTCCCCTAAAAATCTTCCAGGACGACCTAACTCAATTCGAATTAACATTCTTAAACCAATCCCCACCATTCCCGA
>Norway5
CTCCTACAGGGTCATAAAAAGAAGTATTAAAATGACGATCAAAAATCAGCATAGTAATACCGCCAGCCAGCACAGGCAAAGACACCAATAAAAGAACAGCTGTTACCACCATAGACCACAAGAACAACATTATCCGCTCTCCTCGCATTACCTCCACCGGCATATTTTTTATACTAGTTAAAAAGTTAATAGATCCACCAATAGAAGAAGCACCTGCCAAATGTAAAGAAAATAAAGATATGTCAACAGCTGGGCCACTATGTCCTGTATATGAAGACAAAGGAGGATATAAAGTCCATCCAGTACCCGACCCGCTTTCAATAAATGTAGACCTCAACAGTATAAATAATGAAGAGGGGAGAAACCAAAATCTCAAATTGTTAAGTCGCGGAAAAATTATATCTACAGAACCTATTATTAATGGAAGAAGCCAATTCCCAAAACCCCCGACCATTAAAGGCATAACCATAAAGAAAATTATAACTAAAGCATGGGCCGTAACAATGACGTTATATAGCTGATCGTCCCCTAAAAATCTTCCAGGACGACCTAACTCAATTCGAATTAACATTCTTAAACCAATCCCCACCATTCCCGA
>Norway6
CTCCTACAGGGTCATAAAAAGAAGTATTAAAATGACGATCAAAAATCAGCATAGTAATACCGCCAGCCAGCACAGGCAAAGACACCAATAAAAGAACAGCTGTTACCACCATAGACCACAAGAACAACATTATCCGCTCTCCTCGCATTACCTCCACCGGCATATTTTTTATACTAGTTAAAAAGTTAATAGATCCACCAATAGAAGAAGCACCTGCCAAATGTAAAGAAAATAAAGATATGTCAACAGCTGGGCCACTATGTCCTGTATATGAAGACAAAGGAGGATATAAAGTCCATCCAGTACCCGACCCGCTTTCAATAAATGTAGACCTCAACAGTATAAATAATGAAGAGGGGAGAAACCAAAATCTCAAATTGTTAAGTCGCGGAAAAATTATATCTACAGAACCTATTATTAATGGAAGAAGCCAATTCCCAAAACCCCCGACCATTAAAGGCATAACCATAAAGAAAATTATAACTAAAGCATGGGCCGTAACAATGACGTTATATAGCTGATCGTCCCCTAAAAATCTTCCAGGACGACCTAACTCAATTCGAATTAACATTCTTAAACCAATCCCCACCATTCCCGA
>Norway7
CTCCTACAGGGTCATAAAAAGAAGTATTAAAATGACGATCAAAAATCAGCATAGTAATACCGCCAGCCAGCACAGGCAAAGACACCAATAAAAGAACAGCTGTTACCACCATAGACCACAAGAACAACATTATCCGCTCTCCTCGCATTACCTCCACCGGCATATTTTTTATACTAGTTAAAAAGTTAATAGATCCACCAATAGAAGAAGCACCTGCCAAATGTAAAGAAAATAAAGATATGTCAACAGCTGGGCCACTATGTCCTGTATATGAAGACAAAGGAGGATATAAAGTCCATCCAGTACCCGACCCGCTTTCAATAAATGTAGACCTCAACAGTATAAATAATGAAGAGGGGAGAAACCAAAATCTCAAATTGTTAAGTCGCGGAAAAATTATATCTACAGAACCTATTATTAATGGAAGAAGCCAATTCCCAAAACCCCCGACCATTAAAGGCATAACCATAAAGAAAATTATAACTAAAGCATGGGCCGTAACAATGACGTTATATAGCTGATCGTCCCCTAAAAATCTTCCAGGACGACCTAACTCAATTCGAATTAACATTCTTAAACCAATCCCCACCATTCCCGA
>Norway8
CTCCTACAGGGTCATAAAAAGAAGTATTAAAATGACGATCATAAATCAGCATAGTAATACCGCCAGCCAGCACAGGCAAAGACACCAATAAAAGAACAGCTGTTACCACCATAGACCACAAGAACAACATTATCCGCTCTCCTCGCATTACCTCCACCGGCATATTTTTTATACTAGTTAAAAAGTTAATAGATCCACCAATAGAAGAAGCACCTGCCAAATGTAAAGAAAATAAAGATATGTCAACAGCTGGGCCACTATGTCCTGTATATGAAGACAAAGGAGGATATAAAGTCCATCCAGTACCGGACCCGCTTTCAATAAAAGTAGACCTCAACAGTATAAATAATGAAGAGGGGAGAAACCAAAATCTCAAATTGTTAAGTCGCGGAAAAATTATATCTACAGAACCTATTATTAATGGAAGAAGCCAATTCCCAAAACCCCCGACCATTAAAGGCATAACCATAAAGAAAATTATAACTAAAGCATGGGCCGTAACAATGACGTTATATAGCTGATCGTCCCCTAAAAATCTTTCAGGACGACCTAACTCAATTCGAATTAACATTCTTAAACCAATCCCCACCATTCCCGA
>Norway9
CTCCTACAGGGTCATAAAAAGAAGTGTTAAAATGACGATCAAAAATCAGCATAGTAATACCGCCAGCCAGCACAGGCAAAGACACCAATAAAAGAACAGCTGTTACCACCATAGACCACAAGAACAACATTATCCGCTCTCCTCGCATTACCTCCACCGGCATATTTTTTATACTAGTTAAAAAGTTAATAGAGCCACCAATAGAAGAAGCACCTGCCAAATGTAAAGAAAATAAAGATATGTCAACAGCTGGGCCACTATGTCCTGTATATGAAGACAAAGGAGGATATAAAGTCCATCCAGTACCGGACCCGCTTTCAATAAAAGTAGACCTCAACAGTATAAATAATGAAGAGGGGAGAAACCAAAATCTCAAATTGTTAAGTCGCGGAAAAATTATATCTACAGAACCTATTATTAATGGAAGAAGCCAATTCCCAAAACCCCCGACCATTAAAGGCATAACCATAAAGAAAATTATAACTAAAGCATGGGCCGTAACAATGACGTTATATAGCTGATCGTCCCCTAAAAATCTTCCAGGACGACCTAACTCAATTCGAATTAACATTCTTAAACCAATCCCCACCATTCCCGA
>Norway10
CTCCTACAGGGTCATAAAAAGAAGTATTAAAATGACGATCAAAAATCAGCATAGTAATACCGCCAGCCAGCACAGGCAAAGACACCAATAAAAGAACAGCTGTTACCACCATAGACCACAAGAACAACATTATCCGCTCTCCTCGCATTACCTCCACCGGCATATTTTTTATACTAGTTAAAAAGTTAATAGAGCCACCAATAGAAGAAGCACCTGCCAAATGTAAAGAAAATAAAGATATGTCAACAGCTGGGCCACTATGTCCTGTATATGAAGACAAAGGAGGATATAAAGTCCATCCAGTACCGGACCCGCTTTCAATAAAAGTAGACCTCAACAGTATAAATAATGAAGAGGGGAGAAACCAAAATCTCAAATTGTTAAGTCGCGGAAAAATTATATCTACAGAACCTATTATTAATGGAAGAAGCCAATTCCCAAAACCCCCGACCATTAAAGGCATAACCATAAAGAAAATTATAACTAAAGCATGGGCCGTAACAATGACGTTATATAGCTGATCGTCCCCTAAAAATCTTCCAGGACGACCTAACTCAATTCGAATTAACATTCTTAAACCAATCCCCACCATTCCCGA
>Norway11
CTCCTACAGGGTCATAAAAAGAAGTATTAAAATGACGATCAAAAATCAGCATAGTAATACCGCCCGCCAGCACAGGCAAAGACACCAATAAAAGAACAGCTGTTACCACCATAGACCACAAGAACAACATTATCCGCTCTCCTCGCATTACCTCCACCGGCATATTTTTTATACTAGTTAAAAAGTTAATAGATCCACCAATAGAAGAAGCACCTGCCAAATGTAAAGAAAATAAAGATATGTCAACAGCTGGGCCACTATGTCCTGTATATGAAGACAAAGGAGGATATAAAGTCCATCCAGTACCGGACCCGCTTTCAATAAAAGTAGACCTCAACAGTATAAATAATGAAGAGGGGAGAAACCAAAATCTCAAATTGTTAAGTCGCGGAAAAATTATATCTACAGAACCTATTATTAATGGAAGAAGCCAATTCCCAAAACCCCCGACCATTAAAGGCATAACCATAAAGAAAATTATAACTAAAGCATGGGCCGTAACAATGACGTTATATAGCTGATCGTCCCCTAAAAATCTTCCAGGACGACCTAACTCAATTCGAATTAACATTCTTAAACCAATCCCCACCATTCCCGA
>Norway12
CTCCTACAGGGTCATAAAAAGAAGTATTAAAATGACGATCAAAAATCAGCATAGTAATACCGCCAGCCAGCACAGGCAAAGACACCAATAAAAGAACAGCTGTTACCACCATAGACCACAAGAACAACATTATCCGCTCTCCTCGCATTACCTCCACCGGCATATTTTTTATACTAGTTAAAAAGTTAATAGATCCACCAATAGAAGAAGCACCTGCCAAATGTAAAGAAAATAAAGATATGTCAACAGCTGGGCCACTATGTCCTGTATATGAAGACAAAGGAGGATATAAAGTCCATCCAGTACCGGACCCGCTTTCAATAAAAGTAGACCTCAACAGTATAAATAATGAAGAGGGGAGAAACCAAAATCTCAAATTGTTAAGTCGCGAAAAAATTATATCTACAGAACCTATTATTAATGGAAGAAGCCAATTCCCAAAACCCCCGACCATTAAAGGCATAACCATAAAGAAAATTATAACTAAAGCATGGGCCGTAACAATGACGTTATATAGCTGATCGTCCCCTAAAAATCTTCCAGGACGACCTAACTCAATTCGAATTAACATTCTTAAACCAATCCCCACCATTCCCGA
>Sweden1
CTCCTACAGGGTCATAAAAAGAAGTATTAAAATGACGATCAAAAATCAGCATAGTAATACCGCCAGCCAGCACAGGCAAAGACACCAATAAAAGAACAGCTGTTACCACCATAGACCACAAGAACAACATTATCCGCTCTCCTCGCATTACCTCCACCGGCATATTTTTTATACTAGTTAAAAAGTTAATAGATCCACCGATAGAAGAAGCACCTGCCAAATGTAAAGAAAATAAAGATATGTCAACAGCTGGGCCACTATGTCCTGTATATGAAGACAAAGGAGGATATAAAGTCCATCCAGTACCGGACCCGCTTTCAATAAAAGTAGACCTCAACAGTATAAATAATGAAGAGGGGAGAAACCAAAATCTCAAATTGTTAAGTCGCGGAAAAATTATATCTACAGAACCTATTATTAATGGAAGAAGCCAATTCCCAAAACCCCCGACCATTAAAGGCATAACCATAAAGAAAATTATAACTAAAGCATGGGCCGTAACAATGACGTTATATAGCTGATCGTCCCCTAGAAATCTTCCAGGACGACCTAACTCAATTCGAATTAACATTCTTAAACCAATCCCCACCATTCCCGA
>Sweden2
CTCCTACAGGGTCATAAAAAGAAGTATTAAAATGACGATCAAAAATCAGCATAGTAATACCGCCAGCCAGCACAGGCAAAGACACCAATAAAAGAACAGCTGTTACCACCATAGACCACAAGAACAACATTATCCGCTCTCCTCGCATTACCTCCACCGGCATATTTTTTATACTAGTTAAAAAGTTAATAGATCCACCGATAGAAGAAGCACCTGCCAAATGTAAAGAAAATAAAGATATGTCAACAGCTGGGCCACTATGTCCTGTATATGAAGACAAAGGAGGATATAAAGTCCATCCAGTACCGGACCCGCTTTCAATAAAAGTAGACCTCAACAGTATAAATAATGAAGAGGGGAGAAACCAAAATCTCAAATTGTTAAGTCGCGGAAAAATTATATCTACAGAACCTATTATTAATGGAAGAAGCCAATTCCCAAAACCCCCGACCATTAAAGGCATAACCATAAAGAAAATTATAACTAAAGCATGGGCCGTAACAATGACGTTATATAGCTGATCGTCCCCTAGAAATCTTCCAGGACGACCTAACTCAATTCGAATTAACATTCTTAAACCAATCCCCACCATTCCCGA
>Sweden3
CTCCTACAGGGTCATAAAAAGAAGTATTAAAATGACGATCAAAAATCAGCATAGTAATACCGCCAGCCAGCACAGGCAAAGACACCAATAAAAGAACAGCTGTTACCACCATAGACCACAAGAACAACATTATCCGCTCTCCTCGCATTACCTCCACCGGCATATTTTTTATACTAGTTAAAAAGTTAATAGATCCACCAATAGAAGAAGCACCTGCCAAATGTAAAGAAAATAAAGATATGTCAACAGCTGGGCCACTATGTCCTGTATATGAAGACAAAGGAGGATATAAAGTCCATCCAGTACCCGACCCGCTTTCAATAAATGTAGACCTCAACAGTATAAATAATGAAGAGGGGAGAAACCAAAATCTCAAATTGTTAAGTCGCGGAAAAATTATATCTACAGAACCTATTATTAATGGAAGAAGCCAATTCCCAAAACCCCCGACCATTAAAGGCATAACCATAAAGAAAATTATAACTAAAGCATGGGCCGTAACAATGACGTTATATAGCTGATCGTCCCCTAAAAATCTTCCAGGACGACCTAACTCAATTCGAATTAACATTCTTAAACCAATCCCCACCATTCCCGA
>Sweden4
CTCCTACAGGGTCATAAAAAGAAGTATTAAAATGACGATCAAAAATCAGCATAGTAATACCGCCAGCCAGCACAGGCAAAGACACCAATAAAAGAACAGCTGTTACCACCATAGACCACAAGAACAACATTATCCGCTCTCCTCGCATTACCTCCACCGGCATATTTTTTATACTAGTTAAAAAGTTAATAGATCCACCAATAGAAGAAGCACCTGCCAAATGTAAAGAAAATAAAGATATGTCAACAGCTGGGCCACTATGTCCTGTATATGAAGACAAAGGAGGATATAAAGTCCATCCAGTACCCGACCCGCTTTCAATAAATGTAGACCTCAACAGTATAAATAATGAAGAGGGGAGAAACCAAAATCTCAAATTGTTAAGTCGCGGAAAAATTATATCTACAGAACCTATTATTAATGGAAGAAGCCAATTCCCAAAACCCCCGACCATTAAAGGCATAACCATAAAGAAAATTATAACTAAAGCATGGGCCGTAACAATGACGTTATATAGCTGATCGTCCCCTAAAAATCTTCCAGGACGACCTAACTCAATTCGAATTAACATTCTTAAACCAATCCCCACCATTCCCGA
>Sweden5
CTCCTACAGGGTCATAAAAAGAAGTATTAAAATGACGATCAAAAATCAGCATAGTAATACCGCCAGCCAGCACAGGCAAAGACACCAATAAAAGAACAGCTGTTACCACCATAGACCACAAGAACAACATTATCCGCTCTCCTCGCATTACCTCCACCGGCATATTTTTTATACTAGTTAAAAAGTTAATAGATCCACCAATAGAAGAAGCACCTGCCAAATGTAAAGAAAATAAAGATATGTCAACAGCTGGGCCACTATGTCCTGTATATGAAGACAAAGGAGGATATAAAGTCCATCCAGTACCCGACCCGCTTTCAATAAATGTAGACCTCAACAGTATAAATAATGAAGAGGGGAGAAACCAAAATCTCAAATTGTTAAGTCGCGGAAAAATTATATCTACAGAACCTATTATTAATGGAAGAAGCCAATTCCCAAAACCCCCGACCATTAAAGGCATAACCATAAAGAAAATTATAACTAAAGCATGGGCCGTAACAATGACGTTATATAGCTGATCGTCCCCTAAAAATCTTCCAGGACGACCTAACTCAATTCGAATTAACATTCTTAAACCAATCCCCACCATTCCCGA
>Sweden6
CTCCTACAGGGTCATAAAAAGAAGTATTAAAATGACGATCAAAAATCAGCATAGTAATACCGCCAGCCAGCACAGGCAAAGACACCAATAAAAGAACAGCTGTTACCACCATAGACCACAAGAACAACATTATCCGCTCTCCTCGCATTACCTCCACCGGCATATTTTTTATACTAGTTAAAAAGTTAATAGATCCACCAATAGAAGAAGCACCTGCCAAATGTAAAGAAAATAAAGATATGTCAACAGCTGGGCCACTATGTCCTGTATATGAAGACAAAGGAGGATATAAAGTCCATCCAGTACCCGACCCGCTTTCAATAAATGTAGACCTCAACAGTATAAATAATGAAGAGGGGAGAAACCAAAATCTCAAATTGTTAAGTCGCGGAAAAATTATATCTACAGAACCTATTATTAATGGAAGAAGCCAATTCCCAAAACCCCCGACCATTAAAGGCATAACCATAAAGAAAATTATAACTAAAGCATGGGCCGTAACAATGACGTTATATAGCTGATCGTCCCCTAAAAATCTTCCAGGACGACCTAACTCAATTCGAATTAACATTCTTAAACCAATCCCCACCATTCCCGA
>Sweden7
CTCCTACAGGGTCATAAAAAGAAGTATTAAAATGACGATCAAAAATCAGCATAGTAATACCGCCAGCCAGCACAGGCAAAGACACCAATAAAAGAACAGCTGTTACCACCATAGACCACAAGAACAACATTATCCGCTCTCCTCGCATTACCTCCACCGGCATATTTTTTATACTAGTTAAAAAGTTAATAGATCCACCAATAGAAGAAGCACCTGCCAAATGTAAAGAAAATAAAGATATGTCAACAGCTGGGCCACTATGTCCTGTATATGAAGACAAAGGAGGATATAAAGTCCATCCAGTACCCGACCCGCTTTCAATAAATGTAGACCTCAACAGTATAAATAATGAAGAGGGGAGAAACCAAAATCTCAAATTGTTAAGTCGCGGAAAAATTATATCTACAGAACCTATTATTAATGGAAGAAGCCAATTCCCAAAACCCCCGACCATTAAAGGCATAACCATAAAGAAAATTATAACTAAAGCATGGGCCGTAACAATGACGTTATATAGCTGATCGTCCCCTAAAAATCTTCCAGGACGACCTAACTCAATTCGAATTAACATTCTTAAACCAATCCCCACCATTCCCGA
>Sweden8
CTCCTACAGGGTCATAAAAAGAAGTATTAAAATGACGATCAAAAATCAGCATAGTAATACCGCCAGCCAGCACAGGCAAAGACACCAATAAAAGAACAGCTGTTACCACCATAGACCACAAGAACAACATTATCCGCTCTCCTCGCATTACCTCCACCGGCATATTTTTTATACTAGTTAAAAAGTTAATAGATCCACCAATAGAAGAAGCACCTGCCAAATGTAAAGAAAATAAAGATATGTCAACAGCTGGGCCACTATGTCCTGTATATGAAGACAAAGGAGGATATAAAGTCCATCCAGTACCCGACCCGCTTTCAATAAATGTAGACCTCAACAGTATAAATAATGAAGAGGGGAGAAACCAAAATCTCAAATTGTTAAGTCGCGGAAAAATTATATCTACAGAACCTATTATTAATGGAAGAAGCCAATTCCCAAAACCCCCGACCATTAAAGGCATAACCATAAAGAAAATTATAACTAAAGCATGGGCCGTAACAATGACGTTATATAGCTGATCGTCCCCTAAAAATCTTCCAGGACGACCTAACTCAATTCGAATTAACATTCTTAAACCAATCCCCACCATTCCCGA
>Sweden9
CTCCTACAGGGTCATAAAAAGAAGTATTAAAATGACGATCAAAAATCAGCATAGTAATACCGCCAGCCAGCACAGGCAAAGACACCAATAAAAGAACAGCTGTTACCACCATAGACCACAAGAACAACATTATCCGCTCTCCTCGCATTACCTCCACCGGCATATTTTTTATACTAGTTAAAAAGTTAATAGATCCACCAATAGAAGAAGCACCTGCCAAATGTAAAGAAAATAAAGATATGTCAACAGCTGGGCCACTATGTCCTGTATATGAAGACAAAGGAGGATATAAAGTCCATCCAGTACCCGACCCGCTTTCAATAAATGTAGACCTCAACAGTATAAATAATGAAGAGGGGAGAAACCAAAATCTCAAATTGTTAAGTCGCGGAAAAATTATATCTACAGAACCTATTATTAATGGAAGAAGCCAATTCCCAAAACCCCCGACCATTAAAGGCATAACCATAAAGAAAATTATAACTAAAGCATGGGCCGTAACAATGACGTTATATAGCTGATCGTCCCCTAAAAATCTTCCAGGACGACCTAACTCAATTCGAATTAACATTCTTAAACCAATCCCCACCATTCCCGA
>Sweden10
CTCCTACAGGGTCATAAAAAGAAGTATTAAAATGACGATCAAAAATCAGCATAGTAATACCGCCAGCCAGCACAGGCAAAGACACCAATAAAAGAACAGCTGTTACCACCATAGACCACAAGAACAACATTATCCGCTCTCCTCGCATTACCTCCACCGGCATATTTTTTATACTAGTTAAAAAGTTAATAGATCCACCAATAGAAGAAGCACCTGCCAAATGTAAAGAAAATAAAGATATGTCAACAGCTGGGCCACTATGTCCTGTATATGAAGACAAAGGAGGATATAAAGTCCATCCAGTACCCGACCCGCTTTCAATAAATGTAGACCTCAACAGTATAAATAATGAAGAGGGGAGAAACCAAAATCTCAAATTGTTAAGTCGCGGAAAAATTATATCTACAGAACCTATTATTAATGGAAGAAGCCAATTCCCAAAACCCCCGACCATTAAAGGCATAACCATAAAGAAAATTATAACTAAAGCATGGGCCGTAACAATGACGTTATATAGCTGATCGTCCCCTAAAAATCTTCCAGGACGACCTAACTCAATTCGAATTAACATTCTTAAACCAATCCCCACCATTCCCGA
>Sweden11
CTCCTACAGGGTCATAAAAAGAAGTATTAAAATGACGATCAAAAATCAGCATAGTAATACCGCCAGCCAGCACAGGCAAAGACACCAATAAAAGAACAGCTGTTACCACCATAGACCACAAGAACAACATTATCCGCTCTCCTCGCATTACCTCCACCGGCATATTTTTTATACTAGTTAAAAAGTTAATAGATCCACCAATAGAAGAAGCACCTGCCAAATGTAAAGAAAATAAAGATATGTCAACAGCTGGGCCACTATGTCCTGTATATGAAGACAAAGGAGGATATAAAGTCCATCCAGTACCCGACCCGCTTTCAATAAATGTAGACCTCAACAGTATAAATAATGAAGAGGGGAGAAACCAAAATCTCAAATTGTTAAGTCGCGGAAAAATTATATCTACAGAACCTATTATTAATGGAAGAAGCCAATTCCCAAAACCCCCGACCATTAAAGGCATAACCATAAAGAAAATTATAACTAAAGCATGGGCCGTAACAATGACGTTATATAGCTGATCGTCCCCTAAAAATCTTCCAGGACGACCTAACTCAATTCGAATTAACATTCTTAAACCAATCCCCACCATTCCCGA
>Sweden12
CTCCTACAGGGTCATAAAAAGAAGTATTAAAATGACGATCATAAATCAGCATAGTAATACCGCCAGCCAGCACAGGCAAAGACACCAATAAAAGAACAGCTGTTACCACCATAGACCACAAGAACAACATTATCCGCTCTCCTCGCATTACCTCCACCGGCATATTTTTTATACTAGTTAAAAAGTTAATAGATCCACCAATAGAAGAAGCACCTGCCAAATGTAAAGAAAATAAAGATATGTCAACAGCTGGGCCACTATGTCCTGTATATGAAGACAAAGGAGGATATAAAGTCCATCCAGTACCGGACCCGCTTTCAATAAAAGTAGACCTCAACAGTATAAATAATGAAGAGGGGAGAAACCAAAATCTCAAATTGTTAAGTCGCGGAAAAATTATATCTACAGAACCTATTATTAATGGAAGAAGCCAATTCCCAAAACCCCCGACCATTAAAGGCATAACCATAAAGAAAATTATAACTAAAGCATGGGCCGTAACAATGACGTTATATAGCTGATCGTCCCCTAAAAATCTTTCAGGACGACCTAACTCAATTCGAATTAACATTCTTAAACCAATCCCCACCATTCCCGA
>Sweden13
CTCCTACAGGGTCATAAAAAGAAGTATTAAAATGACGATCAAAAATCAGCATAGTAATACCGCCAGCCAGCACAGGCAAAGACACCAATAAAAGAACAGCTGTTACCACCATAGACCACAAGAACAACATTATCCGCTCTCCTCGCATTACCTCCACCGGCATATTTTTTATACTAGTTAAAAAGTTAATAGAGCCACCAATAGAAGAAGCACCTGCCAAATGTAAAGAAAATAAAGATATGTCAACAGCTGGGCCACTATGTCCTGTATATGAAGACAAAGGAGGATATAAAGTCCATCCAGTACCGGACCCGCTTTCAATAAAAGTAGACCTCAACAGTATAAATAATGAAGAGGGGAGAAACCAAAATCTCAAATTGTTAAGTCGCGGAAAAATTATATCTACAGAACCTATTATTAATGGAAGAAGCCAATTCCCAAAACCCCCGACCATTAAAGGCATAACCATAAAGAAAATTATAACTAAAGCATGGGCCGTAACAATGACGTTATATAGCTGATCGTCCCCTAAAAATCTTCCAGGACGACCTAACTCAATTCGAATTAACATTCTTAAACCAATCCCCACCATTCCCGA
>Sweden14
CTCCTACAGGGTCATAAAAAGAAGTATTAAAATGACGATCAAAAATCAGCATAGTAATACCGCCAGCCAGCACAGGCAAAGACACCAATAAAAGAACAGCTGTTACCACCATAGACCACAAGAACAACATTATCCGCTCTCCTCGCATTACCTCCACCGGCATATTTTTTATACTAGTTAAAAAGTTAATAGATCCACCAATAGAAGAAGCACCTGCCAAATGTAAAGAAAATAAAGATATGTCAACAGCTGGGCCACTATGTCCTGTATATGAAGATAAAGGAGGATATAAAGTCCATCCAGTACCGGACCCGCTTTCAATAAAAGTAGACCTCAACAGTATAAATAATGAAGAGGGGAGAAACCAAAATCTCAAATTGTTAAGTCGCGGAAAAATTATATCTACAGAACCTATTATTAATGGAAGAAGCCAATTCCCAAAACCCCCGACCATTAAAGGCATAACCATAAAGAAAATTATAACTAAAGCATGGGCCGTAACAATGACGTTATATAGCTGATCGTCCCCTAAAAATCTTCCAGGACGACCTAACTCAATTCGAATTAACATTCTTAAACCAATCCCCACCATTCCCGA
>Sweden15
CTCCTACAGGGTCATAAAAAGAAGTATTAAAATGACGATCAAAAATCAGCATAGTAATACCGCCAGCCAGCACAGGCAAAGACACCAATAAAAGAACAGCTGTTACCACCATAGACCACAAGAACAACATTATCCGCTCTCCTCGCATTACCTCCACCGGCATATTTTTTATACTAGTTAAAAAATTAATAGATCCACCAATAGAAGAAGCACCTGCCAAATGTAAAGAAAATAAAGATATGTCAACAGCTGGGCCACTATGTCCTGTATATGAAGACAAAGGAGGATATAAAGTCCATCCAGTACCGGACCCGCTTTCAATAAAAGTAGACCTCAACAGTATAAATAATGAAGAGGGGAGAAACCAAAATCTCAAATTGTTAAGTCGCGGAAAAATTATATCTACAGAACCTATTATTAATGGAAGAAGCCAATTCCCAAAACCCCCGACCATTAAAGGCATAACCATAAAGAAAATTATAACTAAAGCATGGGCCGTAACAATGACGTTATATAGCTGATCGTCCCCTAAAAATCTTCCAGGACGACCTAACTCAATTCGAATTAACATTCTTAAACCAATCCCCACCATTCCCGA
>Sweden16
CTCCTACAGGGTCATAAAAAGAAGTATTAAAATGACGATCAAAAATCAGCATAGTAATACCGCCAGCCAGCACAGGCAAAGACACCAATAAAAGAACAGCTGTTACCACCATAGACCACAAGAACAACATTATCCGCTCTCCTCGCATTACCTCCACCGGCATATTTTTTATACTAGTTAAAAAATTAATAGATCCACCAATAGAAGAAGCACCTGCCAAATGTAAAGAAAATAAAGATATGTCAACAGCTGGGCCACTATGTCCTGTATATGAAGACAAAGGAGGATATAAAGTCCATCCAGTACCGGACCCGCTTTCAATAAAAGTAGACCTCAACAGTATAAATAATGAAGAGGGGAGAAACCAAAATCTCAAATTGTTAAGTCGCGGAAAAATTATATCTACAGAACCTATTATTAATGGAAGAAGCCAATTCCCAAAACCCCCGACCATTAAAGGCATAACCATAAAGAAAATTATAACTAAAGCATGGGCCGTAACAATGACGTTATATAGCTGATCGTCCCCTAAAAATCTTCCAGGACGACCTAACTCAATTCGAATTAACATTCTTAAACCAATCCCCACCATTCCCGA
>Sweden17
CTCCTACAGGGTCATAAAAAGAAGTATTAAAATGACGATCAAAAATCAGCATAGTAATACCGCCAGCCAGCACAGGCAAAGACACCAATAAAAGAACAGCTGTTACCACCATAGACCACAAGAACAACATTATCCGCTCTCCTCGCATTACCTCCACCGGCATATTTTTTATACTAGTTAAAAAGTTAATAGATCCACCAATAGAAGAAGCACCTGCCAAATGTAAAGAAAATAAAGATATGTCAACAGCTGGGCCACTATGTCCTGTATATGAAGACAAAGGAGGATATAAAGTCCATCCAGTACCGGACCCGCTTTCAATAAAAGTAGACCTCAACAGTATAAATAATGAAGAGGGGAGAAATCAAAATCTCAAATTGTTAAGTCGCGGAAAAATTATATCTACAGAACCTATTATTAATGGAAGAAGCCAATTCCCAAAACCCCCGACCATTAAAGGCATAACCATAAAGAAAATTATAACTAAAGCATGGGCCGTAACAATGACGTTATATAGCTGATCGTCCCCTAAAAATCTTCCAGGACGACCTAACTCAATTCGAATTAACATTCTTAAACCAATCCCCACCATTCCCGA
>Sweden18
CTCCTACAGGGTCATAAAAAGAAGTATTAAAATGACGATCAAAAATCAGCATAGTAATACCGCCAGCCAGCACAGGCAAAGACACCAATAAAAGAACAGCTGTTACCACCATAGACCACAAGAACAACATTATCCGCTCTCCTCGCATTACCTCCACCGGCATATTTTTTATACTAGTTAAAAAGTTAATAGATCCACCAATAGAAGAAGCACCTGCCAAATGTAAAGAAAATAAAGATATGTCAACAGCTGGGCCACTATGTCCTGTATATGAGGACAAAGGAGGATATAAAGTCCATCCAGTACCGGACCCGCTTTCAATAAAAGTAGACCTCAACAGTATAAATAATGAAGAGGGGAGAAACCAAAATCTCAAATTGTTAAGTCGCGGAAAAATTATATCTACAGAACCTATTATTAATGGAAGAAGCCAATTCCCAAAACCCCCGACCATTAAAGGCATAACCATAAAGAAAATTATAACTAAAGCATGGGCCGTAACAATGACGTTATATAGCTGATCGTCCCCTAAAAATCTTCCAGGACGACCTAACTCAATTCGAATTAACATTCTTAAACCAATCCCCACCATTCCCGA
>Sweden19
CTCCTACAGGGTCATAAAAAGAAGTATTAAAATGACGATCAAAAATCAGCATAGTAATACCGCCAGCCAGCACAGGCAAAGACACCAATAAAAGAACAGCTGTTACCACCATAGACCACAAGAACAACATTATCCGCTCTCCTCGCATTACCTCCACCGGCATATTTTTTATACTAGTTAAAAAGTTAATAGATCCACCAATAGAAGAAGCACCTGCCAAATGTAAAGAAAATAAAGATATGTCAACAGCTGGGCCACTATGTCCTGTATATGAAGACAAAGGAGGATATAAAGTCCATCCAGTACCGGACCCGCTTTCAATAAAAGTAGACCTCAACAGTATAAATAATGAAGAGGGGAGAAACCAAAATCTCAAATTGTTAAGTCGCGGAAAAATTATATCTACAGAACCTATTATTAATGGAAGAAGCCAATTCCCAAAACCCCCGACCATTAAAGGCATAACCATAAAGAAAATTATAACTAAAGCATGGGCCGTAACAATGACGTTATATAGCTGATCGTCCCCTAAAAATCTTCCAGGACGACCTAACTCAATTCGAATTAACATTCTTAAACCAATCCCCACCATTCCCGA
>Sweden20
CTCCTACAGGGTCATAAAAAGAAGTATTAAAATGACGATCAAAAATCAGCATAGTAATACCGCCAGCCAGCACGGGCAAAGACACCAATAAAAGAACAGCTGTTACCACCATAGACCACAAGAACAACATTATCCGCTCTCCTCGCATTACCTCCACCGGCATATTTTTTATACTAGTTAAAAAGTTAATAGATCCACCAATAGAAGAAGCACCTGCCAAATGTAGAGAAAATAAAGATATGTCAACAGCTGGGCCACTATGTCCTGTATATGAAGACAAAGGAGGGTATAAAGTCCATCCAGTACCGGGCCCGCTTTCAATAAAAGTAGACCTCAACAGTATAAATAATGAAGAGGGGAGAAACCAAAATCTCAAATTGTTAAGTCGCGGAAAAATTATATCTACAGAACCTATTATTAATGGAAGAAGCCAATTCCCAAAACCCCCGACCATTAAAGGCATAACCATAAAGAAAATTATAACTAAAGCATGGGCCGTAACAATGACGTTATATAGCTGATCGTCCCCTAAAAATCTTCCAGGACGACCTAACTCAATTCGAATTAACATTCTTAAACCAATCCCCACCATTCCCGA
>Sweden21
CTCCTACAGGATCATAAAAAGAAGTATTAAAATGACGATCAAAAATCAGCATAGTAATACCGCCAGCCAGCACGGGCAAAGACACCAATAAAAGAACAGCTGTTACCACCATAGACCACAAGAACAACATTATCCGCTCTCCTCGCATTACCTCCACCGGCATATTTTTTATACTAGTTAAAAAGTTAATAGATCCACCAATAGAAGAAGCACCTGCCAAATGTAAAGAAAATAAAGATATGTCAACAGCTGGACCACTATGTCCTGTATATGAAGACAAAGGAGGGTATAAAGTCCATCCAGTACCGGACCCGCTTTCAATAAAAGTAGACCTCAACAGTATAAATAATGAAGAGGGGAGAAACCAAAATCTCAAATTGTTAAGTCGCGGAAAAATTATATCTACAGAACCTATTATTAATGGAAGAAGCCAATTCCCAAAACCCCCGACCATTAAAGGCATAACCATAAAGAAAATTATAACTAAAGCATGGGCCGTAACAATGACGTTATATAGCTGATCGTCCCCTAAAAATCTTCCAGGACGACCTAACTCAATTCGAATTAACATTCTTAAACCAATCCCCACCATTCCCGA
>Sweden22
CTCCTACAGGGTCATAAAAAGAAGTATTAAAATGACGATCAAAAATCAGCATAGTAATACCGCCAGCCAGCACGGGCAAAGACACCAATAAAAGAACAGCTGTTACCACCATAGACCACAAGAACAACATTATCCGCTCTCCTCGCATTACCTCCACCGGCATATTTTTTATACTAGTTAAAAAGTTAATAGATCCACCAATAGAAGAAGCACCTGCCAAATGTAAAGAAAATAAAGATATGTCAACAGCTGGGCCACTATGTCCTGTATATGAAGACAAAGGAGGGTATAAAGTCCATCCAGTACCAGACCCGCTTTCAATAAAAGTAGACCTCAACAGTATAAATAATGAAGAGGGGAGAAACCAAAATCTCAAATTGTTAAGTCGCGGAAAAATTATATCTACAGAACCTATTATTAATGGAAGAAGCCAATTCCCAAAACCCCCGACCATTAAAGGCATAACCATAAAGAAAATTATAACTAAAGCATGGGCCGTAACAATGACGTTATATAGCTGATCGTCCCCTAAAAATCTTCCAGGACGACCTAACTCAATTCGAATTAACATTCTTAAACCAATCCCCACCATTCCCGA
>Sweden23
CTCCTACAGGGTCATAAAAAGAAGTATTAAAATGACGATCAAAAATCAGCATAGTAATACCGCCAGCCAGCACGGGCAAAGACACCAATAAAAGAACAGCTGTTACCACCATAGACCACAAGAACAACATTATCCGCTCTCCTCGCATTACCTCCACCGGCATATTTTTTATACTAGTTAAAAAGTTAATAGATCCACCAATAGAAGAAGCACCTGCCAAATGTAAAGAAAATAAAGATATGTCAACAGCTGGGCCACTATGTCCTGTATATGAAGACAAAGGAGGGTATAAAGTCCATCCAGTACCGGACCCGCTTTCAATAAAAGTAGACCTCAACAGTATAAATAATGAAGAGGGGAGAAACCAAAATCTCAAATTGTTAAGTCGCGGAAAAATTATATCTACAGAACCTATTATTAATGGAAGAAGCCAATTCCCAAAACCCCCGACCATTAAAGGCATAACCATAAAGAAAATTATAACTAAAGCATGAGCCGTAACAATGACGTTATATAGCTGATCGTCCCCTAAAAATCTTCCAGGACGACCTAACTCAATTCGAATTAACATTCTTAAACCAATCCCCACCATTCCCGA
>Sweden24
CTCCTACAGGGTCATAAAAAGAAGTATTAAAATGACGATCAAAAATCAGCATAGTAATACCGCCAGCCAGCACGGGCAAAGACACCAATAAAAGAACAGCTGTTACCACCATAGACCACAAGAACAACATTATCCGCTCTCCTCGCATTACCTCCACCGGCATATTTTTTATACTAGTTAAAAAGTTAATAGATCCACCAATAGAAGAAGCACCTGCCAAATGTAAAGAAAATAAAGATATGTCAACAGCTGGGCCACTATGTCCTGTATATGAAGACAAAGGAGGGTATAAAGTCCATCCAGTACCGGACCCGCTTTCAATAAAAGTAGACCTCAACAGTATAAATAATGAAGAGGGGAGAAACCAAAATCTCAAATTGTTAAGTCGCGGAAAAATTATATCTACAGAACCTATTATTAATGGAAGAAGCCAATTCCCAAAACCCCCGACCATTAAAGGCATAACCATAAAGAAAATTATAACTAAAGCATGGGCCGTAACAATGACGTTATATAGCTGATCATCCCCTAAAAATCTTCCAGGACGACCTAACTCAATTCGAATTAACATTCTTAAACCAATCCCCACCATTCCCGA
>Sweden25
CTCCTACAGGGTCATAAAAAGAAGTATTAAAATGACGATCAAAAATCAGCATAGTAATACCGCCAGCCAGCACGGGCAAAGACACCAATAAAAGAACAGCTGTTACCACCATAGACCACAAGAACAACATTATCCGCTCTCCTCGCATTACCTCCACCGGCATATTTTTTATACTAGTTAAAAAGTTAATAGATCCACCAATAGAAGAAGCACCTGCCAAATGTAAAGAAAATAAAGATATGTCAACAGCTGGGCCACTATGTCCTGTATATGAAGACAAAGGAGGGTATAAAGTCCATCCAGTACCGGACCCGCTTTCAATAAAAGTAGACCTCAACAGTATAAATAATGAAGAGGGGAGAAACCAAAATCTCAAATTGTTAAGTCGCGGAAAAATTATATCTACAGAACCTATTATTAATGGAAGAAGCCAATTCCCAAAACCCCCGACCATTAAAGGCATAACCATAAAGAAAATTATAACTAAAGCATGGGCCGTAACAATAACGTTATATAGCTGATCGTCCCCTAAAAATCTTCCAGGACGACCTAACTCAATTCGAATTAACATTCTTAAACCAATCCCCACCATTCCCGA
>Sweden26
CTCCTACAGGGTCATAAAAAGAAGTATTAAAATGACGATCAAAAATCAGCATAGTAATACCGCCAGCCAGCACGGGCAAAGACACCAATAAAAGAACAGCTGTTACCACCATAGACCACAAGAACAACATTATCCGCTCTCCTCGCATTACCTCCACCGGCATATTTTTTATACTAGTTAAAAAGTTAATAGATCCACCAATAGAAGAAGCACCTGCCAAATGTAAAGAAAATAAAGATATGTCAACAGCTGGGCCACTATGTCCTGTATATGAAGACAAAGGAGGGTATAAAGTCCATCCAGTACCGGACCCGCTTTCAATAAAAGTAGACCTCAACAGTATAAATAATGAAGAGGGGAGAAACCAAAATCTCAAATTGTTAAGTCGCGGAAAAATTATATCTACAGAACCTATTATTAATGGAAGAAGCCAATTCCCAAAACCCCCGACCATTAAAGGCATAACCATAAAGAAAATTATAACTAAAGCATGGGCCGTAACAATGACGTTATATAGCTGATCGTCCCCTAAAAATCTTCCAGGACGACCTAACTCAATTCGAATTAACATTCTTAAACCAATCCCCACCATTCCCGA
