# Supplementary material for: Meta-analysis of northeast Atlantic marine taxa shows contrasting phylogeographic patterns following post-LGM expansions
Source: PeerJ. 2018 Sep 28;6:e5684. doi: 10.7717/peerj.5684 (PMC6166638; doi:10.7717/peerj.5684)
Supplement: Supplemental Information 2 [file peerj-06-5684-s006.zip › nassarius_nitidus.fasta]

>SU01
CTATGATAATTGGTGGATTTGGAAATTGGTTAGTTCCATTAATATTAGGAGCTCCTGACATAGCTTTTCCTCGATTAAACAATATAAGTTTTTGATTACTTCCTCCTGCTCTGTTACTTCTACTATCTTCAGCTGCAGTTGAGAGAGGAGTTGGAACCGGATGAACTGTGTACCCTCCACTGTCCGCAAACCTGGCTCACGCCGGTGGTTCGGTTGACTTGGCTATTTTTTCATTACATCTCGCGGGTGTGTCTTCGATTTTAGGAGCTGTAAATTTTATTACAACTATTATTAACATGCGATGACGAGGGATGCAATTTGAGCGTCTTCCTTTATTCGTCTGATCTGTAAAAATTACTGCTATTCTATTACTTTTATCACTACCTGTGTTAGCA
>SU02
CTATGATAATTGGTGGATTTGGAAATTGGTTAGTTCCATTAATATTAGGAGCTCCTGACATAGCTTTTCCTCGATTAAACAATATAAGTTTTTGATTACTTCCTCCTGCTCTGTTACTTCTACTATCTTCAGCTGCAGTTGAGAGAGGAGTTGGAACCGGATGAACTGTGTACCCTCCACTGTCCGCAAACCTGGCTCACGCCGGTGGTTCGGTTGACTTGGCTATTTTTTCATTACATCTCGCGGGTGTGTCTTCGATTTTAGGAGCTGTAAATTTTATTACAACTATTATTAACATGCGATGACGAGGGATGCAATTTGAGCGTCTTCCTTTATTCGTCTGATCTGTAAAAATTACTGCTATTCTATTACTTTTATCACTACCTGTGTTAGCA
>SU03
CTATGATAATTGGTGGATTTGGAAATTGGTTAGTTCCATTAATATTAGGAGCTCCTGACATAGCTTTTCCTCGATTAAACAATATAAGTTTTTGATTACTTCCTCCTGCTCTGTTACTTCTACTATCTTCAGCTGCAGTTGAGAGAGGAGTTGGAACCGGATGAACTGTGTACCCTCCACTGTCCGCAAACCTGGCTCACGCCGGTGGTTCGGTTGACTTGGCTATTTTTTCATTACATCTCGCGGGTGTGTCTTCGATTTTAGGAGCTGTAAATTTTATTACAACTATTATTAACATGCGATGACGAGGGATGCAATTTGAGCGTCTTCCTTTATTCGTCTGATCTGTAAAAATTACTGCTATTCTATTACTTTTATCACTACCTGTGTTAGCA
>SU05
CTATGATAATTGGTGGATTTGGAAATTGGTTAGTTCCATTAATATTAGGAGCTCCTGACATAGCTTTTCCTCGATTAAACAATATAAGTTTTTGATTACTTCCTCCTGCTCTGTTACTTCTACTATCTTCAGCTGCAGTTGAGAGAGGAGTTGGAACCGGATGAACTGTGTACCCTCCACTGTCCGCAAACCTGGCTCACGCCGGTGGTTCGGTTGACTTGGCTATTTTTTCATTACATCTCGCGGGTGTGTCTTCGATTTTAGGAGCTGTAAATTTTATTACAACTATTATTAACATGCGATGACGAGGGATGCAATTTGAGCGTCTTCCTTTATTCGTCTGATCTGTAAAAATTACTGCTATTCTATTACTTTTATCACTACCTGTGTTAGCA
>SU06
CTATGATAATTGGTGGATTTGGAAATTGGTTAGTTCCATTAATATTAGGAGCTCCTGACATAGCTTTTCCTCGATTAAACAATATAAGTTTTTGATTACTTCCTCCTGCTCTGTTACTTCTACTATCTTCAGCTGCAGTTGAGAGAGGAGTTGGAACCGGATGAACTGTGTACCCTCCACTGTCCGCAAACCTGGCTCACGCCGGTGGTTCGGTTGACTTGGCTATTTTTTCATTACATCTCGCGGGTGTGTCTTCGATTTTAGGAGCTGTAAATTTTATTACAACTATTATTAACATGCGATGACGAGGGATGCAATTTGAGCGTCTTCCTTTATTCGTCTGATCTGTAAAAATTACTGCTATTCTATTACTTTTATCACTACCTGTGTTAGCA
>SU07
CTATGATAATTGGTGGATTTGGAAATTGGTTAGTTCCATTAATATTAGGAGCTCCTGACATAGCTTTTCCTCGATTAAACAATATAAGTTTTTGATTACTTCCTCCTGCTCTGTTACTTCTACTATCTTCAGCTGCAGTTGAGAGAGGAGTTGGAACCGGATGAACTGTGTACCCTCCACTGTCCGCAAACCTGGCTCACGCCGGTGGTTCGGTTGACTTGGCTATTTTTTCATTACATCTCGCGGGTGTGTCTTCGATTTTAGGAGCTGTAAATTTTATTACAACTATTATTAACATGCGATGACGAGGGATGCAATTTGAGCGTCTTCCTTTATTCGTCTGATCTGTAAAAATTACTGCTATTCTATTACTTTTATCACTACCTGTGTTAGCA
>SU08
CTATGATAATTGGTGGATTTGGAAATTGGTTAGTTCCATTAATATTAGGAGCTCCTGACATAGCTTTTCCTCGATTAAACAATATAAGTTTTTGATTACTTCCTCCTGCTCTGTTACTTCTACTATCTTCAGCTGCAGTTGAGAGAGGAGTTGGAACCGGATGAACTGTGTACCCTCCACTGTCCGCAAACCTGGCTCACGCCGGTGGTTCGGTTGACTTGGCTATTTTTTCATTACATCTCGCGGGTGTGTCTTCGATTTTAGGAGCTGTAAATTTTATTACAACTATTATTAACATGCGATGACGAGGGATGCAATTTGAGCGTCTTCCTTTATTCGTCTGATCTGTAAAAATTACTGCTATTCTATTACTTTTATCACTACCTGTGTTAGCA
>SU09
CTATGATAATTGGTGGATTTGGAAATTGGTTAGTTCCATTAATATTAGGAGCTCCTGACATAGCTTTTCCTCGATTAAACAATATAAGTTTTTGATTACTTCCTCCTGCTCTGTTACTTCTACTATCTTCAGCTGCAGTTGAGAGAGGAGTTGGAACCGGATGAACTGTGTACCCTCCACTGTCCGCAAACCTGGCTCACGCCGGTGGTTCGGTTGACTTGGCTATTTTTTCATTACATCTCGCGGGTGTGTCTTCGATTTTAGGAGCTGTAAATTTTATTACAACTATTATTAACATGCGATGACGAGGGATGCAATTTGAGCGTCTTCCTTTATTCGTCTGATCTGTAAAAATTACTGCTATTCTATTACTTTTATCACTACCTGTGTTAGCA
>SU11
CTATGATAATTGGTGGATTTGGAAATTGGTTAGTTCCATTAATATTAGGAGCTCCTGACATAGCTTTTCCTCGATTAAACAATATAAGTTTTTGATTACTTCCTCCTGCTCTGTTACTTCTACTATCTTCAGCTGCAGTTGAGAGAGGAGTTGGAACCGGATGAACTGTGTACCCTCCACTGTCCGCAAACCTGGCTCACGCCGGTGGTTCGGTTGACTTGGCTATTTTTTCATTACATCTCGCGGGTGTGTCTTCGATTTTAGGAGCTGTAAATTTTATTACAACTATTATTAACATGCGATGACGAGGGATGCAATTTGAGCGTCTTCCTTTATTCGTCTGATCTGTAAAAATTACTGCTATTCTATTACTTTTATCACTACCTGTGTTAGCA
>SU12
CTATGATAATTGGTGGATTTGGAAATTGGTTAGTTCCATTAATATTAGGAGCTCCTGACATAGCTTTTCCTCGATTAAACAATATAAGTTTTTGATTACTTCCTCCTGCTCTGTTACTTCTACTATCTTCAGCTGCAGTTGAGAGAGGAGTTGGAACCGGATGAACTGTGTACCCTCCACTGTCCGCAAACCTGGCTCACGCCGGTGGTTCGGTTGACTTGGCTATTTTTTCATTACATCTCGCGGGTGTGTCTTCGATTTTAGGAGCTGTAAATTTTATTACAACTATTATTAACATGCGATGACGAGGGATGCAATTTGAGCGTCTTCCTTTATTCGTCTGATCTGTAAAAATTACTGCTATTCTATTACTTTTATCACTACCTGTGTTAGCA
>SU13
CTATGATAATTGGTGGATTTGGAAATTGGTTAGTTCCATTAATATTAGGAGCTCCTGACATAGCTTTTCCTCGATTAAACAATATAAGTTTTTGATTACTTCCTCCTGCTCTGTTACTTCTACTATCTTCAGCTGCAGTTGAGAGAGGAGTTGGAACCGGATGAACTGTGTACCCTCCACTGTCCGCAAACCTGGCTCACGCCGGTGGTTCGGTTGACTTGGCTATTTTTTCATTACATCTCGCGGGTGTGTCTTCGATTTTAGGAGCTGTAAATTTTATTACAACTATTATTAACATGCGATGACGAGGGATGCAATTTGAGCGTCTTCCTTTATTCGTCTGATCTGTAAAAATTACTGCTATTCTATTACTTTTATCACTACCTGTGTTAGCA
>SU14
CTATGATAATTGGTGGATTTGGAAATTGGTTAGTTCCATTAATATTAGGAGCTCCTGACATAGCTTTTCCTCGATTAAACAATATAAGTTTTTGATTACTTCCTCCTGCTCTGTTACTTCTACTATCTTCAGCTGCAGTTGAGAGAGGAGTTGGAACCGGATGAACTGTGTACCCTCCACTGTCCGCAAACCTGGCTCACGCCGGTGGTTCGGTTGACTTGGCTATTTTTTCATTACATCTCGCGGGTGTGTCTTCGATTTTAGGAGCTGTAAATTTTATTACAACTATTATTAACATGCGATGACGAGGGATGCAATTTGAGCGTCTTCCTTTATTCGTCTGATCTGTAAAAATTACTGCTATTCTATTACTTTTATCACTACCTGTGTTAGCA
>SU15
CTATGATAATTGGTGGATTTGGAAATTGGTTAGTTCCATTAATATTAGGAGCTCCTGACATAGCTTTTCCTCGATTAAACAATATAAGTTTTTGATTACTTCCTCCTGCTCTGTTACTTCTACTATCTTCAGCTGCAGTTGAGAGAGGAGTTGGAACCGGATGAACTGTGTACCCTCCACTGTCCGCAAACCTGGCTCACGCCGGTGGTTCGGTTGACTTGGCTATTTTTTCATTACATCTCGCGGGTGTGTCTTCGATTTTAGGAGCTGTAAATTTTATTACAACTATTATTAACATGCGATGACGAGGGATGCAATTTGAGCGTCTTCCTTTATTCGTCTGATCTGTAAAAATTACTGCTATTCTATTACTTTTATCACTACCTGTGTTAGCA
>SU16
CTATGATAATTGGTGGATTTGGAAATTGGTTAGTTCCATTAATATTAGGAGCTCCTGACATAGCTTTTCCTCGATTAAACAATATAAGTTTTTGATTACTTCCTCCTGCTCTGTTACTTCTACTATCTTCAGCTGCAGTTGAGAGAGGAGTTGGAACCGGATGAACTGTGTACCCTCCACTGTCCGCAAACCTGGCTCACGCCGGTGGTTCGGTTGACTTGGCTATTTTTTCATTACATCTCGCGGGTGTGTCTTCGATTTTAGGAGCTGTAAATTTTATTACAACTATTATTAACATGCGATGACGAGGGATGCAATTTGAGCGTCTTCCTTTATTCGTCTGATCTGTAAAAATTACTGCTATTCTATTACTTTTATCACTACCTGTGTTAGCA
>SU17
CTATGATAATTGGTGGATTTGGAAATTGGTTAGTTCCATTAATATTAGGAGCTCCTGACATAGCTTTTCCTCGATTAAACAATATAAGTTTTTGATTACTTCCTCCTGCTCTGTTACTTCTACTATCTTCAGCTGCAGTTGAGAGAGGAGTTGGAACCGGATGAACTGTGTACCCTCCACTGTCCGCAAACCTGGCTCACGCCGGTGGTTCGGTTGACTTGGCTATTTTTTCATTACATCTCGCGGGTGTGTCTTCGATTTTAGGAGCTGTAAATTTTATTACAACTATTATTAACATGCGATGACGAGGGATGCAATTTGAGCGTCTTCCTTTATTCGTCTGATCTGTAAAAATTACTGCTATTCTATTACTTTTATCACTACCTGTGTTAGCA
>SU18
CTATGATAATTGGTGGATTTGGAAATTGGTTAGTTCCATTAATATTAGGAGCTCCTGACATAGCTTTTCCTCGATTAAACAATATAAGTTTTTGATTACTTCCTCCTGCTCTGTTACTTCTACTATCTTCAGCTGCAGTTGAGAGAGGAGTTGGAACCGGATGAACTGTGTACCCTCCACTGTCCGCAAACCTGGCTCACGCCGGTGGTTCGGTTGACTTGGCTATTTTTTCATTACATCTCGCGGGTGTGTCTTCGATTTTAGGAGCTGTAAATTTTATTACAACTATTATTAACATGCGATGACGAGGGATGCAATTTGAGCGTCTTCCTTTATTCGTCTGATCTGTAAAAATTACTGCTATTCTATTACTTTTATCACTACCTGTGTTAGCA
>SU19
CTATGATAATTGGTGGATTTGGAAATTGGTTAGTTCCATTAATATTAGGAGCTCCTGACATAGCTTTTCCTCGATTAAACAATATAAGTTTTTGATTACTTCCTCCTGCTCTGTTACTTCTACTATCTTCAGCTGCAGTTGAGAGAGGAGTTGGAACCGGATGAACTGTGTACCCTCCACTGTCCGCAAACCTGGCTCACGCCGGTGGTTCGGTTGACTTGGCTATTTTTTCATTACATCTCGCGGGTGTGTCTTCGATTTTAGGAGCTGTAAATTTTATTACAACTATTATTAACATGCGATGACGAGGGATGCAATTTGAGCGTCTTCCTTTATTCGTCTGATCTGTAAAAATTACTGCTATTCTATTACTTTTATCACTACCTGTGTTAGCA
>SU21
CTATGATAATTGGTGGATTTGGAAATTGGTTAGTTCCATTAATATTAGGAGCTCCTGACATAGCTTTTCCTCGATTAAACAATATAAGTTTTTGATTACTTCCTCCTGCTCTGTTACTTCTACTATCTTCAGCTGCAGTTGAGAGAGGAGTTGGAACCGGATGAACTGTGTACCCTCCACTGTCCGCAAACCTGGCTCACGCCGGTGGTTCGGTTGACTTGGCTATTTTTTCATTACATCTCGCGGGTGTGTCTTCGATTTTAGGAGCTGTAAATTTTATTACAACTATTATTAACATGCGATGACGAGGGATGCAATTTGAGCGTCTTCCTTTATTCGTCTGATCTGTAAAAATTACTGCTATTCTATTACTTTTATCACTACCTGTGTTAGCA
>SU22
CTATGATAATTGGTGGATTTGGAAATTGGTTAGTTCCATTAATATTAGGAGCTCCTGACATAGCTTTTCCTCGATTAAACAATATAAGTTTTTGATTACTTCCTCCTGCTCTGTTACTTCTACTATCTTCAGCTGCAGTTGAGAGAGGAGTTGGAACCGGATGAACTGTGTACCCTCCACTGTCCGCAAACCTGGCTCACGCCGGTGGTTCGGTTGACTTGGCTATTTTTTCATTACATCTCGCGGGTGTGTCTTCGATTTTAGGAGCTGTAAATTTTATTACAACTATTATTAACATGCGATGACGAGGGATGCAATTTGAGCGTCTTCCTTTATTCGTCTGATCTGTAAAAATTACTGCTATTCTATTACTTTTATCACTACCTGTGTTAGCA
>SU25
CTATGATAATTGGTGGATTTGGAAATTGGTTAGTTCCATTAATATTAGGAGCTCCTGACATAGCTTTTCCTCGATTAAACAATATAAGTTTTTGATTACTTCCTCCTGCTCTGTTACTTCTACTATCTTCAGCTGCAGTTGAGAGAGGAGTTGGAACCGGATGAACTGTGTACCCTCCACTGTCCGCAAACCTGGCTCACGCCGGTGGTTCGGTTGACTTGGCTATTTTTTCATTACATCTCGCGGGTGTGTCTTCGATTTTAGGAGCTGTAAATTTTATTACAACTATTATTAACATGCGATGACGAGGGATGCAATTTGAGCGTCTTCCTTTATTCGTCTGATCTGTAAAAATTACTGCTATTCTATTACTTTTATCACTACCTGTGTTAGCA
>SU27
CTATGATAATTGGTGGATTTGGAAATTGGTTAGTTCCATTAATATTAGGAGCTCCTGACATAGCTTTTCCTCGATTAAACAATATAAGTTTTTGATTACTTCCTCCTGCTCTGTTACTTCTACTATCTTCAGCTGCAGTTGAGAGAGGAGTTGGAACCGGATGAACTGTGTACCCTCCACTGTCCGCAAACCTGGCTCACGCCGGTGGTTCGGTTGACTTGGCTATTTTTTCATTACATCTCGCGGGTGTGTCTTCGATTTTAGGAGCTGTAAATTTTATTACAACTATTATTAACATGCGATGACGAGGGATGCAATTTGAGCGTCTTCCTTTATTCGTCTGATCTGTAAAAATTACTGCTATTCTATTACTTTTATCACTACCTGTGTTAGCA
>SU28
CTATGATAATTGGTGGATTTGGAAATTGGTTAGTTCCATTAATATTAGGAGCTCCTGACATAGCTTTTCCTCGATTAAACAATATAAGTTTTTGATTACTTCCTCCTGCTCTGTTACTTCTACTATCTTCAGCTGCAGTTGAGAGAGGAGTTGGAACCGGATGAACTGTGTACCCTCCACTGTCCGCAAACCTGGCTCACGCCGGTGGTTCGGTTGACTTGGCTATTTTTTCATTACATCTCGCGGGTGTGTCTTCGATTTTAGGAGCTGTAAATTTTATTACAACTATTATTAACATGCGATGACGAGGGATGCAATTTGAGCGTCTTCCTTTATTCGTCTGATCTGTAAAAATTACTGCTATTCTATTACTTTTATCACTACCTGTGTTAGCA
>SU29
CTATGATAATTGGTGGATTTGGAAATTGGTTAGTTCCATTAATATTAGGAGCTCCTGACATAGCTTTTCCTCGATTAAACAATATAAGTTTTTGATTACTTCCTCCTGCTCTGTTACTTCTACTATCTTCAGCTGCAGTTGAGAGAGGAGTTGGAACCGGATGAACTGTGTACCCTCCACTGTCCGCAAACCTGGCTCACGCCGGTGGTTCGGTTGACTTGGCTATTTTTTCATTACATCTCGCGGGTGTGTCTTCGATTTTAGGAGCTGTAAATTTTATTACAACTATTATTAACATGCGATGACGAGGGATGCAATTTGAGCGTCTTCCTTTATTCGTCTGATCTGTAAAAATTACTGCTATTCTATTACTTTTATCACTACCTGTGTTAGCA
>SU31
CTATGATAATTGGTGGATTTGGAAATTGGTTAGTTCCATTAATATTAGGAGCTCCTGACATAGCTTTTCCTCGATTAAACAATATAAGTTTTTGATTACTTCCTCCTGCTCTGTTACTTCTACTATCTTCAGCTGCAGTTGAGAGAGGAGTTGGAACCGGATGAACTGTGTACCCTCCACTGTCCGCAAACCTGGCTCACGCCGGTGGTTCGGTTGACTTGGCTATTTTTTCATTACATCTCGCGGGTGTGTCTTCGATTTTAGGAGCTGTAAATTTTATTACAACTATTATTAACATGCGATGACGAGGGATGCAATTTGAGCGTCTTCCTTTATTCGTCTGATCTGTAAAAATTACTGCTATTCTATTACTTTTATCACTACCTGTGTTAGCA
>SU32
CTATGATAATTGGTGGATTTGGAAATTGGTTAGTTCCATTAATATTAGGAGCTCCTGACATAGCTTTTCCTCGATTAAACAATATAAGTTTTTGATTACTTCCTCCTGCTCTGTTACTTCTACTATCTTCAGCTGCAGTTGAGAGAGGAGTTGGAACCGGATGAACTGTGTACCCTCCACTGTCCGCAAACCTGGCTCACGCCGGTGGTTCGGTTGACTTGGCTATTTTTTCATTACATCTCGCGGGTGTGTCTTCGATTTTAGGAGCTGTAAATTTTATTACAACTATTATTAACATGCGATGACGAGGGATGCAATTTGAGCGTCTTCCTTTATTCGTCTGATCTGTAAAAATTACTGCTATTCTATTACTTTTATCACTACCTGTGTTAGCA
>SU33
CTATGATAATTGGTGGATTTGGAAATTGGTTAGTTCCATTAATATTAGGAGCTCCTGACATAGCTTTTCCTCGATTAAACAATATAAGTTTTTGATTACTTCCTCCTGCTCTGTTACTTCTACTATCTTCAGCTGCAGTTGAGAGAGGAGTTGGAACCGGATGAACTGTGTACCCTCCACTGTCCGCAAACCTGGCTCACGCCGGTGGTTCGGTTGACTTGGCTATTTTTTCATTACATCTCGCGGGTGTGTCTTCGATTTTAGGAGCTGTAAATTTTATTACAACTATTATTAACATGCGATGACGAGGGATGCAATTTGAGCGTCTTCCTTTATTCGTCTGATCTGTAAAAATTACTGCTATTCTATTACTTTTATCACTACCTGTGTTAGCA
>SU34
CTATGATAATTGGTGGATTTGGAAATTGGTTAGTTCCATTAATATTAGGAGCTCCTGACATAGCTTTTCCTCGATTAAACAATATAAGTTTTTGATTACTTCCTCCTGCTCTGTTACTTCTACTATCTTCAGCTGCAGTTGAGAGAGGAGTTGGAACCGGATGAACTGTGTACCCTCCACTGTCCGCAAACCTGGCTCACGCCGGTGGTTCGGTTGACTTGGCTATTTTTTCATTACATCTCGCGGGTGTGTCTTCGATTTTAGGAGCTGTAAATTTTATTACAACTATTATTAACATGCGATGACGAGGGATGCAATTTGAGCGTCTTCCTTTATTCGTCTGATCTGTAAAAATTACTGCTATTCTATTACTTTTATCACTACCTGTGTTAGCA
>SU36
CTATGATAATTGGTGGATTTGGAAATTGGTTAGTTCCATTAATATTAGGAGCTCCTGACATAGCTTTTCCTCGATTAAACAATATAAGTTTTTGATTACTTCCTCCTGCTCTGTTACTTCTACTATCTTCAGCTGCAGTTGAGAGAGGAGTTGGAACCGGATGAACTGTGTACCCTCCACTGTCCGCAAACCTGGCTCACGCCGGTGGTTCGGTTGACTTGGCTATTTTTTCATTACATCTCGCGGGTGTGTCTTCGATTTTAGGAGCTGTAAATTTTATTACAACTATTATTAACATGCGATGACGAGGGATGCAATTTGAGCGTCTTCCTTTATTCGTCTGATCTGTAAAAATTACTGCTATTCTATTACTTTTATCACTACCTGTGTTAGCA
>SU37
CTATGATAATTGGTGGATTTGGAAATTGGTTAGTTCCATTAATATTAGGAGCTCCTGACATAGCTTTTCCTCGATTAAACAATATAAGTTTTTGATTACTTCCTCCTGCTCTGTTACTTCTACTATCTTCAGCTGCAGTTGAGAGAGGAGTTGGAACCGGATGAACTGTGTACCCTCCACTGTCCGCAAACCTGGCTCACGCCGGTGGTTCGGTTGACTTGGCTATTTTTTCATTACATCTCGCGGGTGTGTCTTCGATTTTAGGAGCTGTAAATTTTATTACAACTATTATTAACATGCGATGACGAGGGATGCAATTTGAGCGTCTTCCTTTATTCGTCTGATCTGTAAAAATTACTGCTATTCTATTACTTTTATCACTACCTGTGTTAGCA
>OO01
CTATGATAATTGGTGGATTTGGAAATTGGTTAGTTCCATTAATATTAGGAGCTCCTGACATAGCTTTTCCTCGATTAAACAATATAAGTTTTTGATTACTTCCTCCTGCTCTGTTACTTCTACTATCTTCAGCTGCAGTTGAGAGAGGAGTTGGAACCGGATGAACTGTGTACCCTCCACTGTCCGCAAACCTGGCTCACGCCGGTGGTTCGGTTGACTTGGCTATTTTTTCATTACATCTCGCGGGTGTGTCTTCGATTTTAGGAGCTGTAAATTTTATTACAACTATTATTAACATGCGATGACGAGGGATGCAATTTGAGCGTCTTCCTTTATTCGTCTGATCTGTAAAAATTACTGCTATTCTATTACTTTTATCACTACCTGTGTTAGCA
>OO02
CTATGATAATTGGTGGATTTGGAAATTGGTTAGTTCCATTAATATTAGGAGCTCCTGACATAGCTTTTCCTCGATTAAACAATATAAGTTTTTGATTACTTCCTCCTGCTCTGTTACTTCTACTATCTTCAGCTGCAGTTGAGAGAGGAGTTGGAACCGGATGAACTGTGTACCCTCCACTGTCCGCAAACCTGGCTCACGCCGGTGGTTCGGTTGACTTGGCTATTTTTTCATTACATCTCGCGGGTGTGTCTTCGATTTTAGGAGCTGTAAATTTTATTACAACTATTATTAACATGCGATGACGAGGGATGCAATTTGAGCGTCTTCCTTTATTCGTCTGATCTGTAAAAATTACTGCTATTCTATTACTTTTATCACTACCTGTGTTAGCA
>OO03
CTATGATAATTGGTGGATTTGGAAATTGGTTAGTTCCATTAATATTAGGAGCTCCTGACATAGCTTTTCCTCGATTAAACAATATAAGTTTTTGATTACTTCCTCCTGCTCTGTTACTTCTACTATCTTCAGCTGCAGTTGAGAGAGGAGTTGGAACCGGATGAACTGTGTACCCTCCACTGTCCGCAAACCTAGCTCATGCCGGTGGTTCGGTTGACTTGGCTATTTTTTCATTACATCTCGCGGGTGTGTCTTCGATTTTAGGAGCTGTAAATTTTATTACAACTATTATTAACATGCGATGACGAGGGATGCAATTTGAGCGTCTTCCTTTATTCGTCTGATCTGTAAAAATTACTGCTATTCTATTACTTTTATCACTACCTGTGTTAGCA
>OO04
CTATGATAATTGGTGGATTTGGAAATTGGTTAGTTCCATTAATATTAGGAGCTCCTGACATAGCTTTTCCTCGATTAAACAATATAAGTTTTTGATTACTTCCTCCTGCTCTGTTACTTCTACTATCTTCAGCTGCAGTTGAGAGAGGAGTTGGAACCGGATGAACTGTGTACCCTCCACTGTCCGCAAACCTGGCTCACGCCGGTGGTTCGGTTGACTTGGCTATTTTTTCATTACATCTCGCGGGTGTGTCTTCGATTTTAGGAGCTGTAAATTTTATTACAACTATTATTAACATGCGATGACGAGGGATGCAATTTGAGCGTCTTCCTTTATTCGTCTGATCTGTAAAAATTACTGCTATTCTATTACTTTTATCACTACCTGTGTTAGCA
>OO05
CTATGATAATTGGTGGATTTGGAAATTGGTTAGTTCCATTAATATTAGGAGCTCCTGACATAGCTTTTCCTCGATTAAACAATATAAGTTTTTGATTACTTCCTCCTGCTCTGTTACTTCTACTATCTTCAGCTGCAGTTGAGAGAGGAGTTGGAACCGGATGAACTGTGTACCCTCCACTGTCCGCAAACCTGGCTCACGCCGGTGGTTCGGTTGACTTGGCTATTTTTTCATTACATCTCGCGGGTGTGTCTTCGATTTTAGGAGCTGTAAATTTTATTACAACTATTATTAACATGCGATGACGAGGGATGCAATTTGAGCGTCTTCCTTTATTCGTCTGATCTGTAAAAATTACTGCTATTCTATTACTTTTATCACTACCTGTGTTAGCA
>OO08
CTATGATAATTGGTGGATTTGGAAATTGGTTAGTTCCATTAATATTAGGAGCTCCTGACATAGCTTTTCCTCGATTAAACAATATAAGTTTTTGATTACTTCCTCCTGCTCTGTTACTTCTACTATCTTCAGCTGCAGTTGAGAGAGGAGTTGGAACCGGATGAACTGTGTACCCTCCACTGTCCGCAAACCTAGCTCATGCCGGTGGTTCGGTTGACTTGGCTATTTTTTCATTACATCTCGCGGGTGTGTCTTCGATTTTAGGAGCTGTAAATTTTATTACAACTATTATTAACATGCGATGACGAGGGATGCAATTTGAGCGTCTTCCTTTATTCGTCTGATCTGTAAAAATTACTGCTATTCTATTACTTTTATCACTACCTGTGTTAGCA
>OO09
CTATGATAATTGGTGGATTTGGAAATTGGTTAGTTCCATTAATATTAGGAGCTCCTGACATAGCTTTTCCTCGATTAAACAATATAAGTTTTTGATTACTTCCTCCTGCTCTGTTACTTCTACTATCTTCAGCTGCAGTTGAGAGAGGAGTTGGAACCGGATGAACTGTGTACCCTCCACTGTCCGCAAACCTGGCTCACGCCGGTGGTTCGGTTGACTTGGCTATTTTTTCATTACATCTCGCGGGTGTGTCTTCGATTTTAGGAGCTGTAAATTTTATTACAACTATTATTAACATGCGATGACGAGGGATGCAATTTGAGCGTCTTCCTTTATTCGTCTGATCTGTAAAAATTACTGCTATTCTATTACTTTTATCACTACCTGTGTTAGCA
>OO10
CTATGATAATTGGTGGATTTGGAAATTGGTTAGTTCCATTAATATTAGGAGCTCCTGACATAGCTTTTCCTCGATTAAACAATATAAGTTTTTGATTACTTCCTCCTGCTCTGTTACTTCTACTATCTTCAGCTGCAGTTGAGAGAGGAGTTGGAACCGGATGAACTGTGTACCCTCCACTGTCCGCAAACCTGGCTCACGCCGGTGGTTCGGTTGACTTGGCTATTTTTTCATTACATCTCGCGGGTGTGTCTTCGATTTTAGGAGCTGTAAATTTTATTACAACTATTATTAACATGCGATGACGAGGGATGCAATTTGAGCGTCTTCCTTTATTCGTCTGATCTGTAAAAATTACTGCTATTCTATTACTTTTATCACTACCTGTGTTAGCA
>OO12
CTATGATAATTGGTGGATTTGGAAATTGGTTAGTTCCATTAATATTAGGAGCTCCTGACATAGCTTTTCCTCGATTAAACAATATAAGTTTTTGATTACTTCCTCCTGCTCTGTTACTTCTACTATCTTCAGCTGCAGTTGAGAGAGGAGTTGGAACCGGATGAACTGTGTACCCTCCACTGTCCGCAAACCTAGCTCATGCCGGTGGTTCGGTTGACTTGGCTATTTTTTCATTACATCTCGCGGGTGTGTCTTCGATTTTAGGAGCTGTAAATTTTATTACAACTATTATTAACATGCGATGACGAGGGATGCAATTTGAGCGTCTTCCTTTATTCGTCTGATCTGTAAAAATTACTGCTATTCTATTACTTTTATCACTACCTGTGTTAGCA
>OO13
CTATGATAATTGGTGGATTTGGAAATTGGTTAGTTCCATTAATATTAGGAGCTCCTGACATAGCTTTTCCTCGATTAAACAATATAAGTTTTTGATTACTTCCTCCTGCTCTGTTACTTCTACTATCTTCAGCTGCAGTTGAGAGAGGAGTTGGAACCGGATGAACTGTGTACCCTCCACTGTCCGCAAACCTGGCTCACGCCGGTGGTTCGGTTGACTTGGCTATTTTTTCATTACATCTCGCGGGTGTGTCTTCGATTTTAGGAGCTGTAAATTTTATTACAACTATTATTAACATGCGATGACGAGGGATGCAATTTGAGCGTCTTCCTTTATTCGTCTGATCTGTAAAAATTACTGCTATTCTATTACTTTTATCACTACCTGTGTTAGCA
>OO16
CTATGATAATTGGTGGATTTGGAAATTGGTTAGTTCCATTAATATTAGGAGCTCCTGACATAGCTTTTCCTCGATTAAACAATATAAGTTTTTGATTACTTCCTCCTGCTCTGTTACTTCTACTATCTTCAGCTGCAGTTGAGAGAGGAGTTGGAACCGGATGAACTGTGTACCCTCCACTGTCCGCAAACCTGGCTCACGCCGGTGGTTCGGTTGACTTGGCTATTTTTTCATTACATCTCGCGGGTGTGTCTTCGATTTTAGGAGCTGTAAATTTTATTACAACTATTATTAACATGCGATGACGAGGGATGCAATTTGAGCGTCTTCCTTTATTCGTCTGATCTGTAAAAATTACTGCTATTCTATTACTTTTATCACTACCTGTGTTAGCA
>OO17
CTATGATAATTGGTGGATTTGGAAATTGGTTAGTTCCATTAATATTAGGAGCTCCTGACATAGCTTTTCCTCGATTAAACAATATAAGTTTTTGATTACTTCCTCCTGCTCTGTTACTTCTACTATCTTCAGCTGCAGTTGAGAGAGGAGTTGGAACCGGATGAACTGTGTACCCTCCACTGTCCGCAAACCTGGCTCACGCCGGTGGTTCGGTTGACTTGGCTATTTTTTCATTACATCTCGCGGGTGTGTCTTCGATTTTAGGAGCTGTAAATTTTATTACAACTATTATTAACATGCGATGACGAGGGATGCAATTTGAGCGTCTTCCTTTATTCGTCTGATCTGTAAAAATTACTGCTATTCTATTACTTTTATCACTACCTGTGTTAGCA
>OO18
CTATGATAATTGGTGGATTTGGAAATTGGTTAGTTCCATTAATATTAGGAGCTCCTGACATAGCTTTTCCTCGATTAAACAATATAAGTTTTTGATTACTTCCTCCTGCTCTGTTACTTCTACTATCTTCAGCTGCAGTTGAGAGAGGAGTTGGAACCGGATGAACTGTGTATCCTCCACTGTCCGCAAACCTGGCTCACGCCGGTGGTTCGGTTGACTTGGCTATTTTTTCATTACATCTCGCGGGTGTGTCTTCGATTTTAGGAGCTGTAAATTTTATTACAACTATTATTAACATGCGATGACGAGGGATGCAATTTGAGCGTCTTCCTTTATTCGTCTGATCTGTAAAAATTACTGCTATTCTATTACTTTTATCACTACCTGTGTTAGCA
>OO19
CTATGATAATTGGTGGATTTGGAAATTGGTTAGTTCCATTAATATTAGGAGCTCCTGACATAGCTTTTCCTCGATTAAACAATATAAGTTTTTGATTACTTCCTCCTGCTCTGTTACTTCTACTATCTTCAGCTGCAGTTGAGAGAGGAGTTGGAACCGGATGAACTGTGTACCCTCCACTGTCCGCAAACCTGGCTCACGCCGGTGGTTCGGTTGACTTGGCTATTTTTTCATTACATCTCGCGGGTGTGTCTTCGATTTTAGGAGCTGTAAATTTTATTACAACTATTATTAACATGCGATGACGAGGGATGCAATTTGAGCGTCTTCCTTTATTCGTCTGATCTGTAAAAATTACTGCTATTCTATTACTTTTATCACTACCTGTGTTAGCA
>OO20
CTATGATAATTGGTGGATTTGGAAATTGGTTAGTTCCATTAATATTAGGAGCTCCTGACATAGCTTTTCCTCGATTAAACAATATAAGTTTTTGATTACTTCCTCCTGCTCTGTTACTTCTACTATCTTCAGCTGCAGTTGAGAGAGGAGTTGGAACCGGATGAACTGTGTACCCTCCACTGTCCGCAAACCTGGCTCACGCCGGTGGTTCGGTTGACTTGGCTATTTTTTCATTACATCTCGCGGGTGTGTCTTCGATTTTAGGAGCTGTAAATTTTATTACAACTATTATTAACATGCGATGACGAGGGATGCAATTTGAGCGTCTTCCTTTATTCGTCTGATCTGTAAAAATTACTGCTATTCTATTACTTTTATCACTACCTGTGTTAGCA
>OO21
CTATGATAATTGGTGGATTTGGAAATTGGTTAGTTCCATTAATATTAGGAGCTCCTGACATAGCTTTTCCTCGATTAAACAATATAAGTTTTTGATTACTTCCTCCTGCTCTGTTACTTCTACTATCTTCAGCTGCAGTTGAGAGAGGAGTTGGAACCGGATGAACTGTGTACCCTCCACTGTCCGCAAACCTGGCTCACGCCGGTGGTTCGGTTGACTTGGCTATTTTTTCATTACATCTCGCGGGTGTGTCTTCGATTTTAGGAGCTGTAAATTTTATTACAACTATTATTAACATGCGATGACGAGGGATGCAATTTGAGCGTCTTCCTTTATTCGTCTGATCTGTAAAAATTACTGCTATTCTATTACTTTTATCACTACCTGTGTTAGCA
>OO22
CTATGATAATTGGTGGATTTGGAAATTGGTTAGTTCCATTAATATTAGGAGCTCCTGACATAGCTTTTCCTCGATTAAACAATATAAGTTTTTGATTACTTCCTCCTGCTCTGTTACTTCTACTATCTTCAGCTGCAGTTGAGAGAGGAGTTGGAACCGGATGAACTGTGTACCCTCCACTGTCCGCAAACCTGGCTCACGCCGGTGGTTCGGTTGACTTGGCTATTTTTTCATTACATCTCGCGGGTGTGTCTTCGATTTTAGGAGCTGTAAATTTTATTACAACTATTATTAACATGCGATGACGAGGGATGCAATTTGAGCGTCTTCCTTTATTCGTCTGATCTGTAAAAATTACTGCTATTCTATTACTTTTATCACTACCTGTGTTAGCA
>OO23
CTATGATAATTGGTGGATTTGGAAATTGGTTAGTTCCATTAATATTAGGAGCTCCTGACATAGCTTTTCCTCGATTAAACAATATAAGTTTTTGATTACTTCCTCCTGCTCTGTTACTTCTACTATCTTCAGCTGCAGTTGAGAGAGGAGTTGGAACCGGATGAACTGTGTACCCTCCACTGTCCGCAAACCTGGCTCACGCCGGTGGTTCGGTTGACTTGGCTATTTTTTCATTACATCTCGCGGGTGTGTCTTCGATTTTAGGAGCTGTAAATTTTATTACAACTATTATTAACATGCGATGACGAGGGATGCAATTTGAGCGTCTTCCTTTATTCGTCTGATCTGTAAAAATTACTGCTATTCTATTACTTTTATCACTACCTGTGTTAGCA
>OO24
CTATGATAATTGGTGGATTTGGAAATTGGTTAGTTCCATTAATATTAGGAGCTCCTGACATAGCTTTTCCTCGATTAAACAATATAAGTTTTTGATTACTTCCTCCTGCTCTGTTACTTCTACTATCTTCAGCTGCAGTTGAGAGAGGAGTTGGAACCGGATGAACTGTGTACCCTCCACTGTCCGCAAACCTGGCTCACGCCGGTGGTTCGGTTGACTTGGCTATTTTTTCATTACATCTCGCGGGTGTGTCTTCGATTTTAGGAGCTGTAAATTTTATTACAACTATTATTAACATGCGATGACGAGGGATGCAATTTGAGCGTCTTCCTTTATTCGTCTGATCTGTAAAAATTACTGCTATTCTATTACTTTTATCACTACCTGTGTTAGCA
>OO28
CTATGATAATTGGTGGATTTGGAAATTGGTTAGTTCCATTAATATTAGGAGCTCCTGACATAGCTTTTCCTCGATTAAACAATATAAGTTTTTGATTACTTCCTCCTGCTCTGTTACTTCTACTATCTTCAGCTGCAGTTGAGAGAGGAGTTGGAACCGGATGAACTGTGTACCCTCCACTGTCCGCAAACCTGGCTCACGCCGGTGGTTCGGTTGACTTGGCTATTTTTTCATTACATCTCGCGGGTGTGTCTTCGATTTTAGGAGCTGTAAATTTTATTACAACTATTATTAACATGCGATGACGAGGGATGCAATTTGAGCGTCTTCCTTTATTCGTCTGATCTGTAAAAATTACTGCTATTCTATTACTTTTATCACTACCTGTGTTAGCA
>OO29
CTATGATAATTGGTGGATTTGGAAATTGGTTAGTTCCATTAATATTAGGAGCTCCTGACATAGCTTTTCCTCGATTAAACAATATAAGTTTTTGATTACTTCCTCCTGCTCTGTTACTTCTACTATCTTCAGCTGCAGTTGAGAGAGGAGTTGGAACCGGATGAACTGTGTACCCTCCACTGTCCGCAAACCTGGCTCACGCCGGTGGTTCGGTTGACTTGGCTATTTTTTCATTACATCTCGCGGGTGTGTCTTCGATTTTAGGAGCTGTAAATTTTATTACAACTATTATTAACATGCGATGACGAGGGATGCAATTTGAGCGTCTTCCTTTATTCGTCTGATCTGTAAAAATTACTGCTATTCTATTACTTTTATCACTACCTGTGTTAGCA
>OO30
CTATGATAATTGGTGGATTTGGAAATTGGTTAGTTCCATTAATATTAGGAGCTCCTGACATAGCTTTTCCTCGATTAAACAATATAAGTTTTTGATTACTTCCTCCTGCTCTGTTACTTCTACTATCTTCAGCTGCAGTTGAGAGAGGAGTTGGAACCGGATGAACTGTGTACCCTCCACTGTCCGCAAACCTGGCTCACGCCGGTGGTTCGGTTGACTTGGCTATTTTTTCATTACATCTCGCGGGTGTGTCTTCGATTTTAGGAGCTGTAAATTTTATTACAACTATTATTAACATGCGATGACGAGGGATGCAATTTGAGCGTCTTCCTTTATTCGTCTGATCTGTAAAAATTACTGCTATTCTATTACTTTTATCACTACCTGTGTTAGCA
>RX01
CTATGATAATTGGTGGATTTGGAAATTGGTTAGTTCCATTAATATTAGGAGCTCCTGACATAGCTTTTCCTCGATTAAACAATATAAGTTTTTGATTACTTCCTCCTGCTCTGTTACTTCTACTATCTTCAGCTGCAGTTGAGAGAGGAGTTGGAACCGGATGAACTGTGTACCCTCCACTGTCCGCAAACCTAGCTCATGCCGGTGGTTCGGTTGACTTGGCTATTTTTTCATTACATCTCGCGGGTGTGTCTTCGATTTTAGGAGCTGTAAATTTTATTACAACTATTATTAACATGCGATGACGAGGGATGCAATTTGAGCGTCTTCCTTTATTCGTCTGATCTGTAAAAATTACTGCTATTCTATTACTTTTATCACTACCTGTGTTAGCA
>RX04
CTATGATAATTGGTGGATTTGGAAATTGGTTAGTTCCATTAATATTAGGAGCTCCTGACATAGCTTTTCCTCGATTAAACAATATAAGTTTTTGATTACTTCCTCCTGCTCTGTTACTTCTACTATCTTCAGCTGCAGTTGAGAGAGGAGTTGGAACCGGATGAACTGTGTACCCTCCACTGTCCGCAAACCTGGCTCACGCCGGTGGTTCGGTTGACTTGGCTATTTTTTCATTACATCTCGCGGGTGTGTCTTCGATTTTAGGAGCTGTAAATTTTATTACAACTATTATTAACATGCGATGACGAGGGATGCAATTTGAGCGTCTTCCTTTATTCGTCTGATCTGTAAAAATTACTGCTATTCTATTACTTTTATCACTACCTGTGTTAGCA
>RX06
CTATGATAATTGGTGGATTTGGAAATTGGTTAGTTCCATTAATATTAGGAGCTCCTGACATAGCTTTTCCTCGATTAAACAATATAAGTTTTTGATTACTTCCTCCTGCTCTGTTACTTCTACTATCTTCAGCTGCAGTTGAGAGAGGAGTTGGAACCGGATGAACTGTGTACCCTCCACTGTCCGCAAACCTAGCTCATGCCGGTGGTTCGGTTGACTTGGCTATTTTTTCATTACATCTCGCGGGTGTGTCTTCGATTTTAGGAGCTGTAAATTTTATTACAACTATTATTAACATGCGATGACGAGGGATGCAATTTGAGCGTCTTCCTTTATTCGTCTGATCTGTAAAAATTACTGCTATTCTATTACTTTTATCACTACCTGTGTTAGCA
>RX09
CTATGATAATTGGTGGATTTGGAAATTGGTTAGTTCCATTAATATTAGGAGCTCCTGACATAGCTTTTCCTCGATTAAACAATATAAGTTTTTGATTACTTCCTCCTGCTCTGTTACTTCTACTATCTTCAGCTGCAGTTGAGAGAGGAGTTGGAACCGGATGAACTGTGTACCCTCCACTGTCCGCAAACCTAGCTCATGCCGGTGGTTCGGTTGACTTGGCTATTTTTTCATTACATCTCGCGGGTGTGTCTTCGATTTTAGGAGCTGTAAATTTTATTACAACTATTATTAACATGCGATGACGAGGGATGCAATTTGAGCGTCTTCCTTTATTCGTCTGATCTGTAAAAATTACTGCTATTCTATTACTTTTATCACTACCTGTGTTAGCA
>RX11
CTATGATAATTGGTGGATTTGGAAATTGGTTAGTTCCATTAATATTAGGGGCTCCTGATATAGCTTTTCCCCGATTAAACAATATAAGTTTTTGATTACTTCCTCCTGCTCTATTACTTCTACTATCTTCAGCTGCAGTTGAGAGAGGAGTCGGAACCGGATGAACTGTGTACCCTCCACTGTCCGCAAACCTGGCTCACGCCGGTGGTTCGGTTGACTTGGCTATTTTTTCATTACATCTCGCGGGTGTGTCTTCGATTTTAGGAGCTGTAAATTTTATTACAACTATTATTAACATGCGATGACGAGGGATGCAATTTGAGCGTCTTCCTCTATTCGTCTGATCTGTAAAAATTACTGCTATTCTATTACTTTTATCACTACCTGTGTTAGCA
>RX14
CTATGATAATTGGTGGATTTGGAAATTGGTTAGTTCCATTAATATTAGGAGCTCCTGACATAGCTTTTCCTCGATTAAACAATATAAGTTTTTGATTACTTCCTCCTGCTCTGTTACTTCTACTATCTTCAGCTGCAGTTGAGAGAGGAGTTGGAACCGGATGAACTGTGTACCCTCCACTGTCCGCAAACCTGGCTCACGCCGGTGGTTCGGTTGACTTGGCTATTTTTTCATTACATCTCGCGGGTGTGTCTTCGATTTTAGGAGCTGTAAATTTTATTACAACTATTATTAACATGCGATGACGAGGGATGCAATTTGAGCGTCTTCCTTTATTCGTCTGATCTGTAAAAATTACTGCTATTCTATTACTTTTATCACTACCTGTGTTAGCA
>RX17
CTATGATAATTGGTGGATTTGGAAATTGGTTAGTTCCATTAATATTAGGAGCTCCTGACATAGCTTTTCCTCGATTAAACAATATAAGTTTTTGATTACTTCCTCCTGCTCTGTTGCTTCTACTATCTTCAGCTGCAGTTGAGAGAGGAGTTGGAACCGGATGAACTGTGTACCCTCCACTGTCCGCAAACCTGGCTCACGCCGGTGGTTCGGTTGACTTGGCTATTTTTTCATTACATCTCGCGGGTGTGTCTTCGATTTTAGGAGCTGTAAATTTTATTACAACTATTATTAACATGCGATGACGAGGGATGCAATTTGAGCGTCTTCCTTTATTCGTCTGATCTGTAAAAATTACTGCTATTCTATTACTTTTATCACTACCTGTGTTAGCA
>RX19
CTATGATAATTGGTGGATTTGGAAATTGGTTAGTTCCATTAATATTAGGGGCTCCTGATATAGCTTTTCCCCGATTAAACAATATAAGTTTTTGATTACTTCCTCCTGCTCTATTACTTCTACTATCTTCAGCTGCAGTTGAGAGAGGAGTCGGAACCGGATGAACTGTGTACCCTCCACTGTCCGCAAACCTGGCTCACGCCGGTGGTTCGGTTGACTTGGCTATTTTTTCATTACATCTCGCGGGTGTGTCTTCGATTTTAGGAGCTGTAAATTTTATTACAACTATTATTAACATGCGATGACGAGGGATGCAATTTGAGCGTCTTCCTCTATTCGTCTGATCTGTAAAAATTACTGCTATTCTATTACTTTTATCACTACCTGTGTTAGCA
>RX21
CTATGATAATTGGTGGATTTGGAAATTGGTTAGTTCCATTAATATTAGGAGCTCCTGACATAGCTTTTCCTCGATTAAACAATATAAGTTTTTGATTACTTCCTCCTGCTCTGTTACTTCTACTATCTTCAGCTGCAGTTGAGAGAGGAGTTGGAACCGGATGAACTGTGTACCCTCCACTGTCCGCAAACCTGGCTCACGCCGGTGGTTCGGTTGACTTGGCTATTTTTTCATTACATCTCGCGGGTGTGTCTTCGATTTTAGGAGCTGTAAATTTTATTACAACTATTATTAACATGCGATGACGAGGGATGCAATTTGAGCGTCTTCCTTTATTCGTCTGATCTGTAAAAATTACTGCTATTCTATTACTTTTATCACTACCTGTGTTAGCA
>RX22
CTATGATAATTGGTGGATTTGGAAATTGGTTAGTTCCATTAATATTAGGAGCTCCTGACATAGCTTTTCCTCGATTAAACAATATAAGTTTTTGATTACTTCCTCCTGCTCTGTTACTTCTACTATCTTCAGCTGCAGTTGAGAGAGGAGTTGGAACCGGATGAACTGTGTACCCTCCACTGTCCGCAAACCTGGCTCACGCCGGTGGTTCGGTTGACTTGGCTATTTTTTCATTACATCTCGCGGGTGTGTCTTCGATTTTAGGAGCTGTAAATTTTATTACAACTATTATTAACATGCGATGACGAGGGATGCAATTTGAGCGTCTTCCTTTATTCGTCTGATCTGTAAAAATTACTGCTATTCTATTACTTTTATCACTACCTGTGTTAGCA
>RX23
CTATGATAATTGGTGGATTTGGAAATTGGTTAGTTCCATTAATATTAGGGGCTCCTGATATAGCTTTTCCCCGATTAAACAATATAAGTTTTTGATTACTTCCTCCTGCTCTATTACTTCTACTATCTTCAGCTGCAGTTGAGAGAGGAGTCGGAACCGGATGAACTGTGTACCCTCCACTGTCCGCAAACCTGGCTCACGCCGGTGGTTCGGTTGACTTGGCTATTTTTTCATTACATCTCGCGGGTGTGTCTTCGATTTTAGGAGCTGTAAATTTTATTACAACTATTATTAACATGCGATGACGAGGGATGCAATTTGAGCGTCTTCCTCTATTCGTCTGATCTGTAAAAATTACTGCTATTCTATTACTTTTATCACTACCTGTGTTAGCA
