# Supplementary material for: Meta-analysis of northeast Atlantic marine taxa shows contrasting phylogeographic patterns following post-LGM expansions
Source: PeerJ. 2018 Sep 28;6:e5684. doi: 10.7717/peerj.5684 (PMC6166638; doi:10.7717/peerj.5684)
Supplement: Supplemental Information 2 [file peerj-06-5684-s006.zip › nassarius_reticulatus.fasta]

>AV2
CTATAATGATTGGAGGATTTGGGAATTGGTTAATTCCGCTAATATTAGGAGCTCCTGACATAGCTTTTCCTCGATTAAATAATATAAGTTTCTGATTACTTCCTCCTGCTTTGTTACTTTTACTCTCCTCAGCTGCAGTTGAGAGAGGAGTTGGAACTGGGTGAACCGTATACCCTCCTCTATCTGCAAACCTGGCTCACGCCGGTGGTTCGGTTGACTTAGCTATTTTTTCATTACATCTTGCTGGTGTGTCTTCGATTTTAGGGGCTGTAAATTTTATTACAACTATCATTAATATACGATGACGAGGGATACAATTTGAGCGTCTTCCTTTATTTGTATGATCTGTAAAAATTACTGCTATCCTACTACTTCTATCTTTGCCTGTATTGGCA
>AV3
CTATAATGATTGGAGGATTTGGGAATTGGTTAGTTCCGCTAATATTAGGAGCTCCTGACATAGCTTTTCCTCGATTAAATAATATAAGTTTCTGATTACTTCCTCCTGCTTTGTTACTTTTACTCTCCTCAGCTGCAGTTGAGAGAGGAGTTGGAACTGGGTGAACCGTATACCCTCCTCTATCTGCAAACCTGGCTCACGCCGGTGGTTCGGTTGACTTAGCTATTTTTTCATTACATCTTGCTGGTGTGTCTTCGATTTTAGGGGCTGTAAATTTTATTACAACTATCATTAATATACGATGACGAGGGATACAATTTGAGCGTCTTCCTTTATTTGTATGATCTGTAAAAATTACTGCTATCCTACTACTTTTATCTTTGCCTGTATTGGCA
>AV4
CTATAATGATTGGAGGATTTGGGAATTGGTTAGTTCCGCTAATATTAGGAGCTCCTGACATAGCTTTTCCTCGATTAAATAATATAAGTTTCTGATTACTTCCTCCTGCTTTGTTACTTTTACTCTCCTCAGCTGCAGTTGAGAGAGGAGTTGGAACTGGGTGAACCGTATACCCTCCTCTATCTGCAAACCTGGCTCACGCCGGTGGTTCGGTTGACTTAGCTATTTTTTCATTACATCTTGCTGGTGTGTCTTCGATTTTAGGGGCTGTAAATTTTATTACAACTATCATTAATATACGATGACGAGGGATACAATTTGAGCGTCTTCCTTTATTTGTATGATCTGTAAAAATTACTGCTATCCTACTACTTTTATCTTTGCCTGTATTGGCA
>AV5
CTATAATGATTGGAGGATTTGGGAATTGGTTAGTTCCGCTAATATTAGGAGCTCCTGACATAGCTTTTCCTCGATTAAATAATATAAGTTTCTGATTACTTCCTCCTGCTTTGTTACTTTTACTCTCCTCAGCTGCAGTTGAGAGAGGAGTTGGAACTGGGTGAACTGTATACCCTCCTCTATCTGCAAACCTGGCTCACGCCGGTGGTTCGGTTGACTTAGCTATTTTTTCATTACATCTTGCTGGTGTGTCTTCGATTTTAGGGGCTGTAAATTTTATTACAACTATCATTAATATACGATGACGAGGGATACAATTTGAGCGTCTTCCTTTATTTGTATGATCTGTAAAAATTACTGCTATCCTACTACTTTTATCTTTGCCTGTATTGGCA
>AV6
CTATAATGATTGGAGGATTTGGGAATTGGTTAGTTCCGCTAATATTAGGAGCTCCTGACATAGCTTTTCCTCGATTAAATAATATAAGTTTCTGATTACTTCCTCCTGCTTTGTTACTTTTACTCTCCTCAGCTGCAGTTGAGAGAGGAGTTGGAACTGGGTGAACCGTATACCCTCCTCTATCTGCAAACCTGGCTCACGCCGGTGGTTCGGTTGACTTAGCTATTTTTTCATTACATCTTGCTGGTGTGTCTTCGATTTTAGGGGCTGTAAATTTTATTACAACTATCATTAATATACGATGACGAGGGATACAATTTGAGCGTCTTCCTTTATTTGTATGATCTGTAAAAATTACTGCTATCCTACTACTTTTATCTTTGCCTGTATTGGCA
>AV7
CTATAATAATTGGAGGATTTGGGAATTGGTTAGTTCCGCTAATATTAGGAGCTCCTGACATAGCTTTTCCTCGATTAAATAATATAAGTTTCTGATTACTTCCTCCTGCTTTGTTACTTTTACTCTCCTCAGCTGCAGTTGAGAGAGGAGTTGGAACTGGGTGAACCGTATACCCTCCTCTATCTGCAAACCTGGCTCACGCCGGTGGTTCGGTTGACTTAGCTATTTTTTCATTACATCTTGCTGGTGTGTCTTCGATTTTAGGGGCTGTAAATTTTATTACAACTATCATTAATATACGATGACGAGGGATACAATTTGAGCGTCTTCCTTTATTTGTATGATCTGTAAAAATTACTGCTATCCTACTACTTTTATCTTTGCCTGTATTGGCA
>AV8
CTATAATGATTGGAGGATTTGGGAATTGGTTAGTTCCGCTAATATTAGGAGCTCCTGACATAGCTTTTCCTCGATTAAATAATATAAGTTTCTGATTACTTCCTCCTGCTTTGTTACTTTTACTCTCCTCAGCTGCAGTTGAGAGAGGAGTTGGAACTGGGTGAACCGTATACCCTCCTCTATCTGCAAACCTGGCTCACGCCGGTGGTTCGGTTGACTTAGCTATTTTTTCATTACATCTTGCTGGTGTGTCTTCGATTTTAGGGGCTGTAAATTTTATTACAACTATCATTAATATACGATGACGAGGGATACAATTTGAGCGTCTTCCTTTATTTGTATGATCTGTAAAAATTACTGCTATCCTACTACTTTTATCTTTGCCTGTATTGGCA
>AV10
CTATAATGATTGGAGGATTTGGGAATTGGTTAGTTCCGCTAATATTAGGAGCTCCTGACATAGCTTTTCCTCGATTAAATAATATAAGTTTCTGATTACTTCCTCCTGCTTTGTTACTTTTACTCTCCTCAGCTGCAGTTGAGAGAGGAGTTGGAACTGGGTGAACCGTATACCCTCCTCTATCTGCAAACCTGGCTCACGCCGGTGGTTCGGTTGACTTAGCTATTTTTTCATTACATCTTGCTGGTGTGTCTTCGATTTTAGGGGCTGTAAATTTTATTACAACTATCATTAATATACGATGACGAGGGATACAATTTGAGCGTCTTCCTTTATTTGTATGATCTGTAAAAATTACTGCTATCCTACTACTTTTATCTTTGCCTGTATTGGCA
>AV11
CTATAATGATTGGAGGATTTGGGAATTGGTTAGTTCCGCTAATATTAGGAGCTCCTGACATAGCTTTTCCTCGATTAAATAATATAAGTTTCTGACTACTTCCTCCTGCTTTGTTACTTTTACTCTCCTCAGCTGCAGTTGAGAGAGGAGTTGGAACTGGGTGAACCGTATACCCTCCTCTATCTGCAAACCTGGCTCACGCCGGTGGTTCGGTTGACTTAGCTATTTTTTCATTACATCTTGCTGGTGTGTCTTCGATTTTAGGGGCTGTAAATTTTATTACAACTATCATTAATATACGATGACGGGGGATACAATTTGAGCGTCTTCCTTTATTTGTATGATCTGTAAAAATTACTGCTATCCTACTACTTTTATCTTTGCCTGTATTGGCA
>AV12
CTATAATGATTGGAGGATTTGGGAATTGGTTAGTTCCGCTAATATTAGGAGCTCCTGACATAGCTTTTCCTCGATTAAATAATATAAGTTTCTGATTACTTCCTCCTGCTTTGTTACTTTTACTCTCCTCAGCTGCAGTTGAGAGAGGAGTTGGAACTGGATGAACCGTATACCCTCCTCTATCTGCAAACCTGGCTCACGCCGGTGGTTCGGTTGACTTAGCTATTTTTTCATTACATCTTGCTGGTGTGTCTTCGATTTTAGGGGCTGTAAATTTTATTACAACTATCATTAATATACGATGACGAGGGATACAATTTGAGCGTCTTCCTTTATTTGTATGATCTGTAAAAATTACTGCTATCCTACTACTTTTATCTTTGCCTGTATTGGCA
>AV14
CTATAATGATTGGAGGATTTGGGAATTGGTTAGTTCCGCTGATATTAGGAGCTCCTGACATAGCTTTTCCTCGATTAAATAATATAAGTTTCTGATTACTTCCTCCTGCTTTGTTACTTTTACTCTCCTCAGCTGCAGTTGAGAGAGGAGTTGGAACTGGGTGAACCGTATACCCCCCTCTATCTGCAAACCTGGCTCACGCCGGTGGTTCGGTTGACTTAGCTATTTTTTCATTACATCTTGCTGGTGTCTCTTCGATTTTAGGGGCTGTAAATTTTATTACAACTATCATTAATATACGATGACGAGGGATACAATTTGAGCGTCTTCCTTTATTTGTATGATCTGTAAAAATTACTGCTATCCTACTACTTTTATCTTTGCCTGTATTGGCA
>AV15
CTATAATGATTGGAGGATTTGGGAATTGGTTAGTTCCGCTAATATTAGGAGCTCCTGACATAGCTTTTCCTCGATTAAATAATATAAGTTTCTGATTACTTCCTCCTGCTTTGTTACTTTTACTCTCCTCAGCTGCAGTTGAGAGAGGAGTTGGAACTGGGTGAACCGTATACCCTCCTCTATCTGCAAACCTGGCTCACGCCGGTGGTTCGGTTGACTTAGCTATTTTTTCATTACATCTTGCTGGTGTGTCTTCGATTTTAGGGGCTGTAAATTTTATTACAACTATCATTAATATACGATGACGAGGGATACAATTTGAGCGTCTTCCTTTATTTGTATGATCTGTAAAAATTACTGCTATCCTACTACTTTTATCTTTGCCTGTATTGGCA
>AV16
CTATAATGATTGGAGGATTTGGGAATTGGTTAGTTCCGCTAATATTAGGAGCTCCTGACATAGCTTTTCCTCGATTAAATAATATAAGTTTCTGATTACTTCCTCCTGCTTTGTTACTTTTACTCTCCTCAGCTGCAGTTGAGAGAGGAGTTGGAACTGGGTGAACCGTATACCCTCCCCTATCTGCAAACCTGGCTCACGCCGGTGGTTCGGTTGACTTAGCTATTTTTTCATTACATCTTGCTGGTGTGTCTTCGATTTTAGGGGCTGTAAATTTTATTACAACTATCATTAATATACGATGACGAGGGATACAATTTGAGCGTCTTCCTTTATTTGTATGATCTGTAAAAATTACTGCTATCCTACTACTTTTATCTTTGCCTGTATTGGCA
>AV17
CTATAATGATTGGAGGATTTGGGAATTGGTTAGTTCCGCTAATATTAGGAGCTCCTGACATAGCTTTTCCTCGATTAAATAATATAAGTTTCTGATTACTTCCTCCTGCTTTGTTACTTTTACTCTCCTCAGCTGCAGTTGAGAGAGGAGTTGGAACTGGGTGAACCGTATACCCTCCTCTATCTGCAAACCTGGCTCACGCCGGTGGTTCAGTTGACTTAGCTATTTTTTCATTACATCTTGCTGGTGTGTCTTCGATTTTAGGGGCTGTAAATTTTATTACAACTATCATTAATATACGATGACGAGGGATACAATTTGAGCGTCTTCCTTTATTTGTATGATCTGTAAAAATTACTGCTATCCTACTACTTTTATCTTTGCCTGTATTGGCA
>AV18
CTATAATGATTGGAGGATTTGGGAATTGGTTAGTTCCGCTAATATTAGGAGCTCCTGACATAGCTTTTCCTCGATTAAATAATATAAGTTTCTGATTACTTCCTCCTGCTTTGTTACTTTTACTCTCCTCAGCTGCAGTTGAGAGAGGAGTTGGAACTGGGTGAACCGTATACCCTCCTCTATCTGCAAACCTGGCTCACGCCGGTGGTTCGGTTGACTTAGCTATTTTTTCATTACATCTTGCTGGTGTGTCTTCGATTTTAGGGGCTGTAAATTTTATTACAACTATCATTAATATACGATGACGAGGGATACAATTTGAGCGTCTTCCTTTATTTGTATGATCTGTAAAAATTACTGCTATCCTACTACTTTTATCTTTGCCTGTATTGGCA
>AV19
CTATAATAATTGGAGGATTTGGGAATTGGTTAGTTCCGCTAATATTAGGAGCTCCTGACATAGCTTTTCCTCGATTAAATAATATAAGTTTCTGATTACTTCCTCCTGCTTTGTTACTTTTACTCTCCTCAGCTGCAGTTGAGAGAGGAGTTGGAACTGGGTGAACCGTATACCCTCCTCTATCTGCAAACCTGGCTCACGCCGGTGGTTCGGTTGACTTAGCTATTTTTTCATTACATCTTGCTGGTGTGTCTTCGATTTTAGGGGCTGTAAATTTTATTACAACTATCATTAATATACGATGACGAGGGATACAATTTGAGCGTCTTCCTTTATTTGTATGATCTGTAAAAATTACTGCTATCCTACTACTTTTATCTTTGCCTGTATTGGCA
>AV20
CTATAATGATTGGAGGATTTGGGAATTGGTTAGTTCCGCTAATATTAGGAGCTCCTGACATAGCTTTTCCTCGATTAAATAATATAAGTTTCTGATTACTTCCTCCTGCTTTGTTACTTTTACTCTCCTCAGCTGCAGTTGAGAGAGGAGTTGGAACTGGGTGAACCGTATACCCTCCTCTATCTGCAAACCTGGCTCACGCCGGTGGTTCGGTTGACTTAGCTATTTTTTCATTACATCTTGCTGGTGTGTCTTCGATTTTAGGGGCTGTAAATTTTATTACAACTATCATTAATATACGATGACGAGGGATACAATTTGAGCGTCTTCCTTTATTTGTATGATCTGTAAAAATTACTGCTATCCTACTACTTTTATCTTTGCCTGTATTGGCA
>AV21
CTATAATGATTGGAGGGTTTGGGAATTGGTTAGTTCCGCTAATATTAGGAGCTCCTGACATAGCGTTTCCTCGATTAAATAATATAAGTTTCTGATTACTTCCTCCTGCTTTGTTACTTTTACTCTCCTCAGCTGCAGTTGAGAGAGGAGTTGGAACTGGGTGAACCGTATACCCTCCTCTATCTGCAAACCTGGCTCACGCCGGTGGTTCGGTTGACTTAGCTATTTTTTCATTACATCTTGCTGGTGTGTCTTCGATTTTAGGGGCTGTAAATTTTATTACAACTATCATTAATATACGATGACGAGGGATACAATTTGAGCGTCTTCCTTTATTTGTATGATCTGTAAAAATTACTGCTATCCTACTACTTTTATCTTTGCCTGTATTGGCA
>AV22
CTATAATGATTGGAGGATTTGGGAATTGGTTAGTTCCGCTAATATTAGGAGCTCCTGACATAGCTTTTCCTCGATTAAATAATATAAGTTTCTGATTACTTCCTCCTGCTTTGTTACTTTTACTCTCCTCAGCTGCAGTTGAGAGAGGAGTTGGAACTGGGTGAACCGTATACCCTCCTCTATCTGCAAACCTGGCTCACGCCGGTGGTTCGGTTGACTTAGCTATTTTTTCATTACATCTTGCTGGTGTGTCTTCGATTTTAGGGGCTGTAAATTTTATTACAACTATCATTAATATACGATGACGAGGGATACAATTTGAGCGTCTTCCTTTATTTGTATGATCTGTAAAAATTACTGCTATCCTACTACTTTTATCTTTGCCTGTATTGGCA
>AV23
CTATAATGATTGGAGGATTTGGGAATTGGTTAGTTCCGCTAATATTAGGAGCTCCTGACATAGCTTTTCCTCGATTAAATAATATAAGTTTCTGATTACTTCCTCCTGCTTTGTTACTTTTACTCTCCTCAGCTGCAGTTGAGAGAGGAGTTGGAACTGGGTGAACTGTATACCCTCCTCTATCTGCAAACCTGGCTCACGCCGGTGGTTCGGTTGACTTAGCTATTTTTTCATTACATCTTGCTGGTGTGTCTTCGATTTTAGGGGCTGTAAATTTTATTACAACTATCATTAATATACGATGACGAGGGATACAATTTGAGCGTCTTCCTTTATTTGTATGATCTGTAAAAATTACTGCTATCCTACTACTTTTATCTTTGCCTGTATTGGCA
>AV24
CTATAATGATTGGAGGATTTGGGAATTGGTTAGTTCCGCTAATATTAGGAGCTCCTGACATAGCTTTTCCTCGATTAAATAATATAAGTTTCTGATTACTTCCTCCTGCTTTGTTACTTTTACTCTCCTCAGCTGCAGTTGAGAGAGGAGTTGGAACTGGGTGAACCGTATACCCTCCTCTATCTGCAAACCTGGCTCACGCCGGTGGTTCGGTTGACTTAGCTATTTTTTCATTACATCTTGCTGGTGTGTCTTCGATTTTAGGGGCTGTAAATTTTATTACAACTATCATTAATATACGATGACGAGGGATACAATTTGAGCGTCTTCCTTTATTTGTATGATCTGTAAAAATTACTGCTATCCTACTACTTTTATCTTTGCCTGTATTGGCA
>AV25
CTATAATAATTGGAGGATTTGGGAATTGGTTAGTTCCGCTAATATTAGGAGCTCCTGACATAGCTTTTCCTCGATTAAATAATATAAGTTTCTGATTACTTCCTCCTGCTTTGTTACTTTTACTCTCCTCAGCTGCAGTTGAGAGAGGAGTTGGAACTGGGTGAACCGTATACCCTCCTCTATCTGCAAACCTGGCTCACGCCGGTGGTTCGGTTGACTTAGCTATTTTTTCATTACATCTTGCTGGTGTGTCTTCGATTTTAGGGGCTGTAAATTTTATTACAACTATCATTAATATACGATGACGAGGGATACAATTTGAGCGTCTTCCTTTATTTGTATGATCTGTAAAAATTACTGCTATCCTACTACTTTTATCTTTGCCTGTATTGGCA
>AV26
CTATAATAATTGGAGGATTTGGGAATTGGTTAGTTCCGCTAATATTAGGAGCTCCTGACATAGCTTTTCCTCGATTAAATAATATAAGTTTCTGATTACTTCCTCCTGCTTTGTTACTTTTACTCTCCTCAGCTGCAGTTGAGAGAGGAGTTGGAACTGGGTGAACCGTATACCCTCCTCTATCTGCAAACCTGGCTCACGCCGGTGGTTCGGTTGACTTAGCTATTTTTTCATTACATCTTGCTGGTGTGTCTTCGATTTTAGGGGCTGTAAATTTTATTACAACTATCATTAATATACGATGACGAGGGATACAATTTGAGCGTCTTCCTTTATTTGTATGATCTGTAAAAATTACTGCTATCCTACTACTTTTATCTTTGCCTGTATTGGCA
>AV27
CTATAATGATTGGAGGATTTGGGAATTGGTTAGTTCCGCTAATATTAGGAGCTCCTGACATAGCTTTTCCTCGATTAAATAATATAAGTTTCTGATTACTTCCTCCTGCTTTGTTACTTTTACTCTCCTCAGCTGCAGTCGAGAGAGGAGTTGGAACTGGGTGAACCGTATACCCTCCTCTATCTGCAAACCTGGCTCACGCTGGTGGTTCGGTTGACTTAGCTATTTTTTCATTACATCTTGCTGGTGTGTCTTCGATTTTAGGGGCTGTAAATTTTATTACAACTATCATTAATATACGATGACGAGGGATACAATTTGAGCGTCTTCCTTTATTTGTATGATCTGTAAAAATTACTGCTATCCTACTACTTTTATCTTTGCCTGTATTGGCA
>AV28
CTATAATAATTGGAGGATTTGGGAATTGGTTAGTTCCGCTAATATTAGGAGCTCCTGACATAGCTTTTCCTCGATTAAATAATATAAGTTTCTGATTACTTCCTCCTGCTTTGTTACTTTTACTCTCCTCAGCTGCAGTTGAGAGAGGAGTTGGAACTGGGTGAACCGTATACCCTCCTCTATCTGCAAACCTGGCTCACGCCGGTGGTTCGGTTGACTTAGCTATTTTTTCATTACATCTTGCTGGTGTGTCTTCGATTTTAGGGGCTGTAAATTTTATTACAACTATCATTAATATACGATGACGAGGGATACAATTTGAGCGTCTTCCTTTATTTGTATGATCTGTAAAAATTACTGCTATCCTACTACTTTTATCTTTGCCTGTATTGGCA
>AV29
CTATAATGATTGGAGGATTTGGGAATTGGTTAGTTCCGCTAATATTAGGAGCTCCTGACATAGCTTTTCCTCGATTAAATAATATAAGTTTCTGATTACTTCCTCCTGCTTTGTTACTTTTACTCTCCTCAGCTGCAGTTGAGAGAGGAGTTGGAACTGGGTGAACCGTATACCCTCCTCTATCTGCAAACCTGGCTCACGCCGGTGGTTCGGTTGACTTAGCTATTTTTTCATTACATCTTGCTGGTGTGTCTTCGATTTTAGGGGCTGTAAATTTTATTACAACTATCATTAATATACGATGACGAGGGATACAATTTGAGCGTCTTCCTTTATTTGTATGATCTGTAAAAATTACTGCTATCCTACTACTTTTATCTTTGCCTGTATTGGCA
>AV30
CTATAATGATTGGAGGATTTGGGAATTGGTTAGTTCCGCTAATATTAGGAGCTCCTGACATAGCTTTTCCTCGATTAAATAATATAAGTTTCTGATTACTTCCTCCTGCTTTGTTACTTTTACTCTCCTCAGCTGCAGTTGAGAGAGGAGTTGGAACTGGGTGAACCGTATACCCTCCTCTATCTGCAAACCTGGCTCACGCCGGTGGTTCGGTTGACTTAGCTATTTTTTCATTACATCTTGCTGGTGTGTCTTCGATTTTAGGGGCTGTAAATTTTATTACAACTATCATTAATATACGATGACGAGGGATACAATTTGAGCGTCTTCCTTTATTTGTATGATCTGTAAAAATTACTGCTATCCTACTACTTTTATCTTTGCCTGTATTGGCA
>BR1
CTATAATGATTGGAGGATTTGGGAATTGGTTAGTTCCGCTAATATTAGGAGCTCCTGACATAGCTTTTCCTCGATTAAATAATATAAGTTTCTGATTACTTCCTCCTGCTTTGTTACTTTTACTCTCCTCAGCTGCAGTTGAGAGAGGAGTTGGAACTGGGTGAACCGTATACCCTCCTCTATCTGCAAACCTGGCTCACGCCGGTGGTTCGGTTGACTTAGCTATTTTTTCATTACATCTTGCTGGTGTGTCTTCGATTTTAGGGGCTGTAAATTTTATTACAACTATCATTAATATACGATGACGAGGGATACAATTTGAGCGTCTTCCTTTATTTGTATGATCTGTAAAAATTACTGCTATCCTACTACTTTTATCTTTGCCTGTATTGGCA
>BR2
CTATAATGATTGGAGGATTTGGGAATTGGTTAGTTCCGCTAATATTAGGAGCTCCTGACATAGCTTTTCCTCGATTAAATAATATAAGTTTCTGACTACTTCCTCCTGCTTTGTTACTTTTACTCTCCTCAGCTGCAGTTGAGAGAGGAGTTGGAACTGGGTGAACCGTATACCCTCCTCTATCTGCAAACCTGGCTCACGCCGGTGGTTCGGTTGACTTAGCTATTTTTTCATTACATCTTGCTGGTGTGTCTTCGATTTTAGGGGCTGTAAATTTTATTACAACTATCATTAATATACGATGACGAGGGATACAATTTGAGCGTCTTCCTTTATTTGTATGATCTGTAAAAATTACTGCTATCCTACTACTTTTATCTTTGCCTGTATTGGCA
>BR3
CTATAATGATTGGAGGATTTGGGAATTGGTTAGTTCCGCTAATATTAGGAGCTCCTGACATAGCTTTTCCTCGATTAAATAATATAAGTTTCTGATTACTTCCTCCTGCTTTGTTACTTTTACTCTCCTCAGCTGCAGTTGAGAGAGGAGTTGGAACTGGGTGAACCGTATACCCTCCTCTATCTGCAAACCTGGCTCACGCCGGTGGTTCGGTTGACTTAGCTATTTTTTCATTACATCTTGCTGGTGTGTCTTCGATTTTAGGGGCTGTAAATTTTATTACAACTATCATTAATATACGATGACGAGGGATACAATTTGAGCGTCTTCCTTTATTTGTATGATCTGTAAAAATTACTGCTATCCTACTACTTTTATCTTTGCCTGTATTGGCA
>BR4
CTATAATAATTGGAGGATTTGGGAATTGGTTAGTTCCGCTAATATTAGGAGCTCCTGACATAGCTTTTCCTCGATTAAATAATATAAGTTTCTGATTACTTCCTCCTGCTTTGTTACTTTTACTCTCCTCAGCTGCAGTTGAGAGAGGAGTTGGAACTGGGTGAACCGTATACCCTCCTCTATCTGCAAACCTGGCTCACGCCGGTGGTTCGGTTGACTTAGCTATTTTTTCATTACATCTTGCTGGTGTGTCTTCGATTTTAGGGGCTGTAAATTTTATTACAACTATCATTAATATACGATGACGAGGGATACAATTTGAGCGTCTTCCTTTATTTGTATGATCTGTAAAAATTACTGCTATCCTACTACTTTTATCTTTGCCTGTATTGGCA
>BR5
CTATAATAATTGGAGGATTTGGGAATTGGTTAGTTCCGCTAATATTAGGAGCTCCTGACATAGCTTTTCCTCGATTAAATAATATAAGTTTCTGATTACTTCCTCCTGCTTTGTTACTTTTACTCTCCTCAGCTGCAGTTGAGAGAGGAGTTGGAACTGGGTGAACCGTATACCCTCCTCTATCTGCAAACCTGGCTCACGCCGGTGGTTCGGTTGACTTAGCTATTTTTTCATTACATCTTGCTGGTGTGTCTTCGATTTTAGGGGCTGTAAATTTTATTACAACTATCATTAATATACGATGACGAGGGATACAATTTGAGCGTCTTCCTTTATTTGTATGATCTGTAAAAATTACTGCTATCCTACTACTTTTATCTTTGCCTGTATTGGCA
>BR6
CTATAATAATTGGAGGATTTGGGAATTGGTTAGTTCCGCTAATATTAGGAGCTCCTGACATAGCTTTTCCTCGATTAAATAATATAAGTTTCTGATTACTTCCTCCTGCTTTGTTACTTTTACTCTCCTCAGCTGCAGTTGAGAGAGGAGTTGGAACTGGGTGAACCGTATACCCTCCTCTATCTGCAAACCTGGCTCACGCCGGTGGTTCGGTTGACTTAGCTATTTTTTCATTACATCTTGCTGGTGTGTCTTCGATTTTAGGGGCTGTAAATTTTATTACAACTATCATTAATATACGATGACGAGGGATACAATTTGAGCGTCTTCCTTTATTTGTATGATCTGTAAAAATTACTGCTATCCTACTACTTTTATCTTTGCCTGTATTGGCA
>BR7
CTATAATGATTGGAGGATTTGGGAATTGGTTAGTTCCGCTAATATTAGGAGCTCCTGACATAGCTTTTCCTCGATTAAATAATATAAGTTTCTGATTACTTCCTCCTGCTTTGTTACTTTTACTCTCCTCAGCTGCAGTTGAGAGAGGAGTTGGAACTGGGTGAACCGTATACCCTCCTCTATCAGCAAACCTGGCTCACGCCGGTGGTTCAGTTGACTTAGCTATTTTTTCATTACATCTTGCTGGTGTGTCTTCGATTTTAGGGGCTGTAAATTTTATTACAACTATCATTAATATACGATGACGAGGGATACAATTTGAGCGTCTTCCTTTATTTGTATGGTCTGTAAAAATTACTGCTATCCTACTACTTTTATCTTTGCCTGTATTGGCA
>BR9
CTATAATGATTGGAGGATTTGGGAATTGGTTAGTTCCGCTAATATTAGGAGCTCCTGACATAGCTTTTCCTCGATTAAATAATATAAGTTTCTGATTACTTCCTCCTGCTTTGTTACTTTTACTCTCCTCAGCTGCAGTTGAGAGAGGAGTTGGAACTGGGTGAACCGTATACCCTCCTCTATCTGCAAACCTGGCTCACGCCGGTGGTTCGGTTGACTTAGCTATTTTTTCATTACATCTTGCTGGTGTGTCTTCGATTTTAGGGGCTGTAAATTTTATTACAACTATCATTAATATACGATGACGAGGGATACAATTTGAGCGTCTTCCTTTATTTGTATGATCTGTAAAAATTACTGCTATCCTACTACTTTTATCTTTGCCTGTATTGGCA
>BR10
CTATAATGATTGGAGGATTTGGGAATTGGTTAGTTCCGCTAATATTAGGAGCTCCTGACATAGCTTTTCCTCGATTAAATAATATAAGTTTCTGATTACTTCCTCCTGCTTTGTTACTTTTACTCTCCTCAGCTGCAGTTGAGAGAGGAGTTGGAACTGGGTGAACCGTATACCCTCCTCTATCTGCAAACCTGGCTCACGCCGGTGGTTCGGTTGACTTAGCTATTTTTTCATTACATCTTGCTGGTGTGTCTTCGATTTTAGGGGCTGTAAATTTTATTACAACTATCATTAATATACGATGACGAGGGATACAATTTGAGCGTCTTCCTTTATTTGTATGATCTGTAAAAATTACTGCTATCCTACTACTTTTATCTTTGCCTGTATTGGCA
>BR11
CTATAATAATTGGAGGATTTGGGAATTGGTTAGTTCCGCTAATATTAGGAGCTCCTGACATAGCTTTTCCTCGATTAAATAATATAAGTTTCTGATTACTTCCTCCTGCTTTGTTACTTTTACTCTCCTCAGCTGCAGTTGAGAGAGGAGTTGGAACTGGGTGAACCGTATACCCTCCTCTATCTGCAAACCTGGCTCACGCCGGTGGTTCGGTTGACTTAGCTATTTTTTCATTACATCTTGCTGGTGTGTCTTCGATTTTAGGGGCTGTAAATTTTATTACAACTATCATTAATATACGATGACGAGGGATACAATTTGAGCGTCTTCCTTTATTTGTATGATCTGTAAAAATTACTGCTATCCTACTACTTTTATCTTTGCCTGTATTGGCA
>BR12
CTATAATGATTGGAGGATTTGGGAATTGGTTAGTTCCGCTGATATTAGGAGCTCCTGACATAGCTTTTCCTCGATTAAATAATATAAGTTTCTGATTACTTCCTCCTGCTTTGTTACTTTTACTCTCCTCAGCTGCAGTTGAGAGAGGAGTTGGAACTGGGTGAACCGTATACCCTCCTCTATCTGCAAACCTGGCTCACGCCGGTGGTTCGGTTGACTTAGCTATTTTTTCATTACATCTTGCTGGTGTGTCTTCGATTTTAGGGGCTGTAAATTTTATTACAACTATCATTAATATACGATGACGAGGGATACAATTTGAGCGTCTTCCTTTATTTGTATGATCTGTAAAAATTACTGCTATCCTACTACTTTTATCTTTGCCTGTATTGGCA
>BR13
CTATAATGATTGGAGGATTTGGGAATTGGTTAGTTCCGCTAATATTAGGAGCTCCTGACATAGCTTTTCCTCGATTAAATAATATAAGTTTCTGATTACTTCCTCCTGCTTTGTTACTTTTACTCTCCTCAGCTGCAGTTGAGAGAGGAGTTGGAACTGGGTGAACCGTATACCCTCCTCTATCTGCAAACCTGGCTCACGCCGGTGGTTCGGTTGACTTAGCTATTTTTTCATTACATCTTGCTGGTGTGTCTTCGATTTTAGGGGCTGTAAATTTTATTACAACTATCATTAATATACGATGACGAGGGATACAATTTGAGCGTCTTCCTTTATTTGTATGATCTGTAAAAATTACTGCTATCCTACTACTTTTATCTTTGCCTGTATTGGCA
>BR15
CTATAATGATTGGAGGATTTGGGAATTGGTTAGTTCCGCTAATATTAGGAGCTCCTGACATAGCTTTTCCTCGATTAAATAATATAAGTTTCTGATTACTTCCTCCTGCTTTGTTACTTTTACTCTCCTCAGCTGCAGTTGAGAGAGGAGTTGGAACTGGGTGAACCGTATACCCTCCTCTATCTGCAAACCTGGCTCACGCCGGTGGTTCGGTTGACTTAGCTATTTTTTCATTACATCTTGCTGGTGTGTCTTCGATTTTAGGGGCTGTAAATTTTATTACAACTATCATTAATATACGATGACGAGGAATACAATTTGAGCGTCTTCCTTTATTTGTATGATCTGTAAAAATTACTGCTATCCTACTACTTTTATCTTTGCCTGTATTGGCA
>BR16
CTATAATGATTGGAGGATTTGGGAATTGGTTAGTTCCGCTAATATTAGGAGCTCCTGACATAGCTTTTCCTCGATTAAATAATATAAGTTTCTGATTACTTCCTCCTGCTTTGTTACTTTTACTCTCCTCAGCTGCAGTTGAGAGAGGAGTTGGAACTGGGTGAACCGTATACCCTCCTCTATCTGCAAACCTGGCTCACGCCGGTGGTTCGGTTGACTTAGCTATTTTTTCATTACATCTTGCTGGTGTGTCTTCGATTTTAGGGGCTGTAAATTTTATTACAACTATCATTAATATACGATGACGAGGGATACAATTTGAGCGTCTTCCTTTATTTGTATGATCTGTAAAAATTACTGCTATCCTACTACTTTTATCTTTGCCTGTATTGGCA
>BR17
CTATAATGATTGGAGGATTTGGGAATTGGTTAGTTCCGTTAATATTAGGAGCTCCTGACATAGCTTTTCCTCGATTAAATAATATAAGTTTCTGATTACTTCCTCCTGCTTTGTTACTTTTACTCTCCTCAGCTGCAGTTGAGAGAGGAGTTGGAACTGGGTGAACCGTATACCCTCCTCTATCTGCAAACCTGGCCCACGCCGGTGGTTCGGTTGACTTAGCTATTTTTTCATTACATCTTGCTGGTGTGTCTTCGATTTTAGGGGCTGTAAATTTTATTACAACTATCATTAATATACGATGACGAGGGATACAATTTGAGCGTCTTCCTTTATTTGTATGATCTGTAAAAATTACTGCTATCCTACTACTTTTATCTTTGCCTGTATTGGCA
>BR18
CTATAATAATTGGAGGATTTGGGAATTGGTTAGTTCCGCTAATATTAGGAGCTCCTGACATAGCTTTTCCTCGATTAAATAATATAAGTTTCTGATTACTTCCTCCTGCTTTGTTACTTTTACTCTCCTCAGCTGCAGTTGAGAGAGGAGTTGGAACTGGGTGAACCGTATACCCTCCTCTATCTGCAAACCTGGCTCACGCCGGTGGTTCGGTTGACTTAGCTATTTTTTCATTACATCTTGCTGGTGTGTCTTCGATTTTAGGGGCTGTAAATTTTATTACAACTATCATTAATATACGATGACGAGGGATACAATTTGAGCGTCTTCCTTTATTTGTATGATCTGTAAAAATTACTGCTATCCTACTACTTTTATCTTTGCCTGTATTGGCA
>BR19
CTATAATGATTGGAGGATTTGGGAATTGGTTAGTTCCGCTAATATTAGGAGCTCCTGACATAGCTTTTCCTCGATTAAATAATATAAGTTTCTGATTACTTCCTCCTGCTTTGTTACTTTTACTCTCCTCAGCTGCAGTTGAGAGAGGAGTTGGAACTGGGTGAACCGTATACCCTCCTCTATCTGCAAACCTGGCTCACGCCGGTGGTTCGGTTGACTTAGCTATTTTTTCATTACATCTTGCTGGTGTGTCTTCGATTTTAGGGGCTGTAAATTTTATTACAACTATCATTAATATACGATGACGAGGGATACAATTTGAGCGTCTTCCTTTATTTGTATGATCTGTAAAAATTACTGCTATCCTACTACTTTTATCTTTGCCTGTATTGGCA
>BR20
CTATAATGATTGGAGGATTTGGGAATTGGTTAGTTCCGCTAATATTAGGAGCTCCTGACATAGCTTTTCCTCGATTAAATAATATAAGTTTCTGATTACTTCCTCCTGCTTTGTTACTTTTACTCTCCTCAGCTGCAGTTGAGAGAGGAGTTGGAACTGGGTGAACCGTATACCCTCCTCTATCTGCAAACCTGGCTCACGCCGGTGGTTCGGTTGACTTAGCTATTTTTTCATTACATCTTGCTGGTGTGTCTTCGATTTTAGGGGCTGTAAATTTTATTACAACTATCATTAATATACGATGACGAGGGATACAATTTGAGCGTCTTCCTTTATTTGTATGATCTGTAAAAATTACTGCTATCCTACTACTTTTATCTTTGCCTGTATTGGCA
>BR21
CTATAATGATTGGAGGATTTGGGAATTGGTTAGTTCCGCTAATATTAGGAGCTCCTGACATAGCTTTTCCTCGATTAAATAATATAAGTTTCTGATTACTTCCTCCTGCTTTGTTACTTTTACTCTCCTCAGCTGCAGTTGAGAGAGGAGTTGGAACTGGGTGAACCGTATACCCTCCTCTATCTGCAAACCTGGCTCACGCCGGTGGTTCGGTTGACTTAGCTATTTTTTCATTACATCTTGCTGGTGTGTCTTCGATTTTAGGGGCTGTAAATTTTATTACAACTATCATTAATATACGATGACGAGGGATACAATTTGAGCGTCTTCCTTTATTTGTATGATCTGTAAAAATTACTGCTATCCTACTACTTTTATCTTTGCCTGTATTGGCA
>BR22
CTATAATGATTGGAGGATTTGGGAATTGGTTAGTTCCGCTAATATTAGGAGCTCCTGACATAGCTTTTCCTCGATTAAATAATATAAGTTTCTGATTACTTCCTCCTGCTTTGTTACTTTTACTCTCCTCAGCTGCAGTTGAGAGAGGAGTTGGAACTGGGTGAACCGTATACCCTCCTCTATCTGCAAACCTGGCTCACGCCGGTGGTTCGGTTGACTTAGCTATTTTTTCATTACATCTTGCTGGTGTGTCTTCGATTTTAGGGGCTGTAAATTTTATTACAACTATCATTAATATACGATGACGAGGGATACAATTTGAGCGTCTTCCTTTATTTGTATGATCTGTAAAAATTACTGCTATCCTACTACTTTTATCTTTGCCTGTATTGGCA
>BR24
CTATAATAATTGGAGGATTTGGGAATTGGTTAGTTCCGCTAATATTAGGAGCTCCTGACATAGCTTTTCCTCGATTAAATAATATAAGTTTCTGATTACTTCCTCCTGCTTTGTTACTTTTACTCTCCTCAGCTGCAGTTGAGAGAGGAGTTGGAACTGGGTGAACCGTATACCCTCCTCTATCTGCAAACCTGGCTCACGCCGGTGGTTCGGTTGACTTAGCTATTTTTTCATTACATCTTGCTGGTGTGTCTTCGATTTTAGGGGCTGTAAATTTTATTACAACTATCATTAATATACGATGACGAGGGATACAATTTGAGCGTCTTCCTTTATTTGTATGATCTGTAAAAATTACTGCTATCCTACTACTTTTATCTTTGCCTGTATTGGCA
>BR25
CTATAATGATTGGAGGATTTGGGAATTGGTTAGTTCCGCTAATGTTAGGAGCTCCTGACATAGCTTTTCCTCGATTAAATAATATAAGTTTCTGATTACTTCCTCCTGCTTTGTTACTTTTACTCTCCTCAGCTGCAGTTGAGAGAGGAGTTGGAACTGGGTGAACCGTATACCCTCCTCTATCTGCAAACCTGGCTCACGCCGGTGGTTCGGTTGACTTAGCTATTTTTTCATTACATCTTGCTGGTGTGTCTTCGATTTTAGGGGCTGTAAATTTTATTACAACTATCATTAATATACGATGACGAGGGATACAATTTGAGCGTCTTCCTTTATTTGTATGATCTGTAAAAATTACTGCTATCCTACTACTTTTATCTTTGCCTGTATTGGCA
>BR26
CTATAATAATTGGAGGATTTGGGAATTGGTTAGTTCCGCTAATATTAGGAGCTCCTGACATAGCTTTTCCTCGATTAAATAATATAAGTTTCTGATTACTTCCTCCTGCTTTGTTACTTTTACTCTCCTCAGCTGCAGTTGAGAGAGGAGTTGGAACTGGGTGAACCGTATACCCTCCTCTATCTGCAAATCTGGCTCACGCCGGTGGTTCGGTTGACTTAGCTATTTTTTCATTACATCTTGCTGGTGTGTCTTCGATTTTAGGGGCTGTAAATTTTATTACAACTATCATTAATATACGATGACGAGGGATACAATTTGAGCGTCTTCCTTTATTTGTATGATCTGTAAAAATTACTGCTATCCTACTACTTTTATCTTTGCCTGTATTGGCA
>BR27
CTATAATAATTGGAGGATTTGGGAATTGGTTAGTTCCGCTAATATTAGGAGCTCCTGACATAGCTTTTCCTCGATTAAATAATATAAGTTTCTGATTACTTCCTCCTGCTTTGTTACTTTTACTCTCCTCAGCTGCAGTTGAGAGAGGAGTTGGAACTGGGTGAACCGTATACCCTCCTCTATCTGCAAACCTGGCTCACGCCGGTGGTTCGGTTGACTTAGCTATTTTTTCATTACATCTTGCTGGTGTGTCTTCGATTTTAGGGGCTGTAAATTTTATTACAACTATCATTAATATACGATGACGAGGGATACAATTTGAGCGTCTTCCTTTATTTGTATGATCTGTAAAAATTACTGCTATCCTACTACTTTTATCTTTGCCTGTATTGGCA
>BR28
CTATAATGATTGGAGGATTTGGGAATTGGTTAGTTCCGCTAATATTAGGAGCTCCTGACATAGCTTTTCCCCGATTAAATAATATAAGTTTCTGATTACTTCCTCCTGCTTTGTTACTTTTACTCTCCTCAGCTGCAGTTGAGAGAGGAGTTGGAACTGGGTGAACCGTATACCCTCCTCTATCTGCAAACCTGGCTCACGCCGGTGGTTCGGTTGACTTAGCTATTTTTTCATTACATCTTGCTGGTGTGTCTTCGATTTTAGGGGCTGTAAATTTTATTACAACTATCATTAATATACGATGACGAGGGATACAATTTGAGCGTCTTCCTTTATTTGTATGATCTGTAAAAATTACTGCTATCCTACTACTTTTATCTTTGCCTGTATTGGCA
>BR29
CTATAATAATTGGAGGATTTGGGAATTGGTTAGTTCCGCTAATATTAGGAGCTCCTGACATAGCTTTTCCTCGATTAAATAATATAAGTTTCTGATTACTTCCTCCTGCTTTGTTACTTTTACTCTCCTCAGCTGCAGTTGAGAGAGGAGTTGGAACTGGGTGAACCGTATACCCTCCTCTATCTGCAAACCTGGCTCACGCCGGTGGTTCGGTTGACTTAGCTATTTTTTCATTACATCTTGCTGGTGTGTCTTCGATTTTAGGGGCTGTAAATTTTATTACAACTATCATTAATATACGATGACGAGGGATACAATTTGAGCGTCTTCCTTTATTTGTATGATCTGTAAAAATTACTGCTATCCTACTACTTTTATCTTTGCCTGTATTGGCA
>BR30
CTATAATGATTGGAGGATTTGGGAATTGGTTAGTTCCGCTAATATTAGGAGCTCCTGACATAGCTTTTCCTCGATTAAATAATATAAGTTTCTGATTACTTCCTCCTGCTTTGTTACTTTTACTCTCCTCAGCTGCAGTTGAGAGAGGAGTTGGAACTGGGTGAACCGTATACCCTCCTCTATCTGCAAACCTGGCTCACGCCGGTGGTTCGGTTGACTTAGCTATTTTTTCATTACATCTTGCTGGTGTGTCTTCGATTTTAGGGGCTGTAAATTTTATTACAACTATCATTAATATACGATGACGAGGGATACAATTTGAGCGTCTTCCTTTATTTGTATGATCTGTAAAAATTACTGCTATCCTACTACTTTTATCTTTGCCTGTATTGGCA
>FA1
CTATAATGATTGGAGGATTTGGGAATTGGTTAGTTCCGCTAATATTAGGAGCTCCTGACATAGCTTTTCCTCGATTAAATAATATAAGTTTCTGATTACTTCCTCCTGCTTTGTTACTTTTACTCTCCTCAGCTGCAGTTGAGAGAGGAGTTGGAACTGGGTGAACCGTATACCCTCCTCTATCTGCAAACCTGGCTCACGCCGGTGGTTCGGTTGACTTAGCTATTTTTTCATTACATCTTGCTGGTGTGTCTTCGATTTTAGGGGCTGTAAATTTTATTACAACTATCATTAATATACGATGACGAGGGATACAATTTGAGCGTCTTCCTTTATTTGTATGATCTGTAAAAATTACTGCTATCCTACTACTTTTATCTTTGCCTGTATTGGCA
>FA4
CTATAATGATTGGAGGATTTGGGAATTGGTTAGTTCCGCTAATATTAGGAGCTCCTGACATAGCTTTTCCTCGATTAAATAATATAAGTTTCTGATTACTTCCTCCTGCTTTGTTACTTTTACTCTCCTCAGCTGCAGTTGAGAGAGGAGTTGGAACTGGGTGAACCGTATACCCTCCTCTATCTGCAAACCTGGCTCACGCCGGTGGTTCGGTTGACTTAGCTATTTTTTCATTACATCTTGCTGGTGTGTCTTCGATTTTAGGGGCTGTAAATTTTATTACAACTATCATTAATATACGATGACGAGGGATACAATTTGAGCGTCTTCCTTTATTTGTATGATCTGTAAAAATTACTGCTATCCTACTACTTTTATCTTTGCCTGTATTGGCA
>FA6
CTATAATGATTGGAGGATTTGGGAATTGGTTAGTTCCGCTAATATTAGGAGCTCCTGACATAGCTTTTCCTCGATTAAATAATATAAGTTTCTGACTACTTCCTCCTGCTTTGTTACTTTTACTCTCCTCAGCTGCAGTTGAGAGAGGAGTTGGAACTGGGTGAACCGTATACCCTCCTCTATCTGCAAACCTGGCTCACGCCGGTGGTTCGGTTGACTTAGCTATTTTTTCATTACATCTTGCTGGTGTGTCTTCGATTTTAGGGGCTGTAAATTTTATTACAACTATCATTAATATACGATGACGAGGGATACAATTTGAGCGTCTTCCTTTATTTGTATGATCTGTAAAAATTACTGCTATCCTACTACTTTTATCTTTGCCTGTATTGGCA
>FA7
CTATAATGATTGGAGGATTTGGGAATTGGTTAGTTCCGCTAATATTAGGAGCTCCTGACATAGCTTTTCCTCGATTAAATAATATAAGTTTCTGACTACTTCCTCCTGCTTTGTTACTTTTACTCTCCTCAGCTGCAGTTGAGAGAGGAGTTGGAACTGGGTGAACCGTATACCCTCCTCTATCTGCAAACCTGGCTCACGCCGGTGGTTCGGTTGACTTAGCTATTTTTTCATTACATCTTGCTGGTGTGTCTTCGATTTTAGGGGCTGTAAATTTTATTACAACTATCATTAATATACGATGACGAGGGATACAATTTGAGCGTCTTCCTTTATTTGTATGATCTGTAAAAATTACTGCTATCCTACTACTTTTATCTTTGCCTGTATTGGCA
>FA8
CTATAATGATTGGAGGATTTGGGAATTGGTTAGTTCCGCTAATATTAGGAGCTCCTGACATAGCTTTTCCTCGATTAAATAATATAAGTTTCTGATTACTTCCTCCTGCTTTGTTACTTTTACTCTCCTCAGCTGCAGTTGAGAGAGGAGTTGGAACTGGGTGAACCGTATACCCTCCTCTATCTGCAAACCTGGCTCACGCCGGTGGTTCGGTTGACTTAGCTATTTTTTCATTACATCTTGCTGGTGTGTCTTCGATTTTAGGGGCTGTAAATTTTATTACAACTATCATTAATATACGATGACGAGGGATACAATTTGAGCGTCTTCCTTTATTTGTATGATCTGTAAAAATTACTGCTATCCTACTACTTTTATCTTTGCCTGTATTGGCA
>FA9
CTATAATGATTGGAGGATTTGGGAATTGGTTAGTTCCGCTAATATTAGGAGCTCCTGACATAGCTTTTCCTCGATTAAATAATATAAGTTTCTGATTACTTCCTCCTGCTTTGTTACTTTTACTCTCCTCAGCTGCAGTTGAGAGAGGAGTTGGAACTGGGTGAACCGTATACCCTCCTCTATCTGCAAACCTGGCTCACGCCGGTGGTTCAGTTGACTTAGCTATTTTTTCATTACATCTTGCTGGTGTGTCTTCGATTTTAGGGGCTGTAAATTTTATTACAACTATCATTAATATACGATGACGAGGGATACAATTTGAGCGTCTTCCTTTATTTGTATGATCTGTAAAAATTACTGCTATCCTACTACTTTTATCTTTGCCTGTATTGGCA
>FA10
CTATAATAATTGGAGGATTTGGGAATTGGTTAGTTCCGCTAATATTAGGAGCTCCTGACATAGCTTTTCCTCGATTAAATAATATAAGTTTCTGATTACTTCCTCCTGCTTTGTTACTTTTACTCTCCTCAGCTGCAGTTGAGAGAGGAGTTGGAACTGGGTGAACCGTATACCCTCCTCTATCTGCAAACCTGGCTCACGCCGGTGGTTCGGTTGACTTAGCTATTTTTTCATTACATCTTGCTGGTGTGTCTTCGATTTTAGGGGCTGTAAATTTTATTACAACTATCATTAATATACGATGACGAGGGATACAATTTGAGCGTCTTCCTTTATTTGTATGATCTGTAAAAATTACTGCTATCCTACTACTTTTATCTTTGCCTGTATTGGCA
>FA11
CTATAATGATTGGAGGATTTGGGAATTGGTTAGTTCCGCTAATATTAGGAGCTCCTGACATAGCTTTTCCTCGATTAAATAATATAAGTTTCTGACTACTTCCTCCTGCTTTGTTACTTTTACTCTCCTCAGCTGCAGTTGAGAGAGGAGTTGGAACTGGGTGAACCGTATACCCTCCTCTATCTGCAAACCTGGCTCACGCCGGTGGTTCGGTTGACTTAGCTATTTTTTCATTACATCTTGCTGGTGTGTCTTCGATTTTAGGGGCTGTAAATTTTATTACAACTATCATTAATATACGATGACGAGGGATACAATTTGAGCGTCTTCCTTTATTTGTATGATCTGTAAAAATTACTGCTATCCTACTACTTTTATCTTTGCCTGTATTGGCA
>FA13
CTATAATAATTGGAGGATTTGGGAATTGGTTAGTTCCGCTAATATTAGGAGCTCCTGACATAGCTTTTCCTCGATTAAATAATATAAGTTTCTGATTACTTCCTCCTGCTTTGTTACTTTTACTCTCCTCAGCTGCAGTTGAGAGAGGAGTTGGAACTGGGTGAACCGTATACCCTCCTCTATCTGCAAACCTGGCTCACGCCGGTGGTTCGGTTGACTTAGCTATTTTTTCATTACATCTTGCTGGTGTGTCTTCGATTTTAGGGGCTGTAAATTTTATTACAACTATCATTAATATACGATGACGAGGGATACAATTTGAGCGTCTTCCTTTATTTGTATGATCTGTAAAAATTACTGCTATCCTACTACTTTTATCTTTGCCTGTATTGGCA
>FA15
CTATAATAATTGGAGGATTTGGGAATTGGTTAGTTCCGCTAATATTAGGAGCTCCTGACATAGCTTTTCCTCGATTAAATAATATAAGTTTCTGATTACTTCCTCCTGCTTTGTTACTTTTACTCTCCTCAGCTGCAGTTGAGAGAGGAGTTGGAACTGGGTGAACCGTATACCCTCCTCTATCTGCAAACCTGGCTCACGCCGGTGGTTCGGTTGACTTAGCTATTTTTTCATTACATCTTGCTGGTGTGTCTTCGATTTTAGGGGCTGTAAATTTTATTACAACTATCATTAATATACGATGACGAGGGATACAATTTGAGCGTCTTCCTTTATTTGTATGATCTGTAAAAATTACTGCTATCCTACTACTTTTATCTTTGCCTGTATTGGCA
>FA16
CTATAATGATTGGAGGATTTGGGAATTGGTTAGTTCCGCTAATATTAGGAGCTCCTGACATAGCTTTTCCTCGATTAAATAATATAAGTTTCTGATTACTTCCTCCTGCTTTGTTACTTTTACTCTCCTCAGCTGCAGTTGAGAGAGGAGTTGGAACTGGGTGAACCGTATACCCTCCTCTATCTGCAAACCTGGCTCACGCCGGTGGTTCGGTTGACTTAGCTATTTTTTCATTACATCTTGCTGGTGTGTCTTCGATTTTAGGGGCTGTAAATTTTATTACAACTATCATTAATATACGATGACGAGGGATACAATTTGAGCGTCTTCCTTTATTTGTATGATCTGTAAAAATTACTGCTATCCTACTACTTTTATCTTTGCCTGTATTGGCA
>FA17
CTATAATGATTGGAGGATTTGGGAATTGGTTAGTTCCGCTAATATTAGGAGCTCCTGACATAGCTTTTCCTCGATTAAATAATATAAGTTTCTGATTACTTCCTCCTGCTTTGTTACTTTTACTCTCCTCAGCTGCAGTTGAGAGAGGAGTTGGAACTGGGTGAACCGTATACCCTCCTCTATCTGCAAACCTGGCTCACGCCGGTGGTTCGGTTGACTTAGCTATTTTTTCATTACATCTTGCTGGTGTGTCTTCGATTTTAGGGGCTGTAAATTTTATTACAACTATCATTAATATACGATGACGAGGGATACAATTTGAGCGTCTTCCTTTATTTGTATGATCTGTAAAAATTACTGCTATCCTACTACTTCTATCTTTGCCTGTATTGGCA
>FA18
CTATAATGATTGGAGGATTTGGGAATTGGTTAGTTCCGCTAATATTAGGAGCTCCTGACATAGCTTTTCCTCGATTAAATAATATAAGTTTCTGATTACTTCCTCCTGCTTTGTTACTTTTACTCTCCTCAGCTGCAGTTGAGAGAGGAGTTGGAACTGGGTGAACCGTATACCCTCCTCTATCTGCAAACCTGGCTCACGCCGGTGGTTCGGTTGACTTAGCTATTTTTTCATTACATCTTGCTGGTGTGTCTTCGATTTTAGGGGCTGTAAATTTTATTACAACTATCATTAATATACGATGACGAGGGATACAATTTGAGCGTCTTCCTTTATTTGTATGATCTGTAAAAATTACTGCTATCCTACTACTTTTATCTTTGCCTGTATTGGCA
>FA19
CTATAATGATTGGAGGATTTGGGAATTGGTTAGTTCCGCTAATATTAGGAGCTCCTGACATAGCTTTTCCTCGATTAAATAATATAAGTTTCTGATTACTTCCTCCTGCTTTGTTACTTTTACTCTCCTCAGCTGCAGTTGAGAGAGGAGTTGGAACTGGGTGAACCGTATACCCTCCTCTATCTGCAAACCTGGCTCACGCCGGTGGTTCGGTTGACTTAGCTATTTTTTCATTACATCTTGCTGGTGTGTCTTCGATTTTAGGGGCTGTAAATTTTATTACAACTATCATTAATATACGATGACGAGGGATACAATTTGAGCGTCTTCCTTTATTTGTATGATCTGTAAAAATTACTGCTATCCTACTACTTTTATCTTTGCCTGTATTGGCA
>FA20
CTATAATGATTGGAGGATTTGGGAATTGGTTAGTTCCGCTAATATTAGGAGCTCCTGACATAGCTTTTCCTCGATTAAATAATATAAGTTTCTGATTACTTCCTCCTGCTTTGTTACTTTTACTCTCCTCAGCTGCAGTTGAGAGAGGAGTTGGAACTGGATGAACCGTATACCCTCCTCTATCTGCAAACCTGGCTCACGCCGGTGGTTCGGTTGACTTAGCTATTTTTTCATTACATCTTGCTGGTGTGTCTTCGATTTTAGGGGCTGTAAATTTTATTACAACTATCATTAATATACGATGACGAGGGATACAATTTGAGCGTCTTCCTTTATTTGTATGATCTGTAAAAATTACTGCTATCCTACTACTTTTATCTTTGCCTGTATTGGCA
>FA22
CTATAATGATTGGAGGATTTGGGAATTGGTTAGTTCCGCTAATATTAGGAGCTCCTGACATAGCTTTTCCTCGATTAAATAATATAAGTTTCTGATTACTTCCTCCTGCTTTGTTACTTTTACTCTCCTCAGCTGCAGTTGAGAGAGGAGTTGGAACTGGGTGAACCGTATACCCTCCTCTATCTGCAAACCTGGCTCACGCCGGTGGTTCGGTTGACTTAGCTATTTTTTCATTACATCTTGCTGGTGTGTCTTCGATTTTAGGGGCTGTAAATTTTATTACAACTATCATTAATATACGATGACGAGGGATACAATTTGAGCGTCTTCCTTTATTTGTATGATCTGTAAAAATTACTGCTATCCTACTACTTTTATCTTTGCCTGTATTGGCA
>FA23
CTATAATGATTGGAGGATTTGGGAATTGGTTAGTTCCGCTAATATTAGGAGCTCCTGACATAGCTTTTCCTCGATTAAATAATATAAGTTTCTGATTACTTCCTCCTGCTTTGTTACTTTTACTCTCCTCAGCTGCAGTTGAGAGAGGAGTTGGAACTGGGTGAACCGTATACCCTCCTCTATCTGCAAACCTGGCTCACGCCGGTGGTTCGGTTGACTTAGCTATTTTTTCATTACATCTTGCTGGTGTGTCTTCGATTTTAGGGGCTGTAAATTTTATTACAACTATCATTAATATACGATGACGAGGGATACAATTTGAGCGTCTTCCTTTATTTGTATGATCTGTAAAAATTACTGCTATCCTACTACTTTTATCTTTGCCTGTATTGGCA
>FA24
CTATAATGATTGGAGGATTTGGGAATTGGTTAGTTCCGCTAATATTAGGAGCTCCTGACATAGCTTTTCCTCGATTAAATAATATAAGTTTCTGATTACTTCCTCCTGCTTTGTTACTTTTACTCTCCTCAGCTGCAGTTGAGAGAGGAGTTGGAACTGGGTGAACCGTATACCCTCCTCTATCTGCAAACCTGGCTCACGCCGGTGGTTCGGTTGACTTAGCTATTTTTTCATTACATCTTGCTGGTGTGTCTTCGATTTTAGGGGCTGTAAATTTTATTACAACTATCATTAATATACGATGACGAGGGATACAATTTGAGCGTCTTCCTTTATTTGTATGATCTGTAAAAATTACTGCTATCCTACTACTTTTATCTTTGCCTGTATTGGCA
>FA27
CTATAATGATTGGAGGATTTGGGAATTGGTTAGTTCCGCTAATATTAGGAGCTCCTGACATAGCTTTTCCTCGATTAAATAATATAAGTTTCTGATTACTTCCTCCTGCTTTGTTACTTTTACTCTCCTCAGCTGCAGTTGAGAGAGGAGTTGGAACTGGGTGAACCGTATACCCTCCTCTATCTGCAAACCTGGCTCACGCCGGTGGTTCGGTTGACTTAGCTATTTTTTCATTACATCTTGCTGGTGTGTCTTCGATTTTAGGGGCTGTAAATTTTATTACAACTATCATTAATATACGATGACGAGGGATACAATTTGAGCGTCTTCCTTTATTTGTATGATCTGTAAAAATTACTGCTATCCTACTACTTTTATCTTTGCCTGTATTGGCA
>FA28
CTATAATAATTGGAGGATTTGGGAATTGGTTAGTTCCGCTAATATTAGGAGCTCCTGACATAGCTTTTCCTCGATTAAATAATATAAGTTTCTGATTACTTCCTCCTGCTTTGTTACTTTTACTCTCCTCAGCTGCAGTTGAGAGAGGAGTTGGAACTGGGTGAACCGTATACCCTCCTCTATCTGCAAACCTGGCTCACGCCGGTGGTTCGGTTGACTTAGCTATTTTTTCATTACATCTTGCTGGTGTGTCTTCGATTTTAGGGGCTGTAAATTTTATTACAACTATCATTAATATACGATGACGAGGGATACAATTTGAGCGTCTTCCTTTATTTGTATGATCTGTAAAAATTACTGCTATCCTACTACTTTTATCTTTGCCTGTATTGGCA
>FA29
CTATAATGATTGGAGGATTTGGGAATTGGTTAGTTCCGCTAATATTAGGAGCTCCTGACATAGCTTTTCCTCGATTAAATAATATAAGTTTCTGACTACTTCCTCCTGCTTTGTTACTTTTACTCTCCTCAGCTGCAGTTGAGAGAGGAGTTGGAACTGGGTGAACCGTATACCCTCCTCTATCTGCAAACCTGGCTCACGCCGGTGGTTCGGTTGACTTAGCTATTTTTTCATTACATCTTGCTGGTGTGTCTTCGATTTTAGGGGCTGTAAATTTTATTACAACTATCATTAATATACGATGACGAGGGATACAATTTGAGCGTCTTCCTTTATTTGTATGATCTGTAAAAATTACTGCTATCCTACTACTTTTATCTTTGCCTGTATTGGCA
>FA30
CTATAATGATTGGAGGATTTGGGAATTGGTTAGTTCCGCTAATATTAGGAGCTCCTGACATAGCTTTTCCTCGATTAAATAATATAAGTTTCTGATTACTTCCTCCTGCTTTGTTACTTTTACTCTCCTCAGCTGCAGTTGAGAGAGGAGTTGGAACTGGGTGAACCGTATACCCTCCTCTATCTGCAAACCTGGCTCACGCCGGTGGTTCGGTTGACTTAGCTATTTTTTCATTACATCTTGCTGGTGTGTCTTCGATTTTAGGGGCTGTAAATTTTATTACAACTATTATTAATATACGATGACGAGGGATACAATTTGAGCGTCTTCCTTTATTTGTATGATCTGTAAAAATTACTGCTATCCTACTACTTTTATCTTTGCCTGTATTGGCA
>FI1
CTATAATGATTGGAGGATTTGGGAATTGGTTAGTTCCGCTAATATTAGGAGCTCCTGACATAGCTTTTCCTCGATTAAATAATATAAGTTTCTGATTACTTCCTCCTGCTTTGTTACTTTTACTCTCCTCAGCTGCAGTTGAGAGAGGAGTTGGAACTGGGTGAACCGTATACCCTCCTCTATCTGCAAACCTGGCTCACGCCGGTGGTTCGGTTGACTTAGCTATTTTTTCATTACATCTTGCTGGTGTGTCTTCGATTTTAGGGGCTGTAAATTTTATTACAACTATCATTAATATACGATGACGAGGGATACAATTTGAGCGTCTTCCTTTATTTGTATGATCTGTAAAAATTACTGCTATCCTACTACTTTTATCTTTGCCTGTATTGGCA
>FI2
CTATAATGATTGGAGGATTTGGGAATTGGTTAGTTCCGCTAATATTAGGAGCTCCTGACATAGCTTTTCCTCGATTAAATAATATAAGTTTCTGATTACTTCCTCCTGCTTTGTTACTTTTACTCTCCTCAGCTGCAGTTGAGAGAGGAGTTGGAACTGGGTGAACCGTATACCCTCCTCTATCTGCAAACCTGGCTCACGCCGGTGGTTCGGTTGACTTAGCTATTTTTTCATTACATCTTGCTGGTGTGTCTTCGATTTTAGGGGCTGTAAATTTTATTACAACTATCATTAATATACGATGACGAGGGATACAATTTGAGCGTCTTCCTTTATTTGTATGATCTGTAAAAATTACTGCTATCCTACTACTTTTATCTTTGCCTGTATTGGCA
>FI3
CTATAATGATTGGAGGATTTGGGAATTGGTTAGTTCCGCTAATATTAGGAGCTCCTGACATAGCTTTTCCTCGATTAAATAATATAAGTTTCTGATTACTTCCTCCTGCTTTGTTACTTTTACTCTCCTCAGCTGCAGTTGAGAGAGGAGTTGGAACTGGGTGAACCGTATACCCTCCTCTATCTGCAAACCTGGCTCACGCCGGTGGTTCGGTTGACTTAGCTATTTTTTCATTACATCTTGCTGGTGTGTCTTCGATTTTAGGGGCTGTAAATTTTATTACAACTATCATTAATATACGGTGACGAGGGATACAATTTGAGCGTCTTCCTTTATTTGTATGATCTGTAAAAATTACTGCTATCCTACTACTTTTATCTTTGCCTGTATTGGCA
>FI4
CTATAATGATTGGAGGATTTGGGAATTGGTTAGTTCCGCTAATATTAGGAGCTCCTGACATAGCTTTTCCTCGATTAAATAATATAAGTTTCTGATTACTTCCTCCTGCTTTGTTACTTTTACTCTCCTCAGCTGCAGTTGAGAGAGGAGTTGGAACTGGGTGAACCGTATACCCTCCTCTATCTGCAAACCTGGCTCACGCCGGTGGTTCGGTTGACTTAGCTATTTTTTCATTACATCTTGCTGGTGTGTCTTCGATTTTAGGGGCTGTAAATTTTATTACAACTATCATTAATATACGATGACGAGGGATACAATTTGAGCGTCTTCCTTTATTTGTATGATCTGTAAAAATTACTGCTATCCTACTACTTTTATCTTTGCCTGTATTGGCA
>FI5
CTATAATGATTGGAGGATTTGGGAATTGGTTAGTTCCGCTAATATTAGGAGCTCCTGACATAGCTTTTCCTCGATTAAATAATATAAGTTTCTGATTACTTCCTCCTGCTTTGTTACTTTTACTCTCCTCAGCTGCAGTTGAGAGAGGAGTTGGAACTGGGTGAACCGTATACCCTCCTCTATCTGCAAACCTGGCTCACGCCGGTGGTTCGGTTGACTTAGCTATTTTTTCATTACATCTTGCTGGTGTGTCTTCGATTTTAGGGGCTGTAAATTTTATTACAACTATCATTAATATACGATGACGAGGGATACAATTTGAGCGTCTTCCTTTATTTGTATGATCTGTAAAAATTACTGCTATCCTACTACTTTTATCTTTGCCTGTATTGGCA
>FI6
CTATAATGATTGGAGGATTTGGGAATTGGTTAGTTCCGCTAATATTAGGAGCTCCTGACATAGCTTTTCCTCGATTAAATAATATAAGTTTCTGATTACTTCCTCCTGCTTTGTTACTTTTACTCTCCTCAGCTGCAGTTGAGAGAGGAGTTGGAACTGGGTGAACCGTATACCCTCCTCTATCTGCAAACCTGGCTCACGCCGGTGGTTCGGTTGACTTAGCTATTTTTTCATTACATCTTGCTGGTGTGTCTTCGATTTTAGGGGCTGTAAATTTTATTACAACTATCATTAATATACGATGACGAGGGATACAATTTGAGCGTCTTCCTTTATTTGTATGATCTGTAAAAATTACTGCTATCCTACTACTTTTATCTTTGCCTGTATTGGCA
>FI7
CTATAATGATTGGAGGATTTGGGAATTGGTTAGTTCCGCTAATATTAGGAGCTCCTGACATAGCTTTTCCTCGATTAAATAATATAAGTTTCTGATTACTTCCTCCTGCTTTGTTACTTTTACTCTCCTCAGCTGCAGTTGAGAGAGGGGTTGGAACTGGGTGAACTGTATACCCTCCTCTATCTGCAAACCTGGCTCACGCCGGTGGTTCAGTTGACTTAGCTATTTTTTCATTACATCTTGCTGGTGTGTCTTCGATTTTAGGGGCTGTAAATTTTATTACAACTATCATTAATATACGATGACGAGGGATACAATTTGAGCGTCTCCCTTTATTTGTATGGTCTGTAAAAATTACTGCTATTCTATTACTTTTATCTTTGCCTGTATTGGCA
>FI10
CTATAATGATTGGAGGATTTGGGAATTGGTTAGTTCCGCTAATATTAGGAGCTCCTGACATAGCTTTTCCTCGATTAAATAATATAAGTTTCTGATTACTTCCTCCTGCTTTGTTACTTTTACTCTCCTCAGCTGCAGTTGAGAGAGGAGTTGGAACTGGGTGAACCGTATACCCTCCTCTATCTGCAAACCTGGCTCACGCCGGTGGTTCGGTTGACTTAGCTATTTTTTCATTACATCTTGCTGGTGTGTCTTCGATTTTAGGGGCTGTAAATTTTATTACAACTATCATTAATATACGATGACGAGGGATACAATTTGAGCGTCTTCCTTTATTTGTATGATCTGTAAAAATTACTGCTATCCTACTACTTTTATCTTTGCCTGTATTGGCA
>FI11
CTATAATAATTGGAGGATTTGGGAATTGGTTAGTTCCGCTAATATTAGGAGCTCCTGACATAGCTTTTCCTCGATTAAATAATATAAGTTTCTGATTACTTCCTCCTGCTTTGTTACTTTTACTCTCCTCAGCTGCAGTTGAGAGAGGAGTTGGAACTGGGTGAACCGTATACCCTCCTCTATCTGCAAACCTGGCTCACGCCGGTGGTTCGGTTGACTTAGCTATTTTTTCATTACATCTTGCTGGTGTGTCTTCGATTTTAGGGGCTGTAAATTTTATTACAACTATCATTAATATACGATGACGAGGGATACAATTTGAGCGTCTTCCTTTATTTGTATGATCTGTAAAAATTACTGCTATCCTACTACTTTTATCTTTGCCTGTATTGGCA
>FI12
CTATAATGATTGGAGGATTTGGGAATTGGTTAGTTCCGCTAATATTAGGAGCTCCTGACATAGCTTTTCCTCGATTAAATAATATAAGTTTCTGATTACTTCCTCCTGCTTTGTTACTTTTACTCTCCTCAGCTGCAGTTGAGAGAGGAGTTGGAACTGGGTGAACCGTATACCCTCCTCTATCTGCAAACCTGGCTCACGCCGGTGGTTCGGTTGACTTAGCTATTTTTTCATTACATCTTGCTGGTGTGTCTTCGATTTTAGGGGCTGTAAATTTTATTACAACTATCATTAATATACGATGACGAGGGATACAATTTGAGCGTCTTCCTTTATTTGTATGATCTGTAAAAATTACTGCTATCCTACTACTTTTATCTTTGCCTGTATTGGCA
>FI13
CTATAATGATTGGAGGATTTGGGAATTGGTTAGTTCCGCTAATATTAGGAGCTCCTGACATAGCTTTTCCTCGATTAAATAATATAAGTTTCTGATTACTTCCTCCTGCTTTGTTACTTTTACTCTCCTCAGCTGCAGTTGAGAGAGGAGTTGGAACTGGGTGAACCGTATACCCTCCTCTATCTGCAAACCTGGCTCACGCCGGTGGTTCGGTTGACTTAGCTATTTTTTCATTACATCTTGCTGGTGTGTCTTCGATTTTAGGGGCTGTAAATTTTATTACAACTATCATTAATATACGATGACGAGGGATACAATTTGAGCGTCTTCCTTTATTTGTATGATCTGTAAAAATTACTGCTATCCTACTACTTTTATCTTTGCCTGTATTGGCA
>FI14
CTATAATGATTGGAGGATTTGGGAATTGGTTAGTTCCGCTAATATTAGGAGCTCCTGACATAGCTTTTCCTCGATTAAATAATATAAGTTTCTGATTACTTCCTCCTGCTTTGTTACTTTTACTCTCCTCAGCTGCAGTTGAGAGAGGAGTTGGAACTGGGTGAACCGTATACCCTCCTCTATCTGCAAACCTGGCTCACGCCGGTGGTTCGGTTGACTTAGCTATTTTTTCATTACATCTTGCTGGTGTGTCTTCGATTTTAGGGGCTGTAAATTTTATTACAACTATCATTAATATACGATGACGAGGGATACAATTTGAGCGTCTTCCTTTATTTGTATGATCTGTAAAAATTACTGCTATCCTACTACTTTTATCTTTGCCTGTATTGGCA
>FI15
CTATAATGATTGGAGGATTTGGGAATTGGTTAGTTCCGCTAATATTAGGAGCTCCTGACATAGCTTTTCCTCGATTAAATAATATAAGTTTCTGATTACTTCCTCCTGCTTTGTTACTTTTACTCTCCTCAGCTGCAGTTGAGAGAGGAGTTGGAACTGGGTGAACCGTATACCCTCCTCTATCTGCAAACCTGGCTCACGCCGGTGGTTCGGTTGACTTAGCTATTTTTTCATTACATCTTGCTGGTGTGTCTTCGATTTTAGGGGCTGTAAATTTTATTACAACTATCATTAATATACGATGACGAGGGATACAATTTGAGCGTCTTCCTTTATTTGTATGATCTGTAAAAATTACTGCTATCCTACTACTTTTATCTTTGCCTGTATTGGCA
>FI16
CTATAATGATTGGAGGATTTGGGAATTGGTTAGTTCCGCTGATATTAGGAGCTCCTGACATAGCTTTTCCTCGATTAAATAATATAAGTTTCTGATTACTTCCTCCTGCTTTGTTACTTTTACTCTCCTCAGCTGCAGTTGAGAGAGGAGTTGGAACTGGGTGAACCGTATACCCTCCTCTATCTGCAAACCTGGCTCACGCCGGTGGTTCGGTTGACTTAGCTATTTTTTCATTACATCTTGCTGGTGTGTCTTCGATTTTAGGGGCTGTAAATTTTATTACAACTATCATTAATATACGATGACGAGGGATACAATTTGAGCGTCTTCCTTTATTTGTATGATCTGTAAAAATTACTGCTATCCTACTACTTTTATCTTTGCCTGTATTGGCA
>FI17
CTATAATGATTGGAGGATTTGGGAATTGGTTAGTTCCGCTAATATTAGGAGCTCCTGACATAGCTTTTCCTCGATTAAATAATATAAGTTTCTGATTACTTCCTCCTGCTTTGTTACTTTTACTCTCCTCAGCTGCAGTTGAGAGAGGAGTTGGAACTGGGTGAACCGTATACCCTCCTCTATCTGCAAACCTGGCTCACGCCGGTGGTTCGGTTGACTTAGCTATTTTTTCATTACATCTTGCTGGTGTGTCTTCGATTTTAGGGGCTGTAAATTTTATTACAACTATCATTAATATACGATGACGAGGGATACAATTTGAGCGTCTTCCTTTATTTGTATGATCTGTAAAAATTACTGCTATCCTACTACTTTTATCTTTGCCTGTATTGGCA
>FI18
CTATAATGATTGGAGGATTTGGGAATTGGTTAGTTCCGCTAATATTAGGAGCTCCTGACATAGCTTTTCCTCGATTAAATAATATAAGTTTCTGATTACTTCCTCCTGCTTTGTTACTTTTACTCTCCTCAGCTGCAGTTGAGAGAGGAGTTGGAACTGGGTGAACTGTATACCCTCCTCTATCTGCAAACCTGGCTCACGCCGGTGGTTCGGTTGACTTAGCTATTTTTTCATTACATCTTGCTGGTGTGTCTTCGATTTTAGGGGCTGTAAATTTTATTACAACTATCATTAATATACGATGACGAGGGATACAATTTGAGCGTCTTCCTTTATTTGTATGATCTGTAAAAATTACTGCTATCCTACTACTTTTATCTTTGCCTGTATTGGCA
>FI20
CTATAATAATTGGAGGATTTGGGAATTGGTTAGTTCCGCTAATATTAGGAGCTCCTGACATAGCTTTTCCTCGATTAAATAATATAAGTTTCTGATTACTTCCTCCTGCTTTGTTACTTTTACTCTCCTCAGCTGCAGTTGAGAGAGGAGTTGGAACTGGGTGAACCGTATACCCTCCTCTATCTGCAAACCTGGCTCACGCCGGTGGTTCGGTTGACTTAGCTATTTTTTCATTACATCTTGCTGGTGTGTCTTCGATTTTAGGGGCTGTAAATTTTATTACAACTATCATTAATATACGATGACGAGGGATACAATTTGAGCGTCTTCCTTTATTTGTATGATCTGTAAAAATTACTGCTATCCTACTACTTTTATCTTTGCCTGTATTGGCA
>FI21
CTATAATGATTGGAGGATTTGGGAATTGGTTAGTTCCGCTAATATTAGGAGCTCCTGACATAGCTTTTCCTCGATTAAATAATATAAGTTTCTGATTACTTCCTCCTGCTTTGTTACTTTTACTCTCCTCAGCTGCAGTTGAGAGAGGAGTTGGAACTGGGTGAACCGTATACCCTCCTCTATCTGCAAACCTGGCTCACGCCGGTGGTTCGGTTGACTTAGCTATTTTTTCATTACATCTTGCTGGTGTGTCTTCGATTTTAGGGGCTGTAAATTTTATTACAACTATCATTAATATACGATGACGAGGGATACAATTTGAGCGTCTTCCTTTATTTGTATGATCTGTAAAAATTACTGCTATCCTACTACTTCTATCTTTGCCTGTATTGGCA
>FI22
CTATAATGATTGGAGGATTTGGGAATTGGTTAGTTCCGCTAATATTAGGAGCTCCTGACATAGCTTTTCCTCGATTAAATAATATAAGTTTCTGATTACTTCCTCCTGCTTTGTTACTTTTACTCTCCTCAGCTGCAGTTGAGAGAGGAGTTGGAACTGGGTGAACCGTATACCCTCCTCTATCGGCAAACCTGGCTCACGCCGGTGGTTCGGTTGACTTAGCTATTTTTTCATTACATCTTGCTGGTGTGTCTTCGATTTTAGGGGCTGTAAATTTTATTACAACTATCATTAATATACGATGACGAGGGATACAATTTGAGCGTCTTCCTTTATTTGTATGATCTGTAAAAATTACTGCTATCCTACTACTTTTATCTTTGCCTGTATTGGCA
>FI23
CTATAATGATTGGAGGATTTGGGAATTGGTTAGTTCCGCTAATATTAGGAGCTCCTGACATAGCTTTTCCTCGATTAAATAATATAAGTTTCTGATTACTTCCTCCTGCTTTGTTACTTTTACTCTCCTCAGCTGCAGTTGAGAGAGGAGTTGGAACTGGGTGAACCGTATACCCTCCTCTATCTGCAAACCTGGCTCACGCCGGTGGTTCGGTTGACTTAGCTATTTTTTCATTACATCTTGCTGGTGTGTCTTCGATTTTAGGGGCTGTAAATTTTATTACAACTATCATTAATATACGATGACGAGGGATACAATTTGAGCGTCTTCCTTTATTTGTATGATCTGTAAAAATTACTGCTATCCTACTACTTTTATCTTTGCCTGTATTGGCA
>FI24
CTATAATGATTGGAGGATTTGGGAATTGGTTAGTTCCGCTAATATTAGGAGCTCCTGACATAGCTTTTCCTCGATTAAATAATATAAGTTTCTGATTACTTCCTCCTGCTTTGTTACTTTTACTCTCCTCAGCTGCAGTTGAGAGAGGAGTTGGAACTGGGTGAACCGTATACCCTCCTCTATCTGCAAACCTGGCTCACGCCGGTGGTTCGGTTGACTTAGCTATTTTTTCATTACATCTTGCTGGTGTGTCTTCGATTTTAGGGGCTGTAAATTTTATTACAACTATCATTAATATACGATGACGAGGGATACAATTTGAGCGTCTTCCTTTATTTGTATGATCTGTAAAAATTACTGCTATCCTACTACTTCTATCTTTGCCTGTATTGGCA
>FI25
CTATAATGATTGGAGGATTTGGGAATTGGTTAGTTCCGCTAATATTAGGAGCTCCTGACATAGCTTTTCCTCGATTAAATAATATAAGTTTCTGATTACTTCCTCCTGCTTTGTTACTTTTACTCTCCTCAGCTGCAGTTGAGAGAGGAGTTGGAACTGGGTGAACCGTATACCCTCCTCTATCTGCAAACCTGGCTCACGCCGGTGGTTCGGTTGACTTAGCTATTTTTTCATTACATCTTGCTGGTGTGTCTTCGATTTTAGGGGCTGTAAATTTTATTACAACTATCATTAATATACGATGACGAGGGATACAATTTGAGCGTCTTCCTTTATTTGTATGATCTGTAAAAATTACTGCTATCCTACTACTTTTATCTTTGCCTGTATTGGCA
>FI26
CTATAATGATTGGAGGATTTGGGAATTGGTTAGTTCCGCTAATATTAGGAGCTCCTGACATAGCTTTTCCTCGATTAAATAATATAAGTTTCTGATTACTTCCTCCTGCTTTGTTACTTTTACTCTCCTCAGCTGCAGTTGAGAGAGGAGTTGGAACTGGGTGAACCGTATACCCTCCTCTATCTGCAAACCTGGCTCACGCCGGTGGTTCGGTTGACTTAGCTATTTTTTCATTACATCTTGCTGGTGTGTCTTCGATTTTAGGGGCTGTAAATTTTATTACAACTATCATTAATATACGATGACGAGGGATACAATTTGAGCGTCTTCCTTTATTTGTATGATCTGTAAAAATTACTGCTATCCTACTACTTCTATCTTTGCCTGTATTGGCA
>FI27
CTATAATGATTGGAGGATTTGGGAATTGGTTAGTTCCGCTAATATTAGGAGCTCCTGACATAGCTTTTCCTCGATTAAATAATATAAGTTTCTGATTACTTCCTCCTGCTTTGTTACTTTTACTCTCCTCAGCTGCAGTTGAGAGAGGAGTTGGAACTGGGTGAACCGTATACCCTCCTCTATCTGCAAACCTGGCTCACGCCGGTGGTTCGGTTGACTTAGCTATTTTTTCATTACATCTTGCTGGTGTGTCTTCGATTTTAGGGGCTGTAAATTTTATTACAACTATCATTAATATACGATGACGAGGGATACAATTTGAGCGTCTTCCTTTATTTGTATGATCTGTAAAAATTACTGCTATCCTACTACTTTTATCTTTGCCTGTATTGGCA
>FI28
CTATAATGATTGGAGGATTTGGGAATTGGTTAGTTCCGCTAATATTAGGAGCTCCTGACATAGCTTTTCCTCGATTAAATAATATAAGTTTCTGATTACTTCCTCCTGCTTTGTTACTTTTACTCTCCTCAGCTGCAGTTGAGAGAGGAGTTGGAACTGGGTGAACCGTATACCCTCCTCTATCTGCAAACCTGGCTCACGCCGGTGGTTCGGTTGACTTAGCTATTTTTTCATTACATCTTGCTGGTGTGTCTTCGATTTTAGGGGCTGTAAATTTTATTACAACTATCATTAATATACGATGACGAGGGATACAATTTGAGCGTCTTCCTTTATTTGTATGATCTGTAAAAATTACTGCTATCCTACTACTTTTATCTTTGCCTGTATTGGCA
>FI29
CTATAATAATTGGAGGATTTGGGAATTGGTTAGTTCCGCTAATATTAGGAGCTCCTGACATAGCTTTTCCTCGATTAAATAATATAAGTTTCTGATTACTTCCTCCTGCTTTGTTACTTTTACTCTCCTCAGCTGCAGTTGAGAGAGGAGTTGGAACTGGGTGAACCGTATACCCTCCTCTATCTGCAAACCTGGCTCACGCCGGTGGTTCGGTTGACTTAGCTATTTTTTCATTACATCTTGCTGGTGTGTCTTCGATTTTAGGGGCTGTAAATTTTATTACAACTATCATTAATATACGATGACGAGGGATACAATTTGAGCGTCTTCCTTTATTTGTATGATCTGTAAAAATTACTGCTATCCTACTACTTTTATCTTTGCCTGTATTGGCA
>FI30
CTATAATAATTGGAGGATTTGGGAATTGGTTAGTTCCGCTAATATTAGGAGCTCCTGACATAGCTTTTCCTCGATTAAATAATATAAGTTTCTGATTACTTCCTCCTGCTTTGTTACTTTTACTCTCCTCAGCTGCAGTTGAGAGAGGAGTTGGAACCGGGTGAACCGTATACCCTCCTCTATCTGCAAACCTGGCTCACGCCGGTGGTTCGGTTGACTTAGCTATTTTTTCATTACATCTTGCTGGTGTGTCTTCGATTTTAGGGGCTGTAAATTTTATTACAACTATCATTAATATACGATGACGAGGGATACAATTTGAGCGTCTTCCTTTATTTGTATGATCTGTAAAAATTACTGCTATCCTACTACTTTTATCTTTGCCTGTATTGGCA
>PL1
CTATAATGATTGGAGGATTTGGGAATTGGTTAGTTCCGCTAATATTAGGAGCTCCTGACATAGCTTTTCCTCGATTAAATAATATAAGTTTCTGATTACTTCCTCCTGCTTTGTTACTTTTACTCTCCTCAGCTGCAGTTGAGAGAGGAGTTGGAACTGGGTGAACCGTATACCCTCCTCTATCTGCAAACCTGGCTCACGCCGGTGGTTCGGTTGACTTAGCTATTTTTTCATTACATCTTGCTGGTGTGTCTTCGATTTTAGGGGCTGTAAATTTTATTACAACTATCATTAATATACGATGACGAGGGATACAATTTGAGCGTCTTCCTTTATTTGTATGATCTGTAAAAATTACTGCTATCCTACTACTTTTATCTTTGCCTGTATTGGCA
>PL2
CTATAATGATTGGAGGATTTGGGAATTGGTTAGTTCCGCTGATATTAGGAGCTCCTGACATAGCTTTTCCTCGATTAAATAATATAAGTTTCTGATTACTTCCTCCTGCTTTGTTACTTTTACTCTCCTCAGCTGCAGTTGAGAGAGGAGTTGGAACTGGGTGAACCGTATACCCTCCTCTATCTGCAAACCTGGCTCACGCCGGTGGTTCGGTTGACTTAGCTATTTTTTCATTACATCTTGCTGGTGTGTCTTCGATTTTAGGGGCTGTAAATTTTATTACAACTATCATTAATATACGATGACGAGGGATACAATTTGAGCGTCTTCCTTTATTTGTATGATCTGTAAAAATTACTGCTATCCTACTACTTTTATCTTTGCCTGTATTGGCA
>PL4
CTATAATAATTGGAGGATTTGGGAATTGGTTAGTTCCGCTAATATTAGGAGCTCCTGACATAGCTTTTCCTCGATTAAATAATATAAGTTTCTGATTACTTCCTCCTGCTTTGTTACTTTTACTCTCCTCAGCTGCAGTTGAGAGAGGAGTTGGAACTGGGTGAACCGTATACCCTCCTCTATCTGCAAACCTGGCTCACGCCGGTGGTTCGGTTGACTTAGCTATTTTTTCATTACATCTTGCTGGTGTGTCTTCGATTTTAGGGGCTGTAAATTTTATTACAACTATCATTAATATACGATGACGAGGGATACAATTTGAGCGTCTTCCTTTATTTGTATGATCTGTAAAAATTACTGCTATCCTACTACTTTTATCTTTGCCTGTATTGGCA
>PL6
CTATAATGATTGGAGGATTTGGGAATTGGTTAGTTCCGCTAATATTAGGAGCTCCTGACATAGCTTTTCCTCGATTAAATAATATAAGTTTCTGATTACTTCCTCCTGCTTTGTTACTTTTACTCTCCTCAGCTGCAGTTGAGAGAGGAGTTGGAACTGGGTGAACCGTATACCCTCCTCTATCTGCAAACCTGGCTCACGCCGGTGGTTCGGTTGACTTAGCTATTTTTTCATTACATCTTGCTGGTGTGTCTTCGATTTTAGGGGCTGTAAATTTTATTACAACTATCATTAATATACGATGACGAGGGATACAATTTGAGCGTCTTCCTTTATTTGTATGATCTGTAAAAATTACTGCTATCCTACTACTTTTATCTTTGCCTGTATTGGCA
>PL7
CTATAATAATTGGAGGATTTGGGAATTGGTTAGTTCCGCTAATATTAGGAGCTCCTGACATAGCTTTTCCTCGATTAAATAATATAAGTTTCTGATTACTTCCTCCTGCTTTGTTACTTTTACTCTCCTCAGCTGCAGTTGAGAGAGGAGTTGGAACTGGGTGAACCGTATACCCTCCTCTATCTGCAAACCTGGCTCACGCCGGTGGTTCGGTTGACTTAGCTATTTTTTCATTACATCTTGCTGGTGTGTCTTCGATTTTAGGGGCTGTAAATTTTATTACAACTATCATTAATATACGATGACGAGGGATACAATTTGAGCGTCTTCCTTTATTTGTATGATCTGTAAAAATTACTGCTATCCTACTACTTTTATCTTTGCCTGTATTGGCA
>PL8
CTATAATAATTGGAGGATTTGGGAATTGGTTAGTTCCGCTAATACTAGGAGCTCCTGACATAGCTTTTCCTCGATTAAATAATATAAGTTTCTGATTACTTCCTCCTGCTTTGTTACTTTTACTCTCCTCAGCTGCAGTTGAGAGAGGAGTTGGAACTGGGTGAACCGTATACCCTCCTCTATCTGCAAACCTGGCTCACGCCGGTGGTTCGGTTGACTTAGCTATTTTTTCATTACATCTTGCTGGTGTGTCTTCGATTTTAGGGGCTGTAAATTTTATTACAACTATCATTAATATACGATGACGAGGGATACAATTTGAGCGTCTTCCTTTATTTGTATGATCTGTAAAAATTACTGCTATCCTACTACTTTTATCTTTGCCTGTATTGGCA
>PL9
CTATAATAATTGGAGGATTTGGGAATTGGTTAGTTCCGCTAATATTAGGAGCTCCTGACATAGCTTTTCCTCGATTAAATAATATAAGTTTCTGATTACTTCCTCCTGCTTTGTTACTTTTACTCTCCTCAGCTGCAGTTGAGAGAGGAGTTGGAACTGGGTGAACCGTATACCCTCCTCTATCTGCAAACCTGGCTCACGCCGGTGGTTCGGTTGACTTAGCTATTTTTTCATTACATCTTGCTGGTGTGTCTTCGATTTTAGGGGCTGTAAATTTTATTACAACTATCATTAATATACGATGACGAGGGATACAATTTGAGCGTCTTCCTTTATTTGTATGGTCTGTAAAAATTACTGCTATCCTACTACTTTTATCTTTGCCTGTATTGGCA
>PL10
CTATAATAATTGGAGGATTTGGGAATTGGTTAGTTCCGCTAATATTAGGAGCTCCTGACATAGCTTTTCCTCGATTAAATAATATAAGTTTCTGATTACTTCCTCCTGCTTTGTTACTTTTACTCTCCTCAGCTGCAGTTGAGAGAGGAGTTGGAACTGGGTGAACCGTATACCCTCCTCTATCTGCAAACCTGGCTCACGCCGGTGGTTCGGTTGACTTAGCTATTTTTTCATTACATCTTGCTGGTGTGTCTTCGATTTTAGGGGCTGTAAATTTTATTACAACTATCATTAATATACGATGACGAGGGATACAATTTGAGCGTCTTCCTTTATTTGTATGATCTGTAAAAATTACTGCTATCCTACTACTTTTATCTTTGCCTGTATTGGCA
>PL11
CTATAATGATTGGAGGATTTGGGAATTGGTTAGTTCCGCTAATATTAGGAGCTCCTGACATAGCTTTTCCTCGATTAAATAATATAAGTTTCTGATTACTTCCTCCTGCTTTGTTACTTTTACTCTCCTCAGCTGCAGTCGAGAGAGGAGTTGGAACTGGGTGAACCGTATACCCTCCTCTATCTGCAAACCTGGCTCACGCTGGTGGTTCGGTTGACTTAGCTATTTTTTCATTACATCTTGCTGGTGTGTCTTCGATTTTAGGGGCTGTAAATTTTATTACAACTATCATTAATATACGATGACGAGGGATACAATTTGAGCGTCTTCCTTTATTTGTATGATCTGTAAAAATTACTGCTATCCTACTACTTTTATCTTTGCCTGTATTGGCA
>PL12
CTATAATGATTGGAGGATTTGGGAATTGGTTAGTTCCGCTAATATTAGGAGCTCCTGACATAGCTTTTCCTCGATTAAATAATATAAGTTTCTGATTACTTCCTCCTGCTTTGTTACTTTAACTCTCCTCAGCTGCAGTTGAGAGAGGAGTTGGAACTGGGTGAACCGTATACCCTCCTCTATCTGCAAACCTGGCTCACGCCGGTGGTTCGGTTGACTTAGCTATTTTTTCATTACATCTTGCTGGTGTGTCTTCAATTTTAGGGGCTGTAAATTTTATTACAACTATCATTAATATACGATGACGAGGGATACAATTTGAGCGTCTTCCTTTATTTGTATGATCTGTAAAAATTACTGCTATCCTACTACTTTTATCTTTGCCTGTATTGGCA
>PL14
CTATAATAATTGGAGGATTTGGGAATTGGTTAGTTCCGCTAATATTAGGAGCTCCTGACATAGCTTTTCCTCGATTAAATAATATAAGTTTCTGATTACTTCCTCCTGCTTTGTTACTTTAACTCTCCTCAGCTGCAGTTGAGAGAGGAGTTGGAACTGGGTGAACCGTATACCCTCCTCTATCTGCAAACCTGGCTCACGCCGGTGGTTCGGTTGACTTAGCTATTTTTTCATTACATCTTGCTGGTGTGTCTTCGATTTTAGGGGCTGTAAATTTTATTACAACTATCATTAATATACGATGACGAGGGATACAATTTGAGCGTCTTCCTTTATTTGTATGATCTGTAAAAATTACTGCTATCCTACTACTTTTATCTTTGCCTGTATTGGCA
>PL13
CTATAATGATTGGAGGATTTGGGAATTGGTTAGTTCCGCTAATATTAGGAGCTCCTGACATAGCTTTTCCTCGATTAAATAATATAAGTTTCTGATTACTTCCTCCTGCTTTGTTACTTTTACTCTCCTCAGCTGCAGTTGAGAGAGGAGTTGGAACTGGGTGAACCGTATACCCTCCTCTATCTGCAAACCTGGCTCACGCCGGTGGTTCGGTTGACTTAGCTATTTTTTCATTACATCTTGCTGGTGTGTCTTCGATTTTAGGGGCTGTAAATTTTATTACAACTATCATTAATATACGATGACGAGGGATACAATTTGAGCGTCTTCCTTTATTTGTATGATCTGTAAAAATTACTGCTATCCTACTACTTTTATCTTTGCCTGTATTGGCA
>PL15
CTATAATGATTGGAGGATTTGGGAATTGGTTAGTTCCGCTAATATTAGGAGCTCCTGACATAGCTTTTCCTCGATTAAATAATATAAGTTTCTGATTACTTCCTCCTGCTTTGTTACTTTTACTCTCCTCAGCTGCAGTTGAGAGAGGAGTTGGAACTGGGTGAACCGTATACCCTCCTCTATCTGCAAACCTGGCTCACGCCGGTGGTTCGGTTGACTTAGCTATTTTTTCATTACATCTTGCTGGTGTGTCTTCGATTTTAGGGGCTGTAAATTTTATTACAACTATCATTAATATACGATGACGAGGGATACAATTTGAGCGTCTTCCTTTATTTGTATGATCTGTAAAAATTACTGCTATCCTACTACTTTTATCTTTGCCTGTATTGGCA
>PL16
CTATAATGATTGGAGGATTTGGGAATTGGTTAGTTCCGCTAATATTAGGAGCTCCTGACATAGCTTTTCCTCGATTAAATAATATAAGTTTCTGATTACTTCCTCCTGCTTTGTTACTTTTACTCTCCTCAGCTGCAGTTGAGAGAGGAGTTGGAACTGGGTGAACCGTATACCCTCCTCTATCTGCAAACCTGGCTCACGCCGGTGGTTCGGTTGACTTAGCTATTTTTTCATTACATCTTGCTGGTGTGTCTTCGATTTTAGGGGCTGTAAATTTTATTACAACTATCATTAATATACGATGACGAGGGATACAATTTGAGCGTCTTCCTTTATTTGTATGATCTGTAAAAATTACTGCTATCCTACTACTTTTATCTTTGCCTGTATTGGCA
>PL17
CTATAATGATTGGAGGATTTGGGAATTGGTTAGTTCCGCTAATATTAGGAGCTCCTGACATAGCTTTTCCTCGATTAAATAATATAAGTTTCTGATTACTTCCTCCTGCTTTGTTACTTTTACTCTCCTCAGCTGCAGTTGAGAGAGGAGTTGGAACTGGGTGAACCGTATACCCTCCTCTATCTGCAAACCTGGCTCACGCCGGTGGTTCGGTTGACTTAGCTATTTTTTCATTACATCTTGCTGGTGTGTCTTCGATTTTAGGGGCTGTAAATTTTATTACAACTATCATTAATATACGATGACGAGGGATACAATTTGAGCGTCTTCCTTTATTTGTATGATCTGTAAAAATTACTGCTATCCTACTACTTTTATCTTTGCCTGTATTGGCA
>PL18
CTATAATGATTGGAGGATTTGGGAATTGGTTAGTTCCGCTAATATTAGGAGCTCCTGACATAGCTTTTCCTCGATTAAATAATATAAGTTTCTGATTACTTCCTCCTGCTTTGTTACTTTTACTCTCCTCAGCTGCAGTTGAGAGAGGAGTTGGAACTGGGTGAACCGTATACCCTCCTCTATCTGCAAACCTGGCTCACGCCGGTGGTTCGGTTGACTTAGCTATTTTTTCATTACATCTTGCTGGTGTGTCTTCGATTTTAGGGGCTGTAAATTTTATTACAACTATCATTAATATACGATGACGAGGGATACAATTTGAGCGTCTTCCTTTATTTGTATGATCTGTAAAAATTACTGCTATCCTACTACTTTTATCTTTGCCTGTATTGGCA
>PL19
CTATAATGATTGGAGGATTTGGGAATTGGTTAGTTCCGCTAATATTAGGAGCTCCTGACATAGCTTTTCCTCGATTAAATAATATAAGTTTCTGATTACTTCCTCCTGCTTTGTTACTTTTACTCTCCTCAGCTGCAGTTGAGAGAGGAGTTGGAACTGGGTGAACCGTATACCCTCCTCTATCTGCAAACCTGGCTCACGCCGGTGGTTCGGTTGACTTAGCTATTTTTTCATTACATCTTGCTGGTGTGTCTTCGATTTTAGGGGCTGTAAATTTTATTACAACTATCATTAATATACGATGACGAGGGATACAATTTGAGCGTCTTCCTTTATTTGTATGATCTGTAAAAATTACTGCTATCCTACTACTTTTATCTTTGCCTGTATTGGCA
>PL21
CTATAATGATTGGAGGATTTGGGAATTGGTTAGTTCCGCTAATATTAGGAGCTCCTGACATAGCTTTTCCTCGATTAAATAATATAAGTTTCTGATTACTTCCTCCTGCTTTGTTACTTTTACTCTCCTCAGCTGCAGTTGAGAGAGGAGTTGGAACTGGGTGAACCGTATACCCTCCTCTATCTGCAAACCTGGCTCACGCCGGTGGTTCGGTTGACTTAGCTATTTTTTCATTACATCTTGCTGGTGTGTCTTCGATTTTAGGGGCTGTAAATTTTATTACAACTATCATTAATATACGATGACGAGGGATACAATTTGAGCGTCTTCCTTTATTTGTATGATCTGTAAAAATTACTGCTATCCTACTACTTTTATCTTTGCCTGTATTGGCA
>PL22
CTATAATGATTGGAGGATTTGGGAATTGGTTAGTTCCGCTAATATTAGGAGCTCCTGACATAGCTTTTCCTCGATTAAATAATATAAGTTTCTGATTACTTCCTCCTGCTTTGTTACTTTTACTCTCCTCAGCTGCAGTTGAGAGAGGAGTTGGAACTGGGTGAACCGTATACCCTCCTCTATCTGCAAACCTGGCTCACGCCGGTGGTTCGGTTGACTTAGCTATTTTTTCATTACATCTTGCTGGTGTGTCTTCGATTTTAGGGGCTGTAAATTTTATTACAACTATCATTAATATACGATGACGAGGGATACAATTTGAGCGTCTTCCTTTATTTGTATGATCTGTAAAAATTACTGCTATCCTACTACTTTTATCTTTGCCTGTATTGGCA
>PL23
CTATAATGATTGGAGGATTTGGGAATTGGTTAGTTCCGCTAATATTAGGAGCTCCTGACATAGCTTTTCCTCGATTAAATAATATAAGTTTCTGATTACTTCCTCCTGCTTTGTTACTTTTACTCTCCTCAGCTGCAGTTGAGAGAGGAGTTGGAACTGGGTGAACCGTATACCCTCCTCTATCTGCAAACCTGGCTCACGCCGGTGGTTCGGTTGACTTAGCTATTTTTTCATTACATCTTGCTGGTGTGTCTTCGATTTTAGGGGCTGTAAATTTTATTACAACTATCATTAATATACGATGACGAGGGATACAATTTGAGCGTCTTCCTTTATTTGTATGATCTGTAAAAATTACTGCTATCCTACTACTTTTATCTTTGCCTGTATTGGCA
>PL24
CTATAATGATTGGAGGATTTGGGAATTGGTTAGTTCCGCTAATATTAGGAGCTCCTGACATAGCTTTTCCTCGATTAAATAATATAAGTTTCTGATTACTTCCTCCTGCTTTGTTACTTTTACTCTCCTCAGCTGCAGTTGAGAGAGGAGTTGGAACTGGGTGAACCGTATACCCTCCTCTATCTGCAAACCTGGCTCACGCCGGTGGTTCGGTTGACTTAGCTATTTTTTCATTACATCTTGCTGGTGTGTCTTCGATTTTAGGGGCTGTAAATTTTATTACAACTATCATTAATATACGATGACGAGGGATACAATTTGAGCGTCTTCCTTTATTTGTATGATCTGTAAAAATTACTGCTATCCTACTACTTTTATCTTTGCCTGTATTGGCA
>PL25
CTATAATGATTGGAGGATTTGGGAATTGGTTAGTTCCGCTAATATTAGGAGCTCCTGACATAGCTTTTCCTCGATTAAATAATATAAGTTTCTGATTACTTCCTCCTGCTTTGTTACTTTTACTCTCCTCAGCTGCAGTTGAGAGAGGAGTTGGAACTGGGTGAACCGTATACCCTCCTCTATCTGCAAACCTGGCTCACGCCGGTGGTTCGGTTGACTTAGCTATTTTTTCATTACATCTTGCTGGTGTGTCTTCGATTTTAGGGGCTGTAAATTTTATTACAACTATCATTAATATACGATGACGAGGGATACAATTTGAGCGTCTTCCTTTATTTGTATGATCTGTAAAAATTACTGCTATCCTACTACTTTTATCTTTGCCTGTATTGGCA
>PL26
CTATAATAATTGGAGGATTTGGGAATTGGTTAGTTCCGCTAATATTAGGAGCTCCTGACATAGCTTTTCCTCGATTAAATAATATAAGTTTCTGATTACTTCCTCCTGCTTTGTTACTTTTACTCTCCTCAGCTGCAGTTGAGAGAGGAGTTGGAACTGGGTGAACCGTATACCCTCCTCTATCTGCAAACCTGGCTCACGCCGGTGGTTCGGTTGACTTAGCTATTTTTTCATTACATCTTGCTGGTGTGTCTTCGATTTTAGGGGCTGTAAATTTTATTACAACTATCATTAATATACGATGACGAGGGATACAATTTGAGCGTCTTCCTTTATTTGTATGATCTGTAAAAATTACTGCTATCCTACTACTTTTATCTTTGCCTGTATTGGCA
>PL27
CTATAATGATTGGAGGATTTGGGAATTGGTTAGTTCCGCTAATATTAGGAGCTCCTGACATAGCTTTTCCTCGATTAAATAATATAAGTTTCTGATTACTTCCTCCTGCTTTGTTACTTTTACTCTCCTCAGCTGCAGTTGAGAGAGGAGTTGGAACTGGGTGAACCGTATACCCTCCTCTATCTGCAAACCTGGCTCACGCCGGTGGTTCGGTTGACTTAGCTATTTTTTCATTACATCTTGCTGGTGTGTCTTCGATTTTAGGGGCTGTAAATTTTATTACAACTATCATTAATATACGATGACGAGGGATACAATTTGAGCGTCTTCCTTTATTTGTATGATCTGTAAAAATTACTGCTATCCTACTACTTTTATCTTTGCCTGTATTGGCA
>PL28
CTATAATAATTGGAGGATTTGGGAATTGGTTAGTTCCGCTAATATTAGGAGCTCCTGACATAGCTTTTCCTCGATTAAATAATATAAGTTTCTGATTACTTCCTCCTGCTTTGTTACTTTTACTCTCCTCAGCTGCAGTTGAGAGAGGAGTTGGAACTGGGTGAACCGTATACCCTCCTCTATCTGCAAACCTGGCTCACGCCGGTGGTTCGGTTGACTTAGCTATTTTTTCATTACATCTTGCTGGTGTGTCTTCGATTTTAGGGGCTGTAAATTTTATTACAACTATCATTAATATACGATGACGAGGGATACAATTTGAGCGTCTTCCTTTATTTGTATGATCTGTAAAAATTACTGCTATCCTACTACTTTTATCTTTGCCTGTATTGGCA
>PL29
CTATAATAATTGGAGGATTTGGGAATTGGTTAGTTCCGCTAATATTAGGAGCTCCTGACATAGCTTTTCCTCGATTAAATAATATAAGTTTCTGATTACTTCCTCCTGCTTTGTTACTTTTACTCTCCTCAGCTGCAGTTGAGAGAGGAGTTGGAACTGGGTGAACCGTATACCCTCCTCTATCTGCAAACCTGGCTCACGCCGGTGGTTCGGTTGACTTAGCTATTTTTTCATTACATCTTGCTGGTGTGTCTTCGATTTTAGGGGCTGTAAATTTTATTACAACTATCATTAATATACGATGACGAGGGATACAATTTGAGCGTCTTCCTTTATTTGTATGATCTGTAAAAATTACTGCTATCCTACTACTTTTATCTTTGCCTGTATTGGCA
>PL30
CTATAATGATTGGAGGATTTGGGAATTGGTTAGTTCCGCTAATATTAGGAGCTCCTGACATAGCTTTTCCTCGATTAAATAATATAAGTTTCTGATTACTTCCTCCTGCTTTGTTACTTTTACTCTCCTCAGCTGCAGTTGAGAGAGGAGTTGGAACTGGGTGAACCGTATACCCTCCTCTATCTGCAAACCTGGCTCACGCCGGTGGTTCGGTTGACTTAGCTATTTTTTCATTACATCTTGCTGGTGTGTCTTCGATTTTAGGGGCTGTAAATTTTATTACAACTATCATTAATATACGATGACGAGGGATACAATTTGAGCGTCTTCCTTTATTTGTATGATCTGTAAAAATTACTGCTATCCTACTACTTTTATCTTTGCCTGTATTGGCA
>SA1
CTATAATAATTGGAGGATTTGGGAATTGGTTAGTTCCGCTAATATTAGGAGCTCCTGACATAGCTTTTCCTCGATTAAATAATATAAGTTTCTGATTACTTCCTCCTGCTTTGTTACTTTTACTCTCCTCAGCTGCAGTTGAGAGAGGAGTTGGAACTGGGTGAACCGTATACCCTCCTCTATCTGCAAACCTGGCTCACGCCGGTGGTTCGGTTGACTTAGCTATTTTTTCATTACATCTTGCTGGTGTGTCTTCGATTTTAGGGGCTGTAAATTTTATTACAACTATCATTAATATACGATGACGAGGGATACAATTTGAGCGTCTTCCTTTATTTGTATGATCTGTAAAAATTACTGCTATCCTACTACTTTTATCTTTGCCTGTATTGGCA
>SA2
CTATAATGATTGGAGGATTTGGGAATTGGTTAGTTCCGCTAATATTAGGAGCTCCTGACATAGCTTTTCCTCGATTAAATAATATAAGTTTCTGATTACTTCCTCCTGCTTTGTTACTTTTACTCTCCTCAGCTGCAGTTGAGAGAGGAGTTGGAACTGGGTGAACCGTATACCCTCCTCTATCTGCAAACCTGGCTCACGCCGGTGGTTCGGTTGACTTAGCTATTTTTTCATTACATCTTGCTGGTGTGTCTTCGATTTTAGGGGCTGTAAATTTTATTACAACTATCATTAATATACGATGACGAGGGATACAATTTGAGCGTCTTCCTTTATTTGTATGATCTGTAAAAATTACTGCTATCCTACTACTTTTATCTTTGCCTGTATTGGCA
>SA3
CTATAATGATTGGAGGATTTGGGAATTGGTTAGTTCCGCTAATATTAGGAGCTCCTGACATAGCTTTTCCTCGATTAAATAATATAAGTTTCTGATTACTTCCTCCTGCTTTGTTACTTTTACTCTCCTCAGCTGCAGTTGAGAGAGGAGTTGGAACTGGGTGAACCGTATACCCTCCTCTATCAGCAAACCTGGCTCACGCCGGTGGTTCAGTTGACTTAGCTATTTTTTCATTACATCTTGCTGGTGTGTCTTCGATTTTAGGGGCTGTAAATTTTATTACAACTATCATTAATATACGATGACGAGGGATACAATTTGAGCGTCTTCCTTTATTTGTATGGTCTGTAAAAATTACTGCTATCCTACTACTTTTATCTTTGCCTGTATTGGCA
>SA4
CTATAATGATTGGAGGATTTGGGAATTGGTTAGTTCCGCTAATATTAGGAGCTCCTGACATAGCTTTTCCTCGATTAAATAATATAAGTTTCTGATTACTTCCTCCTGCTTTGTTACTTTTACTCTCCTCAGCTGCAGTTGAGAGAGGAGTTGGAACTGGGTGAACCGTATACCCTCCTCTATCTGCAAACCTGGCTCACGCCGGTGGTTCGGTTGACTTAGCTATTTTTTCATTACATCTTGCTGGTGTGTCTTCGATTTTAGGGGCTGTAAATTTTATTACAACTATCATTAATATACGATGACGAGGGATACAATTTGAGCGTCTTCCTTTATTTGTATGATCTGTAAAAATTACTGCTATCCTACTACTTTTATCTTTGCCTGTATTGGCA
>SA5
CTATAATGATTGGAGGATTTGGGAATTGGTTAGTTCCGCTAATATTAGGAGCTCCTGACATAGCTTTTCCTCGATTAAATAATATAAGTTTCTGATTACTTCCTCCTGCTTTGTTACTTTTACTCTCCTCAGCTGCAGTTGAGAGAGGAGTTGGAACTGGGTGAACCGTATACCCTCCTCTATCTGCAAACCTGGCTCACGCCGGTGGTTCGGTTGACTTAGCTATTTTTTCATTACATCTTGCTGGTGTGTCTTCGATTTTAGGGGCTGTAAATTTTATTACAACTATCATTAATATACGATGACGAGGGATACAATTTGAGCGTCTTCCTTTATTTGTATGATCTGTAAAAATTACTGCTATCCTACTACTTTTATCTTTGCCTGTATTGGCA
>SA7
CTATAATGATTGGAGGATTTGGGAATTGGTTAGTTCCGCTAATATTAGGAGCTCCTGACATAGCTTTTCCTCGATTAAATAATATAAGTTTCTGATTACTTCCTCCTGCTTTGTTACTTTTACTCTCCTCAGCTGCAGTTGAGAGAGGAGTTGGAACTGGGTGAACCGTATACCCTCCTCTATCTGCAAACCTGGCTCACGCCGGTGGTTCGGTTGACTTAGCTATTTTTTCATTACATCTTGCTGGTGTGTCTTCGATTTTAGGGGCTGTAAATTTTATTACAACTATCATTAATATACGATGACGAGGGATACAATTTGAGCGTCTTCCTTTATTTGTATGATCTGTAAAAATTACTGCTATCCTACTACTTTTATCTTTGCCTGTATTGGCA
>SA8
CTATAATGATTGGAGGATTTGGGAATTGGTTAGTTCCGCTAATATTAGGAGCTCCTGACATAGCTTTTCCTCGATTAAATAATATAAGTTTCTGATTACTTCCTCCTGCTTTGTTACTTTTACTCTCCTCAGCTGCAGTTGAGAGAGGAGTTGGAACTGGGTGAACCGTATACCCTCCTCTATCTGCAAACCTGGCTCATGCCGGTGGTTCGGTTGACTTAGCTATTTTTTCATTACATCTTGCTGGTGTGTCTTCGATTTTAGGGGCTGTAAATTTTATTACAACTATCATTAATATACGATGACGAGGGATACAATTTGAGCGTCTTCCTTTATTTGTATGATCTGTAAAAATTACTGCTATCCTACTACTTTTATCTTTGCCTGTATTGGCA
>SA9
CTATAATGATTGGGGGATTTGGGAATTGGTTAGTTCCGCTAATATTAGGAGCTCCTGACATAGCTTTTCCTCGATTAAATAATATAAGTTTCTGATTACTTCCTCCTGCTTTGTTACTTTTACTCTCCTCAGCTGCAGTTGAGAGAGGAGTTGGAACTGGGTGAACCGTATACCCTCCTCTATCTGCAAACCTGGCTCACGCCGGTGGTTCGGTTGACTTAGCTATTTTTTCATTACATCTTGCTGGTGTGTCTTCGATTTTAGGGGCTGTAAATTTTATTACAACTATCATTAATATACGATGACGAGGGATACAATTTGAGCGTCTTCCTTTATTTGTATGATCTGTAAAAATTACTGCTATCCTACTACTTTTATCTTTGCCTGTATTGGCA
>SA10
CTATAATGATTGGAGGATTTGGGAATTGGTTAGTTCCGCTAATATTAGGAGCTCCTGACATAGCTTTTCCTCGATTAAATAATATAAGTTTCTGATTACTTCCTCCTGCTTTGTTACTTTTACTCTCCTCAGCTGCAGTTGAGAGAGGAGTTGGAACTGGGTGAACCGTATACCCTCCTCTATCTGCAAACCTGGCTCACGCCGGTGGTTCGGTTGACTTAGCTATTTTTTCATTACATCTTGCTGGTGTGTCTTCGATTTTAGGGGCTGTAAATTTTATTACAACTATCATTAATATACGATGACGAGGGATACAATTTGAGCGTCTTCCTTTATTTGTATGATCTGTAAAAATTACTGCTATCCTACTACTTTTATCTTTGCCTGTATTGGCA
>SA11
CTATAATGATTGGAGGATTTGGGAATTGGTTAGTTCCGCTAATATTAGGAGCTCCTGACATAGCTTTTCCTCGATTAAATAATATAAGTTTCTGATTACTTCCTCCTGCTTTGTTACTTTTACTCTCCTCAGCTGCAGTTGAGAGAGGAGTTGGAACTGGGTGAACTGTATACCCTCCTCTATCTGCAAACCTGGCTCACGCCGGTGGTTCGGTTGACTTAGCTATTTTTTCATTACATCTTGCTGGTGTGTCTTCGATTTTAGGGGCTGTAAATTTTATTACAACTATCATTAATATACGATGACGAGGGATACAATTTGAGCGTCTTCCTTTATTTGTATGATCTGTAAAAATTACTGCTATCCTACTACTTTTATCTTTGCCTGTATTGGCA
>SA12
CTATAATAATTGGAGGATTTGGGAATTGGTTAGTTCCGCTAATATTAGGAGCTCCTGACATAGCTTTTCCTCGATTAAATAATATAAGTTTCTGATTACTTCCTCCTGCTTTGTTACTTTTACTCTCCTCAGCTGCAGTTGAGAGAGGAGTTGGAACTGGGTGAACCGTATACCCTCCTCTATCTGCAAACCTGGCTCACGCCGGTGGTTCGGTTGACTTAGCTATTTTTTCATTACATCTTGCTGGTGTGTCTTCGATTTTAGGGGCTGTAAATTTTATTACAACTATCATTAATATACGATGACGAGGGATACAATTTGAGCGTCTTCCTTTATTTGTATGATCTGTAAAAATTACTGCCATCCTACTACTTTTATCTTTGCCTGTATTGGCA
>SA14
CTATAATGATTGGAGGATTTGGGAATTGGTTAGTTCCGCTAATATTAGGAGCTCCTGACATAGCTTTTCCTCGATTAAATAATATAAGTTTCTGATTACTTCCTCCTGCTTTGTTACTTTTACTCTCCTCAGCTGCAGTTGAGAGAGGAGTTGGAACTGGGTGAACCGTATACCCTCCTCTATCTGCAAACCTGGCTCACGCCGGTGGTTCGGTTGACTTAGCTATTTTTTCATTACATCTTGCTGGTGTGTCTTCGATTTTAGGGGCTGTAAATTTTATTACAACTATCATTAATATACGATGACGAGGGATACAATTTGAGCGTCTTCCTTTATTTGTATGATCTGTAAAAATTACTGCTATCCTACTACTTTTATCTTTGCCTGTATTGGCA
>SA16
CTATAATGATTGGAGGATTTGGAAATTGGTTAGTTCCGCTAATATTAGGAGCTCCTGACATAGCTTTTCCTCGATTAAATAATATAAGTTTCTGATTACTTCCTCCTGCTTTGTTACTTTTACTCTCCTCAGCTGCAGTTGAGAGAGGAGTTGGAACTGGGTGAACCGTATACCCTCCTCTATCTGCAAACCTGGCTCACGCCGGTGGTTCGGTTGACTTAGCTATTTTTTCATTACATCTTGCTGGTGTGTCTTCGATTTTAGGGGCTGTAAATTTTATTACAACTATCATTAATATACGATGACGAGGGATACAATTTGAGCGTCTTCCTTTATTTGTATGATCTGTAAAAATTACTGCTATCCTACTACTTTTATCTTTGCCTGTATTGGCA
>SA17
CTATAATGATTGGAGGATTTGGGAATTGGTTAGTTCCGCTAATATTAGGAGCTCCTGACATAGCTTTTCCTCGATTAAATAATATAAGTTTCTGATTACTTCCTCCTGCTTTGTTACTTTTACTCTCCTCAGCTGCAGTTGAGAGAGGAGTTGGAACTGGGTGAACCGTATACCCTCCTCTATCTGCAAACCTGGCTCACGCCGGTGGTTCGGTTGACTTAGCTATTTTTTCATTACATCTTGCTGGTGTGTCTTCGATTTTAGGGGCTGTAAATTTTATTACAACTATCATTAATATACGATGACGAGGGATACAATTTGAGCGTCTTCCTTTATTTGTATGATCTGTAAAAATTACTGCTATCCTACTACTTTTATCTTTGCCTGTATTGGCA
>SA18
CTATAATAATTGGAGGATTTGGGAATTGGTTAGTTCCGCTAATATTAGGAGCTCCTGACATAGCTTTTCCTCGATTAAATAATATAAGTTTCTGATTACTTCCTCCTGCTTTGTTACTTTTACTCTCCTCAGCTGCAGTTGAGAGAGGAGTTGGAACTGGGTGAACCGTATACCCTCCTCTATCTGCAAACCTGGCTCACGCCGGTGGTTCGGTTGACTTAGCTATTTTTTCATTACATCTTGCTGGTGTGTCTTCGATTTTAGGGGCTGTAAATTTTATTACAACTATCATTAATATACGATGACGAGGGATACAATTTGAGCGTCTTCCTTTATTTGTATGATCTGTAAAAATTACTGCTATCCTACTACTTTTATCTTTGCCTGTATTGGCA
>SA20
CTATAATGATTGGAGGATTTGGGAATTGGTTAGTTCCGCTAATATTAGGAGCTCCTGACATAGCTTTTCCTCGATTAAATAATATAAGTTTCTGATTACTTCCTCCTGCTTTGTTACTTTTACTCTCCTCAGCTGCAGTTGAGAGAGGAGTTGGAACTGGGTGAACCGTATACCCTCCTCTATCTGCAAACCTGGCTCACGCCGGTGGTTCGGTTGACTTAGCTATTTTTTCATTACATCTTGCTGGTGTGTCTTCGATTTTAGGGGCTGTAAATTTTATTACAACTATCATTAATATACGATGACGAGGGATACAATTTGAGCGTCTTCCTTTATTTGTATGATCTGTAAAAATTACTGCTATCCTACTACTTTTATCTTTGCCTGTATTGGCA
>SA21
CTATAATAATTGGAGGATTTGGGAATTGGTTAGTTCCGCTAATATTAGGAGCTCCTGACATAGCTTTTCCTCGATTAAATAATATAAGTTTCTGATTACTTCCTCCTGCTTTGTTACTTTTACTCTCCTCAGCTGCAGTTGAGAGAGGAGTTGGAACTGGGTGAACCGTATACCCTCCTCTATCTGCAAACCTGGCTCACGCCGGTGGTTCGGTTGACTTAGCTATTTTTTCATTACATCTTGCTGGTGTGTCTTCGATTTTAGGGGCTGTAAATTTTATTACAACTATCATTAATATACGATGACGAGGGATACAATTTGAGCGTCTTCCTTTATTTGTATGATCTGTAAAAATTACTGCTATCCTACTACTTTTATCTTTGCCTGTATTGGCA
>SA22
CTATAATGATTGGAGGATTTGGGAATTGGTTAGTTCCGCTAATATTAGGAGCTCCTGACATAGCTTTTCCTCGATTAAATAATATAAGTTTCTGATTACTTCCTCCTGCTTTGTTACTTTTACTCTCCTCAGCTGCAGTTGAGAGAGGAGTTGGAACTGGGTGAACCGTATACCCTCCTCTATCTGCAAACCTGGCTCACGCCGGTGGTTCGGTTGACTTAGCTATTTTTTCATTACATCTTGCTGGTGTGTCTTCGATTTTAGGGGCTGTAAATTTTATTACAACTATCATTAATATACGATGACGAGGGATACAATTTGAGCGTCTTCCTTTATTTGTATGATCTGTAAAAATTACTGCTATCCTACTACTTCTATCTTTGCCTGTATTGGCA
>SA23
CTATAATGATTGGAGGATTTGGGAATTGGTTAGTTCCGCTAATATTAGGAGCTCCTGACATAGCTTTTCCTCGATTAAATAATATAAGTTTCTGATTACTTCCTCCTGCTTTGTTACTTTTACTTTCCTCAGCTGCAGTTGAGAGAGGAGTTGGAACTGGGTGAACCGTATACCCTCCTCTATCTGCAAACCTGGCTCACGCCGGTGGTTCGGTTGACTTAGCTATTTTTTCATTACATCTTGCTGGTGTGTCTTCGATTTTAGGGGCTGTAAATTTTATTACAACTATCATTAATATACGATGACGAGGGATACAATTTGAGCGTCTTCCTTTATTTGTATGATCTGTAAAAATTACTGCTATCCTACTACTTTTATCTTTGCCTGTATTGGCA
>SA24
CTATAATAATTGGAGGATTTGGGAATTGGTTAGTTCCGCTAATATTAGGAGCTCCTGACATAGCTTTTCCTCGATTAAATAATATAAGTTTCTGATTACTTCCTCCTGCTTTGTTACTTTTACTCTCCTCAGCTGCAGTTGAGAGAGGAGTTGGAACTGGGTGAACCGTATACCCTCCTCTATCTGCAAACCTGGCTCACGCCGGTGGTTCGGTTGACTTAGCTATTTTTTCATTACATCTTGCTGGTGTGTCTTCGATTTTAGGGGCTGTAAATTTTATTACAACTATCATTAATATACGATGACGAGGGATACAATTTGAGCGTCTTCCTTTATTTGTATGATCTGTAAAAATTACTGCTATCCTACTGCTTTTATCTTTGCCTGTATTGGCA
>SA25
CTATAATGATTGGAGGATTTGGGAATTGGTTAGTTCCGCTAATATTAGGAGCTCCTGACATAGCTTTTCCTCGATTAAATAATATAAGTTTCTGATTACTTCCTCCTGCTTTGTTACTTTTACTCTCCTCAGCTGCAGTTGAGAGAGGAGTTGGAACTGGGTGAACCGTATACCCTCCTCTATCTGCAAACCTGGCTCACGCCGGTGGTTCGGTTGACTTAGCTATTTTTTCATTACATCTTGCTGGTGTGTCTTCGATTTTAGGGGCTGTAAATTTTATTACAACTATCATTAATATACGATGACGAGGGATACAATTTGAGCGTCTTCCTTTATTTGTATGATCTGTAAAAATTACTGCTATCCTACTACTTTTATCTTTGCCTGTATTGGCA
>SA26
CTATAATGATTGGAGGATTTGGGAATTGGTTAGTTCCGCTAATATTAGGAGCTCCTGATATAGCTTTTCCTCGATTAAATAATATAAGTTTCTGATTACTTCCTCCTGCTTTGTTACTTTTACTCTCCTCAGCTGCAGTTGAGAGAGGAGTTGGAACTGGGTGAACCGTATACCCTCCTCTATCTGCAAACCTGGCTCACGCCGGTGGTTCGGTTGACTTAGCTATTTTTTCATTACATCTTGCTGGTGTGTCTTCGATTTTAGGGGCTGTAAATTTTATTACAACTATCATTAATATACGATGACGAGGGATACAATTTGAGCGTCTTCCTTTATTTGTATGATCTGTAAAAATTACTGCTATCCTACTACTTTTATCTTTGCCTGTATTGGCA
>SA27
CTATAATGATTGGAGGATTTGGGAATTGGTTAGTTCCGCTAATATTAGGAGCTCCTGACATAGCTTTTCCTCGATTAAATAATATAAGTTTCTGATTACTTCCTCCTGCTTTGTTACTTTTACTCTCCTCAGCTGCAGTTGAGAGAGGAGTTGGAACTGGGTGAACCGTATACCCTCCTCTATCTGCAAACCTGGCTCACGCCGGTGGTTCGGTTGACTTAGCTATTTTTTCATTACATCTTGCTGGTGTGTCTTCGATTTTAGGGGCTGTAAATTTTATTACAACTATCATTAATATACGATGACGAGGGATACAATTTGAGCGTCTTCCTTTATTTGTATGATCTGTAAAAATTACTGCTATCCTACTACTTTTATCTTTGCCTGTATTGGCA
>SA28
CTATAATGATTGGAGGATTTGGGAATTGGTTAGTTCCGCTAATATTAGGAGCTCCTGACATAGCTTTTCCTCGATTAAATAATATAAGTTTCTGACTACTTCCTCCTGCTTTGTTACTTTTACTCTCCTCAGCTGCAGTTGAGAGAGGAGTTGGAACTGGGTGAACCGTATACCCTCCTCTATCTGCAAACCTGGCTCACGCCGGTGGTTCGGTTGACTTAGCTATTTTTTCATTACATCTTGCTGGTGTGTCTTCGATTTTAGGGGCTGTAAATTTTATTACAACTATCATTAATATACGATGACGAGGGATACAATTTGAGCGTCTTCCTTTATTTGTATGATCTGTAAAAATTACTGCTATCCTACTACTTTTATCTTTGCCTGTATTGGCA
>SA29
CTATAATGATTGGAGGATTTGGGAATTGGTTAGTTCCGCTAATATTAGGAGCTCCTGACATAGCTTTTCCTCGATTAAATAATATAAGTTTCTGACTACTTCCTCCTGCTTTGTTACTTTTACTCTCCTCAGCTGCAGTTGAGAGAGGAGTTGGAACTGGGTGAACCGTATACCCTCCTCTATCTGCAAACCTGGCTCACGCCGGTGGTTCGGTTGACTTAGCTATTTTTTCATTACATCTTGCTGGTGTGTCTTCGATTTTAGGGGCTGTAAATTTTATTACAACTATCATTAATATACGATGACGAGGGATACAATTTGAGCGTCTTCCTTTATTTGTATGATCTGTAAAAATTACTGCTATCCTACTACTTTTATCTTTGCCTGTATTGGCA
>SA30
CTATAATGATTGGAGGATTTGGGAATTGGTTAGTTCCGCTAATATTAGGAGCTCCTGACATAGCTTTTCCTCGATTAAATAATATAAGTTTCTGATTACTTCCTCCTGCTTTGCTACTTTTACTCTCCTCAGCTGCAGTTGAGAGAGGAGTTGGAACTGGGTGAACCGTATACCCTCCTCTATCTGCGAACCTGGCTCACGCCGGTGGTTCAGTTGACTTAGCTATTTTTTCATTACATCTTGCTGGTGTGTCTTCGATTTTAGGGGCTGTAAATTTTATTACAACTATCATTAATATACGATGACGAGGGATACAATTTGAGCGTCTTCCTTTATTTGTATGATCTGTAAAAATTACTGCTATCCTACTACTTTTATCTTTGCCTGTATTGGCA
