# Supplementary material for: Meta-analysis of northeast Atlantic marine taxa shows contrasting phylogeographic patterns following post-LGM expansions
Source: PeerJ. 2018 Sep 28;6:e5684. doi: 10.7717/peerj.5684 (PMC6166638; doi:10.7717/peerj.5684)
Supplement: Supplemental Information 2 [file peerj-06-5684-s006.zip › neomysis_integer.fasta]

>WEWeser_Ger
AAAGATATTGGAACATTATATTTTATATTGGGTGCTTGAGCCGGTATACTAGGATCATCATTAAGACTTTTGATTCGATTAGAATTAAGACAAACTGGAAGTTTATTAGGAAATGACCATATTTATAACGTAATCGTAACTGCACATGCATTCGTAATAATTTTTTTTATAGTTATACCTATTATAATTGGTGGATTTGGAAACTGATTAGTCCCATTAATACTAGGGGCTCCAGATATAGCTTTCCCTCGTATAAATAATATAAGATTTTGATTACTACCCCCTTCTTTAACTTTATTATTAGTAGGGGGTATAGTAGAAAGAGGAGTTGGTACTGGATGAACTGTTTATCCTCCTTTATCTTCAAACATTTCTCATTTAGGGTCAGCTGTAGATTTAAGGATTTTTTCTCTTCATTTAGCAGGGGCTTCCTCTATTTTAGGGGCTATTAATTTTATTACAACAATTATTAATATAAAACCCTTATATATAGAATTTGACTCATTACCATTATTTGTATGATCAGTACTAATTACAGCAGTTCTGTTATTATTATCTTTACCTGTATTAGCAGGTGCCATTACTATACTATTAACAGATCGAAATCTTAATACCTCGTTCTTTGATCCGTTAGGTGGGGGAGATCCTATC
>WE2_Weser_Ger
AAAGATATTGGAACATTATATTTTATATTGGGTGCTTGAGCCGGTATACTAGGATCATCATTAAGACTTTTGATTCGATTAGAATTAAGACAAACTGGAAGTTTATTAGGAAATGACCATATTTATAACGTAATCGTAACTGCACATGCATTCGTAATAATTTTTTTTATAGTTATACCTATTATAATTGGTGGATTTGGAAACTGATTAGTCCCATTAATACTAGGGGCTCCAGATATAGCTTTCCCTCGTATAAATAATATAAGATTTTGATTACTACCCCCTTCTTTAACTTTATTATTAGTAGGGGGTATAGTAGAAAGAGGAGTTGGTACTGGATGAACTGTTTATCCTCCTTTATCTTCAAACATTTCTCATTTAGGGTCAGCTGTAGATTTAAGGATTTTTTCTCTTCATTTAGCAGGGGCTTCCTCTATTTTAGGGGCTATTAATTTTATTACAACAATTATTAATATAAAACCCTTATATATAGAATTTGACTCATTACCATTATTTGTATGATCAGTACTAATTACAGCAGTTCTGTTATTATTATCTTTACCTGTATTAGCAGGTGCCATTACTATACTATTAACAGATCGAAATCTTAATACCTCGTTCTTTGATCCGTTAGGTGGGGGAGATCCTATC
>WE3_Weser_Ger
AAAGATATTGGAACATTATATTTTATATTGGGTGCTTGAGCCGGTATACTAGGATCATCATTAAGACTTTTGATTCGATTAGAATTAAGACAAACTGGAAGTTTATTAGGAAATGACCATATTTATAACGTAATCGTAACTGCACATGCATTCGTAATAATTTTTTTTATAGTTATACCTATTATAATTGGTGGATTTGGAAACTGATTAGTCCCATTAATACTAGGGGCTCCAGATATAGCTTTCCCTCGTATAAATAATATAAGATTTTGATTACTACCCCCTTCTTTAACTTTATTATTAGTAGGGGGTATAGTAGAAAGAGGAGTTGGTACTGGATGAACTGTTTATCCTCCTTTATCTTCAAACATTTCTCATTTAGGGTCAGCTGTAGATTTAAGGATTTTTTCTCTTCATTTAGCAGGGGCTTCCTCTATTTTAGGGGCTATTAATTTTATTACAACAATTATTAATATAAAACCCTTATATATAGAATTTGACTCATTACCATTATTTGTATGATCAGTACTAATTACAGCAGTTCTGTTATTATTATCTTTACCTGTATTAGCAGGTGCCATTACTATACTATTAACAGATCGAAATCTTAATACCTCGTTCTTTGATCCGTTAGGTGGGGGAGATCCTATC
>WE4_Weser_Ger
AAAGATATTGGAACATTATATTTTATATTGGGTGCTTGAGCCGGTATACTAGGATCATCATTAAGACTTTTGATTCGATTAGAATTAAGACAAACTGGAAGTTTATTAGGAAATGACCATATTTATAACGTAATCGTAACTGCACATGCATTCGTAATAATTTTTTTTATAGTTATACCTATTATAATTGGTGGATTTGGAAACTGATTAGTCCCATTAATACTAGGGGCTCCAGATATAGCTTTCCCTCGTATAAATAATATAAGATTTTGATTACTACCCCCTTCTTTAACTTTATTATTAGTAGGGGGTATAGTAGAAAGAGGAGTTGGTACTGGATGAACTGTTTATCCTCCTTTATCTTCAAACATTTCTCATTTAGGGTCAGCTGTAGATTTAAGGATTTTTTCTCTTCATTTAGCAGGGGCTTCCTCTATTTTAGGGGCTATTAATTTTATTACAACAATTATTAATATAAAACCCTTATATATAGAATTTGACTCATTACCATTATTTGTATGATCAGTACTAATTACAGCAGTTCTGTTATTATTATCTTTACCTGTATTAGCAGGTGCCATTACTATACTATTAACAGATCGAAATCTTAATACCTCGTTCTTTGATCCGTTAGGTGGGGGAGATCCTATC
>WE5_Weser_Ger
AAAGATATTGGAACATTATATTTTATATTGGGTGCTTGAGCCGGTATACTAGGATCATCATTAAGACTTTTGATTCGATTAGAATTAAGACAAACTGGAAGTTTATTAGGAAATGACCATATTTATAACGTAATCGTAACTGCACATGCATTCGTAATAATTTTTTTTATAGTTATACCTATTATAATTGGTGGATTTGGAAACTGATTAGTCCCATTAATACTAGGGGCTCCAGATATAGCTTTCCCTCGTATAAATAATATAAGATTTTGATTACTACCCCCTTCTTTAACTTTATTATTAGTAGGGGGTATAGTAGAAAGAGGAGTTGGTACTGGATGAACTGTTTATCCTCCTTTATCTTCAAACATTTCTCATTTAGGGTCAGCTGTAGATTTAAGGATTTTTTCTCTTCATTTAGCAGGGGCTTCCTCTATTTTAGGGGCTATTAATTTTATTACAACAATTATTAATATAAAACCCTTATATATAGAATTTGACTCATTACCATTATTTGTATGATCAGTACTAATTACAGCAGTTCTGTTATTATTATCTTTACCTGTATTAGCAGGTGCCATTACTATACTATTAACAGATCGAAATCTTAATACCTCGTTCTTTGATCCGTTAGGTGGGGGAGATCCTATC
>WE6_Weser_Ger
AAAGATATTGGAACATTATATTTTATATTGGGTGCTTGAGCCGGTATACTAGGATCATCATTAAGACTTTTGATTCGATTAGAATTAAGACAAACTGGAAGTTTATTAGGAAATGACCATATTTATAACGTAATCGTAACTGCACATGCATTCGTAATAATTTTTTTTATAGTTATACCTATTATAATTGGTGGATTTGGAAACTGATTAGTCCCATTAATACTAGGGGCTCCAGATATAGCTTTCCCTCGTATAAATAATATAAGATTTTGATTACTACCCCCTTCTTTAACTTTATTATTAGTAGGGGGTATAGTAGAAAGAGGAGTTGGTACTGGATGAACTGTTTATCCTCCTTTATCTTCAAACATTTCTCATTTAGGGTCAGCTGTAGATTTAAGGATTTTTTCTCTTCATTTAGCAGGGGCTTCCTCTATTTTAGGGGCTATTAATTTTATTACAACAATTATTAATATAAAACCCTTATATATAGAATTTGACTCATTACCATTATTTGTATGATCAGTACTAATTACAGCAGTTCTGTTATTATTATCTTTACCTGTATTAGCAGGTGCCATTACTATACTATTAACAGATCGAAATCTTAATACCTCGTTCTTTGATCCGTTAGGTGGGGGAGATCCTATC
>WE7_Weser_Ger
AAAGATATTGGAACATTATATTTTATATTGGGTGCTTGAGCCGGTATACTAGGATCATCATTAAGACTTTTGATTCGATTAGAATTAAGACAAACTGGAAGTTTATTAGGAAATGACCATATTTATAACGTAATCGTAACTGCACATGCATTCGTAATAATTTTTTTTATAGTTATACCTATTATAATTGGTGGATTTGGAAACTGATTAGTCCCATTAATACTAGGGGCTCCAGATATAGCTTTCCCTCGTATAAATAATATAAGATTTTGATTACTACCCCCTTCTTTAACTTTATTATTAGTAGGGGGTATAGTAGAAAGAGGAGTTGGTACTGGATGAACTGTTTATCCTCCTTTATCTTCAAACATTTCTCATTTAGGGTCAGCTGTAGATTTAAGGATTTTTTCTCTTCATTTAGCAGGGGCTTCCTCTATTTTAGGGGCTATTAATTTTATTACAACAATTATTAATATAAAACCCTTATATATAGAATTTGACTCATTACCATTATTTGTATGATCAGTACTAATTACAGCAGTTCTGTTATTATTATCTTTACCTGTATTAGCAGGTGCCATTACTATACTATTAACAGATCGAAATCTTAATACCTCGTTCTTTGATCCGTTAGGTGGGGGAGATCCTATC
>WE8_Weser_Ger
AAAGATATTGGAACATTATATTTTATATTGGGTGCTTGAGCCGGTATACTAGGATCATCATTAAGACTTTTGATTCGATTAGAATTAAGACAAACTGGAAGTTTATTAGGAAATGACCATATTTATAACGTAATCGTAACTGCACATGCATTCGTAATAATTTTTTTTATAGTTATACCTATTATAATTGGTGGATTTGGAAACTGATTAGTCCCATTAATACTAGGGGCTCCAGATATAGCTTTCCCTCGTATAAATAATATAAGATTTTGATTACTACCCCCTTCTTTAACTTTATTATTAGTAGGGGGTATAGTAGAAAGAGGAGTTGGTACTGGATGAACTGTTTATCCTCCTTTATCTTCAAACATTTCTCATTTAGGGTCAGCTGTAGATTTAAGGATTTTTTCTCTTCATTTAGCAGGGGCTTCCTCTATTTTAGGGGCTATTAATTTTATTACAACAATTATTAATATAAAACCCTTATATATAGAATTTGACTCATTACCATTATTTGTATGATCAGTACTAATTACAGCAGTTCTGTTATTATTATCTTTACCTGTATTAGCAGGTGCCATTACTATACTATTAACAGATCGAAATCTTAATACCTCGTTCTTTGATCCGTTAGGTGGGGGAGATCCTATC
>WE9_Weser_Ger
AAAGATATTGGAACATTATATTTTATATTGGGTGCTTGAGCCGGTATACTAGGATCATCATTAAGACTTTTGATTCGATTAGAATTAAGACAAACTGGAAGTTTATTAGGAAATGACCATATTTATAACGTAATCGTAACTGCACATGCATTCGTAATAATTTTTTTTATAGTTATACCTATTATAATTGGTGGATTTGGAAACTGATTAGTCCCATTAATACTAGGGGCTCCAGATATAGCTTTCCCTCGTATAAATAATATAAGATTTTGATTACTACCCCCTTCTTTAACTTTATTATTAGTAGGGGGTATAGTAGAAAGAGGAGTTGGTACTGGATGAACTGTTTATCCTCCTTTATCTTCAAACATTTCTCATTTAGGGTCAGCTGTAGATTTAAGGATTTTTTCTCTTCATTTAGCAGGGGCTTCCTCTATTTTAGGGGCTATTAATTTTATTACAACAATTATTAATATAAAACCCTTATATATAGAATTTGACTCATTACCATTATTTGTATGATCAGTACTAATTACAGCAGTTCTGTTATTATTATCTTTACCTGTATTAGCAGGTGCCATTACTATACTATTAACAGATCGAAATCTTAATACCTCGTTCTTTGATCCGTTAGGTGGGGGAGATCCTATC
>WE10_Weser_Ger
AAAGATATTGGAACATTATATTTTATATTGGGTGCTTGAGCCGGTATACTAGGATCATCATTAAGACTTTTGATTCGATTAGAATTAAGACAAACTGGAAGTTTATTAGGAAATGACCATATTTATAACGTAATCGTAACTGCACATGCATTCGTAATAATTTTTTTTATAGTTATACCTATTATAATTGGTGGATTTGGAAACTGATTAGTCCCATTAATACTAGGGGCTCCAGATATAGCTTTCCCTCGTATAAATAATATAAGATTTTGATTACTACCCCCTTCTTTAACTTTATTATTAGTAGGGGGTATAGTAGAAAGAGGAGTTGGTACTGGATGAACTGTTTATCCTCCTTTATCTTCAAACATTTCTCATTTAGGGTCAGCTGTAGATTTAAGGATTTTTTCTCTTCATTTAGCAGGGGCTTCCTCTATTTTAGGGGCTATTAATTTTATTACAACAATTATTAATATAAAACCCTTATATATAGAATTTGACTCATTACCATTATTTGTATGATCAGTACTAATTACAGCAGTTCTGTTATTATTATCTTTACCTGTATTAGCAGGTGCCATTACTATACTATTAACAGATCGAAATCTTAATACCTCGTTCTTTGATCCGTTAGGTGGGGGAGATCCTATC
>WE11_Weser_Ger
AAAGATATTGGAACATTATATTTTATATTGGGTGCTTGAGCCGGTATACTAGGATCATCATTAAGACTTTTGATTCGATTAGAATTAAGACAAACTGGAAGTTTATTAGGAAATGACCATATTTATAACGTAATCGTAACTGCACATGCATTCGTAATAATTTTTTTTATAGTTATACCTATTATAATTGGTGGATTTGGAAACTGATTAGTCCCATTAATACTAGGGGCTCCAGATATAGCTTTCCCTCGTATAAATAATATAAGATTTTGATTACTACCCCCTTCTTTAACTTTATTATTAGTAGGGGGTATAGTAGAAAGAGGAGTTGGTACTGGATGAACTGTTTATCCTCCTTTATCTTCAAACATTTCTCATTTAGGGTCAGCTGTAGATTTAAGGATTTTTTCTCTTCATTTAGCAGGGGCTTCCTCTATTTTAGGGGCTATTAATTTTATTACAACAATTATTAATATAAAACCCTTATATATAGAATTTGACTCATTACCATTATTTGTATGATCAGTACTAATTACAGCAGTTCTGTTATTATTATCTTTACCTGTATTAGCAGGTGCCATTACTATACTATTAACAGATCGAAATCTTAATACCTCGTTCTTTGATCCGTTAGGTGGGGGAGATCCTATC
>WE12_Weser_Ger
AAAGATATTGGAACATTATATTTTATATTGGGTGCTTGAGCCGGTATACTAGGATCATCATTAAGACTTTTGATTCGATTAGAATTAAGACAAACTGGAAGTTTATTAGGAAATGACCATATTTATAACGTAATCGTAACTGCACATGCATTCGTAATAATTTTTTTTATAGTTATACCTATTATAATTGGTGGATTTGGAAACTGATTAGTCCCATTAATACTAGGGGCTCCAGATATAGCTTTCCCTCGTATAAATAATATAAGATTTTGATTACTACCCCCTTCTTTAACTTTATTATTAGTAGGGGGTATAGTAGAAAGAGGAGTTGGTACTGGATGAACTGTTTATCCTCCTTTATCTTCAAACATTTCTCATTTAGGGTCAGCTGTAGATTTAAGGATTTTTTCTCTTCATTTAGCAGGGGCTTCCTCTATTTTAGGGGCTATTAATTTTATTACAACAATTATTAATATAAAACCCTTATATATAGAATTTGACTCATTACCATTATTTGTATGATCAGTACTAATTACAGCAGTTCTGTTATTATTATCTTTACCTGTATTAGCAGGTGCCATTACTATACTATTAACAGATCGAAATCTTAATACCTCGTTCTTTGATCCGTTAGGTGGGGGAGATCCTATC
>WE13_Weser_Ger
AAAGATATTGGAACATTATATTTTATATTGGGTGCTTGAGCCGGTATACTAGGATCATCATTAAGACTTTTGATTCGATTAGAATTAAGACAAACTGGAAGTTTATTAGGAAATGACCATATTTATAACGTAATCGTAACTGCACATGCATTCGTAATAATTTTTTTTATAGTTATACCTATTATAATTGGTGGATTTGGAAACTGATTAGTCCCATTAATACTAGGGGCTCCAGATATAGCTTTCCCTCGTATAAATAATATAAGATTTTGATTACTACCCCCTTCTTTAACTTTATTATTAGTAGGGGGTATAGTAGAAAGAGGAGTTGGTACTGGATGAACTGTTTATCCTCCTTTATCTTCAAACATTTCTCATTTAGGGTCAGCTGTAGATTTAAGGATTTTTTCTCTTCATTTAGCAGGGGCTTCCTCTATTTTAGGGGCTATTAATTTTATTACAACAATTATTAATATAAAACCCTTATATATAGAATTTGACTCATTACCATTATTTGTATGATCAGTACTAATTACAGCAGTTCTGTTATTATTATCTTTACCTGTATTAGCAGGTGCCATTACTATACTATTAACAGATCGAAATCTTAATACCTCGTTCTTTGATCCGTTAGGTGGGGGAGATCCTATC
>WE14_Weser_Ger
AAAGATATTGGAACATTATATTTTATATTGGGTGCTTGAGCCGGTATACTAGGATCATCATTAAGACTTTTGATTCGATTAGAATTAAGACAAACTGGAAGTTTATTAGGAAATGACCATATTTATAACGTAATCGTAACTGCACATGCATTCGTAATAATTTTTTTTATAGTTATACCTATTATAATTGGTGGATTTGGAAACTGATTAGTCCCATTAATACTAGGGGCTCCAGATATAGCTTTCCCTCGTATAAATAATATAAGATTTTGATTACTACCCCCTTCTTTAACTTTATTATTAGTAGGGGGTATAGTAGAAAGAGGAGTTGGTACTGGATGAACTGTTTATCCTCCTTTATCTTCAAACATTTCTCATTTAGGGTCAGCTGTAGATTTAAGGATTTTTTCTCTTCATTTAGCAGGGGCTTCCTCTATTTTAGGGGCTATTAATTTTATTACAACAATTATTAATATAAAACCCTTATATATAGAATTTGACTCATTACCATTATTTGTATGATCAGTACTAATTACAGCAGTTCTGTTATTATTATCTTTACCTGTATTAGCAGGTGCCATTACTATACTATTAACAGATCGAAATCTTAATACCTCGTTCTTTGATCCGTTAGGTGGGGGAGATCCTATC
>WE15_Weser_Ger
AAAGATATTGGAACATTATATTTTATATTGGGTGCTTGAGCCGGTATACTAGGATCATCATTAAGACTTTTGATTCGATTAGAATTAAGACAAACTGGAAGTTTATTAGGAAATGACCATATTTATAACGTAATCGTAACTGCACATGCATTCGTAATAATTTTTTTTATAGTTATACCTATTATAATTGGTGGATTTGGAAACTGATTAGTCCCATTAATACTAGGGGCTCCAGATATAGCTTTCCCTCGTATAAATAATATAAGATTTTGATTACTACCCCCTTCTTTAACTTTATTATTAGTAGGGGGTATAGTAGAAAGAGGAGTTGGTACTGGATGAACTGTTTATCCTCCTTTATCTTCAAACATTTCTCATTTAGGGTCAGCTGTAGATTTAAGGATTTTTTCTCTTCATTTAGCAGGGGCTTCCTCTATTTTAGGGGCTATTAATTTTATTACAACAATTATTAATATAAAACCCTTATATATAGAATTTGACTCATTACCATTATTTGTATGATCAGTACTAATTACAGCAGTTCTGTTATTATTATCTTTACCTGTATTAGCAGGTGCCATTACTATACTATTAACAGATCGAAATCTTAATACCTCGTTCTTTGATCCGTTAGGTGGGGGAGATCCTATC
>WE16_Weser_Ger
AAAGATATTGGAACATTATATTTTATATTGGGTGCTTGAGCCGGTATACTAGGATCATCATTAAGACTTTTGATTCGATTAGAATTAAGACAAACTGGAAGTTTATTAGGAAATGACCATATTTATAACGTAATCGTAACTGCACATGCATTCGTAATAATTTTTTTTATAGTTATACCTATTATAATTGGTGGATTTGGAAACTGATTAGTCCCATTAATACTAGGGGCTCCAGATATAGCTTTCCCTCGTATAAATAATATAAGATTTTGATTACTACCCCCTTCTTTAACTTTATTATTAGTAGGGGGTATAGTAGAAAGAGGAGTTGGTACTGGATGAACTGTTTATCCTCCTTTATCTTCAAACATTTCTCATTTAGGGTCAGCTGTAGATTTAAGGATTTTTTCTCTTCATTTAGCAGGGGCTTCCTCTATTTTAGGGGCTATTAATTTTATTACAACAATTATTAATATAAAACCCTTATATATAGAATTTGACTCATTACCATTATTTGTATGATCAGTACTAATTACAGCAGTTCTGTTATTATTATCTTTACCTGTATTAGCAGGTGCCATTACTATACTATTAACAGATCGAAATCTTAATACCTCGTTCTTTGATCCGTTAGGTGGGGGAGATCCTATC
>WE17_Weser_Ger
AAAGATATTGGAACATTATATTTTATATTGGGTGCTTGAGCCGGTATACTAGGATCATCATTAAGACTTTTGATTCGATTAGAATTAAGACAAACTGGAAGTTTATTAGGAAATGACCATATTTATAACGTAATCGTAACTGCACATGCATTCGTAATAATTTTTTTTATAGTTATACCTATTATAATTGGTGGATTTGGAAACTGATTAGTCCCATTAATACTAGGGGCTCCAGATATAGCTTTCCCTCGTATAAATAATATAAGATTTTGATTACTACCCCCTTCTTTAACTTTATTATTAGTAGGGGGTATAGTAGAAAGAGGAGTTGGTACTGGATGAACTGTTTATCCTCCTTTATCTTCAAACATTTCTCATTTAGGGTCAGCTGTAGATTTAAGGATTTTTTCTCTTCATTTAGCAGGGGCTTCCTCTATTTTAGGGGCTATTAATTTTATTACAACAATTATTAATATAAAACCCTTATATATAGAATTTGACTCATTACCATTATTTGTATGATCAGTACTAATTACAGCAGTTCTGTTATTATTATCTTTACCTGTATTAGCAGGTGCCATTACTATACTATTAACAGATCGAAATCTTAATACCTCGTTCTTTGATCCGTTAGGTGGGGGAGATCCTATC
>WE18_Weser_Ger
AAAGATATTGGAACATTATATTTTATATTGGGTGCTTGAGCCGGTATACTAGGATCATCATTAAGACTTTTGATTCGATTAGAATTAAGACAAACTGGAAGTTTATTAGGAAATGACCATATTTATAACGTAATCGTAACTGCACATGCATTCGTAATAATTTTTTTTATAGTTATACCTATTATAATTGGTGGATTTGGAAACTGATTAGTCCCATTAATACTAGGGGCTCCAGATATAGCTTTCCCTCGTATAAATAATATAAGATTTTGATTACTACCCCCTTCTTTAACTTTATTATTAGTAGGGGGTATAGTAGAAAGAGGAGTTGGTACTGGATGAACTGTTTATCCTCCTTTATCTTCAAACATTTCTCATTTAGGGTCAGCTGTAGATTTAAGGATTTTTTCTCTTCATTTAGCAGGGGCTTCCTCTATTTTAGGGGCTATTAATTTTATTACAACAATTATTAATATAAAACCCTTATATATAGAATTTGACTCATTACCATTATTTGTATGATCAGTACTAATTACAGCAGTTCTGTTATTATTATCTTTACCTGTATTAGCAGGTGCCATTACTATACTATTAACAGATCGAAATCTTAATACCTCGTTCTTTGATCCGTTAGGTGGGGGAGATCCTATC
>WE19_Weser_Ger
AAAGATATTGGAACATTATATTTTATATTGGGTGCTTGAGCCGGTATACTAGGATCATCATTAAGACTTTTGATTCGATTAGAATTAAGACAAACTGGAAGTTTATTAGGAAATGACCATATTTATAACGTAATCGTAACTGCACATGCATTCGTAATAATTTTTTTTATAGTTATACCTATTATAATTGGTGGATTTGGAAACTGATTAGTCCCATTAATACTAGGGGCTCCAGATATAGCTTTCCCTCGTATAAATAATATAAGATTTTGATTACTACCCCCTTCTTTAACTTTATTATTAGTAGGGGGTATAGTAGAAAGAGGAGTTGGTACTGGATGAACTGTTTATCCTCCTTTATCTTCAAACATTTCTCATTTAGGGTCAGCTGTAGATTTAAGGATTTTTTCTCTTCATTTAGCAGGGGCTTCCTCTATTTTAGGGGCTATTAATTTTATTACAACAATTATTAATATAAAACCCTTATATATAGAATTTGACTCATTACCATTATTTGTATGATCAGTACTAATTACAGCAGTTCTGTTATTATTATCTTTACCTGTATTAGCAGGTGCCATTACTATACTATTAACAGATCGAAATCTTAATACCTCGTTCTTTGATCCGTTAGGTGGGGGAGATCCTATC
>WE20_Weser_Ger
AAAGATATTGGAACATTATATTTTATATTGGGTGCTTGAGCCGGTATACTAGGATCATCATTAAGACTTTTGATTCGATTAGAATTAAGACAAACTGGAAGTTTATTAGGAAATGACCATATTTATAACGTAATCGTAACTGCACATGCATTCGTAATAATTTTTTTTATAGTTATACCTATTATAATTGGTGGATTTGGAAACTGATTAGTCCCATTAATACTAGGGGCTCCAGATATAGCTTTCCCTCGTATAAATAATATAAGATTTTGATTACTACCCCCTTCTTTAACTTTATTATTAGTAGGGGGTATAGTAGAAAGAGGAGTTGGTACTGGATGAACTGTTTATCCTCCTTTATCTTCAAACATTTCTCATTTAGGGTCAGCTGTAGATTTAAGGATTTTTTCTCTTCATTTAGCAGGGGCTTCCTCTATTTTAGGGGCTATTAATTTTATTACAACAATTATTAATATAAAACCCTTATATATAGAATTTGACTCATTACCATTATTTGTATGATCAGTACTAATTACAGCAGTTCTGTTATTATTATCTTTACCTGTATTAGCAGGTGCCATTACTATACTATTAACAGATCGAAATCTTAATACCTCGTTCTTTGATCCGTTAGGTGGGGGAGATCCTATC
>WE21_Weser_Ger
AAAGATATTGGAACATTATATTTTATATTGGGTGCTTGAGCCGGTATACTAGGATCATCATTAAGACTTTTGATTCGATTAGAATTAAGACAAACTGGAAGTTTATTAGGAAATGACCATATTTATAACGTAATCGTAACTGCACATGCATTCGTAATAATTTTTTTTATAGTTATACCTATTATAATTGGTGGATTTGGAAACTGATTAGTCCCATTAATACTAGGGGCTCCAGATATAGCTTTCCCTCGTATAAATAATATAAGATTTTGATTACTACCCCCTTCTTTAACTTTATTATTAGTAGGGGGTATAGTAGAAAGAGGAGTTGGTACTGGATGAACTGTTTATCCTCCTTTATCTTCAAACATTTCTCATTTAGGGTCAGCTGTAGATTTAAGGATTTTTTCTCTTCATTTAGCAGGGGCTTCCTCTATTTTAGGGGCTATTAATTTTATTACAACAATTATTAATATAAAACCCTTATATATAGAATTTGACTCATTACCATTATTTGTATGATCAGTACTAATTACAGCAGTTCTGTTATTATTATCTTTACCTGTATTAGCAGGTGCCATTACTATACTATTAACAGATCGAAATCTTAATACCTCGTTCTTTGATCCGTTAGGTGGGGGAGATCCTATC
>WE22_Weser_Ger
AAAGATATTGGAACATTATATTTTATATTGGGTGCTTGAGCCGGTATACTAGGATCATCATTAAGACTTTTGATTCGATTAGAATTAAGACAAACTGGAAGTTTATTAGGAAATGACCATATTTATAACGTAATCGTAACTGCACATGCATTCGTAATAATTTTTTTTATAGTTATACCTATTATAATTGGTGGATTTGGAAACTGATTAGTCCCATTAATACTAGGGGCTCCAGATATAGCTTTCCCTCGTATAAATAATATAAGATTTTGATTACTACCCCCTTCTTTAACTTTATTATTAGTAGGGGGTATAGTAGAAAGAGGAGTTGGTACTGGATGAACTGTTTATCCTCCTTTATCTTCAAACATTTCTCATTTAGGGTCAGCTGTAGATTTAAGGATTTTTTCTCTTCATTTAGCAGGGGCTTCCTCTATTTTAGGGGCTATTAATTTTATTACAACAATTATTAATATAAAACCCTTATATATAGAATTTGACTCATTACCATTATTTGTATGATCAGTACTAATTACAGCAGTTCTGTTATTATTATCTTTACCTGTATTAGCAGGTGCCATTACTATACTATTAACAGATCGAAATCTTAATACCTCGTTCTTTGATCCGTTAGGTGGGGGAGATCCTATC
>WE23_Weser_Ger
AAAGATATTGGAACATTATATTTTATATTGGGTGCTTGAGCCGGTATACTAGGATCATCATTAAGACTTTTGATTCGATTAGAATTAAGACAAACTGGAAGTTTATTAGGAAATGACCATATTTATAACGTAATCGTAACTGCACATGCATTCGTAATAATTTTTTTTATAGTTATACCTATTATAATTGGTGGATTTGGAAACTGATTAGTCCCATTAATACTAGGGGCTCCAGATATAGCTTTCCCTCGTATAAATAATATAAGATTTTGATTACTACCCCCTTCTTTAACTTTATTATTAGTAGGGGGTATAGTAGAAAGAGGAGTTGGTACTGGATGAACTGTTTATCCTCCTTTATCTTCAAACATTTCTCATTTAGGGTCAGCTGTAGATTTAAGGATTTTTTCTCTTCATTTAGCAGGGGCTTCCTCTATTTTAGGGGCTATTAATTTTATTACAACAATTATTAATATAAAACCCTTATATATAGAATTTGACTCATTACCATTATTTGTATGATCAGTACTAATTACAGCAGTTCTGTTATTATTATCTTTACCTGTATTAGCAGGTGCCATTACTATACTATTAACAGATCGAAATCTTAATACCTCGTTCTTTGATCCGTTAGGTGGGGGAGATCCTATC
>WE24_Weser_Ger
AAAGATATTGGAACATTATATTTTATATTGGGTGCTTGAGCCGGTATACTAGGATCATCATTAAGACTTTTGATTCGATTAGAATTAAGACAAACTGGAAGTTTATTAGGAAATGACCATATTTATAACGTAATCGTAACTGCACATGCATTCGTAATAATTTTTTTTATAGTTATACCTATTATAATTGGTGGATTTGGAAACTGATTAGTCCCATTAATACTAGGGGCTCCAGATATAGCTTTCCCTCGTATAAATAATATAAGATTTTGATTACTACCCCCTTCTTTAACTTTATTATTAGTAGGGGGTATAGTAGAAAGAGGAGTTGGTACTGGATGAACTGTTTATCCTCCTTTATCTTCAAACATTTCTCATTTAGGGTCAGCTGTAGATTTAAGGATTTTTTCTCTTCATTTAGCAGGGGCTTCCTCTATTTTAGGGGCTATTAATTTTATTACAACAATTATTAATATAAAACCCTTATATATAGAATTTGACTCATTACCATTATTTGTATGATCAGTACTAATTACAGCAGTTCTGTTATTATTATCTTTACCTGTATTAGCAGGTGCCATTACTATACTATTAACAGATCGAAATCTTAATACCTCGTTCTTTGATCCGTTAGGTGGGGGAGATCCTATC
>WE25_Weser_Ger
AAAGATATTGGAACATTATATTTTATATTGGGTGCTTGAGCCGGTATACTAGGATCATCATTAAGACTTTTGATTCGATTAGAATTAAGACAAACTGGAAGTTTATTAGGAAATGACCATATTTATAACGTAATCGTAACTGCACATGCATTCGTAATAATTTTTTTTATAGTTATACCTATTATAATTGGTGGATTTGGAAACTGATTAGTCCCATTAATACTAGGGGCTCCAGATATAGCTTTCCCTCGTATAAATAATATAAGATTTTGATTACTACCCCCTTCTTTAACTTTATTATTAGTAGGGGGTATAGTAGAAAGAGGAGTTGGTACTGGATGAACTGTTTATCCTCCTTTATCTTCAAACATTTCTCATTTAGGGTCAGCTGTAGATTTAAGGATTTTTTCTCTTCATTTAGCAGGGGCTTCCTCTATTTTAGGGGCTATTAATTTTATTACAACAATTATTAATATAAAACCCTTATATATAGAATTTGACTCATTACCATTATTTGTATGATCAGTACTAATTACAGCAGTTCTGTTATTATTATCTTTACCTGTATTAGCAGGTGCCATTACTATACTATTAACAGATCGAAATCTTAATACCTCGTTCTTTGATCCGTTAGGTGGGGGAGATCCTATC
>WEWeser_Ger
AAAGATATTGGACCATTATATTTTATATTTGGTGCTTGAGCCGGTATACTAGGAACATCATTAAGACTTTTAATTCGACTAGAATTAAGACAAACTGGAAGTTTATTAGGAAATGACCATATCTATAACGTAATCGTAACTGCACATGCATTCGTAATAATTTTTTTTATAGTTATACCTATTATAATTGGTGGGTTTGGAAACTGATTAGTGCCATTAATACTAGGGGCTCCAGATATAGCTTTCCCTCGTATAAATAATATAAGATTTTGATTACTACCCCCTTCTTTAACTTTATTATTAGTAGGGGGTATAGTAGAAGGAGGAGTTGGTACTGGATGAACTGTCTATCCTCCTTTATCTTCAAACATTTCTCATTTAGGGTCAGCTGTAGATTTAAGGATTTTTTCTCTTCATTTAGCAGGGGCTTCCTCTATTTTAGGGGCTATTAATTTTATTACAACAATTATTAATATAAAACCCTTATATATAGAATTTGACTCATTACCATTATTTGTATGATCAGTACTAATTACAGCAGTTCTGTTATTATTATCTTTACCTGTATTAGCAGGTGCCATTACTATACTATTAACAGATCGAAATCTTAATACCTCGTTCTTTGATCCGTTAGGTGGGGGAGATCCTATC
>WE2_Weser_Ger
AAAGATATTGGACCATTATATTTTATATTTGGTGCTTGAGCCGGTATACTAGGAACATCATTAAGACTTTTAATTCGACTAGAATTAAGACAAACTGGAAGTTTATTAGGAAATGACCATATCTATAACGTAATCGTAACTGCACATGCATTCGTAATAATTTTTTTTATAGTTATACCTATTATAATTGGTGGGTTTGGAAACTGATTAGTGCCATTAATACTAGGGGCTCCAGATATAGCTTTCCCTCGTATAAATAATATAAGATTTTGATTACTACCCCCTTCTTTAACTTTATTATTAGTAGGGGGTATAGTAGAAGGAGGAGTTGGTACTGGATGAACTGTCTATCCTCCTTTATCTTCAAACATTTCTCATTTAGGGTCAGCTGTAGATTTAAGGATTTTTTCTCTTCATTTAGCAGGGGCTTCCTCTATTTTAGGGGCTATTAATTTTATTACAACAATTATTAATATAAAACCCTTATATATAGAATTTGACTCATTACCATTATTTGTATGATCAGTACTAATTACAGCAGTTCTGTTATTATTATCTTTACCTGTATTAGCAGGTGCCATTACTATACTATTAACAGATCGAAATCTTAATACCTCGTTCTTTGATCCGTTAGGTGGGGGAGATCCTATC
>WE3_Weser_Ger
AAAGATATTGGACCATTATATTTTATATTTGGTGCTTGAGCCGGTATACTAGGAACATCATTAAGACTTTTAATTCGACTAGAATTAAGACAAACTGGAAGTTTATTAGGAAATGACCATATCTATAACGTAATCGTAACTGCACATGCATTCGTAATAATTTTTTTTATAGTTATACCTATTATAATTGGTGGGTTTGGAAACTGATTAGTGCCATTAATACTAGGGGCTCCAGATATAGCTTTCCCTCGTATAAATAATATAAGATTTTGATTACTACCCCCTTCTTTAACTTTATTATTAGTAGGGGGTATAGTAGAAGGAGGAGTTGGTACTGGATGAACTGTCTATCCTCCTTTATCTTCAAACATTTCTCATTTAGGGTCAGCTGTAGATTTAAGGATTTTTTCTCTTCATTTAGCAGGGGCTTCCTCTATTTTAGGGGCTATTAATTTTATTACAACAATTATTAATATAAAACCCTTATATATAGAATTTGACTCATTACCATTATTTGTATGATCAGTACTAATTACAGCAGTTCTGTTATTATTATCTTTACCTGTATTAGCAGGTGCCATTACTATACTATTAACAGATCGAAATCTTAATACCTCGTTCTTTGATCCGTTAGGTGGGGGAGATCCTATC
>WE4_Weser_Ger
AAAGATATTGGACCATTATATTTTATATTTGGTGCTTGAGCCGGTATACTAGGAACATCATTAAGACTTTTAATTCGACTAGAATTAAGACAAACTGGAAGTTTATTAGGAAATGACCATATCTATAACGTAATCGTAACTGCACATGCATTCGTAATAATTTTTTTTATAGTTATACCTATTATAATTGGTGGGTTTGGAAACTGATTAGTGCCATTAATACTAGGGGCTCCAGATATAGCTTTCCCTCGTATAAATAATATAAGATTTTGATTACTACCCCCTTCTTTAACTTTATTATTAGTAGGGGGTATAGTAGAAGGAGGAGTTGGTACTGGATGAACTGTCTATCCTCCTTTATCTTCAAACATTTCTCATTTAGGGTCAGCTGTAGATTTAAGGATTTTTTCTCTTCATTTAGCAGGGGCTTCCTCTATTTTAGGGGCTATTAATTTTATTACAACAATTATTAATATAAAACCCTTATATATAGAATTTGACTCATTACCATTATTTGTATGATCAGTACTAATTACAGCAGTTCTGTTATTATTATCTTTACCTGTATTAGCAGGTGCCATTACTATACTATTAACAGATCGAAATCTTAATACCTCGTTCTTTGATCCGTTAGGTGGGGGAGATCCTATC
>WE5_Weser_Ger
AAAGATATTGGACCATTATATTTTATATTTGGTGCTTGAGCCGGTATACTAGGAACATCATTAAGACTTTTAATTCGACTAGAATTAAGACAAACTGGAAGTTTATTAGGAAATGACCATATCTATAACGTAATCGTAACTGCACATGCATTCGTAATAATTTTTTTTATAGTTATACCTATTATAATTGGTGGGTTTGGAAACTGATTAGTGCCATTAATACTAGGGGCTCCAGATATAGCTTTCCCTCGTATAAATAATATAAGATTTTGATTACTACCCCCTTCTTTAACTTTATTATTAGTAGGGGGTATAGTAGAAGGAGGAGTTGGTACTGGATGAACTGTCTATCCTCCTTTATCTTCAAACATTTCTCATTTAGGGTCAGCTGTAGATTTAAGGATTTTTTCTCTTCATTTAGCAGGGGCTTCCTCTATTTTAGGGGCTATTAATTTTATTACAACAATTATTAATATAAAACCCTTATATATAGAATTTGACTCATTACCATTATTTGTATGATCAGTACTAATTACAGCAGTTCTGTTATTATTATCTTTACCTGTATTAGCAGGTGCCATTACTATACTATTAACAGATCGAAATCTTAATACCTCGTTCTTTGATCCGTTAGGTGGGGGAGATCCTATC
>WE6_Weser_Ger
AAAGATATTGGACCATTATATTTTATATTTGGTGCTTGAGCCGGTATACTAGGAACATCATTAAGACTTTTAATTCGACTAGAATTAAGACAAACTGGAAGTTTATTAGGAAATGACCATATCTATAACGTAATCGTAACTGCACATGCATTCGTAATAATTTTTTTTATAGTTATACCTATTATAATTGGTGGGTTTGGAAACTGATTAGTGCCATTAATACTAGGGGCTCCAGATATAGCTTTCCCTCGTATAAATAATATAAGATTTTGATTACTACCCCCTTCTTTAACTTTATTATTAGTAGGGGGTATAGTAGAAGGAGGAGTTGGTACTGGATGAACTGTCTATCCTCCTTTATCTTCAAACATTTCTCATTTAGGGTCAGCTGTAGATTTAAGGATTTTTTCTCTTCATTTAGCAGGGGCTTCCTCTATTTTAGGGGCTATTAATTTTATTACAACAATTATTAATATAAAACCCTTATATATAGAATTTGACTCATTACCATTATTTGTATGATCAGTACTAATTACAGCAGTTCTGTTATTATTATCTTTACCTGTATTAGCAGGTGCCATTACTATACTATTAACAGATCGAAATCTTAATACCTCGTTCTTTGATCCGTTAGGTGGGGGAGATCCTATC
>WE7_Weser_Ger
AAAGATATTGGACCATTATATTTTATATTTGGTGCTTGAGCCGGTATACTAGGAACATCATTAAGACTTTTAATTCGACTAGAATTAAGACAAACTGGAAGTTTATTAGGAAATGACCATATCTATAACGTAATCGTAACTGCACATGCATTCGTAATAATTTTTTTTATAGTTATACCTATTATAATTGGTGGGTTTGGAAACTGATTAGTGCCATTAATACTAGGGGCTCCAGATATAGCTTTCCCTCGTATAAATAATATAAGATTTTGATTACTACCCCCTTCTTTAACTTTATTATTAGTAGGGGGTATAGTAGAAGGAGGAGTTGGTACTGGATGAACTGTCTATCCTCCTTTATCTTCAAACATTTCTCATTTAGGGTCAGCTGTAGATTTAAGGATTTTTTCTCTTCATTTAGCAGGGGCTTCCTCTATTTTAGGGGCTATTAATTTTATTACAACAATTATTAATATAAAACCCTTATATATAGAATTTGACTCATTACCATTATTTGTATGATCAGTACTAATTACAGCAGTTCTGTTATTATTATCTTTACCTGTATTAGCAGGTGCCATTACTATACTATTAACAGATCGAAATCTTAATACCTCGTTCTTTGATCCGTTAGGTGGGGGAGATCCTATC
>WE8_Weser_Ger
AAAGATATTGGACCATTATATTTTATATTTGGTGCTTGAGCCGGTATACTAGGAACATCATTAAGACTTTTAATTCGACTAGAATTAAGACAAACTGGAAGTTTATTAGGAAATGACCATATCTATAACGTAATCGTAACTGCACATGCATTCGTAATAATTTTTTTTATAGTTATACCTATTATAATTGGTGGGTTTGGAAACTGATTAGTGCCATTAATACTAGGGGCTCCAGATATAGCTTTCCCTCGTATAAATAATATAAGATTTTGATTACTACCCCCTTCTTTAACTTTATTATTAGTAGGGGGTATAGTAGAAGGAGGAGTTGGTACTGGATGAACTGTCTATCCTCCTTTATCTTCAAACATTTCTCATTTAGGGTCAGCTGTAGATTTAAGGATTTTTTCTCTTCATTTAGCAGGGGCTTCCTCTATTTTAGGGGCTATTAATTTTATTACAACAATTATTAATATAAAACCCTTATATATAGAATTTGACTCATTACCATTATTTGTATGATCAGTACTAATTACAGCAGTTCTGTTATTATTATCTTTACCTGTATTAGCAGGTGCCATTACTATACTATTAACAGATCGAAATCTTAATACCTCGTTCTTTGATCCGTTAGGTGGGGGAGATCCTATC
>WE9_Weser_Ger
AAAGATATTGGACCATTATATTTTATATTTGGTGCTTGAGCCGGTATACTAGGAACATCATTAAGACTTTTAATTCGACTAGAATTAAGACAAACTGGAAGTTTATTAGGAAATGACCATATCTATAACGTAATCGTAACTGCACATGCATTCGTAATAATTTTTTTTATAGTTATACCTATTATAATTGGTGGGTTTGGAAACTGATTAGTGCCATTAATACTAGGGGCTCCAGATATAGCTTTCCCTCGTATAAATAATATAAGATTTTGATTACTACCCCCTTCTTTAACTTTATTATTAGTAGGGGGTATAGTAGAAGGAGGAGTTGGTACTGGATGAACTGTCTATCCTCCTTTATCTTCAAACATTTCTCATTTAGGGTCAGCTGTAGATTTAAGGATTTTTTCTCTTCATTTAGCAGGGGCTTCCTCTATTTTAGGGGCTATTAATTTTATTACAACAATTATTAATATAAAACCCTTATATATAGAATTTGACTCATTACCATTATTTGTATGATCAGTACTAATTACAGCAGTTCTGTTATTATTATCTTTACCTGTATTAGCAGGTGCCATTACTATACTATTAACAGATCGAAATCTTAATACCTCGTTCTTTGATCCGTTAGGTGGGGGAGATCCTATC
>WE10_Weser_Ger
AAAGATATTGGACCATTATATTTTATATTTGGTGCTTGAGCCGGTATACTAGGAACATCATTAAGACTTTTAATTCGACTAGAATTAAGACAAACTGGAAGTTTATTAGGAAATGACCATATCTATAACGTAATCGTAACTGCACATGCATTCGTAATAATTTTTTTTATAGTTATACCTATTATAATTGGTGGGTTTGGAAACTGATTAGTGCCATTAATACTAGGGGCTCCAGATATAGCTTTCCCTCGTATAAATAATATAAGATTTTGATTACTACCCCCTTCTTTAACTTTATTATTAGTAGGGGGTATAGTAGAAGGAGGAGTTGGTACTGGATGAACTGTCTATCCTCCTTTATCTTCAAACATTTCTCATTTAGGGTCAGCTGTAGATTTAAGGATTTTTTCTCTTCATTTAGCAGGGGCTTCCTCTATTTTAGGGGCTATTAATTTTATTACAACAATTATTAATATAAAACCCTTATATATAGAATTTGACTCATTACCATTATTTGTATGATCAGTACTAATTACAGCAGTTCTGTTATTATTATCTTTACCTGTATTAGCAGGTGCCATTACTATACTATTAACAGATCGAAATCTTAATACCTCGTTCTTTGATCCGTTAGGTGGGGGAGATCCTATC
>WEWeser_Ger
AAAGATATTGGACCATTATATTTTGTATTTGGTGCTTGAGCCGGTATACTAGGAACATCATTAAGACTTTTGATTCGATTAGAATTAAGACAAACTGGAAGTTTATTAGGAAATGACCATATTTATAACGTAATCGTAACTGCACATGCATTCGTAATAATTTTTTTTATAGTTATACCTATTATAATTGGTGGGTTTGGAAACTGATTAGTGCCATTAATACTAGGGGCTCCAGATATAGCTTTCCCTCGTATAAATAATATAAGATTTTGATTACTACCCCCTTCTTTAACTTTATTATTAGTAGGGGGTATAGTAGAAAGAGGAGTTGGTACTGGATGAACTGTTTATCCTCCTTTAGCTTCAAACATTTCTCATTTAGGGTCAGCTGTAGATTTAAGGATTTTTTCTCTTCATTTAGCAGGGGCTTCCTCTATTTTAGGGGCTATCAATTTTATTACAACAATTATTAATATAAAACCCTTATATATAGAATTTGACTCATTACCATTATTTGTATGATCAGTAATAATTACAGCAGTTCTGTTATTATTATCTTTACCTGTATTAGCAGGTGCCATTACTATACTATTAACAGATCGAAATCTTAATACCTCGTTCTTTGATCCGTTAGGTGGGGGAGATCCTATC
>WE2_Weser_Ger
AAAGATATTGGACCATTATATTTTGTATTTGGTGCTTGAGCCGGTATACTAGGAACATCATTAAGACTTTTGATTCGATTAGAATTAAGACAAACTGGAAGTTTATTAGGAAATGACCATATTTATAACGTAATCGTAACTGCACATGCATTCGTAATAATTTTTTTTATAGTTATACCTATTATAATTGGTGGGTTTGGAAACTGATTAGTGCCATTAATACTAGGGGCTCCAGATATAGCTTTCCCTCGTATAAATAATATAAGATTTTGATTACTACCCCCTTCTTTAACTTTATTATTAGTAGGGGGTATAGTAGAAAGAGGAGTTGGTACTGGATGAACTGTTTATCCTCCTTTAGCTTCAAACATTTCTCATTTAGGGTCAGCTGTAGATTTAAGGATTTTTTCTCTTCATTTAGCAGGGGCTTCCTCTATTTTAGGGGCTATCAATTTTATTACAACAATTATTAATATAAAACCCTTATATATAGAATTTGACTCATTACCATTATTTGTATGATCAGTAATAATTACAGCAGTTCTGTTATTATTATCTTTACCTGTATTAGCAGGTGCCATTACTATACTATTAACAGATCGAAATCTTAATACCTCGTTCTTTGATCCGTTAGGTGGGGGAGATCCTATC
>WE3_Weser_Ger
AAAGATATTGGACCATTATATTTTGTATTTGGTGCTTGAGCCGGTATACTAGGAACATCATTAAGACTTTTGATTCGATTAGAATTAAGACAAACTGGAAGTTTATTAGGAAATGACCATATTTATAACGTAATCGTAACTGCACATGCATTCGTAATAATTTTTTTTATAGTTATACCTATTATAATTGGTGGGTTTGGAAACTGATTAGTGCCATTAATACTAGGGGCTCCAGATATAGCTTTCCCTCGTATAAATAATATAAGATTTTGATTACTACCCCCTTCTTTAACTTTATTATTAGTAGGGGGTATAGTAGAAAGAGGAGTTGGTACTGGATGAACTGTTTATCCTCCTTTAGCTTCAAACATTTCTCATTTAGGGTCAGCTGTAGATTTAAGGATTTTTTCTCTTCATTTAGCAGGGGCTTCCTCTATTTTAGGGGCTATCAATTTTATTACAACAATTATTAATATAAAACCCTTATATATAGAATTTGACTCATTACCATTATTTGTATGATCAGTAATAATTACAGCAGTTCTGTTATTATTATCTTTACCTGTATTAGCAGGTGCCATTACTATACTATTAACAGATCGAAATCTTAATACCTCGTTCTTTGATCCGTTAGGTGGGGGAGATCCTATC
>WE4_Weser_Ger
AAAGATATTGGACCATTATATTTTGTATTTGGTGCTTGAGCCGGTATACTAGGAACATCATTAAGACTTTTGATTCGATTAGAATTAAGACAAACTGGAAGTTTATTAGGAAATGACCATATTTATAACGTAATCGTAACTGCACATGCATTCGTAATAATTTTTTTTATAGTTATACCTATTATAATTGGTGGGTTTGGAAACTGATTAGTGCCATTAATACTAGGGGCTCCAGATATAGCTTTCCCTCGTATAAATAATATAAGATTTTGATTACTACCCCCTTCTTTAACTTTATTATTAGTAGGGGGTATAGTAGAAAGAGGAGTTGGTACTGGATGAACTGTTTATCCTCCTTTAGCTTCAAACATTTCTCATTTAGGGTCAGCTGTAGATTTAAGGATTTTTTCTCTTCATTTAGCAGGGGCTTCCTCTATTTTAGGGGCTATCAATTTTATTACAACAATTATTAATATAAAACCCTTATATATAGAATTTGACTCATTACCATTATTTGTATGATCAGTAATAATTACAGCAGTTCTGTTATTATTATCTTTACCTGTATTAGCAGGTGCCATTACTATACTATTAACAGATCGAAATCTTAATACCTCGTTCTTTGATCCGTTAGGTGGGGGAGATCCTATC
>YTYthan_Scot
AAAGATATTGGAACATTATATTTTATATTTGGTGCTTGAGCCGGTATACTAGGAACATCATTAAGACTTTTGATTCGATTAGAATTAAGACAAACTGGAAGTTTATTAGGAAATGACCATATTTATAACGTAATCGTAACTGCACATGCATTCGTAATAATTTTTTTTATAGTTATACCTATTATAATTGGTGGGTTTGGAAACTGATTAGTCCCATTAATACTAGGGGCTCCAGATATAGCTTTCCCTCGTATAAATAATATAAGATTTTGATTACTACCCCCTTCTTTAACTTTATTATTAGTAGGGGGCATAGTAGAAAGAGGAGTTGGTACTGGATGAACTGTTTATCCTCCTTTATCTTCAAACATTTCTCATTTAGGGTCAGCTGTAGATTTAAGGATTTTTTCTCTTCATTTAGCAGGGGCTTCCTCTATTTTAGGGGCTATTAATTTTATTACAACAATTATTAATATAAAACCCTTATATATAGAATTTGACTCATTACCATTATTTGTATGATCAGTACTAATTACAGCAGTTCTGTTATTATTATCTTTACCTGTGTTAGCAGGTGCCATTACTATACTATTAACAGATCGAAATCTTAATACCTCGTTCTTTGATCCGTTAGGTGGGGGAGATCCTATC
>YTYthan_Scot
AAAGATATTGGAACATTATATTTTGTATTTGGTGCTTGAGCCGGTATACTAGGAACATCATTAAGACTTTTGATTCGATTAGAATTAAGACAAACTGGAAGTTTATTAGGAAATGACCATATTTATAACGTAATCGTAACTGCACATGCATTCGTAATAATTTTTTTTATAGTTATACCTATTATAATTGGTGGGTTTGGAAACTGATTAGTGCCATTAATACTAGGGGCTCCAGATATAGCTTTCCCTCGTATAAATAATATAAGATTTTGATTACTACCCCCTTCTTTAACTTTATTATTAGTAGGGGGTATAGTAGAAAGAGGAGTTGGTACTGGATGAACTGTTTATCCTCCTTTAGCTTCAAACATTTCTCATTTAGGGTCAGCTGTAGATTTAAGGATTTTTTCTCTTCATTTAGCAGGGGCTTCCTCTATTTTAGGGGCTATTAATTTTATTACAACAATTATTAATATAAAACCCTTATATATAGAATTTGACTCATTACCATTATTTGTATGATCAGTATTAATTACAGCAGTTCTGTTATTATTATCTTTACCTGTATTAGCAGGTGCCATTACTATACTATTAACAGATCGAAATCTTAATACCTCGTTCTTTGATCCGTTAGGTGGGGGAGATCCTATC
>YT2_Ythan_Scot
AAAGATATTGGAACATTATATTTTGTATTTGGTGCTTGAGCCGGTATACTAGGAACATCATTAAGACTTTTGATTCGATTAGAATTAAGACAAACTGGAAGTTTATTAGGAAATGACCATATTTATAACGTAATCGTAACTGCACATGCATTCGTAATAATTTTTTTTATAGTTATACCTATTATAATTGGTGGGTTTGGAAACTGATTAGTGCCATTAATACTAGGGGCTCCAGATATAGCTTTCCCTCGTATAAATAATATAAGATTTTGATTACTACCCCCTTCTTTAACTTTATTATTAGTAGGGGGTATAGTAGAAAGAGGAGTTGGTACTGGATGAACTGTTTATCCTCCTTTAGCTTCAAACATTTCTCATTTAGGGTCAGCTGTAGATTTAAGGATTTTTTCTCTTCATTTAGCAGGGGCTTCCTCTATTTTAGGGGCTATTAATTTTATTACAACAATTATTAATATAAAACCCTTATATATAGAATTTGACTCATTACCATTATTTGTATGATCAGTATTAATTACAGCAGTTCTGTTATTATTATCTTTACCTGTATTAGCAGGTGCCATTACTATACTATTAACAGATCGAAATCTTAATACCTCGTTCTTTGATCCGTTAGGTGGGGGAGATCCTATC
>YT3_Ythan_Scot
AAAGATATTGGAACATTATATTTTGTATTTGGTGCTTGAGCCGGTATACTAGGAACATCATTAAGACTTTTGATTCGATTAGAATTAAGACAAACTGGAAGTTTATTAGGAAATGACCATATTTATAACGTAATCGTAACTGCACATGCATTCGTAATAATTTTTTTTATAGTTATACCTATTATAATTGGTGGGTTTGGAAACTGATTAGTGCCATTAATACTAGGGGCTCCAGATATAGCTTTCCCTCGTATAAATAATATAAGATTTTGATTACTACCCCCTTCTTTAACTTTATTATTAGTAGGGGGTATAGTAGAAAGAGGAGTTGGTACTGGATGAACTGTTTATCCTCCTTTAGCTTCAAACATTTCTCATTTAGGGTCAGCTGTAGATTTAAGGATTTTTTCTCTTCATTTAGCAGGGGCTTCCTCTATTTTAGGGGCTATTAATTTTATTACAACAATTATTAATATAAAACCCTTATATATAGAATTTGACTCATTACCATTATTTGTATGATCAGTATTAATTACAGCAGTTCTGTTATTATTATCTTTACCTGTATTAGCAGGTGCCATTACTATACTATTAACAGATCGAAATCTTAATACCTCGTTCTTTGATCCGTTAGGTGGGGGAGATCCTATC
>YT4_Ythan_Scot
AAAGATATTGGAACATTATATTTTGTATTTGGTGCTTGAGCCGGTATACTAGGAACATCATTAAGACTTTTGATTCGATTAGAATTAAGACAAACTGGAAGTTTATTAGGAAATGACCATATTTATAACGTAATCGTAACTGCACATGCATTCGTAATAATTTTTTTTATAGTTATACCTATTATAATTGGTGGGTTTGGAAACTGATTAGTGCCATTAATACTAGGGGCTCCAGATATAGCTTTCCCTCGTATAAATAATATAAGATTTTGATTACTACCCCCTTCTTTAACTTTATTATTAGTAGGGGGTATAGTAGAAAGAGGAGTTGGTACTGGATGAACTGTTTATCCTCCTTTAGCTTCAAACATTTCTCATTTAGGGTCAGCTGTAGATTTAAGGATTTTTTCTCTTCATTTAGCAGGGGCTTCCTCTATTTTAGGGGCTATTAATTTTATTACAACAATTATTAATATAAAACCCTTATATATAGAATTTGACTCATTACCATTATTTGTATGATCAGTATTAATTACAGCAGTTCTGTTATTATTATCTTTACCTGTATTAGCAGGTGCCATTACTATACTATTAACAGATCGAAATCTTAATACCTCGTTCTTTGATCCGTTAGGTGGGGGAGATCCTATC
>YT5_Ythan_Scot
AAAGATATTGGAACATTATATTTTGTATTTGGTGCTTGAGCCGGTATACTAGGAACATCATTAAGACTTTTGATTCGATTAGAATTAAGACAAACTGGAAGTTTATTAGGAAATGACCATATTTATAACGTAATCGTAACTGCACATGCATTCGTAATAATTTTTTTTATAGTTATACCTATTATAATTGGTGGGTTTGGAAACTGATTAGTGCCATTAATACTAGGGGCTCCAGATATAGCTTTCCCTCGTATAAATAATATAAGATTTTGATTACTACCCCCTTCTTTAACTTTATTATTAGTAGGGGGTATAGTAGAAAGAGGAGTTGGTACTGGATGAACTGTTTATCCTCCTTTAGCTTCAAACATTTCTCATTTAGGGTCAGCTGTAGATTTAAGGATTTTTTCTCTTCATTTAGCAGGGGCTTCCTCTATTTTAGGGGCTATTAATTTTATTACAACAATTATTAATATAAAACCCTTATATATAGAATTTGACTCATTACCATTATTTGTATGATCAGTATTAATTACAGCAGTTCTGTTATTATTATCTTTACCTGTATTAGCAGGTGCCATTACTATACTATTAACAGATCGAAATCTTAATACCTCGTTCTTTGATCCGTTAGGTGGGGGAGATCCTATC
>YT6_Ythan_Scot
AAAGATATTGGAACATTATATTTTGTATTTGGTGCTTGAGCCGGTATACTAGGAACATCATTAAGACTTTTGATTCGATTAGAATTAAGACAAACTGGAAGTTTATTAGGAAATGACCATATTTATAACGTAATCGTAACTGCACATGCATTCGTAATAATTTTTTTTATAGTTATACCTATTATAATTGGTGGGTTTGGAAACTGATTAGTGCCATTAATACTAGGGGCTCCAGATATAGCTTTCCCTCGTATAAATAATATAAGATTTTGATTACTACCCCCTTCTTTAACTTTATTATTAGTAGGGGGTATAGTAGAAAGAGGAGTTGGTACTGGATGAACTGTTTATCCTCCTTTAGCTTCAAACATTTCTCATTTAGGGTCAGCTGTAGATTTAAGGATTTTTTCTCTTCATTTAGCAGGGGCTTCCTCTATTTTAGGGGCTATTAATTTTATTACAACAATTATTAATATAAAACCCTTATATATAGAATTTGACTCATTACCATTATTTGTATGATCAGTATTAATTACAGCAGTTCTGTTATTATTATCTTTACCTGTATTAGCAGGTGCCATTACTATACTATTAACAGATCGAAATCTTAATACCTCGTTCTTTGATCCGTTAGGTGGGGGAGATCCTATC
>YT7_Ythan_Scot
AAAGATATTGGAACATTATATTTTGTATTTGGTGCTTGAGCCGGTATACTAGGAACATCATTAAGACTTTTGATTCGATTAGAATTAAGACAAACTGGAAGTTTATTAGGAAATGACCATATTTATAACGTAATCGTAACTGCACATGCATTCGTAATAATTTTTTTTATAGTTATACCTATTATAATTGGTGGGTTTGGAAACTGATTAGTGCCATTAATACTAGGGGCTCCAGATATAGCTTTCCCTCGTATAAATAATATAAGATTTTGATTACTACCCCCTTCTTTAACTTTATTATTAGTAGGGGGTATAGTAGAAAGAGGAGTTGGTACTGGATGAACTGTTTATCCTCCTTTAGCTTCAAACATTTCTCATTTAGGGTCAGCTGTAGATTTAAGGATTTTTTCTCTTCATTTAGCAGGGGCTTCCTCTATTTTAGGGGCTATTAATTTTATTACAACAATTATTAATATAAAACCCTTATATATAGAATTTGACTCATTACCATTATTTGTATGATCAGTATTAATTACAGCAGTTCTGTTATTATTATCTTTACCTGTATTAGCAGGTGCCATTACTATACTATTAACAGATCGAAATCTTAATACCTCGTTCTTTGATCCGTTAGGTGGGGGAGATCCTATC
>YT8_Ythan_Scot
AAAGATATTGGAACATTATATTTTGTATTTGGTGCTTGAGCCGGTATACTAGGAACATCATTAAGACTTTTGATTCGATTAGAATTAAGACAAACTGGAAGTTTATTAGGAAATGACCATATTTATAACGTAATCGTAACTGCACATGCATTCGTAATAATTTTTTTTATAGTTATACCTATTATAATTGGTGGGTTTGGAAACTGATTAGTGCCATTAATACTAGGGGCTCCAGATATAGCTTTCCCTCGTATAAATAATATAAGATTTTGATTACTACCCCCTTCTTTAACTTTATTATTAGTAGGGGGTATAGTAGAAAGAGGAGTTGGTACTGGATGAACTGTTTATCCTCCTTTAGCTTCAAACATTTCTCATTTAGGGTCAGCTGTAGATTTAAGGATTTTTTCTCTTCATTTAGCAGGGGCTTCCTCTATTTTAGGGGCTATTAATTTTATTACAACAATTATTAATATAAAACCCTTATATATAGAATTTGACTCATTACCATTATTTGTATGATCAGTATTAATTACAGCAGTTCTGTTATTATTATCTTTACCTGTATTAGCAGGTGCCATTACTATACTATTAACAGATCGAAATCTTAATACCTCGTTCTTTGATCCGTTAGGTGGGGGAGATCCTATC
>YT9_Ythan_Scot
AAAGATATTGGAACATTATATTTTGTATTTGGTGCTTGAGCCGGTATACTAGGAACATCATTAAGACTTTTGATTCGATTAGAATTAAGACAAACTGGAAGTTTATTAGGAAATGACCATATTTATAACGTAATCGTAACTGCACATGCATTCGTAATAATTTTTTTTATAGTTATACCTATTATAATTGGTGGGTTTGGAAACTGATTAGTGCCATTAATACTAGGGGCTCCAGATATAGCTTTCCCTCGTATAAATAATATAAGATTTTGATTACTACCCCCTTCTTTAACTTTATTATTAGTAGGGGGTATAGTAGAAAGAGGAGTTGGTACTGGATGAACTGTTTATCCTCCTTTAGCTTCAAACATTTCTCATTTAGGGTCAGCTGTAGATTTAAGGATTTTTTCTCTTCATTTAGCAGGGGCTTCCTCTATTTTAGGGGCTATTAATTTTATTACAACAATTATTAATATAAAACCCTTATATATAGAATTTGACTCATTACCATTATTTGTATGATCAGTATTAATTACAGCAGTTCTGTTATTATTATCTTTACCTGTATTAGCAGGTGCCATTACTATACTATTAACAGATCGAAATCTTAATACCTCGTTCTTTGATCCGTTAGGTGGGGGAGATCCTATC
>YT10_Ythan_Scot
AAAGATATTGGAACATTATATTTTGTATTTGGTGCTTGAGCCGGTATACTAGGAACATCATTAAGACTTTTGATTCGATTAGAATTAAGACAAACTGGAAGTTTATTAGGAAATGACCATATTTATAACGTAATCGTAACTGCACATGCATTCGTAATAATTTTTTTTATAGTTATACCTATTATAATTGGTGGGTTTGGAAACTGATTAGTGCCATTAATACTAGGGGCTCCAGATATAGCTTTCCCTCGTATAAATAATATAAGATTTTGATTACTACCCCCTTCTTTAACTTTATTATTAGTAGGGGGTATAGTAGAAAGAGGAGTTGGTACTGGATGAACTGTTTATCCTCCTTTAGCTTCAAACATTTCTCATTTAGGGTCAGCTGTAGATTTAAGGATTTTTTCTCTTCATTTAGCAGGGGCTTCCTCTATTTTAGGGGCTATTAATTTTATTACAACAATTATTAATATAAAACCCTTATATATAGAATTTGACTCATTACCATTATTTGTATGATCAGTATTAATTACAGCAGTTCTGTTATTATTATCTTTACCTGTATTAGCAGGTGCCATTACTATACTATTAACAGATCGAAATCTTAATACCTCGTTCTTTGATCCGTTAGGTGGGGGAGATCCTATC
>YT11_Ythan_Scot
AAAGATATTGGAACATTATATTTTGTATTTGGTGCTTGAGCCGGTATACTAGGAACATCATTAAGACTTTTGATTCGATTAGAATTAAGACAAACTGGAAGTTTATTAGGAAATGACCATATTTATAACGTAATCGTAACTGCACATGCATTCGTAATAATTTTTTTTATAGTTATACCTATTATAATTGGTGGGTTTGGAAACTGATTAGTGCCATTAATACTAGGGGCTCCAGATATAGCTTTCCCTCGTATAAATAATATAAGATTTTGATTACTACCCCCTTCTTTAACTTTATTATTAGTAGGGGGTATAGTAGAAAGAGGAGTTGGTACTGGATGAACTGTTTATCCTCCTTTAGCTTCAAACATTTCTCATTTAGGGTCAGCTGTAGATTTAAGGATTTTTTCTCTTCATTTAGCAGGGGCTTCCTCTATTTTAGGGGCTATTAATTTTATTACAACAATTATTAATATAAAACCCTTATATATAGAATTTGACTCATTACCATTATTTGTATGATCAGTATTAATTACAGCAGTTCTGTTATTATTATCTTTACCTGTATTAGCAGGTGCCATTACTATACTATTAACAGATCGAAATCTTAATACCTCGTTCTTTGATCCGTTAGGTGGGGGAGATCCTATC
>YT12_Ythan_Scot
AAAGATATTGGAACATTATATTTTGTATTTGGTGCTTGAGCCGGTATACTAGGAACATCATTAAGACTTTTGATTCGATTAGAATTAAGACAAACTGGAAGTTTATTAGGAAATGACCATATTTATAACGTAATCGTAACTGCACATGCATTCGTAATAATTTTTTTTATAGTTATACCTATTATAATTGGTGGGTTTGGAAACTGATTAGTGCCATTAATACTAGGGGCTCCAGATATAGCTTTCCCTCGTATAAATAATATAAGATTTTGATTACTACCCCCTTCTTTAACTTTATTATTAGTAGGGGGTATAGTAGAAAGAGGAGTTGGTACTGGATGAACTGTTTATCCTCCTTTAGCTTCAAACATTTCTCATTTAGGGTCAGCTGTAGATTTAAGGATTTTTTCTCTTCATTTAGCAGGGGCTTCCTCTATTTTAGGGGCTATTAATTTTATTACAACAATTATTAATATAAAACCCTTATATATAGAATTTGACTCATTACCATTATTTGTATGATCAGTATTAATTACAGCAGTTCTGTTATTATTATCTTTACCTGTATTAGCAGGTGCCATTACTATACTATTAACAGATCGAAATCTTAATACCTCGTTCTTTGATCCGTTAGGTGGGGGAGATCCTATC
>YT13_Ythan_Scot
AAAGATATTGGAACATTATATTTTGTATTTGGTGCTTGAGCCGGTATACTAGGAACATCATTAAGACTTTTGATTCGATTAGAATTAAGACAAACTGGAAGTTTATTAGGAAATGACCATATTTATAACGTAATCGTAACTGCACATGCATTCGTAATAATTTTTTTTATAGTTATACCTATTATAATTGGTGGGTTTGGAAACTGATTAGTGCCATTAATACTAGGGGCTCCAGATATAGCTTTCCCTCGTATAAATAATATAAGATTTTGATTACTACCCCCTTCTTTAACTTTATTATTAGTAGGGGGTATAGTAGAAAGAGGAGTTGGTACTGGATGAACTGTTTATCCTCCTTTAGCTTCAAACATTTCTCATTTAGGGTCAGCTGTAGATTTAAGGATTTTTTCTCTTCATTTAGCAGGGGCTTCCTCTATTTTAGGGGCTATTAATTTTATTACAACAATTATTAATATAAAACCCTTATATATAGAATTTGACTCATTACCATTATTTGTATGATCAGTATTAATTACAGCAGTTCTGTTATTATTATCTTTACCTGTATTAGCAGGTGCCATTACTATACTATTAACAGATCGAAATCTTAATACCTCGTTCTTTGATCCGTTAGGTGGGGGAGATCCTATC
>YT14_Ythan_Scot
AAAGATATTGGAACATTATATTTTGTATTTGGTGCTTGAGCCGGTATACTAGGAACATCATTAAGACTTTTGATTCGATTAGAATTAAGACAAACTGGAAGTTTATTAGGAAATGACCATATTTATAACGTAATCGTAACTGCACATGCATTCGTAATAATTTTTTTTATAGTTATACCTATTATAATTGGTGGGTTTGGAAACTGATTAGTGCCATTAATACTAGGGGCTCCAGATATAGCTTTCCCTCGTATAAATAATATAAGATTTTGATTACTACCCCCTTCTTTAACTTTATTATTAGTAGGGGGTATAGTAGAAAGAGGAGTTGGTACTGGATGAACTGTTTATCCTCCTTTAGCTTCAAACATTTCTCATTTAGGGTCAGCTGTAGATTTAAGGATTTTTTCTCTTCATTTAGCAGGGGCTTCCTCTATTTTAGGGGCTATTAATTTTATTACAACAATTATTAATATAAAACCCTTATATATAGAATTTGACTCATTACCATTATTTGTATGATCAGTATTAATTACAGCAGTTCTGTTATTATTATCTTTACCTGTATTAGCAGGTGCCATTACTATACTATTAACAGATCGAAATCTTAATACCTCGTTCTTTGATCCGTTAGGTGGGGGAGATCCTATC
>YT15_Ythan_Scot
AAAGATATTGGAACATTATATTTTGTATTTGGTGCTTGAGCCGGTATACTAGGAACATCATTAAGACTTTTGATTCGATTAGAATTAAGACAAACTGGAAGTTTATTAGGAAATGACCATATTTATAACGTAATCGTAACTGCACATGCATTCGTAATAATTTTTTTTATAGTTATACCTATTATAATTGGTGGGTTTGGAAACTGATTAGTGCCATTAATACTAGGGGCTCCAGATATAGCTTTCCCTCGTATAAATAATATAAGATTTTGATTACTACCCCCTTCTTTAACTTTATTATTAGTAGGGGGTATAGTAGAAAGAGGAGTTGGTACTGGATGAACTGTTTATCCTCCTTTAGCTTCAAACATTTCTCATTTAGGGTCAGCTGTAGATTTAAGGATTTTTTCTCTTCATTTAGCAGGGGCTTCCTCTATTTTAGGGGCTATTAATTTTATTACAACAATTATTAATATAAAACCCTTATATATAGAATTTGACTCATTACCATTATTTGTATGATCAGTATTAATTACAGCAGTTCTGTTATTATTATCTTTACCTGTATTAGCAGGTGCCATTACTATACTATTAACAGATCGAAATCTTAATACCTCGTTCTTTGATCCGTTAGGTGGGGGAGATCCTATC
>YT16_Ythan_Scot
AAAGATATTGGAACATTATATTTTGTATTTGGTGCTTGAGCCGGTATACTAGGAACATCATTAAGACTTTTGATTCGATTAGAATTAAGACAAACTGGAAGTTTATTAGGAAATGACCATATTTATAACGTAATCGTAACTGCACATGCATTCGTAATAATTTTTTTTATAGTTATACCTATTATAATTGGTGGGTTTGGAAACTGATTAGTGCCATTAATACTAGGGGCTCCAGATATAGCTTTCCCTCGTATAAATAATATAAGATTTTGATTACTACCCCCTTCTTTAACTTTATTATTAGTAGGGGGTATAGTAGAAAGAGGAGTTGGTACTGGATGAACTGTTTATCCTCCTTTAGCTTCAAACATTTCTCATTTAGGGTCAGCTGTAGATTTAAGGATTTTTTCTCTTCATTTAGCAGGGGCTTCCTCTATTTTAGGGGCTATTAATTTTATTACAACAATTATTAATATAAAACCCTTATATATAGAATTTGACTCATTACCATTATTTGTATGATCAGTATTAATTACAGCAGTTCTGTTATTATTATCTTTACCTGTATTAGCAGGTGCCATTACTATACTATTAACAGATCGAAATCTTAATACCTCGTTCTTTGATCCGTTAGGTGGGGGAGATCCTATC
>YT17_Ythan_Scot
AAAGATATTGGAACATTATATTTTGTATTTGGTGCTTGAGCCGGTATACTAGGAACATCATTAAGACTTTTGATTCGATTAGAATTAAGACAAACTGGAAGTTTATTAGGAAATGACCATATTTATAACGTAATCGTAACTGCACATGCATTCGTAATAATTTTTTTTATAGTTATACCTATTATAATTGGTGGGTTTGGAAACTGATTAGTGCCATTAATACTAGGGGCTCCAGATATAGCTTTCCCTCGTATAAATAATATAAGATTTTGATTACTACCCCCTTCTTTAACTTTATTATTAGTAGGGGGTATAGTAGAAAGAGGAGTTGGTACTGGATGAACTGTTTATCCTCCTTTAGCTTCAAACATTTCTCATTTAGGGTCAGCTGTAGATTTAAGGATTTTTTCTCTTCATTTAGCAGGGGCTTCCTCTATTTTAGGGGCTATTAATTTTATTACAACAATTATTAATATAAAACCCTTATATATAGAATTTGACTCATTACCATTATTTGTATGATCAGTATTAATTACAGCAGTTCTGTTATTATTATCTTTACCTGTATTAGCAGGTGCCATTACTATACTATTAACAGATCGAAATCTTAATACCTCGTTCTTTGATCCGTTAGGTGGGGGAGATCCTATC
>YT18_Ythan_Scot
AAAGATATTGGAACATTATATTTTGTATTTGGTGCTTGAGCCGGTATACTAGGAACATCATTAAGACTTTTGATTCGATTAGAATTAAGACAAACTGGAAGTTTATTAGGAAATGACCATATTTATAACGTAATCGTAACTGCACATGCATTCGTAATAATTTTTTTTATAGTTATACCTATTATAATTGGTGGGTTTGGAAACTGATTAGTGCCATTAATACTAGGGGCTCCAGATATAGCTTTCCCTCGTATAAATAATATAAGATTTTGATTACTACCCCCTTCTTTAACTTTATTATTAGTAGGGGGTATAGTAGAAAGAGGAGTTGGTACTGGATGAACTGTTTATCCTCCTTTAGCTTCAAACATTTCTCATTTAGGGTCAGCTGTAGATTTAAGGATTTTTTCTCTTCATTTAGCAGGGGCTTCCTCTATTTTAGGGGCTATTAATTTTATTACAACAATTATTAATATAAAACCCTTATATATAGAATTTGACTCATTACCATTATTTGTATGATCAGTATTAATTACAGCAGTTCTGTTATTATTATCTTTACCTGTATTAGCAGGTGCCATTACTATACTATTAACAGATCGAAATCTTAATACCTCGTTCTTTGATCCGTTAGGTGGGGGAGATCCTATC
>YT19_Ythan_Scot
AAAGATATTGGAACATTATATTTTGTATTTGGTGCTTGAGCCGGTATACTAGGAACATCATTAAGACTTTTGATTCGATTAGAATTAAGACAAACTGGAAGTTTATTAGGAAATGACCATATTTATAACGTAATCGTAACTGCACATGCATTCGTAATAATTTTTTTTATAGTTATACCTATTATAATTGGTGGGTTTGGAAACTGATTAGTGCCATTAATACTAGGGGCTCCAGATATAGCTTTCCCTCGTATAAATAATATAAGATTTTGATTACTACCCCCTTCTTTAACTTTATTATTAGTAGGGGGTATAGTAGAAAGAGGAGTTGGTACTGGATGAACTGTTTATCCTCCTTTAGCTTCAAACATTTCTCATTTAGGGTCAGCTGTAGATTTAAGGATTTTTTCTCTTCATTTAGCAGGGGCTTCCTCTATTTTAGGGGCTATTAATTTTATTACAACAATTATTAATATAAAACCCTTATATATAGAATTTGACTCATTACCATTATTTGTATGATCAGTATTAATTACAGCAGTTCTGTTATTATTATCTTTACCTGTATTAGCAGGTGCCATTACTATACTATTAACAGATCGAAATCTTAATACCTCGTTCTTTGATCCGTTAGGTGGGGGAGATCCTATC
>YT20_Ythan_Scot
AAAGATATTGGAACATTATATTTTGTATTTGGTGCTTGAGCCGGTATACTAGGAACATCATTAAGACTTTTGATTCGATTAGAATTAAGACAAACTGGAAGTTTATTAGGAAATGACCATATTTATAACGTAATCGTAACTGCACATGCATTCGTAATAATTTTTTTTATAGTTATACCTATTATAATTGGTGGGTTTGGAAACTGATTAGTGCCATTAATACTAGGGGCTCCAGATATAGCTTTCCCTCGTATAAATAATATAAGATTTTGATTACTACCCCCTTCTTTAACTTTATTATTAGTAGGGGGTATAGTAGAAAGAGGAGTTGGTACTGGATGAACTGTTTATCCTCCTTTAGCTTCAAACATTTCTCATTTAGGGTCAGCTGTAGATTTAAGGATTTTTTCTCTTCATTTAGCAGGGGCTTCCTCTATTTTAGGGGCTATTAATTTTATTACAACAATTATTAATATAAAACCCTTATATATAGAATTTGACTCATTACCATTATTTGTATGATCAGTATTAATTACAGCAGTTCTGTTATTATTATCTTTACCTGTATTAGCAGGTGCCATTACTATACTATTAACAGATCGAAATCTTAATACCTCGTTCTTTGATCCGTTAGGTGGGGGAGATCCTATC
>YTYthan_Scot
AAAGATATTGGAACATTATATTTTATATTTGGTGCTTGAGCCGGTATACTAGGAACATCATTAAGACTTTTGATTCGATTAGAATTAAGACAAACTGGAAGTTTATTAGGAAATGACCATATTTATAACGTAATCGTAACTGCACATGCATTCGTAATAATTTTTTTTATAGTTATACCTATTATAATTGGTGGGTTTGGAAACTGATTAGTGCCATTAATACTAGGGGCTCCAGATATAGCTTTCCCTCGTATAAATAATATAAGATTTTGATTACTACCCCCTTCTTTAACTTTATTATTAGTAGGGGGTATAGTAGAAAGAGGAGTTGGTACTGGATGAACTGTTTATCCTCCTTTATCTTCAAACATTTCTCATTTAGGGTCAGCTGTAGATTTAAGGATTTTTTCTCTTCATTTAGCAGGGGCTTCCTCTATTTTAGGGGCTATTAACTTTATTACAACAATTATTAATATAAAACCCTTATATATAGAATTTGACTCATTACCATTATTTGTATGATCAGTACTAATTACAGCAGTTCTGTTATTATTATCTTTACCTGTATTAGCAGGTGCCATTACTATACTATTAACAGATCGAAATCTTAATACCTCGTTCTTTGATCCGTTAGGTGGGGGGGATCCTATC
>YT2_Ythan_Scot
AAAGATATTGGAACATTATATTTTATATTTGGTGCTTGAGCCGGTATACTAGGAACATCATTAAGACTTTTGATTCGATTAGAATTAAGACAAACTGGAAGTTTATTAGGAAATGACCATATTTATAACGTAATCGTAACTGCACATGCATTCGTAATAATTTTTTTTATAGTTATACCTATTATAATTGGTGGGTTTGGAAACTGATTAGTGCCATTAATACTAGGGGCTCCAGATATAGCTTTCCCTCGTATAAATAATATAAGATTTTGATTACTACCCCCTTCTTTAACTTTATTATTAGTAGGGGGTATAGTAGAAAGAGGAGTTGGTACTGGATGAACTGTTTATCCTCCTTTATCTTCAAACATTTCTCATTTAGGGTCAGCTGTAGATTTAAGGATTTTTTCTCTTCATTTAGCAGGGGCTTCCTCTATTTTAGGGGCTATTAACTTTATTACAACAATTATTAATATAAAACCCTTATATATAGAATTTGACTCATTACCATTATTTGTATGATCAGTACTAATTACAGCAGTTCTGTTATTATTATCTTTACCTGTATTAGCAGGTGCCATTACTATACTATTAACAGATCGAAATCTTAATACCTCGTTCTTTGATCCGTTAGGTGGGGGGGATCCTATC
>YT3_Ythan_Scot
AAAGATATTGGAACATTATATTTTATATTTGGTGCTTGAGCCGGTATACTAGGAACATCATTAAGACTTTTGATTCGATTAGAATTAAGACAAACTGGAAGTTTATTAGGAAATGACCATATTTATAACGTAATCGTAACTGCACATGCATTCGTAATAATTTTTTTTATAGTTATACCTATTATAATTGGTGGGTTTGGAAACTGATTAGTGCCATTAATACTAGGGGCTCCAGATATAGCTTTCCCTCGTATAAATAATATAAGATTTTGATTACTACCCCCTTCTTTAACTTTATTATTAGTAGGGGGTATAGTAGAAAGAGGAGTTGGTACTGGATGAACTGTTTATCCTCCTTTATCTTCAAACATTTCTCATTTAGGGTCAGCTGTAGATTTAAGGATTTTTTCTCTTCATTTAGCAGGGGCTTCCTCTATTTTAGGGGCTATTAACTTTATTACAACAATTATTAATATAAAACCCTTATATATAGAATTTGACTCATTACCATTATTTGTATGATCAGTACTAATTACAGCAGTTCTGTTATTATTATCTTTACCTGTATTAGCAGGTGCCATTACTATACTATTAACAGATCGAAATCTTAATACCTCGTTCTTTGATCCGTTAGGTGGGGGGGATCCTATC
>YT4_Ythan_Scot
AAAGATATTGGAACATTATATTTTATATTTGGTGCTTGAGCCGGTATACTAGGAACATCATTAAGACTTTTGATTCGATTAGAATTAAGACAAACTGGAAGTTTATTAGGAAATGACCATATTTATAACGTAATCGTAACTGCACATGCATTCGTAATAATTTTTTTTATAGTTATACCTATTATAATTGGTGGGTTTGGAAACTGATTAGTGCCATTAATACTAGGGGCTCCAGATATAGCTTTCCCTCGTATAAATAATATAAGATTTTGATTACTACCCCCTTCTTTAACTTTATTATTAGTAGGGGGTATAGTAGAAAGAGGAGTTGGTACTGGATGAACTGTTTATCCTCCTTTATCTTCAAACATTTCTCATTTAGGGTCAGCTGTAGATTTAAGGATTTTTTCTCTTCATTTAGCAGGGGCTTCCTCTATTTTAGGGGCTATTAACTTTATTACAACAATTATTAATATAAAACCCTTATATATAGAATTTGACTCATTACCATTATTTGTATGATCAGTACTAATTACAGCAGTTCTGTTATTATTATCTTTACCTGTATTAGCAGGTGCCATTACTATACTATTAACAGATCGAAATCTTAATACCTCGTTCTTTGATCCGTTAGGTGGGGGGGATCCTATC
>YT5_Ythan_Scot
AAAGATATTGGAACATTATATTTTATATTTGGTGCTTGAGCCGGTATACTAGGAACATCATTAAGACTTTTGATTCGATTAGAATTAAGACAAACTGGAAGTTTATTAGGAAATGACCATATTTATAACGTAATCGTAACTGCACATGCATTCGTAATAATTTTTTTTATAGTTATACCTATTATAATTGGTGGGTTTGGAAACTGATTAGTGCCATTAATACTAGGGGCTCCAGATATAGCTTTCCCTCGTATAAATAATATAAGATTTTGATTACTACCCCCTTCTTTAACTTTATTATTAGTAGGGGGTATAGTAGAAAGAGGAGTTGGTACTGGATGAACTGTTTATCCTCCTTTATCTTCAAACATTTCTCATTTAGGGTCAGCTGTAGATTTAAGGATTTTTTCTCTTCATTTAGCAGGGGCTTCCTCTATTTTAGGGGCTATTAACTTTATTACAACAATTATTAATATAAAACCCTTATATATAGAATTTGACTCATTACCATTATTTGTATGATCAGTACTAATTACAGCAGTTCTGTTATTATTATCTTTACCTGTATTAGCAGGTGCCATTACTATACTATTAACAGATCGAAATCTTAATACCTCGTTCTTTGATCCGTTAGGTGGGGGGGATCCTATC
>YT6_Ythan_Scot
AAAGATATTGGAACATTATATTTTATATTTGGTGCTTGAGCCGGTATACTAGGAACATCATTAAGACTTTTGATTCGATTAGAATTAAGACAAACTGGAAGTTTATTAGGAAATGACCATATTTATAACGTAATCGTAACTGCACATGCATTCGTAATAATTTTTTTTATAGTTATACCTATTATAATTGGTGGGTTTGGAAACTGATTAGTGCCATTAATACTAGGGGCTCCAGATATAGCTTTCCCTCGTATAAATAATATAAGATTTTGATTACTACCCCCTTCTTTAACTTTATTATTAGTAGGGGGTATAGTAGAAAGAGGAGTTGGTACTGGATGAACTGTTTATCCTCCTTTATCTTCAAACATTTCTCATTTAGGGTCAGCTGTAGATTTAAGGATTTTTTCTCTTCATTTAGCAGGGGCTTCCTCTATTTTAGGGGCTATTAACTTTATTACAACAATTATTAATATAAAACCCTTATATATAGAATTTGACTCATTACCATTATTTGTATGATCAGTACTAATTACAGCAGTTCTGTTATTATTATCTTTACCTGTATTAGCAGGTGCCATTACTATACTATTAACAGATCGAAATCTTAATACCTCGTTCTTTGATCCGTTAGGTGGGGGGGATCCTATC
>YT7_Ythan_Scot
AAAGATATTGGAACATTATATTTTATATTTGGTGCTTGAGCCGGTATACTAGGAACATCATTAAGACTTTTGATTCGATTAGAATTAAGACAAACTGGAAGTTTATTAGGAAATGACCATATTTATAACGTAATCGTAACTGCACATGCATTCGTAATAATTTTTTTTATAGTTATACCTATTATAATTGGTGGGTTTGGAAACTGATTAGTGCCATTAATACTAGGGGCTCCAGATATAGCTTTCCCTCGTATAAATAATATAAGATTTTGATTACTACCCCCTTCTTTAACTTTATTATTAGTAGGGGGTATAGTAGAAAGAGGAGTTGGTACTGGATGAACTGTTTATCCTCCTTTATCTTCAAACATTTCTCATTTAGGGTCAGCTGTAGATTTAAGGATTTTTTCTCTTCATTTAGCAGGGGCTTCCTCTATTTTAGGGGCTATTAACTTTATTACAACAATTATTAATATAAAACCCTTATATATAGAATTTGACTCATTACCATTATTTGTATGATCAGTACTAATTACAGCAGTTCTGTTATTATTATCTTTACCTGTATTAGCAGGTGCCATTACTATACTATTAACAGATCGAAATCTTAATACCTCGTTCTTTGATCCGTTAGGTGGGGGGGATCCTATC
>YT8_Ythan_Scot
AAAGATATTGGAACATTATATTTTATATTTGGTGCTTGAGCCGGTATACTAGGAACATCATTAAGACTTTTGATTCGATTAGAATTAAGACAAACTGGAAGTTTATTAGGAAATGACCATATTTATAACGTAATCGTAACTGCACATGCATTCGTAATAATTTTTTTTATAGTTATACCTATTATAATTGGTGGGTTTGGAAACTGATTAGTGCCATTAATACTAGGGGCTCCAGATATAGCTTTCCCTCGTATAAATAATATAAGATTTTGATTACTACCCCCTTCTTTAACTTTATTATTAGTAGGGGGTATAGTAGAAAGAGGAGTTGGTACTGGATGAACTGTTTATCCTCCTTTATCTTCAAACATTTCTCATTTAGGGTCAGCTGTAGATTTAAGGATTTTTTCTCTTCATTTAGCAGGGGCTTCCTCTATTTTAGGGGCTATTAACTTTATTACAACAATTATTAATATAAAACCCTTATATATAGAATTTGACTCATTACCATTATTTGTATGATCAGTACTAATTACAGCAGTTCTGTTATTATTATCTTTACCTGTATTAGCAGGTGCCATTACTATACTATTAACAGATCGAAATCTTAATACCTCGTTCTTTGATCCGTTAGGTGGGGGGGATCCTATC
>YT9_Ythan_Scot
AAAGATATTGGAACATTATATTTTATATTTGGTGCTTGAGCCGGTATACTAGGAACATCATTAAGACTTTTGATTCGATTAGAATTAAGACAAACTGGAAGTTTATTAGGAAATGACCATATTTATAACGTAATCGTAACTGCACATGCATTCGTAATAATTTTTTTTATAGTTATACCTATTATAATTGGTGGGTTTGGAAACTGATTAGTGCCATTAATACTAGGGGCTCCAGATATAGCTTTCCCTCGTATAAATAATATAAGATTTTGATTACTACCCCCTTCTTTAACTTTATTATTAGTAGGGGGTATAGTAGAAAGAGGAGTTGGTACTGGATGAACTGTTTATCCTCCTTTATCTTCAAACATTTCTCATTTAGGGTCAGCTGTAGATTTAAGGATTTTTTCTCTTCATTTAGCAGGGGCTTCCTCTATTTTAGGGGCTATTAACTTTATTACAACAATTATTAATATAAAACCCTTATATATAGAATTTGACTCATTACCATTATTTGTATGATCAGTACTAATTACAGCAGTTCTGTTATTATTATCTTTACCTGTATTAGCAGGTGCCATTACTATACTATTAACAGATCGAAATCTTAATACCTCGTTCTTTGATCCGTTAGGTGGGGGGGATCCTATC
>YT10_Ythan_Scot
AAAGATATTGGAACATTATATTTTATATTTGGTGCTTGAGCCGGTATACTAGGAACATCATTAAGACTTTTGATTCGATTAGAATTAAGACAAACTGGAAGTTTATTAGGAAATGACCATATTTATAACGTAATCGTAACTGCACATGCATTCGTAATAATTTTTTTTATAGTTATACCTATTATAATTGGTGGGTTTGGAAACTGATTAGTGCCATTAATACTAGGGGCTCCAGATATAGCTTTCCCTCGTATAAATAATATAAGATTTTGATTACTACCCCCTTCTTTAACTTTATTATTAGTAGGGGGTATAGTAGAAAGAGGAGTTGGTACTGGATGAACTGTTTATCCTCCTTTATCTTCAAACATTTCTCATTTAGGGTCAGCTGTAGATTTAAGGATTTTTTCTCTTCATTTAGCAGGGGCTTCCTCTATTTTAGGGGCTATTAACTTTATTACAACAATTATTAATATAAAACCCTTATATATAGAATTTGACTCATTACCATTATTTGTATGATCAGTACTAATTACAGCAGTTCTGTTATTATTATCTTTACCTGTATTAGCAGGTGCCATTACTATACTATTAACAGATCGAAATCTTAATACCTCGTTCTTTGATCCGTTAGGTGGGGGGGATCCTATC
>YT11_Ythan_Scot
AAAGATATTGGAACATTATATTTTATATTTGGTGCTTGAGCCGGTATACTAGGAACATCATTAAGACTTTTGATTCGATTAGAATTAAGACAAACTGGAAGTTTATTAGGAAATGACCATATTTATAACGTAATCGTAACTGCACATGCATTCGTAATAATTTTTTTTATAGTTATACCTATTATAATTGGTGGGTTTGGAAACTGATTAGTGCCATTAATACTAGGGGCTCCAGATATAGCTTTCCCTCGTATAAATAATATAAGATTTTGATTACTACCCCCTTCTTTAACTTTATTATTAGTAGGGGGTATAGTAGAAAGAGGAGTTGGTACTGGATGAACTGTTTATCCTCCTTTATCTTCAAACATTTCTCATTTAGGGTCAGCTGTAGATTTAAGGATTTTTTCTCTTCATTTAGCAGGGGCTTCCTCTATTTTAGGGGCTATTAACTTTATTACAACAATTATTAATATAAAACCCTTATATATAGAATTTGACTCATTACCATTATTTGTATGATCAGTACTAATTACAGCAGTTCTGTTATTATTATCTTTACCTGTATTAGCAGGTGCCATTACTATACTATTAACAGATCGAAATCTTAATACCTCGTTCTTTGATCCGTTAGGTGGGGGGGATCCTATC
>YT12_Ythan_Scot
AAAGATATTGGAACATTATATTTTATATTTGGTGCTTGAGCCGGTATACTAGGAACATCATTAAGACTTTTGATTCGATTAGAATTAAGACAAACTGGAAGTTTATTAGGAAATGACCATATTTATAACGTAATCGTAACTGCACATGCATTCGTAATAATTTTTTTTATAGTTATACCTATTATAATTGGTGGGTTTGGAAACTGATTAGTGCCATTAATACTAGGGGCTCCAGATATAGCTTTCCCTCGTATAAATAATATAAGATTTTGATTACTACCCCCTTCTTTAACTTTATTATTAGTAGGGGGTATAGTAGAAAGAGGAGTTGGTACTGGATGAACTGTTTATCCTCCTTTATCTTCAAACATTTCTCATTTAGGGTCAGCTGTAGATTTAAGGATTTTTTCTCTTCATTTAGCAGGGGCTTCCTCTATTTTAGGGGCTATTAACTTTATTACAACAATTATTAATATAAAACCCTTATATATAGAATTTGACTCATTACCATTATTTGTATGATCAGTACTAATTACAGCAGTTCTGTTATTATTATCTTTACCTGTATTAGCAGGTGCCATTACTATACTATTAACAGATCGAAATCTTAATACCTCGTTCTTTGATCCGTTAGGTGGGGGGGATCCTATC
>YT13_Ythan_Scot
AAAGATATTGGAACATTATATTTTATATTTGGTGCTTGAGCCGGTATACTAGGAACATCATTAAGACTTTTGATTCGATTAGAATTAAGACAAACTGGAAGTTTATTAGGAAATGACCATATTTATAACGTAATCGTAACTGCACATGCATTCGTAATAATTTTTTTTATAGTTATACCTATTATAATTGGTGGGTTTGGAAACTGATTAGTGCCATTAATACTAGGGGCTCCAGATATAGCTTTCCCTCGTATAAATAATATAAGATTTTGATTACTACCCCCTTCTTTAACTTTATTATTAGTAGGGGGTATAGTAGAAAGAGGAGTTGGTACTGGATGAACTGTTTATCCTCCTTTATCTTCAAACATTTCTCATTTAGGGTCAGCTGTAGATTTAAGGATTTTTTCTCTTCATTTAGCAGGGGCTTCCTCTATTTTAGGGGCTATTAACTTTATTACAACAATTATTAATATAAAACCCTTATATATAGAATTTGACTCATTACCATTATTTGTATGATCAGTACTAATTACAGCAGTTCTGTTATTATTATCTTTACCTGTATTAGCAGGTGCCATTACTATACTATTAACAGATCGAAATCTTAATACCTCGTTCTTTGATCCGTTAGGTGGGGGGGATCCTATC
>YT14_Ythan_Scot
AAAGATATTGGAACATTATATTTTATATTTGGTGCTTGAGCCGGTATACTAGGAACATCATTAAGACTTTTGATTCGATTAGAATTAAGACAAACTGGAAGTTTATTAGGAAATGACCATATTTATAACGTAATCGTAACTGCACATGCATTCGTAATAATTTTTTTTATAGTTATACCTATTATAATTGGTGGGTTTGGAAACTGATTAGTGCCATTAATACTAGGGGCTCCAGATATAGCTTTCCCTCGTATAAATAATATAAGATTTTGATTACTACCCCCTTCTTTAACTTTATTATTAGTAGGGGGTATAGTAGAAAGAGGAGTTGGTACTGGATGAACTGTTTATCCTCCTTTATCTTCAAACATTTCTCATTTAGGGTCAGCTGTAGATTTAAGGATTTTTTCTCTTCATTTAGCAGGGGCTTCCTCTATTTTAGGGGCTATTAACTTTATTACAACAATTATTAATATAAAACCCTTATATATAGAATTTGACTCATTACCATTATTTGTATGATCAGTACTAATTACAGCAGTTCTGTTATTATTATCTTTACCTGTATTAGCAGGTGCCATTACTATACTATTAACAGATCGAAATCTTAATACCTCGTTCTTTGATCCGTTAGGTGGGGGGGATCCTATC
>YT15_Ythan_Scot
AAAGATATTGGAACATTATATTTTATATTTGGTGCTTGAGCCGGTATACTAGGAACATCATTAAGACTTTTGATTCGATTAGAATTAAGACAAACTGGAAGTTTATTAGGAAATGACCATATTTATAACGTAATCGTAACTGCACATGCATTCGTAATAATTTTTTTTATAGTTATACCTATTATAATTGGTGGGTTTGGAAACTGATTAGTGCCATTAATACTAGGGGCTCCAGATATAGCTTTCCCTCGTATAAATAATATAAGATTTTGATTACTACCCCCTTCTTTAACTTTATTATTAGTAGGGGGTATAGTAGAAAGAGGAGTTGGTACTGGATGAACTGTTTATCCTCCTTTATCTTCAAACATTTCTCATTTAGGGTCAGCTGTAGATTTAAGGATTTTTTCTCTTCATTTAGCAGGGGCTTCCTCTATTTTAGGGGCTATTAACTTTATTACAACAATTATTAATATAAAACCCTTATATATAGAATTTGACTCATTACCATTATTTGTATGATCAGTACTAATTACAGCAGTTCTGTTATTATTATCTTTACCTGTATTAGCAGGTGCCATTACTATACTATTAACAGATCGAAATCTTAATACCTCGTTCTTTGATCCGTTAGGTGGGGGGGATCCTATC
>YT16_Ythan_Scot
AAAGATATTGGAACATTATATTTTATATTTGGTGCTTGAGCCGGTATACTAGGAACATCATTAAGACTTTTGATTCGATTAGAATTAAGACAAACTGGAAGTTTATTAGGAAATGACCATATTTATAACGTAATCGTAACTGCACATGCATTCGTAATAATTTTTTTTATAGTTATACCTATTATAATTGGTGGGTTTGGAAACTGATTAGTGCCATTAATACTAGGGGCTCCAGATATAGCTTTCCCTCGTATAAATAATATAAGATTTTGATTACTACCCCCTTCTTTAACTTTATTATTAGTAGGGGGTATAGTAGAAAGAGGAGTTGGTACTGGATGAACTGTTTATCCTCCTTTATCTTCAAACATTTCTCATTTAGGGTCAGCTGTAGATTTAAGGATTTTTTCTCTTCATTTAGCAGGGGCTTCCTCTATTTTAGGGGCTATTAACTTTATTACAACAATTATTAATATAAAACCCTTATATATAGAATTTGACTCATTACCATTATTTGTATGATCAGTACTAATTACAGCAGTTCTGTTATTATTATCTTTACCTGTATTAGCAGGTGCCATTACTATACTATTAACAGATCGAAATCTTAATACCTCGTTCTTTGATCCGTTAGGTGGGGGGGATCCTATC
>YTYthan_Scot
AAAGATATTGGAACATTATATTTTATATTTGGTGCTTGAGCCGGTATACTAGGAACATCATTAAGACTTTTGATTCGATTAGAATTAAGACAAACTGGAAGTTTATTAGGAAATGACCATATTTATAACGTAATCGTAACTGCACATGCATTCGTAATAATTTTTTTTATAGTTATACCTATTATAATTGGTGGGTTTGGAAACTGATTAGTGCCATTAATACTAGGGGCTCCAGATATAGCTTTCCCTCGTATAAATAATATAAGATTTTGATTACTACCTCCTTCTTTAACTTTATTATTAGTAGGGGGTATAGTAGAAAGAGGAGTTGGTACTGGATGAACTGTTTATCCTCCTTTATCTTCAAACATTTCTCATTTAGGGTCAGCTGTAGATTTAAGGATTTTTTCTCTTCATTTAGCAGGGGCTTCCTCTATTTTAGGGGCTATTAATTTTATTACAACAATTATTAATATAAAACCCTTATATATAGAATTTGACTCATTACCATTATTTGTATGATCAGTACTAATTACAGCAGTTCTGTTATTATTATCTTTACCTGTATTAGCAGGTGCCATTACTATACTATTAACAGATCGAAATCTTAATACCTCGTTCTTTGATCCGTTAGGTGGGGGGGATCCTATC
>YT2_Ythan_Scot
AAAGATATTGGAACATTATATTTTATATTTGGTGCTTGAGCCGGTATACTAGGAACATCATTAAGACTTTTGATTCGATTAGAATTAAGACAAACTGGAAGTTTATTAGGAAATGACCATATTTATAACGTAATCGTAACTGCACATGCATTCGTAATAATTTTTTTTATAGTTATACCTATTATAATTGGTGGGTTTGGAAACTGATTAGTGCCATTAATACTAGGGGCTCCAGATATAGCTTTCCCTCGTATAAATAATATAAGATTTTGATTACTACCTCCTTCTTTAACTTTATTATTAGTAGGGGGTATAGTAGAAAGAGGAGTTGGTACTGGATGAACTGTTTATCCTCCTTTATCTTCAAACATTTCTCATTTAGGGTCAGCTGTAGATTTAAGGATTTTTTCTCTTCATTTAGCAGGGGCTTCCTCTATTTTAGGGGCTATTAATTTTATTACAACAATTATTAATATAAAACCCTTATATATAGAATTTGACTCATTACCATTATTTGTATGATCAGTACTAATTACAGCAGTTCTGTTATTATTATCTTTACCTGTATTAGCAGGTGCCATTACTATACTATTAACAGATCGAAATCTTAATACCTCGTTCTTTGATCCGTTAGGTGGGGGGGATCCTATC
>WSWesterschelde_Ne
AAAGATATTGGAACATTATATTTTATATTTGGTGCTTGAGCCGGTATACTAGGAACATCATTAAGACTTTTGATTCGATTAGAATTAAGACAAACTGGAAGTTTATTAGGAAATGACCATATTTATAACGTAATCGTAACTGCACATGCATTCGTAATAATTTTTTTTATAGTTATACCTATTATAATTGGTGGGTTTGGAAACTGACTAGTGCCATTGATATTAGGGGCTCCAGATATAGCTTTCCCTCGTATAAATAATATAAGATTTTGATTACTACCCCCTTCTTTAACTTTATTATTAGTAGGGGGTATAGTAGAAAGAGGAGTTGGTACTGGATGAACTGTTTATCCTCCTTTAGCTTCAAACATTTCTCATTTAGGGTCAGCTGTAGATTTAAGGATTTTTTCTCTTCATTTAGCAGGGGCTTCCTCTATTTTAGGGGCTATTAATTTTATTACAACAATTATTAATATAAAACCCTTATATATAGAATTTGACTCATTACCATTATTTGTATGATCAGTACTAATTACAGCAGTTCTGTTATTATTATCTTTACCTGTATTAGCAGGTGCCATTACTATACTATTAACAGATCGAAATCTTAATACCTCGTTCTTTGATCCATTAGGTGGGGGAGATCCTATC
>WSWesterschelde_Ne
AAAGATATTGGAACATTATATTTTATATTGGGTGCTTGAGCCGGTATACTAGGATCATCATTAAGACTTTTGATTCGATTAGAATTAAGACAAACTGGAAGTTTATTAGGAAATGACCATATTTATAACGTAATCGTAACTGCACATGCATTCGTAATAATTTTTTTTATAGTTATACCTATTATAATTGGTGGATTTGGAAACTGATTAGTCCCATTAATACTAGGGGCTCCAGATATAGCTTTCCCTCGTATAAATAATATAAGATTTTGATTACTACCCCCTTCTTTAACTTTATTATTAGTAGGGGGTATAGTAGAAAGAGGAGTTGGTACTGGATGAACTGTTTATCCTCCTTTATCTTCAAACATTTCTCATTTAGGGTCAGCTGTAGATTTAAGGATTTTTTCTCTTCATTTAGCAGGGGCTTCCTCTATTTTAGGGGCTATTAATTTTATTACAACAATTATTAATATAAAACCCTTATATATAGAATTTGACTCATTACCATTATTTGTATGATCAGTACTAATTACAGCAGTTCTGTTATTATTATCTTTACCTGTATTAGCAGGTGCCATTACTATACTATTAACAGATCGAAATCTTAATACCTCGTTCTTTGATCCGTTAGGTGGGGGAGATCCTATC
>WSWesterschelde_Ne
AAAGATATTGGACCATTATATTTTATATTTGGTGCTTGAGCCGGTATACTAGGAACATCATTAAGACTTTTAATTCGACTAGAATTAAGACAAACTGGAAGTTTATTAGGAAATGACCATATCTATAACGTAATCGTAACTGCACATGCATTCGTAATAATTTTTTTTATAGTTATACCTATTATAATTGGTGGGTTTGGAAACTGATTAGTGCCATTAATACTAGGGGCTCCAGATATAGCTTTCCCTCGTATAAATAATATAAGATTTTGATTACTACCCCCTTCTTTAACTTTATTATTAGTAGGGGGTATAGTAGAAGGAGGAGTTGGTACTGGATGAACTGTCTATCCTCCTTTATCTTCAAACATTTCTCATTTAGGGTCAGCTGTAGATTTAAGGATTTTTTCTCTTCATTTAGCAGGGGCTTCCTCTATTTTAGGGGCTATTAATTTTATTACAACAATTATTAATATAAAACCCTTATATATAGAATTTGACTCATTACCATTATTTGTATGATCAGTACTAATTACAGCAGTTCTGTTATTATTATCTTTACCTGTATTAGCAGGTGCCATTACTATACTATTAACAGATCGAAATCTTAATACCTCGTTCTTTGATCCGTTAGGTGGGGGAGATCCTATC
>WS2_Westerschelde_Ne
AAAGATATTGGACCATTATATTTTATATTTGGTGCTTGAGCCGGTATACTAGGAACATCATTAAGACTTTTAATTCGACTAGAATTAAGACAAACTGGAAGTTTATTAGGAAATGACCATATCTATAACGTAATCGTAACTGCACATGCATTCGTAATAATTTTTTTTATAGTTATACCTATTATAATTGGTGGGTTTGGAAACTGATTAGTGCCATTAATACTAGGGGCTCCAGATATAGCTTTCCCTCGTATAAATAATATAAGATTTTGATTACTACCCCCTTCTTTAACTTTATTATTAGTAGGGGGTATAGTAGAAGGAGGAGTTGGTACTGGATGAACTGTCTATCCTCCTTTATCTTCAAACATTTCTCATTTAGGGTCAGCTGTAGATTTAAGGATTTTTTCTCTTCATTTAGCAGGGGCTTCCTCTATTTTAGGGGCTATTAATTTTATTACAACAATTATTAATATAAAACCCTTATATATAGAATTTGACTCATTACCATTATTTGTATGATCAGTACTAATTACAGCAGTTCTGTTATTATTATCTTTACCTGTATTAGCAGGTGCCATTACTATACTATTAACAGATCGAAATCTTAATACCTCGTTCTTTGATCCGTTAGGTGGGGGAGATCCTATC
>WS3_Westerschelde_Ne
AAAGATATTGGACCATTATATTTTATATTTGGTGCTTGAGCCGGTATACTAGGAACATCATTAAGACTTTTAATTCGACTAGAATTAAGACAAACTGGAAGTTTATTAGGAAATGACCATATCTATAACGTAATCGTAACTGCACATGCATTCGTAATAATTTTTTTTATAGTTATACCTATTATAATTGGTGGGTTTGGAAACTGATTAGTGCCATTAATACTAGGGGCTCCAGATATAGCTTTCCCTCGTATAAATAATATAAGATTTTGATTACTACCCCCTTCTTTAACTTTATTATTAGTAGGGGGTATAGTAGAAGGAGGAGTTGGTACTGGATGAACTGTCTATCCTCCTTTATCTTCAAACATTTCTCATTTAGGGTCAGCTGTAGATTTAAGGATTTTTTCTCTTCATTTAGCAGGGGCTTCCTCTATTTTAGGGGCTATTAATTTTATTACAACAATTATTAATATAAAACCCTTATATATAGAATTTGACTCATTACCATTATTTGTATGATCAGTACTAATTACAGCAGTTCTGTTATTATTATCTTTACCTGTATTAGCAGGTGCCATTACTATACTATTAACAGATCGAAATCTTAATACCTCGTTCTTTGATCCGTTAGGTGGGGGAGATCCTATC
>WS4_Westerschelde_Ne
AAAGATATTGGACCATTATATTTTATATTTGGTGCTTGAGCCGGTATACTAGGAACATCATTAAGACTTTTAATTCGACTAGAATTAAGACAAACTGGAAGTTTATTAGGAAATGACCATATCTATAACGTAATCGTAACTGCACATGCATTCGTAATAATTTTTTTTATAGTTATACCTATTATAATTGGTGGGTTTGGAAACTGATTAGTGCCATTAATACTAGGGGCTCCAGATATAGCTTTCCCTCGTATAAATAATATAAGATTTTGATTACTACCCCCTTCTTTAACTTTATTATTAGTAGGGGGTATAGTAGAAGGAGGAGTTGGTACTGGATGAACTGTCTATCCTCCTTTATCTTCAAACATTTCTCATTTAGGGTCAGCTGTAGATTTAAGGATTTTTTCTCTTCATTTAGCAGGGGCTTCCTCTATTTTAGGGGCTATTAATTTTATTACAACAATTATTAATATAAAACCCTTATATATAGAATTTGACTCATTACCATTATTTGTATGATCAGTACTAATTACAGCAGTTCTGTTATTATTATCTTTACCTGTATTAGCAGGTGCCATTACTATACTATTAACAGATCGAAATCTTAATACCTCGTTCTTTGATCCGTTAGGTGGGGGAGATCCTATC
>WS5_Westerschelde_Ne
AAAGATATTGGACCATTATATTTTATATTTGGTGCTTGAGCCGGTATACTAGGAACATCATTAAGACTTTTAATTCGACTAGAATTAAGACAAACTGGAAGTTTATTAGGAAATGACCATATCTATAACGTAATCGTAACTGCACATGCATTCGTAATAATTTTTTTTATAGTTATACCTATTATAATTGGTGGGTTTGGAAACTGATTAGTGCCATTAATACTAGGGGCTCCAGATATAGCTTTCCCTCGTATAAATAATATAAGATTTTGATTACTACCCCCTTCTTTAACTTTATTATTAGTAGGGGGTATAGTAGAAGGAGGAGTTGGTACTGGATGAACTGTCTATCCTCCTTTATCTTCAAACATTTCTCATTTAGGGTCAGCTGTAGATTTAAGGATTTTTTCTCTTCATTTAGCAGGGGCTTCCTCTATTTTAGGGGCTATTAATTTTATTACAACAATTATTAATATAAAACCCTTATATATAGAATTTGACTCATTACCATTATTTGTATGATCAGTACTAATTACAGCAGTTCTGTTATTATTATCTTTACCTGTATTAGCAGGTGCCATTACTATACTATTAACAGATCGAAATCTTAATACCTCGTTCTTTGATCCGTTAGGTGGGGGAGATCCTATC
>WS6_Westerschelde_Ne
AAAGATATTGGACCATTATATTTTATATTTGGTGCTTGAGCCGGTATACTAGGAACATCATTAAGACTTTTAATTCGACTAGAATTAAGACAAACTGGAAGTTTATTAGGAAATGACCATATCTATAACGTAATCGTAACTGCACATGCATTCGTAATAATTTTTTTTATAGTTATACCTATTATAATTGGTGGGTTTGGAAACTGATTAGTGCCATTAATACTAGGGGCTCCAGATATAGCTTTCCCTCGTATAAATAATATAAGATTTTGATTACTACCCCCTTCTTTAACTTTATTATTAGTAGGGGGTATAGTAGAAGGAGGAGTTGGTACTGGATGAACTGTCTATCCTCCTTTATCTTCAAACATTTCTCATTTAGGGTCAGCTGTAGATTTAAGGATTTTTTCTCTTCATTTAGCAGGGGCTTCCTCTATTTTAGGGGCTATTAATTTTATTACAACAATTATTAATATAAAACCCTTATATATAGAATTTGACTCATTACCATTATTTGTATGATCAGTACTAATTACAGCAGTTCTGTTATTATTATCTTTACCTGTATTAGCAGGTGCCATTACTATACTATTAACAGATCGAAATCTTAATACCTCGTTCTTTGATCCGTTAGGTGGGGGAGATCCTATC
>WS7_Westerschelde_Ne
AAAGATATTGGACCATTATATTTTATATTTGGTGCTTGAGCCGGTATACTAGGAACATCATTAAGACTTTTAATTCGACTAGAATTAAGACAAACTGGAAGTTTATTAGGAAATGACCATATCTATAACGTAATCGTAACTGCACATGCATTCGTAATAATTTTTTTTATAGTTATACCTATTATAATTGGTGGGTTTGGAAACTGATTAGTGCCATTAATACTAGGGGCTCCAGATATAGCTTTCCCTCGTATAAATAATATAAGATTTTGATTACTACCCCCTTCTTTAACTTTATTATTAGTAGGGGGTATAGTAGAAGGAGGAGTTGGTACTGGATGAACTGTCTATCCTCCTTTATCTTCAAACATTTCTCATTTAGGGTCAGCTGTAGATTTAAGGATTTTTTCTCTTCATTTAGCAGGGGCTTCCTCTATTTTAGGGGCTATTAATTTTATTACAACAATTATTAATATAAAACCCTTATATATAGAATTTGACTCATTACCATTATTTGTATGATCAGTACTAATTACAGCAGTTCTGTTATTATTATCTTTACCTGTATTAGCAGGTGCCATTACTATACTATTAACAGATCGAAATCTTAATACCTCGTTCTTTGATCCGTTAGGTGGGGGAGATCCTATC
>WS8_Westerschelde_Ne
AAAGATATTGGACCATTATATTTTATATTTGGTGCTTGAGCCGGTATACTAGGAACATCATTAAGACTTTTAATTCGACTAGAATTAAGACAAACTGGAAGTTTATTAGGAAATGACCATATCTATAACGTAATCGTAACTGCACATGCATTCGTAATAATTTTTTTTATAGTTATACCTATTATAATTGGTGGGTTTGGAAACTGATTAGTGCCATTAATACTAGGGGCTCCAGATATAGCTTTCCCTCGTATAAATAATATAAGATTTTGATTACTACCCCCTTCTTTAACTTTATTATTAGTAGGGGGTATAGTAGAAGGAGGAGTTGGTACTGGATGAACTGTCTATCCTCCTTTATCTTCAAACATTTCTCATTTAGGGTCAGCTGTAGATTTAAGGATTTTTTCTCTTCATTTAGCAGGGGCTTCCTCTATTTTAGGGGCTATTAATTTTATTACAACAATTATTAATATAAAACCCTTATATATAGAATTTGACTCATTACCATTATTTGTATGATCAGTACTAATTACAGCAGTTCTGTTATTATTATCTTTACCTGTATTAGCAGGTGCCATTACTATACTATTAACAGATCGAAATCTTAATACCTCGTTCTTTGATCCGTTAGGTGGGGGAGATCCTATC
>WS9_Westerschelde_Ne
AAAGATATTGGACCATTATATTTTATATTTGGTGCTTGAGCCGGTATACTAGGAACATCATTAAGACTTTTAATTCGACTAGAATTAAGACAAACTGGAAGTTTATTAGGAAATGACCATATCTATAACGTAATCGTAACTGCACATGCATTCGTAATAATTTTTTTTATAGTTATACCTATTATAATTGGTGGGTTTGGAAACTGATTAGTGCCATTAATACTAGGGGCTCCAGATATAGCTTTCCCTCGTATAAATAATATAAGATTTTGATTACTACCCCCTTCTTTAACTTTATTATTAGTAGGGGGTATAGTAGAAGGAGGAGTTGGTACTGGATGAACTGTCTATCCTCCTTTATCTTCAAACATTTCTCATTTAGGGTCAGCTGTAGATTTAAGGATTTTTTCTCTTCATTTAGCAGGGGCTTCCTCTATTTTAGGGGCTATTAATTTTATTACAACAATTATTAATATAAAACCCTTATATATAGAATTTGACTCATTACCATTATTTGTATGATCAGTACTAATTACAGCAGTTCTGTTATTATTATCTTTACCTGTATTAGCAGGTGCCATTACTATACTATTAACAGATCGAAATCTTAATACCTCGTTCTTTGATCCGTTAGGTGGGGGAGATCCTATC
>WS10_Westerschelde_Ne
AAAGATATTGGACCATTATATTTTATATTTGGTGCTTGAGCCGGTATACTAGGAACATCATTAAGACTTTTAATTCGACTAGAATTAAGACAAACTGGAAGTTTATTAGGAAATGACCATATCTATAACGTAATCGTAACTGCACATGCATTCGTAATAATTTTTTTTATAGTTATACCTATTATAATTGGTGGGTTTGGAAACTGATTAGTGCCATTAATACTAGGGGCTCCAGATATAGCTTTCCCTCGTATAAATAATATAAGATTTTGATTACTACCCCCTTCTTTAACTTTATTATTAGTAGGGGGTATAGTAGAAGGAGGAGTTGGTACTGGATGAACTGTCTATCCTCCTTTATCTTCAAACATTTCTCATTTAGGGTCAGCTGTAGATTTAAGGATTTTTTCTCTTCATTTAGCAGGGGCTTCCTCTATTTTAGGGGCTATTAATTTTATTACAACAATTATTAATATAAAACCCTTATATATAGAATTTGACTCATTACCATTATTTGTATGATCAGTACTAATTACAGCAGTTCTGTTATTATTATCTTTACCTGTATTAGCAGGTGCCATTACTATACTATTAACAGATCGAAATCTTAATACCTCGTTCTTTGATCCGTTAGGTGGGGGAGATCCTATC
>WS11_Westerschelde_Ne
AAAGATATTGGACCATTATATTTTATATTTGGTGCTTGAGCCGGTATACTAGGAACATCATTAAGACTTTTAATTCGACTAGAATTAAGACAAACTGGAAGTTTATTAGGAAATGACCATATCTATAACGTAATCGTAACTGCACATGCATTCGTAATAATTTTTTTTATAGTTATACCTATTATAATTGGTGGGTTTGGAAACTGATTAGTGCCATTAATACTAGGGGCTCCAGATATAGCTTTCCCTCGTATAAATAATATAAGATTTTGATTACTACCCCCTTCTTTAACTTTATTATTAGTAGGGGGTATAGTAGAAGGAGGAGTTGGTACTGGATGAACTGTCTATCCTCCTTTATCTTCAAACATTTCTCATTTAGGGTCAGCTGTAGATTTAAGGATTTTTTCTCTTCATTTAGCAGGGGCTTCCTCTATTTTAGGGGCTATTAATTTTATTACAACAATTATTAATATAAAACCCTTATATATAGAATTTGACTCATTACCATTATTTGTATGATCAGTACTAATTACAGCAGTTCTGTTATTATTATCTTTACCTGTATTAGCAGGTGCCATTACTATACTATTAACAGATCGAAATCTTAATACCTCGTTCTTTGATCCGTTAGGTGGGGGAGATCCTATC
>WS12_Westerschelde_Ne
AAAGATATTGGACCATTATATTTTATATTTGGTGCTTGAGCCGGTATACTAGGAACATCATTAAGACTTTTAATTCGACTAGAATTAAGACAAACTGGAAGTTTATTAGGAAATGACCATATCTATAACGTAATCGTAACTGCACATGCATTCGTAATAATTTTTTTTATAGTTATACCTATTATAATTGGTGGGTTTGGAAACTGATTAGTGCCATTAATACTAGGGGCTCCAGATATAGCTTTCCCTCGTATAAATAATATAAGATTTTGATTACTACCCCCTTCTTTAACTTTATTATTAGTAGGGGGTATAGTAGAAGGAGGAGTTGGTACTGGATGAACTGTCTATCCTCCTTTATCTTCAAACATTTCTCATTTAGGGTCAGCTGTAGATTTAAGGATTTTTTCTCTTCATTTAGCAGGGGCTTCCTCTATTTTAGGGGCTATTAATTTTATTACAACAATTATTAATATAAAACCCTTATATATAGAATTTGACTCATTACCATTATTTGTATGATCAGTACTAATTACAGCAGTTCTGTTATTATTATCTTTACCTGTATTAGCAGGTGCCATTACTATACTATTAACAGATCGAAATCTTAATACCTCGTTCTTTGATCCGTTAGGTGGGGGAGATCCTATC
>WS13_Westerschelde_Ne
AAAGATATTGGACCATTATATTTTATATTTGGTGCTTGAGCCGGTATACTAGGAACATCATTAAGACTTTTAATTCGACTAGAATTAAGACAAACTGGAAGTTTATTAGGAAATGACCATATCTATAACGTAATCGTAACTGCACATGCATTCGTAATAATTTTTTTTATAGTTATACCTATTATAATTGGTGGGTTTGGAAACTGATTAGTGCCATTAATACTAGGGGCTCCAGATATAGCTTTCCCTCGTATAAATAATATAAGATTTTGATTACTACCCCCTTCTTTAACTTTATTATTAGTAGGGGGTATAGTAGAAGGAGGAGTTGGTACTGGATGAACTGTCTATCCTCCTTTATCTTCAAACATTTCTCATTTAGGGTCAGCTGTAGATTTAAGGATTTTTTCTCTTCATTTAGCAGGGGCTTCCTCTATTTTAGGGGCTATTAATTTTATTACAACAATTATTAATATAAAACCCTTATATATAGAATTTGACTCATTACCATTATTTGTATGATCAGTACTAATTACAGCAGTTCTGTTATTATTATCTTTACCTGTATTAGCAGGTGCCATTACTATACTATTAACAGATCGAAATCTTAATACCTCGTTCTTTGATCCGTTAGGTGGGGGAGATCCTATC
>WS14_Westerschelde_Ne
AAAGATATTGGACCATTATATTTTATATTTGGTGCTTGAGCCGGTATACTAGGAACATCATTAAGACTTTTAATTCGACTAGAATTAAGACAAACTGGAAGTTTATTAGGAAATGACCATATCTATAACGTAATCGTAACTGCACATGCATTCGTAATAATTTTTTTTATAGTTATACCTATTATAATTGGTGGGTTTGGAAACTGATTAGTGCCATTAATACTAGGGGCTCCAGATATAGCTTTCCCTCGTATAAATAATATAAGATTTTGATTACTACCCCCTTCTTTAACTTTATTATTAGTAGGGGGTATAGTAGAAGGAGGAGTTGGTACTGGATGAACTGTCTATCCTCCTTTATCTTCAAACATTTCTCATTTAGGGTCAGCTGTAGATTTAAGGATTTTTTCTCTTCATTTAGCAGGGGCTTCCTCTATTTTAGGGGCTATTAATTTTATTACAACAATTATTAATATAAAACCCTTATATATAGAATTTGACTCATTACCATTATTTGTATGATCAGTACTAATTACAGCAGTTCTGTTATTATTATCTTTACCTGTATTAGCAGGTGCCATTACTATACTATTAACAGATCGAAATCTTAATACCTCGTTCTTTGATCCGTTAGGTGGGGGAGATCCTATC
>WS15_Westerschelde_Ne
AAAGATATTGGACCATTATATTTTATATTTGGTGCTTGAGCCGGTATACTAGGAACATCATTAAGACTTTTAATTCGACTAGAATTAAGACAAACTGGAAGTTTATTAGGAAATGACCATATCTATAACGTAATCGTAACTGCACATGCATTCGTAATAATTTTTTTTATAGTTATACCTATTATAATTGGTGGGTTTGGAAACTGATTAGTGCCATTAATACTAGGGGCTCCAGATATAGCTTTCCCTCGTATAAATAATATAAGATTTTGATTACTACCCCCTTCTTTAACTTTATTATTAGTAGGGGGTATAGTAGAAGGAGGAGTTGGTACTGGATGAACTGTCTATCCTCCTTTATCTTCAAACATTTCTCATTTAGGGTCAGCTGTAGATTTAAGGATTTTTTCTCTTCATTTAGCAGGGGCTTCCTCTATTTTAGGGGCTATTAATTTTATTACAACAATTATTAATATAAAACCCTTATATATAGAATTTGACTCATTACCATTATTTGTATGATCAGTACTAATTACAGCAGTTCTGTTATTATTATCTTTACCTGTATTAGCAGGTGCCATTACTATACTATTAACAGATCGAAATCTTAATACCTCGTTCTTTGATCCGTTAGGTGGGGGAGATCCTATC
>WS16_Westerschelde_Ne
AAAGATATTGGACCATTATATTTTATATTTGGTGCTTGAGCCGGTATACTAGGAACATCATTAAGACTTTTAATTCGACTAGAATTAAGACAAACTGGAAGTTTATTAGGAAATGACCATATCTATAACGTAATCGTAACTGCACATGCATTCGTAATAATTTTTTTTATAGTTATACCTATTATAATTGGTGGGTTTGGAAACTGATTAGTGCCATTAATACTAGGGGCTCCAGATATAGCTTTCCCTCGTATAAATAATATAAGATTTTGATTACTACCCCCTTCTTTAACTTTATTATTAGTAGGGGGTATAGTAGAAGGAGGAGTTGGTACTGGATGAACTGTCTATCCTCCTTTATCTTCAAACATTTCTCATTTAGGGTCAGCTGTAGATTTAAGGATTTTTTCTCTTCATTTAGCAGGGGCTTCCTCTATTTTAGGGGCTATTAATTTTATTACAACAATTATTAATATAAAACCCTTATATATAGAATTTGACTCATTACCATTATTTGTATGATCAGTACTAATTACAGCAGTTCTGTTATTATTATCTTTACCTGTATTAGCAGGTGCCATTACTATACTATTAACAGATCGAAATCTTAATACCTCGTTCTTTGATCCGTTAGGTGGGGGAGATCCTATC
>WS17_Westerschelde_Ne
AAAGATATTGGACCATTATATTTTATATTTGGTGCTTGAGCCGGTATACTAGGAACATCATTAAGACTTTTAATTCGACTAGAATTAAGACAAACTGGAAGTTTATTAGGAAATGACCATATCTATAACGTAATCGTAACTGCACATGCATTCGTAATAATTTTTTTTATAGTTATACCTATTATAATTGGTGGGTTTGGAAACTGATTAGTGCCATTAATACTAGGGGCTCCAGATATAGCTTTCCCTCGTATAAATAATATAAGATTTTGATTACTACCCCCTTCTTTAACTTTATTATTAGTAGGGGGTATAGTAGAAGGAGGAGTTGGTACTGGATGAACTGTCTATCCTCCTTTATCTTCAAACATTTCTCATTTAGGGTCAGCTGTAGATTTAAGGATTTTTTCTCTTCATTTAGCAGGGGCTTCCTCTATTTTAGGGGCTATTAATTTTATTACAACAATTATTAATATAAAACCCTTATATATAGAATTTGACTCATTACCATTATTTGTATGATCAGTACTAATTACAGCAGTTCTGTTATTATTATCTTTACCTGTATTAGCAGGTGCCATTACTATACTATTAACAGATCGAAATCTTAATACCTCGTTCTTTGATCCGTTAGGTGGGGGAGATCCTATC
>WS18_Westerschelde_Ne
AAAGATATTGGACCATTATATTTTATATTTGGTGCTTGAGCCGGTATACTAGGAACATCATTAAGACTTTTAATTCGACTAGAATTAAGACAAACTGGAAGTTTATTAGGAAATGACCATATCTATAACGTAATCGTAACTGCACATGCATTCGTAATAATTTTTTTTATAGTTATACCTATTATAATTGGTGGGTTTGGAAACTGATTAGTGCCATTAATACTAGGGGCTCCAGATATAGCTTTCCCTCGTATAAATAATATAAGATTTTGATTACTACCCCCTTCTTTAACTTTATTATTAGTAGGGGGTATAGTAGAAGGAGGAGTTGGTACTGGATGAACTGTCTATCCTCCTTTATCTTCAAACATTTCTCATTTAGGGTCAGCTGTAGATTTAAGGATTTTTTCTCTTCATTTAGCAGGGGCTTCCTCTATTTTAGGGGCTATTAATTTTATTACAACAATTATTAATATAAAACCCTTATATATAGAATTTGACTCATTACCATTATTTGTATGATCAGTACTAATTACAGCAGTTCTGTTATTATTATCTTTACCTGTATTAGCAGGTGCCATTACTATACTATTAACAGATCGAAATCTTAATACCTCGTTCTTTGATCCGTTAGGTGGGGGAGATCCTATC
>WS19_Westerschelde_Ne
AAAGATATTGGACCATTATATTTTATATTTGGTGCTTGAGCCGGTATACTAGGAACATCATTAAGACTTTTAATTCGACTAGAATTAAGACAAACTGGAAGTTTATTAGGAAATGACCATATCTATAACGTAATCGTAACTGCACATGCATTCGTAATAATTTTTTTTATAGTTATACCTATTATAATTGGTGGGTTTGGAAACTGATTAGTGCCATTAATACTAGGGGCTCCAGATATAGCTTTCCCTCGTATAAATAATATAAGATTTTGATTACTACCCCCTTCTTTAACTTTATTATTAGTAGGGGGTATAGTAGAAGGAGGAGTTGGTACTGGATGAACTGTCTATCCTCCTTTATCTTCAAACATTTCTCATTTAGGGTCAGCTGTAGATTTAAGGATTTTTTCTCTTCATTTAGCAGGGGCTTCCTCTATTTTAGGGGCTATTAATTTTATTACAACAATTATTAATATAAAACCCTTATATATAGAATTTGACTCATTACCATTATTTGTATGATCAGTACTAATTACAGCAGTTCTGTTATTATTATCTTTACCTGTATTAGCAGGTGCCATTACTATACTATTAACAGATCGAAATCTTAATACCTCGTTCTTTGATCCGTTAGGTGGGGGAGATCCTATC
>WS20_Westerschelde_Ne
AAAGATATTGGACCATTATATTTTATATTTGGTGCTTGAGCCGGTATACTAGGAACATCATTAAGACTTTTAATTCGACTAGAATTAAGACAAACTGGAAGTTTATTAGGAAATGACCATATCTATAACGTAATCGTAACTGCACATGCATTCGTAATAATTTTTTTTATAGTTATACCTATTATAATTGGTGGGTTTGGAAACTGATTAGTGCCATTAATACTAGGGGCTCCAGATATAGCTTTCCCTCGTATAAATAATATAAGATTTTGATTACTACCCCCTTCTTTAACTTTATTATTAGTAGGGGGTATAGTAGAAGGAGGAGTTGGTACTGGATGAACTGTCTATCCTCCTTTATCTTCAAACATTTCTCATTTAGGGTCAGCTGTAGATTTAAGGATTTTTTCTCTTCATTTAGCAGGGGCTTCCTCTATTTTAGGGGCTATTAATTTTATTACAACAATTATTAATATAAAACCCTTATATATAGAATTTGACTCATTACCATTATTTGTATGATCAGTACTAATTACAGCAGTTCTGTTATTATTATCTTTACCTGTATTAGCAGGTGCCATTACTATACTATTAACAGATCGAAATCTTAATACCTCGTTCTTTGATCCGTTAGGTGGGGGAGATCCTATC
>WS21_Westerschelde_Ne
AAAGATATTGGACCATTATATTTTATATTTGGTGCTTGAGCCGGTATACTAGGAACATCATTAAGACTTTTAATTCGACTAGAATTAAGACAAACTGGAAGTTTATTAGGAAATGACCATATCTATAACGTAATCGTAACTGCACATGCATTCGTAATAATTTTTTTTATAGTTATACCTATTATAATTGGTGGGTTTGGAAACTGATTAGTGCCATTAATACTAGGGGCTCCAGATATAGCTTTCCCTCGTATAAATAATATAAGATTTTGATTACTACCCCCTTCTTTAACTTTATTATTAGTAGGGGGTATAGTAGAAGGAGGAGTTGGTACTGGATGAACTGTCTATCCTCCTTTATCTTCAAACATTTCTCATTTAGGGTCAGCTGTAGATTTAAGGATTTTTTCTCTTCATTTAGCAGGGGCTTCCTCTATTTTAGGGGCTATTAATTTTATTACAACAATTATTAATATAAAACCCTTATATATAGAATTTGACTCATTACCATTATTTGTATGATCAGTACTAATTACAGCAGTTCTGTTATTATTATCTTTACCTGTATTAGCAGGTGCCATTACTATACTATTAACAGATCGAAATCTTAATACCTCGTTCTTTGATCCGTTAGGTGGGGGAGATCCTATC
>WS22_Westerschelde_Ne
AAAGATATTGGACCATTATATTTTATATTTGGTGCTTGAGCCGGTATACTAGGAACATCATTAAGACTTTTAATTCGACTAGAATTAAGACAAACTGGAAGTTTATTAGGAAATGACCATATCTATAACGTAATCGTAACTGCACATGCATTCGTAATAATTTTTTTTATAGTTATACCTATTATAATTGGTGGGTTTGGAAACTGATTAGTGCCATTAATACTAGGGGCTCCAGATATAGCTTTCCCTCGTATAAATAATATAAGATTTTGATTACTACCCCCTTCTTTAACTTTATTATTAGTAGGGGGTATAGTAGAAGGAGGAGTTGGTACTGGATGAACTGTCTATCCTCCTTTATCTTCAAACATTTCTCATTTAGGGTCAGCTGTAGATTTAAGGATTTTTTCTCTTCATTTAGCAGGGGCTTCCTCTATTTTAGGGGCTATTAATTTTATTACAACAATTATTAATATAAAACCCTTATATATAGAATTTGACTCATTACCATTATTTGTATGATCAGTACTAATTACAGCAGTTCTGTTATTATTATCTTTACCTGTATTAGCAGGTGCCATTACTATACTATTAACAGATCGAAATCTTAATACCTCGTTCTTTGATCCGTTAGGTGGGGGAGATCCTATC
>WS23_Westerschelde_Ne
AAAGATATTGGACCATTATATTTTATATTTGGTGCTTGAGCCGGTATACTAGGAACATCATTAAGACTTTTAATTCGACTAGAATTAAGACAAACTGGAAGTTTATTAGGAAATGACCATATCTATAACGTAATCGTAACTGCACATGCATTCGTAATAATTTTTTTTATAGTTATACCTATTATAATTGGTGGGTTTGGAAACTGATTAGTGCCATTAATACTAGGGGCTCCAGATATAGCTTTCCCTCGTATAAATAATATAAGATTTTGATTACTACCCCCTTCTTTAACTTTATTATTAGTAGGGGGTATAGTAGAAGGAGGAGTTGGTACTGGATGAACTGTCTATCCTCCTTTATCTTCAAACATTTCTCATTTAGGGTCAGCTGTAGATTTAAGGATTTTTTCTCTTCATTTAGCAGGGGCTTCCTCTATTTTAGGGGCTATTAATTTTATTACAACAATTATTAATATAAAACCCTTATATATAGAATTTGACTCATTACCATTATTTGTATGATCAGTACTAATTACAGCAGTTCTGTTATTATTATCTTTACCTGTATTAGCAGGTGCCATTACTATACTATTAACAGATCGAAATCTTAATACCTCGTTCTTTGATCCGTTAGGTGGGGGAGATCCTATC
>WS24_Westerschelde_Ne
AAAGATATTGGACCATTATATTTTATATTTGGTGCTTGAGCCGGTATACTAGGAACATCATTAAGACTTTTAATTCGACTAGAATTAAGACAAACTGGAAGTTTATTAGGAAATGACCATATCTATAACGTAATCGTAACTGCACATGCATTCGTAATAATTTTTTTTATAGTTATACCTATTATAATTGGTGGGTTTGGAAACTGATTAGTGCCATTAATACTAGGGGCTCCAGATATAGCTTTCCCTCGTATAAATAATATAAGATTTTGATTACTACCCCCTTCTTTAACTTTATTATTAGTAGGGGGTATAGTAGAAGGAGGAGTTGGTACTGGATGAACTGTCTATCCTCCTTTATCTTCAAACATTTCTCATTTAGGGTCAGCTGTAGATTTAAGGATTTTTTCTCTTCATTTAGCAGGGGCTTCCTCTATTTTAGGGGCTATTAATTTTATTACAACAATTATTAATATAAAACCCTTATATATAGAATTTGACTCATTACCATTATTTGTATGATCAGTACTAATTACAGCAGTTCTGTTATTATTATCTTTACCTGTATTAGCAGGTGCCATTACTATACTATTAACAGATCGAAATCTTAATACCTCGTTCTTTGATCCGTTAGGTGGGGGAGATCCTATC
>WS25_Westerschelde_Ne
AAAGATATTGGACCATTATATTTTATATTTGGTGCTTGAGCCGGTATACTAGGAACATCATTAAGACTTTTAATTCGACTAGAATTAAGACAAACTGGAAGTTTATTAGGAAATGACCATATCTATAACGTAATCGTAACTGCACATGCATTCGTAATAATTTTTTTTATAGTTATACCTATTATAATTGGTGGGTTTGGAAACTGATTAGTGCCATTAATACTAGGGGCTCCAGATATAGCTTTCCCTCGTATAAATAATATAAGATTTTGATTACTACCCCCTTCTTTAACTTTATTATTAGTAGGGGGTATAGTAGAAGGAGGAGTTGGTACTGGATGAACTGTCTATCCTCCTTTATCTTCAAACATTTCTCATTTAGGGTCAGCTGTAGATTTAAGGATTTTTTCTCTTCATTTAGCAGGGGCTTCCTCTATTTTAGGGGCTATTAATTTTATTACAACAATTATTAATATAAAACCCTTATATATAGAATTTGACTCATTACCATTATTTGTATGATCAGTACTAATTACAGCAGTTCTGTTATTATTATCTTTACCTGTATTAGCAGGTGCCATTACTATACTATTAACAGATCGAAATCTTAATACCTCGTTCTTTGATCCGTTAGGTGGGGGAGATCCTATC
>WS26_Westerschelde_Ne
AAAGATATTGGACCATTATATTTTATATTTGGTGCTTGAGCCGGTATACTAGGAACATCATTAAGACTTTTAATTCGACTAGAATTAAGACAAACTGGAAGTTTATTAGGAAATGACCATATCTATAACGTAATCGTAACTGCACATGCATTCGTAATAATTTTTTTTATAGTTATACCTATTATAATTGGTGGGTTTGGAAACTGATTAGTGCCATTAATACTAGGGGCTCCAGATATAGCTTTCCCTCGTATAAATAATATAAGATTTTGATTACTACCCCCTTCTTTAACTTTATTATTAGTAGGGGGTATAGTAGAAGGAGGAGTTGGTACTGGATGAACTGTCTATCCTCCTTTATCTTCAAACATTTCTCATTTAGGGTCAGCTGTAGATTTAAGGATTTTTTCTCTTCATTTAGCAGGGGCTTCCTCTATTTTAGGGGCTATTAATTTTATTACAACAATTATTAATATAAAACCCTTATATATAGAATTTGACTCATTACCATTATTTGTATGATCAGTACTAATTACAGCAGTTCTGTTATTATTATCTTTACCTGTATTAGCAGGTGCCATTACTATACTATTAACAGATCGAAATCTTAATACCTCGTTCTTTGATCCGTTAGGTGGGGGAGATCCTATC
>WS27_Westerschelde_Ne
AAAGATATTGGACCATTATATTTTATATTTGGTGCTTGAGCCGGTATACTAGGAACATCATTAAGACTTTTAATTCGACTAGAATTAAGACAAACTGGAAGTTTATTAGGAAATGACCATATCTATAACGTAATCGTAACTGCACATGCATTCGTAATAATTTTTTTTATAGTTATACCTATTATAATTGGTGGGTTTGGAAACTGATTAGTGCCATTAATACTAGGGGCTCCAGATATAGCTTTCCCTCGTATAAATAATATAAGATTTTGATTACTACCCCCTTCTTTAACTTTATTATTAGTAGGGGGTATAGTAGAAGGAGGAGTTGGTACTGGATGAACTGTCTATCCTCCTTTATCTTCAAACATTTCTCATTTAGGGTCAGCTGTAGATTTAAGGATTTTTTCTCTTCATTTAGCAGGGGCTTCCTCTATTTTAGGGGCTATTAATTTTATTACAACAATTATTAATATAAAACCCTTATATATAGAATTTGACTCATTACCATTATTTGTATGATCAGTACTAATTACAGCAGTTCTGTTATTATTATCTTTACCTGTATTAGCAGGTGCCATTACTATACTATTAACAGATCGAAATCTTAATACCTCGTTCTTTGATCCGTTAGGTGGGGGAGATCCTATC
>WS28_Westerschelde_Ne
AAAGATATTGGACCATTATATTTTATATTTGGTGCTTGAGCCGGTATACTAGGAACATCATTAAGACTTTTAATTCGACTAGAATTAAGACAAACTGGAAGTTTATTAGGAAATGACCATATCTATAACGTAATCGTAACTGCACATGCATTCGTAATAATTTTTTTTATAGTTATACCTATTATAATTGGTGGGTTTGGAAACTGATTAGTGCCATTAATACTAGGGGCTCCAGATATAGCTTTCCCTCGTATAAATAATATAAGATTTTGATTACTACCCCCTTCTTTAACTTTATTATTAGTAGGGGGTATAGTAGAAGGAGGAGTTGGTACTGGATGAACTGTCTATCCTCCTTTATCTTCAAACATTTCTCATTTAGGGTCAGCTGTAGATTTAAGGATTTTTTCTCTTCATTTAGCAGGGGCTTCCTCTATTTTAGGGGCTATTAATTTTATTACAACAATTATTAATATAAAACCCTTATATATAGAATTTGACTCATTACCATTATTTGTATGATCAGTACTAATTACAGCAGTTCTGTTATTATTATCTTTACCTGTATTAGCAGGTGCCATTACTATACTATTAACAGATCGAAATCTTAATACCTCGTTCTTTGATCCGTTAGGTGGGGGAGATCCTATC
>WS29_Westerschelde_Ne
AAAGATATTGGACCATTATATTTTATATTTGGTGCTTGAGCCGGTATACTAGGAACATCATTAAGACTTTTAATTCGACTAGAATTAAGACAAACTGGAAGTTTATTAGGAAATGACCATATCTATAACGTAATCGTAACTGCACATGCATTCGTAATAATTTTTTTTATAGTTATACCTATTATAATTGGTGGGTTTGGAAACTGATTAGTGCCATTAATACTAGGGGCTCCAGATATAGCTTTCCCTCGTATAAATAATATAAGATTTTGATTACTACCCCCTTCTTTAACTTTATTATTAGTAGGGGGTATAGTAGAAGGAGGAGTTGGTACTGGATGAACTGTCTATCCTCCTTTATCTTCAAACATTTCTCATTTAGGGTCAGCTGTAGATTTAAGGATTTTTTCTCTTCATTTAGCAGGGGCTTCCTCTATTTTAGGGGCTATTAATTTTATTACAACAATTATTAATATAAAACCCTTATATATAGAATTTGACTCATTACCATTATTTGTATGATCAGTACTAATTACAGCAGTTCTGTTATTATTATCTTTACCTGTATTAGCAGGTGCCATTACTATACTATTAACAGATCGAAATCTTAATACCTCGTTCTTTGATCCGTTAGGTGGGGGAGATCCTATC
>WS30_Westerschelde_Ne
AAAGATATTGGACCATTATATTTTATATTTGGTGCTTGAGCCGGTATACTAGGAACATCATTAAGACTTTTAATTCGACTAGAATTAAGACAAACTGGAAGTTTATTAGGAAATGACCATATCTATAACGTAATCGTAACTGCACATGCATTCGTAATAATTTTTTTTATAGTTATACCTATTATAATTGGTGGGTTTGGAAACTGATTAGTGCCATTAATACTAGGGGCTCCAGATATAGCTTTCCCTCGTATAAATAATATAAGATTTTGATTACTACCCCCTTCTTTAACTTTATTATTAGTAGGGGGTATAGTAGAAGGAGGAGTTGGTACTGGATGAACTGTCTATCCTCCTTTATCTTCAAACATTTCTCATTTAGGGTCAGCTGTAGATTTAAGGATTTTTTCTCTTCATTTAGCAGGGGCTTCCTCTATTTTAGGGGCTATTAATTTTATTACAACAATTATTAATATAAAACCCTTATATATAGAATTTGACTCATTACCATTATTTGTATGATCAGTACTAATTACAGCAGTTCTGTTATTATTATCTTTACCTGTATTAGCAGGTGCCATTACTATACTATTAACAGATCGAAATCTTAATACCTCGTTCTTTGATCCGTTAGGTGGGGGAGATCCTATC
>WS31_Westerschelde_Ne
AAAGATATTGGACCATTATATTTTATATTTGGTGCTTGAGCCGGTATACTAGGAACATCATTAAGACTTTTAATTCGACTAGAATTAAGACAAACTGGAAGTTTATTAGGAAATGACCATATCTATAACGTAATCGTAACTGCACATGCATTCGTAATAATTTTTTTTATAGTTATACCTATTATAATTGGTGGGTTTGGAAACTGATTAGTGCCATTAATACTAGGGGCTCCAGATATAGCTTTCCCTCGTATAAATAATATAAGATTTTGATTACTACCCCCTTCTTTAACTTTATTATTAGTAGGGGGTATAGTAGAAGGAGGAGTTGGTACTGGATGAACTGTCTATCCTCCTTTATCTTCAAACATTTCTCATTTAGGGTCAGCTGTAGATTTAAGGATTTTTTCTCTTCATTTAGCAGGGGCTTCCTCTATTTTAGGGGCTATTAATTTTATTACAACAATTATTAATATAAAACCCTTATATATAGAATTTGACTCATTACCATTATTTGTATGATCAGTACTAATTACAGCAGTTCTGTTATTATTATCTTTACCTGTATTAGCAGGTGCCATTACTATACTATTAACAGATCGAAATCTTAATACCTCGTTCTTTGATCCGTTAGGTGGGGGAGATCCTATC
>WS32_Westerschelde_Ne
AAAGATATTGGACCATTATATTTTATATTTGGTGCTTGAGCCGGTATACTAGGAACATCATTAAGACTTTTAATTCGACTAGAATTAAGACAAACTGGAAGTTTATTAGGAAATGACCATATCTATAACGTAATCGTAACTGCACATGCATTCGTAATAATTTTTTTTATAGTTATACCTATTATAATTGGTGGGTTTGGAAACTGATTAGTGCCATTAATACTAGGGGCTCCAGATATAGCTTTCCCTCGTATAAATAATATAAGATTTTGATTACTACCCCCTTCTTTAACTTTATTATTAGTAGGGGGTATAGTAGAAGGAGGAGTTGGTACTGGATGAACTGTCTATCCTCCTTTATCTTCAAACATTTCTCATTTAGGGTCAGCTGTAGATTTAAGGATTTTTTCTCTTCATTTAGCAGGGGCTTCCTCTATTTTAGGGGCTATTAATTTTATTACAACAATTATTAATATAAAACCCTTATATATAGAATTTGACTCATTACCATTATTTGTATGATCAGTACTAATTACAGCAGTTCTGTTATTATTATCTTTACCTGTATTAGCAGGTGCCATTACTATACTATTAACAGATCGAAATCTTAATACCTCGTTCTTTGATCCGTTAGGTGGGGGAGATCCTATC
>WS33_Westerschelde_Ne
AAAGATATTGGACCATTATATTTTATATTTGGTGCTTGAGCCGGTATACTAGGAACATCATTAAGACTTTTAATTCGACTAGAATTAAGACAAACTGGAAGTTTATTAGGAAATGACCATATCTATAACGTAATCGTAACTGCACATGCATTCGTAATAATTTTTTTTATAGTTATACCTATTATAATTGGTGGGTTTGGAAACTGATTAGTGCCATTAATACTAGGGGCTCCAGATATAGCTTTCCCTCGTATAAATAATATAAGATTTTGATTACTACCCCCTTCTTTAACTTTATTATTAGTAGGGGGTATAGTAGAAGGAGGAGTTGGTACTGGATGAACTGTCTATCCTCCTTTATCTTCAAACATTTCTCATTTAGGGTCAGCTGTAGATTTAAGGATTTTTTCTCTTCATTTAGCAGGGGCTTCCTCTATTTTAGGGGCTATTAATTTTATTACAACAATTATTAATATAAAACCCTTATATATAGAATTTGACTCATTACCATTATTTGTATGATCAGTACTAATTACAGCAGTTCTGTTATTATTATCTTTACCTGTATTAGCAGGTGCCATTACTATACTATTAACAGATCGAAATCTTAATACCTCGTTCTTTGATCCGTTAGGTGGGGGAGATCCTATC
>WS34_Westerschelde_Ne
AAAGATATTGGACCATTATATTTTATATTTGGTGCTTGAGCCGGTATACTAGGAACATCATTAAGACTTTTAATTCGACTAGAATTAAGACAAACTGGAAGTTTATTAGGAAATGACCATATCTATAACGTAATCGTAACTGCACATGCATTCGTAATAATTTTTTTTATAGTTATACCTATTATAATTGGTGGGTTTGGAAACTGATTAGTGCCATTAATACTAGGGGCTCCAGATATAGCTTTCCCTCGTATAAATAATATAAGATTTTGATTACTACCCCCTTCTTTAACTTTATTATTAGTAGGGGGTATAGTAGAAGGAGGAGTTGGTACTGGATGAACTGTCTATCCTCCTTTATCTTCAAACATTTCTCATTTAGGGTCAGCTGTAGATTTAAGGATTTTTTCTCTTCATTTAGCAGGGGCTTCCTCTATTTTAGGGGCTATTAATTTTATTACAACAATTATTAATATAAAACCCTTATATATAGAATTTGACTCATTACCATTATTTGTATGATCAGTACTAATTACAGCAGTTCTGTTATTATTATCTTTACCTGTATTAGCAGGTGCCATTACTATACTATTAACAGATCGAAATCTTAATACCTCGTTCTTTGATCCGTTAGGTGGGGGAGATCCTATC
>WS35_Westerschelde_Ne
AAAGATATTGGACCATTATATTTTATATTTGGTGCTTGAGCCGGTATACTAGGAACATCATTAAGACTTTTAATTCGACTAGAATTAAGACAAACTGGAAGTTTATTAGGAAATGACCATATCTATAACGTAATCGTAACTGCACATGCATTCGTAATAATTTTTTTTATAGTTATACCTATTATAATTGGTGGGTTTGGAAACTGATTAGTGCCATTAATACTAGGGGCTCCAGATATAGCTTTCCCTCGTATAAATAATATAAGATTTTGATTACTACCCCCTTCTTTAACTTTATTATTAGTAGGGGGTATAGTAGAAGGAGGAGTTGGTACTGGATGAACTGTCTATCCTCCTTTATCTTCAAACATTTCTCATTTAGGGTCAGCTGTAGATTTAAGGATTTTTTCTCTTCATTTAGCAGGGGCTTCCTCTATTTTAGGGGCTATTAATTTTATTACAACAATTATTAATATAAAACCCTTATATATAGAATTTGACTCATTACCATTATTTGTATGATCAGTACTAATTACAGCAGTTCTGTTATTATTATCTTTACCTGTATTAGCAGGTGCCATTACTATACTATTAACAGATCGAAATCTTAATACCTCGTTCTTTGATCCGTTAGGTGGGGGAGATCCTATC
>WS36_Westerschelde_Ne
AAAGATATTGGACCATTATATTTTATATTTGGTGCTTGAGCCGGTATACTAGGAACATCATTAAGACTTTTAATTCGACTAGAATTAAGACAAACTGGAAGTTTATTAGGAAATGACCATATCTATAACGTAATCGTAACTGCACATGCATTCGTAATAATTTTTTTTATAGTTATACCTATTATAATTGGTGGGTTTGGAAACTGATTAGTGCCATTAATACTAGGGGCTCCAGATATAGCTTTCCCTCGTATAAATAATATAAGATTTTGATTACTACCCCCTTCTTTAACTTTATTATTAGTAGGGGGTATAGTAGAAGGAGGAGTTGGTACTGGATGAACTGTCTATCCTCCTTTATCTTCAAACATTTCTCATTTAGGGTCAGCTGTAGATTTAAGGATTTTTTCTCTTCATTTAGCAGGGGCTTCCTCTATTTTAGGGGCTATTAATTTTATTACAACAATTATTAATATAAAACCCTTATATATAGAATTTGACTCATTACCATTATTTGTATGATCAGTACTAATTACAGCAGTTCTGTTATTATTATCTTTACCTGTATTAGCAGGTGCCATTACTATACTATTAACAGATCGAAATCTTAATACCTCGTTCTTTGATCCGTTAGGTGGGGGAGATCCTATC
>WS37_Westerschelde_Ne
AAAGATATTGGACCATTATATTTTATATTTGGTGCTTGAGCCGGTATACTAGGAACATCATTAAGACTTTTAATTCGACTAGAATTAAGACAAACTGGAAGTTTATTAGGAAATGACCATATCTATAACGTAATCGTAACTGCACATGCATTCGTAATAATTTTTTTTATAGTTATACCTATTATAATTGGTGGGTTTGGAAACTGATTAGTGCCATTAATACTAGGGGCTCCAGATATAGCTTTCCCTCGTATAAATAATATAAGATTTTGATTACTACCCCCTTCTTTAACTTTATTATTAGTAGGGGGTATAGTAGAAGGAGGAGTTGGTACTGGATGAACTGTCTATCCTCCTTTATCTTCAAACATTTCTCATTTAGGGTCAGCTGTAGATTTAAGGATTTTTTCTCTTCATTTAGCAGGGGCTTCCTCTATTTTAGGGGCTATTAATTTTATTACAACAATTATTAATATAAAACCCTTATATATAGAATTTGACTCATTACCATTATTTGTATGATCAGTACTAATTACAGCAGTTCTGTTATTATTATCTTTACCTGTATTAGCAGGTGCCATTACTATACTATTAACAGATCGAAATCTTAATACCTCGTTCTTTGATCCGTTAGGTGGGGGAGATCCTATC
>WS38_Westerschelde_Ne
AAAGATATTGGACCATTATATTTTATATTTGGTGCTTGAGCCGGTATACTAGGAACATCATTAAGACTTTTAATTCGACTAGAATTAAGACAAACTGGAAGTTTATTAGGAAATGACCATATCTATAACGTAATCGTAACTGCACATGCATTCGTAATAATTTTTTTTATAGTTATACCTATTATAATTGGTGGGTTTGGAAACTGATTAGTGCCATTAATACTAGGGGCTCCAGATATAGCTTTCCCTCGTATAAATAATATAAGATTTTGATTACTACCCCCTTCTTTAACTTTATTATTAGTAGGGGGTATAGTAGAAGGAGGAGTTGGTACTGGATGAACTGTCTATCCTCCTTTATCTTCAAACATTTCTCATTTAGGGTCAGCTGTAGATTTAAGGATTTTTTCTCTTCATTTAGCAGGGGCTTCCTCTATTTTAGGGGCTATTAATTTTATTACAACAATTATTAATATAAAACCCTTATATATAGAATTTGACTCATTACCATTATTTGTATGATCAGTACTAATTACAGCAGTTCTGTTATTATTATCTTTACCTGTATTAGCAGGTGCCATTACTATACTATTAACAGATCGAAATCTTAATACCTCGTTCTTTGATCCGTTAGGTGGGGGAGATCCTATC
>WS39_Westerschelde_Ne
AAAGATATTGGACCATTATATTTTATATTTGGTGCTTGAGCCGGTATACTAGGAACATCATTAAGACTTTTAATTCGACTAGAATTAAGACAAACTGGAAGTTTATTAGGAAATGACCATATCTATAACGTAATCGTAACTGCACATGCATTCGTAATAATTTTTTTTATAGTTATACCTATTATAATTGGTGGGTTTGGAAACTGATTAGTGCCATTAATACTAGGGGCTCCAGATATAGCTTTCCCTCGTATAAATAATATAAGATTTTGATTACTACCCCCTTCTTTAACTTTATTATTAGTAGGGGGTATAGTAGAAGGAGGAGTTGGTACTGGATGAACTGTCTATCCTCCTTTATCTTCAAACATTTCTCATTTAGGGTCAGCTGTAGATTTAAGGATTTTTTCTCTTCATTTAGCAGGGGCTTCCTCTATTTTAGGGGCTATTAATTTTATTACAACAATTATTAATATAAAACCCTTATATATAGAATTTGACTCATTACCATTATTTGTATGATCAGTACTAATTACAGCAGTTCTGTTATTATTATCTTTACCTGTATTAGCAGGTGCCATTACTATACTATTAACAGATCGAAATCTTAATACCTCGTTCTTTGATCCGTTAGGTGGGGGAGATCCTATC
>WS40_Westerschelde_Ne
AAAGATATTGGACCATTATATTTTATATTTGGTGCTTGAGCCGGTATACTAGGAACATCATTAAGACTTTTAATTCGACTAGAATTAAGACAAACTGGAAGTTTATTAGGAAATGACCATATCTATAACGTAATCGTAACTGCACATGCATTCGTAATAATTTTTTTTATAGTTATACCTATTATAATTGGTGGGTTTGGAAACTGATTAGTGCCATTAATACTAGGGGCTCCAGATATAGCTTTCCCTCGTATAAATAATATAAGATTTTGATTACTACCCCCTTCTTTAACTTTATTATTAGTAGGGGGTATAGTAGAAGGAGGAGTTGGTACTGGATGAACTGTCTATCCTCCTTTATCTTCAAACATTTCTCATTTAGGGTCAGCTGTAGATTTAAGGATTTTTTCTCTTCATTTAGCAGGGGCTTCCTCTATTTTAGGGGCTATTAATTTTATTACAACAATTATTAATATAAAACCCTTATATATAGAATTTGACTCATTACCATTATTTGTATGATCAGTACTAATTACAGCAGTTCTGTTATTATTATCTTTACCTGTATTAGCAGGTGCCATTACTATACTATTAACAGATCGAAATCTTAATACCTCGTTCTTTGATCCGTTAGGTGGGGGAGATCCTATC
>WS41_Westerschelde_Ne
AAAGATATTGGACCATTATATTTTATATTTGGTGCTTGAGCCGGTATACTAGGAACATCATTAAGACTTTTAATTCGACTAGAATTAAGACAAACTGGAAGTTTATTAGGAAATGACCATATCTATAACGTAATCGTAACTGCACATGCATTCGTAATAATTTTTTTTATAGTTATACCTATTATAATTGGTGGGTTTGGAAACTGATTAGTGCCATTAATACTAGGGGCTCCAGATATAGCTTTCCCTCGTATAAATAATATAAGATTTTGATTACTACCCCCTTCTTTAACTTTATTATTAGTAGGGGGTATAGTAGAAGGAGGAGTTGGTACTGGATGAACTGTCTATCCTCCTTTATCTTCAAACATTTCTCATTTAGGGTCAGCTGTAGATTTAAGGATTTTTTCTCTTCATTTAGCAGGGGCTTCCTCTATTTTAGGGGCTATTAATTTTATTACAACAATTATTAATATAAAACCCTTATATATAGAATTTGACTCATTACCATTATTTGTATGATCAGTACTAATTACAGCAGTTCTGTTATTATTATCTTTACCTGTATTAGCAGGTGCCATTACTATACTATTAACAGATCGAAATCTTAATACCTCGTTCTTTGATCCGTTAGGTGGGGGAGATCCTATC
>WS42_Westerschelde_Ne
AAAGATATTGGACCATTATATTTTATATTTGGTGCTTGAGCCGGTATACTAGGAACATCATTAAGACTTTTAATTCGACTAGAATTAAGACAAACTGGAAGTTTATTAGGAAATGACCATATCTATAACGTAATCGTAACTGCACATGCATTCGTAATAATTTTTTTTATAGTTATACCTATTATAATTGGTGGGTTTGGAAACTGATTAGTGCCATTAATACTAGGGGCTCCAGATATAGCTTTCCCTCGTATAAATAATATAAGATTTTGATTACTACCCCCTTCTTTAACTTTATTATTAGTAGGGGGTATAGTAGAAGGAGGAGTTGGTACTGGATGAACTGTCTATCCTCCTTTATCTTCAAACATTTCTCATTTAGGGTCAGCTGTAGATTTAAGGATTTTTTCTCTTCATTTAGCAGGGGCTTCCTCTATTTTAGGGGCTATTAATTTTATTACAACAATTATTAATATAAAACCCTTATATATAGAATTTGACTCATTACCATTATTTGTATGATCAGTACTAATTACAGCAGTTCTGTTATTATTATCTTTACCTGTATTAGCAGGTGCCATTACTATACTATTAACAGATCGAAATCTTAATACCTCGTTCTTTGATCCGTTAGGTGGGGGAGATCCTATC
>WSWesterschelde_Ne
AAAGATATTGGACCATTATATTTTATATTTGGTGCTTGAGCCGGTATACTAGGAACATCATTAAGACTTTTAATTCGACTAGAATTAAGACAAACTGGAAGTTTATTAGGAAATGACCATATTTATAACGTAATCGTAACTGCACATGCATTCGTAATAATTTTTTTTATAGTTATACCTATTATAATTGGTGGGTTTGGAAACTGATTAGTGCCATTAATACTAGGGGCTCCAGATATAGCTTTCCCTCGTATAAATAATATAAGATTTTGATTACTACCCCCTTCTTTAACTTTATTATTAGTAGGGGGTATAGTAGAAAGAGGAGTTGGTACTGGATGAACTGTCTATCCTCCTTTATCTTCAAACATTTCTCATTTAGGGTCAGCTGTAGATTTAAGGATTTTTTCTCTTCATTTAGCAGGGGCTTCCTCTATTTTAGGGGCTATTAATTTTATTACAACAATTATTAATATAAAACCCTTATATATAGAATTTGACTCATTACCATTATTTGTATGATCAGTACTAATTACAGCAGTTCTGTTATTATTATCTTTACCTGTATTAGCAGGTGCCATTACTATACTATTAACAGATCGAAATCTTAATACCTCATTCTTTGATCCGTTAGGTGGGGGAGATCCTATC
>WSWesterschelde_Ne
AAAGATATTGGACCATTATATTTTATATTTGGTGCTTGAGCCGGTATACTAGGAACATCATTAAGACTTTTAATTCGACTAGAATTAAGACAAACTGGAAGTTTATTAGGAAATGACCATATTTATAACGTAATCGTAACTGCACATGCATTCGTAATAATTTTTTTTATAGTTATACCTATTATAATTGGTGGGTTTGGAAACTGATTAGTGCCATTAATACTAGGGGCTCCAGATATAGCTTTCCCTCGTATAAATAATATAAGATTTTGATTACTACCCCCTTCTTTAACTTTATTATTAGTAGGGGGTATAGTAGAAAGAGGAGTTGGTACTGGATGAACTGTCTATCCTCCTTTATCTTCAAACATTTCTCATTTAGGGTCAGCTGTAGATTTAAGGATTTTTTCTCTTCATTTAGCAGGGGCTTCCTCTATTTTAGGGGCTATTAATTTTATTACAACAATTATTAATATAAAACCCTTATATATAGAATTTGACTCATTACCATTATTTGTATGATCAGTACTAATTACAGCAGTTCTGTTATTATTATCTTTACCTGTATTAGCAGGTGCCATTACTATACTATTAACAGATCGAAATCTTAATACCTCGTTCTTTGATCCGTTAGGTGGGGGAGATCCTATC
>WS2_Westerschelde_Ne
AAAGATATTGGACCATTATATTTTATATTTGGTGCTTGAGCCGGTATACTAGGAACATCATTAAGACTTTTAATTCGACTAGAATTAAGACAAACTGGAAGTTTATTAGGAAATGACCATATTTATAACGTAATCGTAACTGCACATGCATTCGTAATAATTTTTTTTATAGTTATACCTATTATAATTGGTGGGTTTGGAAACTGATTAGTGCCATTAATACTAGGGGCTCCAGATATAGCTTTCCCTCGTATAAATAATATAAGATTTTGATTACTACCCCCTTCTTTAACTTTATTATTAGTAGGGGGTATAGTAGAAAGAGGAGTTGGTACTGGATGAACTGTCTATCCTCCTTTATCTTCAAACATTTCTCATTTAGGGTCAGCTGTAGATTTAAGGATTTTTTCTCTTCATTTAGCAGGGGCTTCCTCTATTTTAGGGGCTATTAATTTTATTACAACAATTATTAATATAAAACCCTTATATATAGAATTTGACTCATTACCATTATTTGTATGATCAGTACTAATTACAGCAGTTCTGTTATTATTATCTTTACCTGTATTAGCAGGTGCCATTACTATACTATTAACAGATCGAAATCTTAATACCTCGTTCTTTGATCCGTTAGGTGGGGGAGATCCTATC
>WSWesterschelde_Ne
AAAGATATTGGACCATTATATTTTGTATTTGGTGCTTGAGCCGGTATACTAGGAACATCATTAAGACTTTTGATTCGATTAGAATTAAGACAAACTGGAAGTTTATTAGGAAATGACCATATTTATAACGTAATCGTAACTGCACATGCATTCGTAATAATTTTTTTTATAGTTATACCTATTATAATTGGTGGGTTTGGAAACTGATTAGTGCCATTAATACTAGGGGCTCCAGATATAGCTTTCCCTCGTATAAATAATATAAGATTTTGATTACTACCCCCTTCTTTAACTTTATTATTAGTAGGGGGTATAGTAGAAAGAGGAGTTGGTACTGGATGAACTGTTTATCCTCCTTTAGCTTCAAACATTTCTCATTTAGGGTCAGCTGTAGATTTAAGGATTTTTTCTCTTCATTTAGCAGGGGCTTCCTCTATTTTAGGGGCTATCAATTTTATTACAACAATTATTAATATAAAACCCTTATATATAGAATTTGACTCATTACCATTATTTGTATGATCAGTAATAATTACAGCAGTTCTGTTATTATTATCTTTACCTGTATTAGCAGGTGCCATTACTATACTATTAACAGATCGAAATCTTAATACCTCGTTCTTTGATCCGTTAGGTGGGGGAGATCCTATC
>WS2_Westerschelde_Ne
AAAGATATTGGACCATTATATTTTGTATTTGGTGCTTGAGCCGGTATACTAGGAACATCATTAAGACTTTTGATTCGATTAGAATTAAGACAAACTGGAAGTTTATTAGGAAATGACCATATTTATAACGTAATCGTAACTGCACATGCATTCGTAATAATTTTTTTTATAGTTATACCTATTATAATTGGTGGGTTTGGAAACTGATTAGTGCCATTAATACTAGGGGCTCCAGATATAGCTTTCCCTCGTATAAATAATATAAGATTTTGATTACTACCCCCTTCTTTAACTTTATTATTAGTAGGGGGTATAGTAGAAAGAGGAGTTGGTACTGGATGAACTGTTTATCCTCCTTTAGCTTCAAACATTTCTCATTTAGGGTCAGCTGTAGATTTAAGGATTTTTTCTCTTCATTTAGCAGGGGCTTCCTCTATTTTAGGGGCTATCAATTTTATTACAACAATTATTAATATAAAACCCTTATATATAGAATTTGACTCATTACCATTATTTGTATGATCAGTAATAATTACAGCAGTTCTGTTATTATTATCTTTACCTGTATTAGCAGGTGCCATTACTATACTATTAACAGATCGAAATCTTAATACCTCGTTCTTTGATCCGTTAGGTGGGGGAGATCCTATC
>WS3_Westerschelde_Ne
AAAGATATTGGACCATTATATTTTGTATTTGGTGCTTGAGCCGGTATACTAGGAACATCATTAAGACTTTTGATTCGATTAGAATTAAGACAAACTGGAAGTTTATTAGGAAATGACCATATTTATAACGTAATCGTAACTGCACATGCATTCGTAATAATTTTTTTTATAGTTATACCTATTATAATTGGTGGGTTTGGAAACTGATTAGTGCCATTAATACTAGGGGCTCCAGATATAGCTTTCCCTCGTATAAATAATATAAGATTTTGATTACTACCCCCTTCTTTAACTTTATTATTAGTAGGGGGTATAGTAGAAAGAGGAGTTGGTACTGGATGAACTGTTTATCCTCCTTTAGCTTCAAACATTTCTCATTTAGGGTCAGCTGTAGATTTAAGGATTTTTTCTCTTCATTTAGCAGGGGCTTCCTCTATTTTAGGGGCTATCAATTTTATTACAACAATTATTAATATAAAACCCTTATATATAGAATTTGACTCATTACCATTATTTGTATGATCAGTAATAATTACAGCAGTTCTGTTATTATTATCTTTACCTGTATTAGCAGGTGCCATTACTATACTATTAACAGATCGAAATCTTAATACCTCGTTCTTTGATCCGTTAGGTGGGGGAGATCCTATC
>WS4_Westerschelde_Ne
AAAGATATTGGACCATTATATTTTGTATTTGGTGCTTGAGCCGGTATACTAGGAACATCATTAAGACTTTTGATTCGATTAGAATTAAGACAAACTGGAAGTTTATTAGGAAATGACCATATTTATAACGTAATCGTAACTGCACATGCATTCGTAATAATTTTTTTTATAGTTATACCTATTATAATTGGTGGGTTTGGAAACTGATTAGTGCCATTAATACTAGGGGCTCCAGATATAGCTTTCCCTCGTATAAATAATATAAGATTTTGATTACTACCCCCTTCTTTAACTTTATTATTAGTAGGGGGTATAGTAGAAAGAGGAGTTGGTACTGGATGAACTGTTTATCCTCCTTTAGCTTCAAACATTTCTCATTTAGGGTCAGCTGTAGATTTAAGGATTTTTTCTCTTCATTTAGCAGGGGCTTCCTCTATTTTAGGGGCTATCAATTTTATTACAACAATTATTAATATAAAACCCTTATATATAGAATTTGACTCATTACCATTATTTGTATGATCAGTAATAATTACAGCAGTTCTGTTATTATTATCTTTACCTGTATTAGCAGGTGCCATTACTATACTATTAACAGATCGAAATCTTAATACCTCGTTCTTTGATCCGTTAGGTGGGGGAGATCCTATC
>WS5_Westerschelde_Ne
AAAGATATTGGACCATTATATTTTGTATTTGGTGCTTGAGCCGGTATACTAGGAACATCATTAAGACTTTTGATTCGATTAGAATTAAGACAAACTGGAAGTTTATTAGGAAATGACCATATTTATAACGTAATCGTAACTGCACATGCATTCGTAATAATTTTTTTTATAGTTATACCTATTATAATTGGTGGGTTTGGAAACTGATTAGTGCCATTAATACTAGGGGCTCCAGATATAGCTTTCCCTCGTATAAATAATATAAGATTTTGATTACTACCCCCTTCTTTAACTTTATTATTAGTAGGGGGTATAGTAGAAAGAGGAGTTGGTACTGGATGAACTGTTTATCCTCCTTTAGCTTCAAACATTTCTCATTTAGGGTCAGCTGTAGATTTAAGGATTTTTTCTCTTCATTTAGCAGGGGCTTCCTCTATTTTAGGGGCTATCAATTTTATTACAACAATTATTAATATAAAACCCTTATATATAGAATTTGACTCATTACCATTATTTGTATGATCAGTAATAATTACAGCAGTTCTGTTATTATTATCTTTACCTGTATTAGCAGGTGCCATTACTATACTATTAACAGATCGAAATCTTAATACCTCGTTCTTTGATCCGTTAGGTGGGGGAGATCCTATC
>WS6_Westerschelde_Ne
AAAGATATTGGACCATTATATTTTGTATTTGGTGCTTGAGCCGGTATACTAGGAACATCATTAAGACTTTTGATTCGATTAGAATTAAGACAAACTGGAAGTTTATTAGGAAATGACCATATTTATAACGTAATCGTAACTGCACATGCATTCGTAATAATTTTTTTTATAGTTATACCTATTATAATTGGTGGGTTTGGAAACTGATTAGTGCCATTAATACTAGGGGCTCCAGATATAGCTTTCCCTCGTATAAATAATATAAGATTTTGATTACTACCCCCTTCTTTAACTTTATTATTAGTAGGGGGTATAGTAGAAAGAGGAGTTGGTACTGGATGAACTGTTTATCCTCCTTTAGCTTCAAACATTTCTCATTTAGGGTCAGCTGTAGATTTAAGGATTTTTTCTCTTCATTTAGCAGGGGCTTCCTCTATTTTAGGGGCTATCAATTTTATTACAACAATTATTAATATAAAACCCTTATATATAGAATTTGACTCATTACCATTATTTGTATGATCAGTAATAATTACAGCAGTTCTGTTATTATTATCTTTACCTGTATTAGCAGGTGCCATTACTATACTATTAACAGATCGAAATCTTAATACCTCGTTCTTTGATCCGTTAGGTGGGGGAGATCCTATC
>WS7_Westerschelde_Ne
AAAGATATTGGACCATTATATTTTGTATTTGGTGCTTGAGCCGGTATACTAGGAACATCATTAAGACTTTTGATTCGATTAGAATTAAGACAAACTGGAAGTTTATTAGGAAATGACCATATTTATAACGTAATCGTAACTGCACATGCATTCGTAATAATTTTTTTTATAGTTATACCTATTATAATTGGTGGGTTTGGAAACTGATTAGTGCCATTAATACTAGGGGCTCCAGATATAGCTTTCCCTCGTATAAATAATATAAGATTTTGATTACTACCCCCTTCTTTAACTTTATTATTAGTAGGGGGTATAGTAGAAAGAGGAGTTGGTACTGGATGAACTGTTTATCCTCCTTTAGCTTCAAACATTTCTCATTTAGGGTCAGCTGTAGATTTAAGGATTTTTTCTCTTCATTTAGCAGGGGCTTCCTCTATTTTAGGGGCTATCAATTTTATTACAACAATTATTAATATAAAACCCTTATATATAGAATTTGACTCATTACCATTATTTGTATGATCAGTAATAATTACAGCAGTTCTGTTATTATTATCTTTACCTGTATTAGCAGGTGCCATTACTATACTATTAACAGATCGAAATCTTAATACCTCGTTCTTTGATCCGTTAGGTGGGGGAGATCCTATC
>WS8_Westerschelde_Ne
AAAGATATTGGACCATTATATTTTGTATTTGGTGCTTGAGCCGGTATACTAGGAACATCATTAAGACTTTTGATTCGATTAGAATTAAGACAAACTGGAAGTTTATTAGGAAATGACCATATTTATAACGTAATCGTAACTGCACATGCATTCGTAATAATTTTTTTTATAGTTATACCTATTATAATTGGTGGGTTTGGAAACTGATTAGTGCCATTAATACTAGGGGCTCCAGATATAGCTTTCCCTCGTATAAATAATATAAGATTTTGATTACTACCCCCTTCTTTAACTTTATTATTAGTAGGGGGTATAGTAGAAAGAGGAGTTGGTACTGGATGAACTGTTTATCCTCCTTTAGCTTCAAACATTTCTCATTTAGGGTCAGCTGTAGATTTAAGGATTTTTTCTCTTCATTTAGCAGGGGCTTCCTCTATTTTAGGGGCTATCAATTTTATTACAACAATTATTAATATAAAACCCTTATATATAGAATTTGACTCATTACCATTATTTGTATGATCAGTAATAATTACAGCAGTTCTGTTATTATTATCTTTACCTGTATTAGCAGGTGCCATTACTATACTATTAACAGATCGAAATCTTAATACCTCGTTCTTTGATCCGTTAGGTGGGGGAGATCCTATC
>WS9_Westerschelde_Ne
AAAGATATTGGACCATTATATTTTGTATTTGGTGCTTGAGCCGGTATACTAGGAACATCATTAAGACTTTTGATTCGATTAGAATTAAGACAAACTGGAAGTTTATTAGGAAATGACCATATTTATAACGTAATCGTAACTGCACATGCATTCGTAATAATTTTTTTTATAGTTATACCTATTATAATTGGTGGGTTTGGAAACTGATTAGTGCCATTAATACTAGGGGCTCCAGATATAGCTTTCCCTCGTATAAATAATATAAGATTTTGATTACTACCCCCTTCTTTAACTTTATTATTAGTAGGGGGTATAGTAGAAAGAGGAGTTGGTACTGGATGAACTGTTTATCCTCCTTTAGCTTCAAACATTTCTCATTTAGGGTCAGCTGTAGATTTAAGGATTTTTTCTCTTCATTTAGCAGGGGCTTCCTCTATTTTAGGGGCTATCAATTTTATTACAACAATTATTAATATAAAACCCTTATATATAGAATTTGACTCATTACCATTATTTGTATGATCAGTAATAATTACAGCAGTTCTGTTATTATTATCTTTACCTGTATTAGCAGGTGCCATTACTATACTATTAACAGATCGAAATCTTAATACCTCGTTCTTTGATCCGTTAGGTGGGGGAGATCCTATC
>WS10_Westerschelde_Ne
AAAGATATTGGACCATTATATTTTGTATTTGGTGCTTGAGCCGGTATACTAGGAACATCATTAAGACTTTTGATTCGATTAGAATTAAGACAAACTGGAAGTTTATTAGGAAATGACCATATTTATAACGTAATCGTAACTGCACATGCATTCGTAATAATTTTTTTTATAGTTATACCTATTATAATTGGTGGGTTTGGAAACTGATTAGTGCCATTAATACTAGGGGCTCCAGATATAGCTTTCCCTCGTATAAATAATATAAGATTTTGATTACTACCCCCTTCTTTAACTTTATTATTAGTAGGGGGTATAGTAGAAAGAGGAGTTGGTACTGGATGAACTGTTTATCCTCCTTTAGCTTCAAACATTTCTCATTTAGGGTCAGCTGTAGATTTAAGGATTTTTTCTCTTCATTTAGCAGGGGCTTCCTCTATTTTAGGGGCTATCAATTTTATTACAACAATTATTAATATAAAACCCTTATATATAGAATTTGACTCATTACCATTATTTGTATGATCAGTAATAATTACAGCAGTTCTGTTATTATTATCTTTACCTGTATTAGCAGGTGCCATTACTATACTATTAACAGATCGAAATCTTAATACCTCGTTCTTTGATCCGTTAGGTGGGGGAGATCCTATC
>WS11_Westerschelde_Ne
AAAGATATTGGACCATTATATTTTGTATTTGGTGCTTGAGCCGGTATACTAGGAACATCATTAAGACTTTTGATTCGATTAGAATTAAGACAAACTGGAAGTTTATTAGGAAATGACCATATTTATAACGTAATCGTAACTGCACATGCATTCGTAATAATTTTTTTTATAGTTATACCTATTATAATTGGTGGGTTTGGAAACTGATTAGTGCCATTAATACTAGGGGCTCCAGATATAGCTTTCCCTCGTATAAATAATATAAGATTTTGATTACTACCCCCTTCTTTAACTTTATTATTAGTAGGGGGTATAGTAGAAAGAGGAGTTGGTACTGGATGAACTGTTTATCCTCCTTTAGCTTCAAACATTTCTCATTTAGGGTCAGCTGTAGATTTAAGGATTTTTTCTCTTCATTTAGCAGGGGCTTCCTCTATTTTAGGGGCTATCAATTTTATTACAACAATTATTAATATAAAACCCTTATATATAGAATTTGACTCATTACCATTATTTGTATGATCAGTAATAATTACAGCAGTTCTGTTATTATTATCTTTACCTGTATTAGCAGGTGCCATTACTATACTATTAACAGATCGAAATCTTAATACCTCGTTCTTTGATCCGTTAGGTGGGGGAGATCCTATC
>WS12_Westerschelde_Ne
AAAGATATTGGACCATTATATTTTGTATTTGGTGCTTGAGCCGGTATACTAGGAACATCATTAAGACTTTTGATTCGATTAGAATTAAGACAAACTGGAAGTTTATTAGGAAATGACCATATTTATAACGTAATCGTAACTGCACATGCATTCGTAATAATTTTTTTTATAGTTATACCTATTATAATTGGTGGGTTTGGAAACTGATTAGTGCCATTAATACTAGGGGCTCCAGATATAGCTTTCCCTCGTATAAATAATATAAGATTTTGATTACTACCCCCTTCTTTAACTTTATTATTAGTAGGGGGTATAGTAGAAAGAGGAGTTGGTACTGGATGAACTGTTTATCCTCCTTTAGCTTCAAACATTTCTCATTTAGGGTCAGCTGTAGATTTAAGGATTTTTTCTCTTCATTTAGCAGGGGCTTCCTCTATTTTAGGGGCTATCAATTTTATTACAACAATTATTAATATAAAACCCTTATATATAGAATTTGACTCATTACCATTATTTGTATGATCAGTAATAATTACAGCAGTTCTGTTATTATTATCTTTACCTGTATTAGCAGGTGCCATTACTATACTATTAACAGATCGAAATCTTAATACCTCGTTCTTTGATCCGTTAGGTGGGGGAGATCCTATC
>WS13_Westerschelde_Ne
AAAGATATTGGACCATTATATTTTGTATTTGGTGCTTGAGCCGGTATACTAGGAACATCATTAAGACTTTTGATTCGATTAGAATTAAGACAAACTGGAAGTTTATTAGGAAATGACCATATTTATAACGTAATCGTAACTGCACATGCATTCGTAATAATTTTTTTTATAGTTATACCTATTATAATTGGTGGGTTTGGAAACTGATTAGTGCCATTAATACTAGGGGCTCCAGATATAGCTTTCCCTCGTATAAATAATATAAGATTTTGATTACTACCCCCTTCTTTAACTTTATTATTAGTAGGGGGTATAGTAGAAAGAGGAGTTGGTACTGGATGAACTGTTTATCCTCCTTTAGCTTCAAACATTTCTCATTTAGGGTCAGCTGTAGATTTAAGGATTTTTTCTCTTCATTTAGCAGGGGCTTCCTCTATTTTAGGGGCTATCAATTTTATTACAACAATTATTAATATAAAACCCTTATATATAGAATTTGACTCATTACCATTATTTGTATGATCAGTAATAATTACAGCAGTTCTGTTATTATTATCTTTACCTGTATTAGCAGGTGCCATTACTATACTATTAACAGATCGAAATCTTAATACCTCGTTCTTTGATCCGTTAGGTGGGGGAGATCCTATC
>ELEast_Looe_SW_Eng
AAAGATATTGGAACATTATATTTTATATTTGGTGCTTGAGCCGGTATACTAGGAACATCATTAAGACTTTTAATTCGACTAGAATTAAGACAAACTGGAAGTTTATTAGGAAATGACCATATCTATAACGTAATCGTAACTGCACATGCATTCGTAATAATTTTTTTTATAGTTATACCTATTATAATTGGTGGGTTTGGAAACTGATTAGTGCCATTAATACTAGGGGCTCCAGATATAGCTTTCCCTCGTATAAATAATATAAGATTTTGATTACTACCCCCTTCTTTAACTTTATTATTAGTAGGGGGTATAGTAGAAAGAGGAGTTGGTACTGGATGAACTGTCTATCCTCCTTTATCTTCAAACATTTCTCATTTAGGGTCAGCTGTAGATTTAAGGATTTTTTCTCTTCATTTAGCAGGGGCTTCCTCTATTTTAGGGGCTATTAATTTTATTACAACAATTATTAATATAAAACCCTTATATATAGAATTTGACTCATTACCATTATTTGTATGATCAGTACTAATTACAGCAGTTCTGTTATTATTATCTTTACCTGTATTAGCAGGTGCCATTACTATACTATTAACAGATCGAAATCTTAATACCTCGTTCTTTGATCCGTTAGGTGGGGGAGATCCTATC
>ELEast_Looe_SW_Eng
AAAGATATTGGAACATTATATTTTGTATTTGGTGCTTGAGCCGGTATACTAGGAACATCATTAAGACTTTTGATTCGATTAGAATTAAGACAAACTGGAAGTTTATTAGGAAATGACCATATTTATAACGTAATCGTAACTGCACATGCATTCGTAATAATTTTTTTTATAGTTATACCTATTATAATTGGTGGGTTTGGAAACTGATTAGTGCCATTAATACTAGGGGCTCCAGATATAGCTTTCCCTCGTATAAATAATATAAGATTTTGATTACTACCCCCTTCTTTAACTTTATTATTAGTAGGGGGTATAGTAGAAAGAGGAGTTGGTACTGGATGAACTGTTTATCCTCCTTTAGCTTCAAACATTTCTCATTTAGGGTCAGCTGTAGATTTAAGGATTTTTTCTCTTCATTTAGCAGGGGCTTCCTCTATTTTAGGGGCTATTAATTTTATTACAACAATTATTAATATAAAACCCTTATATATAGAATTTGACTCATTACCATTATTTGTATGATCAGTATTAATTACAGCAGTTCTGTTATTATTATCTTTACCTGTATTAGCAGGTGCCATTACTATACTATTAACAGATCGAAATCTTAATACCTCGTTCTTTGATCCGTTAGGTGGGGGAGATCCTATC
>EL2_East_Looe_SW_Eng
AAAGATATTGGAACATTATATTTTGTATTTGGTGCTTGAGCCGGTATACTAGGAACATCATTAAGACTTTTGATTCGATTAGAATTAAGACAAACTGGAAGTTTATTAGGAAATGACCATATTTATAACGTAATCGTAACTGCACATGCATTCGTAATAATTTTTTTTATAGTTATACCTATTATAATTGGTGGGTTTGGAAACTGATTAGTGCCATTAATACTAGGGGCTCCAGATATAGCTTTCCCTCGTATAAATAATATAAGATTTTGATTACTACCCCCTTCTTTAACTTTATTATTAGTAGGGGGTATAGTAGAAAGAGGAGTTGGTACTGGATGAACTGTTTATCCTCCTTTAGCTTCAAACATTTCTCATTTAGGGTCAGCTGTAGATTTAAGGATTTTTTCTCTTCATTTAGCAGGGGCTTCCTCTATTTTAGGGGCTATTAATTTTATTACAACAATTATTAATATAAAACCCTTATATATAGAATTTGACTCATTACCATTATTTGTATGATCAGTATTAATTACAGCAGTTCTGTTATTATTATCTTTACCTGTATTAGCAGGTGCCATTACTATACTATTAACAGATCGAAATCTTAATACCTCGTTCTTTGATCCGTTAGGTGGGGGAGATCCTATC
>EL3_East_Looe_SW_Eng
AAAGATATTGGAACATTATATTTTGTATTTGGTGCTTGAGCCGGTATACTAGGAACATCATTAAGACTTTTGATTCGATTAGAATTAAGACAAACTGGAAGTTTATTAGGAAATGACCATATTTATAACGTAATCGTAACTGCACATGCATTCGTAATAATTTTTTTTATAGTTATACCTATTATAATTGGTGGGTTTGGAAACTGATTAGTGCCATTAATACTAGGGGCTCCAGATATAGCTTTCCCTCGTATAAATAATATAAGATTTTGATTACTACCCCCTTCTTTAACTTTATTATTAGTAGGGGGTATAGTAGAAAGAGGAGTTGGTACTGGATGAACTGTTTATCCTCCTTTAGCTTCAAACATTTCTCATTTAGGGTCAGCTGTAGATTTAAGGATTTTTTCTCTTCATTTAGCAGGGGCTTCCTCTATTTTAGGGGCTATTAATTTTATTACAACAATTATTAATATAAAACCCTTATATATAGAATTTGACTCATTACCATTATTTGTATGATCAGTATTAATTACAGCAGTTCTGTTATTATTATCTTTACCTGTATTAGCAGGTGCCATTACTATACTATTAACAGATCGAAATCTTAATACCTCGTTCTTTGATCCGTTAGGTGGGGGAGATCCTATC
>ELEast_Looe_SW_Eng
AAAGATATTGGAACATTATATTTTATATTTGGTGCTTGAGCCGGTATACTAGGAACATCATTAAGACTTTTGATTCGATTAGAATTAAGACAAACTGGAAGTTTATTAGGAAATGACCATATTTATAACGTAATCGTAACTGCACATGCATTCGTAATAATTTTTTTTATAGTTATACCTATTATAATTGGTGGGTTTGGAAACTGATTAGTGCCATTAATACTAGGGGCCCCAGATATAGCTTTCCCTCGTATAAATAATATAAGATTTTGATTACTACCCCCTTCTTTAACTTTATTATTAGTAGGGGGTATAGTAGAAAGAGGAGTTGGTACTGGATGAACTGTTTATCCTCCTTTATCTTCAAACATTTCTCATTTAGGGTCAGCTGTAGATTTAAGGATTTTTTCTCTTCATTTAGCAGGGGCTTCCTCTATTTTAGGGGCTATTAATTTTATTACAACAATTATTAATATAAAACCCTTATATATAGAATTTGACTCATTACCATTATTTGTATGATCAGTACTAATTACAGCAGTTCTGTTATTATTGTCTTTACCTGTATTAGCAGGTGCCATTACTATACTATTAACAGATCGAAATCTTAATACCTCGTTCTTTGATCCGTTAGGTGGGGGAGATCCTATC
>ELEast_Looe_SW_Eng
AAAGATATTGGAACATTATATTTTATATTTGGTGCTTGAGCCGGTATACTAGGAACATCATTAAGACTTTTGATTCGATTAGAATTAAGACAAACTGGAAGTTTATTAGGAAATGATCATATTTATAACGTAATCGTAACTGCACATGCATTCGTAATAATTTTTTTTATAGTTATACCTATTATAATTGGTGGGTTTGGAAACTGATTAGTACCATTAATACTAGGGGCCCCAGATATAGCTTTCCCTCGTATAAATAATATAAGATTTTGATTACTACCCCCTTCTTTAACTTTATTATTAGTAGGGGGTATAGTAGAAAGAGGAGTTGGTACTGGATGAACTGTTTATCCTCCTTTATCTTCAAACATTTCTCATTTAGGGTCAGCTGTAGATTTAAGGATTTTTTCTCTTCATTTAGCAGGGGCTTCCTCTATTTTAGGGGCTATTAATTTTATTACAACAATTATTAATATAAAACCCTTATATATAGAATTTGACTCATTACCATTATTTGTATGATCAGTACTAATTACAGCAGTTCTGTTATTATTATCTTTACCTGTATTAGCAGGTGCCATTACTATACTATTAACAGATCGAAATCTTAATACCTCGTTCTTTGATCCGTTAGGTGGGGGAGATCCTATC
>ELEast_Looe_SW_Eng
AAAGATATTGGAACATTATATTTTATATTTGGTGCTTGAGCCGGTATACTAGGAACATCATTAAGACTTTTGATTCGATTAGAATTAAGACAAACTGGAAGTTTATTAGGAAATGACCATATTTATAACGTAATCGTAACTGCACATGCATTCGTAATAATTTTTTTTATAGTTATACCTATTATAATTGGTGGGTTTGGAAACTGATTAGTACCATTAATATTAGGGGCCCCAGATATAGCTTTCCCTCGTATAAATAATATAAGATTTTGATTACTACCCCCTTCTTTAACTTTATTATTAGTAGGGGGTATAGTAGAAAGAGGAGTTGGTACTGGATGAACTGTTTATCCTCCTTTATCTTCAAACATTTCTCATTTAGGGTCAGCTGTAGATTTAAGGATTTTTTCTCTTCATTTAGCAGGGGCTTCCTCTATTTTAGGGGCTATTAATTTTATTACAACAATTATTAATATAAAACCCTTATATATAGAATTTGACTCATTACCATTATTTGTATGATCAGTATTAATTACAGCAGTTCTGTTATTATTATCTTTACCTGTATTAGCAGGTGCCATTACTATACTATTAACAGATCGAAATCTTAATACCTCGTTCTTTGATCCGTTAGGTGGGGGAGATCCTATC
>EL2_East_Looe_SW_Eng
AAAGATATTGGAACATTATATTTTATATTTGGTGCTTGAGCCGGTATACTAGGAACATCATTAAGACTTTTGATTCGATTAGAATTAAGACAAACTGGAAGTTTATTAGGAAATGACCATATTTATAACGTAATCGTAACTGCACATGCATTCGTAATAATTTTTTTTATAGTTATACCTATTATAATTGGTGGGTTTGGAAACTGATTAGTACCATTAATATTAGGGGCCCCAGATATAGCTTTCCCTCGTATAAATAATATAAGATTTTGATTACTACCCCCTTCTTTAACTTTATTATTAGTAGGGGGTATAGTAGAAAGAGGAGTTGGTACTGGATGAACTGTTTATCCTCCTTTATCTTCAAACATTTCTCATTTAGGGTCAGCTGTAGATTTAAGGATTTTTTCTCTTCATTTAGCAGGGGCTTCCTCTATTTTAGGGGCTATTAATTTTATTACAACAATTATTAATATAAAACCCTTATATATAGAATTTGACTCATTACCATTATTTGTATGATCAGTATTAATTACAGCAGTTCTGTTATTATTATCTTTACCTGTATTAGCAGGTGCCATTACTATACTATTAACAGATCGAAATCTTAATACCTCGTTCTTTGATCCGTTAGGTGGGGGAGATCCTATC
>EL3_East_Looe_SW_Eng
AAAGATATTGGAACATTATATTTTATATTTGGTGCTTGAGCCGGTATACTAGGAACATCATTAAGACTTTTGATTCGATTAGAATTAAGACAAACTGGAAGTTTATTAGGAAATGACCATATTTATAACGTAATCGTAACTGCACATGCATTCGTAATAATTTTTTTTATAGTTATACCTATTATAATTGGTGGGTTTGGAAACTGATTAGTACCATTAATATTAGGGGCCCCAGATATAGCTTTCCCTCGTATAAATAATATAAGATTTTGATTACTACCCCCTTCTTTAACTTTATTATTAGTAGGGGGTATAGTAGAAAGAGGAGTTGGTACTGGATGAACTGTTTATCCTCCTTTATCTTCAAACATTTCTCATTTAGGGTCAGCTGTAGATTTAAGGATTTTTTCTCTTCATTTAGCAGGGGCTTCCTCTATTTTAGGGGCTATTAATTTTATTACAACAATTATTAATATAAAACCCTTATATATAGAATTTGACTCATTACCATTATTTGTATGATCAGTATTAATTACAGCAGTTCTGTTATTATTATCTTTACCTGTATTAGCAGGTGCCATTACTATACTATTAACAGATCGAAATCTTAATACCTCGTTCTTTGATCCGTTAGGTGGGGGAGATCCTATC
>EL4_East_Looe_SW_Eng
AAAGATATTGGAACATTATATTTTATATTTGGTGCTTGAGCCGGTATACTAGGAACATCATTAAGACTTTTGATTCGATTAGAATTAAGACAAACTGGAAGTTTATTAGGAAATGACCATATTTATAACGTAATCGTAACTGCACATGCATTCGTAATAATTTTTTTTATAGTTATACCTATTATAATTGGTGGGTTTGGAAACTGATTAGTACCATTAATATTAGGGGCCCCAGATATAGCTTTCCCTCGTATAAATAATATAAGATTTTGATTACTACCCCCTTCTTTAACTTTATTATTAGTAGGGGGTATAGTAGAAAGAGGAGTTGGTACTGGATGAACTGTTTATCCTCCTTTATCTTCAAACATTTCTCATTTAGGGTCAGCTGTAGATTTAAGGATTTTTTCTCTTCATTTAGCAGGGGCTTCCTCTATTTTAGGGGCTATTAATTTTATTACAACAATTATTAATATAAAACCCTTATATATAGAATTTGACTCATTACCATTATTTGTATGATCAGTATTAATTACAGCAGTTCTGTTATTATTATCTTTACCTGTATTAGCAGGTGCCATTACTATACTATTAACAGATCGAAATCTTAATACCTCGTTCTTTGATCCGTTAGGTGGGGGAGATCCTATC
>EL5_East_Looe_SW_Eng
AAAGATATTGGAACATTATATTTTATATTTGGTGCTTGAGCCGGTATACTAGGAACATCATTAAGACTTTTGATTCGATTAGAATTAAGACAAACTGGAAGTTTATTAGGAAATGACCATATTTATAACGTAATCGTAACTGCACATGCATTCGTAATAATTTTTTTTATAGTTATACCTATTATAATTGGTGGGTTTGGAAACTGATTAGTACCATTAATATTAGGGGCCCCAGATATAGCTTTCCCTCGTATAAATAATATAAGATTTTGATTACTACCCCCTTCTTTAACTTTATTATTAGTAGGGGGTATAGTAGAAAGAGGAGTTGGTACTGGATGAACTGTTTATCCTCCTTTATCTTCAAACATTTCTCATTTAGGGTCAGCTGTAGATTTAAGGATTTTTTCTCTTCATTTAGCAGGGGCTTCCTCTATTTTAGGGGCTATTAATTTTATTACAACAATTATTAATATAAAACCCTTATATATAGAATTTGACTCATTACCATTATTTGTATGATCAGTATTAATTACAGCAGTTCTGTTATTATTATCTTTACCTGTATTAGCAGGTGCCATTACTATACTATTAACAGATCGAAATCTTAATACCTCGTTCTTTGATCCGTTAGGTGGGGGAGATCCTATC
>EL6_East_Looe_SW_Eng
AAAGATATTGGAACATTATATTTTATATTTGGTGCTTGAGCCGGTATACTAGGAACATCATTAAGACTTTTGATTCGATTAGAATTAAGACAAACTGGAAGTTTATTAGGAAATGACCATATTTATAACGTAATCGTAACTGCACATGCATTCGTAATAATTTTTTTTATAGTTATACCTATTATAATTGGTGGGTTTGGAAACTGATTAGTACCATTAATATTAGGGGCCCCAGATATAGCTTTCCCTCGTATAAATAATATAAGATTTTGATTACTACCCCCTTCTTTAACTTTATTATTAGTAGGGGGTATAGTAGAAAGAGGAGTTGGTACTGGATGAACTGTTTATCCTCCTTTATCTTCAAACATTTCTCATTTAGGGTCAGCTGTAGATTTAAGGATTTTTTCTCTTCATTTAGCAGGGGCTTCCTCTATTTTAGGGGCTATTAATTTTATTACAACAATTATTAATATAAAACCCTTATATATAGAATTTGACTCATTACCATTATTTGTATGATCAGTATTAATTACAGCAGTTCTGTTATTATTATCTTTACCTGTATTAGCAGGTGCCATTACTATACTATTAACAGATCGAAATCTTAATACCTCGTTCTTTGATCCGTTAGGTGGGGGAGATCCTATC
>EL7_East_Looe_SW_Eng
AAAGATATTGGAACATTATATTTTATATTTGGTGCTTGAGCCGGTATACTAGGAACATCATTAAGACTTTTGATTCGATTAGAATTAAGACAAACTGGAAGTTTATTAGGAAATGACCATATTTATAACGTAATCGTAACTGCACATGCATTCGTAATAATTTTTTTTATAGTTATACCTATTATAATTGGTGGGTTTGGAAACTGATTAGTACCATTAATATTAGGGGCCCCAGATATAGCTTTCCCTCGTATAAATAATATAAGATTTTGATTACTACCCCCTTCTTTAACTTTATTATTAGTAGGGGGTATAGTAGAAAGAGGAGTTGGTACTGGATGAACTGTTTATCCTCCTTTATCTTCAAACATTTCTCATTTAGGGTCAGCTGTAGATTTAAGGATTTTTTCTCTTCATTTAGCAGGGGCTTCCTCTATTTTAGGGGCTATTAATTTTATTACAACAATTATTAATATAAAACCCTTATATATAGAATTTGACTCATTACCATTATTTGTATGATCAGTATTAATTACAGCAGTTCTGTTATTATTATCTTTACCTGTATTAGCAGGTGCCATTACTATACTATTAACAGATCGAAATCTTAATACCTCGTTCTTTGATCCGTTAGGTGGGGGAGATCCTATC
>EL8_East_Looe_SW_Eng
AAAGATATTGGAACATTATATTTTATATTTGGTGCTTGAGCCGGTATACTAGGAACATCATTAAGACTTTTGATTCGATTAGAATTAAGACAAACTGGAAGTTTATTAGGAAATGACCATATTTATAACGTAATCGTAACTGCACATGCATTCGTAATAATTTTTTTTATAGTTATACCTATTATAATTGGTGGGTTTGGAAACTGATTAGTACCATTAATATTAGGGGCCCCAGATATAGCTTTCCCTCGTATAAATAATATAAGATTTTGATTACTACCCCCTTCTTTAACTTTATTATTAGTAGGGGGTATAGTAGAAAGAGGAGTTGGTACTGGATGAACTGTTTATCCTCCTTTATCTTCAAACATTTCTCATTTAGGGTCAGCTGTAGATTTAAGGATTTTTTCTCTTCATTTAGCAGGGGCTTCCTCTATTTTAGGGGCTATTAATTTTATTACAACAATTATTAATATAAAACCCTTATATATAGAATTTGACTCATTACCATTATTTGTATGATCAGTATTAATTACAGCAGTTCTGTTATTATTATCTTTACCTGTATTAGCAGGTGCCATTACTATACTATTAACAGATCGAAATCTTAATACCTCGTTCTTTGATCCGTTAGGTGGGGGAGATCCTATC
>EL9_East_Looe_SW_Eng
AAAGATATTGGAACATTATATTTTATATTTGGTGCTTGAGCCGGTATACTAGGAACATCATTAAGACTTTTGATTCGATTAGAATTAAGACAAACTGGAAGTTTATTAGGAAATGACCATATTTATAACGTAATCGTAACTGCACATGCATTCGTAATAATTTTTTTTATAGTTATACCTATTATAATTGGTGGGTTTGGAAACTGATTAGTACCATTAATATTAGGGGCCCCAGATATAGCTTTCCCTCGTATAAATAATATAAGATTTTGATTACTACCCCCTTCTTTAACTTTATTATTAGTAGGGGGTATAGTAGAAAGAGGAGTTGGTACTGGATGAACTGTTTATCCTCCTTTATCTTCAAACATTTCTCATTTAGGGTCAGCTGTAGATTTAAGGATTTTTTCTCTTCATTTAGCAGGGGCTTCCTCTATTTTAGGGGCTATTAATTTTATTACAACAATTATTAATATAAAACCCTTATATATAGAATTTGACTCATTACCATTATTTGTATGATCAGTATTAATTACAGCAGTTCTGTTATTATTATCTTTACCTGTATTAGCAGGTGCCATTACTATACTATTAACAGATCGAAATCTTAATACCTCGTTCTTTGATCCGTTAGGTGGGGGAGATCCTATC
>EL10_East_Looe_SW_Eng
AAAGATATTGGAACATTATATTTTATATTTGGTGCTTGAGCCGGTATACTAGGAACATCATTAAGACTTTTGATTCGATTAGAATTAAGACAAACTGGAAGTTTATTAGGAAATGACCATATTTATAACGTAATCGTAACTGCACATGCATTCGTAATAATTTTTTTTATAGTTATACCTATTATAATTGGTGGGTTTGGAAACTGATTAGTACCATTAATATTAGGGGCCCCAGATATAGCTTTCCCTCGTATAAATAATATAAGATTTTGATTACTACCCCCTTCTTTAACTTTATTATTAGTAGGGGGTATAGTAGAAAGAGGAGTTGGTACTGGATGAACTGTTTATCCTCCTTTATCTTCAAACATTTCTCATTTAGGGTCAGCTGTAGATTTAAGGATTTTTTCTCTTCATTTAGCAGGGGCTTCCTCTATTTTAGGGGCTATTAATTTTATTACAACAATTATTAATATAAAACCCTTATATATAGAATTTGACTCATTACCATTATTTGTATGATCAGTATTAATTACAGCAGTTCTGTTATTATTATCTTTACCTGTATTAGCAGGTGCCATTACTATACTATTAACAGATCGAAATCTTAATACCTCGTTCTTTGATCCGTTAGGTGGGGGAGATCCTATC
>EL11_East_Looe_SW_Eng
AAAGATATTGGAACATTATATTTTATATTTGGTGCTTGAGCCGGTATACTAGGAACATCATTAAGACTTTTGATTCGATTAGAATTAAGACAAACTGGAAGTTTATTAGGAAATGACCATATTTATAACGTAATCGTAACTGCACATGCATTCGTAATAATTTTTTTTATAGTTATACCTATTATAATTGGTGGGTTTGGAAACTGATTAGTACCATTAATATTAGGGGCCCCAGATATAGCTTTCCCTCGTATAAATAATATAAGATTTTGATTACTACCCCCTTCTTTAACTTTATTATTAGTAGGGGGTATAGTAGAAAGAGGAGTTGGTACTGGATGAACTGTTTATCCTCCTTTATCTTCAAACATTTCTCATTTAGGGTCAGCTGTAGATTTAAGGATTTTTTCTCTTCATTTAGCAGGGGCTTCCTCTATTTTAGGGGCTATTAATTTTATTACAACAATTATTAATATAAAACCCTTATATATAGAATTTGACTCATTACCATTATTTGTATGATCAGTATTAATTACAGCAGTTCTGTTATTATTATCTTTACCTGTATTAGCAGGTGCCATTACTATACTATTAACAGATCGAAATCTTAATACCTCGTTCTTTGATCCGTTAGGTGGGGGAGATCCTATC
>EL12_East_Looe_SW_Eng
AAAGATATTGGAACATTATATTTTATATTTGGTGCTTGAGCCGGTATACTAGGAACATCATTAAGACTTTTGATTCGATTAGAATTAAGACAAACTGGAAGTTTATTAGGAAATGACCATATTTATAACGTAATCGTAACTGCACATGCATTCGTAATAATTTTTTTTATAGTTATACCTATTATAATTGGTGGGTTTGGAAACTGATTAGTACCATTAATATTAGGGGCCCCAGATATAGCTTTCCCTCGTATAAATAATATAAGATTTTGATTACTACCCCCTTCTTTAACTTTATTATTAGTAGGGGGTATAGTAGAAAGAGGAGTTGGTACTGGATGAACTGTTTATCCTCCTTTATCTTCAAACATTTCTCATTTAGGGTCAGCTGTAGATTTAAGGATTTTTTCTCTTCATTTAGCAGGGGCTTCCTCTATTTTAGGGGCTATTAATTTTATTACAACAATTATTAATATAAAACCCTTATATATAGAATTTGACTCATTACCATTATTTGTATGATCAGTATTAATTACAGCAGTTCTGTTATTATTATCTTTACCTGTATTAGCAGGTGCCATTACTATACTATTAACAGATCGAAATCTTAATACCTCGTTCTTTGATCCGTTAGGTGGGGGAGATCCTATC
>EL13_East_Looe_SW_Eng
AAAGATATTGGAACATTATATTTTATATTTGGTGCTTGAGCCGGTATACTAGGAACATCATTAAGACTTTTGATTCGATTAGAATTAAGACAAACTGGAAGTTTATTAGGAAATGACCATATTTATAACGTAATCGTAACTGCACATGCATTCGTAATAATTTTTTTTATAGTTATACCTATTATAATTGGTGGGTTTGGAAACTGATTAGTACCATTAATATTAGGGGCCCCAGATATAGCTTTCCCTCGTATAAATAATATAAGATTTTGATTACTACCCCCTTCTTTAACTTTATTATTAGTAGGGGGTATAGTAGAAAGAGGAGTTGGTACTGGATGAACTGTTTATCCTCCTTTATCTTCAAACATTTCTCATTTAGGGTCAGCTGTAGATTTAAGGATTTTTTCTCTTCATTTAGCAGGGGCTTCCTCTATTTTAGGGGCTATTAATTTTATTACAACAATTATTAATATAAAACCCTTATATATAGAATTTGACTCATTACCATTATTTGTATGATCAGTATTAATTACAGCAGTTCTGTTATTATTATCTTTACCTGTATTAGCAGGTGCCATTACTATACTATTAACAGATCGAAATCTTAATACCTCGTTCTTTGATCCGTTAGGTGGGGGAGATCCTATC
>EL14_East_Looe_SW_Eng
AAAGATATTGGAACATTATATTTTATATTTGGTGCTTGAGCCGGTATACTAGGAACATCATTAAGACTTTTGATTCGATTAGAATTAAGACAAACTGGAAGTTTATTAGGAAATGACCATATTTATAACGTAATCGTAACTGCACATGCATTCGTAATAATTTTTTTTATAGTTATACCTATTATAATTGGTGGGTTTGGAAACTGATTAGTACCATTAATATTAGGGGCCCCAGATATAGCTTTCCCTCGTATAAATAATATAAGATTTTGATTACTACCCCCTTCTTTAACTTTATTATTAGTAGGGGGTATAGTAGAAAGAGGAGTTGGTACTGGATGAACTGTTTATCCTCCTTTATCTTCAAACATTTCTCATTTAGGGTCAGCTGTAGATTTAAGGATTTTTTCTCTTCATTTAGCAGGGGCTTCCTCTATTTTAGGGGCTATTAATTTTATTACAACAATTATTAATATAAAACCCTTATATATAGAATTTGACTCATTACCATTATTTGTATGATCAGTATTAATTACAGCAGTTCTGTTATTATTATCTTTACCTGTATTAGCAGGTGCCATTACTATACTATTAACAGATCGAAATCTTAATACCTCGTTCTTTGATCCGTTAGGTGGGGGAGATCCTATC
>EL15_East_Looe_SW_Eng
AAAGATATTGGAACATTATATTTTATATTTGGTGCTTGAGCCGGTATACTAGGAACATCATTAAGACTTTTGATTCGATTAGAATTAAGACAAACTGGAAGTTTATTAGGAAATGACCATATTTATAACGTAATCGTAACTGCACATGCATTCGTAATAATTTTTTTTATAGTTATACCTATTATAATTGGTGGGTTTGGAAACTGATTAGTACCATTAATATTAGGGGCCCCAGATATAGCTTTCCCTCGTATAAATAATATAAGATTTTGATTACTACCCCCTTCTTTAACTTTATTATTAGTAGGGGGTATAGTAGAAAGAGGAGTTGGTACTGGATGAACTGTTTATCCTCCTTTATCTTCAAACATTTCTCATTTAGGGTCAGCTGTAGATTTAAGGATTTTTTCTCTTCATTTAGCAGGGGCTTCCTCTATTTTAGGGGCTATTAATTTTATTACAACAATTATTAATATAAAACCCTTATATATAGAATTTGACTCATTACCATTATTTGTATGATCAGTATTAATTACAGCAGTTCTGTTATTATTATCTTTACCTGTATTAGCAGGTGCCATTACTATACTATTAACAGATCGAAATCTTAATACCTCGTTCTTTGATCCGTTAGGTGGGGGAGATCCTATC
>EL16_East_Looe_SW_Eng
AAAGATATTGGAACATTATATTTTATATTTGGTGCTTGAGCCGGTATACTAGGAACATCATTAAGACTTTTGATTCGATTAGAATTAAGACAAACTGGAAGTTTATTAGGAAATGACCATATTTATAACGTAATCGTAACTGCACATGCATTCGTAATAATTTTTTTTATAGTTATACCTATTATAATTGGTGGGTTTGGAAACTGATTAGTACCATTAATATTAGGGGCCCCAGATATAGCTTTCCCTCGTATAAATAATATAAGATTTTGATTACTACCCCCTTCTTTAACTTTATTATTAGTAGGGGGTATAGTAGAAAGAGGAGTTGGTACTGGATGAACTGTTTATCCTCCTTTATCTTCAAACATTTCTCATTTAGGGTCAGCTGTAGATTTAAGGATTTTTTCTCTTCATTTAGCAGGGGCTTCCTCTATTTTAGGGGCTATTAATTTTATTACAACAATTATTAATATAAAACCCTTATATATAGAATTTGACTCATTACCATTATTTGTATGATCAGTATTAATTACAGCAGTTCTGTTATTATTATCTTTACCTGTATTAGCAGGTGCCATTACTATACTATTAACAGATCGAAATCTTAATACCTCGTTCTTTGATCCGTTAGGTGGGGGAGATCCTATC
>EL17_East_Looe_SW_Eng
AAAGATATTGGAACATTATATTTTATATTTGGTGCTTGAGCCGGTATACTAGGAACATCATTAAGACTTTTGATTCGATTAGAATTAAGACAAACTGGAAGTTTATTAGGAAATGACCATATTTATAACGTAATCGTAACTGCACATGCATTCGTAATAATTTTTTTTATAGTTATACCTATTATAATTGGTGGGTTTGGAAACTGATTAGTACCATTAATATTAGGGGCCCCAGATATAGCTTTCCCTCGTATAAATAATATAAGATTTTGATTACTACCCCCTTCTTTAACTTTATTATTAGTAGGGGGTATAGTAGAAAGAGGAGTTGGTACTGGATGAACTGTTTATCCTCCTTTATCTTCAAACATTTCTCATTTAGGGTCAGCTGTAGATTTAAGGATTTTTTCTCTTCATTTAGCAGGGGCTTCCTCTATTTTAGGGGCTATTAATTTTATTACAACAATTATTAATATAAAACCCTTATATATAGAATTTGACTCATTACCATTATTTGTATGATCAGTATTAATTACAGCAGTTCTGTTATTATTATCTTTACCTGTATTAGCAGGTGCCATTACTATACTATTAACAGATCGAAATCTTAATACCTCGTTCTTTGATCCGTTAGGTGGGGGAGATCCTATC
>EL18_East_Looe_SW_Eng
AAAGATATTGGAACATTATATTTTATATTTGGTGCTTGAGCCGGTATACTAGGAACATCATTAAGACTTTTGATTCGATTAGAATTAAGACAAACTGGAAGTTTATTAGGAAATGACCATATTTATAACGTAATCGTAACTGCACATGCATTCGTAATAATTTTTTTTATAGTTATACCTATTATAATTGGTGGGTTTGGAAACTGATTAGTACCATTAATATTAGGGGCCCCAGATATAGCTTTCCCTCGTATAAATAATATAAGATTTTGATTACTACCCCCTTCTTTAACTTTATTATTAGTAGGGGGTATAGTAGAAAGAGGAGTTGGTACTGGATGAACTGTTTATCCTCCTTTATCTTCAAACATTTCTCATTTAGGGTCAGCTGTAGATTTAAGGATTTTTTCTCTTCATTTAGCAGGGGCTTCCTCTATTTTAGGGGCTATTAATTTTATTACAACAATTATTAATATAAAACCCTTATATATAGAATTTGACTCATTACCATTATTTGTATGATCAGTATTAATTACAGCAGTTCTGTTATTATTATCTTTACCTGTATTAGCAGGTGCCATTACTATACTATTAACAGATCGAAATCTTAATACCTCGTTCTTTGATCCGTTAGGTGGGGGAGATCCTATC
>EL19_East_Looe_SW_Eng
AAAGATATTGGAACATTATATTTTATATTTGGTGCTTGAGCCGGTATACTAGGAACATCATTAAGACTTTTGATTCGATTAGAATTAAGACAAACTGGAAGTTTATTAGGAAATGACCATATTTATAACGTAATCGTAACTGCACATGCATTCGTAATAATTTTTTTTATAGTTATACCTATTATAATTGGTGGGTTTGGAAACTGATTAGTACCATTAATATTAGGGGCCCCAGATATAGCTTTCCCTCGTATAAATAATATAAGATTTTGATTACTACCCCCTTCTTTAACTTTATTATTAGTAGGGGGTATAGTAGAAAGAGGAGTTGGTACTGGATGAACTGTTTATCCTCCTTTATCTTCAAACATTTCTCATTTAGGGTCAGCTGTAGATTTAAGGATTTTTTCTCTTCATTTAGCAGGGGCTTCCTCTATTTTAGGGGCTATTAATTTTATTACAACAATTATTAATATAAAACCCTTATATATAGAATTTGACTCATTACCATTATTTGTATGATCAGTATTAATTACAGCAGTTCTGTTATTATTATCTTTACCTGTATTAGCAGGTGCCATTACTATACTATTAACAGATCGAAATCTTAATACCTCGTTCTTTGATCCGTTAGGTGGGGGAGATCCTATC
>EL20_East_Looe_SW_Eng
AAAGATATTGGAACATTATATTTTATATTTGGTGCTTGAGCCGGTATACTAGGAACATCATTAAGACTTTTGATTCGATTAGAATTAAGACAAACTGGAAGTTTATTAGGAAATGACCATATTTATAACGTAATCGTAACTGCACATGCATTCGTAATAATTTTTTTTATAGTTATACCTATTATAATTGGTGGGTTTGGAAACTGATTAGTACCATTAATATTAGGGGCCCCAGATATAGCTTTCCCTCGTATAAATAATATAAGATTTTGATTACTACCCCCTTCTTTAACTTTATTATTAGTAGGGGGTATAGTAGAAAGAGGAGTTGGTACTGGATGAACTGTTTATCCTCCTTTATCTTCAAACATTTCTCATTTAGGGTCAGCTGTAGATTTAAGGATTTTTTCTCTTCATTTAGCAGGGGCTTCCTCTATTTTAGGGGCTATTAATTTTATTACAACAATTATTAATATAAAACCCTTATATATAGAATTTGACTCATTACCATTATTTGTATGATCAGTATTAATTACAGCAGTTCTGTTATTATTATCTTTACCTGTATTAGCAGGTGCCATTACTATACTATTAACAGATCGAAATCTTAATACCTCGTTCTTTGATCCGTTAGGTGGGGGAGATCCTATC
>EL21_East_Looe_SW_Eng
AAAGATATTGGAACATTATATTTTATATTTGGTGCTTGAGCCGGTATACTAGGAACATCATTAAGACTTTTGATTCGATTAGAATTAAGACAAACTGGAAGTTTATTAGGAAATGACCATATTTATAACGTAATCGTAACTGCACATGCATTCGTAATAATTTTTTTTATAGTTATACCTATTATAATTGGTGGGTTTGGAAACTGATTAGTACCATTAATATTAGGGGCCCCAGATATAGCTTTCCCTCGTATAAATAATATAAGATTTTGATTACTACCCCCTTCTTTAACTTTATTATTAGTAGGGGGTATAGTAGAAAGAGGAGTTGGTACTGGATGAACTGTTTATCCTCCTTTATCTTCAAACATTTCTCATTTAGGGTCAGCTGTAGATTTAAGGATTTTTTCTCTTCATTTAGCAGGGGCTTCCTCTATTTTAGGGGCTATTAATTTTATTACAACAATTATTAATATAAAACCCTTATATATAGAATTTGACTCATTACCATTATTTGTATGATCAGTATTAATTACAGCAGTTCTGTTATTATTATCTTTACCTGTATTAGCAGGTGCCATTACTATACTATTAACAGATCGAAATCTTAATACCTCGTTCTTTGATCCGTTAGGTGGGGGAGATCCTATC
>EL22_East_Looe_SW_Eng
AAAGATATTGGAACATTATATTTTATATTTGGTGCTTGAGCCGGTATACTAGGAACATCATTAAGACTTTTGATTCGATTAGAATTAAGACAAACTGGAAGTTTATTAGGAAATGACCATATTTATAACGTAATCGTAACTGCACATGCATTCGTAATAATTTTTTTTATAGTTATACCTATTATAATTGGTGGGTTTGGAAACTGATTAGTACCATTAATATTAGGGGCCCCAGATATAGCTTTCCCTCGTATAAATAATATAAGATTTTGATTACTACCCCCTTCTTTAACTTTATTATTAGTAGGGGGTATAGTAGAAAGAGGAGTTGGTACTGGATGAACTGTTTATCCTCCTTTATCTTCAAACATTTCTCATTTAGGGTCAGCTGTAGATTTAAGGATTTTTTCTCTTCATTTAGCAGGGGCTTCCTCTATTTTAGGGGCTATTAATTTTATTACAACAATTATTAATATAAAACCCTTATATATAGAATTTGACTCATTACCATTATTTGTATGATCAGTATTAATTACAGCAGTTCTGTTATTATTATCTTTACCTGTATTAGCAGGTGCCATTACTATACTATTAACAGATCGAAATCTTAATACCTCGTTCTTTGATCCGTTAGGTGGGGGAGATCCTATC
>EL23_East_Looe_SW_Eng
AAAGATATTGGAACATTATATTTTATATTTGGTGCTTGAGCCGGTATACTAGGAACATCATTAAGACTTTTGATTCGATTAGAATTAAGACAAACTGGAAGTTTATTAGGAAATGACCATATTTATAACGTAATCGTAACTGCACATGCATTCGTAATAATTTTTTTTATAGTTATACCTATTATAATTGGTGGGTTTGGAAACTGATTAGTACCATTAATATTAGGGGCCCCAGATATAGCTTTCCCTCGTATAAATAATATAAGATTTTGATTACTACCCCCTTCTTTAACTTTATTATTAGTAGGGGGTATAGTAGAAAGAGGAGTTGGTACTGGATGAACTGTTTATCCTCCTTTATCTTCAAACATTTCTCATTTAGGGTCAGCTGTAGATTTAAGGATTTTTTCTCTTCATTTAGCAGGGGCTTCCTCTATTTTAGGGGCTATTAATTTTATTACAACAATTATTAATATAAAACCCTTATATATAGAATTTGACTCATTACCATTATTTGTATGATCAGTATTAATTACAGCAGTTCTGTTATTATTATCTTTACCTGTATTAGCAGGTGCCATTACTATACTATTAACAGATCGAAATCTTAATACCTCGTTCTTTGATCCGTTAGGTGGGGGAGATCCTATC
>EL24_East_Looe_SW_Eng
AAAGATATTGGAACATTATATTTTATATTTGGTGCTTGAGCCGGTATACTAGGAACATCATTAAGACTTTTGATTCGATTAGAATTAAGACAAACTGGAAGTTTATTAGGAAATGACCATATTTATAACGTAATCGTAACTGCACATGCATTCGTAATAATTTTTTTTATAGTTATACCTATTATAATTGGTGGGTTTGGAAACTGATTAGTACCATTAATATTAGGGGCCCCAGATATAGCTTTCCCTCGTATAAATAATATAAGATTTTGATTACTACCCCCTTCTTTAACTTTATTATTAGTAGGGGGTATAGTAGAAAGAGGAGTTGGTACTGGATGAACTGTTTATCCTCCTTTATCTTCAAACATTTCTCATTTAGGGTCAGCTGTAGATTTAAGGATTTTTTCTCTTCATTTAGCAGGGGCTTCCTCTATTTTAGGGGCTATTAATTTTATTACAACAATTATTAATATAAAACCCTTATATATAGAATTTGACTCATTACCATTATTTGTATGATCAGTATTAATTACAGCAGTTCTGTTATTATTATCTTTACCTGTATTAGCAGGTGCCATTACTATACTATTAACAGATCGAAATCTTAATACCTCGTTCTTTGATCCGTTAGGTGGGGGAGATCCTATC
>EL25_East_Looe_SW_Eng
AAAGATATTGGAACATTATATTTTATATTTGGTGCTTGAGCCGGTATACTAGGAACATCATTAAGACTTTTGATTCGATTAGAATTAAGACAAACTGGAAGTTTATTAGGAAATGACCATATTTATAACGTAATCGTAACTGCACATGCATTCGTAATAATTTTTTTTATAGTTATACCTATTATAATTGGTGGGTTTGGAAACTGATTAGTACCATTAATATTAGGGGCCCCAGATATAGCTTTCCCTCGTATAAATAATATAAGATTTTGATTACTACCCCCTTCTTTAACTTTATTATTAGTAGGGGGTATAGTAGAAAGAGGAGTTGGTACTGGATGAACTGTTTATCCTCCTTTATCTTCAAACATTTCTCATTTAGGGTCAGCTGTAGATTTAAGGATTTTTTCTCTTCATTTAGCAGGGGCTTCCTCTATTTTAGGGGCTATTAATTTTATTACAACAATTATTAATATAAAACCCTTATATATAGAATTTGACTCATTACCATTATTTGTATGATCAGTATTAATTACAGCAGTTCTGTTATTATTATCTTTACCTGTATTAGCAGGTGCCATTACTATACTATTAACAGATCGAAATCTTAATACCTCGTTCTTTGATCCGTTAGGTGGGGGAGATCCTATC
>EL26_East_Looe_SW_Eng
AAAGATATTGGAACATTATATTTTATATTTGGTGCTTGAGCCGGTATACTAGGAACATCATTAAGACTTTTGATTCGATTAGAATTAAGACAAACTGGAAGTTTATTAGGAAATGACCATATTTATAACGTAATCGTAACTGCACATGCATTCGTAATAATTTTTTTTATAGTTATACCTATTATAATTGGTGGGTTTGGAAACTGATTAGTACCATTAATATTAGGGGCCCCAGATATAGCTTTCCCTCGTATAAATAATATAAGATTTTGATTACTACCCCCTTCTTTAACTTTATTATTAGTAGGGGGTATAGTAGAAAGAGGAGTTGGTACTGGATGAACTGTTTATCCTCCTTTATCTTCAAACATTTCTCATTTAGGGTCAGCTGTAGATTTAAGGATTTTTTCTCTTCATTTAGCAGGGGCTTCCTCTATTTTAGGGGCTATTAATTTTATTACAACAATTATTAATATAAAACCCTTATATATAGAATTTGACTCATTACCATTATTTGTATGATCAGTATTAATTACAGCAGTTCTGTTATTATTATCTTTACCTGTATTAGCAGGTGCCATTACTATACTATTAACAGATCGAAATCTTAATACCTCGTTCTTTGATCCGTTAGGTGGGGGAGATCCTATC
>EL27_East_Looe_SW_Eng
AAAGATATTGGAACATTATATTTTATATTTGGTGCTTGAGCCGGTATACTAGGAACATCATTAAGACTTTTGATTCGATTAGAATTAAGACAAACTGGAAGTTTATTAGGAAATGACCATATTTATAACGTAATCGTAACTGCACATGCATTCGTAATAATTTTTTTTATAGTTATACCTATTATAATTGGTGGGTTTGGAAACTGATTAGTACCATTAATATTAGGGGCCCCAGATATAGCTTTCCCTCGTATAAATAATATAAGATTTTGATTACTACCCCCTTCTTTAACTTTATTATTAGTAGGGGGTATAGTAGAAAGAGGAGTTGGTACTGGATGAACTGTTTATCCTCCTTTATCTTCAAACATTTCTCATTTAGGGTCAGCTGTAGATTTAAGGATTTTTTCTCTTCATTTAGCAGGGGCTTCCTCTATTTTAGGGGCTATTAATTTTATTACAACAATTATTAATATAAAACCCTTATATATAGAATTTGACTCATTACCATTATTTGTATGATCAGTATTAATTACAGCAGTTCTGTTATTATTATCTTTACCTGTATTAGCAGGTGCCATTACTATACTATTAACAGATCGAAATCTTAATACCTCGTTCTTTGATCCGTTAGGTGGGGGAGATCCTATC
>EL28_East_Looe_SW_Eng
AAAGATATTGGAACATTATATTTTATATTTGGTGCTTGAGCCGGTATACTAGGAACATCATTAAGACTTTTGATTCGATTAGAATTAAGACAAACTGGAAGTTTATTAGGAAATGACCATATTTATAACGTAATCGTAACTGCACATGCATTCGTAATAATTTTTTTTATAGTTATACCTATTATAATTGGTGGGTTTGGAAACTGATTAGTACCATTAATATTAGGGGCCCCAGATATAGCTTTCCCTCGTATAAATAATATAAGATTTTGATTACTACCCCCTTCTTTAACTTTATTATTAGTAGGGGGTATAGTAGAAAGAGGAGTTGGTACTGGATGAACTGTTTATCCTCCTTTATCTTCAAACATTTCTCATTTAGGGTCAGCTGTAGATTTAAGGATTTTTTCTCTTCATTTAGCAGGGGCTTCCTCTATTTTAGGGGCTATTAATTTTATTACAACAATTATTAATATAAAACCCTTATATATAGAATTTGACTCATTACCATTATTTGTATGATCAGTATTAATTACAGCAGTTCTGTTATTATTATCTTTACCTGTATTAGCAGGTGCCATTACTATACTATTAACAGATCGAAATCTTAATACCTCGTTCTTTGATCCGTTAGGTGGGGGAGATCCTATC
>EL29_East_Looe_SW_Eng
AAAGATATTGGAACATTATATTTTATATTTGGTGCTTGAGCCGGTATACTAGGAACATCATTAAGACTTTTGATTCGATTAGAATTAAGACAAACTGGAAGTTTATTAGGAAATGACCATATTTATAACGTAATCGTAACTGCACATGCATTCGTAATAATTTTTTTTATAGTTATACCTATTATAATTGGTGGGTTTGGAAACTGATTAGTACCATTAATATTAGGGGCCCCAGATATAGCTTTCCCTCGTATAAATAATATAAGATTTTGATTACTACCCCCTTCTTTAACTTTATTATTAGTAGGGGGTATAGTAGAAAGAGGAGTTGGTACTGGATGAACTGTTTATCCTCCTTTATCTTCAAACATTTCTCATTTAGGGTCAGCTGTAGATTTAAGGATTTTTTCTCTTCATTTAGCAGGGGCTTCCTCTATTTTAGGGGCTATTAATTTTATTACAACAATTATTAATATAAAACCCTTATATATAGAATTTGACTCATTACCATTATTTGTATGATCAGTATTAATTACAGCAGTTCTGTTATTATTATCTTTACCTGTATTAGCAGGTGCCATTACTATACTATTAACAGATCGAAATCTTAATACCTCGTTCTTTGATCCGTTAGGTGGGGGAGATCCTATC
>EL30_East_Looe_SW_Eng
AAAGATATTGGAACATTATATTTTATATTTGGTGCTTGAGCCGGTATACTAGGAACATCATTAAGACTTTTGATTCGATTAGAATTAAGACAAACTGGAAGTTTATTAGGAAATGACCATATTTATAACGTAATCGTAACTGCACATGCATTCGTAATAATTTTTTTTATAGTTATACCTATTATAATTGGTGGGTTTGGAAACTGATTAGTACCATTAATATTAGGGGCCCCAGATATAGCTTTCCCTCGTATAAATAATATAAGATTTTGATTACTACCCCCTTCTTTAACTTTATTATTAGTAGGGGGTATAGTAGAAAGAGGAGTTGGTACTGGATGAACTGTTTATCCTCCTTTATCTTCAAACATTTCTCATTTAGGGTCAGCTGTAGATTTAAGGATTTTTTCTCTTCATTTAGCAGGGGCTTCCTCTATTTTAGGGGCTATTAATTTTATTACAACAATTATTAATATAAAACCCTTATATATAGAATTTGACTCATTACCATTATTTGTATGATCAGTATTAATTACAGCAGTTCTGTTATTATTATCTTTACCTGTATTAGCAGGTGCCATTACTATACTATTAACAGATCGAAATCTTAATACCTCGTTCTTTGATCCGTTAGGTGGGGGAGATCCTATC
>KIKilkieran_Lake_W_Ire
AAAGATATTGGAACATTATATTTTGTATTTGGTGCTTGAGCCGGTATACTAGGAACATCATTAAGACTTTTGATTCGATTAGAATTAAGACAAACTGGAAGTTTATTAGGAAATGACCATATTTATAACGTAATCGTAACTGCACATGCATTCGTAATAATTTTTTTTATAGTTATACCTATTATAATTGGTGGGTTTGGAAACTGATTAGTGCCATTAATACTAGGGGCTCCAGATATAGCTTTCCCTCGTATAAATAATATAAGATTTTGATTACTACCCCCTTCTTTAACTTTATTATTAGTAGGGGGTATAGTAGAAAGAGGAGTTGGTACTGGATGAACTGTTTATCCTCCTTTAGCTTCAAACATTTCTCATTTAGGGTCAGCTGTAGATTTAAGGATTTTTTCTCTTCATTTAGCAGGGGCTTCCTCTATTTTAGGGGCTATCAATTTTATTACAACAATTATTAATATAAAACCCTTATATATAGAATTTGACTCATTACCATTATTTGTATGATCAGTATTAATTACAGCAGTTCTGTTATTATTATCTTTACCTGTATTAGCAGGTGCCATTACTATACTATTAACAGATCGAAATCTTAATACCTCGTTCTTTGATCCGTTAGGTGGGGGAGATCCTATC
>KI2_Kilkieran_Lake_W_Ire
AAAGATATTGGAACATTATATTTTGTATTTGGTGCTTGAGCCGGTATACTAGGAACATCATTAAGACTTTTGATTCGATTAGAATTAAGACAAACTGGAAGTTTATTAGGAAATGACCATATTTATAACGTAATCGTAACTGCACATGCATTCGTAATAATTTTTTTTATAGTTATACCTATTATAATTGGTGGGTTTGGAAACTGATTAGTGCCATTAATACTAGGGGCTCCAGATATAGCTTTCCCTCGTATAAATAATATAAGATTTTGATTACTACCCCCTTCTTTAACTTTATTATTAGTAGGGGGTATAGTAGAAAGAGGAGTTGGTACTGGATGAACTGTTTATCCTCCTTTAGCTTCAAACATTTCTCATTTAGGGTCAGCTGTAGATTTAAGGATTTTTTCTCTTCATTTAGCAGGGGCTTCCTCTATTTTAGGGGCTATCAATTTTATTACAACAATTATTAATATAAAACCCTTATATATAGAATTTGACTCATTACCATTATTTGTATGATCAGTATTAATTACAGCAGTTCTGTTATTATTATCTTTACCTGTATTAGCAGGTGCCATTACTATACTATTAACAGATCGAAATCTTAATACCTCGTTCTTTGATCCGTTAGGTGGGGGAGATCCTATC
>KI3_Kilkieran_Lake_W_Ire
AAAGATATTGGAACATTATATTTTGTATTTGGTGCTTGAGCCGGTATACTAGGAACATCATTAAGACTTTTGATTCGATTAGAATTAAGACAAACTGGAAGTTTATTAGGAAATGACCATATTTATAACGTAATCGTAACTGCACATGCATTCGTAATAATTTTTTTTATAGTTATACCTATTATAATTGGTGGGTTTGGAAACTGATTAGTGCCATTAATACTAGGGGCTCCAGATATAGCTTTCCCTCGTATAAATAATATAAGATTTTGATTACTACCCCCTTCTTTAACTTTATTATTAGTAGGGGGTATAGTAGAAAGAGGAGTTGGTACTGGATGAACTGTTTATCCTCCTTTAGCTTCAAACATTTCTCATTTAGGGTCAGCTGTAGATTTAAGGATTTTTTCTCTTCATTTAGCAGGGGCTTCCTCTATTTTAGGGGCTATCAATTTTATTACAACAATTATTAATATAAAACCCTTATATATAGAATTTGACTCATTACCATTATTTGTATGATCAGTATTAATTACAGCAGTTCTGTTATTATTATCTTTACCTGTATTAGCAGGTGCCATTACTATACTATTAACAGATCGAAATCTTAATACCTCGTTCTTTGATCCGTTAGGTGGGGGAGATCCTATC
>KI4_Kilkieran_Lake_W_Ire
AAAGATATTGGAACATTATATTTTGTATTTGGTGCTTGAGCCGGTATACTAGGAACATCATTAAGACTTTTGATTCGATTAGAATTAAGACAAACTGGAAGTTTATTAGGAAATGACCATATTTATAACGTAATCGTAACTGCACATGCATTCGTAATAATTTTTTTTATAGTTATACCTATTATAATTGGTGGGTTTGGAAACTGATTAGTGCCATTAATACTAGGGGCTCCAGATATAGCTTTCCCTCGTATAAATAATATAAGATTTTGATTACTACCCCCTTCTTTAACTTTATTATTAGTAGGGGGTATAGTAGAAAGAGGAGTTGGTACTGGATGAACTGTTTATCCTCCTTTAGCTTCAAACATTTCTCATTTAGGGTCAGCTGTAGATTTAAGGATTTTTTCTCTTCATTTAGCAGGGGCTTCCTCTATTTTAGGGGCTATCAATTTTATTACAACAATTATTAATATAAAACCCTTATATATAGAATTTGACTCATTACCATTATTTGTATGATCAGTATTAATTACAGCAGTTCTGTTATTATTATCTTTACCTGTATTAGCAGGTGCCATTACTATACTATTAACAGATCGAAATCTTAATACCTCGTTCTTTGATCCGTTAGGTGGGGGAGATCCTATC
>KI5_Kilkieran_Lake_W_Ire
AAAGATATTGGAACATTATATTTTGTATTTGGTGCTTGAGCCGGTATACTAGGAACATCATTAAGACTTTTGATTCGATTAGAATTAAGACAAACTGGAAGTTTATTAGGAAATGACCATATTTATAACGTAATCGTAACTGCACATGCATTCGTAATAATTTTTTTTATAGTTATACCTATTATAATTGGTGGGTTTGGAAACTGATTAGTGCCATTAATACTAGGGGCTCCAGATATAGCTTTCCCTCGTATAAATAATATAAGATTTTGATTACTACCCCCTTCTTTAACTTTATTATTAGTAGGGGGTATAGTAGAAAGAGGAGTTGGTACTGGATGAACTGTTTATCCTCCTTTAGCTTCAAACATTTCTCATTTAGGGTCAGCTGTAGATTTAAGGATTTTTTCTCTTCATTTAGCAGGGGCTTCCTCTATTTTAGGGGCTATCAATTTTATTACAACAATTATTAATATAAAACCCTTATATATAGAATTTGACTCATTACCATTATTTGTATGATCAGTATTAATTACAGCAGTTCTGTTATTATTATCTTTACCTGTATTAGCAGGTGCCATTACTATACTATTAACAGATCGAAATCTTAATACCTCGTTCTTTGATCCGTTAGGTGGGGGAGATCCTATC
>KI6_Kilkieran_Lake_W_Ire
AAAGATATTGGAACATTATATTTTGTATTTGGTGCTTGAGCCGGTATACTAGGAACATCATTAAGACTTTTGATTCGATTAGAATTAAGACAAACTGGAAGTTTATTAGGAAATGACCATATTTATAACGTAATCGTAACTGCACATGCATTCGTAATAATTTTTTTTATAGTTATACCTATTATAATTGGTGGGTTTGGAAACTGATTAGTGCCATTAATACTAGGGGCTCCAGATATAGCTTTCCCTCGTATAAATAATATAAGATTTTGATTACTACCCCCTTCTTTAACTTTATTATTAGTAGGGGGTATAGTAGAAAGAGGAGTTGGTACTGGATGAACTGTTTATCCTCCTTTAGCTTCAAACATTTCTCATTTAGGGTCAGCTGTAGATTTAAGGATTTTTTCTCTTCATTTAGCAGGGGCTTCCTCTATTTTAGGGGCTATCAATTTTATTACAACAATTATTAATATAAAACCCTTATATATAGAATTTGACTCATTACCATTATTTGTATGATCAGTATTAATTACAGCAGTTCTGTTATTATTATCTTTACCTGTATTAGCAGGTGCCATTACTATACTATTAACAGATCGAAATCTTAATACCTCGTTCTTTGATCCGTTAGGTGGGGGAGATCCTATC
>KI7_Kilkieran_Lake_W_Ire
AAAGATATTGGAACATTATATTTTGTATTTGGTGCTTGAGCCGGTATACTAGGAACATCATTAAGACTTTTGATTCGATTAGAATTAAGACAAACTGGAAGTTTATTAGGAAATGACCATATTTATAACGTAATCGTAACTGCACATGCATTCGTAATAATTTTTTTTATAGTTATACCTATTATAATTGGTGGGTTTGGAAACTGATTAGTGCCATTAATACTAGGGGCTCCAGATATAGCTTTCCCTCGTATAAATAATATAAGATTTTGATTACTACCCCCTTCTTTAACTTTATTATTAGTAGGGGGTATAGTAGAAAGAGGAGTTGGTACTGGATGAACTGTTTATCCTCCTTTAGCTTCAAACATTTCTCATTTAGGGTCAGCTGTAGATTTAAGGATTTTTTCTCTTCATTTAGCAGGGGCTTCCTCTATTTTAGGGGCTATCAATTTTATTACAACAATTATTAATATAAAACCCTTATATATAGAATTTGACTCATTACCATTATTTGTATGATCAGTATTAATTACAGCAGTTCTGTTATTATTATCTTTACCTGTATTAGCAGGTGCCATTACTATACTATTAACAGATCGAAATCTTAATACCTCGTTCTTTGATCCGTTAGGTGGGGGAGATCCTATC
>KI8_Kilkieran_Lake_W_Ire
AAAGATATTGGAACATTATATTTTGTATTTGGTGCTTGAGCCGGTATACTAGGAACATCATTAAGACTTTTGATTCGATTAGAATTAAGACAAACTGGAAGTTTATTAGGAAATGACCATATTTATAACGTAATCGTAACTGCACATGCATTCGTAATAATTTTTTTTATAGTTATACCTATTATAATTGGTGGGTTTGGAAACTGATTAGTGCCATTAATACTAGGGGCTCCAGATATAGCTTTCCCTCGTATAAATAATATAAGATTTTGATTACTACCCCCTTCTTTAACTTTATTATTAGTAGGGGGTATAGTAGAAAGAGGAGTTGGTACTGGATGAACTGTTTATCCTCCTTTAGCTTCAAACATTTCTCATTTAGGGTCAGCTGTAGATTTAAGGATTTTTTCTCTTCATTTAGCAGGGGCTTCCTCTATTTTAGGGGCTATCAATTTTATTACAACAATTATTAATATAAAACCCTTATATATAGAATTTGACTCATTACCATTATTTGTATGATCAGTATTAATTACAGCAGTTCTGTTATTATTATCTTTACCTGTATTAGCAGGTGCCATTACTATACTATTAACAGATCGAAATCTTAATACCTCGTTCTTTGATCCGTTAGGTGGGGGAGATCCTATC
>KI9_Kilkieran_Lake_W_Ire
AAAGATATTGGAACATTATATTTTGTATTTGGTGCTTGAGCCGGTATACTAGGAACATCATTAAGACTTTTGATTCGATTAGAATTAAGACAAACTGGAAGTTTATTAGGAAATGACCATATTTATAACGTAATCGTAACTGCACATGCATTCGTAATAATTTTTTTTATAGTTATACCTATTATAATTGGTGGGTTTGGAAACTGATTAGTGCCATTAATACTAGGGGCTCCAGATATAGCTTTCCCTCGTATAAATAATATAAGATTTTGATTACTACCCCCTTCTTTAACTTTATTATTAGTAGGGGGTATAGTAGAAAGAGGAGTTGGTACTGGATGAACTGTTTATCCTCCTTTAGCTTCAAACATTTCTCATTTAGGGTCAGCTGTAGATTTAAGGATTTTTTCTCTTCATTTAGCAGGGGCTTCCTCTATTTTAGGGGCTATCAATTTTATTACAACAATTATTAATATAAAACCCTTATATATAGAATTTGACTCATTACCATTATTTGTATGATCAGTATTAATTACAGCAGTTCTGTTATTATTATCTTTACCTGTATTAGCAGGTGCCATTACTATACTATTAACAGATCGAAATCTTAATACCTCGTTCTTTGATCCGTTAGGTGGGGGAGATCCTATC
>KI10_Kilkieran_Lake_W_Ire
AAAGATATTGGAACATTATATTTTGTATTTGGTGCTTGAGCCGGTATACTAGGAACATCATTAAGACTTTTGATTCGATTAGAATTAAGACAAACTGGAAGTTTATTAGGAAATGACCATATTTATAACGTAATCGTAACTGCACATGCATTCGTAATAATTTTTTTTATAGTTATACCTATTATAATTGGTGGGTTTGGAAACTGATTAGTGCCATTAATACTAGGGGCTCCAGATATAGCTTTCCCTCGTATAAATAATATAAGATTTTGATTACTACCCCCTTCTTTAACTTTATTATTAGTAGGGGGTATAGTAGAAAGAGGAGTTGGTACTGGATGAACTGTTTATCCTCCTTTAGCTTCAAACATTTCTCATTTAGGGTCAGCTGTAGATTTAAGGATTTTTTCTCTTCATTTAGCAGGGGCTTCCTCTATTTTAGGGGCTATCAATTTTATTACAACAATTATTAATATAAAACCCTTATATATAGAATTTGACTCATTACCATTATTTGTATGATCAGTATTAATTACAGCAGTTCTGTTATTATTATCTTTACCTGTATTAGCAGGTGCCATTACTATACTATTAACAGATCGAAATCTTAATACCTCGTTCTTTGATCCGTTAGGTGGGGGAGATCCTATC
>KI11_Kilkieran_Lake_W_Ire
AAAGATATTGGAACATTATATTTTGTATTTGGTGCTTGAGCCGGTATACTAGGAACATCATTAAGACTTTTGATTCGATTAGAATTAAGACAAACTGGAAGTTTATTAGGAAATGACCATATTTATAACGTAATCGTAACTGCACATGCATTCGTAATAATTTTTTTTATAGTTATACCTATTATAATTGGTGGGTTTGGAAACTGATTAGTGCCATTAATACTAGGGGCTCCAGATATAGCTTTCCCTCGTATAAATAATATAAGATTTTGATTACTACCCCCTTCTTTAACTTTATTATTAGTAGGGGGTATAGTAGAAAGAGGAGTTGGTACTGGATGAACTGTTTATCCTCCTTTAGCTTCAAACATTTCTCATTTAGGGTCAGCTGTAGATTTAAGGATTTTTTCTCTTCATTTAGCAGGGGCTTCCTCTATTTTAGGGGCTATCAATTTTATTACAACAATTATTAATATAAAACCCTTATATATAGAATTTGACTCATTACCATTATTTGTATGATCAGTATTAATTACAGCAGTTCTGTTATTATTATCTTTACCTGTATTAGCAGGTGCCATTACTATACTATTAACAGATCGAAATCTTAATACCTCGTTCTTTGATCCGTTAGGTGGGGGAGATCCTATC
>KI12_Kilkieran_Lake_W_Ire
AAAGATATTGGAACATTATATTTTGTATTTGGTGCTTGAGCCGGTATACTAGGAACATCATTAAGACTTTTGATTCGATTAGAATTAAGACAAACTGGAAGTTTATTAGGAAATGACCATATTTATAACGTAATCGTAACTGCACATGCATTCGTAATAATTTTTTTTATAGTTATACCTATTATAATTGGTGGGTTTGGAAACTGATTAGTGCCATTAATACTAGGGGCTCCAGATATAGCTTTCCCTCGTATAAATAATATAAGATTTTGATTACTACCCCCTTCTTTAACTTTATTATTAGTAGGGGGTATAGTAGAAAGAGGAGTTGGTACTGGATGAACTGTTTATCCTCCTTTAGCTTCAAACATTTCTCATTTAGGGTCAGCTGTAGATTTAAGGATTTTTTCTCTTCATTTAGCAGGGGCTTCCTCTATTTTAGGGGCTATCAATTTTATTACAACAATTATTAATATAAAACCCTTATATATAGAATTTGACTCATTACCATTATTTGTATGATCAGTATTAATTACAGCAGTTCTGTTATTATTATCTTTACCTGTATTAGCAGGTGCCATTACTATACTATTAACAGATCGAAATCTTAATACCTCGTTCTTTGATCCGTTAGGTGGGGGAGATCCTATC
>KI13_Kilkieran_Lake_W_Ire
AAAGATATTGGAACATTATATTTTGTATTTGGTGCTTGAGCCGGTATACTAGGAACATCATTAAGACTTTTGATTCGATTAGAATTAAGACAAACTGGAAGTTTATTAGGAAATGACCATATTTATAACGTAATCGTAACTGCACATGCATTCGTAATAATTTTTTTTATAGTTATACCTATTATAATTGGTGGGTTTGGAAACTGATTAGTGCCATTAATACTAGGGGCTCCAGATATAGCTTTCCCTCGTATAAATAATATAAGATTTTGATTACTACCCCCTTCTTTAACTTTATTATTAGTAGGGGGTATAGTAGAAAGAGGAGTTGGTACTGGATGAACTGTTTATCCTCCTTTAGCTTCAAACATTTCTCATTTAGGGTCAGCTGTAGATTTAAGGATTTTTTCTCTTCATTTAGCAGGGGCTTCCTCTATTTTAGGGGCTATCAATTTTATTACAACAATTATTAATATAAAACCCTTATATATAGAATTTGACTCATTACCATTATTTGTATGATCAGTATTAATTACAGCAGTTCTGTTATTATTATCTTTACCTGTATTAGCAGGTGCCATTACTATACTATTAACAGATCGAAATCTTAATACCTCGTTCTTTGATCCGTTAGGTGGGGGAGATCCTATC
>KI14_Kilkieran_Lake_W_Ire
AAAGATATTGGAACATTATATTTTGTATTTGGTGCTTGAGCCGGTATACTAGGAACATCATTAAGACTTTTGATTCGATTAGAATTAAGACAAACTGGAAGTTTATTAGGAAATGACCATATTTATAACGTAATCGTAACTGCACATGCATTCGTAATAATTTTTTTTATAGTTATACCTATTATAATTGGTGGGTTTGGAAACTGATTAGTGCCATTAATACTAGGGGCTCCAGATATAGCTTTCCCTCGTATAAATAATATAAGATTTTGATTACTACCCCCTTCTTTAACTTTATTATTAGTAGGGGGTATAGTAGAAAGAGGAGTTGGTACTGGATGAACTGTTTATCCTCCTTTAGCTTCAAACATTTCTCATTTAGGGTCAGCTGTAGATTTAAGGATTTTTTCTCTTCATTTAGCAGGGGCTTCCTCTATTTTAGGGGCTATCAATTTTATTACAACAATTATTAATATAAAACCCTTATATATAGAATTTGACTCATTACCATTATTTGTATGATCAGTATTAATTACAGCAGTTCTGTTATTATTATCTTTACCTGTATTAGCAGGTGCCATTACTATACTATTAACAGATCGAAATCTTAATACCTCGTTCTTTGATCCGTTAGGTGGGGGAGATCCTATC
>KI15_Kilkieran_Lake_W_Ire
AAAGATATTGGAACATTATATTTTGTATTTGGTGCTTGAGCCGGTATACTAGGAACATCATTAAGACTTTTGATTCGATTAGAATTAAGACAAACTGGAAGTTTATTAGGAAATGACCATATTTATAACGTAATCGTAACTGCACATGCATTCGTAATAATTTTTTTTATAGTTATACCTATTATAATTGGTGGGTTTGGAAACTGATTAGTGCCATTAATACTAGGGGCTCCAGATATAGCTTTCCCTCGTATAAATAATATAAGATTTTGATTACTACCCCCTTCTTTAACTTTATTATTAGTAGGGGGTATAGTAGAAAGAGGAGTTGGTACTGGATGAACTGTTTATCCTCCTTTAGCTTCAAACATTTCTCATTTAGGGTCAGCTGTAGATTTAAGGATTTTTTCTCTTCATTTAGCAGGGGCTTCCTCTATTTTAGGGGCTATCAATTTTATTACAACAATTATTAATATAAAACCCTTATATATAGAATTTGACTCATTACCATTATTTGTATGATCAGTATTAATTACAGCAGTTCTGTTATTATTATCTTTACCTGTATTAGCAGGTGCCATTACTATACTATTAACAGATCGAAATCTTAATACCTCGTTCTTTGATCCGTTAGGTGGGGGAGATCCTATC
>KI16_Kilkieran_Lake_W_Ire
AAAGATATTGGAACATTATATTTTGTATTTGGTGCTTGAGCCGGTATACTAGGAACATCATTAAGACTTTTGATTCGATTAGAATTAAGACAAACTGGAAGTTTATTAGGAAATGACCATATTTATAACGTAATCGTAACTGCACATGCATTCGTAATAATTTTTTTTATAGTTATACCTATTATAATTGGTGGGTTTGGAAACTGATTAGTGCCATTAATACTAGGGGCTCCAGATATAGCTTTCCCTCGTATAAATAATATAAGATTTTGATTACTACCCCCTTCTTTAACTTTATTATTAGTAGGGGGTATAGTAGAAAGAGGAGTTGGTACTGGATGAACTGTTTATCCTCCTTTAGCTTCAAACATTTCTCATTTAGGGTCAGCTGTAGATTTAAGGATTTTTTCTCTTCATTTAGCAGGGGCTTCCTCTATTTTAGGGGCTATCAATTTTATTACAACAATTATTAATATAAAACCCTTATATATAGAATTTGACTCATTACCATTATTTGTATGATCAGTATTAATTACAGCAGTTCTGTTATTATTATCTTTACCTGTATTAGCAGGTGCCATTACTATACTATTAACAGATCGAAATCTTAATACCTCGTTCTTTGATCCGTTAGGTGGGGGAGATCCTATC
>KI17_Kilkieran_Lake_W_Ire
AAAGATATTGGAACATTATATTTTGTATTTGGTGCTTGAGCCGGTATACTAGGAACATCATTAAGACTTTTGATTCGATTAGAATTAAGACAAACTGGAAGTTTATTAGGAAATGACCATATTTATAACGTAATCGTAACTGCACATGCATTCGTAATAATTTTTTTTATAGTTATACCTATTATAATTGGTGGGTTTGGAAACTGATTAGTGCCATTAATACTAGGGGCTCCAGATATAGCTTTCCCTCGTATAAATAATATAAGATTTTGATTACTACCCCCTTCTTTAACTTTATTATTAGTAGGGGGTATAGTAGAAAGAGGAGTTGGTACTGGATGAACTGTTTATCCTCCTTTAGCTTCAAACATTTCTCATTTAGGGTCAGCTGTAGATTTAAGGATTTTTTCTCTTCATTTAGCAGGGGCTTCCTCTATTTTAGGGGCTATCAATTTTATTACAACAATTATTAATATAAAACCCTTATATATAGAATTTGACTCATTACCATTATTTGTATGATCAGTATTAATTACAGCAGTTCTGTTATTATTATCTTTACCTGTATTAGCAGGTGCCATTACTATACTATTAACAGATCGAAATCTTAATACCTCGTTCTTTGATCCGTTAGGTGGGGGAGATCCTATC
>KI18_Kilkieran_Lake_W_Ire
AAAGATATTGGAACATTATATTTTGTATTTGGTGCTTGAGCCGGTATACTAGGAACATCATTAAGACTTTTGATTCGATTAGAATTAAGACAAACTGGAAGTTTATTAGGAAATGACCATATTTATAACGTAATCGTAACTGCACATGCATTCGTAATAATTTTTTTTATAGTTATACCTATTATAATTGGTGGGTTTGGAAACTGATTAGTGCCATTAATACTAGGGGCTCCAGATATAGCTTTCCCTCGTATAAATAATATAAGATTTTGATTACTACCCCCTTCTTTAACTTTATTATTAGTAGGGGGTATAGTAGAAAGAGGAGTTGGTACTGGATGAACTGTTTATCCTCCTTTAGCTTCAAACATTTCTCATTTAGGGTCAGCTGTAGATTTAAGGATTTTTTCTCTTCATTTAGCAGGGGCTTCCTCTATTTTAGGGGCTATCAATTTTATTACAACAATTATTAATATAAAACCCTTATATATAGAATTTGACTCATTACCATTATTTGTATGATCAGTATTAATTACAGCAGTTCTGTTATTATTATCTTTACCTGTATTAGCAGGTGCCATTACTATACTATTAACAGATCGAAATCTTAATACCTCGTTCTTTGATCCGTTAGGTGGGGGAGATCCTATC
>KI19_Kilkieran_Lake_W_Ire
AAAGATATTGGAACATTATATTTTGTATTTGGTGCTTGAGCCGGTATACTAGGAACATCATTAAGACTTTTGATTCGATTAGAATTAAGACAAACTGGAAGTTTATTAGGAAATGACCATATTTATAACGTAATCGTAACTGCACATGCATTCGTAATAATTTTTTTTATAGTTATACCTATTATAATTGGTGGGTTTGGAAACTGATTAGTGCCATTAATACTAGGGGCTCCAGATATAGCTTTCCCTCGTATAAATAATATAAGATTTTGATTACTACCCCCTTCTTTAACTTTATTATTAGTAGGGGGTATAGTAGAAAGAGGAGTTGGTACTGGATGAACTGTTTATCCTCCTTTAGCTTCAAACATTTCTCATTTAGGGTCAGCTGTAGATTTAAGGATTTTTTCTCTTCATTTAGCAGGGGCTTCCTCTATTTTAGGGGCTATCAATTTTATTACAACAATTATTAATATAAAACCCTTATATATAGAATTTGACTCATTACCATTATTTGTATGATCAGTATTAATTACAGCAGTTCTGTTATTATTATCTTTACCTGTATTAGCAGGTGCCATTACTATACTATTAACAGATCGAAATCTTAATACCTCGTTCTTTGATCCGTTAGGTGGGGGAGATCCTATC
>KI20_Kilkieran_Lake_W_Ire
AAAGATATTGGAACATTATATTTTGTATTTGGTGCTTGAGCCGGTATACTAGGAACATCATTAAGACTTTTGATTCGATTAGAATTAAGACAAACTGGAAGTTTATTAGGAAATGACCATATTTATAACGTAATCGTAACTGCACATGCATTCGTAATAATTTTTTTTATAGTTATACCTATTATAATTGGTGGGTTTGGAAACTGATTAGTGCCATTAATACTAGGGGCTCCAGATATAGCTTTCCCTCGTATAAATAATATAAGATTTTGATTACTACCCCCTTCTTTAACTTTATTATTAGTAGGGGGTATAGTAGAAAGAGGAGTTGGTACTGGATGAACTGTTTATCCTCCTTTAGCTTCAAACATTTCTCATTTAGGGTCAGCTGTAGATTTAAGGATTTTTTCTCTTCATTTAGCAGGGGCTTCCTCTATTTTAGGGGCTATCAATTTTATTACAACAATTATTAATATAAAACCCTTATATATAGAATTTGACTCATTACCATTATTTGTATGATCAGTATTAATTACAGCAGTTCTGTTATTATTATCTTTACCTGTATTAGCAGGTGCCATTACTATACTATTAACAGATCGAAATCTTAATACCTCGTTCTTTGATCCGTTAGGTGGGGGAGATCCTATC
>KI21_Kilkieran_Lake_W_Ire
AAAGATATTGGAACATTATATTTTGTATTTGGTGCTTGAGCCGGTATACTAGGAACATCATTAAGACTTTTGATTCGATTAGAATTAAGACAAACTGGAAGTTTATTAGGAAATGACCATATTTATAACGTAATCGTAACTGCACATGCATTCGTAATAATTTTTTTTATAGTTATACCTATTATAATTGGTGGGTTTGGAAACTGATTAGTGCCATTAATACTAGGGGCTCCAGATATAGCTTTCCCTCGTATAAATAATATAAGATTTTGATTACTACCCCCTTCTTTAACTTTATTATTAGTAGGGGGTATAGTAGAAAGAGGAGTTGGTACTGGATGAACTGTTTATCCTCCTTTAGCTTCAAACATTTCTCATTTAGGGTCAGCTGTAGATTTAAGGATTTTTTCTCTTCATTTAGCAGGGGCTTCCTCTATTTTAGGGGCTATCAATTTTATTACAACAATTATTAATATAAAACCCTTATATATAGAATTTGACTCATTACCATTATTTGTATGATCAGTATTAATTACAGCAGTTCTGTTATTATTATCTTTACCTGTATTAGCAGGTGCCATTACTATACTATTAACAGATCGAAATCTTAATACCTCGTTCTTTGATCCGTTAGGTGGGGGAGATCCTATC
>KI22_Kilkieran_Lake_W_Ire
AAAGATATTGGAACATTATATTTTGTATTTGGTGCTTGAGCCGGTATACTAGGAACATCATTAAGACTTTTGATTCGATTAGAATTAAGACAAACTGGAAGTTTATTAGGAAATGACCATATTTATAACGTAATCGTAACTGCACATGCATTCGTAATAATTTTTTTTATAGTTATACCTATTATAATTGGTGGGTTTGGAAACTGATTAGTGCCATTAATACTAGGGGCTCCAGATATAGCTTTCCCTCGTATAAATAATATAAGATTTTGATTACTACCCCCTTCTTTAACTTTATTATTAGTAGGGGGTATAGTAGAAAGAGGAGTTGGTACTGGATGAACTGTTTATCCTCCTTTAGCTTCAAACATTTCTCATTTAGGGTCAGCTGTAGATTTAAGGATTTTTTCTCTTCATTTAGCAGGGGCTTCCTCTATTTTAGGGGCTATCAATTTTATTACAACAATTATTAATATAAAACCCTTATATATAGAATTTGACTCATTACCATTATTTGTATGATCAGTATTAATTACAGCAGTTCTGTTATTATTATCTTTACCTGTATTAGCAGGTGCCATTACTATACTATTAACAGATCGAAATCTTAATACCTCGTTCTTTGATCCGTTAGGTGGGGGAGATCCTATC
>KI23_Kilkieran_Lake_W_Ire
AAAGATATTGGAACATTATATTTTGTATTTGGTGCTTGAGCCGGTATACTAGGAACATCATTAAGACTTTTGATTCGATTAGAATTAAGACAAACTGGAAGTTTATTAGGAAATGACCATATTTATAACGTAATCGTAACTGCACATGCATTCGTAATAATTTTTTTTATAGTTATACCTATTATAATTGGTGGGTTTGGAAACTGATTAGTGCCATTAATACTAGGGGCTCCAGATATAGCTTTCCCTCGTATAAATAATATAAGATTTTGATTACTACCCCCTTCTTTAACTTTATTATTAGTAGGGGGTATAGTAGAAAGAGGAGTTGGTACTGGATGAACTGTTTATCCTCCTTTAGCTTCAAACATTTCTCATTTAGGGTCAGCTGTAGATTTAAGGATTTTTTCTCTTCATTTAGCAGGGGCTTCCTCTATTTTAGGGGCTATCAATTTTATTACAACAATTATTAATATAAAACCCTTATATATAGAATTTGACTCATTACCATTATTTGTATGATCAGTATTAATTACAGCAGTTCTGTTATTATTATCTTTACCTGTATTAGCAGGTGCCATTACTATACTATTAACAGATCGAAATCTTAATACCTCGTTCTTTGATCCGTTAGGTGGGGGAGATCCTATC
>KI24_Kilkieran_Lake_W_Ire
AAAGATATTGGAACATTATATTTTGTATTTGGTGCTTGAGCCGGTATACTAGGAACATCATTAAGACTTTTGATTCGATTAGAATTAAGACAAACTGGAAGTTTATTAGGAAATGACCATATTTATAACGTAATCGTAACTGCACATGCATTCGTAATAATTTTTTTTATAGTTATACCTATTATAATTGGTGGGTTTGGAAACTGATTAGTGCCATTAATACTAGGGGCTCCAGATATAGCTTTCCCTCGTATAAATAATATAAGATTTTGATTACTACCCCCTTCTTTAACTTTATTATTAGTAGGGGGTATAGTAGAAAGAGGAGTTGGTACTGGATGAACTGTTTATCCTCCTTTAGCTTCAAACATTTCTCATTTAGGGTCAGCTGTAGATTTAAGGATTTTTTCTCTTCATTTAGCAGGGGCTTCCTCTATTTTAGGGGCTATCAATTTTATTACAACAATTATTAATATAAAACCCTTATATATAGAATTTGACTCATTACCATTATTTGTATGATCAGTATTAATTACAGCAGTTCTGTTATTATTATCTTTACCTGTATTAGCAGGTGCCATTACTATACTATTAACAGATCGAAATCTTAATACCTCGTTCTTTGATCCGTTAGGTGGGGGAGATCCTATC
>KI25_Kilkieran_Lake_W_Ire
AAAGATATTGGAACATTATATTTTGTATTTGGTGCTTGAGCCGGTATACTAGGAACATCATTAAGACTTTTGATTCGATTAGAATTAAGACAAACTGGAAGTTTATTAGGAAATGACCATATTTATAACGTAATCGTAACTGCACATGCATTCGTAATAATTTTTTTTATAGTTATACCTATTATAATTGGTGGGTTTGGAAACTGATTAGTGCCATTAATACTAGGGGCTCCAGATATAGCTTTCCCTCGTATAAATAATATAAGATTTTGATTACTACCCCCTTCTTTAACTTTATTATTAGTAGGGGGTATAGTAGAAAGAGGAGTTGGTACTGGATGAACTGTTTATCCTCCTTTAGCTTCAAACATTTCTCATTTAGGGTCAGCTGTAGATTTAAGGATTTTTTCTCTTCATTTAGCAGGGGCTTCCTCTATTTTAGGGGCTATCAATTTTATTACAACAATTATTAATATAAAACCCTTATATATAGAATTTGACTCATTACCATTATTTGTATGATCAGTATTAATTACAGCAGTTCTGTTATTATTATCTTTACCTGTATTAGCAGGTGCCATTACTATACTATTAACAGATCGAAATCTTAATACCTCGTTCTTTGATCCGTTAGGTGGGGGAGATCCTATC
>KI26_Kilkieran_Lake_W_Ire
AAAGATATTGGAACATTATATTTTGTATTTGGTGCTTGAGCCGGTATACTAGGAACATCATTAAGACTTTTGATTCGATTAGAATTAAGACAAACTGGAAGTTTATTAGGAAATGACCATATTTATAACGTAATCGTAACTGCACATGCATTCGTAATAATTTTTTTTATAGTTATACCTATTATAATTGGTGGGTTTGGAAACTGATTAGTGCCATTAATACTAGGGGCTCCAGATATAGCTTTCCCTCGTATAAATAATATAAGATTTTGATTACTACCCCCTTCTTTAACTTTATTATTAGTAGGGGGTATAGTAGAAAGAGGAGTTGGTACTGGATGAACTGTTTATCCTCCTTTAGCTTCAAACATTTCTCATTTAGGGTCAGCTGTAGATTTAAGGATTTTTTCTCTTCATTTAGCAGGGGCTTCCTCTATTTTAGGGGCTATCAATTTTATTACAACAATTATTAATATAAAACCCTTATATATAGAATTTGACTCATTACCATTATTTGTATGATCAGTATTAATTACAGCAGTTCTGTTATTATTATCTTTACCTGTATTAGCAGGTGCCATTACTATACTATTAACAGATCGAAATCTTAATACCTCGTTCTTTGATCCGTTAGGTGGGGGAGATCCTATC
>KI27_Kilkieran_Lake_W_Ire
AAAGATATTGGAACATTATATTTTGTATTTGGTGCTTGAGCCGGTATACTAGGAACATCATTAAGACTTTTGATTCGATTAGAATTAAGACAAACTGGAAGTTTATTAGGAAATGACCATATTTATAACGTAATCGTAACTGCACATGCATTCGTAATAATTTTTTTTATAGTTATACCTATTATAATTGGTGGGTTTGGAAACTGATTAGTGCCATTAATACTAGGGGCTCCAGATATAGCTTTCCCTCGTATAAATAATATAAGATTTTGATTACTACCCCCTTCTTTAACTTTATTATTAGTAGGGGGTATAGTAGAAAGAGGAGTTGGTACTGGATGAACTGTTTATCCTCCTTTAGCTTCAAACATTTCTCATTTAGGGTCAGCTGTAGATTTAAGGATTTTTTCTCTTCATTTAGCAGGGGCTTCCTCTATTTTAGGGGCTATCAATTTTATTACAACAATTATTAATATAAAACCCTTATATATAGAATTTGACTCATTACCATTATTTGTATGATCAGTATTAATTACAGCAGTTCTGTTATTATTATCTTTACCTGTATTAGCAGGTGCCATTACTATACTATTAACAGATCGAAATCTTAATACCTCGTTCTTTGATCCGTTAGGTGGGGGAGATCCTATC
>KI28_Kilkieran_Lake_W_Ire
AAAGATATTGGAACATTATATTTTGTATTTGGTGCTTGAGCCGGTATACTAGGAACATCATTAAGACTTTTGATTCGATTAGAATTAAGACAAACTGGAAGTTTATTAGGAAATGACCATATTTATAACGTAATCGTAACTGCACATGCATTCGTAATAATTTTTTTTATAGTTATACCTATTATAATTGGTGGGTTTGGAAACTGATTAGTGCCATTAATACTAGGGGCTCCAGATATAGCTTTCCCTCGTATAAATAATATAAGATTTTGATTACTACCCCCTTCTTTAACTTTATTATTAGTAGGGGGTATAGTAGAAAGAGGAGTTGGTACTGGATGAACTGTTTATCCTCCTTTAGCTTCAAACATTTCTCATTTAGGGTCAGCTGTAGATTTAAGGATTTTTTCTCTTCATTTAGCAGGGGCTTCCTCTATTTTAGGGGCTATCAATTTTATTACAACAATTATTAATATAAAACCCTTATATATAGAATTTGACTCATTACCATTATTTGTATGATCAGTATTAATTACAGCAGTTCTGTTATTATTATCTTTACCTGTATTAGCAGGTGCCATTACTATACTATTAACAGATCGAAATCTTAATACCTCGTTCTTTGATCCGTTAGGTGGGGGAGATCCTATC
>KI29_Kilkieran_Lake_W_Ire
AAAGATATTGGAACATTATATTTTGTATTTGGTGCTTGAGCCGGTATACTAGGAACATCATTAAGACTTTTGATTCGATTAGAATTAAGACAAACTGGAAGTTTATTAGGAAATGACCATATTTATAACGTAATCGTAACTGCACATGCATTCGTAATAATTTTTTTTATAGTTATACCTATTATAATTGGTGGGTTTGGAAACTGATTAGTGCCATTAATACTAGGGGCTCCAGATATAGCTTTCCCTCGTATAAATAATATAAGATTTTGATTACTACCCCCTTCTTTAACTTTATTATTAGTAGGGGGTATAGTAGAAAGAGGAGTTGGTACTGGATGAACTGTTTATCCTCCTTTAGCTTCAAACATTTCTCATTTAGGGTCAGCTGTAGATTTAAGGATTTTTTCTCTTCATTTAGCAGGGGCTTCCTCTATTTTAGGGGCTATCAATTTTATTACAACAATTATTAATATAAAACCCTTATATATAGAATTTGACTCATTACCATTATTTGTATGATCAGTATTAATTACAGCAGTTCTGTTATTATTATCTTTACCTGTATTAGCAGGTGCCATTACTATACTATTAACAGATCGAAATCTTAATACCTCGTTCTTTGATCCGTTAGGTGGGGGAGATCCTATC
>KI30_Kilkieran_Lake_W_Ire
AAAGATATTGGAACATTATATTTTGTATTTGGTGCTTGAGCCGGTATACTAGGAACATCATTAAGACTTTTGATTCGATTAGAATTAAGACAAACTGGAAGTTTATTAGGAAATGACCATATTTATAACGTAATCGTAACTGCACATGCATTCGTAATAATTTTTTTTATAGTTATACCTATTATAATTGGTGGGTTTGGAAACTGATTAGTGCCATTAATACTAGGGGCTCCAGATATAGCTTTCCCTCGTATAAATAATATAAGATTTTGATTACTACCCCCTTCTTTAACTTTATTATTAGTAGGGGGTATAGTAGAAAGAGGAGTTGGTACTGGATGAACTGTTTATCCTCCTTTAGCTTCAAACATTTCTCATTTAGGGTCAGCTGTAGATTTAAGGATTTTTTCTCTTCATTTAGCAGGGGCTTCCTCTATTTTAGGGGCTATCAATTTTATTACAACAATTATTAATATAAAACCCTTATATATAGAATTTGACTCATTACCATTATTTGTATGATCAGTATTAATTACAGCAGTTCTGTTATTATTATCTTTACCTGTATTAGCAGGTGCCATTACTATACTATTAACAGATCGAAATCTTAATACCTCGTTCTTTGATCCGTTAGGTGGGGGAGATCCTATC
>KI31_Kilkieran_Lake_W_Ire
AAAGATATTGGAACATTATATTTTGTATTTGGTGCTTGAGCCGGTATACTAGGAACATCATTAAGACTTTTGATTCGATTAGAATTAAGACAAACTGGAAGTTTATTAGGAAATGACCATATTTATAACGTAATCGTAACTGCACATGCATTCGTAATAATTTTTTTTATAGTTATACCTATTATAATTGGTGGGTTTGGAAACTGATTAGTGCCATTAATACTAGGGGCTCCAGATATAGCTTTCCCTCGTATAAATAATATAAGATTTTGATTACTACCCCCTTCTTTAACTTTATTATTAGTAGGGGGTATAGTAGAAAGAGGAGTTGGTACTGGATGAACTGTTTATCCTCCTTTAGCTTCAAACATTTCTCATTTAGGGTCAGCTGTAGATTTAAGGATTTTTTCTCTTCATTTAGCAGGGGCTTCCTCTATTTTAGGGGCTATCAATTTTATTACAACAATTATTAATATAAAACCCTTATATATAGAATTTGACTCATTACCATTATTTGTATGATCAGTATTAATTACAGCAGTTCTGTTATTATTATCTTTACCTGTATTAGCAGGTGCCATTACTATACTATTAACAGATCGAAATCTTAATACCTCGTTCTTTGATCCGTTAGGTGGGGGAGATCCTATC
>KI32_Kilkieran_Lake_W_Ire
AAAGATATTGGAACATTATATTTTGTATTTGGTGCTTGAGCCGGTATACTAGGAACATCATTAAGACTTTTGATTCGATTAGAATTAAGACAAACTGGAAGTTTATTAGGAAATGACCATATTTATAACGTAATCGTAACTGCACATGCATTCGTAATAATTTTTTTTATAGTTATACCTATTATAATTGGTGGGTTTGGAAACTGATTAGTGCCATTAATACTAGGGGCTCCAGATATAGCTTTCCCTCGTATAAATAATATAAGATTTTGATTACTACCCCCTTCTTTAACTTTATTATTAGTAGGGGGTATAGTAGAAAGAGGAGTTGGTACTGGATGAACTGTTTATCCTCCTTTAGCTTCAAACATTTCTCATTTAGGGTCAGCTGTAGATTTAAGGATTTTTTCTCTTCATTTAGCAGGGGCTTCCTCTATTTTAGGGGCTATCAATTTTATTACAACAATTATTAATATAAAACCCTTATATATAGAATTTGACTCATTACCATTATTTGTATGATCAGTATTAATTACAGCAGTTCTGTTATTATTATCTTTACCTGTATTAGCAGGTGCCATTACTATACTATTAACAGATCGAAATCTTAATACCTCGTTCTTTGATCCGTTAGGTGGGGGAGATCCTATC
>KI33_Kilkieran_Lake_W_Ire
AAAGATATTGGAACATTATATTTTGTATTTGGTGCTTGAGCCGGTATACTAGGAACATCATTAAGACTTTTGATTCGATTAGAATTAAGACAAACTGGAAGTTTATTAGGAAATGACCATATTTATAACGTAATCGTAACTGCACATGCATTCGTAATAATTTTTTTTATAGTTATACCTATTATAATTGGTGGGTTTGGAAACTGATTAGTGCCATTAATACTAGGGGCTCCAGATATAGCTTTCCCTCGTATAAATAATATAAGATTTTGATTACTACCCCCTTCTTTAACTTTATTATTAGTAGGGGGTATAGTAGAAAGAGGAGTTGGTACTGGATGAACTGTTTATCCTCCTTTAGCTTCAAACATTTCTCATTTAGGGTCAGCTGTAGATTTAAGGATTTTTTCTCTTCATTTAGCAGGGGCTTCCTCTATTTTAGGGGCTATCAATTTTATTACAACAATTATTAATATAAAACCCTTATATATAGAATTTGACTCATTACCATTATTTGTATGATCAGTATTAATTACAGCAGTTCTGTTATTATTATCTTTACCTGTATTAGCAGGTGCCATTACTATACTATTAACAGATCGAAATCTTAATACCTCGTTCTTTGATCCGTTAGGTGGGGGAGATCCTATC
>KI34_Kilkieran_Lake_W_Ire
AAAGATATTGGAACATTATATTTTGTATTTGGTGCTTGAGCCGGTATACTAGGAACATCATTAAGACTTTTGATTCGATTAGAATTAAGACAAACTGGAAGTTTATTAGGAAATGACCATATTTATAACGTAATCGTAACTGCACATGCATTCGTAATAATTTTTTTTATAGTTATACCTATTATAATTGGTGGGTTTGGAAACTGATTAGTGCCATTAATACTAGGGGCTCCAGATATAGCTTTCCCTCGTATAAATAATATAAGATTTTGATTACTACCCCCTTCTTTAACTTTATTATTAGTAGGGGGTATAGTAGAAAGAGGAGTTGGTACTGGATGAACTGTTTATCCTCCTTTAGCTTCAAACATTTCTCATTTAGGGTCAGCTGTAGATTTAAGGATTTTTTCTCTTCATTTAGCAGGGGCTTCCTCTATTTTAGGGGCTATCAATTTTATTACAACAATTATTAATATAAAACCCTTATATATAGAATTTGACTCATTACCATTATTTGTATGATCAGTATTAATTACAGCAGTTCTGTTATTATTATCTTTACCTGTATTAGCAGGTGCCATTACTATACTATTAACAGATCGAAATCTTAATACCTCGTTCTTTGATCCGTTAGGTGGGGGAGATCCTATC
>KI35_Kilkieran_Lake_W_Ire
AAAGATATTGGAACATTATATTTTGTATTTGGTGCTTGAGCCGGTATACTAGGAACATCATTAAGACTTTTGATTCGATTAGAATTAAGACAAACTGGAAGTTTATTAGGAAATGACCATATTTATAACGTAATCGTAACTGCACATGCATTCGTAATAATTTTTTTTATAGTTATACCTATTATAATTGGTGGGTTTGGAAACTGATTAGTGCCATTAATACTAGGGGCTCCAGATATAGCTTTCCCTCGTATAAATAATATAAGATTTTGATTACTACCCCCTTCTTTAACTTTATTATTAGTAGGGGGTATAGTAGAAAGAGGAGTTGGTACTGGATGAACTGTTTATCCTCCTTTAGCTTCAAACATTTCTCATTTAGGGTCAGCTGTAGATTTAAGGATTTTTTCTCTTCATTTAGCAGGGGCTTCCTCTATTTTAGGGGCTATCAATTTTATTACAACAATTATTAATATAAAACCCTTATATATAGAATTTGACTCATTACCATTATTTGTATGATCAGTATTAATTACAGCAGTTCTGTTATTATTATCTTTACCTGTATTAGCAGGTGCCATTACTATACTATTAACAGATCGAAATCTTAATACCTCGTTCTTTGATCCGTTAGGTGGGGGAGATCCTATC
>KI36_Kilkieran_Lake_W_Ire
AAAGATATTGGAACATTATATTTTGTATTTGGTGCTTGAGCCGGTATACTAGGAACATCATTAAGACTTTTGATTCGATTAGAATTAAGACAAACTGGAAGTTTATTAGGAAATGACCATATTTATAACGTAATCGTAACTGCACATGCATTCGTAATAATTTTTTTTATAGTTATACCTATTATAATTGGTGGGTTTGGAAACTGATTAGTGCCATTAATACTAGGGGCTCCAGATATAGCTTTCCCTCGTATAAATAATATAAGATTTTGATTACTACCCCCTTCTTTAACTTTATTATTAGTAGGGGGTATAGTAGAAAGAGGAGTTGGTACTGGATGAACTGTTTATCCTCCTTTAGCTTCAAACATTTCTCATTTAGGGTCAGCTGTAGATTTAAGGATTTTTTCTCTTCATTTAGCAGGGGCTTCCTCTATTTTAGGGGCTATCAATTTTATTACAACAATTATTAATATAAAACCCTTATATATAGAATTTGACTCATTACCATTATTTGTATGATCAGTATTAATTACAGCAGTTCTGTTATTATTATCTTTACCTGTATTAGCAGGTGCCATTACTATACTATTAACAGATCGAAATCTTAATACCTCGTTCTTTGATCCGTTAGGTGGGGGAGATCCTATC
>KIKilkieran_Lake_W_Ire
AAAGATATTGGAACATTATATTTTATATTTGGTGCTTGAGCCGGTATACTAGGAACATCATTAAGACTTTTGATTCGATTAGAATTAAGACAAACTGGAAGTTTATTAGGAAATGACCATATTTATAACGTAATCGTAACTGCACATGCATTCGTAATAATTTTTTTTATAGTTATACCTATTATAATTGGTGGGTTTGGAAACTGATTAGTGCCATTAATACTAGGGGCTCCAGATATAGCTTTCCCTCGTATAAATAATATAAGATTTTGATTACTACCCCCTTCTTTAACTTTATTATTAGTAGGGGGTATAGTAGAAAGAGGAGTTGGTACTGGATGAACTGTTTATCCTCCTTTAGCTTCAAACATTTCTCATTTAGGGTCAGCTGTAGATTTAAGGATTTTTTCTCTTCATTTAGCAGGGGCTTCCTCTATTTTAGGGGCTATTAATTTTATTACAACAATTATTAATATAAAACCCTTATATATAGAATTTGACTCATTACCATTATTTGTATGATCAGTATTAATTACAGCAGTTCTGTTGTTATTATCTTTACCTGTATTAGCAGGTGCCATTACTATACTATTAACAGATCGAAATCTTAATACCTCGTTCTTTGATCCGTTAGGTGGGGGAGATCCTATC
>KIKilkieran_Lake_W_Ire
AAAGATATTGGACCATTATATTTTATATTTGGTGCTTGAGCCGGTATACTAGGAACATCATTAAGACTTTTGATTCGATTAGAATTAAGACAAACTGGAAGTTTATTAGGAAATGACCATATTTATAACGTAATCGTAACTGCACATGCATTCGTAATAATTTTTTTTATAGTTATACCTATTATAATTGGTGGGTTTGGAAACTGATTAGTGCCATTAATACTAGGGGCTCCAGATATAGCTTTCCCTCGTATAAATAATATAAGATTTTGATTACTACCCCCTTCTTTAACTTTATTATTAGTAGGGGGTATAGTAGAAAGAGGAGTTGGTACTGGATGAACTGTTTATCCTCCTTTAGCTTCAAACATTTCTCATTTAGGGTCAGCTGTAGATTTAAGGATTTTTTCTCTTCATTTAGCAGGGGCTTCCTCTATTTTAGGGGCTATTAATTTTATTACAACAATTATTAATATAAAACCCTTATATATAGAATTTGACTCATTACCATTATTTGTATGATCAGTATTAATTACAGCAGTTCTGTTATTATTATCTTTACCTGTATTAGCAGGTGCCATTACTATACTATTAACAGATCGAAATCTTAATACCTCGTTCTTTGATCCGTTAGGTGGGGGAGATCCTATC
>KIKilkieran_Lake_W_Ire
AAAGATATTGGAACATTATATTTTATATTTGGTGCTTGAGCCGGTATACTAGGAACATCATTAAGACTTTTGATTCGATTAGAATTAAGACAAACTGGAAGTTTATTAGGAAATGACCATATTTATAACGTAATCGTAACTGCACATGCATTCGTAATAATTTTTTTTATAGTTATACCTATTATAATTGGTGGGTTTGGAAACTGATTAGTGCCATTAATACTAGGGGCTCCAGATATAGCTTTCCCTCGTATAAATAATATAAGATTTTGATTACTACCCCCTTCTTTAACTTTATTATTAGTAGGGGGTATAGTAGAAAGAGGAGTTGGTACTGGATGAACTGTTTATCCTCCTTTAGCTTCAAACATTTCTCATTTAGGGTCAGCTGTAGATTTAAGGATTTTTTCTCTTCATTTAGCAGGGGCTTCCTCTATTTTAGGGGCTATTAATTTTATTACAACAATTATTAATATAAAACCCTTATATATAGAATTTGACTCATTACCATTATTTGTATGATCAGTATTAATTACAGCAGTTCTGTTATTATTATCTTTACCTGTATTAGCAGGTGCCATTACTATACTATTAACAGATCGAAATCTTAATACCTCGTTCTTTGATCCGGTAGGTGGGGGAGATCCTATC
>KI2_Kilkieran_Lake_W_Ire
AAAGATATTGGAACATTATATTTTATATTTGGTGCTTGAGCCGGTATACTAGGAACATCATTAAGACTTTTGATTCGATTAGAATTAAGACAAACTGGAAGTTTATTAGGAAATGACCATATTTATAACGTAATCGTAACTGCACATGCATTCGTAATAATTTTTTTTATAGTTATACCTATTATAATTGGTGGGTTTGGAAACTGATTAGTGCCATTAATACTAGGGGCTCCAGATATAGCTTTCCCTCGTATAAATAATATAAGATTTTGATTACTACCCCCTTCTTTAACTTTATTATTAGTAGGGGGTATAGTAGAAAGAGGAGTTGGTACTGGATGAACTGTTTATCCTCCTTTAGCTTCAAACATTTCTCATTTAGGGTCAGCTGTAGATTTAAGGATTTTTTCTCTTCATTTAGCAGGGGCTTCCTCTATTTTAGGGGCTATTAATTTTATTACAACAATTATTAATATAAAACCCTTATATATAGAATTTGACTCATTACCATTATTTGTATGATCAGTATTAATTACAGCAGTTCTGTTATTATTATCTTTACCTGTATTAGCAGGTGCCATTACTATACTATTAACAGATCGAAATCTTAATACCTCGTTCTTTGATCCGGTAGGTGGGGGAGATCCTATC
>KI3_Kilkieran_Lake_W_Ire
AAAGATATTGGAACATTATATTTTATATTTGGTGCTTGAGCCGGTATACTAGGAACATCATTAAGACTTTTGATTCGATTAGAATTAAGACAAACTGGAAGTTTATTAGGAAATGACCATATTTATAACGTAATCGTAACTGCACATGCATTCGTAATAATTTTTTTTATAGTTATACCTATTATAATTGGTGGGTTTGGAAACTGATTAGTGCCATTAATACTAGGGGCTCCAGATATAGCTTTCCCTCGTATAAATAATATAAGATTTTGATTACTACCCCCTTCTTTAACTTTATTATTAGTAGGGGGTATAGTAGAAAGAGGAGTTGGTACTGGATGAACTGTTTATCCTCCTTTAGCTTCAAACATTTCTCATTTAGGGTCAGCTGTAGATTTAAGGATTTTTTCTCTTCATTTAGCAGGGGCTTCCTCTATTTTAGGGGCTATTAATTTTATTACAACAATTATTAATATAAAACCCTTATATATAGAATTTGACTCATTACCATTATTTGTATGATCAGTATTAATTACAGCAGTTCTGTTATTATTATCTTTACCTGTATTAGCAGGTGCCATTACTATACTATTAACAGATCGAAATCTTAATACCTCGTTCTTTGATCCGGTAGGTGGGGGAGATCCTATC
>KI4_Kilkieran_Lake_W_Ire
AAAGATATTGGAACATTATATTTTATATTTGGTGCTTGAGCCGGTATACTAGGAACATCATTAAGACTTTTGATTCGATTAGAATTAAGACAAACTGGAAGTTTATTAGGAAATGACCATATTTATAACGTAATCGTAACTGCACATGCATTCGTAATAATTTTTTTTATAGTTATACCTATTATAATTGGTGGGTTTGGAAACTGATTAGTGCCATTAATACTAGGGGCTCCAGATATAGCTTTCCCTCGTATAAATAATATAAGATTTTGATTACTACCCCCTTCTTTAACTTTATTATTAGTAGGGGGTATAGTAGAAAGAGGAGTTGGTACTGGATGAACTGTTTATCCTCCTTTAGCTTCAAACATTTCTCATTTAGGGTCAGCTGTAGATTTAAGGATTTTTTCTCTTCATTTAGCAGGGGCTTCCTCTATTTTAGGGGCTATTAATTTTATTACAACAATTATTAATATAAAACCCTTATATATAGAATTTGACTCATTACCATTATTTGTATGATCAGTATTAATTACAGCAGTTCTGTTATTATTATCTTTACCTGTATTAGCAGGTGCCATTACTATACTATTAACAGATCGAAATCTTAATACCTCGTTCTTTGATCCGGTAGGTGGGGGAGATCCTATC
>KIKilkieran_Lake_W_Ire
AAAGATATTGGAACATTATATTTTATATTTGGTGCTTGAGCCGGTATACTAGGAACATCATTAAGACTTTTGATTCGATTAGAATTAAGACAAACTGGAAGTTTATTAGGAAATGACCATATTTATAACGTAATCGTAACTGCACATGCATTCGTAATAATTTTTTTTATAGTTATACCTATTATAATTGGTGGGTTTGGAAACTGATTAGTGCCATTAATACTAGGGGCTCCAGATATAGCTTTCCCTCGTATAAATAATATAAGATTTTGATTACTACCCCCTTCTTTAACTTTATTATTAGTAGGGGGTATAGTAGAAAGAGGAGTTGGTACTGGATGAACTGTTTATCCTCCTTTAGCTTCAAACATTTCTCATTTAGGGTCAGCTGTAGATTTAAGGATTTTTTCTCTTCATTTAGCAGGGGCTTCCTCTATTTTAGGGGCTATTAATTTTATTACAACAATTATTAATATAAAACCCTTATATATAGAATTTGACTCATTACCATTATTTGTATGATCAGTATTAATTACAGCAGTTCTGTTATTATTATCTTTACCTGTATTAGCAGGTGCCATTACTATACTATTAACAGATCGAAATCTTAATACCTCGTTCTTTGATCCGTTAGGTGGGGGAGATCCTATC
>SESeine_Fra
AAAGATATTGGAACATTATATTTTATATTGGGTGCTTGAGCCGGTATACTAGGATCATCATTAAGACTTTTGATTCGATTAGAATTAAGACAAACTGGAAGTTTATTAGGAAATGACCATATTTATAACGTAATCGTAACTGCACATGCATTCGTAATAATTTTTTTTATAGTTATACCTATTATAATTGGTGGATTTGGAAACTGATTAGTCCCATTAATACTAGGGGCTCCAGATATAGCTTTCCCTCGTATAAATAATATAAGATTTTGATTACTACCCCCTTCTTTAACTTTATTATTAGTAGGGGGTATAGTAGAAAGAGGAGTTGGTACTGGATGAACTGTTTATCCTCCTTTATCTTCAAACATTTCTCATTTAGGGTCAGCTGTAGATTTAAGGATTTTTTCTCTTCATTTAGCAGGGGCTTCCTCTATTTTAGGGGCTATTAATTTTATTACAACAATTATTAATATAAAACCCTTATATATAGAATTTGACTCATTACCATTATTTGTATGATCAGTACTAATTACAGCAGTTCTGTTATTATTATCTTTACCTGTATTAGCAGGTGCCATTACTATACTATTAACAGATCGAAATCTTAATACCTCGTTCTTTGATCCGTTAGGTGGGGGAGATCCTATC
>SE2_Seine_Fra
AAAGATATTGGAACATTATATTTTATATTGGGTGCTTGAGCCGGTATACTAGGATCATCATTAAGACTTTTGATTCGATTAGAATTAAGACAAACTGGAAGTTTATTAGGAAATGACCATATTTATAACGTAATCGTAACTGCACATGCATTCGTAATAATTTTTTTTATAGTTATACCTATTATAATTGGTGGATTTGGAAACTGATTAGTCCCATTAATACTAGGGGCTCCAGATATAGCTTTCCCTCGTATAAATAATATAAGATTTTGATTACTACCCCCTTCTTTAACTTTATTATTAGTAGGGGGTATAGTAGAAAGAGGAGTTGGTACTGGATGAACTGTTTATCCTCCTTTATCTTCAAACATTTCTCATTTAGGGTCAGCTGTAGATTTAAGGATTTTTTCTCTTCATTTAGCAGGGGCTTCCTCTATTTTAGGGGCTATTAATTTTATTACAACAATTATTAATATAAAACCCTTATATATAGAATTTGACTCATTACCATTATTTGTATGATCAGTACTAATTACAGCAGTTCTGTTATTATTATCTTTACCTGTATTAGCAGGTGCCATTACTATACTATTAACAGATCGAAATCTTAATACCTCGTTCTTTGATCCGTTAGGTGGGGGAGATCCTATC
>SE3_Seine_Fra
AAAGATATTGGAACATTATATTTTATATTGGGTGCTTGAGCCGGTATACTAGGATCATCATTAAGACTTTTGATTCGATTAGAATTAAGACAAACTGGAAGTTTATTAGGAAATGACCATATTTATAACGTAATCGTAACTGCACATGCATTCGTAATAATTTTTTTTATAGTTATACCTATTATAATTGGTGGATTTGGAAACTGATTAGTCCCATTAATACTAGGGGCTCCAGATATAGCTTTCCCTCGTATAAATAATATAAGATTTTGATTACTACCCCCTTCTTTAACTTTATTATTAGTAGGGGGTATAGTAGAAAGAGGAGTTGGTACTGGATGAACTGTTTATCCTCCTTTATCTTCAAACATTTCTCATTTAGGGTCAGCTGTAGATTTAAGGATTTTTTCTCTTCATTTAGCAGGGGCTTCCTCTATTTTAGGGGCTATTAATTTTATTACAACAATTATTAATATAAAACCCTTATATATAGAATTTGACTCATTACCATTATTTGTATGATCAGTACTAATTACAGCAGTTCTGTTATTATTATCTTTACCTGTATTAGCAGGTGCCATTACTATACTATTAACAGATCGAAATCTTAATACCTCGTTCTTTGATCCGTTAGGTGGGGGAGATCCTATC
>SE4_Seine_Fra
AAAGATATTGGAACATTATATTTTATATTGGGTGCTTGAGCCGGTATACTAGGATCATCATTAAGACTTTTGATTCGATTAGAATTAAGACAAACTGGAAGTTTATTAGGAAATGACCATATTTATAACGTAATCGTAACTGCACATGCATTCGTAATAATTTTTTTTATAGTTATACCTATTATAATTGGTGGATTTGGAAACTGATTAGTCCCATTAATACTAGGGGCTCCAGATATAGCTTTCCCTCGTATAAATAATATAAGATTTTGATTACTACCCCCTTCTTTAACTTTATTATTAGTAGGGGGTATAGTAGAAAGAGGAGTTGGTACTGGATGAACTGTTTATCCTCCTTTATCTTCAAACATTTCTCATTTAGGGTCAGCTGTAGATTTAAGGATTTTTTCTCTTCATTTAGCAGGGGCTTCCTCTATTTTAGGGGCTATTAATTTTATTACAACAATTATTAATATAAAACCCTTATATATAGAATTTGACTCATTACCATTATTTGTATGATCAGTACTAATTACAGCAGTTCTGTTATTATTATCTTTACCTGTATTAGCAGGTGCCATTACTATACTATTAACAGATCGAAATCTTAATACCTCGTTCTTTGATCCGTTAGGTGGGGGAGATCCTATC
>SE5_Seine_Fra
AAAGATATTGGAACATTATATTTTATATTGGGTGCTTGAGCCGGTATACTAGGATCATCATTAAGACTTTTGATTCGATTAGAATTAAGACAAACTGGAAGTTTATTAGGAAATGACCATATTTATAACGTAATCGTAACTGCACATGCATTCGTAATAATTTTTTTTATAGTTATACCTATTATAATTGGTGGATTTGGAAACTGATTAGTCCCATTAATACTAGGGGCTCCAGATATAGCTTTCCCTCGTATAAATAATATAAGATTTTGATTACTACCCCCTTCTTTAACTTTATTATTAGTAGGGGGTATAGTAGAAAGAGGAGTTGGTACTGGATGAACTGTTTATCCTCCTTTATCTTCAAACATTTCTCATTTAGGGTCAGCTGTAGATTTAAGGATTTTTTCTCTTCATTTAGCAGGGGCTTCCTCTATTTTAGGGGCTATTAATTTTATTACAACAATTATTAATATAAAACCCTTATATATAGAATTTGACTCATTACCATTATTTGTATGATCAGTACTAATTACAGCAGTTCTGTTATTATTATCTTTACCTGTATTAGCAGGTGCCATTACTATACTATTAACAGATCGAAATCTTAATACCTCGTTCTTTGATCCGTTAGGTGGGGGAGATCCTATC
>SE6_Seine_Fra
AAAGATATTGGAACATTATATTTTATATTGGGTGCTTGAGCCGGTATACTAGGATCATCATTAAGACTTTTGATTCGATTAGAATTAAGACAAACTGGAAGTTTATTAGGAAATGACCATATTTATAACGTAATCGTAACTGCACATGCATTCGTAATAATTTTTTTTATAGTTATACCTATTATAATTGGTGGATTTGGAAACTGATTAGTCCCATTAATACTAGGGGCTCCAGATATAGCTTTCCCTCGTATAAATAATATAAGATTTTGATTACTACCCCCTTCTTTAACTTTATTATTAGTAGGGGGTATAGTAGAAAGAGGAGTTGGTACTGGATGAACTGTTTATCCTCCTTTATCTTCAAACATTTCTCATTTAGGGTCAGCTGTAGATTTAAGGATTTTTTCTCTTCATTTAGCAGGGGCTTCCTCTATTTTAGGGGCTATTAATTTTATTACAACAATTATTAATATAAAACCCTTATATATAGAATTTGACTCATTACCATTATTTGTATGATCAGTACTAATTACAGCAGTTCTGTTATTATTATCTTTACCTGTATTAGCAGGTGCCATTACTATACTATTAACAGATCGAAATCTTAATACCTCGTTCTTTGATCCGTTAGGTGGGGGAGATCCTATC
>SE7_Seine_Fra
AAAGATATTGGAACATTATATTTTATATTGGGTGCTTGAGCCGGTATACTAGGATCATCATTAAGACTTTTGATTCGATTAGAATTAAGACAAACTGGAAGTTTATTAGGAAATGACCATATTTATAACGTAATCGTAACTGCACATGCATTCGTAATAATTTTTTTTATAGTTATACCTATTATAATTGGTGGATTTGGAAACTGATTAGTCCCATTAATACTAGGGGCTCCAGATATAGCTTTCCCTCGTATAAATAATATAAGATTTTGATTACTACCCCCTTCTTTAACTTTATTATTAGTAGGGGGTATAGTAGAAAGAGGAGTTGGTACTGGATGAACTGTTTATCCTCCTTTATCTTCAAACATTTCTCATTTAGGGTCAGCTGTAGATTTAAGGATTTTTTCTCTTCATTTAGCAGGGGCTTCCTCTATTTTAGGGGCTATTAATTTTATTACAACAATTATTAATATAAAACCCTTATATATAGAATTTGACTCATTACCATTATTTGTATGATCAGTACTAATTACAGCAGTTCTGTTATTATTATCTTTACCTGTATTAGCAGGTGCCATTACTATACTATTAACAGATCGAAATCTTAATACCTCGTTCTTTGATCCGTTAGGTGGGGGAGATCCTATC
>SE8_Seine_Fra
AAAGATATTGGAACATTATATTTTATATTGGGTGCTTGAGCCGGTATACTAGGATCATCATTAAGACTTTTGATTCGATTAGAATTAAGACAAACTGGAAGTTTATTAGGAAATGACCATATTTATAACGTAATCGTAACTGCACATGCATTCGTAATAATTTTTTTTATAGTTATACCTATTATAATTGGTGGATTTGGAAACTGATTAGTCCCATTAATACTAGGGGCTCCAGATATAGCTTTCCCTCGTATAAATAATATAAGATTTTGATTACTACCCCCTTCTTTAACTTTATTATTAGTAGGGGGTATAGTAGAAAGAGGAGTTGGTACTGGATGAACTGTTTATCCTCCTTTATCTTCAAACATTTCTCATTTAGGGTCAGCTGTAGATTTAAGGATTTTTTCTCTTCATTTAGCAGGGGCTTCCTCTATTTTAGGGGCTATTAATTTTATTACAACAATTATTAATATAAAACCCTTATATATAGAATTTGACTCATTACCATTATTTGTATGATCAGTACTAATTACAGCAGTTCTGTTATTATTATCTTTACCTGTATTAGCAGGTGCCATTACTATACTATTAACAGATCGAAATCTTAATACCTCGTTCTTTGATCCGTTAGGTGGGGGAGATCCTATC
>SE9_Seine_Fra
AAAGATATTGGAACATTATATTTTATATTGGGTGCTTGAGCCGGTATACTAGGATCATCATTAAGACTTTTGATTCGATTAGAATTAAGACAAACTGGAAGTTTATTAGGAAATGACCATATTTATAACGTAATCGTAACTGCACATGCATTCGTAATAATTTTTTTTATAGTTATACCTATTATAATTGGTGGATTTGGAAACTGATTAGTCCCATTAATACTAGGGGCTCCAGATATAGCTTTCCCTCGTATAAATAATATAAGATTTTGATTACTACCCCCTTCTTTAACTTTATTATTAGTAGGGGGTATAGTAGAAAGAGGAGTTGGTACTGGATGAACTGTTTATCCTCCTTTATCTTCAAACATTTCTCATTTAGGGTCAGCTGTAGATTTAAGGATTTTTTCTCTTCATTTAGCAGGGGCTTCCTCTATTTTAGGGGCTATTAATTTTATTACAACAATTATTAATATAAAACCCTTATATATAGAATTTGACTCATTACCATTATTTGTATGATCAGTACTAATTACAGCAGTTCTGTTATTATTATCTTTACCTGTATTAGCAGGTGCCATTACTATACTATTAACAGATCGAAATCTTAATACCTCGTTCTTTGATCCGTTAGGTGGGGGAGATCCTATC
>SE10_Seine_Fra
AAAGATATTGGAACATTATATTTTATATTGGGTGCTTGAGCCGGTATACTAGGATCATCATTAAGACTTTTGATTCGATTAGAATTAAGACAAACTGGAAGTTTATTAGGAAATGACCATATTTATAACGTAATCGTAACTGCACATGCATTCGTAATAATTTTTTTTATAGTTATACCTATTATAATTGGTGGATTTGGAAACTGATTAGTCCCATTAATACTAGGGGCTCCAGATATAGCTTTCCCTCGTATAAATAATATAAGATTTTGATTACTACCCCCTTCTTTAACTTTATTATTAGTAGGGGGTATAGTAGAAAGAGGAGTTGGTACTGGATGAACTGTTTATCCTCCTTTATCTTCAAACATTTCTCATTTAGGGTCAGCTGTAGATTTAAGGATTTTTTCTCTTCATTTAGCAGGGGCTTCCTCTATTTTAGGGGCTATTAATTTTATTACAACAATTATTAATATAAAACCCTTATATATAGAATTTGACTCATTACCATTATTTGTATGATCAGTACTAATTACAGCAGTTCTGTTATTATTATCTTTACCTGTATTAGCAGGTGCCATTACTATACTATTAACAGATCGAAATCTTAATACCTCGTTCTTTGATCCGTTAGGTGGGGGAGATCCTATC
>SE11_Seine_Fra
AAAGATATTGGAACATTATATTTTATATTGGGTGCTTGAGCCGGTATACTAGGATCATCATTAAGACTTTTGATTCGATTAGAATTAAGACAAACTGGAAGTTTATTAGGAAATGACCATATTTATAACGTAATCGTAACTGCACATGCATTCGTAATAATTTTTTTTATAGTTATACCTATTATAATTGGTGGATTTGGAAACTGATTAGTCCCATTAATACTAGGGGCTCCAGATATAGCTTTCCCTCGTATAAATAATATAAGATTTTGATTACTACCCCCTTCTTTAACTTTATTATTAGTAGGGGGTATAGTAGAAAGAGGAGTTGGTACTGGATGAACTGTTTATCCTCCTTTATCTTCAAACATTTCTCATTTAGGGTCAGCTGTAGATTTAAGGATTTTTTCTCTTCATTTAGCAGGGGCTTCCTCTATTTTAGGGGCTATTAATTTTATTACAACAATTATTAATATAAAACCCTTATATATAGAATTTGACTCATTACCATTATTTGTATGATCAGTACTAATTACAGCAGTTCTGTTATTATTATCTTTACCTGTATTAGCAGGTGCCATTACTATACTATTAACAGATCGAAATCTTAATACCTCGTTCTTTGATCCGTTAGGTGGGGGAGATCCTATC
>SE12_Seine_Fra
AAAGATATTGGAACATTATATTTTATATTGGGTGCTTGAGCCGGTATACTAGGATCATCATTAAGACTTTTGATTCGATTAGAATTAAGACAAACTGGAAGTTTATTAGGAAATGACCATATTTATAACGTAATCGTAACTGCACATGCATTCGTAATAATTTTTTTTATAGTTATACCTATTATAATTGGTGGATTTGGAAACTGATTAGTCCCATTAATACTAGGGGCTCCAGATATAGCTTTCCCTCGTATAAATAATATAAGATTTTGATTACTACCCCCTTCTTTAACTTTATTATTAGTAGGGGGTATAGTAGAAAGAGGAGTTGGTACTGGATGAACTGTTTATCCTCCTTTATCTTCAAACATTTCTCATTTAGGGTCAGCTGTAGATTTAAGGATTTTTTCTCTTCATTTAGCAGGGGCTTCCTCTATTTTAGGGGCTATTAATTTTATTACAACAATTATTAATATAAAACCCTTATATATAGAATTTGACTCATTACCATTATTTGTATGATCAGTACTAATTACAGCAGTTCTGTTATTATTATCTTTACCTGTATTAGCAGGTGCCATTACTATACTATTAACAGATCGAAATCTTAATACCTCGTTCTTTGATCCGTTAGGTGGGGGAGATCCTATC
>SE13_Seine_Fra
AAAGATATTGGAACATTATATTTTATATTGGGTGCTTGAGCCGGTATACTAGGATCATCATTAAGACTTTTGATTCGATTAGAATTAAGACAAACTGGAAGTTTATTAGGAAATGACCATATTTATAACGTAATCGTAACTGCACATGCATTCGTAATAATTTTTTTTATAGTTATACCTATTATAATTGGTGGATTTGGAAACTGATTAGTCCCATTAATACTAGGGGCTCCAGATATAGCTTTCCCTCGTATAAATAATATAAGATTTTGATTACTACCCCCTTCTTTAACTTTATTATTAGTAGGGGGTATAGTAGAAAGAGGAGTTGGTACTGGATGAACTGTTTATCCTCCTTTATCTTCAAACATTTCTCATTTAGGGTCAGCTGTAGATTTAAGGATTTTTTCTCTTCATTTAGCAGGGGCTTCCTCTATTTTAGGGGCTATTAATTTTATTACAACAATTATTAATATAAAACCCTTATATATAGAATTTGACTCATTACCATTATTTGTATGATCAGTACTAATTACAGCAGTTCTGTTATTATTATCTTTACCTGTATTAGCAGGTGCCATTACTATACTATTAACAGATCGAAATCTTAATACCTCGTTCTTTGATCCGTTAGGTGGGGGAGATCCTATC
>SE14_Seine_Fra
AAAGATATTGGAACATTATATTTTATATTGGGTGCTTGAGCCGGTATACTAGGATCATCATTAAGACTTTTGATTCGATTAGAATTAAGACAAACTGGAAGTTTATTAGGAAATGACCATATTTATAACGTAATCGTAACTGCACATGCATTCGTAATAATTTTTTTTATAGTTATACCTATTATAATTGGTGGATTTGGAAACTGATTAGTCCCATTAATACTAGGGGCTCCAGATATAGCTTTCCCTCGTATAAATAATATAAGATTTTGATTACTACCCCCTTCTTTAACTTTATTATTAGTAGGGGGTATAGTAGAAAGAGGAGTTGGTACTGGATGAACTGTTTATCCTCCTTTATCTTCAAACATTTCTCATTTAGGGTCAGCTGTAGATTTAAGGATTTTTTCTCTTCATTTAGCAGGGGCTTCCTCTATTTTAGGGGCTATTAATTTTATTACAACAATTATTAATATAAAACCCTTATATATAGAATTTGACTCATTACCATTATTTGTATGATCAGTACTAATTACAGCAGTTCTGTTATTATTATCTTTACCTGTATTAGCAGGTGCCATTACTATACTATTAACAGATCGAAATCTTAATACCTCGTTCTTTGATCCGTTAGGTGGGGGAGATCCTATC
>SE15_Seine_Fra
AAAGATATTGGAACATTATATTTTATATTGGGTGCTTGAGCCGGTATACTAGGATCATCATTAAGACTTTTGATTCGATTAGAATTAAGACAAACTGGAAGTTTATTAGGAAATGACCATATTTATAACGTAATCGTAACTGCACATGCATTCGTAATAATTTTTTTTATAGTTATACCTATTATAATTGGTGGATTTGGAAACTGATTAGTCCCATTAATACTAGGGGCTCCAGATATAGCTTTCCCTCGTATAAATAATATAAGATTTTGATTACTACCCCCTTCTTTAACTTTATTATTAGTAGGGGGTATAGTAGAAAGAGGAGTTGGTACTGGATGAACTGTTTATCCTCCTTTATCTTCAAACATTTCTCATTTAGGGTCAGCTGTAGATTTAAGGATTTTTTCTCTTCATTTAGCAGGGGCTTCCTCTATTTTAGGGGCTATTAATTTTATTACAACAATTATTAATATAAAACCCTTATATATAGAATTTGACTCATTACCATTATTTGTATGATCAGTACTAATTACAGCAGTTCTGTTATTATTATCTTTACCTGTATTAGCAGGTGCCATTACTATACTATTAACAGATCGAAATCTTAATACCTCGTTCTTTGATCCGTTAGGTGGGGGAGATCCTATC
>SE16_Seine_Fra
AAAGATATTGGAACATTATATTTTATATTGGGTGCTTGAGCCGGTATACTAGGATCATCATTAAGACTTTTGATTCGATTAGAATTAAGACAAACTGGAAGTTTATTAGGAAATGACCATATTTATAACGTAATCGTAACTGCACATGCATTCGTAATAATTTTTTTTATAGTTATACCTATTATAATTGGTGGATTTGGAAACTGATTAGTCCCATTAATACTAGGGGCTCCAGATATAGCTTTCCCTCGTATAAATAATATAAGATTTTGATTACTACCCCCTTCTTTAACTTTATTATTAGTAGGGGGTATAGTAGAAAGAGGAGTTGGTACTGGATGAACTGTTTATCCTCCTTTATCTTCAAACATTTCTCATTTAGGGTCAGCTGTAGATTTAAGGATTTTTTCTCTTCATTTAGCAGGGGCTTCCTCTATTTTAGGGGCTATTAATTTTATTACAACAATTATTAATATAAAACCCTTATATATAGAATTTGACTCATTACCATTATTTGTATGATCAGTACTAATTACAGCAGTTCTGTTATTATTATCTTTACCTGTATTAGCAGGTGCCATTACTATACTATTAACAGATCGAAATCTTAATACCTCGTTCTTTGATCCGTTAGGTGGGGGAGATCCTATC
>SE17_Seine_Fra
AAAGATATTGGAACATTATATTTTATATTGGGTGCTTGAGCCGGTATACTAGGATCATCATTAAGACTTTTGATTCGATTAGAATTAAGACAAACTGGAAGTTTATTAGGAAATGACCATATTTATAACGTAATCGTAACTGCACATGCATTCGTAATAATTTTTTTTATAGTTATACCTATTATAATTGGTGGATTTGGAAACTGATTAGTCCCATTAATACTAGGGGCTCCAGATATAGCTTTCCCTCGTATAAATAATATAAGATTTTGATTACTACCCCCTTCTTTAACTTTATTATTAGTAGGGGGTATAGTAGAAAGAGGAGTTGGTACTGGATGAACTGTTTATCCTCCTTTATCTTCAAACATTTCTCATTTAGGGTCAGCTGTAGATTTAAGGATTTTTTCTCTTCATTTAGCAGGGGCTTCCTCTATTTTAGGGGCTATTAATTTTATTACAACAATTATTAATATAAAACCCTTATATATAGAATTTGACTCATTACCATTATTTGTATGATCAGTACTAATTACAGCAGTTCTGTTATTATTATCTTTACCTGTATTAGCAGGTGCCATTACTATACTATTAACAGATCGAAATCTTAATACCTCGTTCTTTGATCCGTTAGGTGGGGGAGATCCTATC
>SE18_Seine_Fra
AAAGATATTGGAACATTATATTTTATATTGGGTGCTTGAGCCGGTATACTAGGATCATCATTAAGACTTTTGATTCGATTAGAATTAAGACAAACTGGAAGTTTATTAGGAAATGACCATATTTATAACGTAATCGTAACTGCACATGCATTCGTAATAATTTTTTTTATAGTTATACCTATTATAATTGGTGGATTTGGAAACTGATTAGTCCCATTAATACTAGGGGCTCCAGATATAGCTTTCCCTCGTATAAATAATATAAGATTTTGATTACTACCCCCTTCTTTAACTTTATTATTAGTAGGGGGTATAGTAGAAAGAGGAGTTGGTACTGGATGAACTGTTTATCCTCCTTTATCTTCAAACATTTCTCATTTAGGGTCAGCTGTAGATTTAAGGATTTTTTCTCTTCATTTAGCAGGGGCTTCCTCTATTTTAGGGGCTATTAATTTTATTACAACAATTATTAATATAAAACCCTTATATATAGAATTTGACTCATTACCATTATTTGTATGATCAGTACTAATTACAGCAGTTCTGTTATTATTATCTTTACCTGTATTAGCAGGTGCCATTACTATACTATTAACAGATCGAAATCTTAATACCTCGTTCTTTGATCCGTTAGGTGGGGGAGATCCTATC
>SE19_Seine_Fra
AAAGATATTGGAACATTATATTTTATATTGGGTGCTTGAGCCGGTATACTAGGATCATCATTAAGACTTTTGATTCGATTAGAATTAAGACAAACTGGAAGTTTATTAGGAAATGACCATATTTATAACGTAATCGTAACTGCACATGCATTCGTAATAATTTTTTTTATAGTTATACCTATTATAATTGGTGGATTTGGAAACTGATTAGTCCCATTAATACTAGGGGCTCCAGATATAGCTTTCCCTCGTATAAATAATATAAGATTTTGATTACTACCCCCTTCTTTAACTTTATTATTAGTAGGGGGTATAGTAGAAAGAGGAGTTGGTACTGGATGAACTGTTTATCCTCCTTTATCTTCAAACATTTCTCATTTAGGGTCAGCTGTAGATTTAAGGATTTTTTCTCTTCATTTAGCAGGGGCTTCCTCTATTTTAGGGGCTATTAATTTTATTACAACAATTATTAATATAAAACCCTTATATATAGAATTTGACTCATTACCATTATTTGTATGATCAGTACTAATTACAGCAGTTCTGTTATTATTATCTTTACCTGTATTAGCAGGTGCCATTACTATACTATTAACAGATCGAAATCTTAATACCTCGTTCTTTGATCCGTTAGGTGGGGGAGATCCTATC
>SE20_Seine_Fra
AAAGATATTGGAACATTATATTTTATATTGGGTGCTTGAGCCGGTATACTAGGATCATCATTAAGACTTTTGATTCGATTAGAATTAAGACAAACTGGAAGTTTATTAGGAAATGACCATATTTATAACGTAATCGTAACTGCACATGCATTCGTAATAATTTTTTTTATAGTTATACCTATTATAATTGGTGGATTTGGAAACTGATTAGTCCCATTAATACTAGGGGCTCCAGATATAGCTTTCCCTCGTATAAATAATATAAGATTTTGATTACTACCCCCTTCTTTAACTTTATTATTAGTAGGGGGTATAGTAGAAAGAGGAGTTGGTACTGGATGAACTGTTTATCCTCCTTTATCTTCAAACATTTCTCATTTAGGGTCAGCTGTAGATTTAAGGATTTTTTCTCTTCATTTAGCAGGGGCTTCCTCTATTTTAGGGGCTATTAATTTTATTACAACAATTATTAATATAAAACCCTTATATATAGAATTTGACTCATTACCATTATTTGTATGATCAGTACTAATTACAGCAGTTCTGTTATTATTATCTTTACCTGTATTAGCAGGTGCCATTACTATACTATTAACAGATCGAAATCTTAATACCTCGTTCTTTGATCCGTTAGGTGGGGGAGATCCTATC
>SE21_Seine_Fra
AAAGATATTGGAACATTATATTTTATATTGGGTGCTTGAGCCGGTATACTAGGATCATCATTAAGACTTTTGATTCGATTAGAATTAAGACAAACTGGAAGTTTATTAGGAAATGACCATATTTATAACGTAATCGTAACTGCACATGCATTCGTAATAATTTTTTTTATAGTTATACCTATTATAATTGGTGGATTTGGAAACTGATTAGTCCCATTAATACTAGGGGCTCCAGATATAGCTTTCCCTCGTATAAATAATATAAGATTTTGATTACTACCCCCTTCTTTAACTTTATTATTAGTAGGGGGTATAGTAGAAAGAGGAGTTGGTACTGGATGAACTGTTTATCCTCCTTTATCTTCAAACATTTCTCATTTAGGGTCAGCTGTAGATTTAAGGATTTTTTCTCTTCATTTAGCAGGGGCTTCCTCTATTTTAGGGGCTATTAATTTTATTACAACAATTATTAATATAAAACCCTTATATATAGAATTTGACTCATTACCATTATTTGTATGATCAGTACTAATTACAGCAGTTCTGTTATTATTATCTTTACCTGTATTAGCAGGTGCCATTACTATACTATTAACAGATCGAAATCTTAATACCTCGTTCTTTGATCCGTTAGGTGGGGGAGATCCTATC
>SE22_Seine_Fra
AAAGATATTGGAACATTATATTTTATATTGGGTGCTTGAGCCGGTATACTAGGATCATCATTAAGACTTTTGATTCGATTAGAATTAAGACAAACTGGAAGTTTATTAGGAAATGACCATATTTATAACGTAATCGTAACTGCACATGCATTCGTAATAATTTTTTTTATAGTTATACCTATTATAATTGGTGGATTTGGAAACTGATTAGTCCCATTAATACTAGGGGCTCCAGATATAGCTTTCCCTCGTATAAATAATATAAGATTTTGATTACTACCCCCTTCTTTAACTTTATTATTAGTAGGGGGTATAGTAGAAAGAGGAGTTGGTACTGGATGAACTGTTTATCCTCCTTTATCTTCAAACATTTCTCATTTAGGGTCAGCTGTAGATTTAAGGATTTTTTCTCTTCATTTAGCAGGGGCTTCCTCTATTTTAGGGGCTATTAATTTTATTACAACAATTATTAATATAAAACCCTTATATATAGAATTTGACTCATTACCATTATTTGTATGATCAGTACTAATTACAGCAGTTCTGTTATTATTATCTTTACCTGTATTAGCAGGTGCCATTACTATACTATTAACAGATCGAAATCTTAATACCTCGTTCTTTGATCCGTTAGGTGGGGGAGATCCTATC
>SE23_Seine_Fra
AAAGATATTGGAACATTATATTTTATATTGGGTGCTTGAGCCGGTATACTAGGATCATCATTAAGACTTTTGATTCGATTAGAATTAAGACAAACTGGAAGTTTATTAGGAAATGACCATATTTATAACGTAATCGTAACTGCACATGCATTCGTAATAATTTTTTTTATAGTTATACCTATTATAATTGGTGGATTTGGAAACTGATTAGTCCCATTAATACTAGGGGCTCCAGATATAGCTTTCCCTCGTATAAATAATATAAGATTTTGATTACTACCCCCTTCTTTAACTTTATTATTAGTAGGGGGTATAGTAGAAAGAGGAGTTGGTACTGGATGAACTGTTTATCCTCCTTTATCTTCAAACATTTCTCATTTAGGGTCAGCTGTAGATTTAAGGATTTTTTCTCTTCATTTAGCAGGGGCTTCCTCTATTTTAGGGGCTATTAATTTTATTACAACAATTATTAATATAAAACCCTTATATATAGAATTTGACTCATTACCATTATTTGTATGATCAGTACTAATTACAGCAGTTCTGTTATTATTATCTTTACCTGTATTAGCAGGTGCCATTACTATACTATTAACAGATCGAAATCTTAATACCTCGTTCTTTGATCCGTTAGGTGGGGGAGATCCTATC
>SE24_Seine_Fra
AAAGATATTGGAACATTATATTTTATATTGGGTGCTTGAGCCGGTATACTAGGATCATCATTAAGACTTTTGATTCGATTAGAATTAAGACAAACTGGAAGTTTATTAGGAAATGACCATATTTATAACGTAATCGTAACTGCACATGCATTCGTAATAATTTTTTTTATAGTTATACCTATTATAATTGGTGGATTTGGAAACTGATTAGTCCCATTAATACTAGGGGCTCCAGATATAGCTTTCCCTCGTATAAATAATATAAGATTTTGATTACTACCCCCTTCTTTAACTTTATTATTAGTAGGGGGTATAGTAGAAAGAGGAGTTGGTACTGGATGAACTGTTTATCCTCCTTTATCTTCAAACATTTCTCATTTAGGGTCAGCTGTAGATTTAAGGATTTTTTCTCTTCATTTAGCAGGGGCTTCCTCTATTTTAGGGGCTATTAATTTTATTACAACAATTATTAATATAAAACCCTTATATATAGAATTTGACTCATTACCATTATTTGTATGATCAGTACTAATTACAGCAGTTCTGTTATTATTATCTTTACCTGTATTAGCAGGTGCCATTACTATACTATTAACAGATCGAAATCTTAATACCTCGTTCTTTGATCCGTTAGGTGGGGGAGATCCTATC
>SE25_Seine_Fra
AAAGATATTGGAACATTATATTTTATATTGGGTGCTTGAGCCGGTATACTAGGATCATCATTAAGACTTTTGATTCGATTAGAATTAAGACAAACTGGAAGTTTATTAGGAAATGACCATATTTATAACGTAATCGTAACTGCACATGCATTCGTAATAATTTTTTTTATAGTTATACCTATTATAATTGGTGGATTTGGAAACTGATTAGTCCCATTAATACTAGGGGCTCCAGATATAGCTTTCCCTCGTATAAATAATATAAGATTTTGATTACTACCCCCTTCTTTAACTTTATTATTAGTAGGGGGTATAGTAGAAAGAGGAGTTGGTACTGGATGAACTGTTTATCCTCCTTTATCTTCAAACATTTCTCATTTAGGGTCAGCTGTAGATTTAAGGATTTTTTCTCTTCATTTAGCAGGGGCTTCCTCTATTTTAGGGGCTATTAATTTTATTACAACAATTATTAATATAAAACCCTTATATATAGAATTTGACTCATTACCATTATTTGTATGATCAGTACTAATTACAGCAGTTCTGTTATTATTATCTTTACCTGTATTAGCAGGTGCCATTACTATACTATTAACAGATCGAAATCTTAATACCTCGTTCTTTGATCCGTTAGGTGGGGGAGATCCTATC
>SE26_Seine_Fra
AAAGATATTGGAACATTATATTTTATATTGGGTGCTTGAGCCGGTATACTAGGATCATCATTAAGACTTTTGATTCGATTAGAATTAAGACAAACTGGAAGTTTATTAGGAAATGACCATATTTATAACGTAATCGTAACTGCACATGCATTCGTAATAATTTTTTTTATAGTTATACCTATTATAATTGGTGGATTTGGAAACTGATTAGTCCCATTAATACTAGGGGCTCCAGATATAGCTTTCCCTCGTATAAATAATATAAGATTTTGATTACTACCCCCTTCTTTAACTTTATTATTAGTAGGGGGTATAGTAGAAAGAGGAGTTGGTACTGGATGAACTGTTTATCCTCCTTTATCTTCAAACATTTCTCATTTAGGGTCAGCTGTAGATTTAAGGATTTTTTCTCTTCATTTAGCAGGGGCTTCCTCTATTTTAGGGGCTATTAATTTTATTACAACAATTATTAATATAAAACCCTTATATATAGAATTTGACTCATTACCATTATTTGTATGATCAGTACTAATTACAGCAGTTCTGTTATTATTATCTTTACCTGTATTAGCAGGTGCCATTACTATACTATTAACAGATCGAAATCTTAATACCTCGTTCTTTGATCCGTTAGGTGGGGGAGATCCTATC
>SE27_Seine_Fra
AAAGATATTGGAACATTATATTTTATATTGGGTGCTTGAGCCGGTATACTAGGATCATCATTAAGACTTTTGATTCGATTAGAATTAAGACAAACTGGAAGTTTATTAGGAAATGACCATATTTATAACGTAATCGTAACTGCACATGCATTCGTAATAATTTTTTTTATAGTTATACCTATTATAATTGGTGGATTTGGAAACTGATTAGTCCCATTAATACTAGGGGCTCCAGATATAGCTTTCCCTCGTATAAATAATATAAGATTTTGATTACTACCCCCTTCTTTAACTTTATTATTAGTAGGGGGTATAGTAGAAAGAGGAGTTGGTACTGGATGAACTGTTTATCCTCCTTTATCTTCAAACATTTCTCATTTAGGGTCAGCTGTAGATTTAAGGATTTTTTCTCTTCATTTAGCAGGGGCTTCCTCTATTTTAGGGGCTATTAATTTTATTACAACAATTATTAATATAAAACCCTTATATATAGAATTTGACTCATTACCATTATTTGTATGATCAGTACTAATTACAGCAGTTCTGTTATTATTATCTTTACCTGTATTAGCAGGTGCCATTACTATACTATTAACAGATCGAAATCTTAATACCTCGTTCTTTGATCCGTTAGGTGGGGGAGATCCTATC
>SE28_Seine_Fra
AAAGATATTGGAACATTATATTTTATATTGGGTGCTTGAGCCGGTATACTAGGATCATCATTAAGACTTTTGATTCGATTAGAATTAAGACAAACTGGAAGTTTATTAGGAAATGACCATATTTATAACGTAATCGTAACTGCACATGCATTCGTAATAATTTTTTTTATAGTTATACCTATTATAATTGGTGGATTTGGAAACTGATTAGTCCCATTAATACTAGGGGCTCCAGATATAGCTTTCCCTCGTATAAATAATATAAGATTTTGATTACTACCCCCTTCTTTAACTTTATTATTAGTAGGGGGTATAGTAGAAAGAGGAGTTGGTACTGGATGAACTGTTTATCCTCCTTTATCTTCAAACATTTCTCATTTAGGGTCAGCTGTAGATTTAAGGATTTTTTCTCTTCATTTAGCAGGGGCTTCCTCTATTTTAGGGGCTATTAATTTTATTACAACAATTATTAATATAAAACCCTTATATATAGAATTTGACTCATTACCATTATTTGTATGATCAGTACTAATTACAGCAGTTCTGTTATTATTATCTTTACCTGTATTAGCAGGTGCCATTACTATACTATTAACAGATCGAAATCTTAATACCTCGTTCTTTGATCCGTTAGGTGGGGGAGATCCTATC
>SE29_Seine_Fra
AAAGATATTGGAACATTATATTTTATATTGGGTGCTTGAGCCGGTATACTAGGATCATCATTAAGACTTTTGATTCGATTAGAATTAAGACAAACTGGAAGTTTATTAGGAAATGACCATATTTATAACGTAATCGTAACTGCACATGCATTCGTAATAATTTTTTTTATAGTTATACCTATTATAATTGGTGGATTTGGAAACTGATTAGTCCCATTAATACTAGGGGCTCCAGATATAGCTTTCCCTCGTATAAATAATATAAGATTTTGATTACTACCCCCTTCTTTAACTTTATTATTAGTAGGGGGTATAGTAGAAAGAGGAGTTGGTACTGGATGAACTGTTTATCCTCCTTTATCTTCAAACATTTCTCATTTAGGGTCAGCTGTAGATTTAAGGATTTTTTCTCTTCATTTAGCAGGGGCTTCCTCTATTTTAGGGGCTATTAATTTTATTACAACAATTATTAATATAAAACCCTTATATATAGAATTTGACTCATTACCATTATTTGTATGATCAGTACTAATTACAGCAGTTCTGTTATTATTATCTTTACCTGTATTAGCAGGTGCCATTACTATACTATTAACAGATCGAAATCTTAATACCTCGTTCTTTGATCCGTTAGGTGGGGGAGATCCTATC
>SE30_Seine_Fra
AAAGATATTGGAACATTATATTTTATATTGGGTGCTTGAGCCGGTATACTAGGATCATCATTAAGACTTTTGATTCGATTAGAATTAAGACAAACTGGAAGTTTATTAGGAAATGACCATATTTATAACGTAATCGTAACTGCACATGCATTCGTAATAATTTTTTTTATAGTTATACCTATTATAATTGGTGGATTTGGAAACTGATTAGTCCCATTAATACTAGGGGCTCCAGATATAGCTTTCCCTCGTATAAATAATATAAGATTTTGATTACTACCCCCTTCTTTAACTTTATTATTAGTAGGGGGTATAGTAGAAAGAGGAGTTGGTACTGGATGAACTGTTTATCCTCCTTTATCTTCAAACATTTCTCATTTAGGGTCAGCTGTAGATTTAAGGATTTTTTCTCTTCATTTAGCAGGGGCTTCCTCTATTTTAGGGGCTATTAATTTTATTACAACAATTATTAATATAAAACCCTTATATATAGAATTTGACTCATTACCATTATTTGTATGATCAGTACTAATTACAGCAGTTCTGTTATTATTATCTTTACCTGTATTAGCAGGTGCCATTACTATACTATTAACAGATCGAAATCTTAATACCTCGTTCTTTGATCCGTTAGGTGGGGGAGATCCTATC
>SE31_Seine_Fra
AAAGATATTGGAACATTATATTTTATATTGGGTGCTTGAGCCGGTATACTAGGATCATCATTAAGACTTTTGATTCGATTAGAATTAAGACAAACTGGAAGTTTATTAGGAAATGACCATATTTATAACGTAATCGTAACTGCACATGCATTCGTAATAATTTTTTTTATAGTTATACCTATTATAATTGGTGGATTTGGAAACTGATTAGTCCCATTAATACTAGGGGCTCCAGATATAGCTTTCCCTCGTATAAATAATATAAGATTTTGATTACTACCCCCTTCTTTAACTTTATTATTAGTAGGGGGTATAGTAGAAAGAGGAGTTGGTACTGGATGAACTGTTTATCCTCCTTTATCTTCAAACATTTCTCATTTAGGGTCAGCTGTAGATTTAAGGATTTTTTCTCTTCATTTAGCAGGGGCTTCCTCTATTTTAGGGGCTATTAATTTTATTACAACAATTATTAATATAAAACCCTTATATATAGAATTTGACTCATTACCATTATTTGTATGATCAGTACTAATTACAGCAGTTCTGTTATTATTATCTTTACCTGTATTAGCAGGTGCCATTACTATACTATTAACAGATCGAAATCTTAATACCTCGTTCTTTGATCCGTTAGGTGGGGGAGATCCTATC
>SE32_Seine_Fra
AAAGATATTGGAACATTATATTTTATATTGGGTGCTTGAGCCGGTATACTAGGATCATCATTAAGACTTTTGATTCGATTAGAATTAAGACAAACTGGAAGTTTATTAGGAAATGACCATATTTATAACGTAATCGTAACTGCACATGCATTCGTAATAATTTTTTTTATAGTTATACCTATTATAATTGGTGGATTTGGAAACTGATTAGTCCCATTAATACTAGGGGCTCCAGATATAGCTTTCCCTCGTATAAATAATATAAGATTTTGATTACTACCCCCTTCTTTAACTTTATTATTAGTAGGGGGTATAGTAGAAAGAGGAGTTGGTACTGGATGAACTGTTTATCCTCCTTTATCTTCAAACATTTCTCATTTAGGGTCAGCTGTAGATTTAAGGATTTTTTCTCTTCATTTAGCAGGGGCTTCCTCTATTTTAGGGGCTATTAATTTTATTACAACAATTATTAATATAAAACCCTTATATATAGAATTTGACTCATTACCATTATTTGTATGATCAGTACTAATTACAGCAGTTCTGTTATTATTATCTTTACCTGTATTAGCAGGTGCCATTACTATACTATTAACAGATCGAAATCTTAATACCTCGTTCTTTGATCCGTTAGGTGGGGGAGATCCTATC
>SE33_Seine_Fra
AAAGATATTGGAACATTATATTTTATATTGGGTGCTTGAGCCGGTATACTAGGATCATCATTAAGACTTTTGATTCGATTAGAATTAAGACAAACTGGAAGTTTATTAGGAAATGACCATATTTATAACGTAATCGTAACTGCACATGCATTCGTAATAATTTTTTTTATAGTTATACCTATTATAATTGGTGGATTTGGAAACTGATTAGTCCCATTAATACTAGGGGCTCCAGATATAGCTTTCCCTCGTATAAATAATATAAGATTTTGATTACTACCCCCTTCTTTAACTTTATTATTAGTAGGGGGTATAGTAGAAAGAGGAGTTGGTACTGGATGAACTGTTTATCCTCCTTTATCTTCAAACATTTCTCATTTAGGGTCAGCTGTAGATTTAAGGATTTTTTCTCTTCATTTAGCAGGGGCTTCCTCTATTTTAGGGGCTATTAATTTTATTACAACAATTATTAATATAAAACCCTTATATATAGAATTTGACTCATTACCATTATTTGTATGATCAGTACTAATTACAGCAGTTCTGTTATTATTATCTTTACCTGTATTAGCAGGTGCCATTACTATACTATTAACAGATCGAAATCTTAATACCTCGTTCTTTGATCCGTTAGGTGGGGGAGATCCTATC
>SE34_Seine_Fra
AAAGATATTGGAACATTATATTTTATATTGGGTGCTTGAGCCGGTATACTAGGATCATCATTAAGACTTTTGATTCGATTAGAATTAAGACAAACTGGAAGTTTATTAGGAAATGACCATATTTATAACGTAATCGTAACTGCACATGCATTCGTAATAATTTTTTTTATAGTTATACCTATTATAATTGGTGGATTTGGAAACTGATTAGTCCCATTAATACTAGGGGCTCCAGATATAGCTTTCCCTCGTATAAATAATATAAGATTTTGATTACTACCCCCTTCTTTAACTTTATTATTAGTAGGGGGTATAGTAGAAAGAGGAGTTGGTACTGGATGAACTGTTTATCCTCCTTTATCTTCAAACATTTCTCATTTAGGGTCAGCTGTAGATTTAAGGATTTTTTCTCTTCATTTAGCAGGGGCTTCCTCTATTTTAGGGGCTATTAATTTTATTACAACAATTATTAATATAAAACCCTTATATATAGAATTTGACTCATTACCATTATTTGTATGATCAGTACTAATTACAGCAGTTCTGTTATTATTATCTTTACCTGTATTAGCAGGTGCCATTACTATACTATTAACAGATCGAAATCTTAATACCTCGTTCTTTGATCCGTTAGGTGGGGGAGATCCTATC
>SE35_Seine_Fra
AAAGATATTGGAACATTATATTTTATATTGGGTGCTTGAGCCGGTATACTAGGATCATCATTAAGACTTTTGATTCGATTAGAATTAAGACAAACTGGAAGTTTATTAGGAAATGACCATATTTATAACGTAATCGTAACTGCACATGCATTCGTAATAATTTTTTTTATAGTTATACCTATTATAATTGGTGGATTTGGAAACTGATTAGTCCCATTAATACTAGGGGCTCCAGATATAGCTTTCCCTCGTATAAATAATATAAGATTTTGATTACTACCCCCTTCTTTAACTTTATTATTAGTAGGGGGTATAGTAGAAAGAGGAGTTGGTACTGGATGAACTGTTTATCCTCCTTTATCTTCAAACATTTCTCATTTAGGGTCAGCTGTAGATTTAAGGATTTTTTCTCTTCATTTAGCAGGGGCTTCCTCTATTTTAGGGGCTATTAATTTTATTACAACAATTATTAATATAAAACCCTTATATATAGAATTTGACTCATTACCATTATTTGTATGATCAGTACTAATTACAGCAGTTCTGTTATTATTATCTTTACCTGTATTAGCAGGTGCCATTACTATACTATTAACAGATCGAAATCTTAATACCTCGTTCTTTGATCCGTTAGGTGGGGGAGATCCTATC
>SE36_Seine_Fra
AAAGATATTGGAACATTATATTTTATATTGGGTGCTTGAGCCGGTATACTAGGATCATCATTAAGACTTTTGATTCGATTAGAATTAAGACAAACTGGAAGTTTATTAGGAAATGACCATATTTATAACGTAATCGTAACTGCACATGCATTCGTAATAATTTTTTTTATAGTTATACCTATTATAATTGGTGGATTTGGAAACTGATTAGTCCCATTAATACTAGGGGCTCCAGATATAGCTTTCCCTCGTATAAATAATATAAGATTTTGATTACTACCCCCTTCTTTAACTTTATTATTAGTAGGGGGTATAGTAGAAAGAGGAGTTGGTACTGGATGAACTGTTTATCCTCCTTTATCTTCAAACATTTCTCATTTAGGGTCAGCTGTAGATTTAAGGATTTTTTCTCTTCATTTAGCAGGGGCTTCCTCTATTTTAGGGGCTATTAATTTTATTACAACAATTATTAATATAAAACCCTTATATATAGAATTTGACTCATTACCATTATTTGTATGATCAGTACTAATTACAGCAGTTCTGTTATTATTATCTTTACCTGTATTAGCAGGTGCCATTACTATACTATTAACAGATCGAAATCTTAATACCTCGTTCTTTGATCCGTTAGGTGGGGGAGATCCTATC
>SESeine_Fra
AAAGATATTGGACCATTATATTTTATATTTGGTGCTTGAGCCGGTATACTAGGAACATCATTAAGACTTTTAATTCGACTAGAATTAAGACAAACTGGAAGTTTATTAGGAAATGACCATATCTATAACGTAATCGTAACTGCACATGCATTCGTAATAATTTTTTTTATAGTTATACCTATTATAATTGGTGGGTTTGGAAACTGATTAGTGCCATTAATACTAGGGGCTCCAGATATAGCTTTCCCTCGTATAAATAATATAAGATTTTGATTACTACCCCCTTCTTTAACTTTATTATTAGTAGGGGGTATAGTAGAAGGAGGAGTTGGTACTGGATGAACTGTCTATCCTCCTTTATCTTCAAACATTTCTCATTTAGGGTCAGCTGTAGATTTAAGGATTTTTTCTCTTCATTTAGCAGGGGCTTCCTCTATTTTAGGGGCTATTAATTTTATTACAACAATTATTAATATAAAACCCTTATATATAGAATTTGACTCATTACCATTATTTGTATGATCAGTACTAATTACAGCAGTTCTGTTATTATTATCTTTACCTGTATTAGCAGGTGCCATTACTATACTATTAACAGATCGAAATCTTAATACCTCGTTCTTTGATCCGTTAGGTGGGGGAGATCCTATC
>SE2_Seine_Fra
AAAGATATTGGACCATTATATTTTATATTTGGTGCTTGAGCCGGTATACTAGGAACATCATTAAGACTTTTAATTCGACTAGAATTAAGACAAACTGGAAGTTTATTAGGAAATGACCATATCTATAACGTAATCGTAACTGCACATGCATTCGTAATAATTTTTTTTATAGTTATACCTATTATAATTGGTGGGTTTGGAAACTGATTAGTGCCATTAATACTAGGGGCTCCAGATATAGCTTTCCCTCGTATAAATAATATAAGATTTTGATTACTACCCCCTTCTTTAACTTTATTATTAGTAGGGGGTATAGTAGAAGGAGGAGTTGGTACTGGATGAACTGTCTATCCTCCTTTATCTTCAAACATTTCTCATTTAGGGTCAGCTGTAGATTTAAGGATTTTTTCTCTTCATTTAGCAGGGGCTTCCTCTATTTTAGGGGCTATTAATTTTATTACAACAATTATTAATATAAAACCCTTATATATAGAATTTGACTCATTACCATTATTTGTATGATCAGTACTAATTACAGCAGTTCTGTTATTATTATCTTTACCTGTATTAGCAGGTGCCATTACTATACTATTAACAGATCGAAATCTTAATACCTCGTTCTTTGATCCGTTAGGTGGGGGAGATCCTATC
>SE3_Seine_Fra
AAAGATATTGGACCATTATATTTTATATTTGGTGCTTGAGCCGGTATACTAGGAACATCATTAAGACTTTTAATTCGACTAGAATTAAGACAAACTGGAAGTTTATTAGGAAATGACCATATCTATAACGTAATCGTAACTGCACATGCATTCGTAATAATTTTTTTTATAGTTATACCTATTATAATTGGTGGGTTTGGAAACTGATTAGTGCCATTAATACTAGGGGCTCCAGATATAGCTTTCCCTCGTATAAATAATATAAGATTTTGATTACTACCCCCTTCTTTAACTTTATTATTAGTAGGGGGTATAGTAGAAGGAGGAGTTGGTACTGGATGAACTGTCTATCCTCCTTTATCTTCAAACATTTCTCATTTAGGGTCAGCTGTAGATTTAAGGATTTTTTCTCTTCATTTAGCAGGGGCTTCCTCTATTTTAGGGGCTATTAATTTTATTACAACAATTATTAATATAAAACCCTTATATATAGAATTTGACTCATTACCATTATTTGTATGATCAGTACTAATTACAGCAGTTCTGTTATTATTATCTTTACCTGTATTAGCAGGTGCCATTACTATACTATTAACAGATCGAAATCTTAATACCTCGTTCTTTGATCCGTTAGGTGGGGGAGATCCTATC
>SESeine_Fra
AAAGATATTGGAACATTATATTTTGTATTTGGTGCTTGAGCCGGTATACTAGGAACATCATTAAGACTTTTGATTCGATTAGAATTAAGACAAACTGGAAGTTTATTAGGAAATGACCATATTTATAACGTAATCGTAACTGCACATGCATTCGTAATAATTTTTTTTATAGTTATACCTATTATAATTGGTGGGTTTGGAAACTGATTAGTGCCATTAATACTAGGGGCTCCAGATATAGCTTTCCCTCGTATAAATAATATAAGATTTTGATTACTACCCCCTTCTTTAACTTTATTATTAGTAGGGGGTATAGTAGAAAGAGGAGTTGGTACTGGATGAACTGTTTATCCTCCTTTAGCTTCAAACATTTCTCATTTAGGGTCAGCTGTAGATTTAAGGATTTTTTCTCTTCATTTAGCAGGGGCTTCCTCTATTTTAGGGGCTATCAATTTTATTACAACAATTATTAATATAAAACCCTTATATATAGAATTTGACTCATTACCATTATTTGTATGATCAGTATTAATTACAGCAGTTCTGTTATTATTATCTTTACCTGTATTAGCGGGTGCCATTACTATACTATTAACAGATCGAAATCTTAATACCTCGTTCTTTGATCCGTTAGGTGGGGGAGATCCTATC
>SE2_Seine_Fra
AAAGATATTGGAACATTATATTTTGTATTTGGTGCTTGAGCCGGTATACTAGGAACATCATTAAGACTTTTGATTCGATTAGAATTAAGACAAACTGGAAGTTTATTAGGAAATGACCATATTTATAACGTAATCGTAACTGCACATGCATTCGTAATAATTTTTTTTATAGTTATACCTATTATAATTGGTGGGTTTGGAAACTGATTAGTGCCATTAATACTAGGGGCTCCAGATATAGCTTTCCCTCGTATAAATAATATAAGATTTTGATTACTACCCCCTTCTTTAACTTTATTATTAGTAGGGGGTATAGTAGAAAGAGGAGTTGGTACTGGATGAACTGTTTATCCTCCTTTAGCTTCAAACATTTCTCATTTAGGGTCAGCTGTAGATTTAAGGATTTTTTCTCTTCATTTAGCAGGGGCTTCCTCTATTTTAGGGGCTATCAATTTTATTACAACAATTATTAATATAAAACCCTTATATATAGAATTTGACTCATTACCATTATTTGTATGATCAGTATTAATTACAGCAGTTCTGTTATTATTATCTTTACCTGTATTAGCGGGTGCCATTACTATACTATTAACAGATCGAAATCTTAATACCTCGTTCTTTGATCCGTTAGGTGGGGGAGATCCTATC
>SESeine_Fra
AAAGATATTGGAACATTATATTTTGTATTTGGTGCTTGAGCCGGTATACTAGGAACATCATTAAGACTTTTGATTCGATTAGAATTAAGACAAACTGGAAGTTTATTAGGAAATGACCATATTTATAACGTAATCGTAACTGCACATGCATTCGTAATAATTTTTTTTATAGTTATACCTATTATAATTGGTGGGTTTGGAAACTGATTAGTGCCATTAATACTAGGGGCTCCAGATATAGCTTTCCCTCGTATAAATAATATAAGATTTTGATTACTACCCCCTTCTTTAACTTTATTATTAGTAGGGGGTATAGTAGAAAGAGGAGTTGGTACTGGATGAACTGTTTATCCTCCTTTAGCTTCAAACATTTCTCATTTAGGGTCAGCTGTAGATTTAAGGATTTTTTCTCTTCATTTAGCAGGGGCTTCCTCTATTTTAGGGGCTATTAATTTTATTACAACAATTATTAATATAAAACCCTTATATATAGAATTTGACTCATTACCATTATTTGTATGATCAGTATTAATTACAGCAGTTCTGTTATTATTATCTTTACCTGTATTAGCAGGTGCCATTACTATACTATTAACAGATCGAAATCTTAATACCTCGTTCTTTGATCCGTTAGGTGGGGGAGATCCTATC
>SE2_Seine_Fra
AAAGATATTGGAACATTATATTTTGTATTTGGTGCTTGAGCCGGTATACTAGGAACATCATTAAGACTTTTGATTCGATTAGAATTAAGACAAACTGGAAGTTTATTAGGAAATGACCATATTTATAACGTAATCGTAACTGCACATGCATTCGTAATAATTTTTTTTATAGTTATACCTATTATAATTGGTGGGTTTGGAAACTGATTAGTGCCATTAATACTAGGGGCTCCAGATATAGCTTTCCCTCGTATAAATAATATAAGATTTTGATTACTACCCCCTTCTTTAACTTTATTATTAGTAGGGGGTATAGTAGAAAGAGGAGTTGGTACTGGATGAACTGTTTATCCTCCTTTAGCTTCAAACATTTCTCATTTAGGGTCAGCTGTAGATTTAAGGATTTTTTCTCTTCATTTAGCAGGGGCTTCCTCTATTTTAGGGGCTATTAATTTTATTACAACAATTATTAATATAAAACCCTTATATATAGAATTTGACTCATTACCATTATTTGTATGATCAGTATTAATTACAGCAGTTCTGTTATTATTATCTTTACCTGTATTAGCAGGTGCCATTACTATACTATTAACAGATCGAAATCTTAATACCTCGTTCTTTGATCCGTTAGGTGGGGGAGATCCTATC
>SE3_Seine_Fra
AAAGATATTGGAACATTATATTTTGTATTTGGTGCTTGAGCCGGTATACTAGGAACATCATTAAGACTTTTGATTCGATTAGAATTAAGACAAACTGGAAGTTTATTAGGAAATGACCATATTTATAACGTAATCGTAACTGCACATGCATTCGTAATAATTTTTTTTATAGTTATACCTATTATAATTGGTGGGTTTGGAAACTGATTAGTGCCATTAATACTAGGGGCTCCAGATATAGCTTTCCCTCGTATAAATAATATAAGATTTTGATTACTACCCCCTTCTTTAACTTTATTATTAGTAGGGGGTATAGTAGAAAGAGGAGTTGGTACTGGATGAACTGTTTATCCTCCTTTAGCTTCAAACATTTCTCATTTAGGGTCAGCTGTAGATTTAAGGATTTTTTCTCTTCATTTAGCAGGGGCTTCCTCTATTTTAGGGGCTATTAATTTTATTACAACAATTATTAATATAAAACCCTTATATATAGAATTTGACTCATTACCATTATTTGTATGATCAGTATTAATTACAGCAGTTCTGTTATTATTATCTTTACCTGTATTAGCAGGTGCCATTACTATACTATTAACAGATCGAAATCTTAATACCTCGTTCTTTGATCCGTTAGGTGGGGGAGATCCTATC
>SE4_Seine_Fra
AAAGATATTGGAACATTATATTTTGTATTTGGTGCTTGAGCCGGTATACTAGGAACATCATTAAGACTTTTGATTCGATTAGAATTAAGACAAACTGGAAGTTTATTAGGAAATGACCATATTTATAACGTAATCGTAACTGCACATGCATTCGTAATAATTTTTTTTATAGTTATACCTATTATAATTGGTGGGTTTGGAAACTGATTAGTGCCATTAATACTAGGGGCTCCAGATATAGCTTTCCCTCGTATAAATAATATAAGATTTTGATTACTACCCCCTTCTTTAACTTTATTATTAGTAGGGGGTATAGTAGAAAGAGGAGTTGGTACTGGATGAACTGTTTATCCTCCTTTAGCTTCAAACATTTCTCATTTAGGGTCAGCTGTAGATTTAAGGATTTTTTCTCTTCATTTAGCAGGGGCTTCCTCTATTTTAGGGGCTATTAATTTTATTACAACAATTATTAATATAAAACCCTTATATATAGAATTTGACTCATTACCATTATTTGTATGATCAGTATTAATTACAGCAGTTCTGTTATTATTATCTTTACCTGTATTAGCAGGTGCCATTACTATACTATTAACAGATCGAAATCTTAATACCTCGTTCTTTGATCCGTTAGGTGGGGGAGATCCTATC
>SE5_Seine_Fra
AAAGATATTGGAACATTATATTTTGTATTTGGTGCTTGAGCCGGTATACTAGGAACATCATTAAGACTTTTGATTCGATTAGAATTAAGACAAACTGGAAGTTTATTAGGAAATGACCATATTTATAACGTAATCGTAACTGCACATGCATTCGTAATAATTTTTTTTATAGTTATACCTATTATAATTGGTGGGTTTGGAAACTGATTAGTGCCATTAATACTAGGGGCTCCAGATATAGCTTTCCCTCGTATAAATAATATAAGATTTTGATTACTACCCCCTTCTTTAACTTTATTATTAGTAGGGGGTATAGTAGAAAGAGGAGTTGGTACTGGATGAACTGTTTATCCTCCTTTAGCTTCAAACATTTCTCATTTAGGGTCAGCTGTAGATTTAAGGATTTTTTCTCTTCATTTAGCAGGGGCTTCCTCTATTTTAGGGGCTATTAATTTTATTACAACAATTATTAATATAAAACCCTTATATATAGAATTTGACTCATTACCATTATTTGTATGATCAGTATTAATTACAGCAGTTCTGTTATTATTATCTTTACCTGTATTAGCAGGTGCCATTACTATACTATTAACAGATCGAAATCTTAATACCTCGTTCTTTGATCCGTTAGGTGGGGGAGATCCTATC
>SE6_Seine_Fra
AAAGATATTGGAACATTATATTTTGTATTTGGTGCTTGAGCCGGTATACTAGGAACATCATTAAGACTTTTGATTCGATTAGAATTAAGACAAACTGGAAGTTTATTAGGAAATGACCATATTTATAACGTAATCGTAACTGCACATGCATTCGTAATAATTTTTTTTATAGTTATACCTATTATAATTGGTGGGTTTGGAAACTGATTAGTGCCATTAATACTAGGGGCTCCAGATATAGCTTTCCCTCGTATAAATAATATAAGATTTTGATTACTACCCCCTTCTTTAACTTTATTATTAGTAGGGGGTATAGTAGAAAGAGGAGTTGGTACTGGATGAACTGTTTATCCTCCTTTAGCTTCAAACATTTCTCATTTAGGGTCAGCTGTAGATTTAAGGATTTTTTCTCTTCATTTAGCAGGGGCTTCCTCTATTTTAGGGGCTATTAATTTTATTACAACAATTATTAATATAAAACCCTTATATATAGAATTTGACTCATTACCATTATTTGTATGATCAGTATTAATTACAGCAGTTCTGTTATTATTATCTTTACCTGTATTAGCAGGTGCCATTACTATACTATTAACAGATCGAAATCTTAATACCTCGTTCTTTGATCCGTTAGGTGGGGGAGATCCTATC
>SE7_Seine_Fra
AAAGATATTGGAACATTATATTTTGTATTTGGTGCTTGAGCCGGTATACTAGGAACATCATTAAGACTTTTGATTCGATTAGAATTAAGACAAACTGGAAGTTTATTAGGAAATGACCATATTTATAACGTAATCGTAACTGCACATGCATTCGTAATAATTTTTTTTATAGTTATACCTATTATAATTGGTGGGTTTGGAAACTGATTAGTGCCATTAATACTAGGGGCTCCAGATATAGCTTTCCCTCGTATAAATAATATAAGATTTTGATTACTACCCCCTTCTTTAACTTTATTATTAGTAGGGGGTATAGTAGAAAGAGGAGTTGGTACTGGATGAACTGTTTATCCTCCTTTAGCTTCAAACATTTCTCATTTAGGGTCAGCTGTAGATTTAAGGATTTTTTCTCTTCATTTAGCAGGGGCTTCCTCTATTTTAGGGGCTATTAATTTTATTACAACAATTATTAATATAAAACCCTTATATATAGAATTTGACTCATTACCATTATTTGTATGATCAGTATTAATTACAGCAGTTCTGTTATTATTATCTTTACCTGTATTAGCAGGTGCCATTACTATACTATTAACAGATCGAAATCTTAATACCTCGTTCTTTGATCCGTTAGGTGGGGGAGATCCTATC
>GIGironde
AAAGATATTGGAACATTATATTTTATATTTGGTGCTTGAGCCGGTATACTAGGAACATCATTAAGACTTTTGATTCGATTAGAATTAAGACAAACTGGAAGTTTATTAGGAAATGACCATATTTATAACGTAATCGTAACTGCACATGCATTCGTAATAATTTTTTTTATAGTTATACCTATTATAATTGGTGGGTTTGGAAACTGATTAGTGCCATTAATACTAGGGGCTCCAGATATAGCTTTCCCTCGTATAAATAATATAAGATTTTGATTACTACCTCCTTCTTTAACTTTATTATTAGTAGGGGGTATAGTAGAAAGAGGAGTTGGTACTGGATGAACTGTTTATCCTCCTTTATCTTCAAACATTTCTCATTTAGGGTCAGCTGTAGATTTAAGGATTTTTTCTCTTCATTTAGCAGGGGCTTCCTCTATTTTAGGGGCTATTAATTTTATTACAACAATTATTAATATAAAACCCTTATATATAGAATTTGACTCATTACCATTATTTGTATGATCAGTACTAATTACAGCAGTTCTGTTATTATTATCTTTACCTGTATTAGCAGGTGCCATTACTATACTATTGACAGATCGAAATCTTAATACCTCGTTCTTTGATCCGTTAGGTGGGGGGGATCCTATC
>GI2_Gironde
AAAGATATTGGAACATTATATTTTATATTTGGTGCTTGAGCCGGTATACTAGGAACATCATTAAGACTTTTGATTCGATTAGAATTAAGACAAACTGGAAGTTTATTAGGAAATGACCATATTTATAACGTAATCGTAACTGCACATGCATTCGTAATAATTTTTTTTATAGTTATACCTATTATAATTGGTGGGTTTGGAAACTGATTAGTGCCATTAATACTAGGGGCTCCAGATATAGCTTTCCCTCGTATAAATAATATAAGATTTTGATTACTACCTCCTTCTTTAACTTTATTATTAGTAGGGGGTATAGTAGAAAGAGGAGTTGGTACTGGATGAACTGTTTATCCTCCTTTATCTTCAAACATTTCTCATTTAGGGTCAGCTGTAGATTTAAGGATTTTTTCTCTTCATTTAGCAGGGGCTTCCTCTATTTTAGGGGCTATTAATTTTATTACAACAATTATTAATATAAAACCCTTATATATAGAATTTGACTCATTACCATTATTTGTATGATCAGTACTAATTACAGCAGTTCTGTTATTATTATCTTTACCTGTATTAGCAGGTGCCATTACTATACTATTGACAGATCGAAATCTTAATACCTCGTTCTTTGATCCGTTAGGTGGGGGGGATCCTATC
>GI3_Gironde
AAAGATATTGGAACATTATATTTTATATTTGGTGCTTGAGCCGGTATACTAGGAACATCATTAAGACTTTTGATTCGATTAGAATTAAGACAAACTGGAAGTTTATTAGGAAATGACCATATTTATAACGTAATCGTAACTGCACATGCATTCGTAATAATTTTTTTTATAGTTATACCTATTATAATTGGTGGGTTTGGAAACTGATTAGTGCCATTAATACTAGGGGCTCCAGATATAGCTTTCCCTCGTATAAATAATATAAGATTTTGATTACTACCTCCTTCTTTAACTTTATTATTAGTAGGGGGTATAGTAGAAAGAGGAGTTGGTACTGGATGAACTGTTTATCCTCCTTTATCTTCAAACATTTCTCATTTAGGGTCAGCTGTAGATTTAAGGATTTTTTCTCTTCATTTAGCAGGGGCTTCCTCTATTTTAGGGGCTATTAATTTTATTACAACAATTATTAATATAAAACCCTTATATATAGAATTTGACTCATTACCATTATTTGTATGATCAGTACTAATTACAGCAGTTCTGTTATTATTATCTTTACCTGTATTAGCAGGTGCCATTACTATACTATTGACAGATCGAAATCTTAATACCTCGTTCTTTGATCCGTTAGGTGGGGGGGATCCTATC
>GI4_Gironde
AAAGATATTGGAACATTATATTTTATATTTGGTGCTTGAGCCGGTATACTAGGAACATCATTAAGACTTTTGATTCGATTAGAATTAAGACAAACTGGAAGTTTATTAGGAAATGACCATATTTATAACGTAATCGTAACTGCACATGCATTCGTAATAATTTTTTTTATAGTTATACCTATTATAATTGGTGGGTTTGGAAACTGATTAGTGCCATTAATACTAGGGGCTCCAGATATAGCTTTCCCTCGTATAAATAATATAAGATTTTGATTACTACCTCCTTCTTTAACTTTATTATTAGTAGGGGGTATAGTAGAAAGAGGAGTTGGTACTGGATGAACTGTTTATCCTCCTTTATCTTCAAACATTTCTCATTTAGGGTCAGCTGTAGATTTAAGGATTTTTTCTCTTCATTTAGCAGGGGCTTCCTCTATTTTAGGGGCTATTAATTTTATTACAACAATTATTAATATAAAACCCTTATATATAGAATTTGACTCATTACCATTATTTGTATGATCAGTACTAATTACAGCAGTTCTGTTATTATTATCTTTACCTGTATTAGCAGGTGCCATTACTATACTATTGACAGATCGAAATCTTAATACCTCGTTCTTTGATCCGTTAGGTGGGGGGGATCCTATC
>GI5_Gironde
AAAGATATTGGAACATTATATTTTATATTTGGTGCTTGAGCCGGTATACTAGGAACATCATTAAGACTTTTGATTCGATTAGAATTAAGACAAACTGGAAGTTTATTAGGAAATGACCATATTTATAACGTAATCGTAACTGCACATGCATTCGTAATAATTTTTTTTATAGTTATACCTATTATAATTGGTGGGTTTGGAAACTGATTAGTGCCATTAATACTAGGGGCTCCAGATATAGCTTTCCCTCGTATAAATAATATAAGATTTTGATTACTACCTCCTTCTTTAACTTTATTATTAGTAGGGGGTATAGTAGAAAGAGGAGTTGGTACTGGATGAACTGTTTATCCTCCTTTATCTTCAAACATTTCTCATTTAGGGTCAGCTGTAGATTTAAGGATTTTTTCTCTTCATTTAGCAGGGGCTTCCTCTATTTTAGGGGCTATTAATTTTATTACAACAATTATTAATATAAAACCCTTATATATAGAATTTGACTCATTACCATTATTTGTATGATCAGTACTAATTACAGCAGTTCTGTTATTATTATCTTTACCTGTATTAGCAGGTGCCATTACTATACTATTGACAGATCGAAATCTTAATACCTCGTTCTTTGATCCGTTAGGTGGGGGGGATCCTATC
>GI6_Gironde
AAAGATATTGGAACATTATATTTTATATTTGGTGCTTGAGCCGGTATACTAGGAACATCATTAAGACTTTTGATTCGATTAGAATTAAGACAAACTGGAAGTTTATTAGGAAATGACCATATTTATAACGTAATCGTAACTGCACATGCATTCGTAATAATTTTTTTTATAGTTATACCTATTATAATTGGTGGGTTTGGAAACTGATTAGTGCCATTAATACTAGGGGCTCCAGATATAGCTTTCCCTCGTATAAATAATATAAGATTTTGATTACTACCTCCTTCTTTAACTTTATTATTAGTAGGGGGTATAGTAGAAAGAGGAGTTGGTACTGGATGAACTGTTTATCCTCCTTTATCTTCAAACATTTCTCATTTAGGGTCAGCTGTAGATTTAAGGATTTTTTCTCTTCATTTAGCAGGGGCTTCCTCTATTTTAGGGGCTATTAATTTTATTACAACAATTATTAATATAAAACCCTTATATATAGAATTTGACTCATTACCATTATTTGTATGATCAGTACTAATTACAGCAGTTCTGTTATTATTATCTTTACCTGTATTAGCAGGTGCCATTACTATACTATTGACAGATCGAAATCTTAATACCTCGTTCTTTGATCCGTTAGGTGGGGGGGATCCTATC
>GI7_Gironde
AAAGATATTGGAACATTATATTTTATATTTGGTGCTTGAGCCGGTATACTAGGAACATCATTAAGACTTTTGATTCGATTAGAATTAAGACAAACTGGAAGTTTATTAGGAAATGACCATATTTATAACGTAATCGTAACTGCACATGCATTCGTAATAATTTTTTTTATAGTTATACCTATTATAATTGGTGGGTTTGGAAACTGATTAGTGCCATTAATACTAGGGGCTCCAGATATAGCTTTCCCTCGTATAAATAATATAAGATTTTGATTACTACCTCCTTCTTTAACTTTATTATTAGTAGGGGGTATAGTAGAAAGAGGAGTTGGTACTGGATGAACTGTTTATCCTCCTTTATCTTCAAACATTTCTCATTTAGGGTCAGCTGTAGATTTAAGGATTTTTTCTCTTCATTTAGCAGGGGCTTCCTCTATTTTAGGGGCTATTAATTTTATTACAACAATTATTAATATAAAACCCTTATATATAGAATTTGACTCATTACCATTATTTGTATGATCAGTACTAATTACAGCAGTTCTGTTATTATTATCTTTACCTGTATTAGCAGGTGCCATTACTATACTATTGACAGATCGAAATCTTAATACCTCGTTCTTTGATCCGTTAGGTGGGGGGGATCCTATC
>GI8_Gironde
AAAGATATTGGAACATTATATTTTATATTTGGTGCTTGAGCCGGTATACTAGGAACATCATTAAGACTTTTGATTCGATTAGAATTAAGACAAACTGGAAGTTTATTAGGAAATGACCATATTTATAACGTAATCGTAACTGCACATGCATTCGTAATAATTTTTTTTATAGTTATACCTATTATAATTGGTGGGTTTGGAAACTGATTAGTGCCATTAATACTAGGGGCTCCAGATATAGCTTTCCCTCGTATAAATAATATAAGATTTTGATTACTACCTCCTTCTTTAACTTTATTATTAGTAGGGGGTATAGTAGAAAGAGGAGTTGGTACTGGATGAACTGTTTATCCTCCTTTATCTTCAAACATTTCTCATTTAGGGTCAGCTGTAGATTTAAGGATTTTTTCTCTTCATTTAGCAGGGGCTTCCTCTATTTTAGGGGCTATTAATTTTATTACAACAATTATTAATATAAAACCCTTATATATAGAATTTGACTCATTACCATTATTTGTATGATCAGTACTAATTACAGCAGTTCTGTTATTATTATCTTTACCTGTATTAGCAGGTGCCATTACTATACTATTGACAGATCGAAATCTTAATACCTCGTTCTTTGATCCGTTAGGTGGGGGGGATCCTATC
>GI9_Gironde
AAAGATATTGGAACATTATATTTTATATTTGGTGCTTGAGCCGGTATACTAGGAACATCATTAAGACTTTTGATTCGATTAGAATTAAGACAAACTGGAAGTTTATTAGGAAATGACCATATTTATAACGTAATCGTAACTGCACATGCATTCGTAATAATTTTTTTTATAGTTATACCTATTATAATTGGTGGGTTTGGAAACTGATTAGTGCCATTAATACTAGGGGCTCCAGATATAGCTTTCCCTCGTATAAATAATATAAGATTTTGATTACTACCTCCTTCTTTAACTTTATTATTAGTAGGGGGTATAGTAGAAAGAGGAGTTGGTACTGGATGAACTGTTTATCCTCCTTTATCTTCAAACATTTCTCATTTAGGGTCAGCTGTAGATTTAAGGATTTTTTCTCTTCATTTAGCAGGGGCTTCCTCTATTTTAGGGGCTATTAATTTTATTACAACAATTATTAATATAAAACCCTTATATATAGAATTTGACTCATTACCATTATTTGTATGATCAGTACTAATTACAGCAGTTCTGTTATTATTATCTTTACCTGTATTAGCAGGTGCCATTACTATACTATTGACAGATCGAAATCTTAATACCTCGTTCTTTGATCCGTTAGGTGGGGGGGATCCTATC
>GI10_Gironde
AAAGATATTGGAACATTATATTTTATATTTGGTGCTTGAGCCGGTATACTAGGAACATCATTAAGACTTTTGATTCGATTAGAATTAAGACAAACTGGAAGTTTATTAGGAAATGACCATATTTATAACGTAATCGTAACTGCACATGCATTCGTAATAATTTTTTTTATAGTTATACCTATTATAATTGGTGGGTTTGGAAACTGATTAGTGCCATTAATACTAGGGGCTCCAGATATAGCTTTCCCTCGTATAAATAATATAAGATTTTGATTACTACCTCCTTCTTTAACTTTATTATTAGTAGGGGGTATAGTAGAAAGAGGAGTTGGTACTGGATGAACTGTTTATCCTCCTTTATCTTCAAACATTTCTCATTTAGGGTCAGCTGTAGATTTAAGGATTTTTTCTCTTCATTTAGCAGGGGCTTCCTCTATTTTAGGGGCTATTAATTTTATTACAACAATTATTAATATAAAACCCTTATATATAGAATTTGACTCATTACCATTATTTGTATGATCAGTACTAATTACAGCAGTTCTGTTATTATTATCTTTACCTGTATTAGCAGGTGCCATTACTATACTATTGACAGATCGAAATCTTAATACCTCGTTCTTTGATCCGTTAGGTGGGGGGGATCCTATC
>GI11_Gironde
AAAGATATTGGAACATTATATTTTATATTTGGTGCTTGAGCCGGTATACTAGGAACATCATTAAGACTTTTGATTCGATTAGAATTAAGACAAACTGGAAGTTTATTAGGAAATGACCATATTTATAACGTAATCGTAACTGCACATGCATTCGTAATAATTTTTTTTATAGTTATACCTATTATAATTGGTGGGTTTGGAAACTGATTAGTGCCATTAATACTAGGGGCTCCAGATATAGCTTTCCCTCGTATAAATAATATAAGATTTTGATTACTACCTCCTTCTTTAACTTTATTATTAGTAGGGGGTATAGTAGAAAGAGGAGTTGGTACTGGATGAACTGTTTATCCTCCTTTATCTTCAAACATTTCTCATTTAGGGTCAGCTGTAGATTTAAGGATTTTTTCTCTTCATTTAGCAGGGGCTTCCTCTATTTTAGGGGCTATTAATTTTATTACAACAATTATTAATATAAAACCCTTATATATAGAATTTGACTCATTACCATTATTTGTATGATCAGTACTAATTACAGCAGTTCTGTTATTATTATCTTTACCTGTATTAGCAGGTGCCATTACTATACTATTGACAGATCGAAATCTTAATACCTCGTTCTTTGATCCGTTAGGTGGGGGGGATCCTATC
>GI12_Gironde
AAAGATATTGGAACATTATATTTTATATTTGGTGCTTGAGCCGGTATACTAGGAACATCATTAAGACTTTTGATTCGATTAGAATTAAGACAAACTGGAAGTTTATTAGGAAATGACCATATTTATAACGTAATCGTAACTGCACATGCATTCGTAATAATTTTTTTTATAGTTATACCTATTATAATTGGTGGGTTTGGAAACTGATTAGTGCCATTAATACTAGGGGCTCCAGATATAGCTTTCCCTCGTATAAATAATATAAGATTTTGATTACTACCTCCTTCTTTAACTTTATTATTAGTAGGGGGTATAGTAGAAAGAGGAGTTGGTACTGGATGAACTGTTTATCCTCCTTTATCTTCAAACATTTCTCATTTAGGGTCAGCTGTAGATTTAAGGATTTTTTCTCTTCATTTAGCAGGGGCTTCCTCTATTTTAGGGGCTATTAATTTTATTACAACAATTATTAATATAAAACCCTTATATATAGAATTTGACTCATTACCATTATTTGTATGATCAGTACTAATTACAGCAGTTCTGTTATTATTATCTTTACCTGTATTAGCAGGTGCCATTACTATACTATTGACAGATCGAAATCTTAATACCTCGTTCTTTGATCCGTTAGGTGGGGGGGATCCTATC
>GI13_Gironde
AAAGATATTGGAACATTATATTTTATATTTGGTGCTTGAGCCGGTATACTAGGAACATCATTAAGACTTTTGATTCGATTAGAATTAAGACAAACTGGAAGTTTATTAGGAAATGACCATATTTATAACGTAATCGTAACTGCACATGCATTCGTAATAATTTTTTTTATAGTTATACCTATTATAATTGGTGGGTTTGGAAACTGATTAGTGCCATTAATACTAGGGGCTCCAGATATAGCTTTCCCTCGTATAAATAATATAAGATTTTGATTACTACCTCCTTCTTTAACTTTATTATTAGTAGGGGGTATAGTAGAAAGAGGAGTTGGTACTGGATGAACTGTTTATCCTCCTTTATCTTCAAACATTTCTCATTTAGGGTCAGCTGTAGATTTAAGGATTTTTTCTCTTCATTTAGCAGGGGCTTCCTCTATTTTAGGGGCTATTAATTTTATTACAACAATTATTAATATAAAACCCTTATATATAGAATTTGACTCATTACCATTATTTGTATGATCAGTACTAATTACAGCAGTTCTGTTATTATTATCTTTACCTGTATTAGCAGGTGCCATTACTATACTATTGACAGATCGAAATCTTAATACCTCGTTCTTTGATCCGTTAGGTGGGGGGGATCCTATC
>GI14_Gironde
AAAGATATTGGAACATTATATTTTATATTTGGTGCTTGAGCCGGTATACTAGGAACATCATTAAGACTTTTGATTCGATTAGAATTAAGACAAACTGGAAGTTTATTAGGAAATGACCATATTTATAACGTAATCGTAACTGCACATGCATTCGTAATAATTTTTTTTATAGTTATACCTATTATAATTGGTGGGTTTGGAAACTGATTAGTGCCATTAATACTAGGGGCTCCAGATATAGCTTTCCCTCGTATAAATAATATAAGATTTTGATTACTACCTCCTTCTTTAACTTTATTATTAGTAGGGGGTATAGTAGAAAGAGGAGTTGGTACTGGATGAACTGTTTATCCTCCTTTATCTTCAAACATTTCTCATTTAGGGTCAGCTGTAGATTTAAGGATTTTTTCTCTTCATTTAGCAGGGGCTTCCTCTATTTTAGGGGCTATTAATTTTATTACAACAATTATTAATATAAAACCCTTATATATAGAATTTGACTCATTACCATTATTTGTATGATCAGTACTAATTACAGCAGTTCTGTTATTATTATCTTTACCTGTATTAGCAGGTGCCATTACTATACTATTGACAGATCGAAATCTTAATACCTCGTTCTTTGATCCGTTAGGTGGGGGGGATCCTATC
>GI15_Gironde
AAAGATATTGGAACATTATATTTTATATTTGGTGCTTGAGCCGGTATACTAGGAACATCATTAAGACTTTTGATTCGATTAGAATTAAGACAAACTGGAAGTTTATTAGGAAATGACCATATTTATAACGTAATCGTAACTGCACATGCATTCGTAATAATTTTTTTTATAGTTATACCTATTATAATTGGTGGGTTTGGAAACTGATTAGTGCCATTAATACTAGGGGCTCCAGATATAGCTTTCCCTCGTATAAATAATATAAGATTTTGATTACTACCTCCTTCTTTAACTTTATTATTAGTAGGGGGTATAGTAGAAAGAGGAGTTGGTACTGGATGAACTGTTTATCCTCCTTTATCTTCAAACATTTCTCATTTAGGGTCAGCTGTAGATTTAAGGATTTTTTCTCTTCATTTAGCAGGGGCTTCCTCTATTTTAGGGGCTATTAATTTTATTACAACAATTATTAATATAAAACCCTTATATATAGAATTTGACTCATTACCATTATTTGTATGATCAGTACTAATTACAGCAGTTCTGTTATTATTATCTTTACCTGTATTAGCAGGTGCCATTACTATACTATTGACAGATCGAAATCTTAATACCTCGTTCTTTGATCCGTTAGGTGGGGGGGATCCTATC
>GI16_Gironde
AAAGATATTGGAACATTATATTTTATATTTGGTGCTTGAGCCGGTATACTAGGAACATCATTAAGACTTTTGATTCGATTAGAATTAAGACAAACTGGAAGTTTATTAGGAAATGACCATATTTATAACGTAATCGTAACTGCACATGCATTCGTAATAATTTTTTTTATAGTTATACCTATTATAATTGGTGGGTTTGGAAACTGATTAGTGCCATTAATACTAGGGGCTCCAGATATAGCTTTCCCTCGTATAAATAATATAAGATTTTGATTACTACCTCCTTCTTTAACTTTATTATTAGTAGGGGGTATAGTAGAAAGAGGAGTTGGTACTGGATGAACTGTTTATCCTCCTTTATCTTCAAACATTTCTCATTTAGGGTCAGCTGTAGATTTAAGGATTTTTTCTCTTCATTTAGCAGGGGCTTCCTCTATTTTAGGGGCTATTAATTTTATTACAACAATTATTAATATAAAACCCTTATATATAGAATTTGACTCATTACCATTATTTGTATGATCAGTACTAATTACAGCAGTTCTGTTATTATTATCTTTACCTGTATTAGCAGGTGCCATTACTATACTATTGACAGATCGAAATCTTAATACCTCGTTCTTTGATCCGTTAGGTGGGGGGGATCCTATC
>GI17_Gironde
AAAGATATTGGAACATTATATTTTATATTTGGTGCTTGAGCCGGTATACTAGGAACATCATTAAGACTTTTGATTCGATTAGAATTAAGACAAACTGGAAGTTTATTAGGAAATGACCATATTTATAACGTAATCGTAACTGCACATGCATTCGTAATAATTTTTTTTATAGTTATACCTATTATAATTGGTGGGTTTGGAAACTGATTAGTGCCATTAATACTAGGGGCTCCAGATATAGCTTTCCCTCGTATAAATAATATAAGATTTTGATTACTACCTCCTTCTTTAACTTTATTATTAGTAGGGGGTATAGTAGAAAGAGGAGTTGGTACTGGATGAACTGTTTATCCTCCTTTATCTTCAAACATTTCTCATTTAGGGTCAGCTGTAGATTTAAGGATTTTTTCTCTTCATTTAGCAGGGGCTTCCTCTATTTTAGGGGCTATTAATTTTATTACAACAATTATTAATATAAAACCCTTATATATAGAATTTGACTCATTACCATTATTTGTATGATCAGTACTAATTACAGCAGTTCTGTTATTATTATCTTTACCTGTATTAGCAGGTGCCATTACTATACTATTGACAGATCGAAATCTTAATACCTCGTTCTTTGATCCGTTAGGTGGGGGGGATCCTATC
>GI18_Gironde
AAAGATATTGGAACATTATATTTTATATTTGGTGCTTGAGCCGGTATACTAGGAACATCATTAAGACTTTTGATTCGATTAGAATTAAGACAAACTGGAAGTTTATTAGGAAATGACCATATTTATAACGTAATCGTAACTGCACATGCATTCGTAATAATTTTTTTTATAGTTATACCTATTATAATTGGTGGGTTTGGAAACTGATTAGTGCCATTAATACTAGGGGCTCCAGATATAGCTTTCCCTCGTATAAATAATATAAGATTTTGATTACTACCTCCTTCTTTAACTTTATTATTAGTAGGGGGTATAGTAGAAAGAGGAGTTGGTACTGGATGAACTGTTTATCCTCCTTTATCTTCAAACATTTCTCATTTAGGGTCAGCTGTAGATTTAAGGATTTTTTCTCTTCATTTAGCAGGGGCTTCCTCTATTTTAGGGGCTATTAATTTTATTACAACAATTATTAATATAAAACCCTTATATATAGAATTTGACTCATTACCATTATTTGTATGATCAGTACTAATTACAGCAGTTCTGTTATTATTATCTTTACCTGTATTAGCAGGTGCCATTACTATACTATTGACAGATCGAAATCTTAATACCTCGTTCTTTGATCCGTTAGGTGGGGGGGATCCTATC
>GI19_Gironde
AAAGATATTGGAACATTATATTTTATATTTGGTGCTTGAGCCGGTATACTAGGAACATCATTAAGACTTTTGATTCGATTAGAATTAAGACAAACTGGAAGTTTATTAGGAAATGACCATATTTATAACGTAATCGTAACTGCACATGCATTCGTAATAATTTTTTTTATAGTTATACCTATTATAATTGGTGGGTTTGGAAACTGATTAGTGCCATTAATACTAGGGGCTCCAGATATAGCTTTCCCTCGTATAAATAATATAAGATTTTGATTACTACCTCCTTCTTTAACTTTATTATTAGTAGGGGGTATAGTAGAAAGAGGAGTTGGTACTGGATGAACTGTTTATCCTCCTTTATCTTCAAACATTTCTCATTTAGGGTCAGCTGTAGATTTAAGGATTTTTTCTCTTCATTTAGCAGGGGCTTCCTCTATTTTAGGGGCTATTAATTTTATTACAACAATTATTAATATAAAACCCTTATATATAGAATTTGACTCATTACCATTATTTGTATGATCAGTACTAATTACAGCAGTTCTGTTATTATTATCTTTACCTGTATTAGCAGGTGCCATTACTATACTATTGACAGATCGAAATCTTAATACCTCGTTCTTTGATCCGTTAGGTGGGGGGGATCCTATC
>GI20_Gironde
AAAGATATTGGAACATTATATTTTATATTTGGTGCTTGAGCCGGTATACTAGGAACATCATTAAGACTTTTGATTCGATTAGAATTAAGACAAACTGGAAGTTTATTAGGAAATGACCATATTTATAACGTAATCGTAACTGCACATGCATTCGTAATAATTTTTTTTATAGTTATACCTATTATAATTGGTGGGTTTGGAAACTGATTAGTGCCATTAATACTAGGGGCTCCAGATATAGCTTTCCCTCGTATAAATAATATAAGATTTTGATTACTACCTCCTTCTTTAACTTTATTATTAGTAGGGGGTATAGTAGAAAGAGGAGTTGGTACTGGATGAACTGTTTATCCTCCTTTATCTTCAAACATTTCTCATTTAGGGTCAGCTGTAGATTTAAGGATTTTTTCTCTTCATTTAGCAGGGGCTTCCTCTATTTTAGGGGCTATTAATTTTATTACAACAATTATTAATATAAAACCCTTATATATAGAATTTGACTCATTACCATTATTTGTATGATCAGTACTAATTACAGCAGTTCTGTTATTATTATCTTTACCTGTATTAGCAGGTGCCATTACTATACTATTGACAGATCGAAATCTTAATACCTCGTTCTTTGATCCGTTAGGTGGGGGGGATCCTATC
>GI21_Gironde
AAAGATATTGGAACATTATATTTTATATTTGGTGCTTGAGCCGGTATACTAGGAACATCATTAAGACTTTTGATTCGATTAGAATTAAGACAAACTGGAAGTTTATTAGGAAATGACCATATTTATAACGTAATCGTAACTGCACATGCATTCGTAATAATTTTTTTTATAGTTATACCTATTATAATTGGTGGGTTTGGAAACTGATTAGTGCCATTAATACTAGGGGCTCCAGATATAGCTTTCCCTCGTATAAATAATATAAGATTTTGATTACTACCTCCTTCTTTAACTTTATTATTAGTAGGGGGTATAGTAGAAAGAGGAGTTGGTACTGGATGAACTGTTTATCCTCCTTTATCTTCAAACATTTCTCATTTAGGGTCAGCTGTAGATTTAAGGATTTTTTCTCTTCATTTAGCAGGGGCTTCCTCTATTTTAGGGGCTATTAATTTTATTACAACAATTATTAATATAAAACCCTTATATATAGAATTTGACTCATTACCATTATTTGTATGATCAGTACTAATTACAGCAGTTCTGTTATTATTATCTTTACCTGTATTAGCAGGTGCCATTACTATACTATTGACAGATCGAAATCTTAATACCTCGTTCTTTGATCCGTTAGGTGGGGGGGATCCTATC
>GI22_Gironde
AAAGATATTGGAACATTATATTTTATATTTGGTGCTTGAGCCGGTATACTAGGAACATCATTAAGACTTTTGATTCGATTAGAATTAAGACAAACTGGAAGTTTATTAGGAAATGACCATATTTATAACGTAATCGTAACTGCACATGCATTCGTAATAATTTTTTTTATAGTTATACCTATTATAATTGGTGGGTTTGGAAACTGATTAGTGCCATTAATACTAGGGGCTCCAGATATAGCTTTCCCTCGTATAAATAATATAAGATTTTGATTACTACCTCCTTCTTTAACTTTATTATTAGTAGGGGGTATAGTAGAAAGAGGAGTTGGTACTGGATGAACTGTTTATCCTCCTTTATCTTCAAACATTTCTCATTTAGGGTCAGCTGTAGATTTAAGGATTTTTTCTCTTCATTTAGCAGGGGCTTCCTCTATTTTAGGGGCTATTAATTTTATTACAACAATTATTAATATAAAACCCTTATATATAGAATTTGACTCATTACCATTATTTGTATGATCAGTACTAATTACAGCAGTTCTGTTATTATTATCTTTACCTGTATTAGCAGGTGCCATTACTATACTATTGACAGATCGAAATCTTAATACCTCGTTCTTTGATCCGTTAGGTGGGGGGGATCCTATC
>GI23_Gironde
AAAGATATTGGAACATTATATTTTATATTTGGTGCTTGAGCCGGTATACTAGGAACATCATTAAGACTTTTGATTCGATTAGAATTAAGACAAACTGGAAGTTTATTAGGAAATGACCATATTTATAACGTAATCGTAACTGCACATGCATTCGTAATAATTTTTTTTATAGTTATACCTATTATAATTGGTGGGTTTGGAAACTGATTAGTGCCATTAATACTAGGGGCTCCAGATATAGCTTTCCCTCGTATAAATAATATAAGATTTTGATTACTACCTCCTTCTTTAACTTTATTATTAGTAGGGGGTATAGTAGAAAGAGGAGTTGGTACTGGATGAACTGTTTATCCTCCTTTATCTTCAAACATTTCTCATTTAGGGTCAGCTGTAGATTTAAGGATTTTTTCTCTTCATTTAGCAGGGGCTTCCTCTATTTTAGGGGCTATTAATTTTATTACAACAATTATTAATATAAAACCCTTATATATAGAATTTGACTCATTACCATTATTTGTATGATCAGTACTAATTACAGCAGTTCTGTTATTATTATCTTTACCTGTATTAGCAGGTGCCATTACTATACTATTGACAGATCGAAATCTTAATACCTCGTTCTTTGATCCGTTAGGTGGGGGGGATCCTATC
>GI24_Gironde
AAAGATATTGGAACATTATATTTTATATTTGGTGCTTGAGCCGGTATACTAGGAACATCATTAAGACTTTTGATTCGATTAGAATTAAGACAAACTGGAAGTTTATTAGGAAATGACCATATTTATAACGTAATCGTAACTGCACATGCATTCGTAATAATTTTTTTTATAGTTATACCTATTATAATTGGTGGGTTTGGAAACTGATTAGTGCCATTAATACTAGGGGCTCCAGATATAGCTTTCCCTCGTATAAATAATATAAGATTTTGATTACTACCTCCTTCTTTAACTTTATTATTAGTAGGGGGTATAGTAGAAAGAGGAGTTGGTACTGGATGAACTGTTTATCCTCCTTTATCTTCAAACATTTCTCATTTAGGGTCAGCTGTAGATTTAAGGATTTTTTCTCTTCATTTAGCAGGGGCTTCCTCTATTTTAGGGGCTATTAATTTTATTACAACAATTATTAATATAAAACCCTTATATATAGAATTTGACTCATTACCATTATTTGTATGATCAGTACTAATTACAGCAGTTCTGTTATTATTATCTTTACCTGTATTAGCAGGTGCCATTACTATACTATTGACAGATCGAAATCTTAATACCTCGTTCTTTGATCCGTTAGGTGGGGGGGATCCTATC
>GI25_Gironde
AAAGATATTGGAACATTATATTTTATATTTGGTGCTTGAGCCGGTATACTAGGAACATCATTAAGACTTTTGATTCGATTAGAATTAAGACAAACTGGAAGTTTATTAGGAAATGACCATATTTATAACGTAATCGTAACTGCACATGCATTCGTAATAATTTTTTTTATAGTTATACCTATTATAATTGGTGGGTTTGGAAACTGATTAGTGCCATTAATACTAGGGGCTCCAGATATAGCTTTCCCTCGTATAAATAATATAAGATTTTGATTACTACCTCCTTCTTTAACTTTATTATTAGTAGGGGGTATAGTAGAAAGAGGAGTTGGTACTGGATGAACTGTTTATCCTCCTTTATCTTCAAACATTTCTCATTTAGGGTCAGCTGTAGATTTAAGGATTTTTTCTCTTCATTTAGCAGGGGCTTCCTCTATTTTAGGGGCTATTAATTTTATTACAACAATTATTAATATAAAACCCTTATATATAGAATTTGACTCATTACCATTATTTGTATGATCAGTACTAATTACAGCAGTTCTGTTATTATTATCTTTACCTGTATTAGCAGGTGCCATTACTATACTATTGACAGATCGAAATCTTAATACCTCGTTCTTTGATCCGTTAGGTGGGGGGGATCCTATC
>GI26_Gironde
AAAGATATTGGAACATTATATTTTATATTTGGTGCTTGAGCCGGTATACTAGGAACATCATTAAGACTTTTGATTCGATTAGAATTAAGACAAACTGGAAGTTTATTAGGAAATGACCATATTTATAACGTAATCGTAACTGCACATGCATTCGTAATAATTTTTTTTATAGTTATACCTATTATAATTGGTGGGTTTGGAAACTGATTAGTGCCATTAATACTAGGGGCTCCAGATATAGCTTTCCCTCGTATAAATAATATAAGATTTTGATTACTACCTCCTTCTTTAACTTTATTATTAGTAGGGGGTATAGTAGAAAGAGGAGTTGGTACTGGATGAACTGTTTATCCTCCTTTATCTTCAAACATTTCTCATTTAGGGTCAGCTGTAGATTTAAGGATTTTTTCTCTTCATTTAGCAGGGGCTTCCTCTATTTTAGGGGCTATTAATTTTATTACAACAATTATTAATATAAAACCCTTATATATAGAATTTGACTCATTACCATTATTTGTATGATCAGTACTAATTACAGCAGTTCTGTTATTATTATCTTTACCTGTATTAGCAGGTGCCATTACTATACTATTGACAGATCGAAATCTTAATACCTCGTTCTTTGATCCGTTAGGTGGGGGGGATCCTATC
>GI27_Gironde
AAAGATATTGGAACATTATATTTTATATTTGGTGCTTGAGCCGGTATACTAGGAACATCATTAAGACTTTTGATTCGATTAGAATTAAGACAAACTGGAAGTTTATTAGGAAATGACCATATTTATAACGTAATCGTAACTGCACATGCATTCGTAATAATTTTTTTTATAGTTATACCTATTATAATTGGTGGGTTTGGAAACTGATTAGTGCCATTAATACTAGGGGCTCCAGATATAGCTTTCCCTCGTATAAATAATATAAGATTTTGATTACTACCTCCTTCTTTAACTTTATTATTAGTAGGGGGTATAGTAGAAAGAGGAGTTGGTACTGGATGAACTGTTTATCCTCCTTTATCTTCAAACATTTCTCATTTAGGGTCAGCTGTAGATTTAAGGATTTTTTCTCTTCATTTAGCAGGGGCTTCCTCTATTTTAGGGGCTATTAATTTTATTACAACAATTATTAATATAAAACCCTTATATATAGAATTTGACTCATTACCATTATTTGTATGATCAGTACTAATTACAGCAGTTCTGTTATTATTATCTTTACCTGTATTAGCAGGTGCCATTACTATACTATTGACAGATCGAAATCTTAATACCTCGTTCTTTGATCCGTTAGGTGGGGGGGATCCTATC
>GI28_Gironde
AAAGATATTGGAACATTATATTTTATATTTGGTGCTTGAGCCGGTATACTAGGAACATCATTAAGACTTTTGATTCGATTAGAATTAAGACAAACTGGAAGTTTATTAGGAAATGACCATATTTATAACGTAATCGTAACTGCACATGCATTCGTAATAATTTTTTTTATAGTTATACCTATTATAATTGGTGGGTTTGGAAACTGATTAGTGCCATTAATACTAGGGGCTCCAGATATAGCTTTCCCTCGTATAAATAATATAAGATTTTGATTACTACCTCCTTCTTTAACTTTATTATTAGTAGGGGGTATAGTAGAAAGAGGAGTTGGTACTGGATGAACTGTTTATCCTCCTTTATCTTCAAACATTTCTCATTTAGGGTCAGCTGTAGATTTAAGGATTTTTTCTCTTCATTTAGCAGGGGCTTCCTCTATTTTAGGGGCTATTAATTTTATTACAACAATTATTAATATAAAACCCTTATATATAGAATTTGACTCATTACCATTATTTGTATGATCAGTACTAATTACAGCAGTTCTGTTATTATTATCTTTACCTGTATTAGCAGGTGCCATTACTATACTATTGACAGATCGAAATCTTAATACCTCGTTCTTTGATCCGTTAGGTGGGGGGGATCCTATC
>GIGironde
AAAGATATTGGAACATTATATTTTATATTTGGTGCTTGAGCCGGTATACTAGGAACATCATTAAGACTTTTGATTCGATTAGAATTAAGACAAACTGGAAGTTTATTAGGAAATGACCATATTTATAACGTAATCGTAACTGCACATGCATTCGTAATAATTTTTTTTATAGTTATACCTATTATAATTGGTGGGTTTGGAAACTGATTAGTGCCATTAATACTAGGGGCCCCAGATATAGCTTTCCCTCGTATAAATAATATAAGATTTTGATTACTACCCCCTTCTTTAACTTTATTATTAGTAGGGGGTATAGTAGAAAGAGGAGTTGGTACTGGATGAACTGTTTATCCTCCTTTATCTTCAAACATTTCTCATTTAGGGTCAGCTGTAGATTTAAGGATTTTTTCTCTTCATTTAGCAGGGGCTTCCTCTATTTTAGGGGCTATTAATTTTATTACAACAATTATTAATATAAAACCCTTATATATAGAATTTGACTCATTACCATTATTTGTATGATCAGTACTAATTACAGCAGTTCTGTTATTATTATCTTTACCTGTATTAGCAGGTGCCATTACTATACTATTAACAGATCGAAATCTTAATACCTCGTTCTTTGATCCGTTAGGTGGGGGAGATCCTATC
>GI2_Gironde
AAAGATATTGGAACATTATATTTTATATTTGGTGCTTGAGCCGGTATACTAGGAACATCATTAAGACTTTTGATTCGATTAGAATTAAGACAAACTGGAAGTTTATTAGGAAATGACCATATTTATAACGTAATCGTAACTGCACATGCATTCGTAATAATTTTTTTTATAGTTATACCTATTATAATTGGTGGGTTTGGAAACTGATTAGTGCCATTAATACTAGGGGCCCCAGATATAGCTTTCCCTCGTATAAATAATATAAGATTTTGATTACTACCCCCTTCTTTAACTTTATTATTAGTAGGGGGTATAGTAGAAAGAGGAGTTGGTACTGGATGAACTGTTTATCCTCCTTTATCTTCAAACATTTCTCATTTAGGGTCAGCTGTAGATTTAAGGATTTTTTCTCTTCATTTAGCAGGGGCTTCCTCTATTTTAGGGGCTATTAATTTTATTACAACAATTATTAATATAAAACCCTTATATATAGAATTTGACTCATTACCATTATTTGTATGATCAGTACTAATTACAGCAGTTCTGTTATTATTATCTTTACCTGTATTAGCAGGTGCCATTACTATACTATTAACAGATCGAAATCTTAATACCTCGTTCTTTGATCCGTTAGGTGGGGGAGATCCTATC
>GI3_Gironde
AAAGATATTGGAACATTATATTTTATATTTGGTGCTTGAGCCGGTATACTAGGAACATCATTAAGACTTTTGATTCGATTAGAATTAAGACAAACTGGAAGTTTATTAGGAAATGACCATATTTATAACGTAATCGTAACTGCACATGCATTCGTAATAATTTTTTTTATAGTTATACCTATTATAATTGGTGGGTTTGGAAACTGATTAGTGCCATTAATACTAGGGGCCCCAGATATAGCTTTCCCTCGTATAAATAATATAAGATTTTGATTACTACCCCCTTCTTTAACTTTATTATTAGTAGGGGGTATAGTAGAAAGAGGAGTTGGTACTGGATGAACTGTTTATCCTCCTTTATCTTCAAACATTTCTCATTTAGGGTCAGCTGTAGATTTAAGGATTTTTTCTCTTCATTTAGCAGGGGCTTCCTCTATTTTAGGGGCTATTAATTTTATTACAACAATTATTAATATAAAACCCTTATATATAGAATTTGACTCATTACCATTATTTGTATGATCAGTACTAATTACAGCAGTTCTGTTATTATTATCTTTACCTGTATTAGCAGGTGCCATTACTATACTATTAACAGATCGAAATCTTAATACCTCGTTCTTTGATCCGTTAGGTGGGGGAGATCCTATC
>GI4_Gironde
AAAGATATTGGAACATTATATTTTATATTTGGTGCTTGAGCCGGTATACTAGGAACATCATTAAGACTTTTGATTCGATTAGAATTAAGACAAACTGGAAGTTTATTAGGAAATGACCATATTTATAACGTAATCGTAACTGCACATGCATTCGTAATAATTTTTTTTATAGTTATACCTATTATAATTGGTGGGTTTGGAAACTGATTAGTGCCATTAATACTAGGGGCCCCAGATATAGCTTTCCCTCGTATAAATAATATAAGATTTTGATTACTACCCCCTTCTTTAACTTTATTATTAGTAGGGGGTATAGTAGAAAGAGGAGTTGGTACTGGATGAACTGTTTATCCTCCTTTATCTTCAAACATTTCTCATTTAGGGTCAGCTGTAGATTTAAGGATTTTTTCTCTTCATTTAGCAGGGGCTTCCTCTATTTTAGGGGCTATTAATTTTATTACAACAATTATTAATATAAAACCCTTATATATAGAATTTGACTCATTACCATTATTTGTATGATCAGTACTAATTACAGCAGTTCTGTTATTATTATCTTTACCTGTATTAGCAGGTGCCATTACTATACTATTAACAGATCGAAATCTTAATACCTCGTTCTTTGATCCGTTAGGTGGGGGAGATCCTATC
>GI5_Gironde
AAAGATATTGGAACATTATATTTTATATTTGGTGCTTGAGCCGGTATACTAGGAACATCATTAAGACTTTTGATTCGATTAGAATTAAGACAAACTGGAAGTTTATTAGGAAATGACCATATTTATAACGTAATCGTAACTGCACATGCATTCGTAATAATTTTTTTTATAGTTATACCTATTATAATTGGTGGGTTTGGAAACTGATTAGTGCCATTAATACTAGGGGCCCCAGATATAGCTTTCCCTCGTATAAATAATATAAGATTTTGATTACTACCCCCTTCTTTAACTTTATTATTAGTAGGGGGTATAGTAGAAAGAGGAGTTGGTACTGGATGAACTGTTTATCCTCCTTTATCTTCAAACATTTCTCATTTAGGGTCAGCTGTAGATTTAAGGATTTTTTCTCTTCATTTAGCAGGGGCTTCCTCTATTTTAGGGGCTATTAATTTTATTACAACAATTATTAATATAAAACCCTTATATATAGAATTTGACTCATTACCATTATTTGTATGATCAGTACTAATTACAGCAGTTCTGTTATTATTATCTTTACCTGTATTAGCAGGTGCCATTACTATACTATTAACAGATCGAAATCTTAATACCTCGTTCTTTGATCCGTTAGGTGGGGGAGATCCTATC
>GI6_Gironde
AAAGATATTGGAACATTATATTTTATATTTGGTGCTTGAGCCGGTATACTAGGAACATCATTAAGACTTTTGATTCGATTAGAATTAAGACAAACTGGAAGTTTATTAGGAAATGACCATATTTATAACGTAATCGTAACTGCACATGCATTCGTAATAATTTTTTTTATAGTTATACCTATTATAATTGGTGGGTTTGGAAACTGATTAGTGCCATTAATACTAGGGGCCCCAGATATAGCTTTCCCTCGTATAAATAATATAAGATTTTGATTACTACCCCCTTCTTTAACTTTATTATTAGTAGGGGGTATAGTAGAAAGAGGAGTTGGTACTGGATGAACTGTTTATCCTCCTTTATCTTCAAACATTTCTCATTTAGGGTCAGCTGTAGATTTAAGGATTTTTTCTCTTCATTTAGCAGGGGCTTCCTCTATTTTAGGGGCTATTAATTTTATTACAACAATTATTAATATAAAACCCTTATATATAGAATTTGACTCATTACCATTATTTGTATGATCAGTACTAATTACAGCAGTTCTGTTATTATTATCTTTACCTGTATTAGCAGGTGCCATTACTATACTATTAACAGATCGAAATCTTAATACCTCGTTCTTTGATCCGTTAGGTGGGGGAGATCCTATC
>GI7_Gironde
AAAGATATTGGAACATTATATTTTATATTTGGTGCTTGAGCCGGTATACTAGGAACATCATTAAGACTTTTGATTCGATTAGAATTAAGACAAACTGGAAGTTTATTAGGAAATGACCATATTTATAACGTAATCGTAACTGCACATGCATTCGTAATAATTTTTTTTATAGTTATACCTATTATAATTGGTGGGTTTGGAAACTGATTAGTGCCATTAATACTAGGGGCCCCAGATATAGCTTTCCCTCGTATAAATAATATAAGATTTTGATTACTACCCCCTTCTTTAACTTTATTATTAGTAGGGGGTATAGTAGAAAGAGGAGTTGGTACTGGATGAACTGTTTATCCTCCTTTATCTTCAAACATTTCTCATTTAGGGTCAGCTGTAGATTTAAGGATTTTTTCTCTTCATTTAGCAGGGGCTTCCTCTATTTTAGGGGCTATTAATTTTATTACAACAATTATTAATATAAAACCCTTATATATAGAATTTGACTCATTACCATTATTTGTATGATCAGTACTAATTACAGCAGTTCTGTTATTATTATCTTTACCTGTATTAGCAGGTGCCATTACTATACTATTAACAGATCGAAATCTTAATACCTCGTTCTTTGATCCGTTAGGTGGGGGAGATCCTATC
>GI8_Gironde
AAAGATATTGGAACATTATATTTTATATTTGGTGCTTGAGCCGGTATACTAGGAACATCATTAAGACTTTTGATTCGATTAGAATTAAGACAAACTGGAAGTTTATTAGGAAATGACCATATTTATAACGTAATCGTAACTGCACATGCATTCGTAATAATTTTTTTTATAGTTATACCTATTATAATTGGTGGGTTTGGAAACTGATTAGTGCCATTAATACTAGGGGCCCCAGATATAGCTTTCCCTCGTATAAATAATATAAGATTTTGATTACTACCCCCTTCTTTAACTTTATTATTAGTAGGGGGTATAGTAGAAAGAGGAGTTGGTACTGGATGAACTGTTTATCCTCCTTTATCTTCAAACATTTCTCATTTAGGGTCAGCTGTAGATTTAAGGATTTTTTCTCTTCATTTAGCAGGGGCTTCCTCTATTTTAGGGGCTATTAATTTTATTACAACAATTATTAATATAAAACCCTTATATATAGAATTTGACTCATTACCATTATTTGTATGATCAGTACTAATTACAGCAGTTCTGTTATTATTATCTTTACCTGTATTAGCAGGTGCCATTACTATACTATTAACAGATCGAAATCTTAATACCTCGTTCTTTGATCCGTTAGGTGGGGGAGATCCTATC
>GI9_Gironde
AAAGATATTGGAACATTATATTTTATATTTGGTGCTTGAGCCGGTATACTAGGAACATCATTAAGACTTTTGATTCGATTAGAATTAAGACAAACTGGAAGTTTATTAGGAAATGACCATATTTATAACGTAATCGTAACTGCACATGCATTCGTAATAATTTTTTTTATAGTTATACCTATTATAATTGGTGGGTTTGGAAACTGATTAGTGCCATTAATACTAGGGGCCCCAGATATAGCTTTCCCTCGTATAAATAATATAAGATTTTGATTACTACCCCCTTCTTTAACTTTATTATTAGTAGGGGGTATAGTAGAAAGAGGAGTTGGTACTGGATGAACTGTTTATCCTCCTTTATCTTCAAACATTTCTCATTTAGGGTCAGCTGTAGATTTAAGGATTTTTTCTCTTCATTTAGCAGGGGCTTCCTCTATTTTAGGGGCTATTAATTTTATTACAACAATTATTAATATAAAACCCTTATATATAGAATTTGACTCATTACCATTATTTGTATGATCAGTACTAATTACAGCAGTTCTGTTATTATTATCTTTACCTGTATTAGCAGGTGCCATTACTATACTATTAACAGATCGAAATCTTAATACCTCGTTCTTTGATCCGTTAGGTGGGGGAGATCCTATC
>GI10_Gironde
AAAGATATTGGAACATTATATTTTATATTTGGTGCTTGAGCCGGTATACTAGGAACATCATTAAGACTTTTGATTCGATTAGAATTAAGACAAACTGGAAGTTTATTAGGAAATGACCATATTTATAACGTAATCGTAACTGCACATGCATTCGTAATAATTTTTTTTATAGTTATACCTATTATAATTGGTGGGTTTGGAAACTGATTAGTGCCATTAATACTAGGGGCCCCAGATATAGCTTTCCCTCGTATAAATAATATAAGATTTTGATTACTACCCCCTTCTTTAACTTTATTATTAGTAGGGGGTATAGTAGAAAGAGGAGTTGGTACTGGATGAACTGTTTATCCTCCTTTATCTTCAAACATTTCTCATTTAGGGTCAGCTGTAGATTTAAGGATTTTTTCTCTTCATTTAGCAGGGGCTTCCTCTATTTTAGGGGCTATTAATTTTATTACAACAATTATTAATATAAAACCCTTATATATAGAATTTGACTCATTACCATTATTTGTATGATCAGTACTAATTACAGCAGTTCTGTTATTATTATCTTTACCTGTATTAGCAGGTGCCATTACTATACTATTAACAGATCGAAATCTTAATACCTCGTTCTTTGATCCGTTAGGTGGGGGAGATCCTATC
>GI11_Gironde
AAAGATATTGGAACATTATATTTTATATTTGGTGCTTGAGCCGGTATACTAGGAACATCATTAAGACTTTTGATTCGATTAGAATTAAGACAAACTGGAAGTTTATTAGGAAATGACCATATTTATAACGTAATCGTAACTGCACATGCATTCGTAATAATTTTTTTTATAGTTATACCTATTATAATTGGTGGGTTTGGAAACTGATTAGTGCCATTAATACTAGGGGCCCCAGATATAGCTTTCCCTCGTATAAATAATATAAGATTTTGATTACTACCCCCTTCTTTAACTTTATTATTAGTAGGGGGTATAGTAGAAAGAGGAGTTGGTACTGGATGAACTGTTTATCCTCCTTTATCTTCAAACATTTCTCATTTAGGGTCAGCTGTAGATTTAAGGATTTTTTCTCTTCATTTAGCAGGGGCTTCCTCTATTTTAGGGGCTATTAATTTTATTACAACAATTATTAATATAAAACCCTTATATATAGAATTTGACTCATTACCATTATTTGTATGATCAGTACTAATTACAGCAGTTCTGTTATTATTATCTTTACCTGTATTAGCAGGTGCCATTACTATACTATTAACAGATCGAAATCTTAATACCTCGTTCTTTGATCCGTTAGGTGGGGGAGATCCTATC
>GI12_Gironde
AAAGATATTGGAACATTATATTTTATATTTGGTGCTTGAGCCGGTATACTAGGAACATCATTAAGACTTTTGATTCGATTAGAATTAAGACAAACTGGAAGTTTATTAGGAAATGACCATATTTATAACGTAATCGTAACTGCACATGCATTCGTAATAATTTTTTTTATAGTTATACCTATTATAATTGGTGGGTTTGGAAACTGATTAGTGCCATTAATACTAGGGGCCCCAGATATAGCTTTCCCTCGTATAAATAATATAAGATTTTGATTACTACCCCCTTCTTTAACTTTATTATTAGTAGGGGGTATAGTAGAAAGAGGAGTTGGTACTGGATGAACTGTTTATCCTCCTTTATCTTCAAACATTTCTCATTTAGGGTCAGCTGTAGATTTAAGGATTTTTTCTCTTCATTTAGCAGGGGCTTCCTCTATTTTAGGGGCTATTAATTTTATTACAACAATTATTAATATAAAACCCTTATATATAGAATTTGACTCATTACCATTATTTGTATGATCAGTACTAATTACAGCAGTTCTGTTATTATTATCTTTACCTGTATTAGCAGGTGCCATTACTATACTATTAACAGATCGAAATCTTAATACCTCGTTCTTTGATCCGTTAGGTGGGGGAGATCCTATC
>GI13_Gironde
AAAGATATTGGAACATTATATTTTATATTTGGTGCTTGAGCCGGTATACTAGGAACATCATTAAGACTTTTGATTCGATTAGAATTAAGACAAACTGGAAGTTTATTAGGAAATGACCATATTTATAACGTAATCGTAACTGCACATGCATTCGTAATAATTTTTTTTATAGTTATACCTATTATAATTGGTGGGTTTGGAAACTGATTAGTGCCATTAATACTAGGGGCCCCAGATATAGCTTTCCCTCGTATAAATAATATAAGATTTTGATTACTACCCCCTTCTTTAACTTTATTATTAGTAGGGGGTATAGTAGAAAGAGGAGTTGGTACTGGATGAACTGTTTATCCTCCTTTATCTTCAAACATTTCTCATTTAGGGTCAGCTGTAGATTTAAGGATTTTTTCTCTTCATTTAGCAGGGGCTTCCTCTATTTTAGGGGCTATTAATTTTATTACAACAATTATTAATATAAAACCCTTATATATAGAATTTGACTCATTACCATTATTTGTATGATCAGTACTAATTACAGCAGTTCTGTTATTATTATCTTTACCTGTATTAGCAGGTGCCATTACTATACTATTAACAGATCGAAATCTTAATACCTCGTTCTTTGATCCGTTAGGTGGGGGAGATCCTATC
>GI14_Gironde
AAAGATATTGGAACATTATATTTTATATTTGGTGCTTGAGCCGGTATACTAGGAACATCATTAAGACTTTTGATTCGATTAGAATTAAGACAAACTGGAAGTTTATTAGGAAATGACCATATTTATAACGTAATCGTAACTGCACATGCATTCGTAATAATTTTTTTTATAGTTATACCTATTATAATTGGTGGGTTTGGAAACTGATTAGTGCCATTAATACTAGGGGCCCCAGATATAGCTTTCCCTCGTATAAATAATATAAGATTTTGATTACTACCCCCTTCTTTAACTTTATTATTAGTAGGGGGTATAGTAGAAAGAGGAGTTGGTACTGGATGAACTGTTTATCCTCCTTTATCTTCAAACATTTCTCATTTAGGGTCAGCTGTAGATTTAAGGATTTTTTCTCTTCATTTAGCAGGGGCTTCCTCTATTTTAGGGGCTATTAATTTTATTACAACAATTATTAATATAAAACCCTTATATATAGAATTTGACTCATTACCATTATTTGTATGATCAGTACTAATTACAGCAGTTCTGTTATTATTATCTTTACCTGTATTAGCAGGTGCCATTACTATACTATTAACAGATCGAAATCTTAATACCTCGTTCTTTGATCCGTTAGGTGGGGGAGATCCTATC
>GI15_Gironde
AAAGATATTGGAACATTATATTTTATATTTGGTGCTTGAGCCGGTATACTAGGAACATCATTAAGACTTTTGATTCGATTAGAATTAAGACAAACTGGAAGTTTATTAGGAAATGACCATATTTATAACGTAATCGTAACTGCACATGCATTCGTAATAATTTTTTTTATAGTTATACCTATTATAATTGGTGGGTTTGGAAACTGATTAGTGCCATTAATACTAGGGGCCCCAGATATAGCTTTCCCTCGTATAAATAATATAAGATTTTGATTACTACCCCCTTCTTTAACTTTATTATTAGTAGGGGGTATAGTAGAAAGAGGAGTTGGTACTGGATGAACTGTTTATCCTCCTTTATCTTCAAACATTTCTCATTTAGGGTCAGCTGTAGATTTAAGGATTTTTTCTCTTCATTTAGCAGGGGCTTCCTCTATTTTAGGGGCTATTAATTTTATTACAACAATTATTAATATAAAACCCTTATATATAGAATTTGACTCATTACCATTATTTGTATGATCAGTACTAATTACAGCAGTTCTGTTATTATTATCTTTACCTGTATTAGCAGGTGCCATTACTATACTATTAACAGATCGAAATCTTAATACCTCGTTCTTTGATCCGTTAGGTGGGGGAGATCCTATC
>GIGironde
AAAGATATTGGAACATTATATTTTATATTTGGTGCTTGAGCCGGTATACTAGGAACATCATTAAGACTTTTGATTCGATTAGAATTAAGACAAACTGGAAGTTTATTAGGAAATGACCATATTTATAACGTAATCGTAACTGCACATGCATTCGTAATAATTTTTTTTATAGTTATACCTATTATAATTGGTGGGTTTGGAAACTGATTAGTACCATTAATATTAGGGGCCCCAGATATAGCTTTCCCTCGTATAAATAATATAAGATTTTGATTACTACCCCCTTCTTTAACTTTATTATTAGTAGGGGGTATAGTAGAAAGAGGAGTTGGTACTGGATGAACTGTTTATCCTCCTTTATCTTCAAACATTTCTCATTTAGGGTCAGCTGTAGATTTAAGGATTTTTTCTCTTCATTTAGCAGGGGCTTCCTCTATTTTAGGGGCTATTAATTTTATTACAACAATTATTAATATAAAACCCTTATATATAGAATTTGACTCATTACCATTATTTGTATGATCAGTACTAATTACAGCAGTTCTGTTATTATTATCTTTACCTGTATTAGCAGGTGCCATTACTATACTATTAACAGATCGAAATCTTAATACCTCGTTCTTTGATCCGTTAGGTGGGGGAGATCCTATC
>RARia_de_Aveiro
AAAGATATTGGAACATTATATTTTATATTTGGTGCTTGAGCCGGTATACTAGGAACATCATTAAGACTTTTGATTCGATTAGAATTAAGACAAACTGGAAGTTTATTAGGAAATGACCATATTTATAACGTAATCGTAACTGCACATGCATTCGTAATAATTTTTTTTATAGTTATACCTATTATAATTGGTGGGTTTGGAAACTGATTAGTACCATTAATACTAGGGGCCCCAGATATAGCTTTCCCTCGTATAAATAATATAAGATTTTGATTATTACCCCCTTCTTTAACTTTATTATTAGTAGGGGGTATAGTAGAAAGAGGAGTTGGTACTGGATGAACTGTTTATCCTCCTTTATCTTCAAACATTTCTCATTTAGGGTCAGCTGTAGATTTAAGGATTTTTTCTCTTCATTTAGCAGGGGCTTCCTCTATTTTAGGGGCTATTAATTTTATTACAACAATTATTAATATAAAACCCTTATATATAGAATTTGACTCATTACCATTATTTGTATGATCAGTACTAATTACAGCAGTTCTGTTATTATTATCTTTACCTGTATTAGCGGGTGCCATTACTATACTATTAACAGATCGAAATCTTAATACCTCGTTCTTTGATCCCTTAGGTGGGGGAGATCCTATC
>RA2_Ria_de_Aveiro
AAAGATATTGGAACATTATATTTTATATTTGGTGCTTGAGCCGGTATACTAGGAACATCATTAAGACTTTTGATTCGATTAGAATTAAGACAAACTGGAAGTTTATTAGGAAATGACCATATTTATAACGTAATCGTAACTGCACATGCATTCGTAATAATTTTTTTTATAGTTATACCTATTATAATTGGTGGGTTTGGAAACTGATTAGTACCATTAATACTAGGGGCCCCAGATATAGCTTTCCCTCGTATAAATAATATAAGATTTTGATTATTACCCCCTTCTTTAACTTTATTATTAGTAGGGGGTATAGTAGAAAGAGGAGTTGGTACTGGATGAACTGTTTATCCTCCTTTATCTTCAAACATTTCTCATTTAGGGTCAGCTGTAGATTTAAGGATTTTTTCTCTTCATTTAGCAGGGGCTTCCTCTATTTTAGGGGCTATTAATTTTATTACAACAATTATTAATATAAAACCCTTATATATAGAATTTGACTCATTACCATTATTTGTATGATCAGTACTAATTACAGCAGTTCTGTTATTATTATCTTTACCTGTATTAGCGGGTGCCATTACTATACTATTAACAGATCGAAATCTTAATACCTCGTTCTTTGATCCCTTAGGTGGGGGAGATCCTATC
>RA3_Ria_de_Aveiro
AAAGATATTGGAACATTATATTTTATATTTGGTGCTTGAGCCGGTATACTAGGAACATCATTAAGACTTTTGATTCGATTAGAATTAAGACAAACTGGAAGTTTATTAGGAAATGACCATATTTATAACGTAATCGTAACTGCACATGCATTCGTAATAATTTTTTTTATAGTTATACCTATTATAATTGGTGGGTTTGGAAACTGATTAGTACCATTAATACTAGGGGCCCCAGATATAGCTTTCCCTCGTATAAATAATATAAGATTTTGATTATTACCCCCTTCTTTAACTTTATTATTAGTAGGGGGTATAGTAGAAAGAGGAGTTGGTACTGGATGAACTGTTTATCCTCCTTTATCTTCAAACATTTCTCATTTAGGGTCAGCTGTAGATTTAAGGATTTTTTCTCTTCATTTAGCAGGGGCTTCCTCTATTTTAGGGGCTATTAATTTTATTACAACAATTATTAATATAAAACCCTTATATATAGAATTTGACTCATTACCATTATTTGTATGATCAGTACTAATTACAGCAGTTCTGTTATTATTATCTTTACCTGTATTAGCGGGTGCCATTACTATACTATTAACAGATCGAAATCTTAATACCTCGTTCTTTGATCCCTTAGGTGGGGGAGATCCTATC
>RA4_Ria_de_Aveiro
AAAGATATTGGAACATTATATTTTATATTTGGTGCTTGAGCCGGTATACTAGGAACATCATTAAGACTTTTGATTCGATTAGAATTAAGACAAACTGGAAGTTTATTAGGAAATGACCATATTTATAACGTAATCGTAACTGCACATGCATTCGTAATAATTTTTTTTATAGTTATACCTATTATAATTGGTGGGTTTGGAAACTGATTAGTACCATTAATACTAGGGGCCCCAGATATAGCTTTCCCTCGTATAAATAATATAAGATTTTGATTATTACCCCCTTCTTTAACTTTATTATTAGTAGGGGGTATAGTAGAAAGAGGAGTTGGTACTGGATGAACTGTTTATCCTCCTTTATCTTCAAACATTTCTCATTTAGGGTCAGCTGTAGATTTAAGGATTTTTTCTCTTCATTTAGCAGGGGCTTCCTCTATTTTAGGGGCTATTAATTTTATTACAACAATTATTAATATAAAACCCTTATATATAGAATTTGACTCATTACCATTATTTGTATGATCAGTACTAATTACAGCAGTTCTGTTATTATTATCTTTACCTGTATTAGCGGGTGCCATTACTATACTATTAACAGATCGAAATCTTAATACCTCGTTCTTTGATCCCTTAGGTGGGGGAGATCCTATC
>RA5_Ria_de_Aveiro
AAAGATATTGGAACATTATATTTTATATTTGGTGCTTGAGCCGGTATACTAGGAACATCATTAAGACTTTTGATTCGATTAGAATTAAGACAAACTGGAAGTTTATTAGGAAATGACCATATTTATAACGTAATCGTAACTGCACATGCATTCGTAATAATTTTTTTTATAGTTATACCTATTATAATTGGTGGGTTTGGAAACTGATTAGTACCATTAATACTAGGGGCCCCAGATATAGCTTTCCCTCGTATAAATAATATAAGATTTTGATTATTACCCCCTTCTTTAACTTTATTATTAGTAGGGGGTATAGTAGAAAGAGGAGTTGGTACTGGATGAACTGTTTATCCTCCTTTATCTTCAAACATTTCTCATTTAGGGTCAGCTGTAGATTTAAGGATTTTTTCTCTTCATTTAGCAGGGGCTTCCTCTATTTTAGGGGCTATTAATTTTATTACAACAATTATTAATATAAAACCCTTATATATAGAATTTGACTCATTACCATTATTTGTATGATCAGTACTAATTACAGCAGTTCTGTTATTATTATCTTTACCTGTATTAGCGGGTGCCATTACTATACTATTAACAGATCGAAATCTTAATACCTCGTTCTTTGATCCCTTAGGTGGGGGAGATCCTATC
>RA6_Ria_de_Aveiro
AAAGATATTGGAACATTATATTTTATATTTGGTGCTTGAGCCGGTATACTAGGAACATCATTAAGACTTTTGATTCGATTAGAATTAAGACAAACTGGAAGTTTATTAGGAAATGACCATATTTATAACGTAATCGTAACTGCACATGCATTCGTAATAATTTTTTTTATAGTTATACCTATTATAATTGGTGGGTTTGGAAACTGATTAGTACCATTAATACTAGGGGCCCCAGATATAGCTTTCCCTCGTATAAATAATATAAGATTTTGATTATTACCCCCTTCTTTAACTTTATTATTAGTAGGGGGTATAGTAGAAAGAGGAGTTGGTACTGGATGAACTGTTTATCCTCCTTTATCTTCAAACATTTCTCATTTAGGGTCAGCTGTAGATTTAAGGATTTTTTCTCTTCATTTAGCAGGGGCTTCCTCTATTTTAGGGGCTATTAATTTTATTACAACAATTATTAATATAAAACCCTTATATATAGAATTTGACTCATTACCATTATTTGTATGATCAGTACTAATTACAGCAGTTCTGTTATTATTATCTTTACCTGTATTAGCGGGTGCCATTACTATACTATTAACAGATCGAAATCTTAATACCTCGTTCTTTGATCCCTTAGGTGGGGGAGATCCTATC
>RA7_Ria_de_Aveiro
AAAGATATTGGAACATTATATTTTATATTTGGTGCTTGAGCCGGTATACTAGGAACATCATTAAGACTTTTGATTCGATTAGAATTAAGACAAACTGGAAGTTTATTAGGAAATGACCATATTTATAACGTAATCGTAACTGCACATGCATTCGTAATAATTTTTTTTATAGTTATACCTATTATAATTGGTGGGTTTGGAAACTGATTAGTACCATTAATACTAGGGGCCCCAGATATAGCTTTCCCTCGTATAAATAATATAAGATTTTGATTATTACCCCCTTCTTTAACTTTATTATTAGTAGGGGGTATAGTAGAAAGAGGAGTTGGTACTGGATGAACTGTTTATCCTCCTTTATCTTCAAACATTTCTCATTTAGGGTCAGCTGTAGATTTAAGGATTTTTTCTCTTCATTTAGCAGGGGCTTCCTCTATTTTAGGGGCTATTAATTTTATTACAACAATTATTAATATAAAACCCTTATATATAGAATTTGACTCATTACCATTATTTGTATGATCAGTACTAATTACAGCAGTTCTGTTATTATTATCTTTACCTGTATTAGCGGGTGCCATTACTATACTATTAACAGATCGAAATCTTAATACCTCGTTCTTTGATCCCTTAGGTGGGGGAGATCCTATC
>RA8_Ria_de_Aveiro
AAAGATATTGGAACATTATATTTTATATTTGGTGCTTGAGCCGGTATACTAGGAACATCATTAAGACTTTTGATTCGATTAGAATTAAGACAAACTGGAAGTTTATTAGGAAATGACCATATTTATAACGTAATCGTAACTGCACATGCATTCGTAATAATTTTTTTTATAGTTATACCTATTATAATTGGTGGGTTTGGAAACTGATTAGTACCATTAATACTAGGGGCCCCAGATATAGCTTTCCCTCGTATAAATAATATAAGATTTTGATTATTACCCCCTTCTTTAACTTTATTATTAGTAGGGGGTATAGTAGAAAGAGGAGTTGGTACTGGATGAACTGTTTATCCTCCTTTATCTTCAAACATTTCTCATTTAGGGTCAGCTGTAGATTTAAGGATTTTTTCTCTTCATTTAGCAGGGGCTTCCTCTATTTTAGGGGCTATTAATTTTATTACAACAATTATTAATATAAAACCCTTATATATAGAATTTGACTCATTACCATTATTTGTATGATCAGTACTAATTACAGCAGTTCTGTTATTATTATCTTTACCTGTATTAGCGGGTGCCATTACTATACTATTAACAGATCGAAATCTTAATACCTCGTTCTTTGATCCCTTAGGTGGGGGAGATCCTATC
>RA9_Ria_de_Aveiro
AAAGATATTGGAACATTATATTTTATATTTGGTGCTTGAGCCGGTATACTAGGAACATCATTAAGACTTTTGATTCGATTAGAATTAAGACAAACTGGAAGTTTATTAGGAAATGACCATATTTATAACGTAATCGTAACTGCACATGCATTCGTAATAATTTTTTTTATAGTTATACCTATTATAATTGGTGGGTTTGGAAACTGATTAGTACCATTAATACTAGGGGCCCCAGATATAGCTTTCCCTCGTATAAATAATATAAGATTTTGATTATTACCCCCTTCTTTAACTTTATTATTAGTAGGGGGTATAGTAGAAAGAGGAGTTGGTACTGGATGAACTGTTTATCCTCCTTTATCTTCAAACATTTCTCATTTAGGGTCAGCTGTAGATTTAAGGATTTTTTCTCTTCATTTAGCAGGGGCTTCCTCTATTTTAGGGGCTATTAATTTTATTACAACAATTATTAATATAAAACCCTTATATATAGAATTTGACTCATTACCATTATTTGTATGATCAGTACTAATTACAGCAGTTCTGTTATTATTATCTTTACCTGTATTAGCGGGTGCCATTACTATACTATTAACAGATCGAAATCTTAATACCTCGTTCTTTGATCCCTTAGGTGGGGGAGATCCTATC
>RA10_Ria_de_Aveiro
AAAGATATTGGAACATTATATTTTATATTTGGTGCTTGAGCCGGTATACTAGGAACATCATTAAGACTTTTGATTCGATTAGAATTAAGACAAACTGGAAGTTTATTAGGAAATGACCATATTTATAACGTAATCGTAACTGCACATGCATTCGTAATAATTTTTTTTATAGTTATACCTATTATAATTGGTGGGTTTGGAAACTGATTAGTACCATTAATACTAGGGGCCCCAGATATAGCTTTCCCTCGTATAAATAATATAAGATTTTGATTATTACCCCCTTCTTTAACTTTATTATTAGTAGGGGGTATAGTAGAAAGAGGAGTTGGTACTGGATGAACTGTTTATCCTCCTTTATCTTCAAACATTTCTCATTTAGGGTCAGCTGTAGATTTAAGGATTTTTTCTCTTCATTTAGCAGGGGCTTCCTCTATTTTAGGGGCTATTAATTTTATTACAACAATTATTAATATAAAACCCTTATATATAGAATTTGACTCATTACCATTATTTGTATGATCAGTACTAATTACAGCAGTTCTGTTATTATTATCTTTACCTGTATTAGCGGGTGCCATTACTATACTATTAACAGATCGAAATCTTAATACCTCGTTCTTTGATCCCTTAGGTGGGGGAGATCCTATC
>RA11_Ria_de_Aveiro
AAAGATATTGGAACATTATATTTTATATTTGGTGCTTGAGCCGGTATACTAGGAACATCATTAAGACTTTTGATTCGATTAGAATTAAGACAAACTGGAAGTTTATTAGGAAATGACCATATTTATAACGTAATCGTAACTGCACATGCATTCGTAATAATTTTTTTTATAGTTATACCTATTATAATTGGTGGGTTTGGAAACTGATTAGTACCATTAATACTAGGGGCCCCAGATATAGCTTTCCCTCGTATAAATAATATAAGATTTTGATTATTACCCCCTTCTTTAACTTTATTATTAGTAGGGGGTATAGTAGAAAGAGGAGTTGGTACTGGATGAACTGTTTATCCTCCTTTATCTTCAAACATTTCTCATTTAGGGTCAGCTGTAGATTTAAGGATTTTTTCTCTTCATTTAGCAGGGGCTTCCTCTATTTTAGGGGCTATTAATTTTATTACAACAATTATTAATATAAAACCCTTATATATAGAATTTGACTCATTACCATTATTTGTATGATCAGTACTAATTACAGCAGTTCTGTTATTATTATCTTTACCTGTATTAGCGGGTGCCATTACTATACTATTAACAGATCGAAATCTTAATACCTCGTTCTTTGATCCCTTAGGTGGGGGAGATCCTATC
>RA12_Ria_de_Aveiro
AAAGATATTGGAACATTATATTTTATATTTGGTGCTTGAGCCGGTATACTAGGAACATCATTAAGACTTTTGATTCGATTAGAATTAAGACAAACTGGAAGTTTATTAGGAAATGACCATATTTATAACGTAATCGTAACTGCACATGCATTCGTAATAATTTTTTTTATAGTTATACCTATTATAATTGGTGGGTTTGGAAACTGATTAGTACCATTAATACTAGGGGCCCCAGATATAGCTTTCCCTCGTATAAATAATATAAGATTTTGATTATTACCCCCTTCTTTAACTTTATTATTAGTAGGGGGTATAGTAGAAAGAGGAGTTGGTACTGGATGAACTGTTTATCCTCCTTTATCTTCAAACATTTCTCATTTAGGGTCAGCTGTAGATTTAAGGATTTTTTCTCTTCATTTAGCAGGGGCTTCCTCTATTTTAGGGGCTATTAATTTTATTACAACAATTATTAATATAAAACCCTTATATATAGAATTTGACTCATTACCATTATTTGTATGATCAGTACTAATTACAGCAGTTCTGTTATTATTATCTTTACCTGTATTAGCGGGTGCCATTACTATACTATTAACAGATCGAAATCTTAATACCTCGTTCTTTGATCCCTTAGGTGGGGGAGATCCTATC
>RA13_Ria_de_Aveiro
AAAGATATTGGAACATTATATTTTATATTTGGTGCTTGAGCCGGTATACTAGGAACATCATTAAGACTTTTGATTCGATTAGAATTAAGACAAACTGGAAGTTTATTAGGAAATGACCATATTTATAACGTAATCGTAACTGCACATGCATTCGTAATAATTTTTTTTATAGTTATACCTATTATAATTGGTGGGTTTGGAAACTGATTAGTACCATTAATACTAGGGGCCCCAGATATAGCTTTCCCTCGTATAAATAATATAAGATTTTGATTATTACCCCCTTCTTTAACTTTATTATTAGTAGGGGGTATAGTAGAAAGAGGAGTTGGTACTGGATGAACTGTTTATCCTCCTTTATCTTCAAACATTTCTCATTTAGGGTCAGCTGTAGATTTAAGGATTTTTTCTCTTCATTTAGCAGGGGCTTCCTCTATTTTAGGGGCTATTAATTTTATTACAACAATTATTAATATAAAACCCTTATATATAGAATTTGACTCATTACCATTATTTGTATGATCAGTACTAATTACAGCAGTTCTGTTATTATTATCTTTACCTGTATTAGCGGGTGCCATTACTATACTATTAACAGATCGAAATCTTAATACCTCGTTCTTTGATCCCTTAGGTGGGGGAGATCCTATC
>RARia_de_Aveiro
AAAGATATTGGACCATTATATTTTATATTTGGTGCTTGAGCCGGTATACTAGGAACATCATTAAGACTTTTGATTCGATTAGAATTAAGACAAACTGGAAGTTTATTAGGAAATGACCATATTTATAACGTAATCGTAACTGCACATGCATTCGTAATAATTTTTTTTATAGTTATACCTATTATAATTGGTGGGTTTGGAAACTGATTAGTACCATTAATACTAGGGGCCCCAGATATAGCTTTCCCTCGTATAAATAATATAAGATTTTGATTATTACCCCCTTCTTTAACTTTATTATTAGTAGGGGGTATAGTAGAAAGAGGAGTTGGTACTGGATGAACTGTTTATCCTCCTTTATCTTCAAACATTTCTCATTTAGGGTCAGCTGTAGATTTAAGGATTTTTTCTCTTCATTTAGCAGGGGCTTCCTCTATTTTAGGGGCTATTAATTTTATTACAACAATTATTAATATAAAACCCTTATATATAGAATTTGACTCATTACCATTATTTGTATGATCAGTACTAATTACAGCAGTTCTGTTATTATTATCTTTACCTGTATTAGCAGGTGCCATTACTATACTATTAACAGATCGAAATCTTAATACCTCGTTCTTTGATCCCTTAGGTGGGGGAGATCCTATC
>RA2_Ria_de_Aveiro
AAAGATATTGGACCATTATATTTTATATTTGGTGCTTGAGCCGGTATACTAGGAACATCATTAAGACTTTTGATTCGATTAGAATTAAGACAAACTGGAAGTTTATTAGGAAATGACCATATTTATAACGTAATCGTAACTGCACATGCATTCGTAATAATTTTTTTTATAGTTATACCTATTATAATTGGTGGGTTTGGAAACTGATTAGTACCATTAATACTAGGGGCCCCAGATATAGCTTTCCCTCGTATAAATAATATAAGATTTTGATTATTACCCCCTTCTTTAACTTTATTATTAGTAGGGGGTATAGTAGAAAGAGGAGTTGGTACTGGATGAACTGTTTATCCTCCTTTATCTTCAAACATTTCTCATTTAGGGTCAGCTGTAGATTTAAGGATTTTTTCTCTTCATTTAGCAGGGGCTTCCTCTATTTTAGGGGCTATTAATTTTATTACAACAATTATTAATATAAAACCCTTATATATAGAATTTGACTCATTACCATTATTTGTATGATCAGTACTAATTACAGCAGTTCTGTTATTATTATCTTTACCTGTATTAGCAGGTGCCATTACTATACTATTAACAGATCGAAATCTTAATACCTCGTTCTTTGATCCCTTAGGTGGGGGAGATCCTATC
>RA3_Ria_de_Aveiro
AAAGATATTGGACCATTATATTTTATATTTGGTGCTTGAGCCGGTATACTAGGAACATCATTAAGACTTTTGATTCGATTAGAATTAAGACAAACTGGAAGTTTATTAGGAAATGACCATATTTATAACGTAATCGTAACTGCACATGCATTCGTAATAATTTTTTTTATAGTTATACCTATTATAATTGGTGGGTTTGGAAACTGATTAGTACCATTAATACTAGGGGCCCCAGATATAGCTTTCCCTCGTATAAATAATATAAGATTTTGATTATTACCCCCTTCTTTAACTTTATTATTAGTAGGGGGTATAGTAGAAAGAGGAGTTGGTACTGGATGAACTGTTTATCCTCCTTTATCTTCAAACATTTCTCATTTAGGGTCAGCTGTAGATTTAAGGATTTTTTCTCTTCATTTAGCAGGGGCTTCCTCTATTTTAGGGGCTATTAATTTTATTACAACAATTATTAATATAAAACCCTTATATATAGAATTTGACTCATTACCATTATTTGTATGATCAGTACTAATTACAGCAGTTCTGTTATTATTATCTTTACCTGTATTAGCAGGTGCCATTACTATACTATTAACAGATCGAAATCTTAATACCTCGTTCTTTGATCCCTTAGGTGGGGGAGATCCTATC
>RA4_Ria_de_Aveiro
AAAGATATTGGACCATTATATTTTATATTTGGTGCTTGAGCCGGTATACTAGGAACATCATTAAGACTTTTGATTCGATTAGAATTAAGACAAACTGGAAGTTTATTAGGAAATGACCATATTTATAACGTAATCGTAACTGCACATGCATTCGTAATAATTTTTTTTATAGTTATACCTATTATAATTGGTGGGTTTGGAAACTGATTAGTACCATTAATACTAGGGGCCCCAGATATAGCTTTCCCTCGTATAAATAATATAAGATTTTGATTATTACCCCCTTCTTTAACTTTATTATTAGTAGGGGGTATAGTAGAAAGAGGAGTTGGTACTGGATGAACTGTTTATCCTCCTTTATCTTCAAACATTTCTCATTTAGGGTCAGCTGTAGATTTAAGGATTTTTTCTCTTCATTTAGCAGGGGCTTCCTCTATTTTAGGGGCTATTAATTTTATTACAACAATTATTAATATAAAACCCTTATATATAGAATTTGACTCATTACCATTATTTGTATGATCAGTACTAATTACAGCAGTTCTGTTATTATTATCTTTACCTGTATTAGCAGGTGCCATTACTATACTATTAACAGATCGAAATCTTAATACCTCGTTCTTTGATCCCTTAGGTGGGGGAGATCCTATC
>RA5_Ria_de_Aveiro
AAAGATATTGGACCATTATATTTTATATTTGGTGCTTGAGCCGGTATACTAGGAACATCATTAAGACTTTTGATTCGATTAGAATTAAGACAAACTGGAAGTTTATTAGGAAATGACCATATTTATAACGTAATCGTAACTGCACATGCATTCGTAATAATTTTTTTTATAGTTATACCTATTATAATTGGTGGGTTTGGAAACTGATTAGTACCATTAATACTAGGGGCCCCAGATATAGCTTTCCCTCGTATAAATAATATAAGATTTTGATTATTACCCCCTTCTTTAACTTTATTATTAGTAGGGGGTATAGTAGAAAGAGGAGTTGGTACTGGATGAACTGTTTATCCTCCTTTATCTTCAAACATTTCTCATTTAGGGTCAGCTGTAGATTTAAGGATTTTTTCTCTTCATTTAGCAGGGGCTTCCTCTATTTTAGGGGCTATTAATTTTATTACAACAATTATTAATATAAAACCCTTATATATAGAATTTGACTCATTACCATTATTTGTATGATCAGTACTAATTACAGCAGTTCTGTTATTATTATCTTTACCTGTATTAGCAGGTGCCATTACTATACTATTAACAGATCGAAATCTTAATACCTCGTTCTTTGATCCCTTAGGTGGGGGAGATCCTATC
>RA6_Ria_de_Aveiro
AAAGATATTGGACCATTATATTTTATATTTGGTGCTTGAGCCGGTATACTAGGAACATCATTAAGACTTTTGATTCGATTAGAATTAAGACAAACTGGAAGTTTATTAGGAAATGACCATATTTATAACGTAATCGTAACTGCACATGCATTCGTAATAATTTTTTTTATAGTTATACCTATTATAATTGGTGGGTTTGGAAACTGATTAGTACCATTAATACTAGGGGCCCCAGATATAGCTTTCCCTCGTATAAATAATATAAGATTTTGATTATTACCCCCTTCTTTAACTTTATTATTAGTAGGGGGTATAGTAGAAAGAGGAGTTGGTACTGGATGAACTGTTTATCCTCCTTTATCTTCAAACATTTCTCATTTAGGGTCAGCTGTAGATTTAAGGATTTTTTCTCTTCATTTAGCAGGGGCTTCCTCTATTTTAGGGGCTATTAATTTTATTACAACAATTATTAATATAAAACCCTTATATATAGAATTTGACTCATTACCATTATTTGTATGATCAGTACTAATTACAGCAGTTCTGTTATTATTATCTTTACCTGTATTAGCAGGTGCCATTACTATACTATTAACAGATCGAAATCTTAATACCTCGTTCTTTGATCCCTTAGGTGGGGGAGATCCTATC
>RA7_Ria_de_Aveiro
AAAGATATTGGACCATTATATTTTATATTTGGTGCTTGAGCCGGTATACTAGGAACATCATTAAGACTTTTGATTCGATTAGAATTAAGACAAACTGGAAGTTTATTAGGAAATGACCATATTTATAACGTAATCGTAACTGCACATGCATTCGTAATAATTTTTTTTATAGTTATACCTATTATAATTGGTGGGTTTGGAAACTGATTAGTACCATTAATACTAGGGGCCCCAGATATAGCTTTCCCTCGTATAAATAATATAAGATTTTGATTATTACCCCCTTCTTTAACTTTATTATTAGTAGGGGGTATAGTAGAAAGAGGAGTTGGTACTGGATGAACTGTTTATCCTCCTTTATCTTCAAACATTTCTCATTTAGGGTCAGCTGTAGATTTAAGGATTTTTTCTCTTCATTTAGCAGGGGCTTCCTCTATTTTAGGGGCTATTAATTTTATTACAACAATTATTAATATAAAACCCTTATATATAGAATTTGACTCATTACCATTATTTGTATGATCAGTACTAATTACAGCAGTTCTGTTATTATTATCTTTACCTGTATTAGCAGGTGCCATTACTATACTATTAACAGATCGAAATCTTAATACCTCGTTCTTTGATCCCTTAGGTGGGGGAGATCCTATC
>RA8_Ria_de_Aveiro
AAAGATATTGGACCATTATATTTTATATTTGGTGCTTGAGCCGGTATACTAGGAACATCATTAAGACTTTTGATTCGATTAGAATTAAGACAAACTGGAAGTTTATTAGGAAATGACCATATTTATAACGTAATCGTAACTGCACATGCATTCGTAATAATTTTTTTTATAGTTATACCTATTATAATTGGTGGGTTTGGAAACTGATTAGTACCATTAATACTAGGGGCCCCAGATATAGCTTTCCCTCGTATAAATAATATAAGATTTTGATTATTACCCCCTTCTTTAACTTTATTATTAGTAGGGGGTATAGTAGAAAGAGGAGTTGGTACTGGATGAACTGTTTATCCTCCTTTATCTTCAAACATTTCTCATTTAGGGTCAGCTGTAGATTTAAGGATTTTTTCTCTTCATTTAGCAGGGGCTTCCTCTATTTTAGGGGCTATTAATTTTATTACAACAATTATTAATATAAAACCCTTATATATAGAATTTGACTCATTACCATTATTTGTATGATCAGTACTAATTACAGCAGTTCTGTTATTATTATCTTTACCTGTATTAGCAGGTGCCATTACTATACTATTAACAGATCGAAATCTTAATACCTCGTTCTTTGATCCCTTAGGTGGGGGAGATCCTATC
>RA9_Ria_de_Aveiro
AAAGATATTGGACCATTATATTTTATATTTGGTGCTTGAGCCGGTATACTAGGAACATCATTAAGACTTTTGATTCGATTAGAATTAAGACAAACTGGAAGTTTATTAGGAAATGACCATATTTATAACGTAATCGTAACTGCACATGCATTCGTAATAATTTTTTTTATAGTTATACCTATTATAATTGGTGGGTTTGGAAACTGATTAGTACCATTAATACTAGGGGCCCCAGATATAGCTTTCCCTCGTATAAATAATATAAGATTTTGATTATTACCCCCTTCTTTAACTTTATTATTAGTAGGGGGTATAGTAGAAAGAGGAGTTGGTACTGGATGAACTGTTTATCCTCCTTTATCTTCAAACATTTCTCATTTAGGGTCAGCTGTAGATTTAAGGATTTTTTCTCTTCATTTAGCAGGGGCTTCCTCTATTTTAGGGGCTATTAATTTTATTACAACAATTATTAATATAAAACCCTTATATATAGAATTTGACTCATTACCATTATTTGTATGATCAGTACTAATTACAGCAGTTCTGTTATTATTATCTTTACCTGTATTAGCAGGTGCCATTACTATACTATTAACAGATCGAAATCTTAATACCTCGTTCTTTGATCCCTTAGGTGGGGGAGATCCTATC
>RA10_Ria_de_Aveiro
AAAGATATTGGACCATTATATTTTATATTTGGTGCTTGAGCCGGTATACTAGGAACATCATTAAGACTTTTGATTCGATTAGAATTAAGACAAACTGGAAGTTTATTAGGAAATGACCATATTTATAACGTAATCGTAACTGCACATGCATTCGTAATAATTTTTTTTATAGTTATACCTATTATAATTGGTGGGTTTGGAAACTGATTAGTACCATTAATACTAGGGGCCCCAGATATAGCTTTCCCTCGTATAAATAATATAAGATTTTGATTATTACCCCCTTCTTTAACTTTATTATTAGTAGGGGGTATAGTAGAAAGAGGAGTTGGTACTGGATGAACTGTTTATCCTCCTTTATCTTCAAACATTTCTCATTTAGGGTCAGCTGTAGATTTAAGGATTTTTTCTCTTCATTTAGCAGGGGCTTCCTCTATTTTAGGGGCTATTAATTTTATTACAACAATTATTAATATAAAACCCTTATATATAGAATTTGACTCATTACCATTATTTGTATGATCAGTACTAATTACAGCAGTTCTGTTATTATTATCTTTACCTGTATTAGCAGGTGCCATTACTATACTATTAACAGATCGAAATCTTAATACCTCGTTCTTTGATCCCTTAGGTGGGGGAGATCCTATC
>RA11_Ria_de_Aveiro
AAAGATATTGGACCATTATATTTTATATTTGGTGCTTGAGCCGGTATACTAGGAACATCATTAAGACTTTTGATTCGATTAGAATTAAGACAAACTGGAAGTTTATTAGGAAATGACCATATTTATAACGTAATCGTAACTGCACATGCATTCGTAATAATTTTTTTTATAGTTATACCTATTATAATTGGTGGGTTTGGAAACTGATTAGTACCATTAATACTAGGGGCCCCAGATATAGCTTTCCCTCGTATAAATAATATAAGATTTTGATTATTACCCCCTTCTTTAACTTTATTATTAGTAGGGGGTATAGTAGAAAGAGGAGTTGGTACTGGATGAACTGTTTATCCTCCTTTATCTTCAAACATTTCTCATTTAGGGTCAGCTGTAGATTTAAGGATTTTTTCTCTTCATTTAGCAGGGGCTTCCTCTATTTTAGGGGCTATTAATTTTATTACAACAATTATTAATATAAAACCCTTATATATAGAATTTGACTCATTACCATTATTTGTATGATCAGTACTAATTACAGCAGTTCTGTTATTATTATCTTTACCTGTATTAGCAGGTGCCATTACTATACTATTAACAGATCGAAATCTTAATACCTCGTTCTTTGATCCCTTAGGTGGGGGAGATCCTATC
>RA12_Ria_de_Aveiro
AAAGATATTGGACCATTATATTTTATATTTGGTGCTTGAGCCGGTATACTAGGAACATCATTAAGACTTTTGATTCGATTAGAATTAAGACAAACTGGAAGTTTATTAGGAAATGACCATATTTATAACGTAATCGTAACTGCACATGCATTCGTAATAATTTTTTTTATAGTTATACCTATTATAATTGGTGGGTTTGGAAACTGATTAGTACCATTAATACTAGGGGCCCCAGATATAGCTTTCCCTCGTATAAATAATATAAGATTTTGATTATTACCCCCTTCTTTAACTTTATTATTAGTAGGGGGTATAGTAGAAAGAGGAGTTGGTACTGGATGAACTGTTTATCCTCCTTTATCTTCAAACATTTCTCATTTAGGGTCAGCTGTAGATTTAAGGATTTTTTCTCTTCATTTAGCAGGGGCTTCCTCTATTTTAGGGGCTATTAATTTTATTACAACAATTATTAATATAAAACCCTTATATATAGAATTTGACTCATTACCATTATTTGTATGATCAGTACTAATTACAGCAGTTCTGTTATTATTATCTTTACCTGTATTAGCAGGTGCCATTACTATACTATTAACAGATCGAAATCTTAATACCTCGTTCTTTGATCCCTTAGGTGGGGGAGATCCTATC
>RA13_Ria_de_Aveiro
AAAGATATTGGACCATTATATTTTATATTTGGTGCTTGAGCCGGTATACTAGGAACATCATTAAGACTTTTGATTCGATTAGAATTAAGACAAACTGGAAGTTTATTAGGAAATGACCATATTTATAACGTAATCGTAACTGCACATGCATTCGTAATAATTTTTTTTATAGTTATACCTATTATAATTGGTGGGTTTGGAAACTGATTAGTACCATTAATACTAGGGGCCCCAGATATAGCTTTCCCTCGTATAAATAATATAAGATTTTGATTATTACCCCCTTCTTTAACTTTATTATTAGTAGGGGGTATAGTAGAAAGAGGAGTTGGTACTGGATGAACTGTTTATCCTCCTTTATCTTCAAACATTTCTCATTTAGGGTCAGCTGTAGATTTAAGGATTTTTTCTCTTCATTTAGCAGGGGCTTCCTCTATTTTAGGGGCTATTAATTTTATTACAACAATTATTAATATAAAACCCTTATATATAGAATTTGACTCATTACCATTATTTGTATGATCAGTACTAATTACAGCAGTTCTGTTATTATTATCTTTACCTGTATTAGCAGGTGCCATTACTATACTATTAACAGATCGAAATCTTAATACCTCGTTCTTTGATCCCTTAGGTGGGGGAGATCCTATC
>RA14_Ria_de_Aveiro
AAAGATATTGGACCATTATATTTTATATTTGGTGCTTGAGCCGGTATACTAGGAACATCATTAAGACTTTTGATTCGATTAGAATTAAGACAAACTGGAAGTTTATTAGGAAATGACCATATTTATAACGTAATCGTAACTGCACATGCATTCGTAATAATTTTTTTTATAGTTATACCTATTATAATTGGTGGGTTTGGAAACTGATTAGTACCATTAATACTAGGGGCCCCAGATATAGCTTTCCCTCGTATAAATAATATAAGATTTTGATTATTACCCCCTTCTTTAACTTTATTATTAGTAGGGGGTATAGTAGAAAGAGGAGTTGGTACTGGATGAACTGTTTATCCTCCTTTATCTTCAAACATTTCTCATTTAGGGTCAGCTGTAGATTTAAGGATTTTTTCTCTTCATTTAGCAGGGGCTTCCTCTATTTTAGGGGCTATTAATTTTATTACAACAATTATTAATATAAAACCCTTATATATAGAATTTGACTCATTACCATTATTTGTATGATCAGTACTAATTACAGCAGTTCTGTTATTATTATCTTTACCTGTATTAGCAGGTGCCATTACTATACTATTAACAGATCGAAATCTTAATACCTCGTTCTTTGATCCCTTAGGTGGGGGAGATCCTATC
>RARia_de_Aveiro
AAAGATATTGGAACATTATATTTTATATTTGGTGCTTGAGCCGGTATACTAGGAACATCATTAAGACTTTTGATTCGATTAGAATTAAGACAAACTGGAAGTTTATTAGGAAATGACCATATTTATAACGTAATCGTAACTGCACATGCATTCGTAATAATTTTTTTTATAGTTATACCTATTATAATTGGTGGGTTTGGAAACTGATTAGTACCATTAATACTAGGGGCCCCAGATATAGCTTTCCCTCGTATAAATAATATAAGATTTTGATTATTACCCCCTTCTTTAACTTTATTATTAGTAGGGGGTATAGTAGAAAGAGGAGTTGGTACTGGATGAACTGTTTATCCTCCTTTATCTTCAAACATTTCTCATTTAGGGTCAGCTGTAGATTTAAGGATTTTTTCTCTTCATTTAGCAGGGGCTTCCTCTATTTTAGGGGCTATTAATTTTATTACAACAATTATTAATATAAAACCCTTATATATAGAATTTGACTCATTACCATTATTTGTATGATCAGTACTAATTACAGCAGTTCTGTTATTATTATCTTTACCTGTATTAGCAGGTGCCATTACTATACTATTAACAGATCGAAATCTTAATACCTCGTTCTTTGATCCCTTAGGTGGGGGAGATCCTATC
>RARia_de_Aveiro
AAAGATATTGGACCATTATATTTTATATTTGGTGCTTGAGCCGGTATACTAGGAACATCATTAAGACTTTTGATTCGATTAGAATTAAGACAAACTGGAAGTTTATTAGGAAATGACCATATTTATAACGTAATCGTAACTGCACATGCATTCGTAATAATTTTTTTTATAGTTATACCTATTATAATTGGTGGGTTTGGAAACTGATTAGTGCCATTAATACTAGGGGCTCCAGATATAGCTTTCCCTCGTATAAATAATATAAGATTTTGATTACTACCTCCTTCTTTAACTTTATTATTAGTAGGGGGTATAGTAGAAAGAGGAGTTGGTACTGGATGAACTGTTTATCCTCCTTTATCTTCAAACATTTCTCATTTAGGGTCAGCTGTAGATTTAAGGATTTTTTCTCTTCATTTAGCAGGGGCTTCCTCTATTTTAGGGGCTATTAATTTTATTACAACAATTATTAATATAAAACCCTTATATATAGAATTTGACTCATTACCATTATTTGTATGATCAGTACTAATTACAGCAGTTCTGTTATTATTATCTTTACCTGTATTAGCAGGTGCCATTACTATACTATTAACAGATCGAAATCTTAATACCTCGTTCTTTGATCCGTTAGGTGGGGGAGATCCTATC
>RARia_de_Aveiro
AAAGATATTGGAACATTATATTTTATATTTGGTGCNTGAGCCGGTACACTAGGAACATCATTAAGACTTTTGATTCGATTAGAATTAAGACAAACTGGAAGTTTATTAGGAAATGACCATATTTATAACGTAATCGTAACTGCACATGCATTCGTAATAATTTTTTTTATAGTTATACCTATTATAATTGGTGGGTTTGGAAACTGATTAGTGCCATTAATACTAGGGGCTCCAGATATAGCTTTCCCTCGTATAAATAATATAAGATTTTGATTACTACCTCCTTCTTTAACTTTATTATTAGTAGGGGGTATAGTAGAAAGAGGAGTTGGTACTGGATGAACTGTTTATCCTCCTTTATCTTCAAACATTTCTCATTTAGGGTCAGCTGTAGATTTAAGGATTTTTTCTCTTCATTTAGCAGGGGCTTCCTCTATTTTAGGGGCTATTAATTTTATTACAACAATTATTAATATAAAACCCTTATATATAGAATTTGACTCATTACCATTATTTGTATGATCAGTACTAATTACAGCAGTTCTGTTATTATTATCTTTACCTGTATTAGCAGGTGCCATTACTATACTATTAACAGATCGAAATCTTAATACCTCGTTCTTTGATCCGTTAGGTGGGGGGGATCCTATC
>GUGuadalquivir
AAAGATATTGGACCATTATATTTTATATTTGGTGCTTGAGCCGGTATACTAGGAACATCATTAAGACTTTTGATTCGGTTAGAATTAAGACAAACTGGAAGTTTATTAGGAAATGACCATATTTATAACGTAATCGTAACTGCACATGCATTCGTAATAATTTTTTTTATAGTTATACCTATTATAATTGGTGGGTTTGGAAACTGATTAGTACCATTAATACTAGGGGCTCCAGATATAGCTTTCCCTCGTATAAATAATATAAGATTTTGATTACTGCCCCCTTCTTTAACTTTATTATTAGTAGGGGGTATAGTAGAAAGAGGAGTTGGTACTGGATGAACTGTTTATCCTCCTTTATCTTCAAACATTTCTCATTTAGGGTCAGCTGTAGATTTAAGGATTTTTTCTCTTCATTTAGCAGGGGCTTCCTCTATTTTAGGGGCTATTAATTTTATTACAACAATTATTAATATAAAACCCTTATATATAGAATTTGATTCATTACCATTATTTGTATGATCAGTACTAATTACAGCAGTTCTGTTATTACTATCTTTACCTGTACTAGCAGGTGCCATTACTATACTATTGACAGATCGAAATCTTAATACCTCATTCTTTGATCCGTTAGGTGGGGGAGATCCTATC
>GU2_Guadalquivir
AAAGATATTGGACCATTATATTTTATATTTGGTGCTTGAGCCGGTATACTAGGAACATCATTAAGACTTTTGATTCGGTTAGAATTAAGACAAACTGGAAGTTTATTAGGAAATGACCATATTTATAACGTAATCGTAACTGCACATGCATTCGTAATAATTTTTTTTATAGTTATACCTATTATAATTGGTGGGTTTGGAAACTGATTAGTACCATTAATACTAGGGGCTCCAGATATAGCTTTCCCTCGTATAAATAATATAAGATTTTGATTACTGCCCCCTTCTTTAACTTTATTATTAGTAGGGGGTATAGTAGAAAGAGGAGTTGGTACTGGATGAACTGTTTATCCTCCTTTATCTTCAAACATTTCTCATTTAGGGTCAGCTGTAGATTTAAGGATTTTTTCTCTTCATTTAGCAGGGGCTTCCTCTATTTTAGGGGCTATTAATTTTATTACAACAATTATTAATATAAAACCCTTATATATAGAATTTGATTCATTACCATTATTTGTATGATCAGTACTAATTACAGCAGTTCTGTTATTACTATCTTTACCTGTACTAGCAGGTGCCATTACTATACTATTGACAGATCGAAATCTTAATACCTCATTCTTTGATCCGTTAGGTGGGGGAGATCCTATC
>GU3_Guadalquivir
AAAGATATTGGACCATTATATTTTATATTTGGTGCTTGAGCCGGTATACTAGGAACATCATTAAGACTTTTGATTCGGTTAGAATTAAGACAAACTGGAAGTTTATTAGGAAATGACCATATTTATAACGTAATCGTAACTGCACATGCATTCGTAATAATTTTTTTTATAGTTATACCTATTATAATTGGTGGGTTTGGAAACTGATTAGTACCATTAATACTAGGGGCTCCAGATATAGCTTTCCCTCGTATAAATAATATAAGATTTTGATTACTGCCCCCTTCTTTAACTTTATTATTAGTAGGGGGTATAGTAGAAAGAGGAGTTGGTACTGGATGAACTGTTTATCCTCCTTTATCTTCAAACATTTCTCATTTAGGGTCAGCTGTAGATTTAAGGATTTTTTCTCTTCATTTAGCAGGGGCTTCCTCTATTTTAGGGGCTATTAATTTTATTACAACAATTATTAATATAAAACCCTTATATATAGAATTTGATTCATTACCATTATTTGTATGATCAGTACTAATTACAGCAGTTCTGTTATTACTATCTTTACCTGTACTAGCAGGTGCCATTACTATACTATTGACAGATCGAAATCTTAATACCTCATTCTTTGATCCGTTAGGTGGGGGAGATCCTATC
>GU4_Guadalquivir
AAAGATATTGGACCATTATATTTTATATTTGGTGCTTGAGCCGGTATACTAGGAACATCATTAAGACTTTTGATTCGGTTAGAATTAAGACAAACTGGAAGTTTATTAGGAAATGACCATATTTATAACGTAATCGTAACTGCACATGCATTCGTAATAATTTTTTTTATAGTTATACCTATTATAATTGGTGGGTTTGGAAACTGATTAGTACCATTAATACTAGGGGCTCCAGATATAGCTTTCCCTCGTATAAATAATATAAGATTTTGATTACTGCCCCCTTCTTTAACTTTATTATTAGTAGGGGGTATAGTAGAAAGAGGAGTTGGTACTGGATGAACTGTTTATCCTCCTTTATCTTCAAACATTTCTCATTTAGGGTCAGCTGTAGATTTAAGGATTTTTTCTCTTCATTTAGCAGGGGCTTCCTCTATTTTAGGGGCTATTAATTTTATTACAACAATTATTAATATAAAACCCTTATATATAGAATTTGATTCATTACCATTATTTGTATGATCAGTACTAATTACAGCAGTTCTGTTATTACTATCTTTACCTGTACTAGCAGGTGCCATTACTATACTATTGACAGATCGAAATCTTAATACCTCATTCTTTGATCCGTTAGGTGGGGGAGATCCTATC
>GU5_Guadalquivir
AAAGATATTGGACCATTATATTTTATATTTGGTGCTTGAGCCGGTATACTAGGAACATCATTAAGACTTTTGATTCGGTTAGAATTAAGACAAACTGGAAGTTTATTAGGAAATGACCATATTTATAACGTAATCGTAACTGCACATGCATTCGTAATAATTTTTTTTATAGTTATACCTATTATAATTGGTGGGTTTGGAAACTGATTAGTACCATTAATACTAGGGGCTCCAGATATAGCTTTCCCTCGTATAAATAATATAAGATTTTGATTACTGCCCCCTTCTTTAACTTTATTATTAGTAGGGGGTATAGTAGAAAGAGGAGTTGGTACTGGATGAACTGTTTATCCTCCTTTATCTTCAAACATTTCTCATTTAGGGTCAGCTGTAGATTTAAGGATTTTTTCTCTTCATTTAGCAGGGGCTTCCTCTATTTTAGGGGCTATTAATTTTATTACAACAATTATTAATATAAAACCCTTATATATAGAATTTGATTCATTACCATTATTTGTATGATCAGTACTAATTACAGCAGTTCTGTTATTACTATCTTTACCTGTACTAGCAGGTGCCATTACTATACTATTGACAGATCGAAATCTTAATACCTCATTCTTTGATCCGTTAGGTGGGGGAGATCCTATC
>GU6_Guadalquivir
AAAGATATTGGACCATTATATTTTATATTTGGTGCTTGAGCCGGTATACTAGGAACATCATTAAGACTTTTGATTCGGTTAGAATTAAGACAAACTGGAAGTTTATTAGGAAATGACCATATTTATAACGTAATCGTAACTGCACATGCATTCGTAATAATTTTTTTTATAGTTATACCTATTATAATTGGTGGGTTTGGAAACTGATTAGTACCATTAATACTAGGGGCTCCAGATATAGCTTTCCCTCGTATAAATAATATAAGATTTTGATTACTGCCCCCTTCTTTAACTTTATTATTAGTAGGGGGTATAGTAGAAAGAGGAGTTGGTACTGGATGAACTGTTTATCCTCCTTTATCTTCAAACATTTCTCATTTAGGGTCAGCTGTAGATTTAAGGATTTTTTCTCTTCATTTAGCAGGGGCTTCCTCTATTTTAGGGGCTATTAATTTTATTACAACAATTATTAATATAAAACCCTTATATATAGAATTTGATTCATTACCATTATTTGTATGATCAGTACTAATTACAGCAGTTCTGTTATTACTATCTTTACCTGTACTAGCAGGTGCCATTACTATACTATTGACAGATCGAAATCTTAATACCTCATTCTTTGATCCGTTAGGTGGGGGAGATCCTATC
>GU7_Guadalquivir
AAAGATATTGGACCATTATATTTTATATTTGGTGCTTGAGCCGGTATACTAGGAACATCATTAAGACTTTTGATTCGGTTAGAATTAAGACAAACTGGAAGTTTATTAGGAAATGACCATATTTATAACGTAATCGTAACTGCACATGCATTCGTAATAATTTTTTTTATAGTTATACCTATTATAATTGGTGGGTTTGGAAACTGATTAGTACCATTAATACTAGGGGCTCCAGATATAGCTTTCCCTCGTATAAATAATATAAGATTTTGATTACTGCCCCCTTCTTTAACTTTATTATTAGTAGGGGGTATAGTAGAAAGAGGAGTTGGTACTGGATGAACTGTTTATCCTCCTTTATCTTCAAACATTTCTCATTTAGGGTCAGCTGTAGATTTAAGGATTTTTTCTCTTCATTTAGCAGGGGCTTCCTCTATTTTAGGGGCTATTAATTTTATTACAACAATTATTAATATAAAACCCTTATATATAGAATTTGATTCATTACCATTATTTGTATGATCAGTACTAATTACAGCAGTTCTGTTATTACTATCTTTACCTGTACTAGCAGGTGCCATTACTATACTATTGACAGATCGAAATCTTAATACCTCATTCTTTGATCCGTTAGGTGGGGGAGATCCTATC
>GU8_Guadalquivir
AAAGATATTGGACCATTATATTTTATATTTGGTGCTTGAGCCGGTATACTAGGAACATCATTAAGACTTTTGATTCGGTTAGAATTAAGACAAACTGGAAGTTTATTAGGAAATGACCATATTTATAACGTAATCGTAACTGCACATGCATTCGTAATAATTTTTTTTATAGTTATACCTATTATAATTGGTGGGTTTGGAAACTGATTAGTACCATTAATACTAGGGGCTCCAGATATAGCTTTCCCTCGTATAAATAATATAAGATTTTGATTACTGCCCCCTTCTTTAACTTTATTATTAGTAGGGGGTATAGTAGAAAGAGGAGTTGGTACTGGATGAACTGTTTATCCTCCTTTATCTTCAAACATTTCTCATTTAGGGTCAGCTGTAGATTTAAGGATTTTTTCTCTTCATTTAGCAGGGGCTTCCTCTATTTTAGGGGCTATTAATTTTATTACAACAATTATTAATATAAAACCCTTATATATAGAATTTGATTCATTACCATTATTTGTATGATCAGTACTAATTACAGCAGTTCTGTTATTACTATCTTTACCTGTACTAGCAGGTGCCATTACTATACTATTGACAGATCGAAATCTTAATACCTCATTCTTTGATCCGTTAGGTGGGGGAGATCCTATC
>GU9_Guadalquivir
AAAGATATTGGACCATTATATTTTATATTTGGTGCTTGAGCCGGTATACTAGGAACATCATTAAGACTTTTGATTCGGTTAGAATTAAGACAAACTGGAAGTTTATTAGGAAATGACCATATTTATAACGTAATCGTAACTGCACATGCATTCGTAATAATTTTTTTTATAGTTATACCTATTATAATTGGTGGGTTTGGAAACTGATTAGTACCATTAATACTAGGGGCTCCAGATATAGCTTTCCCTCGTATAAATAATATAAGATTTTGATTACTGCCCCCTTCTTTAACTTTATTATTAGTAGGGGGTATAGTAGAAAGAGGAGTTGGTACTGGATGAACTGTTTATCCTCCTTTATCTTCAAACATTTCTCATTTAGGGTCAGCTGTAGATTTAAGGATTTTTTCTCTTCATTTAGCAGGGGCTTCCTCTATTTTAGGGGCTATTAATTTTATTACAACAATTATTAATATAAAACCCTTATATATAGAATTTGATTCATTACCATTATTTGTATGATCAGTACTAATTACAGCAGTTCTGTTATTACTATCTTTACCTGTACTAGCAGGTGCCATTACTATACTATTGACAGATCGAAATCTTAATACCTCATTCTTTGATCCGTTAGGTGGGGGAGATCCTATC
>GU10_Guadalquivir
AAAGATATTGGACCATTATATTTTATATTTGGTGCTTGAGCCGGTATACTAGGAACATCATTAAGACTTTTGATTCGGTTAGAATTAAGACAAACTGGAAGTTTATTAGGAAATGACCATATTTATAACGTAATCGTAACTGCACATGCATTCGTAATAATTTTTTTTATAGTTATACCTATTATAATTGGTGGGTTTGGAAACTGATTAGTACCATTAATACTAGGGGCTCCAGATATAGCTTTCCCTCGTATAAATAATATAAGATTTTGATTACTGCCCCCTTCTTTAACTTTATTATTAGTAGGGGGTATAGTAGAAAGAGGAGTTGGTACTGGATGAACTGTTTATCCTCCTTTATCTTCAAACATTTCTCATTTAGGGTCAGCTGTAGATTTAAGGATTTTTTCTCTTCATTTAGCAGGGGCTTCCTCTATTTTAGGGGCTATTAATTTTATTACAACAATTATTAATATAAAACCCTTATATATAGAATTTGATTCATTACCATTATTTGTATGATCAGTACTAATTACAGCAGTTCTGTTATTACTATCTTTACCTGTACTAGCAGGTGCCATTACTATACTATTGACAGATCGAAATCTTAATACCTCATTCTTTGATCCGTTAGGTGGGGGAGATCCTATC
>GU11_Guadalquivir
AAAGATATTGGACCATTATATTTTATATTTGGTGCTTGAGCCGGTATACTAGGAACATCATTAAGACTTTTGATTCGGTTAGAATTAAGACAAACTGGAAGTTTATTAGGAAATGACCATATTTATAACGTAATCGTAACTGCACATGCATTCGTAATAATTTTTTTTATAGTTATACCTATTATAATTGGTGGGTTTGGAAACTGATTAGTACCATTAATACTAGGGGCTCCAGATATAGCTTTCCCTCGTATAAATAATATAAGATTTTGATTACTGCCCCCTTCTTTAACTTTATTATTAGTAGGGGGTATAGTAGAAAGAGGAGTTGGTACTGGATGAACTGTTTATCCTCCTTTATCTTCAAACATTTCTCATTTAGGGTCAGCTGTAGATTTAAGGATTTTTTCTCTTCATTTAGCAGGGGCTTCCTCTATTTTAGGGGCTATTAATTTTATTACAACAATTATTAATATAAAACCCTTATATATAGAATTTGATTCATTACCATTATTTGTATGATCAGTACTAATTACAGCAGTTCTGTTATTACTATCTTTACCTGTACTAGCAGGTGCCATTACTATACTATTGACAGATCGAAATCTTAATACCTCATTCTTTGATCCGTTAGGTGGGGGAGATCCTATC
>GU12_Guadalquivir
AAAGATATTGGACCATTATATTTTATATTTGGTGCTTGAGCCGGTATACTAGGAACATCATTAAGACTTTTGATTCGGTTAGAATTAAGACAAACTGGAAGTTTATTAGGAAATGACCATATTTATAACGTAATCGTAACTGCACATGCATTCGTAATAATTTTTTTTATAGTTATACCTATTATAATTGGTGGGTTTGGAAACTGATTAGTACCATTAATACTAGGGGCTCCAGATATAGCTTTCCCTCGTATAAATAATATAAGATTTTGATTACTGCCCCCTTCTTTAACTTTATTATTAGTAGGGGGTATAGTAGAAAGAGGAGTTGGTACTGGATGAACTGTTTATCCTCCTTTATCTTCAAACATTTCTCATTTAGGGTCAGCTGTAGATTTAAGGATTTTTTCTCTTCATTTAGCAGGGGCTTCCTCTATTTTAGGGGCTATTAATTTTATTACAACAATTATTAATATAAAACCCTTATATATAGAATTTGATTCATTACCATTATTTGTATGATCAGTACTAATTACAGCAGTTCTGTTATTACTATCTTTACCTGTACTAGCAGGTGCCATTACTATACTATTGACAGATCGAAATCTTAATACCTCATTCTTTGATCCGTTAGGTGGGGGAGATCCTATC
>GU13_Guadalquivir
AAAGATATTGGACCATTATATTTTATATTTGGTGCTTGAGCCGGTATACTAGGAACATCATTAAGACTTTTGATTCGGTTAGAATTAAGACAAACTGGAAGTTTATTAGGAAATGACCATATTTATAACGTAATCGTAACTGCACATGCATTCGTAATAATTTTTTTTATAGTTATACCTATTATAATTGGTGGGTTTGGAAACTGATTAGTACCATTAATACTAGGGGCTCCAGATATAGCTTTCCCTCGTATAAATAATATAAGATTTTGATTACTGCCCCCTTCTTTAACTTTATTATTAGTAGGGGGTATAGTAGAAAGAGGAGTTGGTACTGGATGAACTGTTTATCCTCCTTTATCTTCAAACATTTCTCATTTAGGGTCAGCTGTAGATTTAAGGATTTTTTCTCTTCATTTAGCAGGGGCTTCCTCTATTTTAGGGGCTATTAATTTTATTACAACAATTATTAATATAAAACCCTTATATATAGAATTTGATTCATTACCATTATTTGTATGATCAGTACTAATTACAGCAGTTCTGTTATTACTATCTTTACCTGTACTAGCAGGTGCCATTACTATACTATTGACAGATCGAAATCTTAATACCTCATTCTTTGATCCGTTAGGTGGGGGAGATCCTATC
>GU14_Guadalquivir
AAAGATATTGGACCATTATATTTTATATTTGGTGCTTGAGCCGGTATACTAGGAACATCATTAAGACTTTTGATTCGGTTAGAATTAAGACAAACTGGAAGTTTATTAGGAAATGACCATATTTATAACGTAATCGTAACTGCACATGCATTCGTAATAATTTTTTTTATAGTTATACCTATTATAATTGGTGGGTTTGGAAACTGATTAGTACCATTAATACTAGGGGCTCCAGATATAGCTTTCCCTCGTATAAATAATATAAGATTTTGATTACTGCCCCCTTCTTTAACTTTATTATTAGTAGGGGGTATAGTAGAAAGAGGAGTTGGTACTGGATGAACTGTTTATCCTCCTTTATCTTCAAACATTTCTCATTTAGGGTCAGCTGTAGATTTAAGGATTTTTTCTCTTCATTTAGCAGGGGCTTCCTCTATTTTAGGGGCTATTAATTTTATTACAACAATTATTAATATAAAACCCTTATATATAGAATTTGATTCATTACCATTATTTGTATGATCAGTACTAATTACAGCAGTTCTGTTATTACTATCTTTACCTGTACTAGCAGGTGCCATTACTATACTATTGACAGATCGAAATCTTAATACCTCATTCTTTGATCCGTTAGGTGGGGGAGATCCTATC
>GU15_Guadalquivir
AAAGATATTGGACCATTATATTTTATATTTGGTGCTTGAGCCGGTATACTAGGAACATCATTAAGACTTTTGATTCGGTTAGAATTAAGACAAACTGGAAGTTTATTAGGAAATGACCATATTTATAACGTAATCGTAACTGCACATGCATTCGTAATAATTTTTTTTATAGTTATACCTATTATAATTGGTGGGTTTGGAAACTGATTAGTACCATTAATACTAGGGGCTCCAGATATAGCTTTCCCTCGTATAAATAATATAAGATTTTGATTACTGCCCCCTTCTTTAACTTTATTATTAGTAGGGGGTATAGTAGAAAGAGGAGTTGGTACTGGATGAACTGTTTATCCTCCTTTATCTTCAAACATTTCTCATTTAGGGTCAGCTGTAGATTTAAGGATTTTTTCTCTTCATTTAGCAGGGGCTTCCTCTATTTTAGGGGCTATTAATTTTATTACAACAATTATTAATATAAAACCCTTATATATAGAATTTGATTCATTACCATTATTTGTATGATCAGTACTAATTACAGCAGTTCTGTTATTACTATCTTTACCTGTACTAGCAGGTGCCATTACTATACTATTGACAGATCGAAATCTTAATACCTCATTCTTTGATCCGTTAGGTGGGGGAGATCCTATC
>GU16_Guadalquivir
AAAGATATTGGACCATTATATTTTATATTTGGTGCTTGAGCCGGTATACTAGGAACATCATTAAGACTTTTGATTCGGTTAGAATTAAGACAAACTGGAAGTTTATTAGGAAATGACCATATTTATAACGTAATCGTAACTGCACATGCATTCGTAATAATTTTTTTTATAGTTATACCTATTATAATTGGTGGGTTTGGAAACTGATTAGTACCATTAATACTAGGGGCTCCAGATATAGCTTTCCCTCGTATAAATAATATAAGATTTTGATTACTGCCCCCTTCTTTAACTTTATTATTAGTAGGGGGTATAGTAGAAAGAGGAGTTGGTACTGGATGAACTGTTTATCCTCCTTTATCTTCAAACATTTCTCATTTAGGGTCAGCTGTAGATTTAAGGATTTTTTCTCTTCATTTAGCAGGGGCTTCCTCTATTTTAGGGGCTATTAATTTTATTACAACAATTATTAATATAAAACCCTTATATATAGAATTTGATTCATTACCATTATTTGTATGATCAGTACTAATTACAGCAGTTCTGTTATTACTATCTTTACCTGTACTAGCAGGTGCCATTACTATACTATTGACAGATCGAAATCTTAATACCTCATTCTTTGATCCGTTAGGTGGGGGAGATCCTATC
>GU17_Guadalquivir
AAAGATATTGGACCATTATATTTTATATTTGGTGCTTGAGCCGGTATACTAGGAACATCATTAAGACTTTTGATTCGGTTAGAATTAAGACAAACTGGAAGTTTATTAGGAAATGACCATATTTATAACGTAATCGTAACTGCACATGCATTCGTAATAATTTTTTTTATAGTTATACCTATTATAATTGGTGGGTTTGGAAACTGATTAGTACCATTAATACTAGGGGCTCCAGATATAGCTTTCCCTCGTATAAATAATATAAGATTTTGATTACTGCCCCCTTCTTTAACTTTATTATTAGTAGGGGGTATAGTAGAAAGAGGAGTTGGTACTGGATGAACTGTTTATCCTCCTTTATCTTCAAACATTTCTCATTTAGGGTCAGCTGTAGATTTAAGGATTTTTTCTCTTCATTTAGCAGGGGCTTCCTCTATTTTAGGGGCTATTAATTTTATTACAACAATTATTAATATAAAACCCTTATATATAGAATTTGATTCATTACCATTATTTGTATGATCAGTACTAATTACAGCAGTTCTGTTATTACTATCTTTACCTGTACTAGCAGGTGCCATTACTATACTATTGACAGATCGAAATCTTAATACCTCATTCTTTGATCCGTTAGGTGGGGGAGATCCTATC
>GU18_Guadalquivir
AAAGATATTGGACCATTATATTTTATATTTGGTGCTTGAGCCGGTATACTAGGAACATCATTAAGACTTTTGATTCGGTTAGAATTAAGACAAACTGGAAGTTTATTAGGAAATGACCATATTTATAACGTAATCGTAACTGCACATGCATTCGTAATAATTTTTTTTATAGTTATACCTATTATAATTGGTGGGTTTGGAAACTGATTAGTACCATTAATACTAGGGGCTCCAGATATAGCTTTCCCTCGTATAAATAATATAAGATTTTGATTACTGCCCCCTTCTTTAACTTTATTATTAGTAGGGGGTATAGTAGAAAGAGGAGTTGGTACTGGATGAACTGTTTATCCTCCTTTATCTTCAAACATTTCTCATTTAGGGTCAGCTGTAGATTTAAGGATTTTTTCTCTTCATTTAGCAGGGGCTTCCTCTATTTTAGGGGCTATTAATTTTATTACAACAATTATTAATATAAAACCCTTATATATAGAATTTGATTCATTACCATTATTTGTATGATCAGTACTAATTACAGCAGTTCTGTTATTACTATCTTTACCTGTACTAGCAGGTGCCATTACTATACTATTGACAGATCGAAATCTTAATACCTCATTCTTTGATCCGTTAGGTGGGGGAGATCCTATC
>GU19_Guadalquivir
AAAGATATTGGACCATTATATTTTATATTTGGTGCTTGAGCCGGTATACTAGGAACATCATTAAGACTTTTGATTCGGTTAGAATTAAGACAAACTGGAAGTTTATTAGGAAATGACCATATTTATAACGTAATCGTAACTGCACATGCATTCGTAATAATTTTTTTTATAGTTATACCTATTATAATTGGTGGGTTTGGAAACTGATTAGTACCATTAATACTAGGGGCTCCAGATATAGCTTTCCCTCGTATAAATAATATAAGATTTTGATTACTGCCCCCTTCTTTAACTTTATTATTAGTAGGGGGTATAGTAGAAAGAGGAGTTGGTACTGGATGAACTGTTTATCCTCCTTTATCTTCAAACATTTCTCATTTAGGGTCAGCTGTAGATTTAAGGATTTTTTCTCTTCATTTAGCAGGGGCTTCCTCTATTTTAGGGGCTATTAATTTTATTACAACAATTATTAATATAAAACCCTTATATATAGAATTTGATTCATTACCATTATTTGTATGATCAGTACTAATTACAGCAGTTCTGTTATTACTATCTTTACCTGTACTAGCAGGTGCCATTACTATACTATTGACAGATCGAAATCTTAATACCTCATTCTTTGATCCGTTAGGTGGGGGAGATCCTATC
>GU20_Guadalquivir
AAAGATATTGGACCATTATATTTTATATTTGGTGCTTGAGCCGGTATACTAGGAACATCATTAAGACTTTTGATTCGGTTAGAATTAAGACAAACTGGAAGTTTATTAGGAAATGACCATATTTATAACGTAATCGTAACTGCACATGCATTCGTAATAATTTTTTTTATAGTTATACCTATTATAATTGGTGGGTTTGGAAACTGATTAGTACCATTAATACTAGGGGCTCCAGATATAGCTTTCCCTCGTATAAATAATATAAGATTTTGATTACTGCCCCCTTCTTTAACTTTATTATTAGTAGGGGGTATAGTAGAAAGAGGAGTTGGTACTGGATGAACTGTTTATCCTCCTTTATCTTCAAACATTTCTCATTTAGGGTCAGCTGTAGATTTAAGGATTTTTTCTCTTCATTTAGCAGGGGCTTCCTCTATTTTAGGGGCTATTAATTTTATTACAACAATTATTAATATAAAACCCTTATATATAGAATTTGATTCATTACCATTATTTGTATGATCAGTACTAATTACAGCAGTTCTGTTATTACTATCTTTACCTGTACTAGCAGGTGCCATTACTATACTATTGACAGATCGAAATCTTAATACCTCATTCTTTGATCCGTTAGGTGGGGGAGATCCTATC
>GU21_Guadalquivir
AAAGATATTGGACCATTATATTTTATATTTGGTGCTTGAGCCGGTATACTAGGAACATCATTAAGACTTTTGATTCGGTTAGAATTAAGACAAACTGGAAGTTTATTAGGAAATGACCATATTTATAACGTAATCGTAACTGCACATGCATTCGTAATAATTTTTTTTATAGTTATACCTATTATAATTGGTGGGTTTGGAAACTGATTAGTACCATTAATACTAGGGGCTCCAGATATAGCTTTCCCTCGTATAAATAATATAAGATTTTGATTACTGCCCCCTTCTTTAACTTTATTATTAGTAGGGGGTATAGTAGAAAGAGGAGTTGGTACTGGATGAACTGTTTATCCTCCTTTATCTTCAAACATTTCTCATTTAGGGTCAGCTGTAGATTTAAGGATTTTTTCTCTTCATTTAGCAGGGGCTTCCTCTATTTTAGGGGCTATTAATTTTATTACAACAATTATTAATATAAAACCCTTATATATAGAATTTGATTCATTACCATTATTTGTATGATCAGTACTAATTACAGCAGTTCTGTTATTACTATCTTTACCTGTACTAGCAGGTGCCATTACTATACTATTGACAGATCGAAATCTTAATACCTCATTCTTTGATCCGTTAGGTGGGGGAGATCCTATC
>GU22_Guadalquivir
AAAGATATTGGACCATTATATTTTATATTTGGTGCTTGAGCCGGTATACTAGGAACATCATTAAGACTTTTGATTCGGTTAGAATTAAGACAAACTGGAAGTTTATTAGGAAATGACCATATTTATAACGTAATCGTAACTGCACATGCATTCGTAATAATTTTTTTTATAGTTATACCTATTATAATTGGTGGGTTTGGAAACTGATTAGTACCATTAATACTAGGGGCTCCAGATATAGCTTTCCCTCGTATAAATAATATAAGATTTTGATTACTGCCCCCTTCTTTAACTTTATTATTAGTAGGGGGTATAGTAGAAAGAGGAGTTGGTACTGGATGAACTGTTTATCCTCCTTTATCTTCAAACATTTCTCATTTAGGGTCAGCTGTAGATTTAAGGATTTTTTCTCTTCATTTAGCAGGGGCTTCCTCTATTTTAGGGGCTATTAATTTTATTACAACAATTATTAATATAAAACCCTTATATATAGAATTTGATTCATTACCATTATTTGTATGATCAGTACTAATTACAGCAGTTCTGTTATTACTATCTTTACCTGTACTAGCAGGTGCCATTACTATACTATTGACAGATCGAAATCTTAATACCTCATTCTTTGATCCGTTAGGTGGGGGAGATCCTATC
>GU23_Guadalquivir
AAAGATATTGGACCATTATATTTTATATTTGGTGCTTGAGCCGGTATACTAGGAACATCATTAAGACTTTTGATTCGGTTAGAATTAAGACAAACTGGAAGTTTATTAGGAAATGACCATATTTATAACGTAATCGTAACTGCACATGCATTCGTAATAATTTTTTTTATAGTTATACCTATTATAATTGGTGGGTTTGGAAACTGATTAGTACCATTAATACTAGGGGCTCCAGATATAGCTTTCCCTCGTATAAATAATATAAGATTTTGATTACTGCCCCCTTCTTTAACTTTATTATTAGTAGGGGGTATAGTAGAAAGAGGAGTTGGTACTGGATGAACTGTTTATCCTCCTTTATCTTCAAACATTTCTCATTTAGGGTCAGCTGTAGATTTAAGGATTTTTTCTCTTCATTTAGCAGGGGCTTCCTCTATTTTAGGGGCTATTAATTTTATTACAACAATTATTAATATAAAACCCTTATATATAGAATTTGATTCATTACCATTATTTGTATGATCAGTACTAATTACAGCAGTTCTGTTATTACTATCTTTACCTGTACTAGCAGGTGCCATTACTATACTATTGACAGATCGAAATCTTAATACCTCATTCTTTGATCCGTTAGGTGGGGGAGATCCTATC
>GU24_Guadalquivir
AAAGATATTGGACCATTATATTTTATATTTGGTGCTTGAGCCGGTATACTAGGAACATCATTAAGACTTTTGATTCGGTTAGAATTAAGACAAACTGGAAGTTTATTAGGAAATGACCATATTTATAACGTAATCGTAACTGCACATGCATTCGTAATAATTTTTTTTATAGTTATACCTATTATAATTGGTGGGTTTGGAAACTGATTAGTACCATTAATACTAGGGGCTCCAGATATAGCTTTCCCTCGTATAAATAATATAAGATTTTGATTACTGCCCCCTTCTTTAACTTTATTATTAGTAGGGGGTATAGTAGAAAGAGGAGTTGGTACTGGATGAACTGTTTATCCTCCTTTATCTTCAAACATTTCTCATTTAGGGTCAGCTGTAGATTTAAGGATTTTTTCTCTTCATTTAGCAGGGGCTTCCTCTATTTTAGGGGCTATTAATTTTATTACAACAATTATTAATATAAAACCCTTATATATAGAATTTGATTCATTACCATTATTTGTATGATCAGTACTAATTACAGCAGTTCTGTTATTACTATCTTTACCTGTACTAGCAGGTGCCATTACTATACTATTGACAGATCGAAATCTTAATACCTCATTCTTTGATCCGTTAGGTGGGGGAGATCCTATC
>GU25_Guadalquivir
AAAGATATTGGACCATTATATTTTATATTTGGTGCTTGAGCCGGTATACTAGGAACATCATTAAGACTTTTGATTCGGTTAGAATTAAGACAAACTGGAAGTTTATTAGGAAATGACCATATTTATAACGTAATCGTAACTGCACATGCATTCGTAATAATTTTTTTTATAGTTATACCTATTATAATTGGTGGGTTTGGAAACTGATTAGTACCATTAATACTAGGGGCTCCAGATATAGCTTTCCCTCGTATAAATAATATAAGATTTTGATTACTGCCCCCTTCTTTAACTTTATTATTAGTAGGGGGTATAGTAGAAAGAGGAGTTGGTACTGGATGAACTGTTTATCCTCCTTTATCTTCAAACATTTCTCATTTAGGGTCAGCTGTAGATTTAAGGATTTTTTCTCTTCATTTAGCAGGGGCTTCCTCTATTTTAGGGGCTATTAATTTTATTACAACAATTATTAATATAAAACCCTTATATATAGAATTTGATTCATTACCATTATTTGTATGATCAGTACTAATTACAGCAGTTCTGTTATTACTATCTTTACCTGTACTAGCAGGTGCCATTACTATACTATTGACAGATCGAAATCTTAATACCTCATTCTTTGATCCGTTAGGTGGGGGAGATCCTATC
>GU26_Guadalquivir
AAAGATATTGGACCATTATATTTTATATTTGGTGCTTGAGCCGGTATACTAGGAACATCATTAAGACTTTTGATTCGGTTAGAATTAAGACAAACTGGAAGTTTATTAGGAAATGACCATATTTATAACGTAATCGTAACTGCACATGCATTCGTAATAATTTTTTTTATAGTTATACCTATTATAATTGGTGGGTTTGGAAACTGATTAGTACCATTAATACTAGGGGCTCCAGATATAGCTTTCCCTCGTATAAATAATATAAGATTTTGATTACTGCCCCCTTCTTTAACTTTATTATTAGTAGGGGGTATAGTAGAAAGAGGAGTTGGTACTGGATGAACTGTTTATCCTCCTTTATCTTCAAACATTTCTCATTTAGGGTCAGCTGTAGATTTAAGGATTTTTTCTCTTCATTTAGCAGGGGCTTCCTCTATTTTAGGGGCTATTAATTTTATTACAACAATTATTAATATAAAACCCTTATATATAGAATTTGATTCATTACCATTATTTGTATGATCAGTACTAATTACAGCAGTTCTGTTATTACTATCTTTACCTGTACTAGCAGGTGCCATTACTATACTATTGACAGATCGAAATCTTAATACCTCATTCTTTGATCCGTTAGGTGGGGGAGATCCTATC
>GU27_Guadalquivir
AAAGATATTGGACCATTATATTTTATATTTGGTGCTTGAGCCGGTATACTAGGAACATCATTAAGACTTTTGATTCGGTTAGAATTAAGACAAACTGGAAGTTTATTAGGAAATGACCATATTTATAACGTAATCGTAACTGCACATGCATTCGTAATAATTTTTTTTATAGTTATACCTATTATAATTGGTGGGTTTGGAAACTGATTAGTACCATTAATACTAGGGGCTCCAGATATAGCTTTCCCTCGTATAAATAATATAAGATTTTGATTACTGCCCCCTTCTTTAACTTTATTATTAGTAGGGGGTATAGTAGAAAGAGGAGTTGGTACTGGATGAACTGTTTATCCTCCTTTATCTTCAAACATTTCTCATTTAGGGTCAGCTGTAGATTTAAGGATTTTTTCTCTTCATTTAGCAGGGGCTTCCTCTATTTTAGGGGCTATTAATTTTATTACAACAATTATTAATATAAAACCCTTATATATAGAATTTGATTCATTACCATTATTTGTATGATCAGTACTAATTACAGCAGTTCTGTTATTACTATCTTTACCTGTACTAGCAGGTGCCATTACTATACTATTGACAGATCGAAATCTTAATACCTCATTCTTTGATCCGTTAGGTGGGGGAGATCCTATC
>GU28_Guadalquivir
AAAGATATTGGACCATTATATTTTATATTTGGTGCTTGAGCCGGTATACTAGGAACATCATTAAGACTTTTGATTCGGTTAGAATTAAGACAAACTGGAAGTTTATTAGGAAATGACCATATTTATAACGTAATCGTAACTGCACATGCATTCGTAATAATTTTTTTTATAGTTATACCTATTATAATTGGTGGGTTTGGAAACTGATTAGTACCATTAATACTAGGGGCTCCAGATATAGCTTTCCCTCGTATAAATAATATAAGATTTTGATTACTGCCCCCTTCTTTAACTTTATTATTAGTAGGGGGTATAGTAGAAAGAGGAGTTGGTACTGGATGAACTGTTTATCCTCCTTTATCTTCAAACATTTCTCATTTAGGGTCAGCTGTAGATTTAAGGATTTTTTCTCTTCATTTAGCAGGGGCTTCCTCTATTTTAGGGGCTATTAATTTTATTACAACAATTATTAATATAAAACCCTTATATATAGAATTTGATTCATTACCATTATTTGTATGATCAGTACTAATTACAGCAGTTCTGTTATTACTATCTTTACCTGTACTAGCAGGTGCCATTACTATACTATTGACAGATCGAAATCTTAATACCTCATTCTTTGATCCGTTAGGTGGGGGAGATCCTATC
>GU29_Guadalquivir
AAAGATATTGGACCATTATATTTTATATTTGGTGCTTGAGCCGGTATACTAGGAACATCATTAAGACTTTTGATTCGGTTAGAATTAAGACAAACTGGAAGTTTATTAGGAAATGACCATATTTATAACGTAATCGTAACTGCACATGCATTCGTAATAATTTTTTTTATAGTTATACCTATTATAATTGGTGGGTTTGGAAACTGATTAGTACCATTAATACTAGGGGCTCCAGATATAGCTTTCCCTCGTATAAATAATATAAGATTTTGATTACTGCCCCCTTCTTTAACTTTATTATTAGTAGGGGGTATAGTAGAAAGAGGAGTTGGTACTGGATGAACTGTTTATCCTCCTTTATCTTCAAACATTTCTCATTTAGGGTCAGCTGTAGATTTAAGGATTTTTTCTCTTCATTTAGCAGGGGCTTCCTCTATTTTAGGGGCTATTAATTTTATTACAACAATTATTAATATAAAACCCTTATATATAGAATTTGATTCATTACCATTATTTGTATGATCAGTACTAATTACAGCAGTTCTGTTATTACTATCTTTACCTGTACTAGCAGGTGCCATTACTATACTATTGACAGATCGAAATCTTAATACCTCATTCTTTGATCCGTTAGGTGGGGGAGATCCTATC
>GU30_Guadalquivir
AAAGATATTGGACCATTATATTTTATATTTGGTGCTTGAGCCGGTATACTAGGAACATCATTAAGACTTTTGATTCGGTTAGAATTAAGACAAACTGGAAGTTTATTAGGAAATGACCATATTTATAACGTAATCGTAACTGCACATGCATTCGTAATAATTTTTTTTATAGTTATACCTATTATAATTGGTGGGTTTGGAAACTGATTAGTACCATTAATACTAGGGGCTCCAGATATAGCTTTCCCTCGTATAAATAATATAAGATTTTGATTACTGCCCCCTTCTTTAACTTTATTATTAGTAGGGGGTATAGTAGAAAGAGGAGTTGGTACTGGATGAACTGTTTATCCTCCTTTATCTTCAAACATTTCTCATTTAGGGTCAGCTGTAGATTTAAGGATTTTTTCTCTTCATTTAGCAGGGGCTTCCTCTATTTTAGGGGCTATTAATTTTATTACAACAATTATTAATATAAAACCCTTATATATAGAATTTGATTCATTACCATTATTTGTATGATCAGTACTAATTACAGCAGTTCTGTTATTACTATCTTTACCTGTACTAGCAGGTGCCATTACTATACTATTGACAGATCGAAATCTTAATACCTCATTCTTTGATCCGTTAGGTGGGGGAGATCCTATC
>GU31_Guadalquivir
AAAGATATTGGACCATTATATTTTATATTTGGTGCTTGAGCCGGTATACTAGGAACATCATTAAGACTTTTGATTCGGTTAGAATTAAGACAAACTGGAAGTTTATTAGGAAATGACCATATTTATAACGTAATCGTAACTGCACATGCATTCGTAATAATTTTTTTTATAGTTATACCTATTATAATTGGTGGGTTTGGAAACTGATTAGTACCATTAATACTAGGGGCTCCAGATATAGCTTTCCCTCGTATAAATAATATAAGATTTTGATTACTGCCCCCTTCTTTAACTTTATTATTAGTAGGGGGTATAGTAGAAAGAGGAGTTGGTACTGGATGAACTGTTTATCCTCCTTTATCTTCAAACATTTCTCATTTAGGGTCAGCTGTAGATTTAAGGATTTTTTCTCTTCATTTAGCAGGGGCTTCCTCTATTTTAGGGGCTATTAATTTTATTACAACAATTATTAATATAAAACCCTTATATATAGAATTTGATTCATTACCATTATTTGTATGATCAGTACTAATTACAGCAGTTCTGTTATTACTATCTTTACCTGTACTAGCAGGTGCCATTACTATACTATTGACAGATCGAAATCTTAATACCTCATTCTTTGATCCGTTAGGTGGGGGAGATCCTATC
>GU32_Guadalquivir
AAAGATATTGGACCATTATATTTTATATTTGGTGCTTGAGCCGGTATACTAGGAACATCATTAAGACTTTTGATTCGGTTAGAATTAAGACAAACTGGAAGTTTATTAGGAAATGACCATATTTATAACGTAATCGTAACTGCACATGCATTCGTAATAATTTTTTTTATAGTTATACCTATTATAATTGGTGGGTTTGGAAACTGATTAGTACCATTAATACTAGGGGCTCCAGATATAGCTTTCCCTCGTATAAATAATATAAGATTTTGATTACTGCCCCCTTCTTTAACTTTATTATTAGTAGGGGGTATAGTAGAAAGAGGAGTTGGTACTGGATGAACTGTTTATCCTCCTTTATCTTCAAACATTTCTCATTTAGGGTCAGCTGTAGATTTAAGGATTTTTTCTCTTCATTTAGCAGGGGCTTCCTCTATTTTAGGGGCTATTAATTTTATTACAACAATTATTAATATAAAACCCTTATATATAGAATTTGATTCATTACCATTATTTGTATGATCAGTACTAATTACAGCAGTTCTGTTATTACTATCTTTACCTGTACTAGCAGGTGCCATTACTATACTATTGACAGATCGAAATCTTAATACCTCATTCTTTGATCCGTTAGGTGGGGGAGATCCTATC
>GU33_Guadalquivir
AAAGATATTGGACCATTATATTTTATATTTGGTGCTTGAGCCGGTATACTAGGAACATCATTAAGACTTTTGATTCGGTTAGAATTAAGACAAACTGGAAGTTTATTAGGAAATGACCATATTTATAACGTAATCGTAACTGCACATGCATTCGTAATAATTTTTTTTATAGTTATACCTATTATAATTGGTGGGTTTGGAAACTGATTAGTACCATTAATACTAGGGGCTCCAGATATAGCTTTCCCTCGTATAAATAATATAAGATTTTGATTACTGCCCCCTTCTTTAACTTTATTATTAGTAGGGGGTATAGTAGAAAGAGGAGTTGGTACTGGATGAACTGTTTATCCTCCTTTATCTTCAAACATTTCTCATTTAGGGTCAGCTGTAGATTTAAGGATTTTTTCTCTTCATTTAGCAGGGGCTTCCTCTATTTTAGGGGCTATTAATTTTATTACAACAATTATTAATATAAAACCCTTATATATAGAATTTGATTCATTACCATTATTTGTATGATCAGTACTAATTACAGCAGTTCTGTTATTACTATCTTTACCTGTACTAGCAGGTGCCATTACTATACTATTGACAGATCGAAATCTTAATACCTCATTCTTTGATCCGTTAGGTGGGGGAGATCCTATC
>GU34_Guadalquivir
AAAGATATTGGACCATTATATTTTATATTTGGTGCTTGAGCCGGTATACTAGGAACATCATTAAGACTTTTGATTCGGTTAGAATTAAGACAAACTGGAAGTTTATTAGGAAATGACCATATTTATAACGTAATCGTAACTGCACATGCATTCGTAATAATTTTTTTTATAGTTATACCTATTATAATTGGTGGGTTTGGAAACTGATTAGTACCATTAATACTAGGGGCTCCAGATATAGCTTTCCCTCGTATAAATAATATAAGATTTTGATTACTGCCCCCTTCTTTAACTTTATTATTAGTAGGGGGTATAGTAGAAAGAGGAGTTGGTACTGGATGAACTGTTTATCCTCCTTTATCTTCAAACATTTCTCATTTAGGGTCAGCTGTAGATTTAAGGATTTTTTCTCTTCATTTAGCAGGGGCTTCCTCTATTTTAGGGGCTATTAATTTTATTACAACAATTATTAATATAAAACCCTTATATATAGAATTTGATTCATTACCATTATTTGTATGATCAGTACTAATTACAGCAGTTCTGTTATTACTATCTTTACCTGTACTAGCAGGTGCCATTACTATACTATTGACAGATCGAAATCTTAATACCTCATTCTTTGATCCGTTAGGTGGGGGAGATCCTATC
>GU35_Guadalquivir
AAAGATATTGGACCATTATATTTTATATTTGGTGCTTGAGCCGGTATACTAGGAACATCATTAAGACTTTTGATTCGGTTAGAATTAAGACAAACTGGAAGTTTATTAGGAAATGACCATATTTATAACGTAATCGTAACTGCACATGCATTCGTAATAATTTTTTTTATAGTTATACCTATTATAATTGGTGGGTTTGGAAACTGATTAGTACCATTAATACTAGGGGCTCCAGATATAGCTTTCCCTCGTATAAATAATATAAGATTTTGATTACTGCCCCCTTCTTTAACTTTATTATTAGTAGGGGGTATAGTAGAAAGAGGAGTTGGTACTGGATGAACTGTTTATCCTCCTTTATCTTCAAACATTTCTCATTTAGGGTCAGCTGTAGATTTAAGGATTTTTTCTCTTCATTTAGCAGGGGCTTCCTCTATTTTAGGGGCTATTAATTTTATTACAACAATTATTAATATAAAACCCTTATATATAGAATTTGATTCATTACCATTATTTGTATGATCAGTACTAATTACAGCAGTTCTGTTATTACTATCTTTACCTGTACTAGCAGGTGCCATTACTATACTATTGACAGATCGAAATCTTAATACCTCATTCTTTGATCCGTTAGGTGGGGGAGATCCTATC
>GUGuadalquivir
AAAGATATTGGAACATTATATTTTATATTTGGTTCTTGAGCCGGTATACTAGGAACATCATTAAGACTTTTGATTCGGTTAGAATTAAGACAAACTGGAAGTTTATTAGGAAATGACCATATTTATAACGTAATCGTAACTGCACATGCATTCGTAATAATTTTTTTTATAGTTATACCTATTATAATTGGTGGGTTCGGAAACTGATTAGTACCATTAATACTAGGGGCTCCAGATATAGCTTTCCCTCGTATAAATAATATAAGATTTTGATTACTGCCCCCTTCTTTAACTTTATTATTAGTAGGGGGTATAGTAGAAAGAGGAGTTGGTACTGGATGAACTGTTTATCCTCCTTTATCTTCAAACATTTCTCATTTAGGATCAGCTGTAGATTTAAGGATTTTTTCTCTTCATTTAGCAGGGGCTTCCTCTATTTTAGGGGCTATTAATTTTATTACAACAATTATTAATATAAAACCCTTATATATAGAATTTGATTCATTACCATTATTTGTATGATCAGTACTAATTACAGCAGTTCTGTTATTACTATCTTTACCTGTACTAGCAGGTGCCATTACTATACTATTAACAGATCGAAATCTTAATACCTCATTCTTTGATCCGTTAGGTGGGGGAGATCCTATC
>GU2_Guadalquivir
AAAGATATTGGAACATTATATTTTATATTTGGTTCTTGAGCCGGTATACTAGGAACATCATTAAGACTTTTGATTCGGTTAGAATTAAGACAAACTGGAAGTTTATTAGGAAATGACCATATTTATAACGTAATCGTAACTGCACATGCATTCGTAATAATTTTTTTTATAGTTATACCTATTATAATTGGTGGGTTCGGAAACTGATTAGTACCATTAATACTAGGGGCTCCAGATATAGCTTTCCCTCGTATAAATAATATAAGATTTTGATTACTGCCCCCTTCTTTAACTTTATTATTAGTAGGGGGTATAGTAGAAAGAGGAGTTGGTACTGGATGAACTGTTTATCCTCCTTTATCTTCAAACATTTCTCATTTAGGATCAGCTGTAGATTTAAGGATTTTTTCTCTTCATTTAGCAGGGGCTTCCTCTATTTTAGGGGCTATTAATTTTATTACAACAATTATTAATATAAAACCCTTATATATAGAATTTGATTCATTACCATTATTTGTATGATCAGTACTAATTACAGCAGTTCTGTTATTACTATCTTTACCTGTACTAGCAGGTGCCATTACTATACTATTAACAGATCGAAATCTTAATACCTCATTCTTTGATCCGTTAGGTGGGGGAGATCCTATC
>GUGuadalquivir
AAAGATATTGGAACATTATATTTTATATTTGGTTCTTGAGCCGGTATACTAGGAACATCATTAAGACTTTTGATTCGGTTAGAATTAAGACAAACTGGAAGTTTATTAGGAAATGACCATATTTATAACGTAATCGTAACTGCACATGCATTCGTAATAATTTTTTTTATAGTTATACCTATTATAATTGGTGGATTTGGAAACTGATTAGTACCATTAATACTAGGGGCTCCAGATATAGCTTTCCCTCGTATAAATAATATAAGATTTTGATTACTGCCCCCTTCTTTAACTTTATTATTAGTAGGGGGTATAGTAGAAAGAGGAGTTGGTACTGGATGAACTGTTTATCCTCCTTTATCTTCAAACATTTCTCATTTAGGATCAGCTGTAGATTTAAGGATTTTTTCTCTTCATTTAGCAGGGGCTTCCTCTATTTTAGGGGCTATTAATTTTATTACAACAATTATTAATATAAAACCCTTATATATAGAATTTGATTCATTACCATTATTTGTATGATCAGTACTAATTACAGCAGTTCTGTTATTACTATCTTTACCTGTACTAGCAGGTGCCATTACTATACTATTAACAGATCGAAATCTTAATACCTCATTCTTTGATCCGTTAGGTGGGGGAGATCCTATC
>GUGuadalquivir
AAAGATATTGGAACATTATATTTTATATTTGGTTCTTGAGCCGGTATACTAGGAACATCATTAAGACTTTTGATTCGGTTAGAATTAAGACAAACTGGAAGTTTATTAGGAAATGACCATATTTATAACGTAATCGTAACTGCACATGCATTCGTAATAATTTTTTTTATAGTTATGCCTATTATAATTGGTGGGTTTGGAAACTGATTAGTACCATTAATACTAGGGGCTCCAGATATAGCTTTCCCTCGTATAAATAATATAAGATTTTGATTACTGCCCCCTTCTTTAACTTTATTATTAGTAGGGGGTATAGTAGAAAGAGGAGTTGGTACTGGATGAACTGTTTATCCTCCTTTATCTTCAAACATTTCTCATTTAGGATCAGCTGTAGATTTAAGGATTTTTTCTCTTCATTTAGCAGGGGCTTCCTCTATTTTAGGGGCTATTAATTTTATTACAACAATTATTAATATAAAACCCTTATATATAGAATTTGATTCATTACCATTATTTGTATGATCAGTACTAATTACAGCAGTTCTGTTATTACTATCTTTACCTGTACTAGCAGGTGCCATTACTATACTATTAACAGATCGAAATCTTAATACCTCATTCTTTGATCCGTTAGGTGGGGGAGATCCTATC
>GUGuadalquivir
AAAGATATTGGAACATTATATTTTATATTTGGTTCTTGAGCCGGTATACTAGGAACATCATTAAGACTTTTGATTCGGTTAGAATTAAGACAAACTGGAAGTTTATTAGGAAATGACCATATTTATAACGTAATCGTAACTGCACATGCATTCGTAATAATTTTTTTTATAGTTATACCTATTATAATTGGTGGGTTTGGAAACTGATTAGTACCATTAATACTAGGGGCTCCAGATATAGCTTTCCCTCGTATAAATAATATAAGATTTTGATTACTGCCCCCTTCTTTAACTTTATTATTAGTAGGGGGTATAGTAGAAAGAGGAGTTGGTACTGGATGAACTGTTTATCCTCCTTTATCTTCAAACATTTCTCATTTAGGATCAGCTGTAGATTTAAGGATTTTTTCTCTTCATTTAGCAGGGGCTTCCTCTATTTTAGGGGCTATTAATTTTATTACAACAATTATTAATATAAAACCCTTATATATAGAATTTGATTCATTACCATTATTTGTATGATCAGTACTAATTACAGCAGTTCTGTTATTACTATCTTTACCTGTACTAGCAGGTGCCATTACTATACTATTAACAGATCGAAATCTTAACACCTCATTCTTTGATCCGTTAGGTGGGGGAGATCCTATC
