# Supplementary material for: Meta-analysis of northeast Atlantic marine taxa shows contrasting phylogeographic patterns following post-LGM expansions
Source: PeerJ. 2018 Sep 28;6:e5684. doi: 10.7717/peerj.5684 (PMC6166638; doi:10.7717/peerj.5684)
Supplement: Supplemental Information 2 [file peerj-06-5684-s006.zip › owenia_fusiformis.fasta]

>Bewk1
GGGTTAAGTTTGTTAATTCGGGCAGAATTAGGACAGCCTGGGAGCTTGTTGGGAGATGATCAATTATATAATACAATTGTTACTGCACATGCTTTTGTTATAATTTTTTTTTTTGTTATACCTATTATAATTGGAGGATTTGGTAATTGATTATTGCCATTAATATTAGGGGCTCCGGACATGGCTTTTCCTCGGATGAATAATATGAGATTTTGGTTATTACCTCCTGCTTTGTTATTATTGTTAGGTTCAGCTGCTGTGGAGGGGGGGGCTGGTACAGGATGAACAGTTTATCCTCCACTTGCTTCGAATGTTGCCCATGCAGGGGGGTCAGTGGATATAACGATTTTTTCTTTGCATTTGGCTGGTGCATCTTCTATTTTAGGTGCAGTTAATTTTATTACTACTGTAATTAATATGCGATGGTATGGAATATTGTTTGAACGTCTTCCTCTTTTTGTATGATCCATTTTTATTACCGTTATTTTGCTTTTATTATCTTTGCC
>Bewk2
GGGTTAAGTTTGTTAATTCGGGCAGAATTAGGACAGCCTGGGAGCTTGTTGGGAGATGATCAATTATATAATACAATTGTTACTGCACATGCTTTTGTTATAATTTTTTTTTTTGTTATACCTATTATAATTGGAGGATTTGGTAATTGATTATTGCCATTAATATTAGGGGCTCCGGATATGGCTTTTCCCCGGATGAATAATATGAGATTTTGGTTATTACCTCCTGCTTTGTTATTATTGTTAGGTTCAGCTGCTGTGGAGGGGGGGGCTGGTACAGGATGAACAGTTTATCCTCCACTTGCTTCGAATGTTGCCCATGCAGGGGGGTCAGTGGATATAACGATTTTTTCTTTGCATTTGGCTGGTGCATCTTCTATTTTAGGTGCAGTTAATTTTATTACTACTGTAATTAATATGCGATGGTATGGAATATTGTTTGAACGTCTTCCTCTTTTTGTATGATCCATTTTTATTACCGTTATTTTGCTTTTATTATCTTTGCC
>Bewk3
GGGTTAAGTTTGTTAATTCGGGCAGAATTAGGACAGCCTGGGAGCTTGTTGGGAGATGATCAATTATATAATACAATTGTTACTGCACATGCTTTTGTTATAATTTTTTTTTTTGTTATACCTATTATAATTGGAGGATTTGGTAATTGATTATTGCCATTAATATTAGGGGCTCCGGATATGGCTTTTCCTCGGATGAATAATATGAGATTTTGGTTATTACCTCCTGCTTTGTTATTATTGTTAGGTTCAGCTGCTGTGGAGGGGGGGGCTGGTACAGGATGAACAGTTTATCCTCCACTTGCTTCGAATGTTGCCCATGCAGGGGGGTCAGTGGATATAACGATTTTTTCTTTGCATTTGGCTGGTGCATCTTCTATTTTAGGTGCAGTTAATTTTATTACTACTGTAATTAATATGCGATGGTATGGAATATTGTTTGAACGTCTTCCTCTTTTTGTATGATCCATTTTTATTACCGTTATTTTGCTTTTATTATCTTTGCC
>Bewk4
GGGTTAAGTTTGTTAATTCGGGCAGAATTAGGACAGCCTGGGAGCTTGTTGGGAGATGATCAATTATATAATACAATTGTTACTGCACATGCTTTTGTTATAATTTTTTTTTTTGTTATACCTATTATAATTGGAGGATTTGGTAATTGATTATTGCCATTAATATTAGGGGCTCCGGATATGGCTTTTCCTCGGATGAATAATATGAGGTTTTGGTTATTACCCCCTGCTTTGTTATTATTGTTAGGTTCAGCTGCTGTGGAAGGGGGGGCTGGTACAGGATGAACAGTTTATCCTCCACTTGCTTCGAATGTTGCCCATGCAGGGGGGTCAGTGGATATAACGATTTTTTCTTTGCATTTGGCTGGTGCATCTTCTATTTTAGGTGCAGTTAATTTTATTACTACTGTAATTAATATGCGATGGTATGGAATATTGTTTGAACGTCTTCCTCTTTTTGTATGATCTATTTTTATTACTGTTATTTTGCTTTTATTATCTTTGCC
>Bewk5
GGGTTAAGTTTGTTAATTCGGGCAGAATTAGGACAACCTGGGAGCTTGTTGGGAGATGATCAATTATATAATACAATTGTTACTGCACATGCTTTTGTTATAATTTTTTTTTTTGTTATACCTATTATAATTGGAGGATTTGGTAATTGATTATTGCCATTAATATTAGGGGCTCCGGATATGGCTTTCCCCCGGATGAATAATATGAGGTTTTGGTTATTACCTCCTGCTTTGTTATTATTGTTAGGTTCAGCTGCTGTGGAAGGGGGGGCTGGTACAGGATGAACAGTTTATCCTCCACTTGCTTCGAATGTTGCCCATGCAGGGGGGTCAGTGGATATAACGATTTTTTCTTTGCATTTGGCTGGTGCATCTTCTATTTTAGGTGCAGTTAATTTTATTACTACTGTGATTAATATGCGATGGTATGGAATATTGTTTGAACGTCTTCCTCTTTTTGTATGATCTATTTTTATTACTGTTATTTTGCTTTTATTATCTTTGCC
>Bewk6
GGGTTAAGTTTGTTAATTCGGGCAGAATTAGGACAGCCTGGGAGCTTGTTGGGAGATGATCAATTATATAATACAATTGTTACTGCACATGCTTTTGTTATAATTTTTTTTTTTGTTATACCTATTATAATTGGAGGATTTGGTAATTGATTATTGCCATTAATATTAGGGGCTCCGGATATGGCTTTTCCCCGGATGAATAATATGAGGTTTTGGTTATTACCTCCTGCTTTGTTATTATTGTTGGGTTCAGCTGCTGTGGAAGGGGGGGCTGGTACAGGATGAACAGTTTATCCTCCACTTGCTTCGAATGTTGCCCATGCAGGGGGGTCAGTGGATATAACGATTTTTTCTTTGCATTTGGCTGGTGCATCTTCTATTTTAGGTGCAGTTAATTTTATTACTACTGTAATTAATATGCGATGGTATGGAATATTGTTTGAACGTCTTCCTCTTTTTGTATGATCTATTTTTATTACTGTTATTTTGCTTTTATTATCTTTGCC
>Bewk7
GGGTTAAGTTTGTTAATTCGGGCAGAATTAGGACAGCCTGGGAGCTTGTTGGGAGATGATCAATTATATAATACAATTGTTACTGCACATGCTTTTGTTATAATTTTTTTTTTTGTTATACCTATTATAATTGGAGGATTTGGTAATTGATTATTGCCATTAATATTAGGGGCTCCGGATATGGCTTTTCCCCGGATGAATAATATGAGGTTTTGGTTATTACCTCCTGCTTTGTTATTATTGTTAGGTTCAGCTGCTGTGGAAGGGGGGGCTGGTACAGGATGAACAGTTTATCCTCCACTTGCTTCGAATGTTGCCCATGCAGGGGGGTCAGTGGATATAACGATTTTTTCTTTGCATTTGGCTGGTGCATCTTCTATTTTAGGTGCAGTTAATTTTATTACTACTGTAATTAATATGCGATGGTATGGAATATTGTTTGAACGTCTTCCTCTTTTTGTATGATCTATTTTTATTACTGTTATTTTGCTTTTATTATCTTTGCC
>Bewk8
GGGTTAAGTTTGTTAATTCGGGCAGAATTAGGACAGCCTGGGAGCTTGTTGGGAGATGATCAATTATATAATACAATTGTTACTGCACATGCTTTTGTTATAATTTTTTTTTTTGTTATACCTATTATAATTGGAGGATTTGGTAATTGATTATTGCCATTAATATTAGGGGCTCCGGATATGGCTTTTCCTCGGATGAATAATATGAGATTTTGGTTATTACCTCCTGCTTTGTTATTATTGTTAGGTTCAGCTGCTGTGGAAGGGGGGGCTGGTACAGGATGAACAGTTTATCCTCCACTTGCTTCGAATGTTGCCCATGCAGGGGGGTCAGTGGATATAACGATTTTTTCTTTGCATTTGGCTGGTGCATCTTCTATTTTAGGTGCAGTTAATTTTATTACTACTGTAATTAATATGCGATGGTATGGAATATTGTTTGAACGTCTTCCTCTTTTTGTATGATCCATTTTTATTACGGTTATTTTGCTTTTATTATCTTTGCC
>Bewk9
GGGTTAAGTTTGTTAATTCGGGCAGAATTAGGACAGCCTGGGAGTTTGTTGGGAGATGATCAATTATATAATACAATTGTTACTGCACATGCTTTTGTTATAATTTTTTTTTTTGTTATACCTATTATAATTGGAGGATTTGGTAATTGATTATTGCCATTAATATTAGGGGCTCCGGATATGGCTTTTCCCCGGATGAATAATATGAGGTTTTGGTTATTACCTCCTGCTTTGTTATTATTGTTAGGTTCAGCTGCTGTGGAAGGGGGGGCTGGTACAGGATGAACAGTTTATCCTCCACTTGCTTCGAATGTTGCCCATGCAGGGGGGTCAGTGGATATAACGATTTTTTCTTTGCATTTGGCTGGTGCATCTTCTATTTTAGGTGCAGTTAATTTTATTACTACTGTAATTAATATGCGATGGTATGGAATATTGTTTGAACGTCTTCCTCTTTTTGTATGATCTATTTTTATTACTGTTATTTTGCTTTTATTATCTTTGCC
>Bewk10
GGGTTAAGTTTGTTAATTCGGGCAGAATTAGGACAGCCTGGGAGCTTGTTGGGAGATGATCAATTATATAATACAATTGTTACTGCACATGCTTTTGTTATAATTTTTTTTTTTGTTATACCTATTATAATTGGAGGATTTGGTAATTGATTATTGCCATTAATATTAGGGGCTCCGGATATGGCTTTTCCCCGGATGAATAATATGAGGTTTTGGTTATTACCTCCTGCTTTGTTATTATTGTTAGGTTCAGCTGCTGTGGAAGGGGGGGCTGGTACAGGATGAACAGTTTATCCTCCACTTGCTTCGAATGTTGCCCATGCAGGGGGGTCAGTGGATATAACGATTTTTTCTTTGCATTTGGCTGGTGCATCTTCTATTTTAGGTGCAGTTAATTTTATTACTACTGTAATTAATATGCGATGGTATGGAATATTGTTTGAACGTCTTCCTCTTTTTGTATGATCTATTTTTATTACTGTTATTTTGCTTTTATTATCTTTGCC
>Bewk11
GGGTTAAGTTTGTTAATTCGGGCAGAATTAGGACAGCCTGGGAGCTTGTTGGGAGATGATCAATTATATAATACAATTGTTACTGCACATGCTTTTGTTATAATTTTTTTTTTTGTTATACCTATTATAATTGGAGGATTTGGTAATTGATTATTGCCATTAATATTAGGGGCTCCGGATATGGCTTTTCCCCGGATGAATAATATGAGGTTTTGGTTATTACCTCCTGCTTTGTTATTATTGTTAGGTTCAGCTGCTGTGGAAGGGGGGGCTGGTACAGGATGAACAGTTTATCCTCCACTTGCTTCGAATGTTGCCCATGCAGGGGGGTCAGTGGATATAACGATTTTTTCTTTGCATTTGGCTGGTGCATCTTCTATTTTAGGTGCAGTTAATTTTATTACTACTGTAATTAATATGCGATGGTATGGAATATTGTTTGAACGTCTTCCTCTTTTTGTATGATCTATTTTTATTACTGTTATTTTGCTTTTATTATCTTTGCC
>Bewk12
GGGTTAAGTTTGTTAATTCGGGCAGAATTAGGACAGCCTGGGAGTTTGTTGGGAGATGATCAATTATATAATACAATTGTTACTGCACATGCTTTTGTTATAATTTTTTTTTTTGTTATACCTATTATAATTGGAGGATTTGGTAATTGATTATTGCCATTAATATTAGGGGCTCCGGATATGGCTTTTCCCCGGATGAATAATATGAGGTTTTGGTTATTACCTCCTGCTTTGTTATTATTGTTAGGTTCAGCTGCTGTGGAAGGGGGGGCTGGTACAGGATGAACAGTTTATCCTCCACTTGCTTCGAATGTTGCCCATGCAGGGGGGTCAGTGGATATAACGATTTTTTCTTTGCATTTGGCTGGTGCATCTTCTATTTTAGGTGCAGTTAATTTTATTACTACTGTAATTAATATGCGATGGTATGGAATATTGTTTGAACGTCTTCCTCTTTTTGTATGATCTATTTTTATTACTGTTATTTTGCTTTTATTATCTTTGCC
>Bewk13
GGGTTAAGTTTGTTAATTCGGGCAGAATTAGGACAGCCTGGGAGCTTGTTGGGAGATGATCAATTATATAATACAATTGTTACTGCACATGCTTTTGTTATAATTTTTTTTTTTGTTATACCTATTATAATTGGAGGATTTGGTAATTGATTATTGCCATTAATATTAGGGGCTCCGGATATGGCTTTTCCTCGGATGAATAATATGAGATTTTGGTTATTACCTCCTGCTTTGTTATTATTGTTAGGTTCAGCTGCTGTGGAGGGGGGGGCTGGTACAGGATGAACAGTTTATCCTCCACTTGCTTCGAATGTTGCCCATGCAGGGGGGTCAGTGGATATAACGATTTTTTCTTTGCATTTGGCTGGTGCATCTTCTATTTTAGGTGCAGTTAATTTTATTACTACTGTAATTAATATGCGATGGTATGGAATATTGTTTGAACGTCTTCCTCTTTTTGTATGGTCCATTTTTATTACCGTTATTTTGCTTTTATTATCTTTGCC
>Bewk14
GGGTTAAGTTTGTTAATTCGGGCAGAATTAGGACAGCCTGGGAGCTTGTTGGGAGATGATCAATTATATAATACAATTGTTACTGCACATGCTTTTGTTATAATTTTTTTTTTTGTTATACCTATTATAATTGGAGGATTTGGTAATTGATTATTGCCATTAATATTAGGGGCTCCGGATATGGCTTTTCCCCGGATGAATAATATGAGATTTTGGTTATTACCTCCTGCTTTGTTATTATTGTTAGGTTCAGCTGCTGTGGAGGGGGGGGCTGGTACAGGGTGAACAGTTTATCCTCCACTTGCTTCGAATGTTGCCCATGCAGGGGGGTCAGTGGATATAACGATTTTTTCTTTGCATTTGGCTGGTGCATCTTCTATTTTAGGTGCAGTTAATTTTATTACTACTGTAATTAATATGCGATGGTATGGAATATTGTTTGAACGTCTTCCTCTTTTTGTATGATCCATTTTTATTACCGTTATTTTGCTTTTATTATCTTTGCC
>Bewk15
GGGTTAAGTTTGTTAATTCGGGCAGAATTAGGACAGCCTGGGAGCTTGTTGGGAGATGATCAATTATATAATACAATTGTTACTGCACATGCTTTTGTTATAATTTTTTTTTTTGTTATACCTATTATAATTGGAGGATTTGGTAATTGATTATTGCCATTAATATTAGGGGCTCCGGATATGGCTTTCCCCCGGATGAATAATATGAGGTTTTGGTTATTACCTCCTGCTTTGTTATTATTGTTAGGTTCAGCTGCTGTGGAAGGGGGGGCTGGTACAGGATGAACAGTTTATCCTCCACTTGCTTCGAATGTTGCCCATGCAGGGGGGTCAGTGGATATAACGATTTTTTCTTTGCATTTGGCTGGTGCATCTTCTATTTTAGGTGCAGTTAATTTTATTACTACTGTGATTAATATGCGATGGTATGGAATATTGTTTGAACGTCTTCCTCTTTTTGTATGATCTATTTTTATTACTGTTATTTTGCTTTTATTATCTTTGCC
>Bewk16
GGGTTAAGTTTGTTAATTCGGGCAGAATTAGGACAGCCTGGGAGTTTGTTGGGAGATGATCAATTATATAATACAATTGTTACTGCACATGCTTTTGTTATAATTTTTTTTTTTGTTATACCTATTATAATTGGAGGATTTGGTAATTGATTATTGCCATTAATATTAGGGGCTCCGGATATGGCTTTTCCCCGGATGAATAATATGAGGTTTTGGTTATTACCTCCTGCTTTGTTATTATTGTTAGGTTCAGCTGCTGTGGAAGGGGGGGCTGGTACAGGATGAACAGTTTATCCTCCACTTGCTTCGAATGTTGCCCATGCAGGGGGGTCAGTGGATATAACGATTTTTTCTTTGCATTTGGCTGGTGCATCTTCTATTTTAGGTGCAGTTAATTTTATTACTACTGTAATTAATATGCGATGGTATGGAATATTGTTTGAACGTCTTCCTCTTTTTGTATGATCTATTTTTATTACTGTTATTTTGCTTTTATTATCTTTGCC
>Bewk17
GGGTTAAGTTTGTTAATTCGGGCAGAATTAGGACAGCCTGGGAGTTTGTTGGGAGATGATCAATTATATAATACAATTGTTACTGCACATGCTTTTGTTATAATTTTTTTTTTTGTTATACCTATTATAATTGGAGGATTTGGTAATTGATTATTGCCATTAATATTAGGGGCTCCGGATATGGCTTTTCCCCGGATGAATAATATGAGGTTTTGGTTATTACCTCCTGCTTTGTTATTATTGTTAGGTTCAGCTGCTGTGGAAGGGGGGGCTGGTACAGGATGAACAGTTTATCCTCCACTTGCTTCGAATGTTGCCCATGCAGGGGGGTCAGTGGATATAACGATTTTTTCTTTGCATTTGGCTGGTGCATCTTCTATTTTAGGTGCAGTTAATTTTATTACTACTGTAATTAATATGCGATGGTATGGAATATTGTTTGAACGTCTTCCTCTTTTTGTATGATCTATTTTTATTACTGTTATTTTGCTTTTATTATCTTTGCC
>Bewk18
GGGTTAAGTTTGTTAATTCGGGCAGAATTAGGACAGCCTGGGAGCTTGTTGGGAGATGATCAATTATATAATACAATTGTTACTGCACATGCTTTTGTTATAATTTTTTTTTTTGTTATACCTATTATAATTGGAGGATTTGGTAATTGATTATTGCCATTAATATTAGGGGCTCCGGATATGGCTTTTCCTCGGATGAATAATATGAGATTTTGGTTATTACCTCCTGCTTTGTTATTATTGTTAGGTTCAGCTGCTGTGGAGGGGGGGGCTGGTACAGGATGAACAGTTTATCCTCCACTTGCTTCGAATGTTGCCCATGCAGGGGGGTCAGTGGATATAACGATTTTTTCTTTGCATTTGGCTGGTGCATCTTCTATTTTAGGTGCAGTTAATTTTATTACTACTGTAATTAATATGCGATGGTATGGAATATTGTTTGAACGTCTTCCTCTTTTTGTATGGTCCATTTTTATTACCGTTATTTTGCTTTTATTATCTTTGCC
>BV1
GGGTTAAGTTTGTTAATTCGGGCAGAATTAGGACAGCCTGGGAGCTTGTTGGGAGATGATCAATTATATAATACAATTGTTACTGCACATGCTTTTGTTATAATTTTTTTTTTTGTTATACCTATTATAATTGGAGGATTTGGTAATTGATTATTGCCATTAATATTAGGGGCTCTGGATATGGCTTTTCCCCGGATGAATAATATGAGGTTTTGGTTATTACCTCCTGCTTTGTTATTATTGTTAGGTTCAGCTGCTGTGGAAGGGGGGGCTGGTACAGGATGAACAGTTTATCCTCCACTTGCTTCGAATGTTGCCCATGCAGGGGGGTCAGTGGATATAACGATTTTTTCTTTGCATTTGGCTGGTGCATCTTCTATTTTAGGTGCAGTTAATTTTATTACTACTGTAATTAATATGCGATGGTATGGAATATTGTTTGAACGTCTTCCTCTTTTTGTATGATCTATTTTTATTACTGTTATTTTGCTTTTATTATCTTTGCC
>BV2
GGGTTAAGTTTGTTAATTCGGGCAGAATTAGGACAGCCTGGGAGCTTGTTGGGAGATGATCAATTATATAATACAATTGTTACTGCACATGCTTTTGTTATAATTTTTTTTTTTGTTATACCTATTATAATTGGAGGATTTGGTAATTGATTATTGCCATTAATATTAGGGGCTCCGGATATGGCTTTTCCTCGGATGAATAATATGAGATTTTGGTTATTACCTCCTGCTTTGTTATTATTGTTAGGTTCAGCTGCTGTGGAGGGGGGGGCTGGTACAGGATGAACAGTTTATCCTCCACTTGCTTCGAATGTTGCCCATGCAGGGGGGTCAGTGGATATAACGATTTTTTCTTTGCATTTGGCTGGTGCATCTTCTATTTTAGGTGCAGTTAATTTTATTACTACTGTAATTAATATGCGATGGTATGGAATATTGTTTGAACGTCTTCCTCTTTTTGTATGATCCATTTTTATTACCGTTATTTTGCTTTTATTATCTTTGCC
>BV3
GGGTTAAGTTTGTTAATTCGGGCAGAATTAGGACAGCCTGGGAGCTTGTTGGGAGATGATCAATTATATAATACAATTGTTACTGCACATGCTTTTGTTATAATTTTTTTTTTTGTTATACCTATTATAATTGGAGGATTTGGTAATTGATTATTGCCATTAATATTAGGGGCTCCGGATATGGCTTTTCCCCGGATGAATAATATGAGGTTTTGGTTATTACCTCCTGCTTTGTTATTATTGTTAGGTTCAGCTGCTGTGGAAGGGGGGGCTGGTACAGGATGAACAGTTTATCCTCCACTTGCTTCGAATGTTGCCCATGCAGGGGGGTCAGTGGATATAACGATTTTTTCTTTGCATTTGGCTGGTGCATCTTCTATTTTAGGTGCAGTTAATTTTATTACTACTGTAATTAATATGCGATGGTATGGAATATTGTTTGAACGTCTTCCTCTTTTTGTATGATCTATTTTTATTACTGTTATTTTGCTTTTATTATCTTTGCC
>BV4
GGGTTAAGTTTGTTAATTCGGGCAGAATTAGGACAGCCTGGGAGCTTGTTGGGAGATGATCAATTATATAATACAATTGTTACTGCACATGCTTTTGTTATAATTTTTTTTTTTGTTATACCTATTATAATTGGAGGATTTGGTAATTGATTATTGCCATTAATATTAGGGGCTCCGGATATGGCTTTTCCCCGGATGAATAATATGAGGTTTTGGTTATTACCTCCTGCTTTGTTATTATTGTTGGGTTCAGCTGCTGTGGAAGGGGGGGCTGGTACAGGATGAACAGTTTATCCTCCACTTGCTTCGAATGTTGCCCATGCAGGGGGGTCAGTGGATATAACGATTTTTTCTTTGCATTTGGCTGGTGCATCTTCTATTTTAGGTGCAGTTAATTTTATTACTACTGTAATTAATATGCGATGGTATGGAATATTGTTTGAACGTCTTCCTCTTTTTGTATGATCTATTTTTATTACTGTTATTTTGCTTTTATTATCTTTGCC
>BV5
GGGTTAAGTTTGTTAATTCGGGCAGAATTAGGACAGCCTGGGAGCTTGTTGGGAGATGATCAATTATATAATACAATTGTTACTGCACATGCTTTTGTTATAATTTTTTTTTTTGTTATACCTATTATAATTGGAGGATTTGGTAATTGATTATTGCCATTAATATTAGGGGCTCCGGATATGGCTTTTCCCCGGATGAATAATATGAGGTTTTGGTTATTACCTCCTGCTTTGTTATTATTGTTAGGTTCAGCTGCTGTGGAAGGGGGGGCTGGTACAGGATGAACAGTTTATCCTCCACTTGCTTCGAATGTTGCCCATGCAGGGGGGTCAGTGGATATAACGATTTTTTCTTTGCATTTGGCTGGTGCATCTTCTATTTTAGGTGCAGTTAATTTTATTACTACTGTAATTAATATGCGATGGTATGGAATATTGTTTGAACGTCTTCCTCTTTTTGTATGATCTATTTTTATTACTGTTATTTTGCTTTTATTATCTTTGCC
>BV6
GGGTTAAGTTTGTTAATTCGGGCAGAATTAGGACAGCCTGGGAGCTTGTTGGGAGATGATCAATTATATAATACAATTGTTACTGCACATGCTTTTGTTATAATTTTTTTTTTTGTTATACCTATTATAATTGGAGGATTTGGTAATTGATTATTGCCATTAATATTAGGGGCTCCGGATATGGCTTTTCCCCGGATGAATAATATGAGGTTTTGGTTATTACCTCCTGCTTTGTTATTATTGTTAGGTTCAGCTGCTGTGGAAGGGGGGGCTGGTACAGGATGAACAGTTTATCCTCCACTTGCTTCGAATGTTGCCCATGCAGGGGGGTCAGTGGATATAACGATTTTTTCTTTGCATTTGGCTGGTGCATCTTCTATTTTAGGTGCAGTTAATTTTATTACTACTGTAATTAATATGCGATGGTATGGAATATTGTTTGAACGTCTTCCTCTTTTTGTATGATCTATTTTTATTACTGTTATTTTGCTTTTATTATCTTTGCC
>BV7
GGGTTAAGTTTGTTAATTCGGGCAGAATTAGGACAGCCTGGGAGCTTGTTGGGAGATGATCAATTATATAATACAATTGTTACTGCACATGCTTTTGTTATAATTTTTTTTTTTGTTATACCTATTATAATTGGAGGATTTGGTAATTGATTATTGCCATTAATATTAGGGGCTCCGGATATGGCTTTTCCTCGGATGAATAATATGAGATTTTGGTTATTACCTCCTGCTTTGTTATTATTGTTAGGTTCAGCTGCTGTGGAGGGGGGGGCTGGTACAGGATGAACAGTTTATCCTCCACTTGCTTCGAATGTTGCCCATGCAGGGGGGTCAGTGGATATAACGATTTTTTCTTTGCATTTGGCTGGTGCATCTTCTATTTTAGGTGCAGTTAATTTTATTACTACTGTAATTAATATGCGATGGTATGGAATATTGTTTGAACGTCTTCCTCTTTTTGTATGGTCCATTTTTATTACCGTTATTTTGCTTTTATTATCTTTGCC
>BV8
GGGTTAAGTTTGTTAATTCGGGCAGAATTAGGACAGCCTGGGAGCTTGTTGGGAGATGATCAATTATATAATACAATTGTTACTGCACATGCTTTTGTTATAATTTTTTTTTTTGTTATACCTATTATAATTGGAGGATTTGGTAATTGATTATTGCCATTAATATTAGGGGCTCCGGATATGGCTTTTCCTCGGATGAATAATATGAGATTTTGGTTATTACCTCCTGCTTTGTTATTATTGTTAGGTTCAGCTGCTGTGGAGGGGGGGGCTGGTACAGGATGAACAGTTTATCCTCCACTTGCTTCGAATGTTGCCCATGCAGGGGGGTCAGTGGATATAACGATTTTTTCTTTGCATTTGGCTGGTGCATCTTCTATTTTAGGTGCAGTTAATTTTATTACTACTGTAATTAATATGCGATGGTATGGAATATTGTTTGAACGTCTTCCTCTTTTTGTATGGTCCATTTTTATTACCGTTATTTTGCTTTTATTATCTTTGCC
>BV9
GGGTTAAGTTTGTTAATTCGGGCAGAATTAGGACAGCCTGGGAGCTTGTTGGGAGATGATCAATTATATAATACAATTGTTACTGCACATGCTTTTGTTATAATTTTTTTTTTTGTTATACCTATTATAATTGGAGGATTTGGTAATTGATTATTGCCATTAATATTAGGGGCTCCGGATATGGCTTTTCCCCGGATGAATAATATGAGGTTTTGGTTATTACCTCCTGCTTTGTTATTATTGTTAGGTTCAGCTGCTGTAGAAGGGGGGGCTGGTACAGGATGAACAGTTTATCCTCCACTTGCTTCGAATGTTGCCCATGCAGGGGGGTCAGTGGATATAACGATTTTTTCTTTGCATTTGGCTGGTGCATCTTCTATTTTAGGTGCAGTTAATTTTATTACTACTGTAATTAATATGCGATGGTATGGAATATTGTTTGAACGTCTTCCTCTTTTTGTATGATCTATTTTTATTACTGTTATTTTGCTTTTATTATCTTTGCC
>BV10
GGGTTAAGTTTGTTAATTCGGGCAGAATTAGGACAGCCTGGGAGCTTGTTGGGAGATGATCAATTATATAATACAATTGTTACTGCACATGCTTTTGTTATAATTTTTTTTTTTGTTATACCTATTATAATTGGAGGATTTGGTAATTGATTATTGCCATTAATATTAGGGGCTCCGGATATGGCTTTTCCTCGGATGAATAATATGAGATTTTGGTTATTACCTCCTGCTTTGTTATTATTGTTAGGTTCAGCTGCTGTGGAGGGGGGGGCTGGTACAGGATGAACAGTTTATCCTCCACTTGCTTCGAATGTTGCCCATGCAGGGGGGTCAGTGGATATAACGATTTTTTCTTTGCATTTGGCTGGTGCATCTTCTATTTTAGGTGCAGTTAATTTTATTACTACTGTAATTAATATGCGATGGTATGGAATATTGTTTGAACGTCTTCCTCTTTTTGTATGGTCCATTTTTATTACCGTTATTTTGCTTTTATTATCTTTGCC
>BV11
GGGTTAAGTTTGTTAATTCGGGCAGAATTAGGACAGCCTGGGAGCTTGTTGGGAGATGATCAATTATATAATACAATTGTTACTGCACATGCTTTTGTTATAATTTTTTTTTTTGTTATACCTATTATAATTGGAGGATTTGGTAATTGATTATTGCCATTAATATTAGGGGCTCCGGATATGGCTTTTCCCCGGATGAATAATATGAGATTTTGGTTATTACCTCCTGCTTTGTTATTATTGTTAGGTTCAGCTGCTGTGGAGGGGGGGGCTGGTACAGGATGAACAGTTTATCCTCCACTCGCTTCGAATGTTGCCCATGCAGGGGGGTCAGTGGATATAACGATTTTTTCTTTGCATTTGGCTGGTGCATCTTCTATTTTAGGTGCAGTTAATTTTATTACTACTGTAATTAATATGCGATGGTATGGAATATTGTTTGAACGTCTTCCTCTTTTTGTATGATCTATTTTTATTACCGTTATTTTGCTTTTATTATCTTTGCC
>BV12
GGGTTAAGTTTGTTAATTCGGGCAGAATTAGGACAGCCTGGGAGCTTGTTGGGAGATGATCAATTATATAATACAATTGTTACTGCACATGCTTTTGTTATAATTTTTTTTTTTGTTATACCTATTATAATTGGAGGATTTGGTAATTGATTATTGCCATTAATATTAGGGGCTCCGGATATGGCTTTCCCCCGGATGAATAATATGAGGTTTTGGTTATTACCTCCTGCTTTGTTATTATTGTTAGGTTCAGCTGCTGTGGAAGGGGGGGCTGGTACAGGATGAACAGTTTATCCTCCACTTGCTTCGAATGTTGCCCATGCAGGGGGGTCAGTGGATATAACGATTTTTTCTTTGCATTTGGCTGGTGCATCTTCTATTTTAGGTGCAGTTAATTTTATTACTACTGTGATTAATATGCGATGGTATGGAATATTGTTTGAACGTCTTCCTCTTTTTGTATGATCTATTTTTATTACTGTTATTTTGCTTTTATTATCTTTGCC
>BV13
GGGTTAAGTTTGTTAATTCGGGCAGAATTAGGACAGCCTGGGAGCTTGTTGGGAGATGATCAATTATATAATACAATTGTTACTGCACATGCTTTTGTTATAATTTTTTTTTTTGTTATACCTATTATAATTGGAGGATTTGGTAATTGATTATTGCCATTAATATTAGGGGCTCCGGATATGGCTTTTCCCCGGATGAATAATATGAGGTTTTGGTTATTACCTCCTGCTTTGTTATTATTGTTAGGTTCAGCTGCTGTGGAAGGGGGGGCTGGTACAGGATGAACAGTTTATCCTCCACTTGCTTCGAATGTTGCCCATGCAGGGGGGTCAGTGGATATAACGATTTTTTCTTTGCATTTGGCTGGTGCATCTTCTATTTTAGGTGCAGTTAATTTTATTACTACTGTAATTAATATGCGATGGTATGGAATATTGTTTGAACGTCTTCCTCTTTTTGTATGATCTATTTTTATTACTGTTATTTTGCTTTTATTATCTTTGCC
>BV14
GGGTTAAGTTTGTTAATTCGGGCAGAATTAGGACAGCCTGGGAGCTTGTTGGGAGATGATCAATTATATAATACAATTGTTACTGCACATGCTTTTGTTATAATTTTTTTTTTTGTTATACCTATTATAATTGGAGGATTTGGTAATTGATTATTGCCATTAATATTAGGGGCTCCGGATATGGCTTTTCCTCGGATGAATAATATGAGATTTTGGTTATTACCTCCTGCTTTGTTATTATTGTTAGGTTCAGCTGCTGTGGAGGGGGGGGCTGGTACAGGATGAACAGTTTATCCTCCACTTGCTTCGAATGTTGCCCATGCAGGGGGGTCAGTGGATATAACGATTTTTTCTTTGCATTTGGCTGGTGCATCTTCTATTTTAGGTGCAGTTAATTTTATTACTACTGTAATTAATATGCGATGGTATGGAATATTGTTTGAACGTCTTCCTCTTTTTGTATGATCCATTTTTATTACCGTTATTTTGCTTTTATTATCTTTGCC
>BV15
GGGTTAAGTTTGTTAATTCGGGCAGAATTAGGACAGCCTGGGAGCTTGTTGGGAGATGATCAATTATATAATACAATTGTTACTGCACATGCTTTTGTTATAATTTTTTTTTTTGTTATACCTATTATAATTGGAGGATTTGGTAATTGATTATTGCCATTAATATTAGGGGCTCCGGATATGGCTTTTCCCCGGATGAATAATATGAGGTTTTGGTTGTTACCTCCTGCTTTGTTATTATTGTTAGGTTCAGCTGCTGTGGAAGGGGGGGCTGGTACAGGATGAACAGTTTATCCTCCACTTGCTTCGAATGTTGCCCATGCAGGGGGGTCAGTGGATATAACGATTTTTTCTTTGCATTTGGCTGGTGCATCTTCTATTTTAGGTGCAGTTAATTTTATTACTACTGTAATTAATATGCGATGGTATGGAATATTGTTTGAACGTCTTCCTCTTTTTGTATGATCTATTTTTATTACTGTTATTTTGCTTTTATTATCTTTGCC
>BV16
GGGTTAAGTTTGTTAATTCGGGCAGAATTAGGACAGCCTGGGAGCTTGTTGGGAGATGATCAATTATATAATACAATTGTTACTGCACATGCTTTTGTTATAATTTTTTTTTTTGTTATACCTATTATAATTGGAGGATTTGGTAATTGATTATTGCCATTAATATTAGGGGCTCCGGATATGGCTTTTCCTCGGATGAATAATATGAGATTTTGGTTATTACCTCCTGCTTTGTTATTATTGTTAGGTTCAGCTGCTGTGGAGGGGGGGGCTGGTACAGGATGAACAGTTTATCCTCCACTTGCTTCGAATGTTGCTCATGCAGGGGGGTCAGTGGATATAACGATTTTTTCTTTGCATTTGGCTGGTGCATCTTCTATTTTAGGTGCAGTTAATTTTATTACTACTGTAATTAATATGCGATGGTATGGAATATTGTTTGAACGTCTTCCTCTTTTTGTATGATCCATTTTTATTACCGTTATTTTGCTTTTATTATCTTTGCC
>BV17
GGGTTAAGTTTGTTAATTCGGGCAGAATTAGGACAGCCTGGGAGCTTGTTGGGAGATGATCAATTATATAATACAATTGTTACTGCACATGCTTTTGTTATAATTTTTTTTTTTGTTATACCTATTATAATTGGAGGATTTGGTAATTGATTATTGCCATTAATATTAGGGGCTCCGGATATGGCTTTTCCCCGGATGAATAATATGAGGTTTTGGTTATTACCTCCTGCTTTGTTATTATTGTTGGGTTCAGCTGCTGTGGAAGGGGGGGCTGGTACAGGATGAACAGTTTATCCTCCACTTGCTTCGAATGTTGCTCATGCAGGGGGGTCAGTGGATATAACGATTTTTTCTTTGCATTTGGCTGGTGCATCTTCTATTTTAGGTGCAGTTAATTTTATTACTACTGTAATTAATATGCGATGGTATGGAATATTGTTTGAACGTCTTCCTCTTTTTGTATGATCTATTTTTATTACTGTTATTTTGCTTTTATTATCTTTGCC
>BV18
GGGTTAAGTTTGTTAATTCGGGCAGAATTAGGACAGCCTGGGAGCTTGTTGGGAGATGATCAATTATATAATACAATTGTTACTGCACATGCTTTTGTTATAATTTTTTTTTTTGTTATACCTATTATAATTGGAGGATTTGGTAATTGATTATTGCCATTAATATTAGGGGCTCCGGATATGGCTTTTCCCCGGATGAATAATATGAGGTTTTGGTTACTACCTCCTGCTTTGTTATTATTGTTAGGTTCAGCTGCTGTGGAAGGGGGGGCTGGTACAGGATGAACAGTTTATCCTCCACTTGCTTCGAATGTTGCCCATGCAGGGGGGTCAGTGGATATAACGATTTTTTCTTTGCATTTGGCTGGTGCATCTTCTATTTTAGGTGCAGTTAATTTTATTACTACTGTAATTAATATGCGATGGTATGGAATATTGTTTGAACGTCTTCCTCTTTTTGTATGATCTATTTTTATTACTGTTATTTTGCTTTTATTATCTTTGCC
>BV19
GGGTTAAGTTTGTTAATTCGGGCAGAATTAGGACAGCCTGGGAGCTTGTTGGGAGATGATCAATTATATAATACAATTGTTACTGCACATGCTTTTGTTATAATTTTTTTTTTTGTTATACCTATTATAATTGGAGGATTTGGTAATTGATTATTGCCATTAATATTAGGGGCTCCGGATATGGCTTTTCCCCGGATGAATAATATGAGATTTTGGTTATTACCTCCTGCTTTGTTATTATTGTTAGGTTCAGCTGCTGTGGAGGGGGGGGCTGGTACAGGATGAACAGTTTATCCTCCACTTGCTTCGAATGTTGCCCATGCAGGGGGGTCAGTGGATATAACGATTTTTTCTTTGCATTTGGCTGGTGCATCTTCTATTTTAGGTGCAGTTAATTTTATTACTACTGTAATTAATATGCGATGGTATGGAATATTGTTTGAACGTCTTCCTCTTTTTGTATGATCCATTTTTATTACCGTTATTTTGCTTTTATTATCTTTGCC
>BV20
GGGTTAAGTTTGTTAATTCGGGCAGAATTAGGACAGCCTGGGAGCTTGTTGGGAGATGATCAATTATATAATACAATTGTTACTGCACATGCTTTTGTTATAATTTTTTTTTTTGTTATACCTATTATAATTGGAGGATTTGGTAATTGATTATTGCCATTAATATTAGGGGCTCCGGATATGGCTTTTCCTCGGATGAATAATATGAGATTTTGGTTATTACCTCCTGCTTTGTTATTATTGTTAGGTTCAGCTGCTGTGGAGGGGGGGGCTGGTACAGGATGAACAGTTTATCCTCCACTTGCTTCGAATGTTGCCCATGCAGGGGGGTCAGTGGATATAACGATTTTTTCTTTGCATTTGGCTGGTGCATCTTCTATTTTAGGTGCAGTTAATTTTATTACTACTGTAATTAATATGCGATGGTATGGAATATTGTTTGAACGTCTTCCTCTTTTTGTATGGTCTATTTTTATTACCGTTATTTTGCTTTTATTATCTTTGCC
>BV21
GGGTTAAGTTTGTTAATTCGGGCAGAATTAGGACAGCCTGGGAGCTTGTTGGGAGATGATCAATTATATAATACAATTGTTACTGCACATGCTTTTGTTATAATTTTTTTTTTTGTTATACCTATTATAATTGGAGGATTTGGTAATTGATTATTGCCATTAATATTAGGGGCTCCGGATATGGCTTTTCCCCGGATGAATAATATGAGGTTTTGGTTATTACCTCCTGCTTTGTTATTATTGTTAGGTTCAGCTGCTGTGGAAGGGGGGGCTGGTACAGGATGAACAGTTTATCCTCCACTTGCTTCGAATGTTGCCCATGCAGGGGGGTCAGTGGATATAACGATTTTTTCTTTGCATTTGGCTGGTGCATCTTCTATTTTAGGTGCAGTTAATTTTATTACTACTGTAATTAATATGCGATGGTATGGAATATTGTTTGAACGTCTTCCTCTTTTTGTATGATCTATTTTTATTACTGTTATTTTGCTTTTATTATCTTTGCC
>BS1
GGGTTAAGTTTGTTAATTCGGGCAGAATTAGGACAGCCTGGGAGCTTGTTGGGAGATGATCAATTATATAATACAATTGTTACTGCACATGCTTTTGTTATAATTTTTTTTTTTGTTATACCTATTATAATTGGAGGATTTGGTAATTGATTATTGCCATTAATATTAGGGGCTCCGGATATGGCTTTTCCCCGGATGAATAATATGAGGTTTTGGTTATTACCTCCTGCTTTGTTATTATTGTTAGGTTCAGCTGCTGTGGAAGGGGGGGCTGGTACAGGATGAACAGTTTATCCTCCACTTGCTTCGAATGTTGCCCATGCAGGGGGGTCAGTGGATATAACGATTTTTTCTTTGCATTTGGCTGGTGCATCTTCTATTTTAGGTGCAGTTAATTTTATTACTACTGTAATTAATATGCGATGGTATGGAATATTGTTTGAACGTCTTCCTCTTTTTGTATGATCTATTTTTATTACTGTTATTTTGCTTTTATTATCTTTGCC
>BS2
GGGTTAAGTTTGTTAATTCGGGCAGAATTAGGACAGCCTGGGAGCTTGTTGGGAGATGATCAATTATATAATACAATTGTTACTGCACATGCTTTTGTTATAATTTTTTTTTTTGTTATACCTATTATAATTGGAGGATTTGGTAATTGATTATTGCCATTAATATTAGGGGCTCCGGATATGGCTTTTCCCCGGATGAATAATATGAGGTTTTGGTTATTACCTCCTGCTTTGTTATTATTGTTAGGTTCAGCTGCTGTGGAAGGGGGGGCTGGTACAGGATGAACAGTTTATCCTCCACTTGCTTCGAATGTTGCCCATGCAGGGGGGTCAGTGGATATAACGATTTTTTCTTTGCATTTGGCTGGTGCATCTTCTATTTTAGGTGCAGTTAATTTTATTACTACTGTAATTAATATGCGATGGTATGGAATATTGTTTGAACGTCTTCCTCTTTTTGTATGATCTATTTTTATTACTGTTATTTTGCTTTTATTATCTTTGCC
>BS3
GGGTTAAGTTTGTTAATTCGGGCAGAATTAGGACAGCCTGGGAGCTTGTTGGGAGATGATCAATTATATAATACAATTGTTACTGCACATGCTTTTGTTATAATTTTTTTTTTTGTTATACCTATTATAATTGGAGGATTTGGTAATTGACTATTGCCATTAATATTAGGGGCTCCGGATATGGCTTTTCCTCGGATGAATAATATGAGGTTTTGGTTATTACCTCCTGCTTTGTTATTATTGTTAGGTTCAGCTGCTGTGGAAGGGGGGGCTGGTACAGGATGAACAGTTTATCCTCCACTTGCTTCGAATGTTGCCCATGCAGGGGGGTCAGTGGATATAACGATTTTTTCTTTGCATTTGGCTGGTGCATCTTCTATTTTAGGTGCAGTTAATTTTATTACTACTGTAATTAATATGCGATGGTATGGAATATTGTTTGAACGTCTTCCTCTTTTTGTATGATCTATTTTTATTACTGTTATTTTGCTTTTATTATCTTTGCC
>BS4
GGGTTAAGTTTGTTAATTCGGGCAGAATTAGGACAGCCTGGGAGCTTGTTGGGAGATGATCAATTATATAATACAATTGTTACTGCACATGCTTTTGTTATAATTTTTTTTTTTGTTATACCTATTATAATTGGAGGATTTGGTAATTGATTATTGCCATTAATATTAGGGGCTCCGGATATGGCTTTTCCCCGGATGAATAATATGAGGTTTTGGTTATTACCTCCTGCTTTGTTATTATTGTTGGGTTCAGCTGCTGTGGAAGGGGGGGCTGGTACAGGATGAACAGTTTATCCTCCACTTGCTTCGAATGTTGCCCATGCAGGGGGGTCAGTGGATATAACGATTTTTTCTTTGCATTTGGCTGGTGCATCTTCTATTTTAGGTGCAGTTAATTTTATTACTACTGTAATTAATATGCGATGGTATGGAATATTGTTTGAACGTCTTCCTCTTTTTGTATGATCTATTTTTATTACTGTTATTTTGCTTTTATTATCTTTGCC
>BS5
GGGTTAAGTTTGTTAATTCGGGCAGAATTAGGACAGCCTGGGAGCTTGTTGGGAGATGATCAATTATATAATACAATTGTTACTGCACATGCTTTTGTTATAATTTTTTTTTTTGTTATACCTATTATAATTGGAGGATTTGGTAATTGATTATTGCCATTAATATTAGGGGCTCCGGATATGGCTTTTCCCCGGATGAATAATATGAGGTTTTGGTTATTACCTCCTGCTTTGTTATTATTGTTAGGTTCAGCTGCTGTGGAAGGGGGGGCTGGTACAGGATGAACAGTTTATCCTCCACTTGCTTCGAATGTTGCCCATGCAGGGGGGTCAGTGGATATAACGATTTTTTCTTTGCATTTGGCTGGTGCATCTTCTATTTTAGGTGCAGTTAATTTTATTACTACTGTAATTAATATGCGATGGTATGGAATATTGTTTGAACGTCTTCCTCTTTTTGTATGATCTATTTTTATTACTGTTATTTTGCTTTTATTATCTTTGCC
>BS6
GGGTTAAGTTTGTTAATTCGGGCAGAATTAGGACAGCCTGGGAGCTTGTTGGGAGATGATCAATTATATAATACAATTGTTACTGCACATGCTTTTGTTATAATTTTTTTTTTTGTTATACCTATTATAATTGGAGGATTTGGTAATTGATTATTGCCATTAATATTAGGGGCTCCGGATATGGCTTTTCCCCGGATGAATAATATGAGGTTTTGGTTATTACCTCCTGCTTTGTTATTATTGTTGGGTTCAGCTGCTGTGGAAGGGGGGGCTGGTACAGGATGAACAGTTTATCCTCCACTTGCTTCGAATGTTGCCCATGCAGGGGGGTCAGTGGATATAACGATTTTTTCTTTGCATTTGGCTGGTGCATCTTCTATTTTAGGTGCAGTTAATTTTATTACTACTGTAATTAATATGCGATGGTATGGAATATTGTTTGAACGTCTTCCTCTTTTTGTATGATCTATTTTTATTACTGTTATTTTGCTTTTATTATCTTTGCC
>BS7
GGGTTAAGTTTGTTAATTCGGGCAGAATTAGGACAGCCTGGGAGCTTGTTGGGAGATGATCAATTATATAATACAATTGTTACTGCACATGCTTTTGTTATAATTTTTTTTTTTGTTATACCTATTATAATTGGAGGATTTGGTAATTGATTATTGCCATTAATATTAGGGGCTCCGGATATGGCTTTTCCCCGGATGAATAATATGAGGTTTTGGTTATTACCTCCTGCTTTGTTATTATTGTTAGGTTCAGCTGCTGTGGAAGGGGGGGCTGGTACAGGATGAACAGTTTATCCTCCACTTGCTTCGAATGTTGCCCATGCAGGGGGGTCAGTGGATATAACGATTTTTTCTTTGCATTTGGCTGGTGCATCTTCTATTTTAGGTGCAGTTAATTTTATTACTACTGTAATTAATATGCGATGGTATGGAATATTGTTTGAACGTCTTCCTCTTTTTGTATGATCTATTTTTATTACTGTTATTTTGCTTTTATTATCTTTGCC
>BS8
GGGTTAAGTTTGTTAATTCGGGCAGAATTAGGACAGCCTGGGAGCTTGTTGGGAGATGATCAATTATATAATACAATTGTTACTGCACATGCTTTTGTTATAATTTTTTTTTTTGTTATACCTATTATAATTGGAGGATTTGGTAATTGATTATTGCCATTAATATTAGGGGCTCCGGATATGGCTTTTCCCCGGATGAATAATATGAGATTTTGGTTATTACCTCCTGCTTTGTTATTATTGTTAGGTTCAGCTGCTGTGGAGGGGGGGGCTGGTACAGGATGAACAGTTTATCCTCCACTTGCTTCGAATGTTGCCCATGCAGGGGGGTCAGTGGATATAACGATTTTTTCTTTGCATTTGGCTGGTGCATCTTCTATTTTAGGTGCAGTTAATTTTATTACTACTGTAATTAATATGCGATGGTATGGAATATTGTTTGAACGTCTTCCTCTTTTTGTATGATCCATTTTTATTACCGTTATTTTGCTTTTATTATCTTTGCC
>BS9
GGGTTAAGTTTGTTAATTCGGGCAGAATTAGGACAGCCTGGGAGCTTGTTGGGAGATGATCAATTATATAATACAATTGTTACTGCACATGCTTTTGTTATAATTTTTTTTTTTGTTATACCTATTATAATTGGAGGATTTGGTAATTGATTATTGCCATTAATATTAGGGGCTCCGGATATGGCTTTTCCCCGGATGAATAATATGAGGTTTTGGTTATTACCTCCTGCTTTGTTATTATTGTTAGGTTCAGCTGCTGTGGAAGGGGGGGCTGGTACAGGATGAACAGTTTATCCTCCACTTGCTTCGAATGTTGCCCATGCAGGGGGGTCAGTGGATATAACGATTTTTTCTTTGCATTTGGCTGGTGCATCTTCTATTTTAGGTGCAGTTAATTTTATTACTACTGTAATTAATATGCGATGGTATGGAATATTGTTTGAACGTCTTCCTCTTTTTGTATGATCTATTTTTATTACTGTTATTTTGCTTTTATTATCTTTGCC
>BS10
GGATTAAGTTTATTAATTCGGGCAGAATTAGGACAGCCTGGGAGCTTGTTGGGAGATGATCAATTATATAATACAATTGTTACTGCACATGCTTTTGTTATAATTTTTTTTTTTGTTATACCTATTATAATTGGAGGATTTGGTAATTGATTATTGCCATTAATATTAGGGGCTCCGGATATGGCTTTTCCCCGGATGAATAATATGAGGTTTTGGTTATTACCTCCTGCTTTGTTATTATTGTTAGGTTCAGCTGCTGTGGAAGGGGGGGCTGGTACAGGATGAACAGTTTATCCTCCACTTGCTTCGAATGTTGCCCATGCAGGGGGGTCAGTGGATATAACGATTTTTTCTTTGCATTTGGCTGGTGCATCTTCTATTTTAGGTGCAGTTAATTTTATTACTACTGTAATTAATATGCGATGGTATGGAATATTGTTTGAACGTCTTCCTCTTTTTGTATGATCTATTTTTATTACTGTTATTTTGCTTTTATTATCTTTGCC
>BS11
GGGTTAAGTTTGTTAATTCGGGCAGAATTAGGACAGCCTGGGAGCTTGTTGGGAGATGATCAATTATATAATACAATTGTTACTGCACATGCTTTTGTTATAATTTTTTTTTTTGTTATACCTATTATAATTGGAGGATTTGGTAATTGATTATTGCCATTAATATTAGGGGCTCCGGATATGGCTTTTCCCCGGATGAATAATATGAGATTTTGGTTATTACCTCCTGCTTTGTTATTATTGTTAGGTTCAGCTGCTGTGGAGGGGGGGGCTGGTACAGGATGAACAGTTTATCCTCCACTTGCTTCGAATGTTGCCCATGCAGGGGGGTCAGTGGATATAACGATTTTTTCTTTGCATTTGGCTGGTGCATCTTCTATTTTAGGTGCAGTTAATTTTATTACTACTGTAATTAATATGCGATGGTATGGAATATTGTTTGAACGTCTTCCTCTTTTTGTATGATCCATTTTTATTACCGTTATTTTGCTTTTATTATCTTTGCC
>BS12
GGGTTAAGTTTGTTAATTCGGGCAGAATTAGGACAGCCTGGGAGCTTGTTGGGAGATGATCAATTATATAATACAATTGTTACTGCACATGCTTTTGTTATAATTTTTTTTTTTGTTATACCTATTATAATTGGAGGATTTGGTAATTGATTATTGCCATTAATATTAGGGGCTCCGGATATGGCTTTTCCCCGGATGAATAATATGAGATTTTGGTTATTACCTCCTGCTTTGTTATTATTGTTAGGTTCAGCTGCTGTGGAGGGGGGGGCTGGTACAGGATGAACAGTTTATCCTCCACTTGCTTCGAATGTTGCCCATGCAGGGGGGTCAGTGGATATAACGATTTTTTCTTTGCATTTGGCTGGTGCATCTTCTATTTTAGGTGCAGTTAATTTTATTACTACTGTAATTAATATGCGATGGTATGGAATATTGTTTGAACGTCTTCCTCTTTTTGTATGATCTATTTTTATTACCGTTATTTTGCTTTTATTATCTTTGCC
>BS13
GGGTTAAGTTTGTTAATTCGGGCTGAATTAGGACAGCCTGGGAGCTTGTTGGGAGATGATCAATTATATAATACAATTGTTACTGCACATGCTTTTGTTATAATTTTTTTTTTTGTTATACCTATTATAATTGGAGGATTTGGTAATTGATTGTTGCCATTAATATTAGGGGCTCCGGATATGGCTTTTCCCCGGATGAATAATATGAGGTTTTGGTTATTACCTCCTGCTTTGTTATTATTGTTGGGTTCAGCTGCTGTGGAGGGGGGGGCTGGTACAGGATGAACAGTTTATCCTCCACTTGCTTCGAATGTTGCCCATGCAGGGGGGTCAGTGGATATAACGATTTTTTCTTTGCATTTGGCTGGTGCATCTTCTATTTTAGGTGCAGTTAATTTTATTACTACTGTAATTAATATGCGATGGTATGGAATATTGTTTGAACGTCTTCCTCTTTTTGTATGATCTATTTTTATTACTGTTATTTTGCTTTTATTATCTTTGCC
>BS14
GGGTTAAGTTTGTTAATTCGGGCAGAATTAGGACAGCCTGGGAGCTTGTTGGGAGATGATCAATTATATAATACAATTGTTACTGCACATGCTTTTGTTATAATTTTTTTTTTTGTTATACCTATTATAATTGGAGGATTTGGTAATTGATTATTGCCATTAATATTAGGGGCTCCGGATATGGCTTTTCCTCGGATGAATAATATGAGGTTTTGGTTATTACCTCCTGCTTTGTTATTATTGTTAGGTTCAGCTGCTGTGGAAGGGGGGGCTGGCACAGGATGAACAGTTTATCCTCCACTTGCTTCGAATGTTGCCCATGCAGGGGGGTCAGTGGATATAACGATTTTTTCTTTGCATTTGGCTGGTGCATCTTCTATTTTAGGTGCAGTTAATTTTATTACTACTGTAATTAATATGCGATGGTATGGAATATTGTTTGAACGTCTTCCTCTTTTTGTATGATCTATTTTTATTACTGTTATTTTGCTTTTATTATCTTTGCC
>BS15
GGGTTAAGTTTGTTAATTCGGGCAGAATTAGGACAGCCTGGGAGCTTGTTGGGAGATGATCAATTATATAATACAATTGTTACTGCACATGCTTTTGTTATAATTTTTTTTTTTGTTATACCTATTATAATTGGGGGATTTGGTAATTGATTATTGCCATTAATATTAGGGGCTCCGGATATGGCTTTTCCCCGGATGAATAATATGAGGTTTTGGTTATTACCTCCTGCTTTGTTATTATTGTTGGGTTCAGCTGCTGTGGAAGGGGGGGCTGGTACAGGATGAACAGTTTATCCTCCACTTGCTTCGAATGTTGCCCATGCAGGGGGGTCAGTGGATATAACGATTTTTTCTTTGCATTTGGCTGGTGCATCTTCTATTTTAGGTGCAGTTAATTTTATTACTACTGTAATTAATATGCGATGGTATGGAATATTGTTTGAACGTCTTCCTCTTTTTGTATGATCTATTTTTATTACTGTTATTTTGCTTTTATTATCTTTGCC
>BS16
GGGTTAAGTTTGTTAATTCGGGCAGAATTAGGACAGCCTGGGAGCTTGTTGGGAGATGATCAATTATATAATACAATTGTTACTGCACATGCTTTTGTTATAATTTTTTTTTTTGTTATACCTATTATAATTGGAGGATTTGGTAATTGATTATTGCCATTAATATTAGGGGCTCCGGATATGGCTTTTCCCCGGATGAATAATATGAGATTTTGGTTATTACCTCCTGCTTTGTTATTATTGTTAGGTTCAGCTGCTGTGGAGGGGGGGGCTGGTACAGGATGAACAGTTTATCCTCCACTTGCTTCGAATGTTGCCCATGCAGGGGGGTCAGTGGATATAACGATTTTTTCTTTGCATTTGGCTGGTGCATCTTCTATTTTAGGTGCAGTTAATTTTATTACTACTGTAATTAATATGCGATGGTATGGAATATTGTTTGAACGTCTTCCTCTTTTTGTATGATCTATTTTTATTACCGTTATTTTGCTTTTATTATCTTTGCC
>BS17
GGGTTAAGTTTGTTAATTCGGGCAGAATTAGGACAGCCTGGGAGCTTGTTGGGAGATGATCAATTATATAATACAATTGTTACTGCACATGCTTTTGTTATAATTTTTTTTTTTGTTATACCTATTATAATTGGAGGATTTGGTAATTGATTATTGCCATTAATATTAGGGGCTCCGGATATGGCTTTTCCCCGGATGAATAATATGAGATTTTGGTTATTACCTCCTGCTTTGTTATTATTGTTAGGTTCAGCTGCTGTGGAGGGGGGGGCTGGTACAGGATGAACAGTTTATCCTCCACTTGCTTCGAATGTTGCCCATGCAGGGGGGTCAGTGGATATAACGATTTTTTCTTTGCATTTGGCTGGTGCATCTTCTATTTTAGGTGCAGTTAATTTTATTACTACTGTAATTAATATGCGATGGTATGGAATATTGTTTGAACGTCTTCCTCTTTTTGTATGATCCATTTTTATTACCGTTATTTTGCTTTTATTATCTTTGCC
>BS18
GGGTTAAGTTTGTTAATTCGGGCAGAATTAGGACAGCCTGGGAGCTTGTTGGGAGATGATCAATTATATAATACAATTGTTACTGCACATGCTTTTGTTATAATTTTTTTTTTTGTTATACCTATTATAATTGGAGGATTTGGTAATTGATTATTGCCATTAATATTAGGGGCTCCGGATATGGCTTTTCCCCGGATGAATAATATGAGATTTTGGTTATTACCTCCTGCTTTGTTATTATTGTTAGGTTCAGCTGCTGTGGAAGGGGGGGCTGGTACAGGATGAACAGTTTATCCTCCACTTGCCTCGAATGTTGCCCATGCAGGGGGGTCAGTGGATATAACGATTTTTTCTTTGCATTTGGCTGGTGCATCTTCTATTTTAGGTGCAGTTAATTTTATTACTACTGTAATTAATATGCGATGGTATGGTATATTGTTTGAACGTCTTCCTCTTTTTGTATGATCTATTTTTATTACTGTTATTTTGCTTTTATTATCTTTGCC
>BS19
GGGTTAAGTTTGTTAATTCGGGCAGAATTAGGACAGCCTGGGAGCTTGTTGGGAGATGATCAATTATATAATACAATTGTTACTGCACATGCTTTTGTTATAATTTTTTTTTTTGTTATACCTATTATAATTGGAGGATTTGGTAATTGATTATTGCCATTAATATTAGGGGCTCCGGATATGGCTTTTCCCCGGATGAATAATATGAGATTTTGGTTATTACCTCCTGCTTTGTTATTATTGTTAGGTTCAGCTGCTGTGGAGGGGGGGGCTGGTACAGGATGAACAGTTTATCCTCCACTTGCTTCGAATGTTGCCCATGCAGGGGGGTCAGTGGATATAACGATTTTTTCTTTGCATTTGGCTGGTGCATCTTCTATTTTAGGTGCAGTTAATTTTATTACTACTGTAATTAATATGCGATGGTATGGAATATTGTTTGAACGTCTTCCTCTTTTTGTATGATCTATTTTTATTACCGTTATTTTGCTTTTATTATCTTTGCC
>PC1
GGGTTAAGTTTGTTAATTCGGGCAGAATTAGGACAGCCTGGGAGCTTGTTGGGAGATGATCAATTATATAATACAATTGTTACTGCACATGCTTTTGTTATAATTTTTTTTTTTGTTATACCTATTATAATTGGAGGATTTGGTAATTGATTATTGCCATTAATATTAGGGGCTCCGGATATGGCTTTCCCCCGGATGAATAATATGAGGTTTTGGTTATTACCTCCTGCTTTGTTATTATTGTTAGGTTCAGCTGCTGTGGAAGGGGGGGCTGGTACAGGATGAACAGTTTATCCTCCACTTGCTTCGAATGTTGCCCATGCAGGGGGGTCAGTGGATATAACGATTTTTTCTTTGCATTTGGCTGGTGCATCTTCTATTTTAGGTGCAGTTAATTTTATTACTACTGTGATTAATATGCGATGGTATGGAATATTGTTTGAACGTCTTCCTCTTTTTGTATGATCTATTTTTATTACTGTTATTTTGCTTTTATTATCTTTGCC
>PC2
GGGTTAAGTTTGTTAATTCGGGCAGAATTAGGACAGCCTGGGAGCTTGTTGGGAGATGATCAATTATATAATACAATTGTTACTGCACATGCTTTTGTTATAATTTTTTTTTTTGTTATACCTATTATAATTGGAGGATTTGGTAATTGATTATTGCCATTAATATTAGGGGCTCCGGATATGGCTTTTCCCCGGATGAATAATATGAGGTTTTGGTTATTACCTCCTGCTTTGTTATTATTGTTAGGTTCAGCTGCTGTGGAAGGGGGGGCTGGTACAGGATGAACAGTTTATCCTCCACTTGCTTCGAATGTTGCCCATGCAGGGGGGTCAGTGGATATAACGATTTTTTCTTTGCATTTGGCTGGTGCATCTTCTATTTTAGGTGCAGTTAATTTTATTACTACTGTAATTAATATGCGATGGTATGGAATATTGTTTGAACGTCTTCCTCTTTTTGTATGATCTATTTTTATTACTGTTATTTTGCTTTTATTATCTTTGCC
>PC3
GGGTTAAGTTTGTTAATTCGGGCAGAATTAGGACAGCCTGGGAGCTTGTTGGGAGATGATCAATTATATAATACAATTGTTACTGCACATGCTTTTGTTATAATTTTTTTTTTTGTTATACCTATTATAATTGGAGGATTTGGTAATTGATTATTGCCATTAATATTAGGGGCTCCGGATATGGCTTTCCCCCGGATGAATAATATGAGGTTTTGGTTATTACCTCCTGCTTTGTTATTATTGTTAGGTTCAGCTGCTGTGGAAGGGGGGGCTGGTACAGGATGAACAGTTTATCCTCCACTTGCTTCGAATGTTGCCCATGCAGGGGGGTCAGTGGATATAACGATTTTTTCTTTGCATTTGGCTGGTGCATCTTCTATTTTAGGTGCAGTTAATTTTATTACTACTGTAATTAATATGCGATGGTATGGAATATTGTTTGAACGTCTTCCTCTTTTTGTATGATCTATTTTTATTACTGTTATTTTGCTTTTATTATCTTTGCC
>PC4
GGGTTAAGTTTGTTAATTCGGGCAGAATTAGGACAGCCTGGGAGCTTGTTGGGAGATGATCAATTATATAATACAATTGTTACTGCACATGCTTTTGTTATAATTTTTTTTTTTGTTATACCTATTATAATTGGAGGATTTGGTAATTGATTATTGCCATTAATATTAGGGGCTCCGGATATGGCTTTTCCCCGGATGAATAATATGAGGTTTTGGTTATTACCTCCTGCTTTGTTATTATTGTTAGGTTCAGCTGCTGTGGAAGGGGGGGCTGGTACAGGATGAACAGTTTATCCTCCACTTGCTTCGAATGTTGCCCATGCAGGGGGGTCAGTGGATATAACGATTTTTTCTTTGCATTTGGCTGGTGCATCTTCTATTTTAGGTGCAGTTAATTTTATTACTACTGTAATTAATATGCGATGGTATGGAATATTGTTTGAACGTCTTCCTCTTTTTGTATGATCTATTTTTATTACTGTTATTTTGCTTTTATTATCTTTGCC
>PC5
GGGTTAAGTTTGTTAATTCGGGCAGAATTAGGACAGCCTGGGAGCTTGTTGGGAGATGATCAATTATATAATACAATTGTTACTGCACATGCTTTTGTTATAATTTTTTTTTTTGTTATACCTATTATAATTGGAGGATTTGGTAATTGGTTATTGCCATTAATATTAGGGGCTCCGGATATGGCTTTTCCCCGGATGAATAATATGAGGTTTTGGTTATTACCTCCTGCTTTGTTATTATTGTTAGGTTCAGCTGCTGTGGAAGGGGGGGCTGGTACAGGATGAACAGTTTATCCTCCACTTGCTTCGAATGTTGCCCATGCAGGGGGGTCAGTGGATATAACGATTTTTTCTTTGCATTTGGCTGGTGCATCTTCTATTTTAGGTGCAGTTAATTTTATTACTACTGTAATTAATATGCGATGGTATGGAATATTGTTTGAACGTCTTCCTCTTTTTGTATGATCTATTTTTATTACTGTTATTTTGCTTTTATTATCTTTGCC
>PC6
GGGTTAAGTTTGTTAATTCGGGCAGAATTAGGACAGCCTGGGAGCTTGTTGGGAGATGATCAATTATATAATACAATTGTTACTGCACATGCTTTTGTTATAATTTTTTTTTTTGTTATACCTATTATAATTGGAGGATTTGGTAATTGATTATTGCCATTAATATTAGGGGCTCCGGATATGGCTTTTCCTCGGATGAATAATATGAGATTTTGGTTATTACCTCCTGCTTTGTTATTATTGTTAGGTTCAGCTGCTGTGGAGGGGGGGGCTGGTACAGGATGAACAGTTTATCCTCCACTTGCTTCGAATGTTGCCCATGCAGGGGGGTCAGTGGATATAACGATTTTTTCTTTGCATTTAGCTGGTGCATCTTCTATTTTAGGTGCAGTTAATTTTATTACTACTGTAATTAATATGCGATGGTATGGAATATTGTTTGAACGTCTTCCTCTTTTTGTATGATCCATTTTTATTACCGTTATTTTGCTTTTATTATCTTTGCC
>PC7
GGGTTAAGTTTGTTAATTCGGGCAGAATTAGGACAGCCTGGGAGCTTGTTGGGAGATGATCAATTATATAATACAATTGTTACTGCACATGCTTTTGTTATAATTTTTTTTTTTGTTATACCTATTATAATTGGAGGATTTGGTAATTGATTATTGCCATTAATATTAGGGGCTCCGGATATGGCTTTCCCCCGGATGAATAATATGAGGTTTTGGTTATTACCTCCTGCTTTGTTATTATTGTTAGGTTCAGCTGCTGTGGAAGGGGGGGCTGGTACAGGATGAACAGTTTATCCTCCACTTGCTTCGAATGTTGCCCATGCAGGGGGGTCAGTGGATATAACGATTTTTTCTTTGCATTTGGCTGGTGCATCTTCTATTTTAGGTGCAGTTAATTTTATTACTACTGTGATTAATATGCGATGGTATGGAATATTGTTTGAACGTCTTCCTCTTTTTGTATGATCTATTTTTATTACTGTTATTTTGCTTTTATTATCTTTGCC
>PC8
GGGTTAAGTTTGTTAATTCGGGCAGAATTAGGACAGCCTGGGAGCTTATTGGGAGATGATCAATTATATAATACAATTGTTACTGCACATGCTTTTGTTATAATTTTTTTTTTTGTTATACCTATTATAATTGGAGGATTTGGTAATTGATTATTGCCGTTAATATTAGGGGCTCCGGATATGGCTTTCCCCCGGATGAATAATATGAGATTTTGGTTATTACCTCCTGCTTTGTTATTATTGTTAGGTTCAGCTGCTGTGGAGGGGGGGGCTGGTACAGGATGAACAGTTTATCCTCCACTTGCTTCGAATGTTGCCCATGCAGGGGGGTCAGTGGATATAACGATTTTTTCTTTGCATTTGGCTGGTGCATCTTCTATTTTAGGTGCAGTTAATTTTATTACTACTGTAATTAATATGCGATGGTATGGAATATTGTTTGAACGTCTTCCTCTTTTTGTATGATCTATTTTTATTACCGTTATTTTGCTTTTATTATCTTTGCC
>PC9
GGGTTAAGTTTGTTAATTCGGGCAGAATTAGGACAGCCTGGGAGCTTGTTGGGAGATGATCAATTATATAATACAATTGTTACTGCACATGCTTTTGTTATAATTTTTTTTTTTGTTATACCTATTATAATTGGAGGATTTGGTAATTGATTATTGCCATTAATATTAGGGGCTCCGGATATGGCTTTTCCCCGGATGAATAATATGAGATTTTGGTTATTACCTCCTGCTTTGTTATTATTGTTAGGTTCAGCCGCTGTGGAGGGGGGGGCTGGTACAGGATGAACAGTTTATCCCCCACTTGCTTCGAATGTTGCCCATGCAGGGGGGTCAGTGGATATAACGATTTTTTCTTTGCATTTGGCTGGTGCATCTTCTATTTTAGGTGCAGTTAATTTTATTACTACTGTAATTAATATGCGATGGTATGGAATATTGTTTGAACGTCTTCCTCTTTTTGTATGATCCATTTTTATTACCGTTATTTTGCTTTTATTATCTTTGCC
>PC10
GGGTTAAGTTTGTTAATTCGGGCAGAATTAGGACAGCCTGGGAGCTTGTTGGGAGATGATCAATTATATAATACAATTGTTACTGCACATGCTTTTGTTATAATTTTTTTTTTTGTTATACCTATTATAATTGGAGGATTTGGTAATTGATTATTGCCATTAATATTAGGGGCTCCGGATATGGCTTTTCCCCGGATGAATAATATGAGGTTTTGGTTATTACCTCCTGCTTTGTTATTATTGTTAGGTTCAGCTGCTGTGGAAGGGGGGGCTGGTACAGGATGAACAGTTTATCCTCCACTTGCTTCGAATGTTGCCCATGCAGGGGGGTCAGTGGATATAACGATTTTTTCTTTGCATTTGGCTGGTGCATCTTCTATTTTAGGTGCAGTTAATTTTATTACTACTGTAATTAATATGCGATGGTATGGAATATTGTTTGAACGTCTTCCTCTTTTTGTATGATCTATTTTTATTACTGTTATTTTGCTTTTATTATCTTTGCC
>PC11
GGGTTAAGTTTGTTAATTCGGGCAGAATTAGGACAGCCTGGGAGCTTGTTGGGAGATGATCAATTATATAATACAATTGTTACTGCACATGCTTTTGTTATAATTTTTTTTTTTGTTATACCTATTATAATTGGAGGATTTGGTAATTGATTATTGCCATTAATATTAGGGGCTCCGGATATGGCTTTTCCCCGGATGAATAATATGAGGTTTTGGTTATTACCTCCTGCTTTGTTATTATTGTTAGGTTCAGCTGCTGTGGAAGGGGGGGCTGGTACAGGATGAACAGTTTATCCTCCACTTGCTTCGAATGTTGCCCATGCAGGGGGGTCAGTGGATATAACGATTTTTTCTTTGCATTTGGCTGGTGCATCTTCTATTTTAGGTGCAGTTAATTTTATTACTACTGTAATTAATATGCGATGGTATGGAATATTGTTTGAACGTCTTCCTCTTTTTGTATGATCTATTTTTATTACTGTTATTTTGCTTTTATTATCTTTGCC
>PC12
GGGTTAAGTTTGTTAATTCGGGCAGAATTAGGACAGCCTGGGAGCTTGTTGGGAGATGATCAATTATATAATACAATTGTTACTGCACATGCTTTTGTTATAATTTTTTTTTTTGTTATACCTATTATAATTGGAGGATTTGGTAATTGATTATTGCCATTAATATTAGGGGCTCCGGATATGGCTTTTCCCCGGATGAATAATATGAGGTTTTGGTTATTACCTCCTGCTTTGTTATTATTGTTAGGTTCAGCTGCTGTGGAAGGGGGGGCTGGTACAGGATGAACAGTTTATCCTCCACTTGCTTCGAATGTTGCCCATGCAGGGGGGTCAGTGGATATAACGATTTTTTCTTTGCATTTGGCTGGTGCATCTTCTATTTTAGGTGCAGTTAATTTTATTACTACTGTAATTAATATGCGATGGTATGGAATATTGTTTGAACGTCTTCCTCTTTTTGTATGATCTATTTTTATTACAGTTATTTTGCTTTTATTATCTTTGCC
>PC13
GGGTTAAGTTTGTTAATTCGGGCAGAATTAGGACAGCCTGGGAGCTTGTTGGGAGATGATCAATTATATAATACAATTGTTACTGCACATGCTTTTGTTATAATTTTTTTTTTTGTTATACCTATTATAATTGGAGGATTTGGTAATTGATTATTGCCATTAATATTAGGGGCTCCGGATATGGCTTTCCCCCGGATGAATAATATGAGGTTTTGGTTATTACCTCCTGCTTTGTTATTATTGTTAGGTTCAGCTGCTGTGGAAGGGGGGGCTGGTACAGGATGAACAGTTTATCCTCCACTTGCTTCGAATGTTGCCCATGCAGGGGGGTCAGTGGATATAACGATTTTTTCTTTGCATTTGGCTGGTGCATCTTCTATTTTAGGTGCAGTTAATTTTATTACTACTGTGATTAATATGCGATGGTATGGAATATTGTTTGAACGTCTTCCTCTTTTTGTATGATCTATTTTTATTACTGTTATTTTGCTTTTATTATCTTTGCC
>PC14
GGGTTAAGTTTGTTAATTCGGGCAGAATTAGGACAGCCTGGGAGCTTGTTGGGAGATGATCAATTATATAATACAATTGTTACTGCACATGCTTTTGTTATAATTTTTTTTTTTGTTATACCTATTATAATTGGAGGATTTGGTAATTGATTATTGCCATTAATATTAGGGGCTCCGGATATGGCTTTTCCCCGGATGAATAATATGAGGTTTTGGTTATTACCTCCTGCTTTGTTATTATTGTTAGGTTCAGCTGCTGTGGAAGGGGGGGCTGGTACAGGATGAACAGTTTATCCTCCACTTGCTTCGAATGTTGCCCATGCAGGGGGGTCAGTGGATATAACGATTTTTTCTTTGCATTTGGCTGGTGCATCTTCTATTTTAGGTGCAGTTAATTTTATTACTACTGTAATTAATATGCGATGGTATGGAATATTGTTTGAACGTCTTCCTCTTTTTGTATGATCTATTTTTATTACTGTTATTTTGCTTTTATTATCTTTGCC
>PC15
GGGTTAAGTTTGTTAATTCGGGCAGAATTAGGACAGCCTGGGAGCTTGTTGGGAGATGATCAATTATATAATACAATTGTTACTGCACATGCTTTTGTTATAATTTTTTTTTTTGTTATACCTATTATAATTGGAGGATTTGGTAATTGATTATTGCCATTAATATTAGGGGCTCCGGATATGGCTTTCCCCCGGATGAATAATATGAGGTTTTGGTTATTACCTCCTGCTTTGTTATTATTGTTAGGTTCAGCTGCTGTGGAAGGGGGGGCTGGTACAGGATGAACAGTTTATCCTCCACTTGCTTCGAATGTTGCCCATGCAGGGGGGTCAGTGGATATAACGATTTTTTCTTTGCATTTGGCTGGTGCATCTTCTATTTTAGGTGCAGTTAATTTTATTACTACTGTAATTAATATGCGATGGTATGGAATATTGTTTGAACGTCTTCCTCTTTTTGTATGATCTATTTTTATTACTGTTATTTTGCTTTTATTATCTTTGCC
>PC16
GGGTTAAGTTTGTTAATTCGGGCTGAATTAGGACAGCCTGGGAGCTTGTTGGGAGATGATCAATTATATAATACAATTGTTACTGCACATGCTTTTGTTATAATTTTTTTTTTTGTTATACCTATTATAATTGGAGGATTTGGTAATTGATTGTTGCCATTAATATTAGGGGCTCCGGATATGGCTTTTCCCCGGATGAATAATATGAGGTTTTGGTTATTACCTCCTGCTTTGTTATTATTGTTGGGTTCAGCTGCTGTGGAGGGGGGGGCTGGTACAGGATGAACAGTTTATCCTCCACTTGCTTCGAATGTTGCCCATGCAGGGGGGTCAGTGGATATAACGATTTTTTCTTTGCATTTGGCTGGTGCATCTTCTATTTTAGGTGCAGTTAATTTTATTACTACTGTAATTAATATGCGATGGTATGGAATATTGTTTGAACGTCTTCCTCTTTTTGTATGATCTATTTTTATTACTGTTATTTTGCTTTTATTATCTTTGCC
>PC17
GGGTTAAGTTTGTTAATTCGGGCAGAATTAGGACAGCCTGGGAGCTTGTTGGGAGATGATCAATTATATAATACAATTGTTACTGCACATGCTTTTGTTATAATTTTTTTTTTTGTTATACCTATTATAATTGGAGGATTTGGTAATTGATTATTGCCATTAATATTAGGGGCTCCGGATATGGCTTTTCCCCGGATGAATAATATGAGGTTTTGGTTATTACCTCCTGCTTTATTATTATTGTTAGGTTCAGCTGCTGTGGAAGGGGGGGCTGGTACAGGATGAACAGTTTATCCTCCACTTGCTTCGAATGTTGCCCATGCAGGGGGGTCAGTGGATATAACGATTTTTTCTTTGCATTTGGCTGGTGCATCTTCTATTTTAGGTGCAGTTAATTTTATTACTACTGTAATTAATATGCGATGATATGGAATATTGTTTGAACGTCTTCCTCTTTTTGTATGATCTATTTTTATTACTGTTATTTTGCTTTTATTATCTTTGCC
>PC18
GGGTTAAGTTTGTTAGTTCGGGCAGAATTAGGACAGCCTGGGAGCTTGTTGGGAGATGATCAATTATATAATACAATTGTTACTGCACATGCTTTTGTTATAATTTTTTTTTTTGTTATACCTATTATAATTGGAGGATTTGGTAATTGATTATTGCCATTAATATTAGGGGCTCCGGATATGGCTTTTCCCCGGATGAATAATATGAGGTTTTGGTTATTACCTCCTGCTTTGTTATTATTGTTAGGTTCAGCTGCTGTGGAAGGGGGGGCTGGTACAGGATGAACAGTTTATCCTCCACTTGCTTCGAATGTTGCCCATGCAGGGGGGTCAGTGGATATAACGATTTTTTCTTTGCATTTGGCTGGTGCATCTTCTATTTTAGGTGCAGTTAATTTTATTACTACTGTAATTAATATGCGATGGTATGGAATATTGTTTGAACGTCTTCCTCTTTTTGTATGATCTATTTTTATTACTGTTATTTTGCTTTTATTATCTTTGCC
>CC2
GGGTTAAGTTTGTTAATTCGGGCAGAATTAGGACAGCCTGGGAGCTTGTTGGGAGATGATCAATTATACAATACAATTGTTACTGCACACGCTTTTGTTATAATTTTTTTTTTTGTTATACCTATTATAATTGGAGGATTTGGTAATTGATTATTGCCATTAATATTAGGGGCTCCGGATATGGCTTTTCCCCGGATGAATAATATGAGATTTTGGTTATTACCTCCTGCTTTGTTATTATTGTTAGGTTCAGCTGCTGTGGAAGGGGGGGCTGGTACAGGATGAACAGTTTATCCTCCACTTGCTTCGAATGTTGCTCATGCAGGGGGGTCAGTGGATATAACGATTTTTTCTTTGCATTTGGCTGGTGCATCTTCTATTTTAGGTGCAGTTAATTTTATTACTACTGTAATTAATATGCGATGGTATGGAATATTGTTTGAACGTCTTCCTCTTTTTGTATGATCTATTTTTATTACTGTTATTTTGCTTTTATTATCTTTGCC
>CC3
GGGTTAAGTTTGTTAATTCGGGCAGAATTAGGACAGCCTGGGAGCTTGTTGGGAGATGATCAATTATATAATACAATTGTTACTGCACATGCTTTTGTTATAATTTTTTTTTTTGTTATACCTATTATAATTGGAGGATTTGGTAATTGATTATTGCCATTAATATTAGGGGCTCCGGATATGGCTTTTCCTCGGATGAATAATATGAGATTTTGGTTATTACCTCCTGCTTTGTTATTATTGTTAGGTTCAGCTGCTGTGGAGGGGGGGGCTGGTACAGGATGAACAGTTTATCCTCCACTTGCTTCGAATGTTGCCCATGCAGGGGGGTCAGTGGATATAACGATTTTTTCTTTGCATTTGGCTGGTGCATCTTCTATTTTAGGTGCAGTTAATTTTATTACTACTGTAATTAATATGCGATGGTATGGAATATTGTTTGAACGTCTTCCTCTTTTTGTATGATCCATTTTTATTACCGTTATTTTGCTTTTATTATCTTTGCC
>CC4
GGGTTAAGTTTGTTAATTCGGGCAGAATTAGGACAGCCTGGGAGCTTGTTGGGAGATGATCAATTATATAATACAATTGTTACTGCACATGCTTTTGTTATAATTTTTTTTTTTGTTATACCTATTATAATTGGAGGATTTGGTAATTGATTATTGCCATTAATATTAGGGGCTCCGGATATGGCTTTTCCCCGGATGAATAATATGAGGTTTTGGTTATTACCTCCTGCTTTGTTATTATTGTTAGGTTCAGCTGCTGTGGAAGGGGGGGCTGGTACAGGATGAACAGTTTATCCTCCACTTGCTTCGAATGTTGCCCATGCAGGGGGGTCAGTGGATATAACGATTTTTTCTTTGCATTTGGCTGGTGCATCTTCTATTTTAGGTGCAGTTAATTTTATTACTACTGTAATTAATATGCGATGGTATGGAATATTGTTTGAACGTCTTCCTCTTTTTGTATGATCTATTTTTATTACTGTTATTTTGCTTTTATTATCTTTGCC
>CC6
GGGTTAAGTTTGTTAATTCGGGCAGAATTAGGACAGCCTGGGAGCTTGTTGGGAGATGATCAATTATATAATACAATTGTTACTGCACATGCTTTTGTTATAATTTTTTTTTTTGTTATACCTATTATAATTGGAGGATTTGGTAATTGATTATTGCCATTAATATTAGGGGCTCCGGATATGGCTTTTCCCCGGATGAATAATATGAGATTTTGGTTATTACCTCCTGCTTTGTTATTATTGTTAGGTTCAGCTGCTGTGGAGGGGGGGGCTGGTACAGGATGAACAGTTTATCCTCCACTTGCTTCGAATGTTGCTCATGCAGGGGGGTCAGTGGATATAACGATTTTTTCTTTGCATTTGGCTGGTGCATCTTCTATTTTAGGTGCAGTTAATTTTATTACTACTGTAATTAATATGCGATGGTATGGAATATTGTTTGAACGTCTTCCTCTTTTTGTATGATCCATTTTTATTACCGTTATTTTGCTTTTATTATCTTTGCC
>CC7
GGGTTAAGTTTGTTAATTCGGGCAGAATTAGGACAGCCTGGGAGCTTGTTGGGAGATGATCAATTATATAATACAATTGTTACTGCACATGCTTTTGTTATAATTTTTTTTTTTGTTATACCTATTATAATTGGAGGATTTGGTAATTGATTATTGCCATTAATATTAGGGGCTCCGGATATGGCTTTTCCCCGGATGAATAATATGAGGTTTTGGTTATTACCTCCTGCTTTGTTATTATTGTTAGGTTCAGCTGCTGTGGAAGGGGGGGCTGGTACAGGATGAACAGTTTATCCTCCACTTGCTTCGAATGTTGCCCATGCAGGGGGGTCAGTGGATATAACGATTTTTTCTTTGCATTTGGCTGGTGCATCTTCTATTTTAGGTGCAGTTAATTTTATTACTACTGTAATTAATATGCGATGGTATGGAATATTGTTTGAACGTCTTCCTCTTTTTGTATGATCTATTTTTATTACTGTTATTTTGCTTTTATTATCTTTGCC
>CC8
GGGTTAAGTTTGTTAATTCGGGCAGAATTAGGACAGCCTGGGAGCTTGTTGGGAGATGATCAATTATATAACACAATTGTTACTGCACATGCTTTTGTTATAATTTTTTTTTTTGTTATACCTATTATAATTGGAGGATTTGGTAATTGATTATTGCCATTAATATTAGGGGCTCCGGATATGGCTTTTCCCCGGATGAATAATATGAGATTTTGGTTATTACCTCCTGCTTTGTTATTATTGTTAGGTTCAGCTGCTGTGGAGGGGGGGGCTGGTACAGGATGAACAGTTTATCCTCCACTTGCTTCGAATGTTGCCCATGCAGGGGGGTCAGTGGATATAACGATTTTTTCTTTGCATTTGGCTGGTGCATCTTCTATTTTAGGTGCAGTTAATTTTATTACTACTGTAATTAATATGCGATGGTATGGAATATTGTTTGAACGTCTTCCTCTTTTTGTATGATCCATTTTTATTACCGTTATTTTGCTTTTATTATCTTTGCC
>CC9
GGGTTAAGTTTGTTAATTCGGGCAGAATTAGGACAGCCTGGGAGCTTGTTGGGAGATGATCAATTATATAATACAATTGTTACTGCACATGCTTTTGTTATAATTTTTTTTTTTGTTATACCTATTATAATTGGAGGATTTGGTAATTGATTATTGCCATTAATATTAGGGGCTCCGGATATGGCTTTTCCTCGGATGAATAATATGAGATTTTGGTTATTACCTCCTGCTTTGTTATTATTGTTAGGTTCAGCTGCTGTGGAGGGGGGGGCTGGTACAGGATGAACAGTTTATCCTCCACTTGCTTCGAATGTTGCCCATGCAGGGGGGTCAGTGGATATAACGATTTTTTCTTTGCATTTGGCTGGTGCATCTTCTATTTTAGGTGCAGTTAATTTTATTACTACTGTAATTAATATGCGATGGTATGGAATATTGTTTGAACGTCTTCCTCTTTTTGTATGATCCATTTTTATTACCGTTATTTTGCTTTTATTATCTTTGCC
>CC10
GGGTTAAGTTTGTTAATTCGGGCAGAATTAGGACAGCCTGGGAGCTTGTTGGGAGATGATCAATTATATAATACAATTGTTACTGCACATGCTTTTGTTATAATTTTTTTTTTTGTTATACCTATTATAATTGGAGGATTTGGTAATTGATTATTGCCATTAATATTAGGAGCTCCGGATATGGCTTTTCCCCGGATGAATAATATGAGGTTTTGGTTATTACCTCCTGCTTTGTTATTATTGTTGGGTTCAGCTGCTGTGGAAGGGGGGGCCGGTACAGGATGAACAGTTTATCCTCCACTTGCTTCGAATGTTGCCCATGCAGGGGGGTCAGTGGATATAACGATTTTTTCTTTGCATTTGGCTGGTGCATCTTCTATTTTAGGTGCAGTTAATTTTATTACTACTGTAATTAATATGCGATGGTATGGAATATTGTTTGAACGTCTTCCTCTTTTTGTATGATCTATTTTTATTACTGTTATTTTGCTTTTATTATCTTTGCC
>CC12
GGGTTAAGTTTGTTAATTCGGGCAGAATTAGGACAGCCTGGGAGTTTGTTGGGAGATGATCAATTATATAATACAATTGTTACTGCACATGCTTTTGTTATAATTTTTTTTTTTGTTATACCTATTATAATTGGAGGATTTGGTAATTGATTATTGCCATTAATATTAGGAGCTCCGGATATGGCTTTTCCCCGGATGAATAATATGAGATTTTGGTTATTACCTCCTGCTTTGTTATTATTGTTAGGTTCAGCTGCTGTGGAAGGGGGGGCTGGTACAGGATGAACAGTTTATCCTCCACTTGCCTCGAATGTTGCCCATGCAGGGGGGTCAGTGGATATAACGATTTTTTCTTTGCATTTGGCTGGTGCATCTTCTATTTTAGGTGCAGTTAATTTTATTACTACTGTAATTAATATGCGATGGTATGGAATATTGTTTGAACGTCTTCCTCTTTTTGTATGATCTATTTTTATTACTGTTATTTTGCTTTTATTATCTTTGCC
>CC13
GGGTTAAGTTTGTTAATTCGGGCAGAATTAGGACAGCCTGGGAGCTTGTTGGGAGATGATCAATTATATAATACAATTGTTACTGCACATGCTTTTGTTATAATTTTTTTTTTTGTCATACCTATTATAATTGGAGGATTTGGTAATTGATTATTGCCATTAATATTAGGGGCTCCGGATATGGCTTTTCCTCGGATGAATAATATGAGATTTTGGTTATTACCTCCTGCTTTGTTATTATTGTTAGGTTCAGCTGCTGTGGAGGGGGGGGCTGGTACAGGATGAACAGTTTATCCTCCACTTGCTTCGAATGTTGCCCATGCAGGGGGGTCAGTGGATATAACGATTTTTTCTTTGCATTTGGCTGGTGCATCTTCTATTTTAGGTGCAGTTAATTTTATTACTACTGTAATTAATATGCGATGGTATGGAATATTGTTTGAACGTCTTCCTCTTTTTGTATGGTCCATTTTTATTACCGTTATTTTGCTTTTATTATCTTTGCC
>CC14
GGGTTAAGTCTGTTAATTCGGGCAGAATTAGGACAGCCTGGGAGCTTGTTGGGAGATGATCAATTATATAATACAATTGTTACTGCACATGCTTTTGTTATAATTTTTTTTTTTGTTATACCTATTATAATTGGAGGATTTGGTAATTGATTATTGCCATTAATATTAGGGGCTCCGGATATGGCTTTTCCTCGGATGAATAATATGAGATTTTGGTTATTACCTCCTGCTTTGTTATTATTGTTGGGTTCAGCTGCTGTGGAGGGGGGGGCTGGTACAGGATGAACAGTTTATCCTCCGCTTGCTTCGAATGTTGCCCATGCAGGGGGGTCAGTGGATATAACGATTTTTTCTTTGCATTTGGCTGGTGCATCTTCTATTTTAGGTGCAGTTAATTTTATTACTACTGTAATTAATATGCGATGGTATGGAATATTGTTTGAACGTCTTCCTCTTTTTGTATGATCCATTTTTATTACCGTTATTTTGCTTTTATTATCTTTGCC
>CC15
GGGTTAAGTTTGTTAATTCGGGCAGAATTAGGACAGCCTGGGAGCTTGTTGGGAGATGATCAATTATATAATACAATTGTTACTGCACATGCTTTTGTTATAATTTTTTTTTTTGTTATACCTATTATAATTGGAGGATTTGGTAATTGATTATTGCCATTAATATTAGGGGCTCCGGATATGGCTTTTCCCCGGATGAATAATATGAGATTTTGGTTATTACCTCCTGCTTTGTTATTATTGTTAGGTTCAGCTGCTGTGGAGGGGGGGGCTGGTACAGGATGAACAGTTTATCCTCCACTTGCTTCGAATGTTGCCCATGCAGGGGGGTCAGTGGATATAACGATTTTTTCTTTGCATTTGGCTGGTGCATCTTCTATTTTAGGTGCAGTTAATTTTATTACTACTGTAATTAATATGCGATGGTATGGAATATTGTTTGAACGTCTTCCTCTTTTTGTATGATCCATTTTTATTACCGTTATTTTGCTTTTATTATCTTTGCC
>CC16
GGGTTAAGTTTGTTAATTCGGGCAGAATTAGGACAGCCTGGGAGCTTGTTGGGAGATGATCAATTATATAATACAATTGTTACTGCACATGCTTTTGTTATAATTTTTTTTTTTGTTATACCTATTATAATTGGAGGATTTGGTAATTGATTATTGCCATTAATATTAGGGGCTCCGGATATGGCTTTTCCCCGGATGAATAATATGAGGTTTTGATTATTACCTCCTGCTTTGTTATTATTGTTGGGTTCAGCTGCTGTGGAAGGGGGGGCTGGTACAGGATGAACAGTTTACCCTCCACTTGCTTCGAATGTTGCTCATGCAGGGGGGTCAGTGGATATAACGATTTTTTCTTTGCATTTGGCTGGTGCATCTTCTATTTTAGGTGCAGTTAATTTTATTACTACTGTAATTAATATGCGATGGTATGGAATATTGTTTGAACGTCTTCCTCTTTTTGTATGATCTATTTTTATTACTGTTATTTTGCTTTTATTATCTTTGCC
>CC18
GGGTTAAGTTTGTTAATTCGGGCAGAATTAGGACAGCCTGGGAGCTTGTTGGGAGATGATCAATTATATAATACAATTGTTACTGCACATGCTTTTGTTATAATTTTTTTTTTTGTTATACCTATTATAATTGGAGGATTTGGTAATTGATTATTGCCATTAATATTAGGGGCTCCGGATATGGCTTTTCCTCGGATGAATAATATGAGATTTTGGTTATTACCTCCTGCTTTGTTATTATTGTTAGGTTCAGCTGCTGTGGAGGGGGGGGCTGGTACAGGATGAACAGTTTATCCTCCACTTGCTTCGAATGTTGCCCATGCAGGGGGGTCAGTGGATATAACGATTTTTTCTTTGCATTTGGCTGGTGCATCTTCTATTTTAGGTGCAGTTAATTTTATTACTACTGTAATTAATATGCGATGGTATGGAATATTGTTTGAACGTCTTCCTCTTTTTGTATGATCCATTTTTATTACCGTTATTTTGCTTTTATTATCTTTGCC
>CC19
GGGTTAAGTTTGTTAATTCGGGCAGAATTAGGACAGCCTGGGAGCTTGTTGGGAGATGATCAATTATATAATACAATTGTTACTGCACATGCTTTTGTTATAATTTTTTTTTTTGTTATACCTATTATAATTGGAGGATTTGGTAATTGATTATTGCCATTAATATTAGGGGCTCCGGATATGGCTTTTCCCCGGATGAATAATATGAGGTTTTGGTTATTACCTCCTGCTTTGTTATTATTGTTAGGTTCAGCTGCTGTGGAAGGGGGGGCTGGTACAGGATGAACAGTTTATCCTCCACTTGCTTCGAATGTTGCCCATGCAGGGGGGTCAGTGGATATAACGATTTTTTCTTTGCATTTGGCTGGTGCATCTTCTATTTTAGGTGCAGTTAATTTTATTACTACTGTAATTAATATGCGATGGTATGGAATATTGTTTGAACGTCTTCCTCTTTTTGTATGATCTATTTTTATTACTGTTATTTTGCTTTTATTATCTTTGCC
>CC20
GGGTTAAGTTTGTTAATTCGGGCAGAATTAGGACAGCCTGGGAGCTTGTTGGGAGATGATCAATTATATAATACAATTGTTACTGCACATGCTTTTGTTATAATTTTTTTTTTTGTTATACCTATTATAATTGGAGGATTTGGTAATTGATTATTGCCATTAATATTAGGGGCTCCGGATATGGCTTTTCCCCGGATGAATAATATGAGGTTTTGGTTATTACCTCCTGCTTTGTTATTATTGTTAGGTTCAGCTGCTGTGGAGGGGGGGGCTGGTACAGGATGAACAGTTTATCCTCCACTTGCTTCGAATGTTGCCCATGCAGGGGGGTCAGTGGATATAACGATTTTTTCTTTGCATTTGGCTGGTGCATCTTCTATTTTAGGTGCAGTTAATTTTATTACTACTGTAATTAATATGCGATGGTATGGAATATTGTTTGAACGTCTTCCTCTTTTTGTATGATCCATTTTTATTACCGTTATTTTGCTTTTATTATCTTTGCC
>CC21
GGGTTAAGTTTGTTAATTCGGGCAGAATTAGGACAGCCTGGGAGCTTGTTGGGAGATGATCAATTATATAATACAATTGTTACTGCACATGCTTTTGTTATAATTTTTTTTTTTGTTATACCTATTATAATTGGAGGATTTGGTAATTGATTATTGCCATTAATATTAGGGGCTCCGGATATGGCTTTTCCTCGGATGAATAATATGAGATTTTGGTTATTACCTCCTGCTTTGTTATTATTGTTAGGTTCAGCTGCTGTGGAGGGGGGGGCTGGTACAGGATGAACAGTTTATCCTCCACTTGCTTCGAATGTTGCCCATGCAGGGGGGTCAGTGGATATAACGATTTTTTCTTTGCATTTGGCTGGTGCATCTTCTATTTTAGGTGCAGTTAATTTTATTACTACTGTAATTAATATGCGATGGTATGGAATATTGTTTGAACGTCTTCCTCTTTTTGTATGATCCATTTTTATTACCGTTATTTTGCTTTTATTATCTTTGCC
>CC1
GGGCTGAGTTTATTAATTCGAGCTGAATTGGGGCAACCTGGAAGATTGTTGGGTGATGACCAGCTTTATAATACTATTGTTACTGCGCATGCGTTTGTTATGATTTTTTTTTTTGTTATACCGATTATGATTGGAGGTTTTGGTAATTGGTTGTTACCCTTAATATTGGGTGCGCCTGACATGGCTTTTCCTCGGATAAACAATATAAGATTTTGATTGTTACCACCTGCTTTGTTGTTGTTGTTAGGGTCGGCTGCTGTGGAGGGGGGTGCTGGTACAGGTTGGACTGTTTACCCACCTTTAGCTTCGAATGTTGCCCACGCCGGGGGGTCAGTGGATATAACAATTTTTTCTTTACATTTGGCTGGTGCATCTTCTATTTTAGGTGCAGTTAATTTTATTACAACGGTTATTAATATACGATGATATGGTATGTTATTTGAGCGTCTTCCTCTTTTTGTTTGATCTATTTTTATTACGGTTATTTTGTTGTTGTTGTCTTTACC
>CC5
GGGCTGAGTTTATTAATTCGAGCTGAATTGGGGCAACCTGGAAGATTGTTGGGTGATGACCAGCTTTATAATACTATTGTTACTGCGCATGCGTTTGTTATGATTTTTTTTTTTGTTATACCGATTATGATTGGAGGTTTTGGTAATTGGTTGTTACCCTTAATATTGGGTGCGCCGGACATGGCTTTTCCTCGGATAAACAATATAAGATTTTGGTTGTTACCACCTGCTTTGTTGTTGTTGTTAGGGTCGGCTGCTGTGGAGGGGGGTGCTGGTACAGGTTGGACTGTTTACCCACCTTTAGCTTCGAATGTTGCCCACGCCGGGGGGTCAGTGGATATAACAATTTTTTCTTTACATTTGGCTGGTGCATCTTCTATTTTAGGTGCAGTTAATTTTATTACAACGGTTATTAATATACGATGATATGGTATGTTATTTGAGCGTCTTCCTCTTTTTGTTTGATCTATTTTTATTACGGTTATTTTGTTGTTGTTGTCTTTACC
>CC11
GGGCTGAGTTTATTAATTCGAGCTGAATTGGGGCAACCTGGAAGATTGTTGGGTGATGACCAGCTTTATAATACTATTGTTACTGCGCATGCGTTTGTTATGATTTTTTTTTTTGTTATACCGATTATGATTGGGGGTTTTGGTAATTGGTTGTTACCCTTAATATTGGGTGCGCCGGACATGGCTTTTCCTCGGATAAACAATATAAGATTTTGATTGTTACCACCTGCTTTGTTGTTGTTGTTAGGGTCGGCTGCTGTGGAGGGGGGTGCTGGCACAGGTTGGACTGTTTACCCACCTTTAGCTTCGAATGTTGCCCACGCCGGGGGGTCAGTGGATATAACAATTTTTTCTTTACATTTGGCTGGTGCATCTTCTATTTTAGGTGCAGTTAATTTTATTACAACGGTTATTAATATACGATGATATGGTATGTTATTTGAGCGTCTTCCTCTTTTTGTTTGATCTATTTTTATTACGGTTATTTTGTTGTTGTTGTCTTTACC
>CC17
GGGCTGAGTTTATTAATTCGAGCTGAATTGGGGCAACCTGGAAGATTGTTGGGTGATGACCAGCTTTATAATACTATTGTTACTGCGCATGCGTTTGTTATGATTTTTTTTTTTGTTATACCGATTATGATTGGGGGTTTTGGTAATTGGTTGTTACCCTTAATATTGGGTGCGCCGGACATGGCTTTTCCTCGGATAAACAATATAAGATTTTGATTGTTACCACCTGCTTTGTTGTTGTTGTTAGGGTCGGCTGCTGTGGAGGGGGGTGCTGGCACAGGTTGGACTGTTTACCCACCTTTAGCTTCGAATGTTGCCCACGCCGGGGGGTCAGTGGATATAACAATTTTTTCTTTACATTTGGCTGGTGCATCTTCTATTTTAGGTGCAGTTAATTTTATTACAACGGTTATTAATATACGATGATATGGTATATTATTTGAGCGTCTTCCTCTTTTTGTTTGATCTATTTTTATTACGGTTATTTTGTTGTTGTTGTCTTTACC
>LO1
GGGTTAAGTTTGTTAATTCGGGCAGAATTAGGGCAGCCTGGGAGCTTGTTGGGAGATGATCAATTATATAATACAATTGTTACTGCACATGCTTTTGTTATAATTTTTTTTTTTGTTATACCTATTATAATTGGAGGATTTGGTAATTGATTATTGCCATTAATATTAGGGGCTCCGGATATGGCTTTCCCCCGGATGAATAATATGAGGTTTTGGTTATTGCCTCCTGCTTTGTTATTATTGTTAGGTTCAGCTGCTGTGGAAGGGGGGGCTGGTACAGGATGAACAGTTTATCCTCCACTTGCTTCGAATGTTGCCCATGCAGGGGGGTCAGTGGATATAACGATTTTTTCTTTGCATTTGGCTGGTGCGTCTTCTATTTTAGGTGCAGTTAATTTTATTACTACTGTAATTAATATGCGATGGTATGGAATATTGTTTGAACGTCTTCCTCTTTTTGTATGATCTATTTTTATTACTGTTATTTTGCTTTTATTATCTTTGCC
>LO2
GGGTTAAGTTTGTTAATTCGGGCAGAATTAGGACAGCCTGGGAGTTTGTTGGGAGATGATCAATTATATAATACAATTGTTACTGCACATGCTTTTGTTATAATTTTTTTTTTTGTTATACCTATTATAATTGGAGGATTTGGTAATTGATTATTGCCATTAATATTAGGGGCTCCGGATATGGCTTTTCCCCGGATGAATAATATGAGATTTTGGTTATTACCTCCTGCTTTGTTATTATTGTTAGGTTCAGCTGCTGTGGAGGGGGGGGCTGGTACAGGATGAACAGTTTATCCTCCACTTGCTTCGAATGTTGCCCATGCAGGGGGGTCAGTGGATATAACGATTTTTTCTTTGCATTTGGCTGGTGCATCTTCTATTTTAGGTGCAGTTAATTTTATTACTACTGTAATTAATATGCGATGGTATGGAATATTGTTTGAACGTCTTCCTCTTTTTGTATGATCTATTTTTATTACCGTTATTTTGCTTTTATTATCTTTGCC
>LO3
GGGTTAAGTTTGTTAATTCGGGCAGAATTAGGACAGCCTGGGAGCTTGTTGGGAGATGATCAATTATATAATACAATTGTTACTGCACATGCTTTTGTTATAATTTTTTTTTTTGTTATACCTATTATAATTGGAGGATTTGGTAATTGATTATTGCCATTAATATTAGGGGCTCCGGATATGGCTTTCCCCCGGATGAATAATATGAGATTTTGGTTATTACCTCCTGCTTTGTTATTATTGTTAGGTTCAGCTGCTGTGGAGGGGGGGGCTGGTACAGGATGAACAGTTTATCCTCCACTTGCTTCGAATGTTGCCCATGCAGGGGGGTCAGTGGATATAACGATTTTTTCTTTGCATTTGGCTGGTGCATCTTCTATTTTAGGTGCAGTTAATTTTATTACTACTGTAATTAATATGCGATGGTATGGAATATTGTTTGAACGTCTTCCTCTTTTTGTATGATCCATTTTTATTACCGTTATTTTGCTTTTATTATCTTTGCC
>LO5
GGGTTAAGTTTGTTAATTCGGGCAGAATTAGGACAGCCTGGGAGCTTGTTGGGAGATGATCAATTATATAATACAATTGTTACTGCACATGCTTTTGTTATAATTTTTTTTTTTGTTATACCTATTATAATTGGAGGATTTGGTAATTGATTATTGCCATTAATATTAGGGGCTCCGGATATGGCTTTTCCCCGGATGAATAATATGAGGTTTTGGTTATTACCTCCTGCTTTGTTATTATTGTTAGGTTCAGCTGCTGTGGAAGGGGGGGCTGGTACAGGATGAACAGTTTATCCTCCACTTGCTTCGAATGTTGCCCATGCAGGGGGGTCAGTGGATATAACGATTTTTTCTTTGCATTTGGCTGGTGCATCTTCTATTTTAGGTGCAGTTAATTTTATTACTACTGTAATTAATATGCGATGGTATGGAATATTGTTTGAACGTCTTCCTCTTTTTGTATGATCTATTTTTATTACTGTTATTTTGCTTTTATTATCTTTGCC
>LO6
GGGTTAAGTTTGTTAATTCGGGCAGAATTAGGACAGCCTGGGAGCTTGTTGGGAGATGATCAATTATATAATACAATTGTTACTGCACATGCTTTTGTTATAATTTTTTTTTTTGTTATACCTATTATAATTGGAGGATTTGGTAATTGATTATTGCCATTAATATTAGGGGCTCCGGATATGGCTTTTCCCCGGATGAATAATATGAGATTTTGGTTATTACCTCCTGCTTTGTTATTATTGTTAGGTTCAGCTGCTGTGGAGGGGGGGGCTGGTACAGGATGAACAGTTTATCCTCCACTTGCTTCGAATGTTGCCCATGCAGGGGGGTCAGTGGATATAACGATTTTTTCTTTGCATTTGGCTGGTGCATCCTCTATTTTAGGTGCAGTTAATTTTATTACTACTGTAATTAATATGCGATGGTATGGAATATTGTTTGAACGTCTTCCTCTTTTTGTATGATCCATTTTTATTACCGTTATTTTGCTTTTATTATCTTTGCC
>LO7
GGGTTAAGTTTGTTAATTCGGGCAGAATTAGGACAGCCTGGGAGCTTGTTGGGAGATGATCAATTATATAATACAATTGTTACTGCACATGCTTTTGTTATAATTTTTTTTTTTGTTATACCTATTATAATTGGAGGATTTGGTAATTGATTATTGCCATTAATATTAGGGGCTCCGGATATGGCTTTTCCCCGGATGAATAATATGAGATTTTGGTTATTACCTCCTGCTTTGTTATTATTGTTAGGTTCAGCTGCTGTGGAGGGGGGGGCTGGTACAGGATGAACAGTTTATCCTCCACTTGCTTCGAATGTTGCCCATGCAGGGGGGTCAGTGGATATAACGATTTTTTCTTTGCATTTGGCTGGTGCATCTTCTATTTTAGGTGCAGTTAATTTTATTACTACTGTAATTAATATGCGATGGTATGGAATATTGTTTGAACGTCTTCCTCTTTTTGTATGATCTATTTTTATTACCGTTATTTTGCTTTTATTATCTTTGCC
>LO8
GGGTTAAGTTTGTTAATTCGGGCAGAATTAGGACAGCCTGGGAGCTTGTTGGGAGATGATCAATTATATAATACAATTGTTACTGCACATGCTTTTGTTATAATTTTTTTTTTTGTTATACCTATTATAATTGGAGGATTTGGTAATTGATTATTGCCATTAATATTAGGGGCTCCGGATATGGCTTTTCCCCGGATGAATAATATGAGGTTTTGGTTATTACCTCCTGCTTTGTTATTATTGTTAGGTTCAGCTGCTGTGGAAGGGGGGGCTGGTACAGGATGAACAGTTTATCCTCCACTTGCTTCGAATGTTGCCCATGCAGGGGGGTCAGTGGATATAACGATTTTTTCTTTGCATTTGGCTGGTGCATCTTCTATTTTAGGTGCAGTTAATTTTATTACTACTGTAATTAATATGCGATGGTATGGAATATTGTTTGAACGTCTTCCTCTTTTTGTATGATCTATTTTTATTACTGTTATTTTGCTTTTATTATCTTTGCC
>LO9
GGGTTAAGTTTGTTAATTCGGGCAGAATTAGGACAGCCTGGGAGCTTGTTGGGAGATGATCAATTATATAATACAATTGTTACTGCACATGCTTTTGTTATAATTTTTTTTTTTGTTATACCTATTATAATTGGAGGATTTGGTAATTGATTATTGCCATTAATATTAGGGGCTCCGGATATGGCTTTTCCCCGGATGAATAATATGAGGTTTTGGTTATTACCTCCTGCTTTGTTATTATTGTTAGGTTCAGCTGCTGTGGAAGGGGGGGCTGGTACAGGATGAACAGTTTATCCTCCACTTGCTTCGAATGTTGCCCATGCAGGGGGGTCAGTGGATATAACGATTTTTTCTTTGCATTTGGCTGGTGCATCTTCTATTTTAGGTGCAGTTAATTTTATTACTACTGTAATTAATATGCGATGGTATGGGATATTGTTTGAACGTCTTCCTCTTTTTGTATGATCTATTTTTATTACTGTTATTTTGCTTTTATTATCTTTGCC
>LO10
GGGTTAAGTTTGTTAATTCGGGCAGAATTAGGACAGCCTGGGAGCTTGTTGGGAGATGATCAATTATATAATACAATTGTTACTGCACATGCTTTTGTTATAATTTTTTTTTTTGTTATACCTATTATAATTGGAGGATTTGGTAATTGATTATTGCCATTAATATTAGGGGCTCCGGATATGGCTTTTCCCCGGATGAATAATATGAGGTTTTGGTTATTACCTCCTGCTTTGTTATTATTGTTAGGTTCAGCTGCTGTGGAAGGGGGGGCTGGTACAGGATGAACAGTTTATCCTCCACTTGCTTCGAATGTTGCCCATGCAGGGGGGTCAGTGGATATAACGATTTTTTCTTTGCATTTGGCTGGTGCATCTTCTATTTTAGGTGCAGTTAATTTTATTACTACTGTAATTAATATGCGATGGTATGGAATATTGTTTGAACGTCTTCCTCTTTTTGTATGATCTATTTTTATTACTGTTATTTTGCTTTTATTATCTTTGCC
>LO12
GGGTTAAGTTTGTTAATTCGGGCAGAATTAGGACAGCCTGGGAGCTTGTTGGGAGATGATCAATTATATAATACAATTGTTACTGCACATGCTTTTGTTATAATTTTTTTTTTTGTTATACCTATTATAATTGGAGGATTTGGTAATTGATTATTGCCATTAATATTAGGGGCTCCGGATATGGCTTTTCCCCGGATGAATAATATGAGGTTTTGGTTATTACCTCCTGCTTTGTTATTATTGTTAGGTTCAGCTGCTGTGGAAGGGGGGGCTGGTACAGGATGAACAGTTTATCCTCCACTTGCTTCGAATGTTGCCCATGCAGGGGGGTCAGTGGATATAACGATTTTTTCTTTGCATTTGGCTGGTGCATCTTCTATTTTAGGTGCAGTTAATTTTATTACTACTGTAATTAATATGCGATGGTATGGAATATTGTTTGAACGTCTTCCTCTTTTTGTATGATCTATTTTTATTACTGTTATTTTGCTTTTATTATCTTTGCC
>LO13
GGGTTAAGTTTGTTAATTCGGGCAGAATTAGGACAGCCTGGGAGCTTGTTGGGAGATGATCAATTATATAATACAATTGTTACTGCACATGCTTTTGTTATAATTTTTTTTTTTGTTATACCTATTATAATTGGAGGATTTGGTAATTGATTATTGCCATTAATATTAGGGGCTCCGGATATGGCTTTTCCCCGGATGAATAATATGAGATTTTGGTTATTACCTCCTGCTTTGTTATTATTGTTAGGTTCAGCTGCTGTGGAGGGGGGGGCTGGTACAGGATGAACAGTTTATCCTCCACTTGCTTCGAATGTTGCCCATGCAGGGGGGTCAGTGGATATAACGATTTTTTCTTTGCATTTGGCTGGTGCATCTTCTATTTTAGGTGCAGTTAATTTTATTACTACTGTAATTAATATGCGATGGTATGGAATATTGTTTGAACGTCTTCCTCTTTTTGTATGATCTATTTTTATTACCGTTATTTTGCTTTTATTATCTTTGCC
>LO14
GGGTTAAGTTTGTTAATTCGGGCAGAATTAGGACAGCCTGGGAGCTTGTTGGGAGATGATCAATTATATAATACAATTGTTACTGCACATGCTTTTGTTATAATTTTTTTTTTTGTTATACCTATTATAATTGGAGGATTTGGTAATTGATTATTGCCATTAATATTAGGGGCTCCGGATATGGCTTTCCCCCGGATGAATAATATGAGGTTTTGGTTATTACCTCCTGCTTTGTTATTATTGTTAGGTTCAGCTGCTGTGGAAGGGGGGGCTGGTACAGGATGAACAGTTTATCCTCCACTTGCTTCGAATGTTGCCCATGCAGGGGGGTCAGTGGATATAACGATTTTTTCTTTGCATTTGGCTGGTGCATCTTCTATTTTAGGTGCAGTTAATTTTATTACTACTGTGATTAATATGCGATGGTATGGAATATTGTTTGAACGTCTTCCTCTTTTTGTATGATCTATTTTTATTACTGTTATTTTGCTTTTATTATCTTTGCC
>LO15
GGGTTAAGTTTGTTAATTCGGGCAGAATTAGGACAGCCTGGGAGCTTGTTGGGAGATGATCAATTATATAATACAATTGTTACTGCACATGCTTTTGTTATAATTTTTTTTTTTGTTATACCTATTATAATTGGAGGATTTGGTAATTGATTATTGCCATTAATATTAGGGGCTCCGGATATGGCTTTTCCCCGGATGAATAATATGAGGTTTTGGTTATTACCTCCTGCTTTGTTATTATTGTTAGGTTCAGCTGCTGTGGAAGGGGGGGCTGGTACAGGATGAACAGTTTATCCTCCACTTGCTTCGAATGTTGCCCATGCAGGGGGGTCAGTGGATATAACGATTTTTTCTTTGCATTTGGCTGGTGCATCTTCTATTTTAGGTGCAGTTAATTTTATTACTACTGTAATTAATATGCGATGGTATGGAATATTGTTTGAACGTCTTCCTCTTTTTGTATGATCTATTTTTATTACTGTTATTTTGCTTTTATTATCTTTGCC
>LO16
GGGTTAAGTTTGTTAATTCGGGCAGAATTAGGACAGCCTGGGAGCTTGTTGGGAGATGATCAATTATATAATACAATTGTTACTGCACATGCTTTTGTTATAATTTTTTTTTTTGTTATACCTATTATAATTGGAGGATTTGGTAATTGATTATTGCCATTAATATTAGGGGCTCCGGATATGGCTTTTCCTCGGATGAATAATATGAGATTTTGGTTATTACCTCCTGCTTTGTTATTATTGTTAGGTTCAGCTGCTGTGGAGGGGGGGGCTGGTACAGGATGAACAGTTTATCCTCCACTTGCTTCGAATGTTGCCCATGCAGGGGGGTCAGTGGATATAACGATTTTTTCTTTGCATTTGGCTGGTGCATCTTCTATTTTAGGTGCAGTTAATTTTATTACTACTGTAATTAATATGCGATGGTATGGAATATTGTTTGAACGTCTTCCTCTTTTTGTATGATCCATTTTTATTACCGTTATTTTGCTTTTATTATCTTTGCC
>LO17
GGGTTAAGTTTGTTAATTCGGGCAGAATTAGGACAGCCTGGGAGCTTGTTAGGAGATGATCAATTATATAATACAATTGTTACTGCACATGCTTTTGTTATAATTTTTTTTTTTGTTATACCTATTATAATTGGAGGATTTGGTAATTGATTATTGCCATTAATATTAGGGGCTCCGGATATGGCTTTTCCCCGGATGAATAATATGAGATTTTGGTTATTACCTCCTGCTTTGTTATTATTGTTAGGTTCAGCTGCTGTGGAGGGGGGGGCTGGTACAGGATGAACAGTTTATCCTCCACTTGCTTCGAATGTTGCCCATGCAGGGGGGTCAGTGGATATAACGATTTTTTCTTTGCATTTGGCTGGTGCATCTTCTATTTTAGGTGCAGTTAATTTTATTACTACTGTAATTAATATGCGATGGTATGGAATATTGTTTGAACGTCTTCCTCTTTTTGTATGATCTATTTTTATTACCGTTATTTTGCTTTTATTATCTTTGCC
>LO18
GGGTTAAGTTTGTTAATTCGGGCAGAATTAGGACAGCCTGGGAGCTTGTTGGGAGATGATCAATTATATAATACAATTGTTACTGCACATGCTTTTGTTATAATTTTTTTTTTTGTTATACCTATTATAATTGGAGGATTTGGTAATTGATTATTGCCATTAATATTAGGGGCTCCGGATATGGCTTTCCCCCGGATGAATAATATGAGGTTTTGGTTATTACCTCCTGCTTTGTTATTATTGTTAGGTTCAGCTGCTGTGGAAGGGGGGGCTGGTACGGGATGAACAGTTTATCCTCCACTTGCTTCGAATGTTGCCCATGCAGGGGGGTCAGTGGATATAACGATTTTTTCTTTGCATTTGGCTGGTGCATCCTCTATTTTAGGTGCAGTTAATTTTATTACTACTGTAATTAATATGCGATGGTATGGAATATTGTTTGAACGTCTTCCTCTTTTTGTATGATCTATTTTTATTACTGTTATTTTGCTTTTATTATCTTTGCC
>LO19
GGGTTAAGTTTGTTAATTCGGGCAGAATTAGGACAGCCTGGGAGCTTGTTGGGAGATGATCAATTATATAATACAATTGTTACTGCACATGCTTTTGTTATAATTTTTTTTTTTGTTATACCTATTATAATTGGAGGATTTGGTAATTGATTATTGCCATTAATATTAGGGGCTCCGGATATGGCTTTTCCCCGGATGAATAATATGAGATTTTGGTTATTACCTCCTGCTTTGTTATTATTGTTAGGTTCAGCTGCTGTGGAGGGGGGGGCTGGTACAGGATGAACAGTTTATCCTCCACTTGCTTCGAATGTTGCCCATGCAGGGGGGTCAGTGGATATAACGATTTTTTCTTTGCATTTGGCTGGTGCATCTTCTATTTTAGGTGCAGTTAATTTTATTACTACTGTAATTAATATGCGATGGTATGGAATATTGTTTGAACGTCTTCCTCTTTTTGTATGATCTATTTTTATTACCGTTATTTTGCTTTTATTATCTTTGCC
>LO4
GGGCTGAGTTTATTAATTCGAGCTGAATTGGGGCAACCTGGAAGATTGTTGGGTGATGACCAGCTTTATAATACTATTGTTACTGCGCATGCGTTTGTTATGATTTTTTTTTTTGTTATACCGATTATGATTGGGGGTTTTGGTAATTGGTTGTTACCCTTAATATTGGGTGCGCCGGACATGGCTTTTCCTCGGATAAACAATATAAGATTTTGATTGTTACCACCTGCTTTGTTGTTGTTGTTAGGGTCGGCTGCTGTGGAGGGGGGTGCTGGCACAGGTTGGACTGTTTACCCACCTTTAGCTTCGAATGTTGCCCACGCCGGGGGGTCAGTGGATATAACAATTTTTTCTTTACATTTGGCTGGTGCATCTTCTATTTTAGGTGCAGTTAATTTTATTACAACGGTTATTAATATACGATGATATGGTATGTTATTTGAGCGTCTTCCTCTTTTTGTTTGATCTATTTTTATTACGGTTATTTTGTTGTTGTTGTCTTTACC
>LO11
GGGCTGAGTTTATTAATTCGAGCTGAATTGGGGCAACCTGGAAGATTGTTGGGTGACGACCAGCTTTATAATACTATTGTTACTGCGCATGCGTTTGTTATGATTTTTTTTTTTGTTATACCGATTATGATTGGAGGTTTTGGTAATTGGTTGTTACCCTTAATATTGGGTGCGCCGGACATGGCTTTTCCTCGGATAAACAATATAAGATTTTGATTGTTACCACCTGCTTTGTTGTTGTTGTTAGGGTCGGCTGCTGTGGAGGGGGGTGCTGGTACAGGTTGGACTGTTTATCCACCTTTAGCTTCGAATGTTGCCCACGCCGGGGGGTCAGTGGATATAACAATTTTTTCTTTACATTTGGCTGGTGCATCTTCTATTTTAGGTGCAGTTAATTTTATTACAACGGTTATTAATATACGATGATATGGTATGTTATTTGAGCGTCTTCCTCTTTTTGTTTGATCTATTTTTATTACGGTTATTTTGTTGTTGTTGTCTTTACC
>POR1
GGGCTGAGTTTATTAATTCGAGCTGAATTGGGGCAACCTGGAAGATTGTTGGGTGATGACCAGCTTTATAATACTATTGTTACTGCGCATGCGTTTGTTATGATTTTTTTTTTTGTTATACCGATTATGATTGGAGGTTTTGGTAATTGGTTGTTACCCTTAATATTGGGTGCGCCGGACATGGCTTTTCCTCGGATAAACAATATAAGATTTTGATTGTTACCACCTGCTTTGTTGTTGTTGTTAGGGTCGGCTGCTGTGGAGGGGGGTGCTGGTACAGGTTGGACTGTTTACCCACCTTTAGCTTCGAATGTTGCCCACGCCGGGGGGTCAGTGGATATAACAATTTTTTCTTTACATTTGGCTGGTGCATCTTCTATTTTAGGTGCAGTTAATTTTATTACAACGGTTATTAATATACGATGATATGGTATGTTATTTGAGCGTCTTCCTCTTTTTGTTTGATCTATTTTTATTACGGTTATTTTGTTGTTGTTGTCTTTACC
>POR2
GGGCTGAGTTTATTAATTCGAGCTGAATTGGGGCAACCTGGAAGATTGTTGGGTGATGACCAGCTTTATAATACTATTGTTACTGCGCATGCGTTTGTTATGATTTTTTTTTTTGTTATACCGATTATGATTGGAGGTTTTGGTAATTGGTTGTTACCCTTAATATTGGGTGCGCCGGACATGGCTTTTCCTCGGATAAACAATATAAGATTTTGGTTGTTACCACCTGCTTTGTTGTTGTTGTTAGGGTCGGCTGCTGTGGAGGGGGGTGCTGGTACAGGTTGGACTGTTTACCCACCTTTAGCTTCGAATGTTGCCCACGCCGGGGGGTCAGTGGATATAACAATTTTTTCTTTACATTTGGCTGGTGCATCTTCTATTTTAGGTGCAGTTAATTTTATTACAACGGTTATTAATATACGATGATATGGTATGTTATTTGAGCGTCTTCCTCTTTTTGTTTGATCTATTTTTATTACGGTTATTTTGTTGTTGTTGTCTTTACC
>POR3
GGGTTAAGTTTGTTAATTCGGGCAGAATTAGGACAGCCTGGGAGCTTGTTGGGAGATGATCAATTATATAATACAATTGTTACTGCACATGCTTTTGTTATAATTTTTTTTTTTGTTATACCTATTATAATTGGAGGATTTGGTAATTGATTATTGCCATTAATATTAGGGGCTCCGGATATGGCTTTTCCCCGGATGAATAATATGAGGTTTTGGTTATTACCTCCTGCTTTGTTATTATTGTTAGGTTCAGCTGCTGTGGAAGGGGGGGCTGGTACAGGATGAACAGTTTATCCTCCACTTGCTTCGAATGTTGCCCATGCAGGGGGGTCAGTGGATATAACGATTTTTTCTTTGCATTTGGCTGGTGCATCTTCTATTTTAGGTGCAGTTAATTTTATTACTACCGTAATTAATATGCGATGGTATGGAATATTGTTTGAACGTCTTCCTCTTTTTGTATGATCTATTTTTATTACTGTTATTTTGCTTTTATTATCTTTGCC
>POR4
GGGTTAAGTTTGTTAATTCGGGCAGAATTAGGACAGCCTGGGAGCTTGTTGGGAGATGATCAATTATATAATACAATTGTTACTGCACATGCTTTTGTTATAATTTTTTTTTTTGTTATACCTATTATAATTGGAGGATTTGGTAATTGATTATTGCCATTAATATTAGGGGCTCCGGATATGGCTTTTCCCCGGATGAATAATATGAGGTTTTGGTTATTACCTCCTGCTTTGTTATTATTGTTAGGTTCAGCTGCTGTGGAAGGGGGGGCTGGTACAGGATGAACAGTTTATCCTCCACTTGCTTCGAATGTTGCCCATGCAGGGGGGTCAGTGGATATAACGATTTTTTCTTTGCATTTGGCTGGTGCATCTTCTATTTTAGGTGCAGTTAATTTTATTACTACTGTAATTAATATGCGATGGTATGGAATATTGTTTGAACGTCTTCCTCTTTTTGTATGATCTATTTTTATTACTGTTATTTTGCTTTTATTATCTTTGCC
>POR5
GGGTTAAGTTTGTTAATTCGGGCAGAATTAGGACAGCCTGGGAGCTTGTTGGGAGATGATCAATTATATAATACAATTGTTACTGCACATGCTTTTGTTATAATTTTTTTTTTTGTTATACCTATTATAATTGGAGGATTTGGTAATTGATTATTGCCATTAATATTAGGGGCTCCGGATATGGCTTTTCCCCGGATGAATAATATGAGGTTTTGGTTATTACCTCCTGCTTTGTTATTATTGTTGGGTTCAGCTGCTGTGGAAGGGGGGGCTGGTACAGGATGAACAGTTTATCCTCCACTTGCTTCGAATGTTGCCCATGCAGGGGGGTCAGTGGATATAACGATTTTTTCTTTGCATTTGGCTGGTGCATCTTCTATTTTAGGTGCAGTTAATTTTATTACTACTGTAATTAATATGCGATGGTATGGAATATTGTTTGAACGTCTTCCTCTTTTTGTATGATCTATTTTTATTACTGTTATTTTGCTTTTATTATCTTTGCC
>POR6
GGGTTAAGTTTGTTAATTCGGGCAGAATTAGGACAGCCTGGGAGCTTGTTGGGAGATGATCAATTATATAATACAATTGTTACTGCACATGCTTTTGTTATAATTTTTTTTTTTGTTATACCTATTATAATTGGAGGATTTGGTAATTGATTATTGCCATTAATATTAGGGGCTCCGGATATGGCTTTTCCCCGGATGAATAATATGAGGTTTTGGTTATTACCTCCTGCTTTGTTATTATTGTTAGGTTCAGCTGCTGTGGAAGGGGGGGCTGGTACAGGATGAACAGTTTATCCTCCACTTGCTTCGAATGTTGCCCATGCAGGGGGGTCAGTGGATATAACGATTTTTTCTTTGCATTTGGCTGGTGCATCTTCTATTTTAGGTGCAGTTAATTTTATTACTACTGTAATTAATATGCGATGGTATGGAATATTGTTTGAACGTCTTCCTCTTTTTGTATGATCTATTTTTATTACTGTTATTTTGCTTTTATTATCTTTGCC
>POR7
GGGTTAAGTTTGTTAATTCGGGCAGAATTAGGACAGCCTGGGAGCTTGTTGGGAGATGATCAATTATATAATACAATTGTTACTGCACATGCTTTTGTTATAATTTTTTTTTTTGTTATACCTATTATAATTGGAGGATTTGGTAATTGATTATTGCCATTAATATTAGGGGCTCCGGATATGGCTTTTCCTCGGATGAATAATATGAGATTTTGGTTATTACCTCCTGCTTTGTTATTATTGTTAGGTTCAGCTGCTGTGGAGGGGGGGGCTGGTACAGGATGAACAGTTTATCCTCCACTTGCTTCGAATGTTGCCCATGCAGGAGGGTCAGTGGATATAACGATTTTTTCTTTGCATTTGGCTGGTGCATCTTCTATTTTAGGTGCAGTTAATTTTATTACTACTGTGATTAATATGCGATGGTATGGAATATTGTTTGAACGTCTTCCTCTTTTTGTATGATCCATTTTTATTACCGTTATTTTGCTTTTATTATCTTTGCC
>POR8
GGGTTAAGTTTGTTAATTCGGGCAGAATTAGGACAGCCTGGGAGCTTGTTGGGAGATGATCAATTATATAATACAATTGTTACTGCACATGCTTTTGTTATAATTTTTTTTTTTGTTATACCTATTATAATTGGAGGATTTGGTAATTGATTATTGCCATTAATATTAGGGGCTCCGGATATGGCTTTTCCCCGGATGAATAATATGAGGTTTTGGTTATTACCTCCTGCTTTGTTATTATTGTTAGGTTCAGCTGCTGTGGAAGGGGGGGCTGGTACAGGATGAACAGTTTATCCTCCACTTGCTTCGAATGTTGCCCATGCAGGGGGGTCAGTGGATATAACGATTTTTTCTTTGCATTTGGCTGGTGCATCTTCTATTTTAGGTGCAGTTAATTTTATTACTACTGTAATTAATATGCGATGGTATGGAATATTGTTTGAACGTCTTCCTCTTTTTGTATGATCTATTTTTATTACTGTTATTTTGCTTTTATTATCTTTGCC
>POR9
GGGTTAAGTTTGTTAATTCGGGCAGAATTAGGACAGCCTGGGAGCTTGTTGGGAGATGATCAATTATATAATACAATTGTTACTGCACATGCTTTTGTTATAATTTTTTTTTTTGTTATACCTATTATAATTGGAGGATTTGGTAATTGATTATTGCCATTAATATTAGGGGCTCCGGATATGGCTTTTCCTCGGATGAATAATATGAGATTTTGGTTATTACCTCCTGCTTTGTTATTATTGTTAGGTTCAGCTGCTGTGGAGGGGGGGGCTGGTACAGGATGAACAGTTTATCCTCCACTTGCTTCGAATGTTGCCCATGCAGGGGGGTCAGTGGATATAACGATTTTTTCTTTGCATTTGGCTGGTGCATCTTCTATTTTAGGTGCAGTTAATTTTATTACTACTGTAATTAATATGCGATGGTATGGAATATTGTTTGAACGTCTTCCTCTTTTTGTATGATCCATTTTTATTACCGTTATTTTGCTTTTATTATCTTTGCC
>PS1
GGGCTGAGTTTATTAATTCGAGCTGAATTGGGGCAACCTGGAAGATTGTTAGGGGATGACCAGCTTTATAATACTATTGTTACTGCGCATGCGTTTGTTATGATTTTTTTTTTTGTTATACCGATTATGATTGGAGGTTTTGGTAATTGGTTGTTGCCCTTAATATTGGGTGCGCCGGACATGGCTTTTCCTCGGATAAACAATATAAGATTTTGATTGTTACCACCTGCTTTGTTGTTGTTGTTAGGGTCGGCTGCTGTGGAGGGGGGTGCTGGTACAGGTTGGACTGTTTACCCACCTTTAGCTTCGAATGTTGCTCACGCCGGAGGGTCAGTGGATATAACAATTTTTTCTTTACATTTGGCTGGTGCATCTTCTATTTTAGGTGCAGTTAATTTTATTACAACGGTTATTAATATACGATGATATGGTATGTTATTTGAGCGTCTTCCTCTTTTTGTTTGATCTATTTTTATTACGGTTATTTTGTTGTTGTTGTCTTTACC
>PS2
GGGCTGAGTTTATTAATTCGAGCTGAATTGGGGCAACCTGGAAGATTGTTGGGTGATGACCAGCTTTATAATACTATTGTTACTGCGCATGCGTTTGTTATGATTTTTTTTTTTGTTATACCGATTATGATTGGAGGTTTTGGTAATTGGTTGTTACCCTTAATATTGGGTGCGCCGGACATGGCTTTTCCTCGGATAAACAATATAAGATTTTGATTGTTACCACCTGCTTTGTTGTTGTTGTTAGGGTCGGCTGCTGTGGAGGGGGGTGCTGGTACAGGTTGGACTGTTTACCCACCTTTAGCTTCGAATGTTGCCCACGCCGGGGGGTCAGTGGATATAACAATTTTTTCTTTACATTTGGCTGGTGCATCTTCTATTTTAGGTGCAGTTAATTTTATTACAACGGTTATTAATATACGATGATATGGTATGTTATTTGAGCGTCTTCCTCTTTTTGTTTGATCTATTTTTATTACGGTTATTTTGTTGTTGTTGTCTTTACC
>PS3
GGGCTGAGTTTATTAATTCGAGCTGAATTGGGGCAACCTGGAAGATTGTTGGGTGATGACCAGCTTTATAATACTATTGTTACTGCGCATGCGTTTGTTATGATTTTTTTTTTTGTTATACCGATTATGATTGGGGGTTTTGGTAATTGGTTGTTACCCTTAATATTGGGTGCGCCGGACATGGCTTTTCCTCGGATAAACAATATAAGATTTTGATTGTTACCACCTGCTTTGTTGTTGTTGTTAGGGTCGGCTGCTGTGGAGGGGGGTGCTGGCACAGGTTGGACTGTTTACCCACCTTTAGCTTCGAATGTTGCCCACGCCGGGGGGTCAGTGGATATAACAATTTTTTCTTTACATTTGGCTGGTGCATCTTCTATTTTAGGTGCAGTTAATTTTATTACAACGGTTATTAATATACGATGATATGGTATGTTATTTGAGCGTCTTCCTCTTTTTGTTTGATCCATTTTTATTACGGTTATTTTGTTGTTGTTGTCTTTACC
>PS4
GGGCTGAGTTTACTAATTCGAGCTGAATTGGGGCAACCTGGAAGATTGTTGGGTGATGACCAGCTTTATAATACTATTGTTACTGCGCATGCGTTTGTTATGATTTTTTTTTTTGTTATACCGATTATGATTGGAGGTTTTGGTAATTGGTTGTTACCCTTAATATTGGGTGCGCCGGACATGGCTTTTCCTCGGATAAACAATATAAGATTTTGATTGTTACCACCTGCTTTGTTGTTGTTGTTAGGGTCGGCTGCTGTGGAGGGGGGTGCTGGTACAGGTTGGACCGTTTACCCTCCTTTAGCTTCGAATGTTGCCCACGCCGGGGGGTCAGTGGATATAACAATTTTTTCTTTACATTTGGCTGGTGCATCTTCTATTTTAGGTGCAGTTAATTTTATTACAACGGTTATTAATATACGGTGATATGGTATGTTATTTGAGCGTCTTCCTCTTTTTGTTTGATCTATTTTTATTACGGTTATTTTGTTGTTGTTGTCTTTACC
>PS5
GGGCTGAGTTTATTAATTCGAGCTGAATTGGGGCAGCCTGGAAGATTGTTGGGTGATGACCAGCTTTATAATACTATTGTTACTGCGCATGCGTTTGTTATGATTTTTTTTTTTGTTATACCGATTATGATTGGAGGTTTTGGTAATTGGTTGTTACCCTTAATATTGGGTGCGCCGGACATGGCTTTTCCTCGGATAAACAATATAAGATTTTGATTGTTACCACCTGCTTTGTTGTTGTTGTTAGGGTCGGCTGCTGTGGAGGGGGGTGCTGGTACAGGTTGGACTGTTTACCCACCTTTAGCTTCGAATGTTGCCCACGCTGGGGGGTCAGTGGATATAACAATTTTTTCTTTACATTTGGCTGGTGCATCTTCTATTTTAGGTGCAGTTAATTTTATTACAACGGTTATTAATATACGATGATATGGTATGTTATTTGAGCGTCTTCCTCTTTTTGTTTGATCTATTTTTATTACGGTTATTTTGTTGTTGTTGTCTTTACC
>PS6
GGGCTGAGTTTATTAATTCGAGCTGAATTGGGGCAACCTGGAAGATTGTTGGGTGATGACCAGCTTTATAATACTATTGTTACTGCGCATGCGTTTGTTATGATTTTTTTTTTTGTTATACCGATTATGATTGGAGGTTTTGGTAATTGGTTGTTACCTTTAATATTGGGTGCGCCGGACATGGCTTTTCCTCGGATAAACAATATAAGATTTTGATTGTTACCACCTGCTTTGTTGTTGTTGTTAGGGTCGGCTGCTGTGGAGGGGGGTGCTGGTACAGGTTGGACTGTTTACCCACCTTTAGCTTCGAATGTTGCCCACGCTGGGGGGTCAGTGGATATAACAATTTTTTCTTTACATTTGGCTGGTGCATCTTCTATTTTAGGTGCAGTTAATTTTATTACAACGGTTATTAATATACGATGATATGGTATGTTATTTGAGCGTCTTCCTCTTTTTGTTTGATCTATTTTTATTACGGTTATTTTGTTGTTGTTGTCTTTACC
>PS7
GGGCTGAGTTTATTAATTCGAGCTGAATTGGGGCAACCTGGAAGATTGTTGGGTGATGACCAGCTTTATAATACTATTGTTACTGCGCATGCGTTTGTTATGATTTTTTTTTTTGTTATACCGATTATGATTGGAGGTTTTGGTAATTGGTTGTTACCCTTAATATTGGGTGCACCGGACATGGCTTTTCCTCGGATAAACAATATAAGATTTTGATTGTTACCACCTGCTTTGTTGTTGTTGTTAGGGTCGGCTGCTGTGGAGGGGGGTGCTGGTACAGGTTGGACTGTTTACCCGCCTTTAGCTTCGAATGTTGCCCACGCCGGGGGGTCAGTGGATATAACAATTTTTTCTTTACATTTGGCTGGTGCATCTTCTATTTTAGGTGCAGTTAATTTTATTACAACGGTTATTAATATACGGTGATATGGTATGTTATTTGAGCGTCTTCCTCTTTTTGTTTGATCTATTTTTATTACGGTTATTTTGTTGTTGTTGTCTTTACC
>PS8
GGGCTGAGTTTATTAATTCGAGCTGAATTGGGGCAACCTGGAAGATTGTTGGGTGATGACCAGCTTTATAATACTATTGTTACTGCGCATGCGTTTGTTATGATTTTTTTTTTTGTTATACCGATTATGATTGGAGGTTTTGGTAATTGGTTGTTACCCTTAATATTGGGTGCGCCGGACATGGCTTTTCCTCGGATAAACAATATAAGATTTTGATTGTTACCGCCTGCTTTGTTGTTGCTGTTAGGGTCGGCTGCTGTGGAGGGGGGTGCTGGTACAGGTTGGACTGTTTACCCACCTTTAGCTTCGAATGTTGCCCACGCCGGGGGGTCAGTGGATATAACAATTTTTTCTTTACATTTGGCTGGTGCATCTTCTATTTTAGGTGCAGTTAATTTTATTACAACGGTTATTAATATACGATGATATGGTATGTTATTTGAGCGTCTTCCTCTTTTTGTTTGATCTATTTTTATTACGGTTATTTTGTTGTTGTTGTCTTTACC
>PS9
GGGCTGAGTTTATTAATTCGAGCTGAATTGGGGCAACCTGGAAGATTGTTGGGTGATGACCAGCTTTATAATACTATTGTTACTGCGCATGCGTTTGTTATGATTTTTTTTTTTGTTATACCGATTATGATTGGAGGTTTTGGTAATTGGTTGTTACCCTTAATATTGGGTGCGCCGGACATGGCTTTTCCTCGGATAAACAATATAAGATTTTGATTGTTACCACCTGCTTTGTTGTTGTTGTTAGGGTCGGCTGCTGTGGAGGGGGGTGCTGGTACAGGTTGGACTGTTTACCCACCTTTAGCTTCGAATGTTGCCCACGCCGGGGGGTCAGTGGATATAACAATTTTTTCTTTACATTTGGCTGGTGCATCTTCTATTTTAGGTGCAGTTAATTTTATTACAACGGTTATTAACATACGATGATATGGTATGTTATTTGAGCGTCTTCCTCTTTTTGTTTGATCTATTTTTATTACGGTTATTTTGTTGTTATTGTCTTTACC
>PS10
GGGCTGAGTTTATTAATTCGAGCTGAATTGGGGCAACCTGGAAGATTGTTGGGTGATGACCAGCTTTATAATACTATTGTTACTGCGCATGCGTTTGTTATGATTTTTTTTTTTGTTATACCGATTATGATTGGAGGTTTTGGTAATTGGTTGTTACCATTAATATTGGGTGCGCCGGACATGGCTTTTCCTCGGATAAACAATATAAGATTTTGATTGTTACCACCTGCTTTGTTGTTGTTGTTAGGGTCGGCTGCTGTGGAGGGGGGTGCTGGTACAGGTTGGACTGTTTACCCACCTTTAGCTTCGAATGTTGCCCACGCCGGGGGGTCAGTGGATATAACAATTTTTTCTTTACATTTGGCTGGTGCATCTTCTATTTTAGGTGCAGTTAATTTTATTACAACGGTTATTAATATACGATGATATGGTATGTTATTTGAGCGTCTTCCTCTTTTTGTTTGATCTATTTTTATTACGGTTATTTTGTTGTTGTTGTCTTTACC
>PS11
GGGCTGAGTTTATTAATTCGAGCTGAATTGGGGCAACCTGGAAGATTGTTGGGTGATGACCAGCTTTATAATACTATTGTTACTGCGCATGCGTTTGTTATGATTTTTTTTTTTGTTATACCGATTATGATTGGAGGTTTTGGTAATTGGTTGTTACCCTTAATATTGGGTGCGCCGGACATGGCTTTTCCTCGGATAAACAATATAAGATTTTGGTTGTTACCACCTGCTTTGTTGTTGTTGTTAGGGTCGGCTGCTGTGGAGGGGGGTGCTGGTACAGGTTGGACTGTTTACCCACCTTTAGCTTCGAATGTTGCCCACGCCGGGGGGTCAGTGGATATAACAATTTTTTCTTTACATTTGGCTGGTGCATCTTCTATTTTAGGTGCAGTTAATTTTATTACAACGGTTATTAATATACGATGATATGGTATGTTATTTGAGCGTCTTCCTCTTTTTGTTTGATCTATTTTTATTACGGTTATTTTGTTGTTGTTGTCTTTACC
>PS12
GGGCTGAGTTTATTAATTCGAGCTGAATTGGGGCAACCTGGAAGGTTGTTGGGTGATGACCAGCTTTATAATACTATTGTTACTGCGCATGCGTTTGTTATGATTTTTTTTTTTGTTATACCGATTATGATTGGAGGTTTTGGTAATTGGTTGTTACCCTTAATATTGGGTGCGCCGGACATGGCTTTTCCTCGGATAAACAATATAAGATTTTGATTGTTACCACCTGCTTTGTTGTTGTTGTTAGGGTCGGCTGCTGTGGAGGGGGGTGCTGGTACAGGTTGGACTGTTTACCCACCTTTAGCTTCGAATGTTGCCCATGCCGGGGGGTCAGTGGATATAACAATTTTTTCTTTACATTTGGCTGGTGCATCTTCTATTTTAGGTGCAGTTAATTTTATTACAACGGTTATTAATATACGATGATATGGTATGTTATTTGAGCGTCTTCCTCTTTTTGTTTGATCTATTTTTATTACAGTTATTTTGTTGTTGTTGTCTTTACC
>PS13
GGGCTGAGTTTATTAATTCGAGCTGAATTGGGGCAACCTGGAAGATTGTTGGGTGATGACCAGCTTTATAATACTATTGTTACTGCGCATGCGTTTGTTATGATTTTTTTTTTTGTTATACCGATTATGATTGGAGGTTTTGGTAATTGGTTGTTACCCTTAATATTGGGTGCGCCGGACATGGCTTTTCCTCGGATAAACAATATAAGATTTTGATTGTTACCACCTGCTTTGTTGTTGTTGTTAGGGTCGGCTGCTGTGGAGGGGGGTGCTGGTACAGGTTGGACTGTTTACCCACCTTTAGCTTCGAATGTTGCCCACGCCGGGGGGTCAGTGGATATAACAATTTTTTCTTTACATTTGGCTGGTGCATCTTCTATTTTAGGTGCAGTTAATTTTATTACAACGGTTATTAATATACGATGATATGGTATGTTATTTGAGCGTCTTCCTCTTTTTGTTTGATCTATTTTTATTACGGTTATTTTGTTGTTGTTGTCTTTACC
>PS14
GGGCTGAGTTTATTAATTCGAGCTGAATTGGGGCAACCTGGAAGATTGTTGGGGGATGACCAGCTTTATAATACTATTGTTACTGCGCATGCGTTTGTTATGATTTTTTTTTTTGTTATACCGATTATGATTGGAGGTTTTGGTAATTGGTTGTTACCCTTAATATTGGGTGCGCCGGACATGGCTTTTCCTCGGATAAACAATATAAGATTTTGATTGTTACCACCTGCTTTGTTGTTGTTGTTAGGGTCGGCTGCTGTGGAGGGGGGTGCTGGTACAGGTTGGACTGTTTACCCACCTTTAGCTTCGAATGTTGCCCACGCCGGGGGGTCAGTGGATATAACAATTTTTTCTTTACATTTGGCTGGTGCATCTTCTATTTTAGGTGCAGTTAATTTTATTACAACGGTTATTAATATACGATGGTATGGTATGTTATTTGAGCGTCTTCCTCTTTTTGTTTGATCTATTTTTATTACGGTTATTTTGTTGTTGTTGTCTTTACC
>PS15
GGGCTGAGTTTATTAATTCGAGCTGAATTGGGGCAACCTGGAAGATTGTTGGGTGATGACCAGCTTTATAATACTATTGTTACTGCGCATGCGTTTGTTATGATTTTTTTTTTTGTTATACCGATTATGATTGGAGGTTTTGGTAATTGGTTGTTACCATTAATATTGGGTGCGCCGGACATGGCTTTTCCTCGGATAAACAATATAAGATTTTGATTGTTACCACCTGCTTTGTTGTTGTTGTTAGGGTCGGCTGCTGTGGAGGGGGGTGCTGGCACAGGTTGGACTGTTTACCCACCTTTAGCTTCGAATGTTGCCCACGCCGGGGGGTCAGTGGATATAACAATTTTTTCTTTACATTTGGCTGGTGCATCTTCTATTTTAGGTGCAGTTAATTTTATTACAACGGTTATTAATATACGATGATATGGTATGTTATTTGAGCGTCTTCCTCTTTTTGTTTGATCTATTTTTATTACGGTTATTTTGTTGTTGTTGTCTTTACC
>PS16
GGGCTGAGTTTATTAATTCGAGCTGAATTGGGGCAACCTGGAAGATTGTTGGGTGATGACCAGCTTTATAATACTATTGTTACTGCGCATGCGTTTGTTATGATTTTTTTTTTTGTTATACCGATTATGATTGGAGGTTTTGGTAATTGGTTGTTACCCTTAATATTGGGTGCGCCGGACATGGCTTTTCCTCGGATAAACAATATAAGATTTTGATTGTTACCACCTGCTTTGTTGTTGTTGTTAGGGTCGGCTGCTGTGGAGGGGGGTGCTGGTACAGGTTGGACTGTTTACCCGCCTTTAGCTTCGAATGTTGCCCACGCCGGGGGGTCAGTGGATATAACAATTTTTTCTTTACATTTGGCTGGTGCATCTTCTATTTTAGGTGCAGTTAATTTTATTACAACGGTTATTAATATACGATGATATGGTATGTTATTTGAGCGTCTTCCTCTTTTTGTTTGATCTATTTTTATTACGGTTATTTTGTTGTTGTTGTCTTTACC
>PS17
GGGCTGAGTTTATTAATTCGAGCTGAATTGGGGCAACCTGGAAGATTGTTGGGTGATGACCAGCTTTATAATACTATTGTTACTGCGCATGCGTTTGTTATGATTTTTTTTTTTGTTATACCGATTATGATTGGAGGTTTTGGTAATTGGTTGTTACCCTTAATATTGGGTGCGCCGGACATGGCTTTTCCTCGGATAAACAATATAAGATTTTGATTGTTACCACCTGCTTTGTTGTTGTTGTTAGGGTCGGCTGCTGTGGAGGGGGGTGCTGGTACAGGTTGGACTGTTTACCCTCCTTTAGCTTCGAATGTTGCCCACGCCGGGGGGTCAGTGGATATAACAATTTTTTCTTTACATTTGGCTGGTGCATCTTCTATTTTAGGTGCAGTTAATTTTATTACAACGGTTATTAATATACGATGATATGGTATGTTATTTGAGCGTCTTCCTCTTTTTGTTTGATCTATTTTTATTACGGTTATTTTGTTGTTGTTGTCTTTACC
>PS18
GGGCTGAGTTTATTAATTCGAGCTGAATTGGGGCAACCTGGAAGATTGTTGGGTGATGACCAGCTTTATAATACTATTGTTACTGCGCATGCGTTTGTTATGATTTTTTTTTTTGTTATACCGATTATGATTGGGGGTTTTGGTAATTGGTTGTTACCCTTAATATTGGGTGCGCCGGACATGGCTTTTCCTCGGATAAACAATATAAGATTTTGATTGTTACCACCTGCTTTGTTGTTGTTGTTAGGGTCGGCTGCTGTGGAGGGGGGTGCTGGCACAGGTTGGACTGTTTACCCACCTTTAGCTTCGAATGTTGCCCACGCCGGGGGGTCAGTGGATATAACAATTTTTTCTTTACATTTGGCTGGTGCATCTTCTATTTTAGGTGCAGTTAATTTTATTACAACGGTTATTAATATACGATGATATGGTATGTTATTTGAGCGTCTTCCTCTTTTTGTTTGATCTATTTTTATTACGGTTATTTTGTTGTTGTTGTCTTTACC
>GWB1
GGGCTGAGTTTATTAATTCGAGCTGAATTGGGGCAACCTGGAAGATTGTTGGGTGATGACCAGCTTTATAATACTATTGTTACTGCGCATGCGTTTGTTATGATTTTTTTTTTTGTTATACCGATTATGATTGGAGGTTTTGGTAATTGGTTGTTACCCTTAATATTGGGTGCGCCGGACATGGCTTTTCCTCGGATAAACAATATAAGATTTTGATTGTTACCACCTGCTTTGTTGTTGTTGTTAGGGTCGGCTGCTGTGGAGGGGGGTGCTGGTACAGGTTGGACTGTTTACCCACCTTTAGCTTCGAATGTTGCCCACGCCGGGGGGTCAGTGGATATAACAATTTTTTCTTTACATTTGGCTGGTGCATCTTCTATTTTAGGTGCAGTTAATTTTATTACAACGGTTATTAATATACGATGATATGGTATGTTATTTGAGCGTCTTCCTCTTTTTGTTTGATCTATTTTTATTACGGTTATTTTGTTGTTGTTGTCTTTACC
>GWB2
GGGCTGAGTTTATTAATTCGAGCTGAATTGGGGCAACCTGGAAGATTGTTGGGTGATGACCAGCTTTATAATACTATTGTTACTGCGCATGCATTTGTTATGATTTTTTTTTTTGTTATACCGATTATGATTGGAGGTTTTGGTAATTGGTTGTTACCCTTAATATTGGGTGCGCCGGACATGGCTTTTCCTCGGATAAACAATATAAGATTTTGATTGTTACCACCTGCTTTGTTGTTGTTGTTAGGGTCGGCTGCTGTGGAGGGGGGTGCTGGTACAGGTTGGACTGTTTACCCACCTTTAGCTTCGAATGTTGCCCACGCCGGGGGGTCAGTGGATATAACAATTTTTTCTTTACATTTGGCTGGTGCATCTTCTATTTTAGGTGCAGTTAATTTTATTACAACGGTTATTAATATACGATGATATGGTATGTTATTTGAGCGTCTTCCTCTTTTTGTTTGATCTATTTTTATTACGGTTATTTTGTTGTTGTTGTCTTTACC
>GWB3
GGGCTGAGTTTATTAATTCGAGCTGAATTGGGGCAACCTGGAAGATTGTTGGGTGATGACCAGCTTTATAATACTATTGTTACTGCGCATGCGTTTGTTATGATTTTTTTTTTTGTTATACCGATTATGATTGGAGGTTTTGGTAATTGGTTGTTACCCTTAATATTGGGTGCGCCGGACATGGCTTTTCCTCGGATAAACAATATAAGATTTTGGTTGTTACCACCTGCTTTGTTGTTGTTGTTAGGGTCGGCTGCTGTGGAGGGGGGTGCTGGTACAGGTTGGACTGTTTACCCACCTTTAGCTTCGAATGTTGCCCACGCCGGGGGGTCAGTGGATATAACAATTTTTTCTTTACATTTGGCTGGTGCATCTTCTATTTTAGGTGCAGTTAATTTTATTACAACGGTTATTAATATACGATGATATGGTATGTTATTTGAGCGTCTTCCTCTTTTTGTTTGATCTATTTTTATTACGGTTATTTTGTTGTTGTTGTCTTTACC
>GWB4
GGGCTGAGTTTATTAATTCGAGCTGAATTGGGGCAACCTGGAAGATTGTTGGGTGATGACCAGCTTTATAATACTATTGTTACTGCGCATGCGTTTGTTATGATTTTTTTTTTTGTTATACCGATTATGATTGGAGGTTTTGGTAATTGGTTGTTACCCTTAATATTGGGTGCACCGGACATGGCTTTTCCTCGGATAAACAATATAAGATTTTGATTGTTACCACCTGCTTTGTTGTTGTTGTTAGGGTCGGCTGCTGTGGAGGGGGGTGCTGGTACAGGTTGGACTGTTTACCCTCCTTTAGCTTCGAATGTTGCCCACGCCGGGGGGTCAGTGGATATAACAATTTTTTCTTTACATTTGGCTGGTGCATCTTCTATTTTAGGTGCAGTTAATTTTATTACAACGGTTATTAATATACGATGATATGGTATGTTATTTGAGCGTCTTCCTCTTTTTGTTTGATCTATTTTTATTACGGTTATTTTGTTGTTGTTGTCTTTACC
>GWB5
GGGCTGAGTTTATTAATTCGAGCTGAATTGGGGCAACCTGGAAGATTGTTGGGTGATGACCAGCTTTATAATACTATTGTTACTGCGCATGCGTTTGTTATGATTTTTTTTTTTGTTATACCGATTATGATTGGAGGTTTTGGTAATTGGTTGTTACCCTTAATATTGGGTGCGCCTGACATGGCTTTTCCTCGGATAAACAATATAAGATTTTGATTGTTACCACCTGCTTTGTTGTTGTTGTTAGGGTCGGCTGCTGTGGAGGGGGGTGCTGGTACAGGTTGGACTGTTTACCCACCTTTAGCTTCGAATGTTGCCCACGCCGGGGGGTCAGTGGATATAACAATTTTTTCTTTACATTTGGCTGGTGCATCTTCTATTTTAGGTGCAGTTAATTTTATTACAACGGTTATTAATATACGATGATATGGTATGTTATTTGAGCGTCTTCCTCTTTTTGTTTGATCTATTTTTATTACGGTTATTTTGTTGTTGTTGTCTTTACC
>GWB6
GGGCTGAGTTTATTAATTCGAGCTGAATTGGGGCAACCTGGAAGATTGTTGGGTGATGACCAGCTTTATAATACTATTGTTACTGCGCATGCGTTTGTTATGATTTTTTTTTTTGTTATACCGATTATGATTGGAGGTTTTGGTAATTGGTTGTTACCCTTAATATTGGGTGCGCCGGACATGGCTTTTCCTCGGATAAACAATATAAGATTTTGATTGTTACCACCTGCTTTGTTGTTGTTGTTAGGGTCGGCTGCTGTGGAGGGGGGTGCTGGTACAGGTTGGACTGTTTACCCACCTTTAGCTTCGAATGTTGCCCACGCCGGGGGGTCAGTGGATATAACAATTTTTTCTTTACATTTGGCTGGTGCATCTTCTATTTTAGGTGCAGTTAATTTTATTACAACGGTTATTAATATACGATGATATGGTATGTTATTTGAGCGTCTTCCTCTTTTTGTTTGATCTATTTTTATTACGGTTATTTTGTTGTTGTTGTCTTTACC
>GWB7
GGGCTGAGTTTATTAATTCGAGCTGAATTGGGGCAACCTGGAAGATTGTTGGGTGATGACCAGCTTTATAATACTATTGTTACTGCGCATGCGTTTGTTATGATTTTTTTTTTTGTTATACCGATTATGATTGGAGGTTTTGGTAATTGGTTGTTACCCTTAATATTGGGTGCGCCGGACATGGCTTTTCCTCGGATAAACAATATAAGATTTTGATTGTTACCACCTGCTTTGTTGTTGTTGTTAGGGTCGGCTGCTGTGGAGGGGGGTGCTGGTACAGGTTGGACCGTTTACCCTCCTTTAGCTTCGAATGTTGCCCACGCCGGGGGGTCAGTGGATATAACAATTTTTTCTTTACATTTGGCTGGTGCATCTTCTATTTTAGGTGCAGTTAATTTTATTACAACGGTTATTAATATACGATGATATGGTATGTTATTTGAGCGTCTTCCTCTTTTTGTTTGATCTATTTTTATTACGGTTATTTTGTTGTTGTTGTCTTTACC
>GWB8
GGGCTGAGTTTATTAATTCGAGCTGAATTGGGGCAACCTGGAAGATTGTTGGGTGATGACCAGCTTTATAATACTATTGTTACTGCGCATGCGTTTGTTATGATTTTTTTTTTTGTTATACCGATTATGATTGGAGGTTTTGGTAATTGGTTGTTACCCTTAATATTGGGTGCGCCGGACATGGCTTTTCCTCGGATAAACAATATAAGATTTTGATTGTTACCACCTGCTTTGTTGTTGTTGTTAGGGTCGGCTGCTGTGGAGGGGGGTGCTGGTACAGGTTGGACTGTTTACCCACCTTTAGCTTCGAATGTTGCCCACGCCGGGGGGTCAGTGGATATAACAATTTTTTCTTTACATTTGGCTGGTGCATCTTCTATTTTAGGTGCAGTTAATTTTATTACAACGGTTATTAATATACGATGATATGGTATGTTATTTGAGCGTCTTCCTCTTTTTGTTTGATCTATTTTTATTACGGTTATTTTGTTGTTGTTGTCTTTACC
>GWB9
GGGCTGAGTTTATTAATTCGAGCTGAATTGGGGCAACCTGGGAGATTGTTAGGGGATGACCAGCTTTATAATACTATTGTTACTGCGCATGCGTTTGTTATGATTTTTTTTTTTGTTATACCAATTATGATTGGAGGTTTTGGTAATTGGTTGTTACCCTTAATATTGGGTGCGCCGGACATGGCTTTTCCTCGGATAAACAATATAAGATTTTGATTGTTACCACCTGCTTTGTTGTTGTTGTTAGGGTCGGCTGCTGTGGAGGGGGGTGCTGGTACAGGTTGGACTGTTTACCCACCTTTAGCTTCGAATGTTGCCCACGCTGGAGGGTCAGTGGATATAACAATTTTTTCTTTACATTTGGCTGGTGCATCTTCTATTTTAGGTGCAGTTAATTTTATTACAACGGTTATTAATATACGATGATATGGTATGTTATTTGAGCGTCTTCCTCTTTTTGTTTGATCTATTTTTATTACTGTTATTTTGTTGTTGTTGTCTTTACC
>GWB10
GGGCTGAGTTTATTAATTCGAGCTGAATTGGGGCAACCTGGAAGATTGTTGGGTGATGACCAGCTTTATAATACTATTGTTACTGCGCATGCGTTTGTTATAATTTTTTTTTTTGTTATACCGATTATGATTGGAGGTTTTGGTAATTGGTTGTTACCCTTAATATTGGGTGCGCCGGACATGGCTTTTCCTCGGATAAACAATATAAGATTTTGATTGTTACCACCTGCTTTGTTGTTGTTGTTAGGGTCGGCTGCTGTGGAGGGGGGTGCTGGTACAGGTTGGACTGTTTACCCACCTTTAGCTTCGAATGTTGCCCACGCCGGGGGGTCAGTGGATATAACAATTTTTTCTTTACATTTGGCTGGTGCATCTTCTATTTTAGGTGCAGTTAATTTTATTACAACGGTTATTAATATACGATGATATGGTATGTTATTTGAGCGTCTTCCTCTTTTTGTTTGATCTATTTTTATTACGGTTATTTTGTTGTTGTTGTCTTTACC
>GWB11
GGGCTGAGTTTATTAATTCGAGCTGAATTGGGGCAACCCGGAAGATTGTTAGGGGATGACCAGCTTTATAATACTATTGTTACTGCGCATGCGTTTGTTATGATTTTTTTTTTTGTTATACCGATTATGATTGGAGGTTTTGGTAATTGGTTGTTGCCCTTAATATTGGGTGCGCCGGACATGGCTTTTCCTCGGATAAACAATATAAGATTTTGATTGTTACCACCTGCTTTGTTGTTGTTGTTAGGGTCGGCTGCTGTGGAGGGGGGTGCTGGTACAGGTTGGACTGTTTACCCGCCTTTAGCTTCGAATGTTGCCCACGCCGGAGGGTCAGTGGATATAACAATTTTTTCTTTACATTTGGCTGGTGCATCTTCTATTTTAGGTGCAGTTAATTTTATTACAACGGTTATTAATATACGATGATATGGTATGTTATTTGAGCGTCTTCCTCTTTTTGTTTGATCTATTTTTATTACGGTTATTTTGTTGTTGTTGTCTTTACC
>GWB12
GGGCTGAGTTTATTAATTCGAGCTGAATTGGGGCAACCTGGAAGATTGTTGGGTGATGACCAGCTTTATAATACTATTGTTACTGCGCATGCGTTTGTTATGATTTTTTTTTTTGTTATACCGATTATGATTGGAGGTTTTGGTAATTGGTTGTTACCCTTAATATTGGGTGCGCCGGACATGGCTTTTCCTCGGATAAACAATATAAGATTTTGATTGTTACCACCTGCTTTGTTGTTGTTGTTAGGGTCGGCTGCTGTGGAGGGGGGTGCTGGTACAGGTTGGACTGTTTACCCACCTTTAGCTTCGAATGTTGCCCACGCCGGGGGGTCAGTGGATATAACAATTTTTTCTTTACATTTGGCTGGTGCATCTTCTATTTTAGGTGCAGTTAATTTTATTACAACGGTTATTAATATACGATGATATGGTATGTTATTTGAGCGTCTTCCTCTTTTTGTTTGATCTATTTTTATTACGGTTATTTTGTTGTTGTTGTCTTTACC
>GWB13
GGGCTGAGTTTATTAATTCGAGCTGAATTGGGGCAACCTGGAAGATTGTTGGGCGATGACCAGCTTTATAATACTATTGTTACTGCGCATGCGTTTGTTATGATTTTTTTTTTTGTTATACCGATTATGATTGGAGGTTTTGGTAATTGGTTGTTACCCCTAATATTGGGTGCGCCGGACATGGCTTTTCCTCGGATAAATAATATAAGATTTTGATTGTTACCACCTGCTTTGTTGTTGTTGTTAGGGTCGGCTGCTGTGGAGGGGGGTGCTGGTACAGGTTGGACTGTTTACCCGCCTTTGGCTTCGAATGTTGCTCACGCCGGGGGGTCAGTGGATATAACAATTTTTTCTTTACATTTGGCTGGTGCATCTTCTATTTTAGGTGCAGTTAATTTTATTACAACGGTTATTAATATACGATGATATGGTATGTTATTTGAGCGTCTTCCTCTTTTTGTTTGATCTATTTTTATTACGGTTATTTTGTTGTTGTTGTCTTTACC
>GWB14
GGGCTGAGTTTATTAATTCGAGCTGAATTGGGGCAACCTGGAAGATTGTTGGGTGATGACCAGCTTTATAATACTATTGTTACTGCGCATGCGTTTGTTATGATTTTTTTTTTTGTTATACCGATTATGATTGGAGGTTTTGGTAATTGGTTGTTACCCTTAATATTGGGTGCGCCGGACATGGCTTTTCCTCGGATAAACAATATAAGATTTTGATTGTTACCACCTGCTTTGTTGTTGCTGTTAGGGTCGGCTGCTGTGGAGGGGGGTGCTGGTACAGGTTGGACTGTTTACCCACCTTTAGCTTCGAATGTTGCCCATGCCGGGGGGTCAGTGGATATAACAATTTTTTCTTTACATTTGGCTGGTGCATCTTCTATTTTAGGTGCAGTTAATTTTATTACAACGGTTATTAATATACGATGATATGGTATGTTATTTGAGCGTCTTCCTCTTTTTGTTTGATCTATTTTTATTACGGTTATTTTGTTGTTGTTGTCTTTACC
>GWB15
GGGCTGAGTTTATTAATTCGAGCTGAATTGGGGCAACCTGGAAGATTGTTGGGTGATGACCAGCTTTATAATACTATTGTTACTGCGCATGCGTTTGTTATGATTTTTTTTTTTGTTATACCGATTATGATTGGAGGTTTTGGTAATTGGTTGTTACCCTTAATATTGGGTGCGCCGGACATGGCTTTTCCTCGGATAAACAATATAAGATTTTGGTTGTTACCACCTGCTTTGTTGTTGTTGTTAGGGTCGGCTGCTGTGGAGGGGGGTGCTGGTACAGGTTGGACTGTTTACCCACCTTTAGCTTCGAATGTTGCCCACGCCGGGGGGTCAGTGGATATAACAATTTTTTCTTTACATTTGGCTGGTGCATCTTCTATTTTAGGTGCAGTTAATTTTATTACAACGGTTATTAATATACGATGATATGGTATGTTATTTGAGCGTCTTCCTCTTTTTGTTTGATCTATTTTTATTACGGTTATTTTGTTGTTGTTGTCTTTACC
>GWB16
GGGCTGAGTTTATTAATTCGAGCTGAATTGGGGCAACCTGGAAGATTGTTGGGTGATGACCAGCTTTATAATACTATTGTTACTGCGCATGCGTTTGTTATGATTTTTTTTTTTGTTATACCGATTATGATTGGAGGTTTTGGTAATTGGTTGTTACCCTTAATATTGGGTGCGCCGGACATGGCTTTTCCTCGGATAAACAATATAAGATTTTGATTGTTACCACCTGCTTTGTTGTTGTTGTTAGGGTCGGCTGCTGTGGAGGGGGGTGCTGGTACAGGTTGGACTGTTTATCCACCTTTAGCTTCGAATGTTGCCCACGCCGGGGGGTCAGTGGATATAACAATTTTTTCTTTACATTTGGCTGGTGCATCTTCTATTTTAGGTGCAGTTAATTTTATTACAACGGTTATTAATATACGGTGATATGGTATGTTATTTGAGCGTCTTCCTCTTTTTGTTTGATCTATTTTTATTACGGTTATTTTGTTGTTGTTGTCTTTACC
>GWB17
GGGCTGAGTTTATTAATTCGAGCTGAATTGGGGCAACCTGGAAGATTGTTGGGTGATGACCAGCTTTATAATACTATTGTTACTGCGCATGCGTTTGTTATGATTTTTTTTTTTGTTATACCGATTATGATTGGAGGTTTTGGTAATTGGTTGTTACCCTTAATATTGGGTGCGCCGGACATGGCTTTTCCTCGGATAAACAATATAAGATTTTGATTGTTACCACCTGCTTTGTTGTTGTTGTTAGGGTCGGCTGCTGTGGAGGGGGGTGCTGGTACAGGTTGGACTGTTTACCCACCTTTAGCTTCGAATGTTGCCCACGCCGGGGGGTCAGTGGATATAACAATTTTTTCTTTACATTTGGCTGGTGCATCTTCTATTTTAGGTGCAGTTAATTTTATTACAACGGTTATTAATATACGATGATATGGTATGTTATTTGAGCGTCTTCCTCTTTTTGTTTGATCTATTTTTATTACGGTTATTTTGTTGTTGTTGTCTTTACC
>GWB18
GGGCTGAGTTTATTAATTCGAGCTGAATTGGGGCAACCTGGAAGATTGTTGGGTGATGACCAGCTTTATAATACTATTGTTACTGCGCATGCGTTTGTTATGATTTTTTTTTTTGTTATACCGATTATGATTGGAGGTTTTGGTAATTGGTTGTTACCCTTAATATTGGGTGCGCCGGACATGGCTTTTCCTCGGATAAACAATATAAGATTTTGATTGTTACCACCTGCTTTGTTGTTGTTGTTAGGGTCGGCTGCTGTGGAGGGGGGTGCTGGTACAGGTTGGACTGTTTACCCACCTTTAGCTTCGAATGTTGCCCACGCCGGAGGGTCAGTGGATATAACAATTTTTTCTTTACATTTGGCTGGTGCATCTTCTATTTTAGGTGCAGTTAATTTTATTACAACGGTTATTAACATACGATGATATGGTATGTTATTTGAGCGTCTTCCTCTTTTTGTTTGATCTATTTTTATTACGGTTATTTTGTTGTTATTGTCTTTACC
>GWB19
GGGCTGAGTTTATTAATTCGAGCTGAATTGGGGCAACCTGGGAGATTGTTGGGTGATGACCAGCTTTATAATACTATTGTTACTGCGCATGCGTTTGTTATGATTTTTTTTTTTGTTATACCGATTATGATTGGAGGTTTTGGTAATTGGTTGTTACCCTTAATATTGGGTGCGCCGGACATGGCTTTTCCTCGGATAAACAATATAAGATTTTGATTGTTACCACCTGCTTTGTTGTTGTTGTTAGGGTCGGCTGCTGTGGAGGGGGGTGCTGGTACAGGTTGGACTGTTTACCCACCTTTAGCTTCGAATGTTGCCCACGCCGGGGGGTCAGTGGATATAACAATTTTTTCTTTACATTTGGCTGGTGCATCTTCTATTTTAGGTGCAGTTAATTTTATTACAACGGTTATTAATATACGATGATATGGTATGTTATTTGAGCGTCTTCCTCTTTTTGTTTGATCTATTTTTATTACGGTTATTTTGTTGTTGTTGTCTTTACC
>GWB20
GGGCTGAGTTTATTAATTCGAGCTGAATTAGGGCAACCTGGAAGATTGTTGGGTGATGACCAGCTTTATAATACTATTGTTACTGCGCATGCGTTTGTTATGATTTTTTTTTTTGTTATACCGATTATGATTGGAGGTTTTGGTAATTGGTTGTTACCCTTAATATTGGGTGCGCCTGACATGGCTTTTCCTCGAATAAACAATATAAGATTTTGATTGTTACCACCTGCTTTGTTGTTGTTGTTAGGGTCGGCTGCTGTGGAGGGGGGTGCTGGTACAGGTTGGACTGTTTACCCACCTTTAGCTTCGAATGTTGCCCACGCCGGGGGGTCAGTGGATATAACAATTTTTTCTTTACATTTGGCTGGTGCATCTTCTATTTTAGGTGCAGTTAATTTTATTACAACGGTTATTAATATACGATGATATGGTATGTTATTTGAGCGTCTTCCTCTTTTTGTTTGATCTATTTTTATTACGGTTATTTTGTTGTTGTTGTCTTTACC
>GWB21
GGGTTGAGTTTATTAATTCGAGCTGAATTGGGGCAACCTGGAAGATTGTTGGGTGATGACCAGCTTTATAATACTATTGTTACTGCGCATGCGTTTGTTATGATTTTTTTTTTTGTTATACCGATTATGATTGGAGGTTTTGGTAATTGGTTGTTACCCTTAATATTGGGTGCGCCGGACATGGCTTTTCCTCGGATAAACAATATAAGATTTTGATTGTTACCACCTGCTTTGTTGTTGTTGTTAGGGTCGGCTGCTGTGGAGGGGGGTGCTGGTACAGGTTGGACTGTTTACCCACCTTTAGCTTCGAATGTTGCCCACGCCGGGGGGTCAGTGGATATAACAATTTTTTCTTTACACTTGGCTGGTGCATCTTCTATTTTAGGTGCAGTTAATTTTATTACAACGGTTATTAATATACGATGATATGGTATGTTATTTGAGCGTCTTCCTCTTTTTGTTTGATCTATTTTTATTACGGTTATTTTGTTGTTGTTGTCTTTACC
>GWB22
GGGCTGAGTTTATTAATTCGAGCTGAATTGGGGCAACCTGGAAGATTGTTGGGTGATGACCAGCTTTATAATACTATTGTTACTGCGCATGCGTTTGTTATGATTTTTTTTTTTGTTATACCGATTATGATTGGAGGTTTTGGTAATTGGTTGTTACCCTTAATATTGGGTGCGCCGGACATGGCTTTTCCTCGGATAAACAATATAAGATTTTGATTGTTACCACCTGCTTTGTTGTTGTTGTTAGGGTCGGCTGCTGTGGAGGGGGGTGCTGGTACAGGTTGGACTGTTTACCCACCTTTAGCTTCGAATGTTGCCCACGCCGGGGGGTCAGTGGATATAACAATTTTTTCTTTACATTTGGCTGGTGCATCTTCTATTTTAGGTGCAGTTAATTTTATTACAACGGTTATTAATATACGATGATATGGTATGTTATTTGAGCGTCTTCCTCTTTTTGTTTGATCTATTTTTATTACGGTTATTTTGTTGTTGTTGTCTTTACC
>BH1
GGGCTGAGTTTATTAATTCGAGCTGAATTGGGGCAACCTGGAAGATTGTTGGGTGATGACCAGCTTTATAATACTATTGTTACTGCGCATGCGTTTGTTATGATTTTTTTTTTTGTTATACCGATTATGATTGGAGGTTTTGGTAATTGGTTGTTACCCTTAATATTGGGTGCGCCGGACATGGCTTTTCCTCGGATAAACAATATAAGATTTTGATTGTTACCACCTGCTTTGTTGTTGTTGTTAGGGTCGGCTGCTGTGGAGGGGGGTGCTGGTACAGGTTGGACTGTTTACCCTCCTTTAGCTTCGAATGTTGCCCACGCCGGGGGGTCAGTGGATATAACAATTTTTTCTTTACATTTGGCTGGTGCATCTTCTATTTTAGGTGCAGTTAATTTTATTACAACGGTTATTAATATACGATGATATGGTATGTTATTTGAGCGTCTTCCTCTTTTTGTTTGATCTATTTTTATTACGGTTATTTTGTTGTTGTTGTCTTTACC
>BH2
GGGCTGAGTTTATTAATTCGAGCTGAATTGGGGCAACCTGGAAGATTGTTGGGTGATGACCAGCTTTATAATACTATTGTTACTGCGCATGCGTTTGTTATGATTTTTTTTTTTGTTATACCGATTATGATTGGAGGTTTTGGTAATTGGTTGTTACCCTTAATATTGGGTGCGCCGGACATGGCTTTTCCTCGGATAAACAATATAAGATTTTGGTTGTTACCACCTGCTTTGTTGTTGTTGTTAGGGTCGGCTGCTGTGGAGGGGGGTGCTGGTACAGGTTGGACTGTTTACCCACCTTTAGCTTCGAATGTTGCCCACGCCGGGGGGTCAGTGGATATAACAATTTTTTCTTTACATTTGGCTGGTGCATCTTCTATTTTAGGTGCAGTTAATTTTATTACAACGGTTATTAATATACGATGATATGGTATGTTATTTGAGCGTCTTCCTCTTTTTGTTTGATCTATTTTTATTACGGTTATTTTGTTGTTGTTGTCTTTACC
>BH3
GGGCTGAGTTTATTAATTCGAGCTGAATTGGGGCAACCTGGAAGATTGTTGGGTGATGACCAGCTTTATAATACTATTGTTACTGCGCATGCGTTTGTTATGATTTTTTTTTTTGTTATACCGATTATGATTGGAGGTTTTGGTAATTGGTTGTTACCCTTAATATTGGGTGCGCCTGACATGGCTTTTCCTCGGATAAATAATATAAGATTTTGATTGTTACCACCTGCTTTGTTGTTGTTGTTAGGGTCGGCTGCTGTGGAGGGGGGTGCTGGTACAGGTTGGACTGTTTACCCACCTTTAGCTTCGAATGTTGCCCACGCCGGGGGGTCAGTGGATATAACAATTTTTTCTTTACATTTGGCTGGTGCATCTTCTATTTTAGGTGCAGTTAATTTTATTACAACGGTTATTAATATACGATGATATGGTATGTTATTTGAGCGTCTTCCTCTTTTTGTTTGATCTATTTTTATTACGGTTATTTTGTTGTTGTTGTCTTTACC
>BH4
GGGCTGAGTTTATTAATTCGAGCTGAATTGGGGCAACCTGGAAGATTGTTGGGTGATGACCAGCTTTATAATACTATTGTTACTGCGCATGCGTTTGTTATGATTTTTTTTTTTGTTATACCGATTATGATTGGAGGTTTTGGTAATTGGTTGTTACCCTTAATATTGGGTGCGCCGGACATGGCTTTTCCTCGGATAAACAATATAAGATTTTGGTTGTTACCACCTGCTTTGTTGTTGTTGTTAGGGTCGGCTGCTGTGGAGGGGGGTGCTGGTACAGGTTGGACTGTTTACCCACCTTTAGCTTCGAATGTTGCCCACGCCGGGGGGTCAGTGGATATAACAATTTTTTCTTTACATTTGGCTGGTGCATCTTCTATTTTAGGTGCAGTTAATTTTATTACAACGGTTATTAATATACGATGATATGGTATGTTATTTGAGCGTCTTCCTCTTTTTGTTTGATCTATTTTTATTACGGTTATTTTGTTGTTGTTGTCTTTACC
>BH5
GGGCTGAGTTTATTAATTCGAGCTGAATTGGGGCAACCTGGAAGATTGTTGGGTGATGACCAGCTTTATAATACTATTGTTACTGCGCATGCGTTTGTTATGATTTTTTTTTTTGTTATACCGATTATGATTGGAGGTTTTGGTAATTGGTTGTTACCCTTAATATTGGGTGCGCCGGACATGGCTTTTCCTCGGATAAACAATATAAGATTTTGGTTGTTACCACCTGCTTTGTTGTTGTTGTTAGGGTCGGCTGCTGTGGAGGGGGGTGCTGGTACAGGTTGGACTGTTTACCCACCTTTAGCTTCGAATGTTGCCCACGCCGGGGGGTCAGTGGATATAACAATTTTTTCTTTACATTTGGCTGGTGCATCTTCTATTTTAGGTGCAGTTAATTTTATTACAACGGTTATTAATATACGATGATATGGTATGTTATTTGAGCGTCTTCCTCTTTTTGTTTGATCTATTTTTATTACGGTTATTTTGTTGTTGTTGTCTTTACC
>MB1
GGGCTGAGTTTATTAATTCGAGCTGAATTGGGGCAACCTGGAAGATTGTTGGGTGATGACCAGCTTTATAATACTATTGTTACTGCGCATGCGTTTGTTATGATTTTTTTTTTTGTTATACCAATTATGATTGGAGGTTTTGGTAATTGGTTGTTACCCTTAATATTGGGTGCGCCGGACATGGCTTTTCCTCGGATAAACAATATAAGATTTTGATTGTTACCACCTGCTTTGTTGTTGTTGTTAGGGTCGGCTGCTGTGGAGGGGGGTGCTGGTACAGGTTGGACTGTTTACCCACCTTTAGCTTCGAATGTTGCCCACGCCGGGGGGTCAGTGGATATAACAATTTTTTCTTTACATTTGGCTGGTGCATCTTCTATTTTAGGTGCAGTTAATTTTATTACAACGGTTATTAATATACGATGATATGGTATGTTATTTGAGCGTCTTCCTCTTTTTGTTTGATCTATTTTTATTACGGTTATTTTGTTGTTGTTGTCTTTACC
>MB2
GGGCTGAGTTTATTAATTCGAGCTGAATTGGGGCAACCTGGAAGATTGTTAGGGGATGACCAGCTTTATAATACTATTGTTACTGCGCATGCGTTTGTTATGATTTTTTTTTTTGTTATACCGATTATGATTGGAGGTTTTGGTAATTGGTTGTTGCCCTTAATATTGGGTGCGCCGGACATGGCTTTTCCTCGGATAAACAATATAAGATTTTGATTGTTACCACCTGCTTTGTTGTTGTTGTTAGGGTCGGCTGCTGTGGAGGGGGGTGCTGGTACAGGTTGGACTGTTTACCCGCCTTTAGCTTCGAATGTTGCCCACGCCGGAGGGTCAGTGGATATAACAATTTTTTCTTTACATTTGGCTGGTGCATCTTCTATTTTAGGTGCAGTTAATTTTATTACAACGGTTATTAATATACGATGATATGGTATGTTATTTGAGCGTCTTCCTCTTTTTGTTTGATCTATTTTTATTACGGTTATTTTGTTGTTGTTGTCTTTACC
>MB3
GGGCTGAGTTTATTAATTCGAGCTGAATTGGGGCAACCTGGAAGATTGTTGGGTGATGACCAGCTTTATAATACTATTGTTACTGCGCATGCGTTTGTTATGATTTTTTTTTTTGTTATACCGATTATGATTGGGGGTTTTGGTAATTGGTTGTTACCCTTAATATTGGGTGCGCCGGACATGGCTTTTCCTCGGATAAACAATATAAGATTTTGATTGTTACCACCTGCTTTGTTGTTGTTGTTAGGGTCGGCTGCTGTGGAGGGGGGTGCTGGCACAGGTTGGACTGTTTACCCACCTTTAGCTTCGAATGTTGCCCACGCCGGGGGGTCAGTGGATATAACAATTTTTTCTTTACATTTGGCTGGTGCATCTTCTATTTTAGGTGCAGTTAATTTTATTACAACGGTTATTAATATACGATGATATGGTATGTTATTTGAGCGTCTTCCTCTTTTTGTTTGATCTATTTTTATTACGGTTATTTTGTTGTTGTTGTCTTTACC
>MB4
GGGCTGAGTTTATTAATTCGAGCTGAATTGGGGCAACCTGGAAGATTGTTGGGTGATGACCAGCTTTATAATACTATTGTTACTGCGCATGCGTTTGTTATGATTTTTTTTTTTGTTATACCGATTATGATTGGAGGTTTTGGTAATTGGTTGTTACCCTTAATATTGGGTGCGCCGGACATGGCTTTTCCTCGGATAAACAATATAAGATTTTGATTGTTACCACCTGCTTTGTTGTTGTTGTTAGGGTCGGCTGCTGTGGAGGGGGGTGCTGGTACAGGTTGGACTGTTTACCCTCCTTTAGCTTCGAATGTTGCCCACGCTGGGGGGTCAGTGGATATAACAATTTTTTCTTTACATTTGGCTGGTGCATCTTCTATTTTAGGTGCAGTTAATTTTATTACAACGGTTATTAATATACGATGATATGGTATGTTATTTGAGCGTCTTCCTCTTTTTGTTTGATCTATTTTTATTACGGTTATTTTGTTGTTGTTGTCTTTACC
>MB5
GGGCTGAGTTTATTAATTCGAGCTGAATTGGGGCAACCTGGAAGATTGTTGGGTGATGACCAGCTTTATAATACTATTGTTACTGCGCATGCGTTTGTTATGATTTTTTTTTTTGTTATACCGATTATGATTGGAGGTTTTGGTAATTGGTTGTTACCCTTAATATTGGGTGCGCCGGACATGGCTTTTCCTCGGATAAACAATATAAGATTTTGATTGTTACCACCTGCTTTGTTGTTGTTGTTAGGGTCGGCTGCTGTGGAGGGGGGTGCTGGTACAGGTTGGACTGTTTACCCACCCTTAGCTTCGAATGTTGCCCACGCCGGGGGGTCAGTGGATATAACAATTTTTTCTTTACATTTGGCTGGTGCATCTTCTATTTTAGGTGCAGTTAATTTTATTACAACGGTTATTAATATACGATGATATGGTATGTTATTTGAGCGTCTTCCTCTTTTTGTTTGATCTATTTTTATTACGGTTATTTTGTTGTTGTTGTCTTTACC
>MB6
GGGCTGAGTTTATTAATTCGAGCTGAATTGGGGCAACCTGGAAGATTGTTGGGTGATGACCAGCTTTATAATACTATTGTTACTGCGCATGCGTTTGTTATGATTTTTTTTTTTGTTATACCGATTATGATTGGAGGTTTTGGTAATTGGTTGTTACCCTTAATATTGGGTGCGCCGGACATGGCTTTTCCTCGGATAAACAATATAAGATTTTGGTTGTTACCACCTGCTTTGTTGTTGTTGTTAGGGTCGGCTGCTGTGGAGGGGGGTGCTGGTACAGGTTGGACTGTTTACCCACCTTTAGCTTCGAATGTTGCCCACGCCGGGGGGTCAGTGGATATAACAATTTTTTCTTTACATTTGGCTGGTGCATCTTCTATTTTAGGTGCAGTTAATTTTATTACAACGGTTATTAATATACGATGATATGGTATGTTATTTGAGCGTCTTCCTCTTTTTGTTTGATCTATTTTTATTACGGTTATTTTGTTGTTGTTGTCTTTACC
>MB7
GGGCTGAGTTTATTAATTCTAGCTGAATTGGGGCAACCTGGAAGATTGTTGGGTGATGACCAGCTTTATAATACTATTGTTACTGCGCATGCGTTTGTTATGATTTTTTTTTTTGTTATACCGATTATGATTGGAGGTTTTGGTAATTGGTTGTTACCCTTAATATTGGGTGCGCCGGACATGGCTTTTCCTCGGATAAACAATATAAGATTTTGATTGTTACCACCTGCTTTGTTGTTGTTGTTAGGGTCGGCTGCTGTGGAGGGGGGTGCTGGTACAGGTTGGACTGTTTACCCACCTTTAGCTTCGAATGTTGCCCACGCCGGGGGGTCAGTGGATATAACAATTTTTTCTTTACATTTGGCTGGTGCATCTTCTATTTTAGGTGCAGTTAATTTTATTACAACGGTTATTAATATACGATGATATGGTATGTTATTTGAGCGTCTTCCTCTTTTTGTTTGATCTATTTTTATTACGGTTATTTTGTTGTTGTTGTCTTTACC
>MB8
GGGCTGAGTTTATTAATTCGAGCTGAATTGGGGCAACCTGGAAGATTGTTGGGTGATGACCAGCTTTATAATACTATTGTTACTGCGCATGCGTTTGTTATGATTTTTTTTTTTGTTATACCGATTATGATTGGAGGTTTTGGTAATTGGTTGTTACCCTTAATATTGGGTGCGCCGGACATGGCTTTTCCTCGGATAAACAATATAAGATTTTGGTTGTTACCACCTGCTTTGTTGTTGTTGTTAGGGTCGGCTGCTGTGGAGGGGGGTGCTGGTACAGGTTGGACTGTTTACCCACCTTTAGCTTCGAATGTTGCCCACGCCGGGGGGTCAGTGGATATAACAATTTTTTCTTTACATTTGGCTGGTGCATCTTCTATTTTAGGTGCAGTTAATTTTATTACAACGGTTATTAATATACGATGATATGGTATGTTATTTGAGCGTCTTCCTCTTTTTGTTTGATCTATTTTTATTACGGTTATTTTGTTGTTGTTGTCTTTACC
>MB9
GGGCTGAGTTTATTAATTCGAGCTGAATTGGGGCAACCTGGAAGATTGTTGGGTGATGACCAGCTTTATAATACTATTGTTACTGCGCATGCGTTTGTTATGATTTTTTTTTTTGTTATACCGATTATGATTGGAGGTTTTGGTAATTGGTTGTTACCCTTAATATTGGGTGCGCCGGACATGGCTTTTCCTCGGATAAACAATATAAGATTTTGGTTGTTACCACCTGCTTTGTTGTTGTTGTTAGGGTCGGCTGCTGTGGAGGGGGGTGCTGGTACAGGTTGGACTGTTTACCCACCTTTAGCTTCGAATGTTGCCCACGCCGGGGGGTCAGTGGATATAACAATTTTTTCTTTACATTTGGCTGGTGCATCTTCTATTTTAGGTGCAGTTAATTTTATTACAACGGTTATTAATATACGATGATATGGTATGTTATTTGAGCGTCTTCCTCTTTTTGTTTGATCTATTTTTATTACGGTTATTTTGTTGTTGTTGTCTTTACC
>MB10
GGGCTGAGTTTATTAATTCGAGCTGAATTGGGGCAACCTGGAAGATTGTTGGGTGATGACCAGCTTTATAATACTATTGTTACTGCGCATGCGTTTGTTATGATTTTTTTTTTTGTTATACCGATTATGATTGGAGGTTTTGGTAATTGGTTGTTACCCTTAATATTGGGTGCGCCGGACATGGCTTTTCCTCGGATAAACAATATAAGATTTTGATTGTTACCACCTGCTTTGTTGTTGTTGTTAGGGTCGGCTGCTGTGGAGGGGGGTGCTGGTACAGGTTGGACTGTTTACCCACCTTTAGCTTCGAATGTTGCCCACGCCGGGGGGTCAGTGGATATAACAATTTTTTCTTTACATTTGGCTGGTGCATCTTCTATTTTAGGTGCAGTTAATTTTATTACAACGGTTATTAATATACGATGATATGGTATGTTATTTGAGCGTCTTCCTCTTTTTGTTTGATCTATTTTTATTACGGTTATTTTGTTGTTGTTGTCTTTACC
>MB11
GGGCTGAGTTTATTAATTCGAGCTGAATTGGGGCAACCTGGAAGATTGTTAGGGGATGACCAGCTTTATAATACTATTGTTACTGCGCATGCGTTTGTTATGATTTTTTTTTTTGTTATACCGATTATGATTGGAGGTTTTGGTAATTGGTTGTTACCCTTAATATTGGGTGCACCGGATATGGTTTTTCCTCGGATAAACAATATAAGATTTTGATTGTTACCACCTGCTTTGTTGTTGTTGTTAGGGTCGGCTGCTGTGGAGGGGGGTGCTGGCACGGGTTGGACTGTTTACCCACCTTTAGCTTCGAATGTTGCCCACGCTGGAGGGTCAGTGGATATAACAATTTTTTCTTTACATTTGGCTGGTGCATCTTCTATTTTAGGTGCAGTTAATTTTATTACAACGGTTATTAATATACGATGATATGGTATGTTATTTGAGCGTCTTCCTCTTTTTGTTTGATCTATTTTTATTACGGTTATTTTGTTGTTGTTGTCTTTACC
>MB12
GGGCTGAGTTTATTAATTCGAGCTGAATTGGGGCAACCTGGAAGATTGTTGGGTGATGACCAGCTTTATAATACTATTGTTACTGCGCATGCGTTTGTTATGATTTTTTTTTTTGTTATACCGATTATGATTGGAGGTTTTGGTAATTGGTTGTTACCCTTAATATTGGGTGCGCCGGACATGGCTTTTCCTCGGATAAACAATATAAGATTTTGATTGTTACCACCTGCTTTGTTGTTGTTGTTAGGGTCGGCTGCTGTGGAGGGGGGTGCTGGTACAGGTTGGACTGTTTACCCACCTTTAGCTTCGAATGTTGCCCACGCCGGGGGGTCAGTGGATATAACAATTTTTTCTTTACATTTGGCTGGTGCATCTTCTATTTTAGGTGCAGTTAATTTTATTACAACGGTTATTAATATACGATGATATGGTATGTTATTTGAGCGTCTTCCTCTTTTTGTTTGATCTATTTTTATTACGGTTATTTTGTTGTTGTTGTCTTTACC
>MB13
GGGCTGAGTTTATTAATTCGAGCTGAATTGGGGCAACCTGGAAGATTGTTAGGGGATGACCAGCTTTATAATACTATTGTTACTGCGCATGCGTTTGTTATGATTTTTTTTTTTGTTATACCGATTATGATTGGAGGTTTTGGTAATTGGTTGTTACCCTTAATATTGGGTGCGCCGGACATGGCTTTTCCTCGGATAAACAATATAAGATTTTGATTGTTACCACCTGCTTTGTTGTTGTTATTAGGGTCGGCTGCTGTGGAGGGGGGTGCTGGTACAGGTTGGACTGTTTACCCGCCTTTAGCTTCGAATGTTGCTCACGCCGGAGGGTCAGTGGATATAACAATTTTTTCTTTACATTTGGCTGGTGCATCTTCTATTTTAGGTGCAGTTAATTTTATTACAACGGTTATTAATATACGATGATATGGTATGTTATTTGAGCGTCTTCCTCTTTTTGTTTGATCTATTTTTATTACGGTTATTTTGTTGTTGTTGTCTTTACC
>MB14
GGGCTGAGTTTATTAATTCGAGCTGAATTGGGGCAACCTGGAAGATTGTTGGGTGATGACCAGCTTTATAATACTATTGTTACTGCGCATGCGTTTGTTATGATTTTTTTTTTTGTTATACCGATTATGATTGGAGGTTTTGGTAATTGGTTGTTACCCTTAATATTGGGTGCGCCGGACATGGCTTTTCCTCGGATAAACAATATAAGATTTTGATTGTTACCACCTGCTTTGTTGTTGTTGTTAGGGTCGGCTGCTGTGGAGGGGGGTGCTGGTACAGGTTGGACTGTTTACCCTCCTTTAGCTTCGAATGTTGCCCACGCCGGGGGGTCAGTGGATATAACAATTTTTTCTTTACATTTGGCTGGTGCATCTTCTATTTTAGGTGCAGTTAATTTTATTACAACGGTTATTAATATACGATGATATGGTATGTTATTTGAGCGTCTTCCTCTTTTTGTTTGATCTATTTTTATTACGGTTATTTTGTTGTTGTTGTCTTTACC
>MB15
GGGCTGAGTTTATTAATTCGAGCTGAATTGGGGCAACCTGGAAGATTGTTGGGTGATGACCAGCTTTATAATACTATTGTTACTGCGCATGCGTTTGTTATGATTTTTTTTTTTGTTATACCGATTATGATTGGAGGTTTTGGTAATTGGTTGTTACCCTTAATATTGGGTGCGCCGGATATGGCTTTTCCTCGGATAAACAATATAAGATTTTGGTTGTTACCACCTGCTTTGTTGTTGTTGTTAGGGTCGGCTGCTGTGGAGGGGGGTGCTGGTACAGGTTGGACTGTTTACCCACCTTTAGCTTCGAATGTTGCCCACGCTGGGGGGTCAGTGGATATAACAATTTTTTCTTTACATTTGGCTGGTGCATCTTCTATTTTAGGTGCAGTTAATTTTATTACAACGGTTATTAATATACGATGATATGGTATGTTATTTGAGCGTCTTCCTCTTTTTGTTTGATCTATTTTTATTACGGTTATTTTGTTGTTGTTGTCTTTACC
>MB16
GGGCTGAGTTTATTAATTCGAGCTGAATTGGGGCAACCTGGAAGATTGTTGGGTGATGACCAGCTTTATAATACTATTGTTACTGCGCATGCGTTTGTTATGATTTTTTTTTTTGTTATACCGATTATGATTGGAGGTTTTGGTAATTGGTTGTTACCCTTAATATTGGGTGCGCCGGACATGGCTTTTCCTCGGATAAACAATATAAGATTTTGATTGTTACCACCTGCTTTGTTGTTGTTGTTAGGGTCGGCTGCTGTGGAGGGGGGTGCTGGTACAGGTTGGACTGTTTACCCACCTTTAGCTTCGAATGTTGCCCACGCCGGGGGGTCAGTGGATATAACAATTTTTTCTTTACATTTGGCTGGTGCATCTTCTATTTTAGGTGCAGTTAATTTTATTACAACGGTTATTAATATACGATGATATGGTATGTTATTTGAGCGTCTTCCTCTTTTTGTTTGATCTATTTTTATTACGGTTATTTTGTTGTTGTTGTCTTTACC
>MB17
GGGCTGAGTTTATTAATTCGAGCTGAATTGGGGCAACCTGGAAGATTGTTGGGTGATGACCAGCTTTATAATACTATTGTTACTGCGCATGCGTTTGTTATGATTTTTTTTTTTGTTATACCGATTATGATTGGAGGTTTTGGTAATTGGTTGTTACCCTTAATATTGGGTGCGCCGGACATGGCTTTTCCTCGGATAAACAATATAAGATTTTGATTGTTACCACCTGCTTTGTTGTTGTTGTTAGGGTCGGCTGCTGTGGAGGGGGGTGCTGGTACAGGTTGGACTGTTTACCCACCTTTAGCTTCGAATGTTGCCCACGCCGGGGGGTCAGTGGATATAACAATTTTTTCTTTACATTTGGCTGGTGCATCTTCTATTTTAGGTGCAGTTAATTTTATTACAACGGTTATTAATATACGATGATATGGTATGTTATTTGAGCGTCTTCCTCTTTTTGTTTGATCTATTTTTATTACGGTTATTTTGTTGTTGTTGTCTTTACC
>MB18
GGGCTGAGTTTATTAATTCGAGCTGAATTGGGGCAACCTGGAAGATTGTTGGGTGATGACCAGCTTTATAATACTATTGTTACTGCGCATGCGTTTGTTATGATTTTTTTTTTTGTTATACCGATTATGATTGGAGGTTTTGGTAATTGGTTGTTACCCTTAATATTGGGTGCACCGGACATGGCTTTTCCTCGGATAAACAATATAAGATTTTGATTGTTACCACCTGCTTTGTTGTTGTTGTTAGGGTCGGCTGCTGTGGAGGGGGGTGCTGGTACAGGTTGGACTGTTTACCCACCTTTAGCTTCGAATGTTGCCCACGCCGGGGGGTCAGTGGATATAACAATTTTTTCTTTACATTTGGCTGGTGCATCTTCTATTTTAGGTGCAGTTAATTTTATTACAACGGTTATTAATATACGATGATATGGTATGTTATTTGAGCGTCTTCCTCTTTTTGTTTGATCTATTTTTATTACGGTTATTTTGTTGTTGTTGTCTTTACC
>BB1
GGGCTGAGTTTATTAATTCGAGCTGAATTGGGGCAACCTGGAAGATTGTTGGGTGATGACCAGCTTTATAATACTATTGTTACTGCGCATGCGTTTGTTATGATTTTTTTTTTTGTTATACCGATTATGATTGGAGGTTTTGGTAATTGGTTGTTACCCTTAATATTGGGTGCGCCGGACATGGCTTTTCCTCGGATAAACAATATAAGATTTTGATTGTTACCACCTGCTTTGTTGTTGTTGTTAGGGTCGGCTGCTGTGGAGGGGGGTGCTGGTACAGGTTGGACTGTTTACCCACCTTTAGCTTCGAATGTTGCCCACGCCGGGGGGTCAGTGGATATAACAATTTTTTCTTTACATTTGGCTGGTGCATCTTCTATTTTAGGTGCAGTTAATTTTATTACAACGGTTATTAACATACGATGATATGGTATGTTATTTGAGCGTCTTCCTCTTTTTGTTTGATCTATTTTTATTACGGTTATTTTGTTGTTATTGTCTTTACC
>BB2
GGGCTGAGTTTATTAATTCGAGCTGAATTGGGGCAACCTGGAAGATTGTTAGGGGATGACCAGCTTTATAATACTATTGTTACTGCGCATGCGTTTGTTATGATTTTTTTTTTTGTTATACCGATTATGATTGGAGGTTTTGGTAATTGGTTGTTACCCTTAATATTGGGTGCACCGGATATGGCTTTTCCTCGGATAAACAATATAAGATTTTGATTGTTACCACCTGCTTTGTTGTTGTTGTTAGGGTCGGCTGCTGTGGAGGGGGGTGCTGGCACGGGTTGGACTGTCTACCCACCTTTAGCTTCGAATGTTGCCCACGCTGGAGGGTCAGTGGATATAACAATTTTTTCTTTACATTTGGCTGGTGCATCTTCTATTTTAGGTGCAGTTAATTTTATTACAACGGTTATTAATATACGATGATATGGTATGTTATTTGAGCGTCTTCCTCTTTTCGTTTGATCTATTTTTATTACGGTTATTTTGTTGTTGTTGTCTTTACC
>BB3
GGGTTGAGTTTATTAATTCGAGCTGAATTGGGGCAACCTGGAAGATTGTTGGGTGATGACCAGCTTTATAATACTATTGTTACTGCGCATGCGTTTGTTATGATTTTTTTTTTTGTTATACCGATTATGATTGGAGGTTTTGGTAATTGGTTGTTACCCTTAATATTGGGTGCGCCGGACATGGCTTTTCCTCGGATAAACAATATAAGATTTTGATTGTTACCACCTGCTTTGTTGTTGTTGTTAGGGTCGGCTGCTGTGGAGGGGGGTGCTGGTACAGGTTGGACTGTTTACCCACCTTTAGCTTCGAATGTTGCCCACGCCGGGGGGTCAGTGGATATAACAATTTTTTCTTTACATTTGGCTGGTGCATCTTCTATTTTAGGTGCAGTTAATTTTATTACAACGGTTATTAATATACGATGATATGGTATGTTATTTGAGCGTCTTCCTCTTTTTGTTTGATCTATTTTTATTACGGTTATTTTATTGTTGTTGTCTTTACC
>BB4
GGGCTGAGTTTATTAATTCGAGCTGAATTGGGGCAACCTGGAAGATTGTTAGGGGATGACCAGCTTTATAATACTATTGTTACTGCGCATGCGTTTGTTATGATTTTTTTTTTTGTTATACCGATTATGATTGGAGGTTTTGGTAATTGGTTGTTACCCTTAATATTGGGTGCGCCGGACATGGCTTTTCCTCGGATAAACAATATAAGATTTTGATTGTTACCACCTGCTTTGTTGTTGTTATTAGGGTCGGCTGCTGTGGAGGGGGGTGCTGGTACAGGTTGGACTGTTTACCCACCTTTAGCTTCGAATGTTGCCCACGCTGGGGGGTCAGTGGATATAACAATTTTTTCTTTACATTTGGCTGGTGCATCTTCTATTTTAGGTGCAGTTAATTTTATTACAACGGTTATTAATATACGATGATATGGTATGTTATTTGAGCGTCTTCCTCTTTTTGTTTGATCTATTTTTATTACGGTTATTTTGTTGTTGTTGTCTTTACC
>BB5
GGGCTGAGTTTATTAATTCGAGCTGAATTGGGGCAACCTGGAAGATTGTTGGGTGATGACCAGCTTTATAATACTATTGTTACTGCGCATGCGTTTGTTATGATTTTTTTTTTTGTTATACCGATTATGATTGGAGGTTTTGGTAATTGGTTGTTACCCTTAATATTGGGTGCGCCGGACATGGCTTTTCCTCGGATAAACAATATAAGATTTTGATTGTTACCACCTGCTTTGTTGTTGTTGTTAGGGTCGGCTGCTGTGGAGGGGGGTGCTGGTACAGGTTGGACTGTTTACCCACCTTTAGCTTCGAATGTTGCCCACGCCGGGGGGTCAGTGGATATAACAATTTTTTCTTTACATTTGGCTGGTGCATCTTCTATTTTAGGTGCAGTTAATTTTATTACAACGGTTATTAATATACGATGATATGGTATGTTATTTGAGCGTCTTCCTCTTTTTGTTTGATCTATTTTTATTACGGTTATTTTGTTGTTGTTGTCTTTACC
>BB6
GGGCTGAGTTTATTAATTCGAGCTGAATTGGGGCAACCTGGAAGATTGTTGGGTGATGACCAGCTTTATAATACTATTGTTACTGCGCATGCGTTTGTTATGATTTTTTTTTTTGTTATACCAATTATGATTGGAGGTTTTGGTAATTGGTTGTTACCCTTAATATTGGGTGCGCCGGACATGGCTTTTCCTCGGATAAACAATATAAGATTTTGATTGTTACCACCTGCTTTGTTGTTGTTGTTAGGGTCGGCTGCTGTGGAGGGGGGTGCTGGTACAGGTTGGACTGTTTACCCACCTTTAGCTTCGAATGTTGCCCACGCCGGGGGGTCAGTGGATATAACAATTTTTTCTTTACATTTGGCTGGTGCATCTTCTATTTTAGGTGCAGTTAATTTTATTACAACGGTTATTAATATACGATGATATGGTATGTTATTTGAGCGTCTTCCTCTTTTTGTTTGATCTATTTTTATTACGGTTATTTTGTTGTTGTTGTCTTTACC
>BB7
GGGCTGAGTTTATTAATTCGAGCTGAATTGGGGCAACCTGGAAGATTGTTGGGTGATGACCAGCTTTATAATACTATTGTTACTGCGCATGCGTTTGTTATGATTTTTTTTTTTGTTATACCGATTATGATTGGAGGTTTTGGTAATTGGTTGTTACCCTTAATATTGGGTGCGCCGGACATGGCTTTTCCTCGGATAAACAATATAAGATTTTGATTGTTACCACCTGCTTTGTTGTTGTTGTTAGGGTCGGCTGCTGTGGAGGGGGGTGCTGGTACAGGTTGGACTGTTTACCCACCTTTAGCTTCGAATGTTGCCCACGCCGGTGGGTCAGTGGATATAACAATTTTTTCTTTACATTTGGCTGGTGCATCTTCTATTTTAGGTGCAGTTAATTTTATTACAACGGTTATTAATATACGATGATATGGTATGTTATTTGAGCGTCTTCCTCTTTTTGTTTGATCTATTTTTATTACGGTTATTTTGTTGTTGTTGTCTTTACC
>BB8
GGGCTGAGTTTATTAATTCGAGCTGAATTGGGGCAACCTGGAAGATTGTTGGGTGATGACCAGCTTTATAATACTATTGTTACTGCGCATGCGTTTGTTATGATTTTTTTTTTTGTTATACCGATTATGATTGGAGGTTTTGGTAATTGGTTGTTACCCTTAATATTGGGTGCGCCGGACATGGCTTTTCCTCGGATAAACAATATAAGATTTTGATTGTTACCACCTGCTTTGTTGTTGTTGTTAGGGTCGGCTGCTGTGGAGGGGGGTGCTGGCACAGGTTGGACTGTTTACCCACCTTTAGCTTCGAATGTTGCCCACGCTGGGGGGTCAGTGGATATAACAATTTTTTCTTTACATTTGGCTGGTGCATCTTCTATTTTAGGTGCAGTTAATTTTATTACAACGGTTATTAATATACGATGATATGGTATGTTATTTGAGCGTCTTCCTCTTTTTGTTTGATCTATTTTTATTACGGTTATTTTGTTGTTGTTGTCTTTACC
>BB9
GGGCTGAGTTTATTAATTCGAGCTGAATTGGGGCAACCTGGAAGATTGTTGGGTGATGACCAGCTTTATAATACTATTGTTACCGCGCATGCGTTTGTTATGATTTTTTTTTTTGTTATACCGATTATGATTGGAGGTTTTGGTAATTGGTTGTTACCATTAATATTGGGTGCGCCGGACATGGCTTTTCCTCGGATAAACAATATAAGATTTTGATTGTTACCACCTGCTTTGTTGTTGTTGTTAGGGTCGGCTGCTGTGGAGGGGGGTGCTGGTACAGGTTGGACTGTTTACCCACCTTTAGCTTCGAATGTTGCCCATGCCGGGGGGTCAGTGGATATAACAATTTTTTCTTTACATTTGGCTGGTGCATCTTCTATTTTAGGTGCAGTTAATTTTATTACAACGGTTATTAATATACGATGATATGGTATGTTATTTGAGCGTCTTCCTCTTTTTGTTTGATCTATTTTTATTACGGTTATTTTGTTGTTGTTGTCTTTACC
>BB10
GGGCTGAGTTTATTAATTCGAGCTGAATTGGGGCAACCTGGAAGATTGTTGGGTGATGACCAGCTTTATAATACTATTGTTACTGCGCATGCGTTTGTTATGATTTTTTTTTTTGTTATACCGATTATGATTGGAGGTTTTGGTAATTGGTTGTTACCCTTAATATTGGGTGCGCCGGACATGGCTTTTCCTCGGATAAACAATATAAGATTTTGATTGTTACCACCTGCTTTGTTGTTGTTGTTAGGGTCGGCTGCTGTGGAGGGGGGTGCTGGTACAGGTTGGACTGTTTACCCACCTTTAGCTTCGAATGTTGCCCACGCCGGGGGGTCAGTGGATATAACAATTTTTTCTTTACATTTGGCTGGTGCATCTTCTATTTTAGGTGCAGTTAATTTTATTACAACGGTTATTAATATACGATGATATGGTATGTTATTTGAGCGTCTTCCTCTTTTTGTTTGATCTATTTTTATTACGGTTATTTTGTTGTTGTTGTCTTTACC
>BB11
GGGCTGAGTTTATTAATTCGAGCTGAATTGGGGCAACCTGGAAGATTGTTGGGTGATGACCAGCTTTATAATACTATTGTTACTGCGCATGCGTTTGTTATGATTTTTTTTTTTGTTATACCGATTATGATTGGAGGTTTTGGTAATTGGTTGTTACCCTTAATATTGGGTGCGCCGGACATGGCTTTTCCTCGGATAAACAATATAAGATTTTGATTGTTACCACCTGCTTTGTTGTTGTTGTTAGGGTCGGCTGCTGTGGAGGGGGGTGCTGGTACAGGTTGGACTGTTTACCCACCTTTAGCTTCGAATGTTGCCCACGCCGGGGGGTCAGTGGATATAACAATTTTTTCTTTACATTTGGCTGGTGCATCTTCTATTTTAGGTGCAGTTAATTTTATTACAACGGTTATTAATATACGATGATATGGTATGTTATTTGAGCGTCTTCCTCTTTTTGTTTGATCTATTTTTATTACGGTTATTTTGTTGTTGTTGTCTTTACC
>BB12
GGGCTGAGTTTATTAATTCGAGCTGAATTGGGGCAACCTGGAAGATTGTTGGGTGATGACCAGCTTTATAATACTATTGTTACTGCGCATGCGTTTGTTATGATTTTTTTTTTTGTTATACCGATTATGATTGGAGGTTTTGGTAATTGGTTGTTACCCTTAATATTGGGTGCGCCGGACATGGCTTTTCCTCGGATAAACAATATAAGATTTTGATTGTTACCACCTGCTTTGTTGTTGTTGTTAGGGTCGGCTGCTGTGGAGGGGGGTGCTGGTACAGGTTGGACTGTTTACCCACCTTTAGCTTCGAATGTTGCCCACGCCGGGGGGTCAGTGGATATAACAATTTTTTCTTTACATTTGGCTGGTGCATCTTCTATTTTAGGTGCAGTTAATTTTATTACAACGGTTATTAACATACGATGATATGGTATGTTATTTGAGCGTCTTCCTCTTTTTGTTTGATCTATTTTTATTACGGTTATTTTGTTGTTATTGTCTTTACC
>BB13
GGGCTGAGTTTATTAATTCGAGCTGAATTGGGGCAACCTGGAAGATTGTTGGGGGATGACCAGCTTTATAATACTATTGTTACTGCGCATGCGTTTGTTATGATTTTTTTTTTTGTTATACCGATTATGATTGGAGGTTTTGGTAATTGGTTGTTACCCTTAATATTGGGTGCGCCGGACATGGCTTTTCCTCGGATAAACAATATAAGATTTTGATTGTTACCACCTGCTTTGTTGTTGTTGTTAGGGTCGGCTGCTGTGGAGGGGGGTGCTGGTACAGGTTGGACTGTTTACCCACCTTTAGCTTCGAATGTTGCCCACGCTGGGGGGTCAGTGGATATAACAATTTTTTCTTTACATTTGGCTGGTGCATCTTCTATTTTAGGTGCAGTTAATTTTATTACAACGGTTATTAATATACGATGATATGGTATGTTATTTGAGCGTCTTCCTCTTTTTGTTTGATCTATTTTTATTACGGTTATTTTGTTGTTGTTGTCTTTACC
>BB14
GGGCTGAGTTTATTAATTCGAGCTGAATTGGGGCAACCTGGAAGATTGTTGGGTGATGACCAGCTTTATAATACTATTGTTACTGCGCATGCGTTTGTTATGATTTTTTTTTTTGTTATACCGATTATGATTGGAGGTTTTGGTAATTGGTTGTTACCCTTAATATTGGGTGCGCCGGACATGGCTTTTCCTCGGATAAACAATATAAGATTTTGATTGTTACCACCTGCTTTGTTGTTGTTGTTAGGGTCGGCTGCTGTGGAGGGGGGTGCTGGTACAGGTTGGACTGTTTACCCACCTTTAGCTTCGAATGTTGCCCACGCCGGGGGGTCAGTGGATATAACAATTTTTTCTTTACATTTGGCTGGTGCATCTTCTATTTTAGGTGCAGTTAATTTTATTACAACGGTTATTAATATACGATGATATGGTATGTTATTTGAGCGTCTTCCTCTTTTTGTTTGATCTATTTTTATTACGGTTATTTTGTTGTTGTTGTCTTTACC
>BB15
GGGCTGAGTTTATTAATTCGAGCTGAATTGGGGCAACCTGGAAGATTGTTGGGTGATGACCAGCTTTATAATACTATTGTTACTGCGCATGCGTTTGTTATGATTTTTTTTTTTGTTATACCGATTATGATTGGAGGTTTTGGTAATTGGTTGTTACCCTTAATATTGGGTGCGCCGGACATGGCTTTTCCTCGGATAAACAATATAAGATTTTGATTGTTACCACCTGCTTTGTTGTTGTTGTTAGGGTCGGCTGCTGTGGAGGGGGGTGCTGGTACAGGTTGGACTGTTTATCCACCTTTAGCTTCGAATGTTGCCCACGCCGGGGGGTCAGTGGATATAACAATTTTTTCTTTACATTTGGCTGGTGCATCTTCTATTTTAGGTGCAGTTAATTTTATTACAACGGTTATTAATATACGATGATATGGTATGTTATTTGAGCGTCTTCCTCTTTTTGTTTGATCTATTTTTATTACGGTTATTTTGTTGTTGTTGTCTTTACC
>BB16
GGGCTGAGTTTATTAATTCGAGCTGAATTGGGGCAACCTGGAAGATTGTTGGGTGATGACCAGCTTTATAATACTATTGTTACTGCGCATGCGTTTGTTATGATTTTTTTTTTTGTTATACCGATTATGATTGGAGGTTTTGGTAATTGGTTGTTACCCTTAATATTGGGTGCGCCGGACATGGCTTTTCCTCGGATAAACAATATAAGATTTTGGTTGTTACCACCTGCTTTGTTGTTGTTGTTAGGGTCGGCTGCTGTGGAGGGGGGTGCTGGTACAGGTTGGACTGTTTACCCACCTTTAGCTTCGAATGTTGCCCACGCCGGGGGGTCAGTGGATATAACAATTTTTTCTTTACATTTGGCTGGTGCATCTTCTATTTTAGGTGCAGTTAATTTTATTACAACGGTTATTAATATACGATGATATGGTATGTTATTTGAGCGTCTTCCTCTTTTTGTTTGATCTATTTTTATTACGGTTATTTTGTTGTTGTTGTCTTTACC
>BB17
GGGCTGAGTTTATTAATTCGAGCTGAATTGGGGCAACCTGGAAGATTGTTGGGTGATGACCAGCTTTATAATACTATTGTTACTGCGCATGCGTTTGTTATGATTTTTTTTTTTGTTATACCGATTATGATTGGAGGTTTTGGTAATTGGTTGTTACCCTTAATATTGGGTGCGCCGGACATGGCTTTTCCTCGGATAAACAATATAAGATTTTGATTGTTACCACCTGCTTTGTTGTTGTTGTTAGGGTCGGCTGCTGTGGAGGGGGGTGCTGGTACAGGTTGGACTGTTTACCCACCTTTAGCTTCGAATGTTGCCCACGCCGGGGGGTCAGTGGATATAACAATTTTTTCTTTACATTTGGCTGGTGCATCTTCTATTTTAGGTGCAGTTAATTTTATTACAACGGTTATTAATATACGATGATATGGTATGTTATTTGAGCGTCTTCCTCTTTTTGTTTGATCTATTTTTATTACGGTTATTTTGTTGTTGTTGTCTTTACC
>BB18
GGGCTGAGTTTATTAATTCGAGCTGAATTGGGGCAACCTGGAAGATTGTTGGGTGATGACCAGCTTTATAATACTATTGTTACTGCGCATGCGTTTGTTATGATTTTTTTTTTTGTTATACCGATTATGATTGGAGGTTTTGGTAATTGGTTGTTACCCTTAATATTGGGTGCGCCGGACATGGCTTTTCCTCGGATAAACAATATAAGATTTTGATTGTTACCACCTGCTTTGTTGTTGTTGTTAGGGTCGGCTGCTGTGGAGGGGGGTGCTGGTACAGGTTGGACTGTTTACCCTCCTTTAGCTTCGAATGTTGCCCACGCCGGGGGGTCAGTGGATATAACAATTTTTTCTTTACATTTGGCTGGTGCATCTTCTATTTTAGGTGCAGTTAATTTTATTACAACGGTTATTAATATACGATGATATGGTATGTTATTTGAGCGTCTTCCTCTTTTTGTTTGATCTATTTTTATTACGGTTATTTTGTTGTTGTTGTCTTTACC
>RWB1
GGGCTGAGTTTATTAATTCGAGCTGAATTGGGGCAACCTGGAAGATTGTTGGGTGATGACCAGCTTTATAATACTATTGTTACTGCGCATGCGTTTGTTATGATTTTTTTTTTTGTTATACCGATTATGATTGGAGGTTTTGGTAATTGGTTGTTACCATTAATATTGGGTGCGCCGGACATGGCTTTTCCTCGGATAAACAATATAAGATTTTGATTGTTACCACCTGCTTTGTTGTTGTTGTTAGGGTCGGCTGCTGTGGAGGGGGGTGCTGGTACAGGTTGGACTGTTTACCCACCTTTAGCTTCGAATGTTGCCCACGCCGGGGGGTCAGTGGATATAACAATTTTTTCTTTACATTTGGCTGGTGCATCTTCTATTTTAGGTGCAGTTAATTTTATTACAACGGTTATTAATATACGATGATATGGTATGTTATTTGAGCGTCTTCCTCTTTTTGTTTGATCTATTTTTATTACGGTTATTTTGTTGTTGTTGTCTTTACC
>RWB2
GGGCTGAGTTTATTAATTCGAGCTGAATTGGGGCAACCTGGAAGATTGTTGGGTGATGACCAGCTTTATAATACTATTGTTACTGCGCATGCGTTTGTTATGATTTTTTTTTTTGTTATACCGATTATGATTGGAGGTTTTGGTAATTGGTTGTTACCCTTAATATTGGGTGCGCCGGACATGGCTTTTCCTCGGATAAACAATATAAGATTTTGATTGTTACCACCTGCTTTGTTGTTGTTGTTAGGGTCGGCTGCTGTGGAGGGGGGTGCTGGTACAGGTTGGACTGTTTACCCACCTTTAGCTTCGAATGTTGCCCACGCCGGGGGGTCAGTGGATATAACAATTTTTTCTTTACATTTGGCTGGTGCATCTTCTATTTTAGGTGCAGTTAATTTTATTACAACGGTTATTAATATACGATGATATGGTATGTTATTTGAGCGTCTTCCTCTTTTTGTTTGATCTATTTTTATTACGGTTATTTTGTTGTTGTTGTCTTTACC
>RWB3
GGGCTGAGTTTATTAATTCGAGCTGAATTGGGGCAACCTGGAAGATTGTTGGGTGATGACCAGCTTTATAATACTATTGTTACTGCGCATGCGTTTGTTATGATTTTTTTTTTTGTTATACCGATTATGATTGGAGGTTTTGGTAATTGGTTGTTACCCTTAATATTGGGTGCGCCGGACATGGCTTTTCCTCGGATAAACAATATAAGATTTTGATTGTTACCACCTGCTTTGTTGTTGTTGTTAGGGTCGGCTGCTGTGGAGGGGGGTGCTGGTACAGGTTGGACCGTTTACCCTCCTTTAGCTTCGAATGTTGCCCACGCCGGGGGGTCAGTGGATATAACAATTTTTTCTTTACATTTGGCTGGTGCATCTTCTATTTTAGGTGCAGTTAATTTTATTACAACGGTTATTAATATACGGTGATATGGTATGTTATTTGAGCGTCTTCCTCTTTTTGTTTGATCTATTTTTATTACGGTTATTTTGTTGTTGTTGTCTTTACC
>RWB4
GGGCTGAGTTTATTAATTCGAGCTGAATTGGGGCAACCTGGAAGATTGTTGGGTGATGACCAGCTTTATAATACTATTGTTACTGCGCATGCGTTTGTTATGATTTTTTTTTTTGTTATACCGATTATGATTGGAGGTTTTGGTAATTGGTTGTTACCCTTAATATTGGGTGCGCCGGACATGGCTTTTCCTCGGATAAACAATATAAGATTTTGATTGTTACCACCTGCTTTGTTGTTGTTGTTAGGGTCGGCTGCTGTGGAGGGGGGTGCTGGTACAGGTTGGACTGTTTACCCACCTTTAGCTTCGAATGTTGCCCACGCCGGGGGGTCAGTGGATATAACAATTTTTTCTTTACATTTGGCTGGTGCATCTTCTATTTTAGGTGCAGTTAATTTTATTACAACGGTTATTAATATACGATGATATGGTATGTTATTTGAGCGTCTTCCTCTTTTTGTTTGATCTATTTTTATTACGGTTATTTTGTTGTTGTTGTCTTTACC
>RWB5
GGGCTGAGTTTATTAATTCGAGCTGAATTGGGGCAACCTGGAAGATTGTTGGGTGATGACCAGCTTTATAATACTATTGTTACTGCGCATGCGTTTGTTATGATTTTTTTTTTTGTTATACCGATTATGATTGGAGGTTTTGGTAATTGGTTGTTACCCTTAATATTGGGTGCGCCGGATATGGCTTTTCCTCGGATAAACAATATAAGATTTTGATTGTTACCACCTGCTTTGTTGTTGTTGTTAGGGTCGGCTGCTGTGGAGGGGGGTGCTGGTACAGGTTGGACTGTTTACCCACCTTTAGCTTCGAATGTTGCCCACGCCGGGGGGTCAGTGGATATAACAATTTTTTCTTTACATTTGGCTGGTGCATCTTCTATTTTAGGTGCAGTTAATTTTATTACAACGGTTATTAATATACGATGATATGGTATGTTATTTGAGCGTCTTCCTCTTTTTGTTTGATCTATTTTTATTACGGTTATTTTGTTGTTGTTGTCTTTACC
>RWB6
GGGCTGAGTTTATTAATTCGAGCTGAATTGGGGCAACCTGGAAGATTGTTGGGTGATGACCAGCTTTATAATACTATTGTTACTGCGCATGCGTTTGTTATGATTTTTTTTTTTGTTATACCGATTATGATTGGAGGTTTTGGTAATTGGTTGTTACCCTTAATATTGGGTGCGCCGGACATGGCTTTTCCTCGGATAAACAATATAAGATTTTGATTGTTACCACCTGCTTTGTTGTTGTTGTTAGGGTCGGCTGCTGTGGAGGGGGGTGCTGGTACAGGTTGGACTGTTTACCCGCCTTTAGCTTCGAATGTTGCCCACGCCGGGGGGTCAGTGGATATAACAATTTTTTCTTTACATTTGGCTGGTGCATCTTCTATTTTAGGTGCAGTTAATTTTATTACAACGGTTATTAATATACGATGATATGGTATGTTATTTGAGCGTCTTCCTCTTTTTGTTTGATCTATTTTTATTACGGTTATTTTGTTGTTGTTGTCTTTACC
>RWB7
GGGCTGAGTTTATTAATTCGAGCTGAATTGGGGCAACCTGGAAGATTGTTGGGTGATGACCAGCTTTATAATACTATTGTTACTGCGCATGCGTTTGTTATGATTTTTTTTTTTGTTATACCGATTATGATTGGGGGTTTTGGTAATTGGTTGTTACCCTTAATATTGGGTGCGCCGGACATGGCTTTTCCTCGGATAAACAATATAAGATTTTGATTGTTACCACCTGCTTTGTTGTTGTTGTTAGGGTCGGCTGCTGTGGAGGGGGGTGCTGGCACAGGTTGGACTGTTTACCCACCTTTAGCTTCGAATGTTGCCCACGCTGGGGGGTCAGTGGATATAACAATTTTTTCTTTACATTTGGCTGGTGCATCTTCTATTTTAGGTGCAGTTAATTTTATTACAACGGTTATTAATATACGATGATATGGTATGTTATTTGAGCGTCTTCCTCTTTTTGTTTGATCTATTTTTATTACGGTTATTTTGTTGTTGTTGTCTTTACC
>RWB8
GGGCTGAGTTTATTAATTCGAGCTGAATTGGGGCAACCTGGAAGATTGTTGGGTGATGACCAGCTTTATAATACTATTGTTACTGCGCATGCGTTTGTTATGATTTTTTTTTTTGTTATACCGATTATGATTGGAGGTTTTGGTAATTGGTTGTTACCCTTAATATTGGGTGCGCCGGACATGGCTTTTCCTCGGATAAACAATATAAGATTTTGATTGTTACCACCTGCTTTGTTGTTGTTGTTAGGGTCGGCTGCTGTGGAGGGGGGTGCTGGTACAGGTTGGACTGTTTACCCACCTTTAGCTTCGAATGTTGCCCACGCCGGGGGGTCAGTGGATATAACAATTTTTTCTTTACATTTGGCTGGTGCATCTTCTATTTTAGGTGCAGTTAATTTTATTACAACGGTTATTAACATACGATGATATGGTATGTTATTTGAGCGTCTTCCTCTTTTTGTTTGATCTATTTTTATTACGGTTATTTTGTTGTTATTGTCTTTACC
>RWB9
GGGCTGAGTTTATTAATTCGAGCTGAATTGGGGCAACCTGGAAGATTGTTAGGGGATGATCAGCTTTATAATACTATTGTTACTGCGCATGCGTTTGTTATGATTTTTTTTTTTGTTATACCGATTATGATTGGAGGTTTTGGTAATTGGTTGTTACCCTTAATATTGGGTGCGCCGGACATGGCTTTTCCTCGGATAAACAATATAAGATTTTGATTGTTACCACCTGCTTTGTTGTTGTTGTTAGGGTCGGCTGCTGTGGAGGGGGGTGCTGGTACAGGTTGGACTGTTTACCCGCCTTTAGCTTCGAATGTTGCCCACGCCGGAGGGTCAGTAGATATAACAATTTTTTCTTTACATTTGGCTGGTGCATCTTCTATTTTAGGTGCAGTTAATTTTATTACAACGGTTATTAATATACGATGATATGGTATGTTATTTGAGCGTCTTCCTCTTTTTGTTTGATCTATTTTTATTACGGTTATTTTGTTGTTGTTGTCTTTACC
>RWB10
GGGCTGAGTTTATTAATTCGAGCTGAATTGGGGCAACCTGGAAGATTGTTGGGTGATGACCAGCTTTATAATACTATTGTTACTGCGCATGCGTTTGTTATGATTTTTTTTTTTGTTATACCAATTATGATTGGAGGTTTTGGTAATTGGTTGTTACCCTTAATATTGGGTGCGCCGGACATGGCTTTTCCTCGGATAAACAATATAAGATTTTGATTGTTACCACCTGCTTTGTTGTTGTTGTTAGGGTCGGCTGCTGTGGAGGGGGGTGCTGGTACAGGTTGGACTGTTTACCCACCTTTAGCTTCGAATGTTGCCCACGCCGGGGGGTCAGTGGATATAACAATTTTTTCTTTACATTTGGCTGGTGCATCTTCTATTTTAGGTGCAGTTAATTTTATTACAACGGTTATTAACATACGATGATATGGTATGTTATTTGAGCGTCTTCCTCTTTTTGTTTGATCTATTTTTATTACGGTTATTTTGTTGTTATTGTCTTTACC
>RWB11
GGGCTGAGTTTATTAATTCGAGCTGAATTGGGGCAACCTGGAAGATTGTTGGGTGATGACCAGCTTTATAATACTATTGTTACTGCGCATGCGTTTGTTATGATTTTTTTTTTTGTTATACCGATTATGATTGGAGGTTTTGGTAATTGGTTGTTACCCTTAATATTGGGTGCGCCGGACATGGCTTTTCCTCGGATAAACAATATAAGATTTTGATTGTTACCACCTGCTTTGTTGTTGTTGTTAGGGTCGGCTGCTGTGGAGGGGGGTGCTGGTACAGGTTGGACTGTTTACCCACCTTTAGCTTCGAATGTTGCCCACGCCGGGGGGTCAGTGGATATAACAATTTTTTCTTTACATTTGGCTGGTGCATCTTCTATTTTAGGTGCAGTTAATTTTATTACAACGGTTATTAATATACGATGATATGGTATGTTATTTGAGCGTCTTCCTCTTTTTGTTTGATCTATTTTTATTACGGTTATTTTGTTGTTGTTGTCTTTACC
>RWB12
GGGCTGAGTTTATTAATTCGAGCTGAATTGGGGCAACCTGGAAGATTGTTGGGTGATGACCAGCTTTATAATACTATTGTTACTGCGCATGCGTTTGTTATGATTTTTTTTTTTGTTATACCGATTATGATTGGAGGTTTTGGTAATTGGTTGTTACCCTTAATATTGGGTGCGCCGGACATGGCTTTTCCTCGGATAAACAATATAAGATTTTGATTGTTACCACCTGCTTTGTTGTTGTTGTTAGGGTCGGCTGCTGTGGAGGGGGGTGCTGGTACAGGTTGGACTGTTTATCCACCTTTAGCTTCGAATGTTGCCCACGCCGGGGGGTCAGTGGATATAACAATTTTTTCTTTACATTTGGCTGGTGCATCTTCTATTTTAGGTGCAGTTAATTTTATTACAACGGTTATTAATATACGATGATATGGTATGTTATTTGAGCGTCTTCCTCTTTTTGTTTGATCTATTTTTATTACGGTTATTTTGTTGTTGTTGTCTTTACC
>RWB13
GGGCTGAGTTTATTAATTCGAGCTGAATTGGGGCAACCTGGAAGATTGTTGGGTGATGACCAGCTTTATAATACTATTGTTACTGCGCATGCGTTTGTTATGATTTTTTTTTTTGTTATACCGATTATGATTGGAGGTTTTGGTAATTGGTTGTTACCCTTAATATTGGGTGCGCCGGACATGGCTTTTCCTCGGATAAACAATATAAGATTTTGATTGTTACCACCTGCTTTGTTGTTGTTGTTAGGGTCGGCTGCTGTGGAGGGGGGTGCTGGTACAGGTTGGACTGTTTACCCACCTTTAGCTTCGAATGTTGCCCACGCCGGGGGGTCAGTGGATATAACAATTTTTTCTTTACATTTGGCTGGTGCATCTTCTATTTTAGGTGCAGTTAATTTTATTACAACGGTTATTAATATACGATGATATGGTATGTTATTTGAGCGTCTTCCTCTTTTTGTTTGGTCTATTTTTATTACGGTTATTTTGTTGTTGTTGTCTTTACC
>RWB14
GGGCTGAGTTTATTAATTCGAGCTGAATTGGGGCAACCTGGAAGATTGTTGGGTGATGACCAGCTTTATAATACTATTGTTACTGCGCATGCGTTTGTTATGATTTTTTTTTTTGTTATACCGATTATGATTGGAGGTTTTGGTAATTGGTTGTTACCCTTAATATTGGGTGCACCAGACATGGCTTTTCCTCGGATAAACAATATAAGATTTTGATTGTTACCACCTGCTTTGTTGTTGTTGTTAGGGTCGGCTGCTGTGGAGGGGGGTGCTGGTACAGGTTGGACTGTTTACCCGCCTTTAGCTTCGAATGTTGCCCACGCCGGGGGGTCAGTGGATATAACAATTTTTTCTTTACATTTGGCTGGTGCATCTTCTATTTTAGGTGCAGTTAATTTTATCACAACGGTTATTAATATACGATGATATGGTATGTTATTTGAGCGTCTTCCTCTTTTTGTTTGATCTATTTTTATTACGGTTATTTTGTTGTTGTTGTCTTTACC
>RWB15
GGGCTGAGTTTATTAATTCGGGCTGAATTGGGGCAACCTGGAAGATTGTTGGGTGATGACCAGCTTTATAATACTATTGTTACTGCGCATGCGTTTGTTATGATTTTTTTTTTTGTTATACCGATTATGATTGGAGGTTTTGGTAATTGGTTGTTACCCTTAATATTGGGTGCGCCGGACATGGCTTTTCCTCGGATAAACAATATAAGATTTTGGTTGTTACCACCTGCTTTGTTGTTGTTGTTGGGGTCGGCTGCTGTGGAGGGGGGTGCTGGTACAGGTTGGACTGTTTACCCACCTTTAGCTTCGAATGTTGCCCACGCCGGGGGGTCAGTGGATATAACAATTTTTTCTTTACATTTGGCTGGTGCATCTTCTATTTTAGGTGCAGTTAATTTTATTACAACGGTTATTAATATACGATGATATGGTATGTTATTTGAGCGTCTTCCTCTTTTTGTTTGATCTATTTTTATTACGGTTATTTTGTTGTTGTTGTCTTTACC
>RWB16
GGGCTGAGTTTATTAATTCGAGCTGAATTGGGGCAACCTGGAAGATTGTTGGGTGATGACCAGCTTTATAATACTATTGTTACTGCGCATGCGTTTGTTATGATTTTTTTTTTTGTTATACCGATTATGATTGGAGGTTTTGGTAATTGGTTGTTACCCTTAATATTGGGTGCGCCGGACATGGCTTTTCCTCGGATAAACAATATAAGATTTTGATTGTTACCACCTGCTTTGTTGTTGTTGTTAGGGTCGGCTGCTGTGGAGGGGGGTGCTGGTACAGGTTGGACTGTTTACCCACCTTTAGCTTCGAATGTTGCCCACGCCGGGGGGTCAGTGGATATAACAATTTTTTCTTTACATTTGGCTGGTGCATCTTCTATTTTAGGTGCAGTTAATTTTATTACAACGGTTATTAACATACGATGATATGGTATGTTATTTGAGCGTCTTCCTCTTTTTGTTTGATCTATTTTTATTACGGTTATTTTGTTGTTATTGTCTTTACC
>RWB17
GGGTTGAGTTTATTAATTCGAGCTGAATTGGGGCAACCTGGAAGATTGTTGGGTGATGACCAGCTTTATAATACTATTGTTACTGCGCATGCGTTTGTTATGATTTTTTTTTTTGTTATACCGATTATGATTGGGGGTTTTGGTAATTGGTTGTTACCCTTAATATTGGGTGCGCCGGACATGGCTTTTCCTCGGATAAACAATATAAGATTTTGATTGTTACCACCTGCTTTGTTGTTGTTGTTAGGGTCGGCTGCTGTGGAGGGGGGTGCTGGCACAGGTTGGACTGTTTACCCACCTTTAGCTTCGAATGTTGCCCACGCCGGGGGGTCAGTGGATATAACAATTTTTTCTTTACATTTGGCTGGTGCATCTTCTATTTTAGGTGCAGTTAATTTTATTACAACGGTTATTAATATACGATGATATGGTATGTTATTTGAGCGTCTTCCTCTTTTTGTTTGATCTATTTTTATTACGGTTATTTTGTTGTTGTTGTCTTTACC
>RWB18
GGGCTGAGTTTATTAATTCGAGCTGAATTGGGGCAACCTGGAAGATTGTTGGGTGATGACCAGCTTTATAATACTATTGTTACTGCGCATGCGTTTGTTATGATTTTTTTTTTTGTTATACCGATTATGATTGGAGGTTTTGGTAATTGGTTGTTACCCTTAATATTGGGTGCGCCGGACATGGCTTTTCCTCGGATAAACAATATAAGATTTTGATTGTTACCACCTGCTTTGTTGTTGTTGTTAGGGTCGGCTGCTGTGGAGGGGGGTGCTGGTACAGGTTGGACTGTTTACCCACCTTTAGCTTCGAATGTTGCCCACGCCGGGGGGTCAGTGGATATAACAATTTTTTCTTTACATTTGGCTGGTGCATCTTCTATTTTAGGTGCAGTTAATTTTATTACAACGGTTATTAATATACGATGATATGGTATGTTATTTGAGCGTCTTCCTCTTTTTGTTTGATCTATTTTTATTACGGTTATTTTGTTGTTGTTGTCTTTACC
>RWB19
GGGCTGAGTTTATTAATTCGAGCTGAATTGGGGCAACCTGGAAGATTGTTAGGTGATGACCAACTTTATAATACTATTGTTACTGCGCATGCGTTTGTTATGATTTTTTTTTTTGTTATACCGATTATGATTGGAGGTTTTGGTAATTGGTTGTTACCCTTAATATTGGGTGCGCCGGACATGGCTTTTCCTCGGATAAACAATATAAGGTTTTGATTGTTACCACCTGCTTTGCTGTTGTTGTTAGGGTCGGCTGCTGTGGAGGGGGGTGCTGGTACAGGTTGGACCGTTTACCCTCCTTTAGCTTCGAATGTTGCCCACGCCGGGGGGTCAGTGGATATAACAATTTTTTCTTTACATTTGGCTGGTGCATCTTCTATTTTAGGTGCAGTTAATTTTATTACAACGGTTATTAATATACGATGATATGGTATGTTATTTGAGCGTCTTCCTCTTTTTGTTTGATCTATTTTTATTACGGTTATTTTGTTGTTGTTGTCCTTACC
>CBN1
GGGCTGAGTTTATTAATTCGAGCTGAATTGGGGCAACCTGGAAGATTGTTGGGTGATGACCAGCTTTATAATACTATTGTTACTGCGCATGCGTTTGTTATGATTTTTTTTTTTGTTATACCGATTATGATTGGAGGTTTTGGTAATTGGTTGTTACCATTAATATTGGGTGCGCCGGACATGGCTTTTCCTCGGATAAACAATATAAGATTTTGATTGTTACCACCTGCTTTGTTGTTGTTGTTAGGGTCGGCTGCTGTGGAGGGGGGTGCTGGTACAGGTTGGACTGTTTACCCACCTTTAGCTTCGAATGTTGCCCACGCCGGGGGGTCAGTGGATATAACAATTTTTTCTTTACATTTGGCTGGTGCATCTTCTATTTTAGGTGCAGTTAATTTTATTACAACGGTTATTAATATACGATGATATGGTATGTTATTTGAGCGTCTTCCTCTTTTTGTTTGATCTATTTTTATTACGGTTATTTTGTTGTTGTTGTCTTTACC
>CBN2
GGGCTGAGTTTATTAATTCGAGCTGAATTGGGGCAACCTGGAAGATTGTTGGGTGATGACCAGCTTTATAATACTATTGTTACTGCGCATGCGTTTGTTATGATTTTTTTTTTTGTTATACCGATTATGATTGGAGGTTTTGGTAATTGGTTGTTACCATTAATATTGGGTGCGCCGGACATGGCTTTTCCTCGGATAAACAATATAAGATTTTGATTGTTACCACCTGCTTTGTTGTTGTTGTTAGGGTCGGCTGCTGTGGAGGGGGGTGCTGGTACAGGTTGGACTGTTTACCCACCTTTAGCTTCGAATGTTGCCCATGCCGGGGGGTCAGTGGATATAACAATTTTTTCTTTACATTTGGCTGGTGCATCTTCTATTTTAGGTGCAGTTAATTTTATTACAACGGTTATTAATATACGATGATATGGTATGTTATTTGAGCGTCTTCCTCTTTTTGTTTGATCTATTTTTATTACGGTTATTTTGTTGTTGTTGTCTTTACC
>CBN3
GGGCTGAGTTTATTAATTCGAGCTGAATTGGGGCAACCTGGAAGATTGTTGGGTGATGACCAGCTTTATAATACTATTGTTACTGCGCATGCGTTTGTTATGATTTTTTTTTTTGTTATACCGATTATGATTGGGGGTTTTGGTAATTGGTTGTTACCCTTAATATTGGGTGCGCCGGACATGGCTTTTCCTCGGATAAACAATATAAGATTTTGATTGTTACCACCTGCTTTGTTGTTGTTGTTAGGGTCGGCTGCTGTGGAGGGGGGTGCTGGCACAGGTTGGACTGTTTACCCACCTTTAGCTTCGAATGTTGCCCACGCCGGGGGGTCAGTGGATATAACAATTTTTTCTTTACATTTGGCTGGTGCATCTTCTATTTTAGGTGCAGTTAATTTTATTACAACGGTTATTAATATACGATGATATGGTATGTTATTTGAGCGTCTTCCTCTTTTTGTTTGATCTATTTTTATTACGGTTATTTTGTTGTTGTTGTCTTTACC
>CBN4
GGGCTGAGTTTATTAATTCGAGCTGAATTGGGGCAACCTGGAAGATTGTTGGGTGATGACCAGCTTTATAATACTATTGTTACTGCGCATGCGTTTGTTATGATTTTTTTTTTTGTTATACCGATTATGATTGGAGGTTTTGGTAATTGGTTGTTACCCTTAATATTGGGTGCGCCGGACATGGCTTTTCCTCGGATAAACAATATAAGATTTTGATTGTTACCACCTGCTTTGTTGTTGTTGTTAGGGTCGGCTGCTGTGGAGGGGGGTGCTGGTACAGGTTGGACTGTTTACCCACCTTTAGCTTCGAATGTTGCCCACGCCGGGGGGTCAGTGGATATAACAATTTTTTCTTTACATTTGGCTGGTGCATCTTCTATTTTAGGTGCAGTTAATTTTATTACAACGGTTATTAACATACGATGATATGGTATGTTATTTGAGCGTCTTCCTCTTTTTGTTTGATCTATTTTTATTACGGTTATTTTGTTGTTATTGTCTTTACC
>CBN5
GGGTTGAGTTTATTAATTCGAGCTGAATTGGGGCAACCTGGAAGATTGTTGGGTGATGACCAGCTTTATAATACTATTGTTACTGCGCATGCGTTTGTTATGATTTTTTTTTTTGTTATACCGATTATGATTGGAGGTTTTGGTAATTGGTTGTTACCCTTAATATTGGGTGCGCCGGACATGGCTTTTCCTCGGATAAACAATATAAGATTTTGATTGTTACCACCTGCTTTGTTGTTGTTGTTAGGGTCGGCTGCTGTGGAGGGGGGTGCTGGTACAGGTTGGACTGTTTACCCACCTTTAGCTTCGAATGTTGCCCACGCCGGGGGGTCAGTGGATATAACAATTTTTTCTTTACATTTGGCTGGTGCATCTTCTATTTTAGGTGCAGTTAATTTTATTACAACGGTTATTAATATACGATGATATGGTATGTTATTTGAGCGTCTTCCTCTTTTTGTTTGATCTATTTTTATTACGGTTATTTTGTTGTTGTTGTCTTTACC
>CBN6
GGGCTGAGTTTATTAATTCGAGCTGAATTGGGGCAACCTGGAAGATTGTTGGGTGATGACCAGCTTTATAATACTATTGTTACTGCGCATGCGTTTGTTATGATTTTTTTTTTTGTTATACCGATTATGATTGGAGGTTTTGGTAATTGGTTGTTACCCTTAATATTGGGTGCGCCGGACATGGCTTTTCCTCGGATAAACAATATAAGATTTTGATTGTTACCACCTGCTTTGTTGTTGTTGTTAGGGTCGGCTGCTGTGGAGGGGGGTGCTGGTACAGGTTGGACTGTTTACCCTCCTTTAGCTTCGAATGTTGCCCACGCCGGGGGGTCAGTGGATATAACAATTTTTTCTTTACATTTGGCTGGTGCATCTTCTATTTTAGGTGCAGTTAATTTTATTACAACGGTTATTAATATACGATGATATGGTATGTTATTTGAGCGTCTTCCTCTTTTTGTTTGATCTATTTTTATTACGGTTATTTTGTTGTTGTTGTCTTTACC
>CBN7
GGGCTGAGTTTATTAATTCGAGCTGAATTGGGGCAACCTGGAAGATTGTTGGGTGATGACCAGCTTTATAATACTATTGTTACTGCGCATGCATTTGTTATGATTTTTTTTTTTGTTATACCGATTATGATTGGAGGTTTTGGTAATTGGTTGTTACCCTTAATATTGGGTGCGCCGGACATGGCTTTTCCTCGGATAAACAATATAAGATTTTGGTTGTTACCACCTGCTTTGTTGTTGTTGTTAGGGTCGGCTGCTGTGGAGGGGGGTGCTGGTACAGGTTGGACTGTTTACCCACCTTTAGCTTCGAATGTTGCCCACGCCGGGGGGTCAGTGGATATAACAATTTTTTCTTTACATTTGGCTGGTGCATCTTCTATTTTAGGTGCAGTTAATTTTATTACAACGGTTATTAATATACGATGATATGGTATGTTATTTGAGCGTCTTCCTCTTTTTGTTTGATCTATTTTTATTACGGTTATTTTGTTGTTGTTGTCTTTACC
>CBN8
GGGCTGAGTTTATTAATTCGAGCTGAATTGGGGCAACCTGGAAGATTGTTGGGTGATGACCAGCTTTATAATACTATTGTTACTGCGCATGCGTTTGTTATGATTTTTTTTTTTGTTATACCGATTATGATTGGAGGTTTTGGTAATTGGTTGTTACCCTTAATATTGGGTGCGCCGGACATGGCTTTTCCTCGGATAAACAATATAAGATTTTGATTGTTACCACCTGCTTTGTTGTTGTTGTTAGGGTCGGCTGCTGTGGAGGGGGGTGCTGGTACAGGTTGGACTGTTTACCCACCTTTAGCTTCGAATGTTGCCCACGCTGGGGGGTCAGTGGATATAACAATTTTTTCTTTACATTTGGCTGGTGCATCTTCTATTTTAGGTGCAGTTAATTTTATTACAACGGTTATTAATATACGATGATATGGTATGTTATTTGAGCGTCTTCCTCTTTTTGTTTGATCTATTTTTATTACGGTTATTTTGTTGTTGTTGTCTTTACC
>CBN9
GGGCTGAGTTTATTAATTCGAGCTGAATTGGGGCAACCTGGAAGATTGTTGGGTGATGATCAGCTTTATAATACTATTGTTACTGCGCATGCGTTTGTTATGATTTTTTTTTTTGTTATACCGATTATGATTGGAGGTTTTGGTAATTGGTTGTTACCCTTAATATTGGGTGCGCCGGACATGGCTTTTCCTCGGATAAACAATATAAGATTTTGATTGTTACCACCTGCTTTGTTGTTGCTGTTAGGGTCGGCTGCTGTGGAGGGGGGTGCTGGTACAGGTTGGACTGTTTACCCACCTTTAGCTTCGAATGTTGCCCACGCCGGGGGGTCAGTGGATATAACAATTTTTTCTTTACATTTGGCTGGTGCATCTTCTATTTTAGGTGCAGTTAATTTTATTACAACGGTTATTAATATACGATGATATGGTATGTTATTTGAGCGTCTTCCTCTTTTTGTTTGATCTATTTTTATTACGGTTATTTTGTTGTTGTTGTCTTTACC
>CBN10
GGGCTGAGTTTATTAATTCGAGCTGAATTGGGGCAACCTGGAAGATTGTTGGGTGATGACCAGCTTTATAATACTATTGTTACTGCGCATGCGTTTGTTATGATTTTTTTTTTTGTTATACCGATTATGATTGGAGGTTTTGGTAATTGGTTGTTACCCTTAATATTGGGTGCGCCGGACATGGCTTTTCCTCGGATAAACAATATAAGATTTTGATTGTTACCACCTGCTTTGTTGTTGTTGTTAGGGTCGGCTGCTGTGGAGGGGGGTGCTGGTACGGGTTGGACTGTTTACCCACCTTTAGCTTCGAATGTTGCCCACGCTGGGGGGTCAGTGGATATAACAATTTTTTCTTTACATTTGGCTGGTGCATCTTCTATTTTAGGTGCAGTTAATTTTATTACAACGGTTATTAATATACGATGATATGGTATGTTATTTGAGCGTCTTCCTCTTTTTGTTTGATCTATTTTTATTACGGTTATTTTGTTGTTGTTGTCTTTACC
>CBN11
GGGCTGAGTTTATTAATTCGGGCTGAATTGGGGCAACCTGGAAGATTGTTGGGTGATGACCAGCTTTATAATACTATTGTTACTGCGCATGCGTTTGTTATGATTTTTTTTTTTGTTATACCGATTATGATTGGAGGTTTTGGTAATTGGTTGTTACCCTTAATATTGGGTGCGCCGGACATGGCTTTTCCTCGGATAAACAATATAAGATTTTGATTGTTACCACCTGCTTTGTTGTTGTTGTTAGGGTCGGCTGCTGTGGAGGGGGGTGCTGGTACAGGTTGGACTGTTTACCCACCTTTAGCTTCGAATGTTGCCCACGCCGGGGGGTCAGTGGATATAACAATTTTTTCTTTACATTTGGCTGGTGCATCTTCTATTTTAGGTGCAGTTAATTTTATTACAACGGTTATTAATATACGATGATATGGTATGTTATTTGAGCGTCTTCCTCTTTTTGTTTGATCTATTTTTATTACGGTTATTTTGTTGTTGTTGTCTTTACC
>CBN12
GGGCTGAGTTTATTAATTCGAGCTGAATTGGGGCAACCTGGAAGATTGTTGGGTGATGACCAGCTTTATAATACTATTGTTACTGCGCATGCGTTTGTTATGATTTTTTTTTTTGTTATACCGATTATGATTGGAGGTTTTGGTAATTGGTTGTTACCCTTAATATTGGGTGCGCCGGACATGGCTTTTCCTCGGATAAACAATATAAGATTTTGATTGTTACCGCCTGCTTTGTTGTTGTTGTTAGGGTCGGCTGCTGTGGAGGGGGGTGCTGGTACAGGTTGGACCGTTTACCCTCCTTTATCTTCGAATGTTGCCCACGCCGGGGGGTCAGTGGATATAACAATTTTTTCTTTACATTTGGCTGGTGCATCTTCTATTTTAGGTGCAGTTAATTTTATTACAACGGTTATTAATATACGATGATATGGTATGTTATTTGAGCGTCTTCCTCTTTTTGTTTGATCTATTTTTATTACGGTTATTTTGTTGTTGTTGTCTTTACC
>CBN13
GGGCTGAGTTTATTAATTCGAGCTGAATTGGGGCAGCCTGGAAGATTGTTAGGGGATGATCAGCTTTATAATACTATTGTTACTGCGCATGCGTTTGTTATGATTTTTTTTTTTGTTATACCGATTATGATTGGAGGTTTTGGTAATTGGTTGTTACCCTTGATATTGGGTGCGCCGGACATGGCTTTTCCTCGGATAAACAATATAAGATTTTGATTGTTACCACCTGCTTTGTTGTTGTTGTTAGGGTCGGCTGCTGTGGAGGGGGGTGCTGGTACAGGTTGGACTGTTTACCCACCTTTAGCTTCGAATGTTGCCCACGCCGGAGGGTCAGTGGATATAACAATTTTTTCTTTACATTTGGCTGGTGCATCTTCTATTTTAGGTGCAGTTAATTTTATCACAACGGTTATTAATATACGATGATATGGTATGTTATTTGAGCGTCTTCCTCTTTTTGTTTGATCTATTTTTATTACGGTTATTTTGTTGTTGTTGTCTTTACC
>CBN14
GGGCTGAGTTTATTAATTCGAGCTGAATTGGGGCAACCTGGAAGATTGTTGGGTGATGACCAGCTTTATAATACTATTGTTACTGCGCATGCGTTTGTTATGATTTTTTTTTTTGTTATACCGATTATGATTGGAGGTTTTGGTAATTGGTTGTTACCATTAATATTGGGTGCGCCGGACATGGCTTTTCCTCGGATAAACAATATAAGATTTTGATTGTTACCACCTGCTTTGTTGTTGTTGTTAGGGTCGGCTGCTGTGGAGGGGGGTGCTGGTACAGGTTGGACTGTTTACCCACCTTTAGCTTCGAATGTTGCCCACGCTGGGGGGTCAGTGGATATAACAATTTTTTCTTTACATTTGGCTGGTGCATCTTCTATTTTAGGTGCAGTTAATTTTATTACAACGGTTATTAATATACGATGATATGGTATGTTATTTGAGCGTCTTCCTCTTTTTGTTTGATCTATTTTTATTACGGTTATTTTGTTGTTGTTGTCTTTACC
>CBN15
GGGCTGAGTTTATTAATTCGAGCTGAATTGGGGCAACCTGGAAGATTGTTGGGTGATGACCAGCTTTATAATACTATTGTTACTGCGCATGCGTTTGTTATGATTTTTTTTTTTGTTATACCGATTATGATTGGAGGTTTTGGTAATTGGTTGTTACCCCTAATATTGGGTGCGCCGGACATGGCTTTTCCTCGGATAAACAATATAAGATTTTGGTTGTTACCACCTGCTTTGTTGTTGTTGTTAGGGTCGGCTGCTGTGGAGGGGGGTGCTGGTACAGGTTGGACTGTTTACCCACCTTTAGCTTCGAATGTTGCCCACGCCGGGGGATCAGTGGATATAACAATTTTTTCTTTACATTTGGCTGGTGCATCTTCTATTTTAGGTGCAGTTAATTTTATTACAACGGTTATTAATATACGATGATATGGTATGTTATTTGAGCGTCTTCCTCTTTTTGTTTGATCTATTTTTATTACGGTTATCTTGTTGTTATTGTCTTTACC
>CBN16
GGGCTGAGTTTATTAATTCGAGCTGAATTGGGGCAACCTGGAAGATTGTTGGGTGATGACCAGCTTTATAATACTATTGTTACTGCGCATGCGTTTGTTATGATTTTTTTTTTTGTTATACCGATTATGATTGGAGGTTTTGGTAATTGGTTGTTACCCTTAATATTGGGTGCGCCGGACATGGCTTTTCCTCGGATAAACAATATAAGATTTTGATTGTTACCACCTGCTTTGTTGTTGTTGTTAGGGTCGGCTGCTGTGGAGGGGGGTGCTGGTACAGGTTGGACTGTTTACCCTCCTTTAGCTTCGAATGTTGCCCACGCCGGGGGGTCAGTGGATATAACAATTTTTTCTTTACATTTGGCTGGTGCATCTTCTATTTTAGGTGCAGTTAATTTTATTACAACGGTTATTAATATACGATGATATGGTATGTTATTTGAGCGTCTTCCTCTTTTTGTTTGATCTATTTTTATTACGGTTATTTTGTTGTTGTTGTCTTTACC
>CBS1
GGGCTGAGTTTATTAATTCGAGCTGAATTGGGGCAACCTGGAAGATTGTTGGGTGATGACCAGCTTTATAATACTATTGTTACTGCGCATGCGTTTGTTATGATTTTTTTTTTTGTTATACCGATTATGATTGGAGGTTTTGGTAATTGGTTGTTACCCTTAATATTGGGTGCGCCGGACATAGCTTTTCCTCGGATAAACAATATAAGATTTTGATTGTTACCACCTGCTTTGTTGTTGCTGTTAGGGTCGGCTGCTGTGGAGGGGGGTGCTGGTACAGGTTGGACTGTTTACCCACCTTTAGCTTCGAATGTTGCCCACGCCGGGGGGTCAGTGGATATAACAATTTTTTCTTTGCATTTGGCTGGTGCATCTTCTATTTTAGGTGCAGTTAATTTTATTACAACGGTTATTAATATACGATGATATGGTATGTTATTTGAGCGTCTTCCTCTTTTTGTTTGATCTATTTTTATTACGGTTATTTTGTTGTTGTTGTCTTTACC
>CBS2
GGGCTGAGTTTATTAATTCGAGCTGAATTGGGGCAACCTGGAAGATTGTTGGGTGATGACCAGCTTTATAATACTATTGTTACTGCGCATGCGTTTGTTATGATTTTTTTTTTTGTTATACCGATTATGATTGGAGGTTTTGGTAATTGGTTGTTACCCTTAATATTGGGCGCGCCGGACATGGCTTTTCCTCGGATAAACAATATAAGATTTTGGTTGTTACCACCTGCTTTGTTGTTGTTGTTAGGGTCGGCTGCTGTGGAGGGGGGTGCTGGTACAGGTTGGACTGTTTACCCACCTTTAGCTTCGAATGTTGCCCACGCCGGGGGGTCAGTGGATATAACAATTTTTTCTTTACATTTGGCTGGTGCATCTTCTATTTTAGGTGCAGTTAATTTTATTACAACGGTTATTAATATACGATGATATGGTATGTTATTTGAGCGTCTTCCTCTTTTTGTTTGATCTATTTTTATTACGGTTATTTTGTTGTTGTTGTCTTTACC
>CBS3
GGGCTGAGTTTATTAATTCGAGCTGAATTGGGGCAACCTGGAAGATTGTTGGGTGATGACCAGCTTTATAATACTATTGTTACTGCGCATGCGTTTGTTATGATTTTTTTTTTTGTTATACCGATTATGATTGGAGGTTTTGGTAATTGGTTGTTACCCTTAATATTGGGTGCGCCGGACATGGCTTTTCCTCGGATAAACAATATAAGATTTTGGTTGTTACCACCTGCTTTGTTGTTGTTGTTAGGGTCGGCTGCTGTGGAGGGGGGTGCTGGTACAGGTTGGACTGTTTACCCACCTTTAGCTTCGAATGTTGCCCACGCCGGGGGGTCAGTGGATATAACAATTTTTTCTTTACATTTGGCTGGTGCATCTTCTATTTTAGGTGCAGTTAATTTTATTACAACGGTTATTAATATACGATGATATGGTATGTTATTTGAGCGTCTTCCTCTTTTTGTTTGATCTATTTTTATTACGGTTATCTTGTTGTTGTTGTCTTTACC
>CBS4
GGGCTGAGTTTATTAATTCGAGCTGAATTGGGGCAACCTGGAAGATTGTTGGGTGATGACCAGCTTTATAATACTATTGTTACTGCGCATGCGTTTGTTATGATTTTTTTTTTTGTTATACCGATTATGATTGGAGGTTTTGGTAATTGGTTGTTACCCTTAATATTGGGTGCGCCGGACATGGCTTTTCCTCGGATAAACAATATAAGATTTTGATTGTTACCACCTGCTTTGTTGTTGTTGTTAGGGTCGGCTGCTGTGGAGGGGGGTGCTGGTACAGGTTGGACTGTTTACCCACCTTTAGCTTCGAATGTTGCCCACGCCGGGGGGTCAGTGGATATAACAATTTTTTCTTTACATTTGGCTGGTGCATCTTCTATTTTAGGTGCAGTTAATTTTATTACAACGGTTATTAATATACGATGATATGGTATGTTATTTGAGCGTCTTCCTCTTTTTGTTTGATCTATTTTTATTACGGTTATTTTGTTGTTGTTGTCTTTACC
>CBS5
GGGCTGAGTTTATTAATTCGAGCTGAATTGGGGCAACCTGGAAGATTGTTGGGTGATGACCAGCTTTATAATACTATTGTTACTGCGCATGCGTTTGTTATGATTTTTTTTTTTGTTATACCGATTATGATTGGAGGTTTTGGTAATTGGTTGTTACCCTTAATATTGGGTGCGCCGGACATGGCTTTTCCTCGGATAAACAATATAAGATTTTGATTGTTACCACCTGCTTTGTTGTTGTTGTTAGGGTCGGCTGCTGTGGAGGGGGGTGCTGGTACAGGTTGGACTGTTTACCCACCTTTAGCTTCGAATGTTGCCCACGCCGGGGGGTCAGTGGATATAACAATTTTTTCTTTACATTTGGCTGGTGCATCTTCTATTTTAGGTGCAGTTAATTTTATTACAACGGTTATTAATATACGATGATATGGTATGTTATTTGAGCGTCTTCCTCTTTTTGTTTGATCTATTTTTATTACGGTTATTTTGTTGTTGTTGTCTTTACC
>CBS6
GGGCTGAGTTTATTAATTCGAGCTGAATTGGGGCAACCTGGAAGATTGTTGGGTGATGACCAGCTTTATAATACTATTGTTACTGCGCATGCGTTTGTTATGATTTTTTTTTTTGTTATACCGATTATGATTGGAGGTTTTGGTAATTGGTTGTTACCCTTAATATTGGGCGCGCCGGACATGGCTTTTCCTCGGATAAACAATATAAGATTTTGGTTGTTACCACCTGCTTTGTTGTTGTTGTTAGGGTCGGCTGCTGTGGAGGGGGGTGCTGGTACAGGTTGGACTGTTTACCCACCTTTAGCTTCGAATGTTGCCCACGCCGGGGGGTCAGTGGATATAACAATTTTTTCTTTACATTTGGCTGGTGCATCTTCTATTTTAGGTGCAGTTAATTTTATTACAACGGTTATTAATATACGATGATATGGTATGTTATTTGAGCGTCTTCCTCTTTTTGTTTGATCTATTTTTATTACGGTTATTTTGTTGTTGTTGTCTTTACC
>CBS7
GGGCTGAGTTTATTAATTCGAGCTGAATTGGGGCAACCTGGGAGATTGTTGGGTGATGACCAGCTTTATAATACTATTGTTACTGCGCATGCGTTTGTTATGATTTTTTTTTTTGTTATACCGATTATGATTGGAGGTTTTGGTAATTGGTTGTTACCCTTAATATTGGGTGCGCCGGACATGGCTTTTCCTCGGATAAACAATATAAGATTTTGATTGTTACCACCTGCTTTGTTGTTGTTGTTAGGGTCGGCTGCTGTGGAGGGGGGTGCTGGTACAGGTTGGACTGTTTACCCCCCTTTAGCTTCGAATGTTGCCCACGCCGGGGGGTCAGTGGATATAACAATTTTTTCTTTACATTTGGCTGGTGCATCTTCTATTTTAGGTGCAGTTAATTTTATTACAACGGTTATTAATATACGATGATATGGTATGTTATTTGAGCGTCTTCCTCTTTTTGTTTGATCTATTTTTATTACGGTTATTTTGTTGTTGTTGTCTTTACC
>IOM1
GGGCTGAGTTTATTAATTCGAGCTGAATTGGGGCAACCTGGAAGATTGTTGGGTGATGACCAGCTTTATAATACTATTGTTACTGCGCATGCGTTTGTTATGATTTTTTTTTTTGTTATACCGATTATGATTGGAGGTTTTGGTAATTGGTTGTTACCCTTAATATTGGGTGCGCCGGACATGGCTTTTCCTCGGATAAACAATATAAGATTTTGATTGTTACCACCTGCTTTGTTGTTGTTGTTAGGGTCGGCTGCTGTGGAGGGGGGTGCTGGTACAGGTTGGACTGTTTACCCACCTTTAGCTTCGAATGTTGCCCACGCCGGGGGGTCAGTGGATATAACAATTTTTTCTTTACATTTGGCTGGTGCATCTTCTATTTTAGGTGCAGTTAATTTTATTACAACGGTTATTAATATACGATGATATGGTATGTTATTTGAGCGTCTTCCTCTTTTTGTTTGATCTATTTTTATTACGGTTATTTTGTTGTTGTTGTCTTTACC
>IOM2
GGGCTGAGTTTATTAATTCGAGCTGAATTGGGGCAACCTGGAAGATTGTTGGGTGATGACCAGCTTTATAATACTATTGTTACTGCGCATGCGTTTGTTATGATTTTTTTTTTTGTTATACCGATTATGATTGGAGGTTTTGGTAATTGGTTGTTACCCTTAATATTGGGTGCGCCGGACATGGCTTTTCCTCGGATAAACAATATAAGATTTTGGTTGTTACCACCTGCTTTGTTGTTGTTGTTAGGGTCGGCTGCTGTGGAGGGGGGTGCTGGTACAGGTTGGACTGTTTACCCACCTTTAGCTTCGAATGTTGCCCACGCCGGGGGGTCAGTGGATATAACAATTTTTTCTTTACATTTGGCTGGTGCATCTTCTATTTTAGGTGCAGTTAATTTTATTACAACGGTTATTAATATACGATGATATGGTATGTTATTTGAGCGTCTTCCTCTTTTTGTTTGATCTATTTTTATTACGGTTATTTTGTTGTTGTTGTCTTTACC
>IOM3
GGGCTGAGTTTATTAATTCGAGCTGAATTGGGGCAACCTGGAAGATTGTTGGGTGATGACCAGCTTTATAATACTATTGTTACTGCGCATGCGTTTGTTATGATTTTTTTTTTTGTTATACCGATTATGATTGGAGGTTTTGGTAATTGGTTGTTACCCTTAATATTGGGTGCGCCGGACATGGCTTTTCCTCGGATAAACAATATAAGATTTTGATTGTTACCACCTGCTTTGTTGTTGTTGTTAGGGTCGGCTGCTGTGGAGGGGGGTGCTGGTACAGGTTGGACTGTTTACCCACCTTTAGCTTCGAATGTTGCCCACGCCGGGGGGTCAGTGGATATAACAATTTTTTCTTTACATTTGGCTGGTGCATCTTCTATTTTAGGTGCAGTTAATTTTATTACAACGGTTATTAACATACGATGATATGGTATGTTATTTGAGCGTCTTCCTCTTTTTGTTTGATCTATTTTTATTACGGTTATTTTGTTGTTATTGTCTTTACC
>IOM4
GGGCTGAGTTTATTAATTCGAGCTGAATTGGGGCAACCTGGAAGATTGTTGGGTGATGACCAGCTTTATAATACTATTGTTACTGCGCATGCGTTTGTTATGATTTTTTTTTTTGTTATACCGATTATGATTGGAGGTTTTGGTAATTGGTTGTTACCCTTAATATTGGGTGCGCCGGACATGGCTTTTCCTCGGATAAACAATATAAGATTTTGATTGTTACCACCTGCTTTGTTGTTGTTGTTAGGGTCGGCTGCTGTGGAGGGGGGTGCTGGTACAGGTTGGACTGTTTACCCACCTTTAGCTTCGAATGTTGCCCACGCCGGGGGGTCAGTGGATATAACAATTTTTTCTTTACATTTGGCTGGTGCATCTTCTATTTTAGGTGCAGTTAATTTTATTACAACGGTTATTAACATACGATGATATGGTATGTTATTTGAGCGTCTTCCTCTTTTTGTTTGATCTATTTTTATTACGGTTATTTTGTTGTTATTGTCTTTACC
>IOM5
GGGCTGAGTTTATTAATTCGAGCTGAATTGGGGCAACCTGGAAGATTGTTAGGGGATGACCAGCTTTATAATACTATTGTTACTGCGCATGCGTTTGTTATGATTTTTTTTTTTGTTATACCGATTATGATTGGAGGTTTTGGTAATTGGTTGTTACCCTTAATATTGGGTGCGCCGGACATGGCTTTTCCTCGGATAAACAATATAAGATTTTGATTGTTACCACCTGCTTTGTTGTTGTTGTTAGGGTCGGCTGCTGTGGAGGGGGGTGCTGGTACGGGTTGGACTGTTTACCCACCTTTAGCTTCGAATGTTGCCCACGCCGGAGGGTCAGTGGATATAACAATTTTTTCTTTACATTTGGCTGGTGCATCTTCTATTTTAGGTGCAGTTAATTTTATTACAACGGTTATTAATATACGATGATATGGTATGTTATTTGAGCGTCTTCCTCTTTTTGTTTGATCTATTTTTATTACGGTTATTTTGTTGTTGTTGTCTTTACC
>IOM6
GGGCTGAGTTTATTAATTCGAGCTGAATTGGGGCAACCTGGAAGATTGTTGGGTGATGACCAGCTTTATAATACTATTGTTACTGCGCATGCGTTTGTTATGATTTTTTTTTTTGTTATACCGATTATGATTGGAGGTTTTGGTAATTGGTTGTTACCCTTAATATTGGGTGCGCCGGACATGGCTTTTCCTCGGATAAACAATATAAGATTTTGATTGTTACCACCTGCTTTGTTGTTGTTGTTAGGGTCGGCTGCTGTGGAGGGGGGTGCTGGTACAGGTTGGACTGTTTACCCACCTTTAGCTTCGAATGTTGCCCACGCCGGGGGGTCAGTGGATATAACAATTTTTTCTTTACATTTGGCTGGTGCATCTTCTATTTTAGGTGCAGTTAATTTTATTACAACGGTTATTAATATACGATGATATGGTATGTTATTTGAGCGTCTTCCTCTTTTTGTTTGATCTATTTTTATTACGGTTATTTTGTTGTTGTTGTCTTTACC
>LA1
GGCTTAAGTTTGTTGATTCGAGCAGAGTTGGGGCAGCCTGGGAGACTGTTGGGGGATGATCAGTTATATAATACTATTGTGACTGCTCATGCGTTTGTTATAATTTTTTTCTTCGTTATACCGATTATGATTGGGGGATTCGGTAATTGACTTTTACCTTTGATATTGGGGGCTCCTGATATAGCGTTTCCTCGAATAAACAATATGAGATTTTGATTGTTGCCGCCTGCTTTATTGTTATTGTTGGGATCGGCAGCTGTTGAAGGGGGGGCTGGGACTGGATGAACTGTGTATCCTCCGTTGTCCTCTAATGTGGCTCATGCTGGTGGTTCAGTTGATATAACCATTTTTTCTTTACATTTAGCTGGTGCTTCTTCTATTTTGGGTGCAGTTAACTTTATTACTACAGTCATTAATATGCGATGATATGGCATATTGTTTGAACGTCTCCCTTTATTTGTGTGATCTATTTTTATTACAGTGATTTTGCTTTTATTGTCATTACC
>LA2
GGCTTAAGTTTGTTGATTCGAGCAGAGTTGGGGCAGCCTGGGAGACTGTTGGGGGATGATCAGTTATATAATACTATTGTGACTGCTCATGCGTTTGTTATAATTTTTTTCTTCGTTATACCGATCATGATTGGGGGATTCGGTAATTGACTTTTACCTTTGATATTGGGGGCTCCTGATATAGCGTTTCCTCGAATAAACAATATGAGATTTTGATTGTTGCCGCCTGCTTTATTGTTATTGTTGGGATCGGCAGCTGTTGAAGGGGGGGCTGGGACTGGATGAACTGTGTATCCTCCGTTGTCCTCTAATGTGGCTCATGCTGGTGGTTCAGTTGATATAACCATTTTTTCTTTACATTTAGCTGGTGCTTCTTCTATTTTGGGTGCAGTTAATTTTATTACTACAGTCATTAATATGCGATGATATGGCATATTGTTTGAACGTCTCCCTTTATTTGTGTGATCTATTTTTATTACAGTGATTTTGCTTTTATTGTCATTACC
>LA3
GGCTTAAGTTTGTTGATTCGAGCAGAGTTGGGGCAGCCTGGGAGACTGTTGGGGGATGATCAGTTATATAATACTATTGTGACTGCTCATGCGTTTGTTATAATTTTTTTCTTCGTTATACCGATCATGATTGGGGGATTCGGTAATTGACTTTTACCTTTGATATTGGGGGCTCCTGATATAGCGTTTCCTCGAATAAACAATATGAGATTTTGATTGTTGCCGCCTGCTTTATTGTTATTGTTGGGATCGGCAGCTGTTGAAGGGGGGGCTGGGACTGGATGAACTGTGTATCCTCCGTTGTCCTCTAATGTGGCTCATGCTGGTGGTTCAGTTGATATAACCATTTTTTCTTTACATTTAGCTGGTGCTTCTTCTATTTTGGGTGCAGTTAATTTTATTACTACAGTCATTAATATGCGATGATATGGCATATTGTTTGAACGTCTCCCTTTATTTGTGTGATCTATTTTTATTACAGTGATTTTGCTTTTATTGTCATTACC
>LA4
GGCTTAAGTTTGTTGATTCGAGCAGAGTTGGGGCAGCCTGGGAGACTGTTGGGGGATGATCAGTTATATAATACTATTGTGACTGCTCATGCGTTTGTTATAATTTTTTTCTTCGTTATACCGATCATGATTGGGGGATTCGGTAATTGACTTTTACCTTTGATATTGGGGGCTCCTGATATAGCGTTTCCTCGAATAAACAATATGAGATTTTGATTGTTGCCGCCTGCTTTATTGTTATTGTTGGGATCGGCAGCTGTTGAAGGGGGGGCTGGGACTGGATGAACTGTGTATCCTCCGTTGTCCTCTAATGTGGCTCATGCTGGTGGTTCAGTTGATATAACCATTTTTTCTTTACATTTAGCTGGTGCTTCTTCTATTTTGGGTGCAGTTAACTTTATTACTACAGTCATTAATATGCGATGATATGGCATATTGTTTGAACGTCTCCCTTTATTTGTGTGATCTATTTTTATTACAGTGATTTTGCTTTTATTGTCATTACC
>LA5
GGGTTAAGTTTGTTGATTCGAGCAGAGTTGGGGCAGCCTGGGAGACTGTTGGGGGATGATCAGTTATATAATACTATTGTGACTGCTCATGCGTTTGTTATAATTTTTTTCTTCGTTATACCGATCATGATTGGGGGATTCGGTAATTGACTTTTACCTTTGATATTGGGGGCTCCTGATATAGCGTTTCCTCGAATAAACAATATGAGATTTTGATTGTTGCCGCCTGCTTTATTGTTATTGTTGGGATCGGCAGCTGTTGAAGGGGGGGCTGGGACTGGATGAACTGTGTATCCTCCGTTGTCCTCTAATGTAGCTCATGCTGGTGGTTCAGTTGATATAACCATTTTTTCTTTACATTTAGCTGGTGCTTCTTCTATTTTGGGTGCAGTTAATTTTATTACTACAGTCATTAATATGCGATGATATGGCATATTGTTTGAACGTCTCCCTTTATTTGTGTGATCTATTTTTATTACAGTGATTTTGCTTTTATTGTCATTACC
>LA6
GGCTTAAGTTTGTTGATTCGAGCAGAGTTGGGGCAGCCTGGGAGACTGTTGGGGGATGATCAGTTATATAATACTATTGTGACTGCTCATGCGTTTGTTATAATTTTTTTCTTCGTTATACCGATCATGATTGGGGGATTCGGTAATTGACTTTTACCTTTGATATTGGGGGCTCCTGATATAGCGTTTCCTCGAATAAACAATATGAGATTTTGATTGTTGCCGCCTGCTTTATTGTTATTGTTGGGATCGGCAGCTGTTGAAGGGGGGGCTGGGACTGGATGAACTGTGTATCCTCCGTTGTCCTCTAATGTGGCTCATGCTGGTGGTTCAGTTGATATAACCATTTTTTCTTTACATTTAGCTGGTGCTTCTTCTATTTTGGGTGCAGTTAATTTTATTACTACAGTCATTAATATGCGATGATATGGCATATTGTTTGAACGTCTCCCTTTATTTGTGTGATCTATTTTTATTACAGTGATTTTGCTTTTATTGTCATTACC
>LA7
GGCTTAAGTTTGTTGATTCGAGCAGAGTTGGGGCAGCCTGGGAGACTGTTGGGGGATGATCAGTTATATAATACTATTGTGACTGCTCATGCGTTTGTTATAATTTTTTTCTTCGTTATACCGATCATGATTGGGGGATTCGGTAATTGACTTTTACCTTTGATATTGGGGGCTCCTGATATAGCGTTTCCTCGAATAAACAATATGAGATTTTGATTGTTGCCGCCTGCTTTATTGTTATTGTTGGGATCGGCAGCTGTTGAAGGGGGGGCTGGGACTGGATGAACTGTGTATCCTCCGTTGTCCTCTAATGTGGCTCATGCTGGTGGTTCAGTTGATATAACCATTTTTTCTTTACATTTAGCTGGTGCTTCTTCTATTTTGGGTGCAGTTAATTTTATTACTACAGTCATTAATATGCGATGATATGGCATATTGTTTGAACGTCTCCCTTTATTTGTGTGATCTATTTTTATTACAGTGATTTTGCTTTTATTGTCATTACC
>LA8
GGCTTAAGTTTGTTGATTCGAGCAGAGTTGGGGCAGCCTGGGAGACTGTTGGGGGATGATCAGTTATATAATACTATTGTGACTGCTCATGCGTTTGTTATAATTTTTTTCTTCGTTATACCGATCATGATTGGGGGATTCGGTAATTGACTTTTACCTTTGATATTGGGGGCTCCTGATATAGCGTTTCCTCGAATAAACAATATGAGATTTTGATTGTTGCCGCCTGCTTTATTGTTATTGTTGGGATCGGCAGCTGTTGAAGGGGGGGCTGGGACTGGATGAACTGTGTATCCTCCGTTGTCCTCTAATGTGGCTCATGCTGGTGGTTCAGTTGATATAACCATTTTTTCTTTACATTTAGCTGGTGCTTCTTCTATTTTGGGTGCAGTTAATTTTATTACTACAGTCATTAATATGCGATGGTATGGCATATTGTTTGAACGTCTCCCTTTATTTGTGTGATCTATTTTTATTACAGTGATTTTGCTTTTATTGTCATTACC
>LA9
GGCTTAAGTTTGTTGATTCGAGCAGAGTTGGGGCAGCCTGGGAGACTGTTGGGGGATGATCAGTTATATAATACTATTGTGACTGCTCATGCGTTTGTTATAATTTTTTTCTTCGTTATACCGATCATGATTGGGGGATTCGGTAATTGACTTTTACCTTTGATATTGGGGGCTCCTGATATAGCGTTTCCTCGAATAAACAATATGAGATTTTGATTGTTGCCGCCTGCTTTATTGTTATTGTTGGGATCGGCAGCTGTTGAAGGGGGGGCTGGGACTGGATGAACTGTGTATCCTCCGTTGTCCTCTAATGTGGCTCATGCTGGTGGTTCAGTTGATATAACCATTTTTTCTTTACATTTAGCTGGTGCTTCTTCTATTTTGGGTGCAGTTAATTTTATTACTACAGTCATTAATATGCGATGATATGGCATATTGTTTGAACGTCTCCCTTTATTTGTGTGATCTATTTTTATTACAGTGATTTTGCTTTTATTGTCATTACC
>LA10
GGCTTAAGTTTGTTGATTCGAGCAGAGTTGGGGCAGCCTGGGAGACTGTTGGGGGATGATCAGTTATATAATACTATTGTGACTGCTCATGCGTTTGTTATAATTTTTTTCTTCGTTATACCGATCATGATTGGGGGATTCGGTAATTGACTTTTACCTTTGATATTGGGGGCTCCTGATATAGCGTTTCCTCGAATAAACAATATGAGATTTTGATTGTTGCCGCCTGCTTTATTGTTATTGTTGGGATCGGCAGCTGTTGAAGGGGGGGCTGGGACTGGATGAACTGTGTATCCTCCGTTGTCCTCTAATGTGGCTCATGCTGGTGGTTCAGTTGATATAACCATTTTTTCTTTACATTTAGCTGGTGCTTCTTCTATTTTGGGTGCAGTTAATTTTATTACTACAGTCATTAATATGCGATGGTATGGCATATTGTTTGAACGTCTCCCTTTATTTGTGTGATCTATTTTTATTACAGTGATTTTGCTTTTATTGTCATTACC
>LA11
GGCTTAAGTTTGTTGATTCGAGCAGAGTTGGGGCAGCCTGGGAGACTGTTGGGGGATGATCAGTTATATAATACTATTGTGACTGCTCATGCGTTTGTTATAATTTTTTTCTTCGTTATACCGATCATGATCGGGGGATTCGGTAATTGACTTTTACCTTTGATATTGGGGGCTCCTGATATAGCGTTTCCTCGAATAAACAATATGAGATTTTGATTGTTGCCGCCTGCTTTATTGTTATTGTTGGGATCGGCAGCTGTTGAAGGGGGGGCTGGGACTGGATGAACTGTGTATCCTCCGTTGTCCTCTAATGTGGCTCATGCTGGTGGTTCAGTTGATATAACCATTTTTTCTTTACATTTAGCTGGTGCTTCTTCTATTTTGGGTGCAGTTAATTTTATTACTACAGTCATTAATATGCGATGATATGGCATATTGTTTGAGCGTCTCCCTTTATTTGTGTGATCTATTTTTATTACAGTGATTTTGCTTTTATTGTCATTACC
>LA12
GGCTTAAGTTTGTTGATTCGAGCAGAGTTGGGGCAGCCTGGGAGACTGTTGGGGGATGATCAGTTATATAATACTATTGTGACTGCTCATGCGTTTGTTATAATTTTTTTCTTCGTTATACCGATTATGATTGGGGGATTCGGTAATTGACTTTTACCTTTGATATTGGGGGCTCCTGATATAGCGTTTCCTCGAATAAACAATATGAGATTTTGATTGTTGCCGCCTGCTTTATTGTTATTGTTGGGATCGGCAGCTGTTGAAGGGGGGGCTGGGACTGGATGAACTGTGTATCCTCCGTTGTCCTCTAATGTGGCTCATGCTGGTGGTTCAGTTGATATAACCATTTTTTCTTTACATTTAGCTGGTGCTTCTTCTATTTTGGGTGCAGTTAACTTTATTACTACAGTCATTAATATGCGATGATATGGCATATTGTTTGAACGTCTCCCTTTATTTGTGTGATCTATTTTTATTACAGTGATTTTGCTTTTATTGTCATTACC
>LA13
GGCTTAAGTTTGTTGATTCGAGCAGAGTTGGGGCAGCCTGGGAGACTGTTGGGGGATGATCAGTTATATAATACTATTGTGACTGCTCATGCGTTTGTTATAATTTTTTTCTTCGTTATACCGATCATGATTGGGGGATTCGGTAATTGACTTTTACCTTTGATATTGGGGGCTCCTGATATAGCGTTTCCTCGAATAAACAATATGAGATTTTGATTGTTGCCGCCTGCTTTATTGTTATTGTTGGGATCGGCAGCTGTTGAAGGGGGGGCTGGGACTGGATGAACTGTGTATCCTCCGTTGTCCTCTAATGTGGCTCATGCTGGTGGTTCAGTTGATATAACCATTTTTTCTTTACATTTAGCTGGTGCTTCTTCTATTTTGGGTGCAGTTAATTTTATTACTACAGTCATTAATATGCGATGATATGGCATATTGTTTGAACGTCTCCCTTTATTTGTGTGATCTATTTTTATTACAGTGATTTTGCTTTTATTGTCATTACC
>LA14
GGCTTAAGTTTGTTGATTCGAGCAGAGTTGGGGCAGCCTGGGAGACTGTTGGGGGATGATCAGTTATATAATACTATTGTGACTGCTCATGCGTTTGTTATAATTTTTTTCTTCGTTATACCGATTATGATTGGGGGATTCGGTAATTGACTTTTACCTTTGATATTGGGGGCTCCTGATATAGCGTTTCCTCGAATAAACAATATGAGATTTTGATTGTTGCCGCCTGCTTTATTGTTATTGTTGGGATCGGCAGCTGTTGAAGGGGGGGCTGGGACTGGATGAACTGTGTATCCTCCGTTGTCCTCTAATGTGGCTCATGCTGGTGGTTCAGTTGATATAACCATTTTTTCTTTACATTTAGCTGGTGCTTCTTCTATTTTGGGTGCAGTTAATTTTATTACTACAGTCATTAATATGCGATGATATGGCATATTGTTTGAACGTCTCCCTTTATTTGTGTGATCTATTTTTATTACAGTGATTTTGCTTTTATTGTCATTACC
>LA15
GGCTTAAGTTTGTTGATTCGAGCAGAGTTGGGGCAGCCTGGGAGACTGTTGGGGGATGATCAGTTATATAATACTATTGTGACTGCTCATGCGTTTGTTATAATTTTTTTCTTCGTTATACCGATCATGATTGGGGGATTCGGTAATTGACTTTTACCTTTGATATTGGGGGCTCCTGATATAGCGTTTCCTCGAATAAACAATATGAGATTTTGATTGTTGCCGCCTGCTTTATTGTTATTGTTGGGATCGGCAGCTGTTGAAGGGGGGGCTGGGACTGGATGAACTGTGTATCCTCCGTTGTCCTCTAATGTGGCTCATGCTGGTGGTTCAGTTGATATAACCATTTTTTCTTTACATTTAGCTGGTGCTTCTTCTATTTTGGGTGCAGTTAACTTTATTACTACAGTCATTAATATGCGATGATATGGCATATTGTTTGAACGTCTCCCTTTATTTGTGTGATCTATTTTTATTACAGTGATTTTGCTTTTATTGTCATTACC
>LA16
GGCTTAAGTTTGTTGATTCGAGCAGAGTTGGGGCAGCCTGGGAGACTGTTGGGGGATGATCAGTTATATAATACTATTGTGACTGCTCATGCGTTTGTTATAATTTTTTTCTTCGTTATACCGATCATGATTGGGGGATTCGGTAATTGACTTTTACCTTTGATATTGGGGGCTCCTGATATAGCGTTTCCTCGAATAAACAATATGAGATTTTGATTGTTGCCGCCTGCTTTATTGTTATTGTTGGGATCGGCAGCTGTTGAAGGGGGGGCTGGTACTGGATGAACTGTGTATCCTCCGTTGTCCTCTAATGTGGCTCATGCTGGTGGTTCAGTTGATATAACCATTTTTTCTTTACATTTAGCTGGTGCTTCTTCTATTTTGGGTGCAGTTAATTTTATTACTACAGTCATTAATATGCGATGATATGGCATATTGTTTGAACGTCTCCCTTTATTTGTGTGATCTATTTTTATTACAGTGATTTTGCTTTTATTGTCATTACC
>LA17
GGCTTAAGTTTGTTGATTCGAGCAGAGTTGGGGCAGCCTGGGAGACTGTTGGGGGATGATCAGTTATATAATACTATTGTGACTGCTCATGCGTTTGTTATAATTTTTTTCTTCGTTATACCGATTATGATTGGGGGATTCGGTAATTGACTTTTACCTTTGATATTGGGGGCTCCTGATATAGCGTTTCCTCGAATAAACAATATGAGATTTTGATTGTTGCCGCCTGCTTTATTGTTATTGTTGGGATCGGCAGCTGTTGAAGGGGGGGCTGGGACTGGATGAACTGTGTATCCTCCGTTGTCCTCTAATGTGGCTCATGCTGGTGGTTCAGTTGATATAACCATTTTTTCTTTACATTTAGCTGGTGCTTCTTCTATTTTGGGTGCAGTTAATTTTATTACTACAGTCATTAATATGCGATGATATGGCATATTGTTTGAACGTCTCCCTTTATTTGTGTGATCTATTTTTATTACAGTGATTTTGCTTTTATTGTCATTACC
>LA18
GGCTTAAGTTTGTTGATTCGAGCAGAGTTGGGGCAGCCTGGGAGACTGTTGGGGGATGATCAGTTATATAATACTATTGTGACTGCTCATGCGTTTGTTATAATTTTTTTCTTCGTTATACCGATCATGATTGGGGGATTCGGTAATTGACTTTTACCTTTGATATTGGGGGCTCCTGATATAGCGTTTCCTCGAATAAACAATATGAGATTTTGATTGTTGCCGCCTGCTTTATTGTTATTGTTGGGATCGGCAGCTGTTGAAGGGGGGGCTGGGACTGGATGAACTGTATATCCTCCGTTGTCCTCTAATGTGGCTCATGCTGGTGGTTCAGTTGATATAACCATTTTTTCTTTACATTTAGCTGGTGCTTCTTCTATTTTGGGTGCAGTTAATTTTATTACTACAGTCATTAATATGCGATGATATGGCATATTGTTTGAACGTCTCCCTTTATTTGTGTGATCTATTTTTATTACAGTGATTTTGCTTTTATTGTCATTACC
>LA19
GGCTTAAGTTTGTTGATTCGAGCAGAGTTGGGGCAGCCTGGGAGACTGTTGGGGGATGATCAGTTATATAATACTATTGTGACTGCTCATGCGTTTGTTATAATTTTTTTCTTCGTTATACCGATTATGATTGGGGGATTCGGTAATTGACTTTTACCTTTGATATTGGGGGCTCCTGATATAGCGTTTCCTCGAATAAACAATATGAGATTTTGATTGTTGCCGCCTGCTTTATTGTTATTGTTGGGATCGGCAGCTGTTGAAGGGGGGGCTGGGACTGGATGAACTGTGTATCCTCCGTTGTCCTCTAATGTGGCTCATGCTGGTGGTTCAGTTGATATAACCATTTTTTCTTTACATTTAGCTGGTGCTTCTTCTATTTTGGGTGCAGTTAACTTTATTACTACAGTCATTAATATGCGATGATATGGCATATTGTTTGAACGTCTCCCTTTATTTGTGTGATCTATTTTTATTACAGTGATTTTGCTTTTATTGTCATTACC
>LA20
GGCTTAAGTTTGTTGATTCGAGCAGAGTTGGGGCAGCCTGGGAGACTGTTGGGGGATGATCAGTTATATAATACTATTGTGACTGCTCATGCGTTTGTTATAATTTTTTTCTTCGTTATACCGATCATGATTGGGGGATTCGGTAATTGACTTTTACCTTTGATATTGGGGGCTCCTGATATAGCGTTTCCTCGAATAAACAATATGAGATTTTGATTGTTGCCGCCTGCTTTATTGTTATTGTTGGGATCGGCAGCTGTTGAAGGGGGGGCTGGGACTGGATGAACTGTGTATCCTCCGTTGTCCTCTAATGTGGCTCATGCTGGTGGTTCAGTTGATATAACCATTTTTTCTTTACATTTAGCTGGTGCTTCTTCTATTTTGGGTGCAGTTAATTTTATTACTACAGTCATTAATATGCGATGATATGGCATATTGTTTGAACGTCTCCCTTTATTTGTGTGATCTATTTTTATTACAGTGATTTTGCTTTTATTGTCATTACC
>LA21
GGCTTAAGTTTGTTGATTCGAGCAGAGTTGGGGCAGCCTGGGAGACTGTTGGGGGATGATCAGTTATATAATACTATTGTGACTGCTCATGCGTTTGTTATAATTTTTTTCTTCGTTATACCGATCATGATTGGGGGATTCGGTAATTGACTTTTACCTTTGATATTGGGGGCTCCTGATATAGCGTTTCCTCGAATAAACAATATGAGATTTTGATTGTTGCCGCCTGCTTTATTGTTATTGTTGGGATCGGCAGCTGTTGAAGGGGGGGCTGGGACTGGATGAACTGTGTATCCTCCGTTGTCCTCTAATGTGGCTCATGCTGGTGGTTCAGTTGATATAACCATTTTTTCTTTACATTTAGCTGGTGCTTCTTCTATTTTGGGTGCAGTTAATTTTATTACTACAGTCATTAATATGCGATGATATGGCATATTGTTTGAACGTCTCCCTTTATTTGTGTGATCTATTTTTATTACAGTGATTTTGCTTTTATTGTCATTACC
>LA22
GGCTTAAGTTTGTTGATTCGAGCAGAGTTGGGGCAGCCTGGGAGACTGTTGGGGGATGATCAGTTATATAATACTATTGTGACTGCTCATGCGTTTGTTATAATTTTTTTCTTCGTTATACCGATCATGATTGGGGGATTCGGTAATTGACTTTTACCTTTGATATTGGGGGCTCCTGATATAGCGTTTCCTCGAATAAACAATATGAGATTTTGATTGTTGCCGCCTGCTTTATTGTTATTGTTGGGATCGGCAGCTGTTGAAGGGGGGGCTGGGACTGGATGAACTGTGTATCCTCCGTTGTCCTCTAATGTGGCTCATGCTGGTGGTTCAGTTGATATAACCATTTTTTCTTTACATTTAGCTGGTGCTTCTTCTATTTTGGGTGCAGTTAATTTTATTACTACAGTCATTAATATGCGATGATATGGCATATTGTTTGAACGTCTCCCTTTATTTGTGTGATCTATTTTTATTACAGTGATTTTGCTTTTATTGTCATTACC
>LA24
GGCTTAAGTTTGTTGATTCGAGCAGAGTTGGGGCAGCCTGGGAGACTGTTGGGGGATGATCAGTTATATAATACTATTGTGACTGCTCATGCGTTTGTTATAATTTTTTTCTTCGTTATACCGATCATGATTGGGGGATTCGGTAATTGACTTTTACCTTTGATATTGGGGGCTCCTGATATAGCGTTTCCTCGAATAAACAATATGAGATTTTGATTGTTGCCGCCTGCTTTATTGTTATTGTTGGGATCGGCAGCTGTTGAAGGGGGGGCTGGGACTGGATGAACTGTGTATCCTCCGTTGTCCTCTAATGTGGCTCATGCTGGTGGTTCAGTTGATATAACCATTTTTTCTTTACATTTAGCTGGTGCTTCTTCTATTTTGGGTGCAGTTAATTTTATTACTACAGTCATTAATATGCGATGATATGGCATATTGTTTGAACGTCTCCCTTTATTTGTGTGATCTATTTTTATTACAGTGATTTTGCTTTTATTGTCATTACC
>LA25
GGCTTAAGTTTGTTGATTCGAGCAGAGTTGGGGCAGCCTGGGAGACTGTTGGGGGATGATCAGTTATATAATACTATTGTGACTGCTCATGCGTTTGTTATAATTTTTTTCTTCGTTATACCGATCATGATTGGGGGATTCGGTAATTGACTTTTACCTTTGATATTGGGGGCTCCTGATATAGCGTTTCCTCGAATAAACAATATGAGATTTTGATTGTTGCCGCCTGCTTTATTGTTATTGTTGGGATCGGCAGCTGTTGAAGGGGGGGCTGGGACTGGATGAACTGTGTATCCTCCGTTGTCCTCTAATGTGGCTCATGCTGGTGGTTCAGTTGATATAACCATTTTTTCTTTACATTTAGCTGGTGCTTCTTCTATTTTGGGTGCAGTTAACTTTATTACTACAGTCATTAATATGCGATGATATGGCATATTGTTTGAACGTCTCCCTTTATTTGTGTGATCTATTTTTATTACAGTGATTTTGCTTTTATTGTCATTACC
>MRL_RM1
GGCTTAAGTTTGTTGATTCGAGCAGAGTTGGGGCAGCCTGGGAGACTGTTGGGGGATGATCAGTTATATAATACTATTGTGACTGCTCATGCGTTTGTTATAATTTTTTTCTTCGTTATACCGATCATGATTGGGGGATTCGGTAATTGACTTTTACCTTTGATATTGGGGGCTCCTGATATAGCGTTTCCTCGAATAAACAATATGAGATTTTGATTGTTGCCGCCTGCTTTATTGTTATTGTTGGGATCGGCAGCTGTTGAAGGGGGGGCTGGGACTGGATGAACTGTGTATCCTCCGTTGTCCTCTAATGTGGCTCATGCTGGTGGTTCAGTTGATATAACCATTTTTTCTTTACATTTAGCTGGTGCTTCTTCTATTTTGGGTGCAGTTAATTTTATTACTACAGTCATTAATATGCGATGATATGGCATATTGTTTGAACGTCTCCCTTTATTTGTGTGATCTATTTTTATTACAGTGATTTTGCTTTTATTGTCATTACC
>MRL_RM2
GGCTTAAGTTTGTTGATTCGAGCAGAGTTGGGGCAGCCTGGGAGACTGTTGGGGGATGATCAGTTATATAATACTATTGTGACTGCTCATGCGTTTGTTATAATTTTTTTCTTCGTTATACCGATCATGATTGGGGGATTCGGTAATTGACTTTTACCTTTGATATTGGGGGCTCCTGATATAGCGTTTCCTCGAATAAACAATATGAGATTTTGATTGTTGCCGCCTGCTTTATTGTTATTGTTGGGATCGGCAGCTGTTGAAGGGGGGGCTGGTACTGGATGAACTGTGTATCCTCCGTTGTCCTCTAATGTGGCTCATGCTGGTGGTTCAGTTGATATAACCATTTTTTCTTTACATTTAGCTGGTGCTTCTTCTATTTTGGGTGCAGTTAATTTTATTACTACAGTCATTAATATGCGATGATATGGCATATTGTTTGAACGTCTCCCTTTATTTGTGTGATCTATTTTTATTACAGTGATTTTGCTTTTATTGTCATTACC
>MRL_RM3
GGCTTAAGTTTGTTGATTCGAGCAGAGTTGGGGCAGCCTGGGAGACTGTTGGGGGATGATCAGTTATATAATACTATTGTGACTGCTCATGCGTTTGTTATAATTTTTTTCTTCGTTATACCGATTATGATTGGGGGATTCGGTAATTGACTTTTACCTTTGATATTGGGGGCTCCTGATATAGCGTTTCCTCGAATAAACAATATGAGATTTTGATTGTTGCCGCCTGCTTTATTGTTATTGTTGGGATCGGCAGCTGTTGAAGGGGGGGCTGGGACTGGATGAACTGTGTATCCTCCGTTGTCCTCTAATGTGGCTCATGCTGGTGGTTCAGTTGATATAACCATTTTTTCTTTACATTTAGCTGGTGCTTCTTCTATTTTGGGTGCAGTTAACTTTATTACTACAGTCATTAATATGCGATGATATGGCATATTGTTTGAACGTCTCCCTTTATTTGTGTGATCTATTTTTATTACAGTGATTTTGCTTTTATTGTCATTACC
>MRL_PN2
GGGCTGAGTTTATTAATTCGAGCTGAATTGGGGCAACCTGGAAGATTGTTGGGTGATGACCAGCTTTATAATACTATTGTTACTGCGCATGCGTTTGTTATGATTTTTTTTTTTGTTATACCGATTATGATTGGAGGTTTTGGTAATTGGTTGTTACCCTTAATATTGGGTGCGCCGGACATGGCTTTTCCTCGGATAAACAATATAAGATTTTGATTGTTACCACCTGCTTTGTTGTTGTTGTTAGGGTCGGCTGCTGTGGAGGGGGGTGCTGGTACAGGTTGGACTGTTTACCCACCTTTAGCTTCGAATGTTGCCCACGCCGGGGGGTCAGTGGATATAACAATTTTTTCTTTACATTTGGCTGGTGCATCTTCTATTTTAGGTGCAGTTAATTTTATTACAACGGTTATTAATATACGATGATATGGTATGTTATTTGAGCGTCTTCCTCTTTTTGTTTGATCTATTTTTATTACGGTTATTTTGTTGTTGTTGTCTTTACC
>MRL_PN1
GGGTTAAGTTTGTTAATTCGGGCAGAATTAGGACAGCCTGGGAGCTTGTTGGGAGATGATCAATTATATAATACAATTGTTACTGCACATGCTTTTGTTATAATTTTTTTTTTTGTTATACCTATTATAATTGGAGGATTTGGTAATTGATTATTGCCATTAATATTAGGGGCTCCGGATATGGCTTTTCCTCGGATGAATAATATGAGATTTTGGTTATTACCTCCTGCTTTGTTATTATTGTTAGGTTCAGCTGCTGTGGAGGGGGGGGCTGGTACAGGATGAACAGTTTATCCTCCACTTGCTTCGAATGTTGCCCATGCAGGGGGGTCAGGGGATATAACGATTTTTTCTTTGCATTTGGCTGGTGCATCTTCTATTTTAGGTGCAGTTAATTTTATTACTACTGTAATTAATATGCGATGGTATGGAATATTGTTTGAACGTCTTCCTCTTTTTGTATGATCTATTTTTATTACCGTTATTTTGCTTTTATTATCTTTGCC
