# Supplementary material for: Meta-analysis of northeast Atlantic marine taxa shows contrasting phylogeographic patterns following post-LGM expansions
Source: PeerJ. 2018 Sep 28;6:e5684. doi: 10.7717/peerj.5684 (PMC6166638; doi:10.7717/peerj.5684)
Supplement: Supplemental Information 2 [file peerj-06-5684-s006.zip › owenia_fusiformis_lineage1.fasta]

>CC1
GGGCTGAGTTTATTAATTCGAGCTGAATTGGGGCAACCTGGAAGATTGTTGGGTGATGACCAGCTTTATAATACTATTGTTACTGCGCATGCGTTTGTTATGATTTTTTTTTTTGTTATACCGATTATGATTGGAGGTTTTGGTAATTGGTTGTTACCCTTAATATTGGGTGCGCCTGACATGGCTTTTCCTCGGATAAACAATATAAGATTTTGATTGTTACCACCTGCTTTGTTGTTGTTGTTAGGGTCGGCTGCTGTGGAGGGGGGTGCTGGTACAGGTTGGACTGTTTACCCACCTTTAGCTTCGAATGTTGCCCACGCCGGGGGGTCAGTGGATATAACAATTTTTTCTTTACATTTGGCTGGTGCATCTTCTATTTTAGGTGCAGTTAATTTTATTACAACGGTTATTAATATACGATGATATGGTATGTTATTTGAGCGTCTTCCTCTTTTTGTTTGATCTATTTTTATTACGGTTATTTTGTTGTTGTTGTCTTTACC
>CC5
GGGCTGAGTTTATTAATTCGAGCTGAATTGGGGCAACCTGGAAGATTGTTGGGTGATGACCAGCTTTATAATACTATTGTTACTGCGCATGCGTTTGTTATGATTTTTTTTTTTGTTATACCGATTATGATTGGAGGTTTTGGTAATTGGTTGTTACCCTTAATATTGGGTGCGCCGGACATGGCTTTTCCTCGGATAAACAATATAAGATTTTGGTTGTTACCACCTGCTTTGTTGTTGTTGTTAGGGTCGGCTGCTGTGGAGGGGGGTGCTGGTACAGGTTGGACTGTTTACCCACCTTTAGCTTCGAATGTTGCCCACGCCGGGGGGTCAGTGGATATAACAATTTTTTCTTTACATTTGGCTGGTGCATCTTCTATTTTAGGTGCAGTTAATTTTATTACAACGGTTATTAATATACGATGATATGGTATGTTATTTGAGCGTCTTCCTCTTTTTGTTTGATCTATTTTTATTACGGTTATTTTGTTGTTGTTGTCTTTACC
>CC11
GGGCTGAGTTTATTAATTCGAGCTGAATTGGGGCAACCTGGAAGATTGTTGGGTGATGACCAGCTTTATAATACTATTGTTACTGCGCATGCGTTTGTTATGATTTTTTTTTTTGTTATACCGATTATGATTGGGGGTTTTGGTAATTGGTTGTTACCCTTAATATTGGGTGCGCCGGACATGGCTTTTCCTCGGATAAACAATATAAGATTTTGATTGTTACCACCTGCTTTGTTGTTGTTGTTAGGGTCGGCTGCTGTGGAGGGGGGTGCTGGCACAGGTTGGACTGTTTACCCACCTTTAGCTTCGAATGTTGCCCACGCCGGGGGGTCAGTGGATATAACAATTTTTTCTTTACATTTGGCTGGTGCATCTTCTATTTTAGGTGCAGTTAATTTTATTACAACGGTTATTAATATACGATGATATGGTATGTTATTTGAGCGTCTTCCTCTTTTTGTTTGATCTATTTTTATTACGGTTATTTTGTTGTTGTTGTCTTTACC
>CC17
GGGCTGAGTTTATTAATTCGAGCTGAATTGGGGCAACCTGGAAGATTGTTGGGTGATGACCAGCTTTATAATACTATTGTTACTGCGCATGCGTTTGTTATGATTTTTTTTTTTGTTATACCGATTATGATTGGGGGTTTTGGTAATTGGTTGTTACCCTTAATATTGGGTGCGCCGGACATGGCTTTTCCTCGGATAAACAATATAAGATTTTGATTGTTACCACCTGCTTTGTTGTTGTTGTTAGGGTCGGCTGCTGTGGAGGGGGGTGCTGGCACAGGTTGGACTGTTTACCCACCTTTAGCTTCGAATGTTGCCCACGCCGGGGGGTCAGTGGATATAACAATTTTTTCTTTACATTTGGCTGGTGCATCTTCTATTTTAGGTGCAGTTAATTTTATTACAACGGTTATTAATATACGATGATATGGTATATTATTTGAGCGTCTTCCTCTTTTTGTTTGATCTATTTTTATTACGGTTATTTTGTTGTTGTTGTCTTTACC
>LO4
GGGCTGAGTTTATTAATTCGAGCTGAATTGGGGCAACCTGGAAGATTGTTGGGTGATGACCAGCTTTATAATACTATTGTTACTGCGCATGCGTTTGTTATGATTTTTTTTTTTGTTATACCGATTATGATTGGGGGTTTTGGTAATTGGTTGTTACCCTTAATATTGGGTGCGCCGGACATGGCTTTTCCTCGGATAAACAATATAAGATTTTGATTGTTACCACCTGCTTTGTTGTTGTTGTTAGGGTCGGCTGCTGTGGAGGGGGGTGCTGGCACAGGTTGGACTGTTTACCCACCTTTAGCTTCGAATGTTGCCCACGCCGGGGGGTCAGTGGATATAACAATTTTTTCTTTACATTTGGCTGGTGCATCTTCTATTTTAGGTGCAGTTAATTTTATTACAACGGTTATTAATATACGATGATATGGTATGTTATTTGAGCGTCTTCCTCTTTTTGTTTGATCTATTTTTATTACGGTTATTTTGTTGTTGTTGTCTTTACC
>LO11
GGGCTGAGTTTATTAATTCGAGCTGAATTGGGGCAACCTGGAAGATTGTTGGGTGACGACCAGCTTTATAATACTATTGTTACTGCGCATGCGTTTGTTATGATTTTTTTTTTTGTTATACCGATTATGATTGGAGGTTTTGGTAATTGGTTGTTACCCTTAATATTGGGTGCGCCGGACATGGCTTTTCCTCGGATAAACAATATAAGATTTTGATTGTTACCACCTGCTTTGTTGTTGTTGTTAGGGTCGGCTGCTGTGGAGGGGGGTGCTGGTACAGGTTGGACTGTTTATCCACCTTTAGCTTCGAATGTTGCCCACGCCGGGGGGTCAGTGGATATAACAATTTTTTCTTTACATTTGGCTGGTGCATCTTCTATTTTAGGTGCAGTTAATTTTATTACAACGGTTATTAATATACGATGATATGGTATGTTATTTGAGCGTCTTCCTCTTTTTGTTTGATCTATTTTTATTACGGTTATTTTGTTGTTGTTGTCTTTACC
>POR1
GGGCTGAGTTTATTAATTCGAGCTGAATTGGGGCAACCTGGAAGATTGTTGGGTGATGACCAGCTTTATAATACTATTGTTACTGCGCATGCGTTTGTTATGATTTTTTTTTTTGTTATACCGATTATGATTGGAGGTTTTGGTAATTGGTTGTTACCCTTAATATTGGGTGCGCCGGACATGGCTTTTCCTCGGATAAACAATATAAGATTTTGATTGTTACCACCTGCTTTGTTGTTGTTGTTAGGGTCGGCTGCTGTGGAGGGGGGTGCTGGTACAGGTTGGACTGTTTACCCACCTTTAGCTTCGAATGTTGCCCACGCCGGGGGGTCAGTGGATATAACAATTTTTTCTTTACATTTGGCTGGTGCATCTTCTATTTTAGGTGCAGTTAATTTTATTACAACGGTTATTAATATACGATGATATGGTATGTTATTTGAGCGTCTTCCTCTTTTTGTTTGATCTATTTTTATTACGGTTATTTTGTTGTTGTTGTCTTTACC
>POR2
GGGCTGAGTTTATTAATTCGAGCTGAATTGGGGCAACCTGGAAGATTGTTGGGTGATGACCAGCTTTATAATACTATTGTTACTGCGCATGCGTTTGTTATGATTTTTTTTTTTGTTATACCGATTATGATTGGAGGTTTTGGTAATTGGTTGTTACCCTTAATATTGGGTGCGCCGGACATGGCTTTTCCTCGGATAAACAATATAAGATTTTGGTTGTTACCACCTGCTTTGTTGTTGTTGTTAGGGTCGGCTGCTGTGGAGGGGGGTGCTGGTACAGGTTGGACTGTTTACCCACCTTTAGCTTCGAATGTTGCCCACGCCGGGGGGTCAGTGGATATAACAATTTTTTCTTTACATTTGGCTGGTGCATCTTCTATTTTAGGTGCAGTTAATTTTATTACAACGGTTATTAATATACGATGATATGGTATGTTATTTGAGCGTCTTCCTCTTTTTGTTTGATCTATTTTTATTACGGTTATTTTGTTGTTGTTGTCTTTACC
>PS1
GGGCTGAGTTTATTAATTCGAGCTGAATTGGGGCAACCTGGAAGATTGTTAGGGGATGACCAGCTTTATAATACTATTGTTACTGCGCATGCGTTTGTTATGATTTTTTTTTTTGTTATACCGATTATGATTGGAGGTTTTGGTAATTGGTTGTTGCCCTTAATATTGGGTGCGCCGGACATGGCTTTTCCTCGGATAAACAATATAAGATTTTGATTGTTACCACCTGCTTTGTTGTTGTTGTTAGGGTCGGCTGCTGTGGAGGGGGGTGCTGGTACAGGTTGGACTGTTTACCCACCTTTAGCTTCGAATGTTGCTCACGCCGGAGGGTCAGTGGATATAACAATTTTTTCTTTACATTTGGCTGGTGCATCTTCTATTTTAGGTGCAGTTAATTTTATTACAACGGTTATTAATATACGATGATATGGTATGTTATTTGAGCGTCTTCCTCTTTTTGTTTGATCTATTTTTATTACGGTTATTTTGTTGTTGTTGTCTTTACC
>PS2
GGGCTGAGTTTATTAATTCGAGCTGAATTGGGGCAACCTGGAAGATTGTTGGGTGATGACCAGCTTTATAATACTATTGTTACTGCGCATGCGTTTGTTATGATTTTTTTTTTTGTTATACCGATTATGATTGGAGGTTTTGGTAATTGGTTGTTACCCTTAATATTGGGTGCGCCGGACATGGCTTTTCCTCGGATAAACAATATAAGATTTTGATTGTTACCACCTGCTTTGTTGTTGTTGTTAGGGTCGGCTGCTGTGGAGGGGGGTGCTGGTACAGGTTGGACTGTTTACCCACCTTTAGCTTCGAATGTTGCCCACGCCGGGGGGTCAGTGGATATAACAATTTTTTCTTTACATTTGGCTGGTGCATCTTCTATTTTAGGTGCAGTTAATTTTATTACAACGGTTATTAATATACGATGATATGGTATGTTATTTGAGCGTCTTCCTCTTTTTGTTTGATCTATTTTTATTACGGTTATTTTGTTGTTGTTGTCTTTACC
>PS3
GGGCTGAGTTTATTAATTCGAGCTGAATTGGGGCAACCTGGAAGATTGTTGGGTGATGACCAGCTTTATAATACTATTGTTACTGCGCATGCGTTTGTTATGATTTTTTTTTTTGTTATACCGATTATGATTGGGGGTTTTGGTAATTGGTTGTTACCCTTAATATTGGGTGCGCCGGACATGGCTTTTCCTCGGATAAACAATATAAGATTTTGATTGTTACCACCTGCTTTGTTGTTGTTGTTAGGGTCGGCTGCTGTGGAGGGGGGTGCTGGCACAGGTTGGACTGTTTACCCACCTTTAGCTTCGAATGTTGCCCACGCCGGGGGGTCAGTGGATATAACAATTTTTTCTTTACATTTGGCTGGTGCATCTTCTATTTTAGGTGCAGTTAATTTTATTACAACGGTTATTAATATACGATGATATGGTATGTTATTTGAGCGTCTTCCTCTTTTTGTTTGATCCATTTTTATTACGGTTATTTTGTTGTTGTTGTCTTTACC
>PS4
GGGCTGAGTTTACTAATTCGAGCTGAATTGGGGCAACCTGGAAGATTGTTGGGTGATGACCAGCTTTATAATACTATTGTTACTGCGCATGCGTTTGTTATGATTTTTTTTTTTGTTATACCGATTATGATTGGAGGTTTTGGTAATTGGTTGTTACCCTTAATATTGGGTGCGCCGGACATGGCTTTTCCTCGGATAAACAATATAAGATTTTGATTGTTACCACCTGCTTTGTTGTTGTTGTTAGGGTCGGCTGCTGTGGAGGGGGGTGCTGGTACAGGTTGGACCGTTTACCCTCCTTTAGCTTCGAATGTTGCCCACGCCGGGGGGTCAGTGGATATAACAATTTTTTCTTTACATTTGGCTGGTGCATCTTCTATTTTAGGTGCAGTTAATTTTATTACAACGGTTATTAATATACGGTGATATGGTATGTTATTTGAGCGTCTTCCTCTTTTTGTTTGATCTATTTTTATTACGGTTATTTTGTTGTTGTTGTCTTTACC
>PS5
GGGCTGAGTTTATTAATTCGAGCTGAATTGGGGCAGCCTGGAAGATTGTTGGGTGATGACCAGCTTTATAATACTATTGTTACTGCGCATGCGTTTGTTATGATTTTTTTTTTTGTTATACCGATTATGATTGGAGGTTTTGGTAATTGGTTGTTACCCTTAATATTGGGTGCGCCGGACATGGCTTTTCCTCGGATAAACAATATAAGATTTTGATTGTTACCACCTGCTTTGTTGTTGTTGTTAGGGTCGGCTGCTGTGGAGGGGGGTGCTGGTACAGGTTGGACTGTTTACCCACCTTTAGCTTCGAATGTTGCCCACGCTGGGGGGTCAGTGGATATAACAATTTTTTCTTTACATTTGGCTGGTGCATCTTCTATTTTAGGTGCAGTTAATTTTATTACAACGGTTATTAATATACGATGATATGGTATGTTATTTGAGCGTCTTCCTCTTTTTGTTTGATCTATTTTTATTACGGTTATTTTGTTGTTGTTGTCTTTACC
>PS6
GGGCTGAGTTTATTAATTCGAGCTGAATTGGGGCAACCTGGAAGATTGTTGGGTGATGACCAGCTTTATAATACTATTGTTACTGCGCATGCGTTTGTTATGATTTTTTTTTTTGTTATACCGATTATGATTGGAGGTTTTGGTAATTGGTTGTTACCTTTAATATTGGGTGCGCCGGACATGGCTTTTCCTCGGATAAACAATATAAGATTTTGATTGTTACCACCTGCTTTGTTGTTGTTGTTAGGGTCGGCTGCTGTGGAGGGGGGTGCTGGTACAGGTTGGACTGTTTACCCACCTTTAGCTTCGAATGTTGCCCACGCTGGGGGGTCAGTGGATATAACAATTTTTTCTTTACATTTGGCTGGTGCATCTTCTATTTTAGGTGCAGTTAATTTTATTACAACGGTTATTAATATACGATGATATGGTATGTTATTTGAGCGTCTTCCTCTTTTTGTTTGATCTATTTTTATTACGGTTATTTTGTTGTTGTTGTCTTTACC
>PS7
GGGCTGAGTTTATTAATTCGAGCTGAATTGGGGCAACCTGGAAGATTGTTGGGTGATGACCAGCTTTATAATACTATTGTTACTGCGCATGCGTTTGTTATGATTTTTTTTTTTGTTATACCGATTATGATTGGAGGTTTTGGTAATTGGTTGTTACCCTTAATATTGGGTGCACCGGACATGGCTTTTCCTCGGATAAACAATATAAGATTTTGATTGTTACCACCTGCTTTGTTGTTGTTGTTAGGGTCGGCTGCTGTGGAGGGGGGTGCTGGTACAGGTTGGACTGTTTACCCGCCTTTAGCTTCGAATGTTGCCCACGCCGGGGGGTCAGTGGATATAACAATTTTTTCTTTACATTTGGCTGGTGCATCTTCTATTTTAGGTGCAGTTAATTTTATTACAACGGTTATTAATATACGGTGATATGGTATGTTATTTGAGCGTCTTCCTCTTTTTGTTTGATCTATTTTTATTACGGTTATTTTGTTGTTGTTGTCTTTACC
>PS8
GGGCTGAGTTTATTAATTCGAGCTGAATTGGGGCAACCTGGAAGATTGTTGGGTGATGACCAGCTTTATAATACTATTGTTACTGCGCATGCGTTTGTTATGATTTTTTTTTTTGTTATACCGATTATGATTGGAGGTTTTGGTAATTGGTTGTTACCCTTAATATTGGGTGCGCCGGACATGGCTTTTCCTCGGATAAACAATATAAGATTTTGATTGTTACCGCCTGCTTTGTTGTTGCTGTTAGGGTCGGCTGCTGTGGAGGGGGGTGCTGGTACAGGTTGGACTGTTTACCCACCTTTAGCTTCGAATGTTGCCCACGCCGGGGGGTCAGTGGATATAACAATTTTTTCTTTACATTTGGCTGGTGCATCTTCTATTTTAGGTGCAGTTAATTTTATTACAACGGTTATTAATATACGATGATATGGTATGTTATTTGAGCGTCTTCCTCTTTTTGTTTGATCTATTTTTATTACGGTTATTTTGTTGTTGTTGTCTTTACC
>PS9
GGGCTGAGTTTATTAATTCGAGCTGAATTGGGGCAACCTGGAAGATTGTTGGGTGATGACCAGCTTTATAATACTATTGTTACTGCGCATGCGTTTGTTATGATTTTTTTTTTTGTTATACCGATTATGATTGGAGGTTTTGGTAATTGGTTGTTACCCTTAATATTGGGTGCGCCGGACATGGCTTTTCCTCGGATAAACAATATAAGATTTTGATTGTTACCACCTGCTTTGTTGTTGTTGTTAGGGTCGGCTGCTGTGGAGGGGGGTGCTGGTACAGGTTGGACTGTTTACCCACCTTTAGCTTCGAATGTTGCCCACGCCGGGGGGTCAGTGGATATAACAATTTTTTCTTTACATTTGGCTGGTGCATCTTCTATTTTAGGTGCAGTTAATTTTATTACAACGGTTATTAACATACGATGATATGGTATGTTATTTGAGCGTCTTCCTCTTTTTGTTTGATCTATTTTTATTACGGTTATTTTGTTGTTATTGTCTTTACC
>PS10
GGGCTGAGTTTATTAATTCGAGCTGAATTGGGGCAACCTGGAAGATTGTTGGGTGATGACCAGCTTTATAATACTATTGTTACTGCGCATGCGTTTGTTATGATTTTTTTTTTTGTTATACCGATTATGATTGGAGGTTTTGGTAATTGGTTGTTACCATTAATATTGGGTGCGCCGGACATGGCTTTTCCTCGGATAAACAATATAAGATTTTGATTGTTACCACCTGCTTTGTTGTTGTTGTTAGGGTCGGCTGCTGTGGAGGGGGGTGCTGGTACAGGTTGGACTGTTTACCCACCTTTAGCTTCGAATGTTGCCCACGCCGGGGGGTCAGTGGATATAACAATTTTTTCTTTACATTTGGCTGGTGCATCTTCTATTTTAGGTGCAGTTAATTTTATTACAACGGTTATTAATATACGATGATATGGTATGTTATTTGAGCGTCTTCCTCTTTTTGTTTGATCTATTTTTATTACGGTTATTTTGTTGTTGTTGTCTTTACC
>PS11
GGGCTGAGTTTATTAATTCGAGCTGAATTGGGGCAACCTGGAAGATTGTTGGGTGATGACCAGCTTTATAATACTATTGTTACTGCGCATGCGTTTGTTATGATTTTTTTTTTTGTTATACCGATTATGATTGGAGGTTTTGGTAATTGGTTGTTACCCTTAATATTGGGTGCGCCGGACATGGCTTTTCCTCGGATAAACAATATAAGATTTTGGTTGTTACCACCTGCTTTGTTGTTGTTGTTAGGGTCGGCTGCTGTGGAGGGGGGTGCTGGTACAGGTTGGACTGTTTACCCACCTTTAGCTTCGAATGTTGCCCACGCCGGGGGGTCAGTGGATATAACAATTTTTTCTTTACATTTGGCTGGTGCATCTTCTATTTTAGGTGCAGTTAATTTTATTACAACGGTTATTAATATACGATGATATGGTATGTTATTTGAGCGTCTTCCTCTTTTTGTTTGATCTATTTTTATTACGGTTATTTTGTTGTTGTTGTCTTTACC
>PS12
GGGCTGAGTTTATTAATTCGAGCTGAATTGGGGCAACCTGGAAGGTTGTTGGGTGATGACCAGCTTTATAATACTATTGTTACTGCGCATGCGTTTGTTATGATTTTTTTTTTTGTTATACCGATTATGATTGGAGGTTTTGGTAATTGGTTGTTACCCTTAATATTGGGTGCGCCGGACATGGCTTTTCCTCGGATAAACAATATAAGATTTTGATTGTTACCACCTGCTTTGTTGTTGTTGTTAGGGTCGGCTGCTGTGGAGGGGGGTGCTGGTACAGGTTGGACTGTTTACCCACCTTTAGCTTCGAATGTTGCCCATGCCGGGGGGTCAGTGGATATAACAATTTTTTCTTTACATTTGGCTGGTGCATCTTCTATTTTAGGTGCAGTTAATTTTATTACAACGGTTATTAATATACGATGATATGGTATGTTATTTGAGCGTCTTCCTCTTTTTGTTTGATCTATTTTTATTACAGTTATTTTGTTGTTGTTGTCTTTACC
>PS13
GGGCTGAGTTTATTAATTCGAGCTGAATTGGGGCAACCTGGAAGATTGTTGGGTGATGACCAGCTTTATAATACTATTGTTACTGCGCATGCGTTTGTTATGATTTTTTTTTTTGTTATACCGATTATGATTGGAGGTTTTGGTAATTGGTTGTTACCCTTAATATTGGGTGCGCCGGACATGGCTTTTCCTCGGATAAACAATATAAGATTTTGATTGTTACCACCTGCTTTGTTGTTGTTGTTAGGGTCGGCTGCTGTGGAGGGGGGTGCTGGTACAGGTTGGACTGTTTACCCACCTTTAGCTTCGAATGTTGCCCACGCCGGGGGGTCAGTGGATATAACAATTTTTTCTTTACATTTGGCTGGTGCATCTTCTATTTTAGGTGCAGTTAATTTTATTACAACGGTTATTAATATACGATGATATGGTATGTTATTTGAGCGTCTTCCTCTTTTTGTTTGATCTATTTTTATTACGGTTATTTTGTTGTTGTTGTCTTTACC
>PS14
GGGCTGAGTTTATTAATTCGAGCTGAATTGGGGCAACCTGGAAGATTGTTGGGGGATGACCAGCTTTATAATACTATTGTTACTGCGCATGCGTTTGTTATGATTTTTTTTTTTGTTATACCGATTATGATTGGAGGTTTTGGTAATTGGTTGTTACCCTTAATATTGGGTGCGCCGGACATGGCTTTTCCTCGGATAAACAATATAAGATTTTGATTGTTACCACCTGCTTTGTTGTTGTTGTTAGGGTCGGCTGCTGTGGAGGGGGGTGCTGGTACAGGTTGGACTGTTTACCCACCTTTAGCTTCGAATGTTGCCCACGCCGGGGGGTCAGTGGATATAACAATTTTTTCTTTACATTTGGCTGGTGCATCTTCTATTTTAGGTGCAGTTAATTTTATTACAACGGTTATTAATATACGATGGTATGGTATGTTATTTGAGCGTCTTCCTCTTTTTGTTTGATCTATTTTTATTACGGTTATTTTGTTGTTGTTGTCTTTACC
>PS15
GGGCTGAGTTTATTAATTCGAGCTGAATTGGGGCAACCTGGAAGATTGTTGGGTGATGACCAGCTTTATAATACTATTGTTACTGCGCATGCGTTTGTTATGATTTTTTTTTTTGTTATACCGATTATGATTGGAGGTTTTGGTAATTGGTTGTTACCATTAATATTGGGTGCGCCGGACATGGCTTTTCCTCGGATAAACAATATAAGATTTTGATTGTTACCACCTGCTTTGTTGTTGTTGTTAGGGTCGGCTGCTGTGGAGGGGGGTGCTGGCACAGGTTGGACTGTTTACCCACCTTTAGCTTCGAATGTTGCCCACGCCGGGGGGTCAGTGGATATAACAATTTTTTCTTTACATTTGGCTGGTGCATCTTCTATTTTAGGTGCAGTTAATTTTATTACAACGGTTATTAATATACGATGATATGGTATGTTATTTGAGCGTCTTCCTCTTTTTGTTTGATCTATTTTTATTACGGTTATTTTGTTGTTGTTGTCTTTACC
>PS16
GGGCTGAGTTTATTAATTCGAGCTGAATTGGGGCAACCTGGAAGATTGTTGGGTGATGACCAGCTTTATAATACTATTGTTACTGCGCATGCGTTTGTTATGATTTTTTTTTTTGTTATACCGATTATGATTGGAGGTTTTGGTAATTGGTTGTTACCCTTAATATTGGGTGCGCCGGACATGGCTTTTCCTCGGATAAACAATATAAGATTTTGATTGTTACCACCTGCTTTGTTGTTGTTGTTAGGGTCGGCTGCTGTGGAGGGGGGTGCTGGTACAGGTTGGACTGTTTACCCGCCTTTAGCTTCGAATGTTGCCCACGCCGGGGGGTCAGTGGATATAACAATTTTTTCTTTACATTTGGCTGGTGCATCTTCTATTTTAGGTGCAGTTAATTTTATTACAACGGTTATTAATATACGATGATATGGTATGTTATTTGAGCGTCTTCCTCTTTTTGTTTGATCTATTTTTATTACGGTTATTTTGTTGTTGTTGTCTTTACC
>PS17
GGGCTGAGTTTATTAATTCGAGCTGAATTGGGGCAACCTGGAAGATTGTTGGGTGATGACCAGCTTTATAATACTATTGTTACTGCGCATGCGTTTGTTATGATTTTTTTTTTTGTTATACCGATTATGATTGGAGGTTTTGGTAATTGGTTGTTACCCTTAATATTGGGTGCGCCGGACATGGCTTTTCCTCGGATAAACAATATAAGATTTTGATTGTTACCACCTGCTTTGTTGTTGTTGTTAGGGTCGGCTGCTGTGGAGGGGGGTGCTGGTACAGGTTGGACTGTTTACCCTCCTTTAGCTTCGAATGTTGCCCACGCCGGGGGGTCAGTGGATATAACAATTTTTTCTTTACATTTGGCTGGTGCATCTTCTATTTTAGGTGCAGTTAATTTTATTACAACGGTTATTAATATACGATGATATGGTATGTTATTTGAGCGTCTTCCTCTTTTTGTTTGATCTATTTTTATTACGGTTATTTTGTTGTTGTTGTCTTTACC
>PS18
GGGCTGAGTTTATTAATTCGAGCTGAATTGGGGCAACCTGGAAGATTGTTGGGTGATGACCAGCTTTATAATACTATTGTTACTGCGCATGCGTTTGTTATGATTTTTTTTTTTGTTATACCGATTATGATTGGGGGTTTTGGTAATTGGTTGTTACCCTTAATATTGGGTGCGCCGGACATGGCTTTTCCTCGGATAAACAATATAAGATTTTGATTGTTACCACCTGCTTTGTTGTTGTTGTTAGGGTCGGCTGCTGTGGAGGGGGGTGCTGGCACAGGTTGGACTGTTTACCCACCTTTAGCTTCGAATGTTGCCCACGCCGGGGGGTCAGTGGATATAACAATTTTTTCTTTACATTTGGCTGGTGCATCTTCTATTTTAGGTGCAGTTAATTTTATTACAACGGTTATTAATATACGATGATATGGTATGTTATTTGAGCGTCTTCCTCTTTTTGTTTGATCTATTTTTATTACGGTTATTTTGTTGTTGTTGTCTTTACC
>GWB1
GGGCTGAGTTTATTAATTCGAGCTGAATTGGGGCAACCTGGAAGATTGTTGGGTGATGACCAGCTTTATAATACTATTGTTACTGCGCATGCGTTTGTTATGATTTTTTTTTTTGTTATACCGATTATGATTGGAGGTTTTGGTAATTGGTTGTTACCCTTAATATTGGGTGCGCCGGACATGGCTTTTCCTCGGATAAACAATATAAGATTTTGATTGTTACCACCTGCTTTGTTGTTGTTGTTAGGGTCGGCTGCTGTGGAGGGGGGTGCTGGTACAGGTTGGACTGTTTACCCACCTTTAGCTTCGAATGTTGCCCACGCCGGGGGGTCAGTGGATATAACAATTTTTTCTTTACATTTGGCTGGTGCATCTTCTATTTTAGGTGCAGTTAATTTTATTACAACGGTTATTAATATACGATGATATGGTATGTTATTTGAGCGTCTTCCTCTTTTTGTTTGATCTATTTTTATTACGGTTATTTTGTTGTTGTTGTCTTTACC
>GWB2
GGGCTGAGTTTATTAATTCGAGCTGAATTGGGGCAACCTGGAAGATTGTTGGGTGATGACCAGCTTTATAATACTATTGTTACTGCGCATGCATTTGTTATGATTTTTTTTTTTGTTATACCGATTATGATTGGAGGTTTTGGTAATTGGTTGTTACCCTTAATATTGGGTGCGCCGGACATGGCTTTTCCTCGGATAAACAATATAAGATTTTGATTGTTACCACCTGCTTTGTTGTTGTTGTTAGGGTCGGCTGCTGTGGAGGGGGGTGCTGGTACAGGTTGGACTGTTTACCCACCTTTAGCTTCGAATGTTGCCCACGCCGGGGGGTCAGTGGATATAACAATTTTTTCTTTACATTTGGCTGGTGCATCTTCTATTTTAGGTGCAGTTAATTTTATTACAACGGTTATTAATATACGATGATATGGTATGTTATTTGAGCGTCTTCCTCTTTTTGTTTGATCTATTTTTATTACGGTTATTTTGTTGTTGTTGTCTTTACC
>GWB3
GGGCTGAGTTTATTAATTCGAGCTGAATTGGGGCAACCTGGAAGATTGTTGGGTGATGACCAGCTTTATAATACTATTGTTACTGCGCATGCGTTTGTTATGATTTTTTTTTTTGTTATACCGATTATGATTGGAGGTTTTGGTAATTGGTTGTTACCCTTAATATTGGGTGCGCCGGACATGGCTTTTCCTCGGATAAACAATATAAGATTTTGGTTGTTACCACCTGCTTTGTTGTTGTTGTTAGGGTCGGCTGCTGTGGAGGGGGGTGCTGGTACAGGTTGGACTGTTTACCCACCTTTAGCTTCGAATGTTGCCCACGCCGGGGGGTCAGTGGATATAACAATTTTTTCTTTACATTTGGCTGGTGCATCTTCTATTTTAGGTGCAGTTAATTTTATTACAACGGTTATTAATATACGATGATATGGTATGTTATTTGAGCGTCTTCCTCTTTTTGTTTGATCTATTTTTATTACGGTTATTTTGTTGTTGTTGTCTTTACC
>GWB4
GGGCTGAGTTTATTAATTCGAGCTGAATTGGGGCAACCTGGAAGATTGTTGGGTGATGACCAGCTTTATAATACTATTGTTACTGCGCATGCGTTTGTTATGATTTTTTTTTTTGTTATACCGATTATGATTGGAGGTTTTGGTAATTGGTTGTTACCCTTAATATTGGGTGCACCGGACATGGCTTTTCCTCGGATAAACAATATAAGATTTTGATTGTTACCACCTGCTTTGTTGTTGTTGTTAGGGTCGGCTGCTGTGGAGGGGGGTGCTGGTACAGGTTGGACTGTTTACCCTCCTTTAGCTTCGAATGTTGCCCACGCCGGGGGGTCAGTGGATATAACAATTTTTTCTTTACATTTGGCTGGTGCATCTTCTATTTTAGGTGCAGTTAATTTTATTACAACGGTTATTAATATACGATGATATGGTATGTTATTTGAGCGTCTTCCTCTTTTTGTTTGATCTATTTTTATTACGGTTATTTTGTTGTTGTTGTCTTTACC
>GWB5
GGGCTGAGTTTATTAATTCGAGCTGAATTGGGGCAACCTGGAAGATTGTTGGGTGATGACCAGCTTTATAATACTATTGTTACTGCGCATGCGTTTGTTATGATTTTTTTTTTTGTTATACCGATTATGATTGGAGGTTTTGGTAATTGGTTGTTACCCTTAATATTGGGTGCGCCTGACATGGCTTTTCCTCGGATAAACAATATAAGATTTTGATTGTTACCACCTGCTTTGTTGTTGTTGTTAGGGTCGGCTGCTGTGGAGGGGGGTGCTGGTACAGGTTGGACTGTTTACCCACCTTTAGCTTCGAATGTTGCCCACGCCGGGGGGTCAGTGGATATAACAATTTTTTCTTTACATTTGGCTGGTGCATCTTCTATTTTAGGTGCAGTTAATTTTATTACAACGGTTATTAATATACGATGATATGGTATGTTATTTGAGCGTCTTCCTCTTTTTGTTTGATCTATTTTTATTACGGTTATTTTGTTGTTGTTGTCTTTACC
>GWB6
GGGCTGAGTTTATTAATTCGAGCTGAATTGGGGCAACCTGGAAGATTGTTGGGTGATGACCAGCTTTATAATACTATTGTTACTGCGCATGCGTTTGTTATGATTTTTTTTTTTGTTATACCGATTATGATTGGAGGTTTTGGTAATTGGTTGTTACCCTTAATATTGGGTGCGCCGGACATGGCTTTTCCTCGGATAAACAATATAAGATTTTGATTGTTACCACCTGCTTTGTTGTTGTTGTTAGGGTCGGCTGCTGTGGAGGGGGGTGCTGGTACAGGTTGGACTGTTTACCCACCTTTAGCTTCGAATGTTGCCCACGCCGGGGGGTCAGTGGATATAACAATTTTTTCTTTACATTTGGCTGGTGCATCTTCTATTTTAGGTGCAGTTAATTTTATTACAACGGTTATTAATATACGATGATATGGTATGTTATTTGAGCGTCTTCCTCTTTTTGTTTGATCTATTTTTATTACGGTTATTTTGTTGTTGTTGTCTTTACC
>GWB7
GGGCTGAGTTTATTAATTCGAGCTGAATTGGGGCAACCTGGAAGATTGTTGGGTGATGACCAGCTTTATAATACTATTGTTACTGCGCATGCGTTTGTTATGATTTTTTTTTTTGTTATACCGATTATGATTGGAGGTTTTGGTAATTGGTTGTTACCCTTAATATTGGGTGCGCCGGACATGGCTTTTCCTCGGATAAACAATATAAGATTTTGATTGTTACCACCTGCTTTGTTGTTGTTGTTAGGGTCGGCTGCTGTGGAGGGGGGTGCTGGTACAGGTTGGACCGTTTACCCTCCTTTAGCTTCGAATGTTGCCCACGCCGGGGGGTCAGTGGATATAACAATTTTTTCTTTACATTTGGCTGGTGCATCTTCTATTTTAGGTGCAGTTAATTTTATTACAACGGTTATTAATATACGATGATATGGTATGTTATTTGAGCGTCTTCCTCTTTTTGTTTGATCTATTTTTATTACGGTTATTTTGTTGTTGTTGTCTTTACC
>GWB8
GGGCTGAGTTTATTAATTCGAGCTGAATTGGGGCAACCTGGAAGATTGTTGGGTGATGACCAGCTTTATAATACTATTGTTACTGCGCATGCGTTTGTTATGATTTTTTTTTTTGTTATACCGATTATGATTGGAGGTTTTGGTAATTGGTTGTTACCCTTAATATTGGGTGCGCCGGACATGGCTTTTCCTCGGATAAACAATATAAGATTTTGATTGTTACCACCTGCTTTGTTGTTGTTGTTAGGGTCGGCTGCTGTGGAGGGGGGTGCTGGTACAGGTTGGACTGTTTACCCACCTTTAGCTTCGAATGTTGCCCACGCCGGGGGGTCAGTGGATATAACAATTTTTTCTTTACATTTGGCTGGTGCATCTTCTATTTTAGGTGCAGTTAATTTTATTACAACGGTTATTAATATACGATGATATGGTATGTTATTTGAGCGTCTTCCTCTTTTTGTTTGATCTATTTTTATTACGGTTATTTTGTTGTTGTTGTCTTTACC
>GWB9
GGGCTGAGTTTATTAATTCGAGCTGAATTGGGGCAACCTGGGAGATTGTTAGGGGATGACCAGCTTTATAATACTATTGTTACTGCGCATGCGTTTGTTATGATTTTTTTTTTTGTTATACCAATTATGATTGGAGGTTTTGGTAATTGGTTGTTACCCTTAATATTGGGTGCGCCGGACATGGCTTTTCCTCGGATAAACAATATAAGATTTTGATTGTTACCACCTGCTTTGTTGTTGTTGTTAGGGTCGGCTGCTGTGGAGGGGGGTGCTGGTACAGGTTGGACTGTTTACCCACCTTTAGCTTCGAATGTTGCCCACGCTGGAGGGTCAGTGGATATAACAATTTTTTCTTTACATTTGGCTGGTGCATCTTCTATTTTAGGTGCAGTTAATTTTATTACAACGGTTATTAATATACGATGATATGGTATGTTATTTGAGCGTCTTCCTCTTTTTGTTTGATCTATTTTTATTACTGTTATTTTGTTGTTGTTGTCTTTACC
>GWB10
GGGCTGAGTTTATTAATTCGAGCTGAATTGGGGCAACCTGGAAGATTGTTGGGTGATGACCAGCTTTATAATACTATTGTTACTGCGCATGCGTTTGTTATAATTTTTTTTTTTGTTATACCGATTATGATTGGAGGTTTTGGTAATTGGTTGTTACCCTTAATATTGGGTGCGCCGGACATGGCTTTTCCTCGGATAAACAATATAAGATTTTGATTGTTACCACCTGCTTTGTTGTTGTTGTTAGGGTCGGCTGCTGTGGAGGGGGGTGCTGGTACAGGTTGGACTGTTTACCCACCTTTAGCTTCGAATGTTGCCCACGCCGGGGGGTCAGTGGATATAACAATTTTTTCTTTACATTTGGCTGGTGCATCTTCTATTTTAGGTGCAGTTAATTTTATTACAACGGTTATTAATATACGATGATATGGTATGTTATTTGAGCGTCTTCCTCTTTTTGTTTGATCTATTTTTATTACGGTTATTTTGTTGTTGTTGTCTTTACC
>GWB11
GGGCTGAGTTTATTAATTCGAGCTGAATTGGGGCAACCCGGAAGATTGTTAGGGGATGACCAGCTTTATAATACTATTGTTACTGCGCATGCGTTTGTTATGATTTTTTTTTTTGTTATACCGATTATGATTGGAGGTTTTGGTAATTGGTTGTTGCCCTTAATATTGGGTGCGCCGGACATGGCTTTTCCTCGGATAAACAATATAAGATTTTGATTGTTACCACCTGCTTTGTTGTTGTTGTTAGGGTCGGCTGCTGTGGAGGGGGGTGCTGGTACAGGTTGGACTGTTTACCCGCCTTTAGCTTCGAATGTTGCCCACGCCGGAGGGTCAGTGGATATAACAATTTTTTCTTTACATTTGGCTGGTGCATCTTCTATTTTAGGTGCAGTTAATTTTATTACAACGGTTATTAATATACGATGATATGGTATGTTATTTGAGCGTCTTCCTCTTTTTGTTTGATCTATTTTTATTACGGTTATTTTGTTGTTGTTGTCTTTACC
>GWB12
GGGCTGAGTTTATTAATTCGAGCTGAATTGGGGCAACCTGGAAGATTGTTGGGTGATGACCAGCTTTATAATACTATTGTTACTGCGCATGCGTTTGTTATGATTTTTTTTTTTGTTATACCGATTATGATTGGAGGTTTTGGTAATTGGTTGTTACCCTTAATATTGGGTGCGCCGGACATGGCTTTTCCTCGGATAAACAATATAAGATTTTGATTGTTACCACCTGCTTTGTTGTTGTTGTTAGGGTCGGCTGCTGTGGAGGGGGGTGCTGGTACAGGTTGGACTGTTTACCCACCTTTAGCTTCGAATGTTGCCCACGCCGGGGGGTCAGTGGATATAACAATTTTTTCTTTACATTTGGCTGGTGCATCTTCTATTTTAGGTGCAGTTAATTTTATTACAACGGTTATTAATATACGATGATATGGTATGTTATTTGAGCGTCTTCCTCTTTTTGTTTGATCTATTTTTATTACGGTTATTTTGTTGTTGTTGTCTTTACC
>GWB13
GGGCTGAGTTTATTAATTCGAGCTGAATTGGGGCAACCTGGAAGATTGTTGGGCGATGACCAGCTTTATAATACTATTGTTACTGCGCATGCGTTTGTTATGATTTTTTTTTTTGTTATACCGATTATGATTGGAGGTTTTGGTAATTGGTTGTTACCCCTAATATTGGGTGCGCCGGACATGGCTTTTCCTCGGATAAATAATATAAGATTTTGATTGTTACCACCTGCTTTGTTGTTGTTGTTAGGGTCGGCTGCTGTGGAGGGGGGTGCTGGTACAGGTTGGACTGTTTACCCGCCTTTGGCTTCGAATGTTGCTCACGCCGGGGGGTCAGTGGATATAACAATTTTTTCTTTACATTTGGCTGGTGCATCTTCTATTTTAGGTGCAGTTAATTTTATTACAACGGTTATTAATATACGATGATATGGTATGTTATTTGAGCGTCTTCCTCTTTTTGTTTGATCTATTTTTATTACGGTTATTTTGTTGTTGTTGTCTTTACC
>GWB14
GGGCTGAGTTTATTAATTCGAGCTGAATTGGGGCAACCTGGAAGATTGTTGGGTGATGACCAGCTTTATAATACTATTGTTACTGCGCATGCGTTTGTTATGATTTTTTTTTTTGTTATACCGATTATGATTGGAGGTTTTGGTAATTGGTTGTTACCCTTAATATTGGGTGCGCCGGACATGGCTTTTCCTCGGATAAACAATATAAGATTTTGATTGTTACCACCTGCTTTGTTGTTGCTGTTAGGGTCGGCTGCTGTGGAGGGGGGTGCTGGTACAGGTTGGACTGTTTACCCACCTTTAGCTTCGAATGTTGCCCATGCCGGGGGGTCAGTGGATATAACAATTTTTTCTTTACATTTGGCTGGTGCATCTTCTATTTTAGGTGCAGTTAATTTTATTACAACGGTTATTAATATACGATGATATGGTATGTTATTTGAGCGTCTTCCTCTTTTTGTTTGATCTATTTTTATTACGGTTATTTTGTTGTTGTTGTCTTTACC
>GWB15
GGGCTGAGTTTATTAATTCGAGCTGAATTGGGGCAACCTGGAAGATTGTTGGGTGATGACCAGCTTTATAATACTATTGTTACTGCGCATGCGTTTGTTATGATTTTTTTTTTTGTTATACCGATTATGATTGGAGGTTTTGGTAATTGGTTGTTACCCTTAATATTGGGTGCGCCGGACATGGCTTTTCCTCGGATAAACAATATAAGATTTTGGTTGTTACCACCTGCTTTGTTGTTGTTGTTAGGGTCGGCTGCTGTGGAGGGGGGTGCTGGTACAGGTTGGACTGTTTACCCACCTTTAGCTTCGAATGTTGCCCACGCCGGGGGGTCAGTGGATATAACAATTTTTTCTTTACATTTGGCTGGTGCATCTTCTATTTTAGGTGCAGTTAATTTTATTACAACGGTTATTAATATACGATGATATGGTATGTTATTTGAGCGTCTTCCTCTTTTTGTTTGATCTATTTTTATTACGGTTATTTTGTTGTTGTTGTCTTTACC
>GWB16
GGGCTGAGTTTATTAATTCGAGCTGAATTGGGGCAACCTGGAAGATTGTTGGGTGATGACCAGCTTTATAATACTATTGTTACTGCGCATGCGTTTGTTATGATTTTTTTTTTTGTTATACCGATTATGATTGGAGGTTTTGGTAATTGGTTGTTACCCTTAATATTGGGTGCGCCGGACATGGCTTTTCCTCGGATAAACAATATAAGATTTTGATTGTTACCACCTGCTTTGTTGTTGTTGTTAGGGTCGGCTGCTGTGGAGGGGGGTGCTGGTACAGGTTGGACTGTTTATCCACCTTTAGCTTCGAATGTTGCCCACGCCGGGGGGTCAGTGGATATAACAATTTTTTCTTTACATTTGGCTGGTGCATCTTCTATTTTAGGTGCAGTTAATTTTATTACAACGGTTATTAATATACGGTGATATGGTATGTTATTTGAGCGTCTTCCTCTTTTTGTTTGATCTATTTTTATTACGGTTATTTTGTTGTTGTTGTCTTTACC
>GWB17
GGGCTGAGTTTATTAATTCGAGCTGAATTGGGGCAACCTGGAAGATTGTTGGGTGATGACCAGCTTTATAATACTATTGTTACTGCGCATGCGTTTGTTATGATTTTTTTTTTTGTTATACCGATTATGATTGGAGGTTTTGGTAATTGGTTGTTACCCTTAATATTGGGTGCGCCGGACATGGCTTTTCCTCGGATAAACAATATAAGATTTTGATTGTTACCACCTGCTTTGTTGTTGTTGTTAGGGTCGGCTGCTGTGGAGGGGGGTGCTGGTACAGGTTGGACTGTTTACCCACCTTTAGCTTCGAATGTTGCCCACGCCGGGGGGTCAGTGGATATAACAATTTTTTCTTTACATTTGGCTGGTGCATCTTCTATTTTAGGTGCAGTTAATTTTATTACAACGGTTATTAATATACGATGATATGGTATGTTATTTGAGCGTCTTCCTCTTTTTGTTTGATCTATTTTTATTACGGTTATTTTGTTGTTGTTGTCTTTACC
>GWB18
GGGCTGAGTTTATTAATTCGAGCTGAATTGGGGCAACCTGGAAGATTGTTGGGTGATGACCAGCTTTATAATACTATTGTTACTGCGCATGCGTTTGTTATGATTTTTTTTTTTGTTATACCGATTATGATTGGAGGTTTTGGTAATTGGTTGTTACCCTTAATATTGGGTGCGCCGGACATGGCTTTTCCTCGGATAAACAATATAAGATTTTGATTGTTACCACCTGCTTTGTTGTTGTTGTTAGGGTCGGCTGCTGTGGAGGGGGGTGCTGGTACAGGTTGGACTGTTTACCCACCTTTAGCTTCGAATGTTGCCCACGCCGGAGGGTCAGTGGATATAACAATTTTTTCTTTACATTTGGCTGGTGCATCTTCTATTTTAGGTGCAGTTAATTTTATTACAACGGTTATTAACATACGATGATATGGTATGTTATTTGAGCGTCTTCCTCTTTTTGTTTGATCTATTTTTATTACGGTTATTTTGTTGTTATTGTCTTTACC
>GWB19
GGGCTGAGTTTATTAATTCGAGCTGAATTGGGGCAACCTGGGAGATTGTTGGGTGATGACCAGCTTTATAATACTATTGTTACTGCGCATGCGTTTGTTATGATTTTTTTTTTTGTTATACCGATTATGATTGGAGGTTTTGGTAATTGGTTGTTACCCTTAATATTGGGTGCGCCGGACATGGCTTTTCCTCGGATAAACAATATAAGATTTTGATTGTTACCACCTGCTTTGTTGTTGTTGTTAGGGTCGGCTGCTGTGGAGGGGGGTGCTGGTACAGGTTGGACTGTTTACCCACCTTTAGCTTCGAATGTTGCCCACGCCGGGGGGTCAGTGGATATAACAATTTTTTCTTTACATTTGGCTGGTGCATCTTCTATTTTAGGTGCAGTTAATTTTATTACAACGGTTATTAATATACGATGATATGGTATGTTATTTGAGCGTCTTCCTCTTTTTGTTTGATCTATTTTTATTACGGTTATTTTGTTGTTGTTGTCTTTACC
>GWB20
GGGCTGAGTTTATTAATTCGAGCTGAATTAGGGCAACCTGGAAGATTGTTGGGTGATGACCAGCTTTATAATACTATTGTTACTGCGCATGCGTTTGTTATGATTTTTTTTTTTGTTATACCGATTATGATTGGAGGTTTTGGTAATTGGTTGTTACCCTTAATATTGGGTGCGCCTGACATGGCTTTTCCTCGAATAAACAATATAAGATTTTGATTGTTACCACCTGCTTTGTTGTTGTTGTTAGGGTCGGCTGCTGTGGAGGGGGGTGCTGGTACAGGTTGGACTGTTTACCCACCTTTAGCTTCGAATGTTGCCCACGCCGGGGGGTCAGTGGATATAACAATTTTTTCTTTACATTTGGCTGGTGCATCTTCTATTTTAGGTGCAGTTAATTTTATTACAACGGTTATTAATATACGATGATATGGTATGTTATTTGAGCGTCTTCCTCTTTTTGTTTGATCTATTTTTATTACGGTTATTTTGTTGTTGTTGTCTTTACC
>GWB21
GGGTTGAGTTTATTAATTCGAGCTGAATTGGGGCAACCTGGAAGATTGTTGGGTGATGACCAGCTTTATAATACTATTGTTACTGCGCATGCGTTTGTTATGATTTTTTTTTTTGTTATACCGATTATGATTGGAGGTTTTGGTAATTGGTTGTTACCCTTAATATTGGGTGCGCCGGACATGGCTTTTCCTCGGATAAACAATATAAGATTTTGATTGTTACCACCTGCTTTGTTGTTGTTGTTAGGGTCGGCTGCTGTGGAGGGGGGTGCTGGTACAGGTTGGACTGTTTACCCACCTTTAGCTTCGAATGTTGCCCACGCCGGGGGGTCAGTGGATATAACAATTTTTTCTTTACACTTGGCTGGTGCATCTTCTATTTTAGGTGCAGTTAATTTTATTACAACGGTTATTAATATACGATGATATGGTATGTTATTTGAGCGTCTTCCTCTTTTTGTTTGATCTATTTTTATTACGGTTATTTTGTTGTTGTTGTCTTTACC
>GWB22
GGGCTGAGTTTATTAATTCGAGCTGAATTGGGGCAACCTGGAAGATTGTTGGGTGATGACCAGCTTTATAATACTATTGTTACTGCGCATGCGTTTGTTATGATTTTTTTTTTTGTTATACCGATTATGATTGGAGGTTTTGGTAATTGGTTGTTACCCTTAATATTGGGTGCGCCGGACATGGCTTTTCCTCGGATAAACAATATAAGATTTTGATTGTTACCACCTGCTTTGTTGTTGTTGTTAGGGTCGGCTGCTGTGGAGGGGGGTGCTGGTACAGGTTGGACTGTTTACCCACCTTTAGCTTCGAATGTTGCCCACGCCGGGGGGTCAGTGGATATAACAATTTTTTCTTTACATTTGGCTGGTGCATCTTCTATTTTAGGTGCAGTTAATTTTATTACAACGGTTATTAATATACGATGATATGGTATGTTATTTGAGCGTCTTCCTCTTTTTGTTTGATCTATTTTTATTACGGTTATTTTGTTGTTGTTGTCTTTACC
>BH1
GGGCTGAGTTTATTAATTCGAGCTGAATTGGGGCAACCTGGAAGATTGTTGGGTGATGACCAGCTTTATAATACTATTGTTACTGCGCATGCGTTTGTTATGATTTTTTTTTTTGTTATACCGATTATGATTGGAGGTTTTGGTAATTGGTTGTTACCCTTAATATTGGGTGCGCCGGACATGGCTTTTCCTCGGATAAACAATATAAGATTTTGATTGTTACCACCTGCTTTGTTGTTGTTGTTAGGGTCGGCTGCTGTGGAGGGGGGTGCTGGTACAGGTTGGACTGTTTACCCTCCTTTAGCTTCGAATGTTGCCCACGCCGGGGGGTCAGTGGATATAACAATTTTTTCTTTACATTTGGCTGGTGCATCTTCTATTTTAGGTGCAGTTAATTTTATTACAACGGTTATTAATATACGATGATATGGTATGTTATTTGAGCGTCTTCCTCTTTTTGTTTGATCTATTTTTATTACGGTTATTTTGTTGTTGTTGTCTTTACC
>BH2
GGGCTGAGTTTATTAATTCGAGCTGAATTGGGGCAACCTGGAAGATTGTTGGGTGATGACCAGCTTTATAATACTATTGTTACTGCGCATGCGTTTGTTATGATTTTTTTTTTTGTTATACCGATTATGATTGGAGGTTTTGGTAATTGGTTGTTACCCTTAATATTGGGTGCGCCGGACATGGCTTTTCCTCGGATAAACAATATAAGATTTTGGTTGTTACCACCTGCTTTGTTGTTGTTGTTAGGGTCGGCTGCTGTGGAGGGGGGTGCTGGTACAGGTTGGACTGTTTACCCACCTTTAGCTTCGAATGTTGCCCACGCCGGGGGGTCAGTGGATATAACAATTTTTTCTTTACATTTGGCTGGTGCATCTTCTATTTTAGGTGCAGTTAATTTTATTACAACGGTTATTAATATACGATGATATGGTATGTTATTTGAGCGTCTTCCTCTTTTTGTTTGATCTATTTTTATTACGGTTATTTTGTTGTTGTTGTCTTTACC
>BH3
GGGCTGAGTTTATTAATTCGAGCTGAATTGGGGCAACCTGGAAGATTGTTGGGTGATGACCAGCTTTATAATACTATTGTTACTGCGCATGCGTTTGTTATGATTTTTTTTTTTGTTATACCGATTATGATTGGAGGTTTTGGTAATTGGTTGTTACCCTTAATATTGGGTGCGCCTGACATGGCTTTTCCTCGGATAAATAATATAAGATTTTGATTGTTACCACCTGCTTTGTTGTTGTTGTTAGGGTCGGCTGCTGTGGAGGGGGGTGCTGGTACAGGTTGGACTGTTTACCCACCTTTAGCTTCGAATGTTGCCCACGCCGGGGGGTCAGTGGATATAACAATTTTTTCTTTACATTTGGCTGGTGCATCTTCTATTTTAGGTGCAGTTAATTTTATTACAACGGTTATTAATATACGATGATATGGTATGTTATTTGAGCGTCTTCCTCTTTTTGTTTGATCTATTTTTATTACGGTTATTTTGTTGTTGTTGTCTTTACC
>BH4
GGGCTGAGTTTATTAATTCGAGCTGAATTGGGGCAACCTGGAAGATTGTTGGGTGATGACCAGCTTTATAATACTATTGTTACTGCGCATGCGTTTGTTATGATTTTTTTTTTTGTTATACCGATTATGATTGGAGGTTTTGGTAATTGGTTGTTACCCTTAATATTGGGTGCGCCGGACATGGCTTTTCCTCGGATAAACAATATAAGATTTTGGTTGTTACCACCTGCTTTGTTGTTGTTGTTAGGGTCGGCTGCTGTGGAGGGGGGTGCTGGTACAGGTTGGACTGTTTACCCACCTTTAGCTTCGAATGTTGCCCACGCCGGGGGGTCAGTGGATATAACAATTTTTTCTTTACATTTGGCTGGTGCATCTTCTATTTTAGGTGCAGTTAATTTTATTACAACGGTTATTAATATACGATGATATGGTATGTTATTTGAGCGTCTTCCTCTTTTTGTTTGATCTATTTTTATTACGGTTATTTTGTTGTTGTTGTCTTTACC
>BH5
GGGCTGAGTTTATTAATTCGAGCTGAATTGGGGCAACCTGGAAGATTGTTGGGTGATGACCAGCTTTATAATACTATTGTTACTGCGCATGCGTTTGTTATGATTTTTTTTTTTGTTATACCGATTATGATTGGAGGTTTTGGTAATTGGTTGTTACCCTTAATATTGGGTGCGCCGGACATGGCTTTTCCTCGGATAAACAATATAAGATTTTGGTTGTTACCACCTGCTTTGTTGTTGTTGTTAGGGTCGGCTGCTGTGGAGGGGGGTGCTGGTACAGGTTGGACTGTTTACCCACCTTTAGCTTCGAATGTTGCCCACGCCGGGGGGTCAGTGGATATAACAATTTTTTCTTTACATTTGGCTGGTGCATCTTCTATTTTAGGTGCAGTTAATTTTATTACAACGGTTATTAATATACGATGATATGGTATGTTATTTGAGCGTCTTCCTCTTTTTGTTTGATCTATTTTTATTACGGTTATTTTGTTGTTGTTGTCTTTACC
>MB1
GGGCTGAGTTTATTAATTCGAGCTGAATTGGGGCAACCTGGAAGATTGTTGGGTGATGACCAGCTTTATAATACTATTGTTACTGCGCATGCGTTTGTTATGATTTTTTTTTTTGTTATACCAATTATGATTGGAGGTTTTGGTAATTGGTTGTTACCCTTAATATTGGGTGCGCCGGACATGGCTTTTCCTCGGATAAACAATATAAGATTTTGATTGTTACCACCTGCTTTGTTGTTGTTGTTAGGGTCGGCTGCTGTGGAGGGGGGTGCTGGTACAGGTTGGACTGTTTACCCACCTTTAGCTTCGAATGTTGCCCACGCCGGGGGGTCAGTGGATATAACAATTTTTTCTTTACATTTGGCTGGTGCATCTTCTATTTTAGGTGCAGTTAATTTTATTACAACGGTTATTAATATACGATGATATGGTATGTTATTTGAGCGTCTTCCTCTTTTTGTTTGATCTATTTTTATTACGGTTATTTTGTTGTTGTTGTCTTTACC
>MB2
GGGCTGAGTTTATTAATTCGAGCTGAATTGGGGCAACCTGGAAGATTGTTAGGGGATGACCAGCTTTATAATACTATTGTTACTGCGCATGCGTTTGTTATGATTTTTTTTTTTGTTATACCGATTATGATTGGAGGTTTTGGTAATTGGTTGTTGCCCTTAATATTGGGTGCGCCGGACATGGCTTTTCCTCGGATAAACAATATAAGATTTTGATTGTTACCACCTGCTTTGTTGTTGTTGTTAGGGTCGGCTGCTGTGGAGGGGGGTGCTGGTACAGGTTGGACTGTTTACCCGCCTTTAGCTTCGAATGTTGCCCACGCCGGAGGGTCAGTGGATATAACAATTTTTTCTTTACATTTGGCTGGTGCATCTTCTATTTTAGGTGCAGTTAATTTTATTACAACGGTTATTAATATACGATGATATGGTATGTTATTTGAGCGTCTTCCTCTTTTTGTTTGATCTATTTTTATTACGGTTATTTTGTTGTTGTTGTCTTTACC
>MB3
GGGCTGAGTTTATTAATTCGAGCTGAATTGGGGCAACCTGGAAGATTGTTGGGTGATGACCAGCTTTATAATACTATTGTTACTGCGCATGCGTTTGTTATGATTTTTTTTTTTGTTATACCGATTATGATTGGGGGTTTTGGTAATTGGTTGTTACCCTTAATATTGGGTGCGCCGGACATGGCTTTTCCTCGGATAAACAATATAAGATTTTGATTGTTACCACCTGCTTTGTTGTTGTTGTTAGGGTCGGCTGCTGTGGAGGGGGGTGCTGGCACAGGTTGGACTGTTTACCCACCTTTAGCTTCGAATGTTGCCCACGCCGGGGGGTCAGTGGATATAACAATTTTTTCTTTACATTTGGCTGGTGCATCTTCTATTTTAGGTGCAGTTAATTTTATTACAACGGTTATTAATATACGATGATATGGTATGTTATTTGAGCGTCTTCCTCTTTTTGTTTGATCTATTTTTATTACGGTTATTTTGTTGTTGTTGTCTTTACC
>MB4
GGGCTGAGTTTATTAATTCGAGCTGAATTGGGGCAACCTGGAAGATTGTTGGGTGATGACCAGCTTTATAATACTATTGTTACTGCGCATGCGTTTGTTATGATTTTTTTTTTTGTTATACCGATTATGATTGGAGGTTTTGGTAATTGGTTGTTACCCTTAATATTGGGTGCGCCGGACATGGCTTTTCCTCGGATAAACAATATAAGATTTTGATTGTTACCACCTGCTTTGTTGTTGTTGTTAGGGTCGGCTGCTGTGGAGGGGGGTGCTGGTACAGGTTGGACTGTTTACCCTCCTTTAGCTTCGAATGTTGCCCACGCTGGGGGGTCAGTGGATATAACAATTTTTTCTTTACATTTGGCTGGTGCATCTTCTATTTTAGGTGCAGTTAATTTTATTACAACGGTTATTAATATACGATGATATGGTATGTTATTTGAGCGTCTTCCTCTTTTTGTTTGATCTATTTTTATTACGGTTATTTTGTTGTTGTTGTCTTTACC
>MB5
GGGCTGAGTTTATTAATTCGAGCTGAATTGGGGCAACCTGGAAGATTGTTGGGTGATGACCAGCTTTATAATACTATTGTTACTGCGCATGCGTTTGTTATGATTTTTTTTTTTGTTATACCGATTATGATTGGAGGTTTTGGTAATTGGTTGTTACCCTTAATATTGGGTGCGCCGGACATGGCTTTTCCTCGGATAAACAATATAAGATTTTGATTGTTACCACCTGCTTTGTTGTTGTTGTTAGGGTCGGCTGCTGTGGAGGGGGGTGCTGGTACAGGTTGGACTGTTTACCCACCCTTAGCTTCGAATGTTGCCCACGCCGGGGGGTCAGTGGATATAACAATTTTTTCTTTACATTTGGCTGGTGCATCTTCTATTTTAGGTGCAGTTAATTTTATTACAACGGTTATTAATATACGATGATATGGTATGTTATTTGAGCGTCTTCCTCTTTTTGTTTGATCTATTTTTATTACGGTTATTTTGTTGTTGTTGTCTTTACC
>MB6
GGGCTGAGTTTATTAATTCGAGCTGAATTGGGGCAACCTGGAAGATTGTTGGGTGATGACCAGCTTTATAATACTATTGTTACTGCGCATGCGTTTGTTATGATTTTTTTTTTTGTTATACCGATTATGATTGGAGGTTTTGGTAATTGGTTGTTACCCTTAATATTGGGTGCGCCGGACATGGCTTTTCCTCGGATAAACAATATAAGATTTTGGTTGTTACCACCTGCTTTGTTGTTGTTGTTAGGGTCGGCTGCTGTGGAGGGGGGTGCTGGTACAGGTTGGACTGTTTACCCACCTTTAGCTTCGAATGTTGCCCACGCCGGGGGGTCAGTGGATATAACAATTTTTTCTTTACATTTGGCTGGTGCATCTTCTATTTTAGGTGCAGTTAATTTTATTACAACGGTTATTAATATACGATGATATGGTATGTTATTTGAGCGTCTTCCTCTTTTTGTTTGATCTATTTTTATTACGGTTATTTTGTTGTTGTTGTCTTTACC
>MB7
GGGCTGAGTTTATTAATTCTAGCTGAATTGGGGCAACCTGGAAGATTGTTGGGTGATGACCAGCTTTATAATACTATTGTTACTGCGCATGCGTTTGTTATGATTTTTTTTTTTGTTATACCGATTATGATTGGAGGTTTTGGTAATTGGTTGTTACCCTTAATATTGGGTGCGCCGGACATGGCTTTTCCTCGGATAAACAATATAAGATTTTGATTGTTACCACCTGCTTTGTTGTTGTTGTTAGGGTCGGCTGCTGTGGAGGGGGGTGCTGGTACAGGTTGGACTGTTTACCCACCTTTAGCTTCGAATGTTGCCCACGCCGGGGGGTCAGTGGATATAACAATTTTTTCTTTACATTTGGCTGGTGCATCTTCTATTTTAGGTGCAGTTAATTTTATTACAACGGTTATTAATATACGATGATATGGTATGTTATTTGAGCGTCTTCCTCTTTTTGTTTGATCTATTTTTATTACGGTTATTTTGTTGTTGTTGTCTTTACC
>MB8
GGGCTGAGTTTATTAATTCGAGCTGAATTGGGGCAACCTGGAAGATTGTTGGGTGATGACCAGCTTTATAATACTATTGTTACTGCGCATGCGTTTGTTATGATTTTTTTTTTTGTTATACCGATTATGATTGGAGGTTTTGGTAATTGGTTGTTACCCTTAATATTGGGTGCGCCGGACATGGCTTTTCCTCGGATAAACAATATAAGATTTTGGTTGTTACCACCTGCTTTGTTGTTGTTGTTAGGGTCGGCTGCTGTGGAGGGGGGTGCTGGTACAGGTTGGACTGTTTACCCACCTTTAGCTTCGAATGTTGCCCACGCCGGGGGGTCAGTGGATATAACAATTTTTTCTTTACATTTGGCTGGTGCATCTTCTATTTTAGGTGCAGTTAATTTTATTACAACGGTTATTAATATACGATGATATGGTATGTTATTTGAGCGTCTTCCTCTTTTTGTTTGATCTATTTTTATTACGGTTATTTTGTTGTTGTTGTCTTTACC
>MB9
GGGCTGAGTTTATTAATTCGAGCTGAATTGGGGCAACCTGGAAGATTGTTGGGTGATGACCAGCTTTATAATACTATTGTTACTGCGCATGCGTTTGTTATGATTTTTTTTTTTGTTATACCGATTATGATTGGAGGTTTTGGTAATTGGTTGTTACCCTTAATATTGGGTGCGCCGGACATGGCTTTTCCTCGGATAAACAATATAAGATTTTGGTTGTTACCACCTGCTTTGTTGTTGTTGTTAGGGTCGGCTGCTGTGGAGGGGGGTGCTGGTACAGGTTGGACTGTTTACCCACCTTTAGCTTCGAATGTTGCCCACGCCGGGGGGTCAGTGGATATAACAATTTTTTCTTTACATTTGGCTGGTGCATCTTCTATTTTAGGTGCAGTTAATTTTATTACAACGGTTATTAATATACGATGATATGGTATGTTATTTGAGCGTCTTCCTCTTTTTGTTTGATCTATTTTTATTACGGTTATTTTGTTGTTGTTGTCTTTACC
>MB10
GGGCTGAGTTTATTAATTCGAGCTGAATTGGGGCAACCTGGAAGATTGTTGGGTGATGACCAGCTTTATAATACTATTGTTACTGCGCATGCGTTTGTTATGATTTTTTTTTTTGTTATACCGATTATGATTGGAGGTTTTGGTAATTGGTTGTTACCCTTAATATTGGGTGCGCCGGACATGGCTTTTCCTCGGATAAACAATATAAGATTTTGATTGTTACCACCTGCTTTGTTGTTGTTGTTAGGGTCGGCTGCTGTGGAGGGGGGTGCTGGTACAGGTTGGACTGTTTACCCACCTTTAGCTTCGAATGTTGCCCACGCCGGGGGGTCAGTGGATATAACAATTTTTTCTTTACATTTGGCTGGTGCATCTTCTATTTTAGGTGCAGTTAATTTTATTACAACGGTTATTAATATACGATGATATGGTATGTTATTTGAGCGTCTTCCTCTTTTTGTTTGATCTATTTTTATTACGGTTATTTTGTTGTTGTTGTCTTTACC
>MB11
GGGCTGAGTTTATTAATTCGAGCTGAATTGGGGCAACCTGGAAGATTGTTAGGGGATGACCAGCTTTATAATACTATTGTTACTGCGCATGCGTTTGTTATGATTTTTTTTTTTGTTATACCGATTATGATTGGAGGTTTTGGTAATTGGTTGTTACCCTTAATATTGGGTGCACCGGATATGGTTTTTCCTCGGATAAACAATATAAGATTTTGATTGTTACCACCTGCTTTGTTGTTGTTGTTAGGGTCGGCTGCTGTGGAGGGGGGTGCTGGCACGGGTTGGACTGTTTACCCACCTTTAGCTTCGAATGTTGCCCACGCTGGAGGGTCAGTGGATATAACAATTTTTTCTTTACATTTGGCTGGTGCATCTTCTATTTTAGGTGCAGTTAATTTTATTACAACGGTTATTAATATACGATGATATGGTATGTTATTTGAGCGTCTTCCTCTTTTTGTTTGATCTATTTTTATTACGGTTATTTTGTTGTTGTTGTCTTTACC
>MB12
GGGCTGAGTTTATTAATTCGAGCTGAATTGGGGCAACCTGGAAGATTGTTGGGTGATGACCAGCTTTATAATACTATTGTTACTGCGCATGCGTTTGTTATGATTTTTTTTTTTGTTATACCGATTATGATTGGAGGTTTTGGTAATTGGTTGTTACCCTTAATATTGGGTGCGCCGGACATGGCTTTTCCTCGGATAAACAATATAAGATTTTGATTGTTACCACCTGCTTTGTTGTTGTTGTTAGGGTCGGCTGCTGTGGAGGGGGGTGCTGGTACAGGTTGGACTGTTTACCCACCTTTAGCTTCGAATGTTGCCCACGCCGGGGGGTCAGTGGATATAACAATTTTTTCTTTACATTTGGCTGGTGCATCTTCTATTTTAGGTGCAGTTAATTTTATTACAACGGTTATTAATATACGATGATATGGTATGTTATTTGAGCGTCTTCCTCTTTTTGTTTGATCTATTTTTATTACGGTTATTTTGTTGTTGTTGTCTTTACC
>MB13
GGGCTGAGTTTATTAATTCGAGCTGAATTGGGGCAACCTGGAAGATTGTTAGGGGATGACCAGCTTTATAATACTATTGTTACTGCGCATGCGTTTGTTATGATTTTTTTTTTTGTTATACCGATTATGATTGGAGGTTTTGGTAATTGGTTGTTACCCTTAATATTGGGTGCGCCGGACATGGCTTTTCCTCGGATAAACAATATAAGATTTTGATTGTTACCACCTGCTTTGTTGTTGTTATTAGGGTCGGCTGCTGTGGAGGGGGGTGCTGGTACAGGTTGGACTGTTTACCCGCCTTTAGCTTCGAATGTTGCTCACGCCGGAGGGTCAGTGGATATAACAATTTTTTCTTTACATTTGGCTGGTGCATCTTCTATTTTAGGTGCAGTTAATTTTATTACAACGGTTATTAATATACGATGATATGGTATGTTATTTGAGCGTCTTCCTCTTTTTGTTTGATCTATTTTTATTACGGTTATTTTGTTGTTGTTGTCTTTACC
>MB14
GGGCTGAGTTTATTAATTCGAGCTGAATTGGGGCAACCTGGAAGATTGTTGGGTGATGACCAGCTTTATAATACTATTGTTACTGCGCATGCGTTTGTTATGATTTTTTTTTTTGTTATACCGATTATGATTGGAGGTTTTGGTAATTGGTTGTTACCCTTAATATTGGGTGCGCCGGACATGGCTTTTCCTCGGATAAACAATATAAGATTTTGATTGTTACCACCTGCTTTGTTGTTGTTGTTAGGGTCGGCTGCTGTGGAGGGGGGTGCTGGTACAGGTTGGACTGTTTACCCTCCTTTAGCTTCGAATGTTGCCCACGCCGGGGGGTCAGTGGATATAACAATTTTTTCTTTACATTTGGCTGGTGCATCTTCTATTTTAGGTGCAGTTAATTTTATTACAACGGTTATTAATATACGATGATATGGTATGTTATTTGAGCGTCTTCCTCTTTTTGTTTGATCTATTTTTATTACGGTTATTTTGTTGTTGTTGTCTTTACC
>MB15
GGGCTGAGTTTATTAATTCGAGCTGAATTGGGGCAACCTGGAAGATTGTTGGGTGATGACCAGCTTTATAATACTATTGTTACTGCGCATGCGTTTGTTATGATTTTTTTTTTTGTTATACCGATTATGATTGGAGGTTTTGGTAATTGGTTGTTACCCTTAATATTGGGTGCGCCGGATATGGCTTTTCCTCGGATAAACAATATAAGATTTTGGTTGTTACCACCTGCTTTGTTGTTGTTGTTAGGGTCGGCTGCTGTGGAGGGGGGTGCTGGTACAGGTTGGACTGTTTACCCACCTTTAGCTTCGAATGTTGCCCACGCTGGGGGGTCAGTGGATATAACAATTTTTTCTTTACATTTGGCTGGTGCATCTTCTATTTTAGGTGCAGTTAATTTTATTACAACGGTTATTAATATACGATGATATGGTATGTTATTTGAGCGTCTTCCTCTTTTTGTTTGATCTATTTTTATTACGGTTATTTTGTTGTTGTTGTCTTTACC
>MB16
GGGCTGAGTTTATTAATTCGAGCTGAATTGGGGCAACCTGGAAGATTGTTGGGTGATGACCAGCTTTATAATACTATTGTTACTGCGCATGCGTTTGTTATGATTTTTTTTTTTGTTATACCGATTATGATTGGAGGTTTTGGTAATTGGTTGTTACCCTTAATATTGGGTGCGCCGGACATGGCTTTTCCTCGGATAAACAATATAAGATTTTGATTGTTACCACCTGCTTTGTTGTTGTTGTTAGGGTCGGCTGCTGTGGAGGGGGGTGCTGGTACAGGTTGGACTGTTTACCCACCTTTAGCTTCGAATGTTGCCCACGCCGGGGGGTCAGTGGATATAACAATTTTTTCTTTACATTTGGCTGGTGCATCTTCTATTTTAGGTGCAGTTAATTTTATTACAACGGTTATTAATATACGATGATATGGTATGTTATTTGAGCGTCTTCCTCTTTTTGTTTGATCTATTTTTATTACGGTTATTTTGTTGTTGTTGTCTTTACC
>MB17
GGGCTGAGTTTATTAATTCGAGCTGAATTGGGGCAACCTGGAAGATTGTTGGGTGATGACCAGCTTTATAATACTATTGTTACTGCGCATGCGTTTGTTATGATTTTTTTTTTTGTTATACCGATTATGATTGGAGGTTTTGGTAATTGGTTGTTACCCTTAATATTGGGTGCGCCGGACATGGCTTTTCCTCGGATAAACAATATAAGATTTTGATTGTTACCACCTGCTTTGTTGTTGTTGTTAGGGTCGGCTGCTGTGGAGGGGGGTGCTGGTACAGGTTGGACTGTTTACCCACCTTTAGCTTCGAATGTTGCCCACGCCGGGGGGTCAGTGGATATAACAATTTTTTCTTTACATTTGGCTGGTGCATCTTCTATTTTAGGTGCAGTTAATTTTATTACAACGGTTATTAATATACGATGATATGGTATGTTATTTGAGCGTCTTCCTCTTTTTGTTTGATCTATTTTTATTACGGTTATTTTGTTGTTGTTGTCTTTACC
>MB18
GGGCTGAGTTTATTAATTCGAGCTGAATTGGGGCAACCTGGAAGATTGTTGGGTGATGACCAGCTTTATAATACTATTGTTACTGCGCATGCGTTTGTTATGATTTTTTTTTTTGTTATACCGATTATGATTGGAGGTTTTGGTAATTGGTTGTTACCCTTAATATTGGGTGCACCGGACATGGCTTTTCCTCGGATAAACAATATAAGATTTTGATTGTTACCACCTGCTTTGTTGTTGTTGTTAGGGTCGGCTGCTGTGGAGGGGGGTGCTGGTACAGGTTGGACTGTTTACCCACCTTTAGCTTCGAATGTTGCCCACGCCGGGGGGTCAGTGGATATAACAATTTTTTCTTTACATTTGGCTGGTGCATCTTCTATTTTAGGTGCAGTTAATTTTATTACAACGGTTATTAATATACGATGATATGGTATGTTATTTGAGCGTCTTCCTCTTTTTGTTTGATCTATTTTTATTACGGTTATTTTGTTGTTGTTGTCTTTACC
>BB1
GGGCTGAGTTTATTAATTCGAGCTGAATTGGGGCAACCTGGAAGATTGTTGGGTGATGACCAGCTTTATAATACTATTGTTACTGCGCATGCGTTTGTTATGATTTTTTTTTTTGTTATACCGATTATGATTGGAGGTTTTGGTAATTGGTTGTTACCCTTAATATTGGGTGCGCCGGACATGGCTTTTCCTCGGATAAACAATATAAGATTTTGATTGTTACCACCTGCTTTGTTGTTGTTGTTAGGGTCGGCTGCTGTGGAGGGGGGTGCTGGTACAGGTTGGACTGTTTACCCACCTTTAGCTTCGAATGTTGCCCACGCCGGGGGGTCAGTGGATATAACAATTTTTTCTTTACATTTGGCTGGTGCATCTTCTATTTTAGGTGCAGTTAATTTTATTACAACGGTTATTAACATACGATGATATGGTATGTTATTTGAGCGTCTTCCTCTTTTTGTTTGATCTATTTTTATTACGGTTATTTTGTTGTTATTGTCTTTACC
>BB2
GGGCTGAGTTTATTAATTCGAGCTGAATTGGGGCAACCTGGAAGATTGTTAGGGGATGACCAGCTTTATAATACTATTGTTACTGCGCATGCGTTTGTTATGATTTTTTTTTTTGTTATACCGATTATGATTGGAGGTTTTGGTAATTGGTTGTTACCCTTAATATTGGGTGCACCGGATATGGCTTTTCCTCGGATAAACAATATAAGATTTTGATTGTTACCACCTGCTTTGTTGTTGTTGTTAGGGTCGGCTGCTGTGGAGGGGGGTGCTGGCACGGGTTGGACTGTCTACCCACCTTTAGCTTCGAATGTTGCCCACGCTGGAGGGTCAGTGGATATAACAATTTTTTCTTTACATTTGGCTGGTGCATCTTCTATTTTAGGTGCAGTTAATTTTATTACAACGGTTATTAATATACGATGATATGGTATGTTATTTGAGCGTCTTCCTCTTTTCGTTTGATCTATTTTTATTACGGTTATTTTGTTGTTGTTGTCTTTACC
>BB3
GGGTTGAGTTTATTAATTCGAGCTGAATTGGGGCAACCTGGAAGATTGTTGGGTGATGACCAGCTTTATAATACTATTGTTACTGCGCATGCGTTTGTTATGATTTTTTTTTTTGTTATACCGATTATGATTGGAGGTTTTGGTAATTGGTTGTTACCCTTAATATTGGGTGCGCCGGACATGGCTTTTCCTCGGATAAACAATATAAGATTTTGATTGTTACCACCTGCTTTGTTGTTGTTGTTAGGGTCGGCTGCTGTGGAGGGGGGTGCTGGTACAGGTTGGACTGTTTACCCACCTTTAGCTTCGAATGTTGCCCACGCCGGGGGGTCAGTGGATATAACAATTTTTTCTTTACATTTGGCTGGTGCATCTTCTATTTTAGGTGCAGTTAATTTTATTACAACGGTTATTAATATACGATGATATGGTATGTTATTTGAGCGTCTTCCTCTTTTTGTTTGATCTATTTTTATTACGGTTATTTTATTGTTGTTGTCTTTACC
>BB4
GGGCTGAGTTTATTAATTCGAGCTGAATTGGGGCAACCTGGAAGATTGTTAGGGGATGACCAGCTTTATAATACTATTGTTACTGCGCATGCGTTTGTTATGATTTTTTTTTTTGTTATACCGATTATGATTGGAGGTTTTGGTAATTGGTTGTTACCCTTAATATTGGGTGCGCCGGACATGGCTTTTCCTCGGATAAACAATATAAGATTTTGATTGTTACCACCTGCTTTGTTGTTGTTATTAGGGTCGGCTGCTGTGGAGGGGGGTGCTGGTACAGGTTGGACTGTTTACCCACCTTTAGCTTCGAATGTTGCCCACGCTGGGGGGTCAGTGGATATAACAATTTTTTCTTTACATTTGGCTGGTGCATCTTCTATTTTAGGTGCAGTTAATTTTATTACAACGGTTATTAATATACGATGATATGGTATGTTATTTGAGCGTCTTCCTCTTTTTGTTTGATCTATTTTTATTACGGTTATTTTGTTGTTGTTGTCTTTACC
>BB5
GGGCTGAGTTTATTAATTCGAGCTGAATTGGGGCAACCTGGAAGATTGTTGGGTGATGACCAGCTTTATAATACTATTGTTACTGCGCATGCGTTTGTTATGATTTTTTTTTTTGTTATACCGATTATGATTGGAGGTTTTGGTAATTGGTTGTTACCCTTAATATTGGGTGCGCCGGACATGGCTTTTCCTCGGATAAACAATATAAGATTTTGATTGTTACCACCTGCTTTGTTGTTGTTGTTAGGGTCGGCTGCTGTGGAGGGGGGTGCTGGTACAGGTTGGACTGTTTACCCACCTTTAGCTTCGAATGTTGCCCACGCCGGGGGGTCAGTGGATATAACAATTTTTTCTTTACATTTGGCTGGTGCATCTTCTATTTTAGGTGCAGTTAATTTTATTACAACGGTTATTAATATACGATGATATGGTATGTTATTTGAGCGTCTTCCTCTTTTTGTTTGATCTATTTTTATTACGGTTATTTTGTTGTTGTTGTCTTTACC
>BB6
GGGCTGAGTTTATTAATTCGAGCTGAATTGGGGCAACCTGGAAGATTGTTGGGTGATGACCAGCTTTATAATACTATTGTTACTGCGCATGCGTTTGTTATGATTTTTTTTTTTGTTATACCAATTATGATTGGAGGTTTTGGTAATTGGTTGTTACCCTTAATATTGGGTGCGCCGGACATGGCTTTTCCTCGGATAAACAATATAAGATTTTGATTGTTACCACCTGCTTTGTTGTTGTTGTTAGGGTCGGCTGCTGTGGAGGGGGGTGCTGGTACAGGTTGGACTGTTTACCCACCTTTAGCTTCGAATGTTGCCCACGCCGGGGGGTCAGTGGATATAACAATTTTTTCTTTACATTTGGCTGGTGCATCTTCTATTTTAGGTGCAGTTAATTTTATTACAACGGTTATTAATATACGATGATATGGTATGTTATTTGAGCGTCTTCCTCTTTTTGTTTGATCTATTTTTATTACGGTTATTTTGTTGTTGTTGTCTTTACC
>BB7
GGGCTGAGTTTATTAATTCGAGCTGAATTGGGGCAACCTGGAAGATTGTTGGGTGATGACCAGCTTTATAATACTATTGTTACTGCGCATGCGTTTGTTATGATTTTTTTTTTTGTTATACCGATTATGATTGGAGGTTTTGGTAATTGGTTGTTACCCTTAATATTGGGTGCGCCGGACATGGCTTTTCCTCGGATAAACAATATAAGATTTTGATTGTTACCACCTGCTTTGTTGTTGTTGTTAGGGTCGGCTGCTGTGGAGGGGGGTGCTGGTACAGGTTGGACTGTTTACCCACCTTTAGCTTCGAATGTTGCCCACGCCGGTGGGTCAGTGGATATAACAATTTTTTCTTTACATTTGGCTGGTGCATCTTCTATTTTAGGTGCAGTTAATTTTATTACAACGGTTATTAATATACGATGATATGGTATGTTATTTGAGCGTCTTCCTCTTTTTGTTTGATCTATTTTTATTACGGTTATTTTGTTGTTGTTGTCTTTACC
>BB8
GGGCTGAGTTTATTAATTCGAGCTGAATTGGGGCAACCTGGAAGATTGTTGGGTGATGACCAGCTTTATAATACTATTGTTACTGCGCATGCGTTTGTTATGATTTTTTTTTTTGTTATACCGATTATGATTGGAGGTTTTGGTAATTGGTTGTTACCCTTAATATTGGGTGCGCCGGACATGGCTTTTCCTCGGATAAACAATATAAGATTTTGATTGTTACCACCTGCTTTGTTGTTGTTGTTAGGGTCGGCTGCTGTGGAGGGGGGTGCTGGCACAGGTTGGACTGTTTACCCACCTTTAGCTTCGAATGTTGCCCACGCTGGGGGGTCAGTGGATATAACAATTTTTTCTTTACATTTGGCTGGTGCATCTTCTATTTTAGGTGCAGTTAATTTTATTACAACGGTTATTAATATACGATGATATGGTATGTTATTTGAGCGTCTTCCTCTTTTTGTTTGATCTATTTTTATTACGGTTATTTTGTTGTTGTTGTCTTTACC
>BB9
GGGCTGAGTTTATTAATTCGAGCTGAATTGGGGCAACCTGGAAGATTGTTGGGTGATGACCAGCTTTATAATACTATTGTTACCGCGCATGCGTTTGTTATGATTTTTTTTTTTGTTATACCGATTATGATTGGAGGTTTTGGTAATTGGTTGTTACCATTAATATTGGGTGCGCCGGACATGGCTTTTCCTCGGATAAACAATATAAGATTTTGATTGTTACCACCTGCTTTGTTGTTGTTGTTAGGGTCGGCTGCTGTGGAGGGGGGTGCTGGTACAGGTTGGACTGTTTACCCACCTTTAGCTTCGAATGTTGCCCATGCCGGGGGGTCAGTGGATATAACAATTTTTTCTTTACATTTGGCTGGTGCATCTTCTATTTTAGGTGCAGTTAATTTTATTACAACGGTTATTAATATACGATGATATGGTATGTTATTTGAGCGTCTTCCTCTTTTTGTTTGATCTATTTTTATTACGGTTATTTTGTTGTTGTTGTCTTTACC
>BB10
GGGCTGAGTTTATTAATTCGAGCTGAATTGGGGCAACCTGGAAGATTGTTGGGTGATGACCAGCTTTATAATACTATTGTTACTGCGCATGCGTTTGTTATGATTTTTTTTTTTGTTATACCGATTATGATTGGAGGTTTTGGTAATTGGTTGTTACCCTTAATATTGGGTGCGCCGGACATGGCTTTTCCTCGGATAAACAATATAAGATTTTGATTGTTACCACCTGCTTTGTTGTTGTTGTTAGGGTCGGCTGCTGTGGAGGGGGGTGCTGGTACAGGTTGGACTGTTTACCCACCTTTAGCTTCGAATGTTGCCCACGCCGGGGGGTCAGTGGATATAACAATTTTTTCTTTACATTTGGCTGGTGCATCTTCTATTTTAGGTGCAGTTAATTTTATTACAACGGTTATTAATATACGATGATATGGTATGTTATTTGAGCGTCTTCCTCTTTTTGTTTGATCTATTTTTATTACGGTTATTTTGTTGTTGTTGTCTTTACC
>BB11
GGGCTGAGTTTATTAATTCGAGCTGAATTGGGGCAACCTGGAAGATTGTTGGGTGATGACCAGCTTTATAATACTATTGTTACTGCGCATGCGTTTGTTATGATTTTTTTTTTTGTTATACCGATTATGATTGGAGGTTTTGGTAATTGGTTGTTACCCTTAATATTGGGTGCGCCGGACATGGCTTTTCCTCGGATAAACAATATAAGATTTTGATTGTTACCACCTGCTTTGTTGTTGTTGTTAGGGTCGGCTGCTGTGGAGGGGGGTGCTGGTACAGGTTGGACTGTTTACCCACCTTTAGCTTCGAATGTTGCCCACGCCGGGGGGTCAGTGGATATAACAATTTTTTCTTTACATTTGGCTGGTGCATCTTCTATTTTAGGTGCAGTTAATTTTATTACAACGGTTATTAATATACGATGATATGGTATGTTATTTGAGCGTCTTCCTCTTTTTGTTTGATCTATTTTTATTACGGTTATTTTGTTGTTGTTGTCTTTACC
>BB12
GGGCTGAGTTTATTAATTCGAGCTGAATTGGGGCAACCTGGAAGATTGTTGGGTGATGACCAGCTTTATAATACTATTGTTACTGCGCATGCGTTTGTTATGATTTTTTTTTTTGTTATACCGATTATGATTGGAGGTTTTGGTAATTGGTTGTTACCCTTAATATTGGGTGCGCCGGACATGGCTTTTCCTCGGATAAACAATATAAGATTTTGATTGTTACCACCTGCTTTGTTGTTGTTGTTAGGGTCGGCTGCTGTGGAGGGGGGTGCTGGTACAGGTTGGACTGTTTACCCACCTTTAGCTTCGAATGTTGCCCACGCCGGGGGGTCAGTGGATATAACAATTTTTTCTTTACATTTGGCTGGTGCATCTTCTATTTTAGGTGCAGTTAATTTTATTACAACGGTTATTAACATACGATGATATGGTATGTTATTTGAGCGTCTTCCTCTTTTTGTTTGATCTATTTTTATTACGGTTATTTTGTTGTTATTGTCTTTACC
>BB13
GGGCTGAGTTTATTAATTCGAGCTGAATTGGGGCAACCTGGAAGATTGTTGGGGGATGACCAGCTTTATAATACTATTGTTACTGCGCATGCGTTTGTTATGATTTTTTTTTTTGTTATACCGATTATGATTGGAGGTTTTGGTAATTGGTTGTTACCCTTAATATTGGGTGCGCCGGACATGGCTTTTCCTCGGATAAACAATATAAGATTTTGATTGTTACCACCTGCTTTGTTGTTGTTGTTAGGGTCGGCTGCTGTGGAGGGGGGTGCTGGTACAGGTTGGACTGTTTACCCACCTTTAGCTTCGAATGTTGCCCACGCTGGGGGGTCAGTGGATATAACAATTTTTTCTTTACATTTGGCTGGTGCATCTTCTATTTTAGGTGCAGTTAATTTTATTACAACGGTTATTAATATACGATGATATGGTATGTTATTTGAGCGTCTTCCTCTTTTTGTTTGATCTATTTTTATTACGGTTATTTTGTTGTTGTTGTCTTTACC
>BB14
GGGCTGAGTTTATTAATTCGAGCTGAATTGGGGCAACCTGGAAGATTGTTGGGTGATGACCAGCTTTATAATACTATTGTTACTGCGCATGCGTTTGTTATGATTTTTTTTTTTGTTATACCGATTATGATTGGAGGTTTTGGTAATTGGTTGTTACCCTTAATATTGGGTGCGCCGGACATGGCTTTTCCTCGGATAAACAATATAAGATTTTGATTGTTACCACCTGCTTTGTTGTTGTTGTTAGGGTCGGCTGCTGTGGAGGGGGGTGCTGGTACAGGTTGGACTGTTTACCCACCTTTAGCTTCGAATGTTGCCCACGCCGGGGGGTCAGTGGATATAACAATTTTTTCTTTACATTTGGCTGGTGCATCTTCTATTTTAGGTGCAGTTAATTTTATTACAACGGTTATTAATATACGATGATATGGTATGTTATTTGAGCGTCTTCCTCTTTTTGTTTGATCTATTTTTATTACGGTTATTTTGTTGTTGTTGTCTTTACC
>BB15
GGGCTGAGTTTATTAATTCGAGCTGAATTGGGGCAACCTGGAAGATTGTTGGGTGATGACCAGCTTTATAATACTATTGTTACTGCGCATGCGTTTGTTATGATTTTTTTTTTTGTTATACCGATTATGATTGGAGGTTTTGGTAATTGGTTGTTACCCTTAATATTGGGTGCGCCGGACATGGCTTTTCCTCGGATAAACAATATAAGATTTTGATTGTTACCACCTGCTTTGTTGTTGTTGTTAGGGTCGGCTGCTGTGGAGGGGGGTGCTGGTACAGGTTGGACTGTTTATCCACCTTTAGCTTCGAATGTTGCCCACGCCGGGGGGTCAGTGGATATAACAATTTTTTCTTTACATTTGGCTGGTGCATCTTCTATTTTAGGTGCAGTTAATTTTATTACAACGGTTATTAATATACGATGATATGGTATGTTATTTGAGCGTCTTCCTCTTTTTGTTTGATCTATTTTTATTACGGTTATTTTGTTGTTGTTGTCTTTACC
>BB16
GGGCTGAGTTTATTAATTCGAGCTGAATTGGGGCAACCTGGAAGATTGTTGGGTGATGACCAGCTTTATAATACTATTGTTACTGCGCATGCGTTTGTTATGATTTTTTTTTTTGTTATACCGATTATGATTGGAGGTTTTGGTAATTGGTTGTTACCCTTAATATTGGGTGCGCCGGACATGGCTTTTCCTCGGATAAACAATATAAGATTTTGGTTGTTACCACCTGCTTTGTTGTTGTTGTTAGGGTCGGCTGCTGTGGAGGGGGGTGCTGGTACAGGTTGGACTGTTTACCCACCTTTAGCTTCGAATGTTGCCCACGCCGGGGGGTCAGTGGATATAACAATTTTTTCTTTACATTTGGCTGGTGCATCTTCTATTTTAGGTGCAGTTAATTTTATTACAACGGTTATTAATATACGATGATATGGTATGTTATTTGAGCGTCTTCCTCTTTTTGTTTGATCTATTTTTATTACGGTTATTTTGTTGTTGTTGTCTTTACC
>BB17
GGGCTGAGTTTATTAATTCGAGCTGAATTGGGGCAACCTGGAAGATTGTTGGGTGATGACCAGCTTTATAATACTATTGTTACTGCGCATGCGTTTGTTATGATTTTTTTTTTTGTTATACCGATTATGATTGGAGGTTTTGGTAATTGGTTGTTACCCTTAATATTGGGTGCGCCGGACATGGCTTTTCCTCGGATAAACAATATAAGATTTTGATTGTTACCACCTGCTTTGTTGTTGTTGTTAGGGTCGGCTGCTGTGGAGGGGGGTGCTGGTACAGGTTGGACTGTTTACCCACCTTTAGCTTCGAATGTTGCCCACGCCGGGGGGTCAGTGGATATAACAATTTTTTCTTTACATTTGGCTGGTGCATCTTCTATTTTAGGTGCAGTTAATTTTATTACAACGGTTATTAATATACGATGATATGGTATGTTATTTGAGCGTCTTCCTCTTTTTGTTTGATCTATTTTTATTACGGTTATTTTGTTGTTGTTGTCTTTACC
>BB18
GGGCTGAGTTTATTAATTCGAGCTGAATTGGGGCAACCTGGAAGATTGTTGGGTGATGACCAGCTTTATAATACTATTGTTACTGCGCATGCGTTTGTTATGATTTTTTTTTTTGTTATACCGATTATGATTGGAGGTTTTGGTAATTGGTTGTTACCCTTAATATTGGGTGCGCCGGACATGGCTTTTCCTCGGATAAACAATATAAGATTTTGATTGTTACCACCTGCTTTGTTGTTGTTGTTAGGGTCGGCTGCTGTGGAGGGGGGTGCTGGTACAGGTTGGACTGTTTACCCTCCTTTAGCTTCGAATGTTGCCCACGCCGGGGGGTCAGTGGATATAACAATTTTTTCTTTACATTTGGCTGGTGCATCTTCTATTTTAGGTGCAGTTAATTTTATTACAACGGTTATTAATATACGATGATATGGTATGTTATTTGAGCGTCTTCCTCTTTTTGTTTGATCTATTTTTATTACGGTTATTTTGTTGTTGTTGTCTTTACC
>RWB1
GGGCTGAGTTTATTAATTCGAGCTGAATTGGGGCAACCTGGAAGATTGTTGGGTGATGACCAGCTTTATAATACTATTGTTACTGCGCATGCGTTTGTTATGATTTTTTTTTTTGTTATACCGATTATGATTGGAGGTTTTGGTAATTGGTTGTTACCATTAATATTGGGTGCGCCGGACATGGCTTTTCCTCGGATAAACAATATAAGATTTTGATTGTTACCACCTGCTTTGTTGTTGTTGTTAGGGTCGGCTGCTGTGGAGGGGGGTGCTGGTACAGGTTGGACTGTTTACCCACCTTTAGCTTCGAATGTTGCCCACGCCGGGGGGTCAGTGGATATAACAATTTTTTCTTTACATTTGGCTGGTGCATCTTCTATTTTAGGTGCAGTTAATTTTATTACAACGGTTATTAATATACGATGATATGGTATGTTATTTGAGCGTCTTCCTCTTTTTGTTTGATCTATTTTTATTACGGTTATTTTGTTGTTGTTGTCTTTACC
>RWB2
GGGCTGAGTTTATTAATTCGAGCTGAATTGGGGCAACCTGGAAGATTGTTGGGTGATGACCAGCTTTATAATACTATTGTTACTGCGCATGCGTTTGTTATGATTTTTTTTTTTGTTATACCGATTATGATTGGAGGTTTTGGTAATTGGTTGTTACCCTTAATATTGGGTGCGCCGGACATGGCTTTTCCTCGGATAAACAATATAAGATTTTGATTGTTACCACCTGCTTTGTTGTTGTTGTTAGGGTCGGCTGCTGTGGAGGGGGGTGCTGGTACAGGTTGGACTGTTTACCCACCTTTAGCTTCGAATGTTGCCCACGCCGGGGGGTCAGTGGATATAACAATTTTTTCTTTACATTTGGCTGGTGCATCTTCTATTTTAGGTGCAGTTAATTTTATTACAACGGTTATTAATATACGATGATATGGTATGTTATTTGAGCGTCTTCCTCTTTTTGTTTGATCTATTTTTATTACGGTTATTTTGTTGTTGTTGTCTTTACC
>RWB3
GGGCTGAGTTTATTAATTCGAGCTGAATTGGGGCAACCTGGAAGATTGTTGGGTGATGACCAGCTTTATAATACTATTGTTACTGCGCATGCGTTTGTTATGATTTTTTTTTTTGTTATACCGATTATGATTGGAGGTTTTGGTAATTGGTTGTTACCCTTAATATTGGGTGCGCCGGACATGGCTTTTCCTCGGATAAACAATATAAGATTTTGATTGTTACCACCTGCTTTGTTGTTGTTGTTAGGGTCGGCTGCTGTGGAGGGGGGTGCTGGTACAGGTTGGACCGTTTACCCTCCTTTAGCTTCGAATGTTGCCCACGCCGGGGGGTCAGTGGATATAACAATTTTTTCTTTACATTTGGCTGGTGCATCTTCTATTTTAGGTGCAGTTAATTTTATTACAACGGTTATTAATATACGGTGATATGGTATGTTATTTGAGCGTCTTCCTCTTTTTGTTTGATCTATTTTTATTACGGTTATTTTGTTGTTGTTGTCTTTACC
>RWB4
GGGCTGAGTTTATTAATTCGAGCTGAATTGGGGCAACCTGGAAGATTGTTGGGTGATGACCAGCTTTATAATACTATTGTTACTGCGCATGCGTTTGTTATGATTTTTTTTTTTGTTATACCGATTATGATTGGAGGTTTTGGTAATTGGTTGTTACCCTTAATATTGGGTGCGCCGGACATGGCTTTTCCTCGGATAAACAATATAAGATTTTGATTGTTACCACCTGCTTTGTTGTTGTTGTTAGGGTCGGCTGCTGTGGAGGGGGGTGCTGGTACAGGTTGGACTGTTTACCCACCTTTAGCTTCGAATGTTGCCCACGCCGGGGGGTCAGTGGATATAACAATTTTTTCTTTACATTTGGCTGGTGCATCTTCTATTTTAGGTGCAGTTAATTTTATTACAACGGTTATTAATATACGATGATATGGTATGTTATTTGAGCGTCTTCCTCTTTTTGTTTGATCTATTTTTATTACGGTTATTTTGTTGTTGTTGTCTTTACC
>RWB5
GGGCTGAGTTTATTAATTCGAGCTGAATTGGGGCAACCTGGAAGATTGTTGGGTGATGACCAGCTTTATAATACTATTGTTACTGCGCATGCGTTTGTTATGATTTTTTTTTTTGTTATACCGATTATGATTGGAGGTTTTGGTAATTGGTTGTTACCCTTAATATTGGGTGCGCCGGATATGGCTTTTCCTCGGATAAACAATATAAGATTTTGATTGTTACCACCTGCTTTGTTGTTGTTGTTAGGGTCGGCTGCTGTGGAGGGGGGTGCTGGTACAGGTTGGACTGTTTACCCACCTTTAGCTTCGAATGTTGCCCACGCCGGGGGGTCAGTGGATATAACAATTTTTTCTTTACATTTGGCTGGTGCATCTTCTATTTTAGGTGCAGTTAATTTTATTACAACGGTTATTAATATACGATGATATGGTATGTTATTTGAGCGTCTTCCTCTTTTTGTTTGATCTATTTTTATTACGGTTATTTTGTTGTTGTTGTCTTTACC
>RWB6
GGGCTGAGTTTATTAATTCGAGCTGAATTGGGGCAACCTGGAAGATTGTTGGGTGATGACCAGCTTTATAATACTATTGTTACTGCGCATGCGTTTGTTATGATTTTTTTTTTTGTTATACCGATTATGATTGGAGGTTTTGGTAATTGGTTGTTACCCTTAATATTGGGTGCGCCGGACATGGCTTTTCCTCGGATAAACAATATAAGATTTTGATTGTTACCACCTGCTTTGTTGTTGTTGTTAGGGTCGGCTGCTGTGGAGGGGGGTGCTGGTACAGGTTGGACTGTTTACCCGCCTTTAGCTTCGAATGTTGCCCACGCCGGGGGGTCAGTGGATATAACAATTTTTTCTTTACATTTGGCTGGTGCATCTTCTATTTTAGGTGCAGTTAATTTTATTACAACGGTTATTAATATACGATGATATGGTATGTTATTTGAGCGTCTTCCTCTTTTTGTTTGATCTATTTTTATTACGGTTATTTTGTTGTTGTTGTCTTTACC
>RWB7
GGGCTGAGTTTATTAATTCGAGCTGAATTGGGGCAACCTGGAAGATTGTTGGGTGATGACCAGCTTTATAATACTATTGTTACTGCGCATGCGTTTGTTATGATTTTTTTTTTTGTTATACCGATTATGATTGGGGGTTTTGGTAATTGGTTGTTACCCTTAATATTGGGTGCGCCGGACATGGCTTTTCCTCGGATAAACAATATAAGATTTTGATTGTTACCACCTGCTTTGTTGTTGTTGTTAGGGTCGGCTGCTGTGGAGGGGGGTGCTGGCACAGGTTGGACTGTTTACCCACCTTTAGCTTCGAATGTTGCCCACGCTGGGGGGTCAGTGGATATAACAATTTTTTCTTTACATTTGGCTGGTGCATCTTCTATTTTAGGTGCAGTTAATTTTATTACAACGGTTATTAATATACGATGATATGGTATGTTATTTGAGCGTCTTCCTCTTTTTGTTTGATCTATTTTTATTACGGTTATTTTGTTGTTGTTGTCTTTACC
>RWB8
GGGCTGAGTTTATTAATTCGAGCTGAATTGGGGCAACCTGGAAGATTGTTGGGTGATGACCAGCTTTATAATACTATTGTTACTGCGCATGCGTTTGTTATGATTTTTTTTTTTGTTATACCGATTATGATTGGAGGTTTTGGTAATTGGTTGTTACCCTTAATATTGGGTGCGCCGGACATGGCTTTTCCTCGGATAAACAATATAAGATTTTGATTGTTACCACCTGCTTTGTTGTTGTTGTTAGGGTCGGCTGCTGTGGAGGGGGGTGCTGGTACAGGTTGGACTGTTTACCCACCTTTAGCTTCGAATGTTGCCCACGCCGGGGGGTCAGTGGATATAACAATTTTTTCTTTACATTTGGCTGGTGCATCTTCTATTTTAGGTGCAGTTAATTTTATTACAACGGTTATTAACATACGATGATATGGTATGTTATTTGAGCGTCTTCCTCTTTTTGTTTGATCTATTTTTATTACGGTTATTTTGTTGTTATTGTCTTTACC
>RWB9
GGGCTGAGTTTATTAATTCGAGCTGAATTGGGGCAACCTGGAAGATTGTTAGGGGATGATCAGCTTTATAATACTATTGTTACTGCGCATGCGTTTGTTATGATTTTTTTTTTTGTTATACCGATTATGATTGGAGGTTTTGGTAATTGGTTGTTACCCTTAATATTGGGTGCGCCGGACATGGCTTTTCCTCGGATAAACAATATAAGATTTTGATTGTTACCACCTGCTTTGTTGTTGTTGTTAGGGTCGGCTGCTGTGGAGGGGGGTGCTGGTACAGGTTGGACTGTTTACCCGCCTTTAGCTTCGAATGTTGCCCACGCCGGAGGGTCAGTAGATATAACAATTTTTTCTTTACATTTGGCTGGTGCATCTTCTATTTTAGGTGCAGTTAATTTTATTACAACGGTTATTAATATACGATGATATGGTATGTTATTTGAGCGTCTTCCTCTTTTTGTTTGATCTATTTTTATTACGGTTATTTTGTTGTTGTTGTCTTTACC
>RWB10
GGGCTGAGTTTATTAATTCGAGCTGAATTGGGGCAACCTGGAAGATTGTTGGGTGATGACCAGCTTTATAATACTATTGTTACTGCGCATGCGTTTGTTATGATTTTTTTTTTTGTTATACCAATTATGATTGGAGGTTTTGGTAATTGGTTGTTACCCTTAATATTGGGTGCGCCGGACATGGCTTTTCCTCGGATAAACAATATAAGATTTTGATTGTTACCACCTGCTTTGTTGTTGTTGTTAGGGTCGGCTGCTGTGGAGGGGGGTGCTGGTACAGGTTGGACTGTTTACCCACCTTTAGCTTCGAATGTTGCCCACGCCGGGGGGTCAGTGGATATAACAATTTTTTCTTTACATTTGGCTGGTGCATCTTCTATTTTAGGTGCAGTTAATTTTATTACAACGGTTATTAACATACGATGATATGGTATGTTATTTGAGCGTCTTCCTCTTTTTGTTTGATCTATTTTTATTACGGTTATTTTGTTGTTATTGTCTTTACC
>RWB11
GGGCTGAGTTTATTAATTCGAGCTGAATTGGGGCAACCTGGAAGATTGTTGGGTGATGACCAGCTTTATAATACTATTGTTACTGCGCATGCGTTTGTTATGATTTTTTTTTTTGTTATACCGATTATGATTGGAGGTTTTGGTAATTGGTTGTTACCCTTAATATTGGGTGCGCCGGACATGGCTTTTCCTCGGATAAACAATATAAGATTTTGATTGTTACCACCTGCTTTGTTGTTGTTGTTAGGGTCGGCTGCTGTGGAGGGGGGTGCTGGTACAGGTTGGACTGTTTACCCACCTTTAGCTTCGAATGTTGCCCACGCCGGGGGGTCAGTGGATATAACAATTTTTTCTTTACATTTGGCTGGTGCATCTTCTATTTTAGGTGCAGTTAATTTTATTACAACGGTTATTAATATACGATGATATGGTATGTTATTTGAGCGTCTTCCTCTTTTTGTTTGATCTATTTTTATTACGGTTATTTTGTTGTTGTTGTCTTTACC
>RWB12
GGGCTGAGTTTATTAATTCGAGCTGAATTGGGGCAACCTGGAAGATTGTTGGGTGATGACCAGCTTTATAATACTATTGTTACTGCGCATGCGTTTGTTATGATTTTTTTTTTTGTTATACCGATTATGATTGGAGGTTTTGGTAATTGGTTGTTACCCTTAATATTGGGTGCGCCGGACATGGCTTTTCCTCGGATAAACAATATAAGATTTTGATTGTTACCACCTGCTTTGTTGTTGTTGTTAGGGTCGGCTGCTGTGGAGGGGGGTGCTGGTACAGGTTGGACTGTTTATCCACCTTTAGCTTCGAATGTTGCCCACGCCGGGGGGTCAGTGGATATAACAATTTTTTCTTTACATTTGGCTGGTGCATCTTCTATTTTAGGTGCAGTTAATTTTATTACAACGGTTATTAATATACGATGATATGGTATGTTATTTGAGCGTCTTCCTCTTTTTGTTTGATCTATTTTTATTACGGTTATTTTGTTGTTGTTGTCTTTACC
>RWB13
GGGCTGAGTTTATTAATTCGAGCTGAATTGGGGCAACCTGGAAGATTGTTGGGTGATGACCAGCTTTATAATACTATTGTTACTGCGCATGCGTTTGTTATGATTTTTTTTTTTGTTATACCGATTATGATTGGAGGTTTTGGTAATTGGTTGTTACCCTTAATATTGGGTGCGCCGGACATGGCTTTTCCTCGGATAAACAATATAAGATTTTGATTGTTACCACCTGCTTTGTTGTTGTTGTTAGGGTCGGCTGCTGTGGAGGGGGGTGCTGGTACAGGTTGGACTGTTTACCCACCTTTAGCTTCGAATGTTGCCCACGCCGGGGGGTCAGTGGATATAACAATTTTTTCTTTACATTTGGCTGGTGCATCTTCTATTTTAGGTGCAGTTAATTTTATTACAACGGTTATTAATATACGATGATATGGTATGTTATTTGAGCGTCTTCCTCTTTTTGTTTGGTCTATTTTTATTACGGTTATTTTGTTGTTGTTGTCTTTACC
>RWB14
GGGCTGAGTTTATTAATTCGAGCTGAATTGGGGCAACCTGGAAGATTGTTGGGTGATGACCAGCTTTATAATACTATTGTTACTGCGCATGCGTTTGTTATGATTTTTTTTTTTGTTATACCGATTATGATTGGAGGTTTTGGTAATTGGTTGTTACCCTTAATATTGGGTGCACCAGACATGGCTTTTCCTCGGATAAACAATATAAGATTTTGATTGTTACCACCTGCTTTGTTGTTGTTGTTAGGGTCGGCTGCTGTGGAGGGGGGTGCTGGTACAGGTTGGACTGTTTACCCGCCTTTAGCTTCGAATGTTGCCCACGCCGGGGGGTCAGTGGATATAACAATTTTTTCTTTACATTTGGCTGGTGCATCTTCTATTTTAGGTGCAGTTAATTTTATCACAACGGTTATTAATATACGATGATATGGTATGTTATTTGAGCGTCTTCCTCTTTTTGTTTGATCTATTTTTATTACGGTTATTTTGTTGTTGTTGTCTTTACC
>RWB15
GGGCTGAGTTTATTAATTCGGGCTGAATTGGGGCAACCTGGAAGATTGTTGGGTGATGACCAGCTTTATAATACTATTGTTACTGCGCATGCGTTTGTTATGATTTTTTTTTTTGTTATACCGATTATGATTGGAGGTTTTGGTAATTGGTTGTTACCCTTAATATTGGGTGCGCCGGACATGGCTTTTCCTCGGATAAACAATATAAGATTTTGGTTGTTACCACCTGCTTTGTTGTTGTTGTTGGGGTCGGCTGCTGTGGAGGGGGGTGCTGGTACAGGTTGGACTGTTTACCCACCTTTAGCTTCGAATGTTGCCCACGCCGGGGGGTCAGTGGATATAACAATTTTTTCTTTACATTTGGCTGGTGCATCTTCTATTTTAGGTGCAGTTAATTTTATTACAACGGTTATTAATATACGATGATATGGTATGTTATTTGAGCGTCTTCCTCTTTTTGTTTGATCTATTTTTATTACGGTTATTTTGTTGTTGTTGTCTTTACC
>RWB16
GGGCTGAGTTTATTAATTCGAGCTGAATTGGGGCAACCTGGAAGATTGTTGGGTGATGACCAGCTTTATAATACTATTGTTACTGCGCATGCGTTTGTTATGATTTTTTTTTTTGTTATACCGATTATGATTGGAGGTTTTGGTAATTGGTTGTTACCCTTAATATTGGGTGCGCCGGACATGGCTTTTCCTCGGATAAACAATATAAGATTTTGATTGTTACCACCTGCTTTGTTGTTGTTGTTAGGGTCGGCTGCTGTGGAGGGGGGTGCTGGTACAGGTTGGACTGTTTACCCACCTTTAGCTTCGAATGTTGCCCACGCCGGGGGGTCAGTGGATATAACAATTTTTTCTTTACATTTGGCTGGTGCATCTTCTATTTTAGGTGCAGTTAATTTTATTACAACGGTTATTAACATACGATGATATGGTATGTTATTTGAGCGTCTTCCTCTTTTTGTTTGATCTATTTTTATTACGGTTATTTTGTTGTTATTGTCTTTACC
>RWB17
GGGTTGAGTTTATTAATTCGAGCTGAATTGGGGCAACCTGGAAGATTGTTGGGTGATGACCAGCTTTATAATACTATTGTTACTGCGCATGCGTTTGTTATGATTTTTTTTTTTGTTATACCGATTATGATTGGGGGTTTTGGTAATTGGTTGTTACCCTTAATATTGGGTGCGCCGGACATGGCTTTTCCTCGGATAAACAATATAAGATTTTGATTGTTACCACCTGCTTTGTTGTTGTTGTTAGGGTCGGCTGCTGTGGAGGGGGGTGCTGGCACAGGTTGGACTGTTTACCCACCTTTAGCTTCGAATGTTGCCCACGCCGGGGGGTCAGTGGATATAACAATTTTTTCTTTACATTTGGCTGGTGCATCTTCTATTTTAGGTGCAGTTAATTTTATTACAACGGTTATTAATATACGATGATATGGTATGTTATTTGAGCGTCTTCCTCTTTTTGTTTGATCTATTTTTATTACGGTTATTTTGTTGTTGTTGTCTTTACC
>RWB18
GGGCTGAGTTTATTAATTCGAGCTGAATTGGGGCAACCTGGAAGATTGTTGGGTGATGACCAGCTTTATAATACTATTGTTACTGCGCATGCGTTTGTTATGATTTTTTTTTTTGTTATACCGATTATGATTGGAGGTTTTGGTAATTGGTTGTTACCCTTAATATTGGGTGCGCCGGACATGGCTTTTCCTCGGATAAACAATATAAGATTTTGATTGTTACCACCTGCTTTGTTGTTGTTGTTAGGGTCGGCTGCTGTGGAGGGGGGTGCTGGTACAGGTTGGACTGTTTACCCACCTTTAGCTTCGAATGTTGCCCACGCCGGGGGGTCAGTGGATATAACAATTTTTTCTTTACATTTGGCTGGTGCATCTTCTATTTTAGGTGCAGTTAATTTTATTACAACGGTTATTAATATACGATGATATGGTATGTTATTTGAGCGTCTTCCTCTTTTTGTTTGATCTATTTTTATTACGGTTATTTTGTTGTTGTTGTCTTTACC
>RWB19
GGGCTGAGTTTATTAATTCGAGCTGAATTGGGGCAACCTGGAAGATTGTTAGGTGATGACCAACTTTATAATACTATTGTTACTGCGCATGCGTTTGTTATGATTTTTTTTTTTGTTATACCGATTATGATTGGAGGTTTTGGTAATTGGTTGTTACCCTTAATATTGGGTGCGCCGGACATGGCTTTTCCTCGGATAAACAATATAAGGTTTTGATTGTTACCACCTGCTTTGCTGTTGTTGTTAGGGTCGGCTGCTGTGGAGGGGGGTGCTGGTACAGGTTGGACCGTTTACCCTCCTTTAGCTTCGAATGTTGCCCACGCCGGGGGGTCAGTGGATATAACAATTTTTTCTTTACATTTGGCTGGTGCATCTTCTATTTTAGGTGCAGTTAATTTTATTACAACGGTTATTAATATACGATGATATGGTATGTTATTTGAGCGTCTTCCTCTTTTTGTTTGATCTATTTTTATTACGGTTATTTTGTTGTTGTTGTCCTTACC
>CBN1
GGGCTGAGTTTATTAATTCGAGCTGAATTGGGGCAACCTGGAAGATTGTTGGGTGATGACCAGCTTTATAATACTATTGTTACTGCGCATGCGTTTGTTATGATTTTTTTTTTTGTTATACCGATTATGATTGGAGGTTTTGGTAATTGGTTGTTACCATTAATATTGGGTGCGCCGGACATGGCTTTTCCTCGGATAAACAATATAAGATTTTGATTGTTACCACCTGCTTTGTTGTTGTTGTTAGGGTCGGCTGCTGTGGAGGGGGGTGCTGGTACAGGTTGGACTGTTTACCCACCTTTAGCTTCGAATGTTGCCCACGCCGGGGGGTCAGTGGATATAACAATTTTTTCTTTACATTTGGCTGGTGCATCTTCTATTTTAGGTGCAGTTAATTTTATTACAACGGTTATTAATATACGATGATATGGTATGTTATTTGAGCGTCTTCCTCTTTTTGTTTGATCTATTTTTATTACGGTTATTTTGTTGTTGTTGTCTTTACC
>CBN2
GGGCTGAGTTTATTAATTCGAGCTGAATTGGGGCAACCTGGAAGATTGTTGGGTGATGACCAGCTTTATAATACTATTGTTACTGCGCATGCGTTTGTTATGATTTTTTTTTTTGTTATACCGATTATGATTGGAGGTTTTGGTAATTGGTTGTTACCATTAATATTGGGTGCGCCGGACATGGCTTTTCCTCGGATAAACAATATAAGATTTTGATTGTTACCACCTGCTTTGTTGTTGTTGTTAGGGTCGGCTGCTGTGGAGGGGGGTGCTGGTACAGGTTGGACTGTTTACCCACCTTTAGCTTCGAATGTTGCCCATGCCGGGGGGTCAGTGGATATAACAATTTTTTCTTTACATTTGGCTGGTGCATCTTCTATTTTAGGTGCAGTTAATTTTATTACAACGGTTATTAATATACGATGATATGGTATGTTATTTGAGCGTCTTCCTCTTTTTGTTTGATCTATTTTTATTACGGTTATTTTGTTGTTGTTGTCTTTACC
>CBN3
GGGCTGAGTTTATTAATTCGAGCTGAATTGGGGCAACCTGGAAGATTGTTGGGTGATGACCAGCTTTATAATACTATTGTTACTGCGCATGCGTTTGTTATGATTTTTTTTTTTGTTATACCGATTATGATTGGGGGTTTTGGTAATTGGTTGTTACCCTTAATATTGGGTGCGCCGGACATGGCTTTTCCTCGGATAAACAATATAAGATTTTGATTGTTACCACCTGCTTTGTTGTTGTTGTTAGGGTCGGCTGCTGTGGAGGGGGGTGCTGGCACAGGTTGGACTGTTTACCCACCTTTAGCTTCGAATGTTGCCCACGCCGGGGGGTCAGTGGATATAACAATTTTTTCTTTACATTTGGCTGGTGCATCTTCTATTTTAGGTGCAGTTAATTTTATTACAACGGTTATTAATATACGATGATATGGTATGTTATTTGAGCGTCTTCCTCTTTTTGTTTGATCTATTTTTATTACGGTTATTTTGTTGTTGTTGTCTTTACC
>CBN4
GGGCTGAGTTTATTAATTCGAGCTGAATTGGGGCAACCTGGAAGATTGTTGGGTGATGACCAGCTTTATAATACTATTGTTACTGCGCATGCGTTTGTTATGATTTTTTTTTTTGTTATACCGATTATGATTGGAGGTTTTGGTAATTGGTTGTTACCCTTAATATTGGGTGCGCCGGACATGGCTTTTCCTCGGATAAACAATATAAGATTTTGATTGTTACCACCTGCTTTGTTGTTGTTGTTAGGGTCGGCTGCTGTGGAGGGGGGTGCTGGTACAGGTTGGACTGTTTACCCACCTTTAGCTTCGAATGTTGCCCACGCCGGGGGGTCAGTGGATATAACAATTTTTTCTTTACATTTGGCTGGTGCATCTTCTATTTTAGGTGCAGTTAATTTTATTACAACGGTTATTAACATACGATGATATGGTATGTTATTTGAGCGTCTTCCTCTTTTTGTTTGATCTATTTTTATTACGGTTATTTTGTTGTTATTGTCTTTACC
>CBN5
GGGTTGAGTTTATTAATTCGAGCTGAATTGGGGCAACCTGGAAGATTGTTGGGTGATGACCAGCTTTATAATACTATTGTTACTGCGCATGCGTTTGTTATGATTTTTTTTTTTGTTATACCGATTATGATTGGAGGTTTTGGTAATTGGTTGTTACCCTTAATATTGGGTGCGCCGGACATGGCTTTTCCTCGGATAAACAATATAAGATTTTGATTGTTACCACCTGCTTTGTTGTTGTTGTTAGGGTCGGCTGCTGTGGAGGGGGGTGCTGGTACAGGTTGGACTGTTTACCCACCTTTAGCTTCGAATGTTGCCCACGCCGGGGGGTCAGTGGATATAACAATTTTTTCTTTACATTTGGCTGGTGCATCTTCTATTTTAGGTGCAGTTAATTTTATTACAACGGTTATTAATATACGATGATATGGTATGTTATTTGAGCGTCTTCCTCTTTTTGTTTGATCTATTTTTATTACGGTTATTTTGTTGTTGTTGTCTTTACC
>CBN6
GGGCTGAGTTTATTAATTCGAGCTGAATTGGGGCAACCTGGAAGATTGTTGGGTGATGACCAGCTTTATAATACTATTGTTACTGCGCATGCGTTTGTTATGATTTTTTTTTTTGTTATACCGATTATGATTGGAGGTTTTGGTAATTGGTTGTTACCCTTAATATTGGGTGCGCCGGACATGGCTTTTCCTCGGATAAACAATATAAGATTTTGATTGTTACCACCTGCTTTGTTGTTGTTGTTAGGGTCGGCTGCTGTGGAGGGGGGTGCTGGTACAGGTTGGACTGTTTACCCTCCTTTAGCTTCGAATGTTGCCCACGCCGGGGGGTCAGTGGATATAACAATTTTTTCTTTACATTTGGCTGGTGCATCTTCTATTTTAGGTGCAGTTAATTTTATTACAACGGTTATTAATATACGATGATATGGTATGTTATTTGAGCGTCTTCCTCTTTTTGTTTGATCTATTTTTATTACGGTTATTTTGTTGTTGTTGTCTTTACC
>CBN7
GGGCTGAGTTTATTAATTCGAGCTGAATTGGGGCAACCTGGAAGATTGTTGGGTGATGACCAGCTTTATAATACTATTGTTACTGCGCATGCATTTGTTATGATTTTTTTTTTTGTTATACCGATTATGATTGGAGGTTTTGGTAATTGGTTGTTACCCTTAATATTGGGTGCGCCGGACATGGCTTTTCCTCGGATAAACAATATAAGATTTTGGTTGTTACCACCTGCTTTGTTGTTGTTGTTAGGGTCGGCTGCTGTGGAGGGGGGTGCTGGTACAGGTTGGACTGTTTACCCACCTTTAGCTTCGAATGTTGCCCACGCCGGGGGGTCAGTGGATATAACAATTTTTTCTTTACATTTGGCTGGTGCATCTTCTATTTTAGGTGCAGTTAATTTTATTACAACGGTTATTAATATACGATGATATGGTATGTTATTTGAGCGTCTTCCTCTTTTTGTTTGATCTATTTTTATTACGGTTATTTTGTTGTTGTTGTCTTTACC
>CBN8
GGGCTGAGTTTATTAATTCGAGCTGAATTGGGGCAACCTGGAAGATTGTTGGGTGATGACCAGCTTTATAATACTATTGTTACTGCGCATGCGTTTGTTATGATTTTTTTTTTTGTTATACCGATTATGATTGGAGGTTTTGGTAATTGGTTGTTACCCTTAATATTGGGTGCGCCGGACATGGCTTTTCCTCGGATAAACAATATAAGATTTTGATTGTTACCACCTGCTTTGTTGTTGTTGTTAGGGTCGGCTGCTGTGGAGGGGGGTGCTGGTACAGGTTGGACTGTTTACCCACCTTTAGCTTCGAATGTTGCCCACGCTGGGGGGTCAGTGGATATAACAATTTTTTCTTTACATTTGGCTGGTGCATCTTCTATTTTAGGTGCAGTTAATTTTATTACAACGGTTATTAATATACGATGATATGGTATGTTATTTGAGCGTCTTCCTCTTTTTGTTTGATCTATTTTTATTACGGTTATTTTGTTGTTGTTGTCTTTACC
>CBN9
GGGCTGAGTTTATTAATTCGAGCTGAATTGGGGCAACCTGGAAGATTGTTGGGTGATGATCAGCTTTATAATACTATTGTTACTGCGCATGCGTTTGTTATGATTTTTTTTTTTGTTATACCGATTATGATTGGAGGTTTTGGTAATTGGTTGTTACCCTTAATATTGGGTGCGCCGGACATGGCTTTTCCTCGGATAAACAATATAAGATTTTGATTGTTACCACCTGCTTTGTTGTTGCTGTTAGGGTCGGCTGCTGTGGAGGGGGGTGCTGGTACAGGTTGGACTGTTTACCCACCTTTAGCTTCGAATGTTGCCCACGCCGGGGGGTCAGTGGATATAACAATTTTTTCTTTACATTTGGCTGGTGCATCTTCTATTTTAGGTGCAGTTAATTTTATTACAACGGTTATTAATATACGATGATATGGTATGTTATTTGAGCGTCTTCCTCTTTTTGTTTGATCTATTTTTATTACGGTTATTTTGTTGTTGTTGTCTTTACC
>CBN10
GGGCTGAGTTTATTAATTCGAGCTGAATTGGGGCAACCTGGAAGATTGTTGGGTGATGACCAGCTTTATAATACTATTGTTACTGCGCATGCGTTTGTTATGATTTTTTTTTTTGTTATACCGATTATGATTGGAGGTTTTGGTAATTGGTTGTTACCCTTAATATTGGGTGCGCCGGACATGGCTTTTCCTCGGATAAACAATATAAGATTTTGATTGTTACCACCTGCTTTGTTGTTGTTGTTAGGGTCGGCTGCTGTGGAGGGGGGTGCTGGTACGGGTTGGACTGTTTACCCACCTTTAGCTTCGAATGTTGCCCACGCTGGGGGGTCAGTGGATATAACAATTTTTTCTTTACATTTGGCTGGTGCATCTTCTATTTTAGGTGCAGTTAATTTTATTACAACGGTTATTAATATACGATGATATGGTATGTTATTTGAGCGTCTTCCTCTTTTTGTTTGATCTATTTTTATTACGGTTATTTTGTTGTTGTTGTCTTTACC
>CBN11
GGGCTGAGTTTATTAATTCGGGCTGAATTGGGGCAACCTGGAAGATTGTTGGGTGATGACCAGCTTTATAATACTATTGTTACTGCGCATGCGTTTGTTATGATTTTTTTTTTTGTTATACCGATTATGATTGGAGGTTTTGGTAATTGGTTGTTACCCTTAATATTGGGTGCGCCGGACATGGCTTTTCCTCGGATAAACAATATAAGATTTTGATTGTTACCACCTGCTTTGTTGTTGTTGTTAGGGTCGGCTGCTGTGGAGGGGGGTGCTGGTACAGGTTGGACTGTTTACCCACCTTTAGCTTCGAATGTTGCCCACGCCGGGGGGTCAGTGGATATAACAATTTTTTCTTTACATTTGGCTGGTGCATCTTCTATTTTAGGTGCAGTTAATTTTATTACAACGGTTATTAATATACGATGATATGGTATGTTATTTGAGCGTCTTCCTCTTTTTGTTTGATCTATTTTTATTACGGTTATTTTGTTGTTGTTGTCTTTACC
>CBN12
GGGCTGAGTTTATTAATTCGAGCTGAATTGGGGCAACCTGGAAGATTGTTGGGTGATGACCAGCTTTATAATACTATTGTTACTGCGCATGCGTTTGTTATGATTTTTTTTTTTGTTATACCGATTATGATTGGAGGTTTTGGTAATTGGTTGTTACCCTTAATATTGGGTGCGCCGGACATGGCTTTTCCTCGGATAAACAATATAAGATTTTGATTGTTACCGCCTGCTTTGTTGTTGTTGTTAGGGTCGGCTGCTGTGGAGGGGGGTGCTGGTACAGGTTGGACCGTTTACCCTCCTTTATCTTCGAATGTTGCCCACGCCGGGGGGTCAGTGGATATAACAATTTTTTCTTTACATTTGGCTGGTGCATCTTCTATTTTAGGTGCAGTTAATTTTATTACAACGGTTATTAATATACGATGATATGGTATGTTATTTGAGCGTCTTCCTCTTTTTGTTTGATCTATTTTTATTACGGTTATTTTGTTGTTGTTGTCTTTACC
>CBN13
GGGCTGAGTTTATTAATTCGAGCTGAATTGGGGCAGCCTGGAAGATTGTTAGGGGATGATCAGCTTTATAATACTATTGTTACTGCGCATGCGTTTGTTATGATTTTTTTTTTTGTTATACCGATTATGATTGGAGGTTTTGGTAATTGGTTGTTACCCTTGATATTGGGTGCGCCGGACATGGCTTTTCCTCGGATAAACAATATAAGATTTTGATTGTTACCACCTGCTTTGTTGTTGTTGTTAGGGTCGGCTGCTGTGGAGGGGGGTGCTGGTACAGGTTGGACTGTTTACCCACCTTTAGCTTCGAATGTTGCCCACGCCGGAGGGTCAGTGGATATAACAATTTTTTCTTTACATTTGGCTGGTGCATCTTCTATTTTAGGTGCAGTTAATTTTATCACAACGGTTATTAATATACGATGATATGGTATGTTATTTGAGCGTCTTCCTCTTTTTGTTTGATCTATTTTTATTACGGTTATTTTGTTGTTGTTGTCTTTACC
>CBN14
GGGCTGAGTTTATTAATTCGAGCTGAATTGGGGCAACCTGGAAGATTGTTGGGTGATGACCAGCTTTATAATACTATTGTTACTGCGCATGCGTTTGTTATGATTTTTTTTTTTGTTATACCGATTATGATTGGAGGTTTTGGTAATTGGTTGTTACCATTAATATTGGGTGCGCCGGACATGGCTTTTCCTCGGATAAACAATATAAGATTTTGATTGTTACCACCTGCTTTGTTGTTGTTGTTAGGGTCGGCTGCTGTGGAGGGGGGTGCTGGTACAGGTTGGACTGTTTACCCACCTTTAGCTTCGAATGTTGCCCACGCTGGGGGGTCAGTGGATATAACAATTTTTTCTTTACATTTGGCTGGTGCATCTTCTATTTTAGGTGCAGTTAATTTTATTACAACGGTTATTAATATACGATGATATGGTATGTTATTTGAGCGTCTTCCTCTTTTTGTTTGATCTATTTTTATTACGGTTATTTTGTTGTTGTTGTCTTTACC
>CBN15
GGGCTGAGTTTATTAATTCGAGCTGAATTGGGGCAACCTGGAAGATTGTTGGGTGATGACCAGCTTTATAATACTATTGTTACTGCGCATGCGTTTGTTATGATTTTTTTTTTTGTTATACCGATTATGATTGGAGGTTTTGGTAATTGGTTGTTACCCCTAATATTGGGTGCGCCGGACATGGCTTTTCCTCGGATAAACAATATAAGATTTTGGTTGTTACCACCTGCTTTGTTGTTGTTGTTAGGGTCGGCTGCTGTGGAGGGGGGTGCTGGTACAGGTTGGACTGTTTACCCACCTTTAGCTTCGAATGTTGCCCACGCCGGGGGATCAGTGGATATAACAATTTTTTCTTTACATTTGGCTGGTGCATCTTCTATTTTAGGTGCAGTTAATTTTATTACAACGGTTATTAATATACGATGATATGGTATGTTATTTGAGCGTCTTCCTCTTTTTGTTTGATCTATTTTTATTACGGTTATCTTGTTGTTATTGTCTTTACC
>CBN16
GGGCTGAGTTTATTAATTCGAGCTGAATTGGGGCAACCTGGAAGATTGTTGGGTGATGACCAGCTTTATAATACTATTGTTACTGCGCATGCGTTTGTTATGATTTTTTTTTTTGTTATACCGATTATGATTGGAGGTTTTGGTAATTGGTTGTTACCCTTAATATTGGGTGCGCCGGACATGGCTTTTCCTCGGATAAACAATATAAGATTTTGATTGTTACCACCTGCTTTGTTGTTGTTGTTAGGGTCGGCTGCTGTGGAGGGGGGTGCTGGTACAGGTTGGACTGTTTACCCTCCTTTAGCTTCGAATGTTGCCCACGCCGGGGGGTCAGTGGATATAACAATTTTTTCTTTACATTTGGCTGGTGCATCTTCTATTTTAGGTGCAGTTAATTTTATTACAACGGTTATTAATATACGATGATATGGTATGTTATTTGAGCGTCTTCCTCTTTTTGTTTGATCTATTTTTATTACGGTTATTTTGTTGTTGTTGTCTTTACC
>CBS1
GGGCTGAGTTTATTAATTCGAGCTGAATTGGGGCAACCTGGAAGATTGTTGGGTGATGACCAGCTTTATAATACTATTGTTACTGCGCATGCGTTTGTTATGATTTTTTTTTTTGTTATACCGATTATGATTGGAGGTTTTGGTAATTGGTTGTTACCCTTAATATTGGGTGCGCCGGACATAGCTTTTCCTCGGATAAACAATATAAGATTTTGATTGTTACCACCTGCTTTGTTGTTGCTGTTAGGGTCGGCTGCTGTGGAGGGGGGTGCTGGTACAGGTTGGACTGTTTACCCACCTTTAGCTTCGAATGTTGCCCACGCCGGGGGGTCAGTGGATATAACAATTTTTTCTTTGCATTTGGCTGGTGCATCTTCTATTTTAGGTGCAGTTAATTTTATTACAACGGTTATTAATATACGATGATATGGTATGTTATTTGAGCGTCTTCCTCTTTTTGTTTGATCTATTTTTATTACGGTTATTTTGTTGTTGTTGTCTTTACC
>CBS2
GGGCTGAGTTTATTAATTCGAGCTGAATTGGGGCAACCTGGAAGATTGTTGGGTGATGACCAGCTTTATAATACTATTGTTACTGCGCATGCGTTTGTTATGATTTTTTTTTTTGTTATACCGATTATGATTGGAGGTTTTGGTAATTGGTTGTTACCCTTAATATTGGGCGCGCCGGACATGGCTTTTCCTCGGATAAACAATATAAGATTTTGGTTGTTACCACCTGCTTTGTTGTTGTTGTTAGGGTCGGCTGCTGTGGAGGGGGGTGCTGGTACAGGTTGGACTGTTTACCCACCTTTAGCTTCGAATGTTGCCCACGCCGGGGGGTCAGTGGATATAACAATTTTTTCTTTACATTTGGCTGGTGCATCTTCTATTTTAGGTGCAGTTAATTTTATTACAACGGTTATTAATATACGATGATATGGTATGTTATTTGAGCGTCTTCCTCTTTTTGTTTGATCTATTTTTATTACGGTTATTTTGTTGTTGTTGTCTTTACC
>CBS3
GGGCTGAGTTTATTAATTCGAGCTGAATTGGGGCAACCTGGAAGATTGTTGGGTGATGACCAGCTTTATAATACTATTGTTACTGCGCATGCGTTTGTTATGATTTTTTTTTTTGTTATACCGATTATGATTGGAGGTTTTGGTAATTGGTTGTTACCCTTAATATTGGGTGCGCCGGACATGGCTTTTCCTCGGATAAACAATATAAGATTTTGGTTGTTACCACCTGCTTTGTTGTTGTTGTTAGGGTCGGCTGCTGTGGAGGGGGGTGCTGGTACAGGTTGGACTGTTTACCCACCTTTAGCTTCGAATGTTGCCCACGCCGGGGGGTCAGTGGATATAACAATTTTTTCTTTACATTTGGCTGGTGCATCTTCTATTTTAGGTGCAGTTAATTTTATTACAACGGTTATTAATATACGATGATATGGTATGTTATTTGAGCGTCTTCCTCTTTTTGTTTGATCTATTTTTATTACGGTTATCTTGTTGTTGTTGTCTTTACC
>CBS4
GGGCTGAGTTTATTAATTCGAGCTGAATTGGGGCAACCTGGAAGATTGTTGGGTGATGACCAGCTTTATAATACTATTGTTACTGCGCATGCGTTTGTTATGATTTTTTTTTTTGTTATACCGATTATGATTGGAGGTTTTGGTAATTGGTTGTTACCCTTAATATTGGGTGCGCCGGACATGGCTTTTCCTCGGATAAACAATATAAGATTTTGATTGTTACCACCTGCTTTGTTGTTGTTGTTAGGGTCGGCTGCTGTGGAGGGGGGTGCTGGTACAGGTTGGACTGTTTACCCACCTTTAGCTTCGAATGTTGCCCACGCCGGGGGGTCAGTGGATATAACAATTTTTTCTTTACATTTGGCTGGTGCATCTTCTATTTTAGGTGCAGTTAATTTTATTACAACGGTTATTAATATACGATGATATGGTATGTTATTTGAGCGTCTTCCTCTTTTTGTTTGATCTATTTTTATTACGGTTATTTTGTTGTTGTTGTCTTTACC
>CBS5
GGGCTGAGTTTATTAATTCGAGCTGAATTGGGGCAACCTGGAAGATTGTTGGGTGATGACCAGCTTTATAATACTATTGTTACTGCGCATGCGTTTGTTATGATTTTTTTTTTTGTTATACCGATTATGATTGGAGGTTTTGGTAATTGGTTGTTACCCTTAATATTGGGTGCGCCGGACATGGCTTTTCCTCGGATAAACAATATAAGATTTTGATTGTTACCACCTGCTTTGTTGTTGTTGTTAGGGTCGGCTGCTGTGGAGGGGGGTGCTGGTACAGGTTGGACTGTTTACCCACCTTTAGCTTCGAATGTTGCCCACGCCGGGGGGTCAGTGGATATAACAATTTTTTCTTTACATTTGGCTGGTGCATCTTCTATTTTAGGTGCAGTTAATTTTATTACAACGGTTATTAATATACGATGATATGGTATGTTATTTGAGCGTCTTCCTCTTTTTGTTTGATCTATTTTTATTACGGTTATTTTGTTGTTGTTGTCTTTACC
>CBS6
GGGCTGAGTTTATTAATTCGAGCTGAATTGGGGCAACCTGGAAGATTGTTGGGTGATGACCAGCTTTATAATACTATTGTTACTGCGCATGCGTTTGTTATGATTTTTTTTTTTGTTATACCGATTATGATTGGAGGTTTTGGTAATTGGTTGTTACCCTTAATATTGGGCGCGCCGGACATGGCTTTTCCTCGGATAAACAATATAAGATTTTGGTTGTTACCACCTGCTTTGTTGTTGTTGTTAGGGTCGGCTGCTGTGGAGGGGGGTGCTGGTACAGGTTGGACTGTTTACCCACCTTTAGCTTCGAATGTTGCCCACGCCGGGGGGTCAGTGGATATAACAATTTTTTCTTTACATTTGGCTGGTGCATCTTCTATTTTAGGTGCAGTTAATTTTATTACAACGGTTATTAATATACGATGATATGGTATGTTATTTGAGCGTCTTCCTCTTTTTGTTTGATCTATTTTTATTACGGTTATTTTGTTGTTGTTGTCTTTACC
>CBS7
GGGCTGAGTTTATTAATTCGAGCTGAATTGGGGCAACCTGGGAGATTGTTGGGTGATGACCAGCTTTATAATACTATTGTTACTGCGCATGCGTTTGTTATGATTTTTTTTTTTGTTATACCGATTATGATTGGAGGTTTTGGTAATTGGTTGTTACCCTTAATATTGGGTGCGCCGGACATGGCTTTTCCTCGGATAAACAATATAAGATTTTGATTGTTACCACCTGCTTTGTTGTTGTTGTTAGGGTCGGCTGCTGTGGAGGGGGGTGCTGGTACAGGTTGGACTGTTTACCCCCCTTTAGCTTCGAATGTTGCCCACGCCGGGGGGTCAGTGGATATAACAATTTTTTCTTTACATTTGGCTGGTGCATCTTCTATTTTAGGTGCAGTTAATTTTATTACAACGGTTATTAATATACGATGATATGGTATGTTATTTGAGCGTCTTCCTCTTTTTGTTTGATCTATTTTTATTACGGTTATTTTGTTGTTGTTGTCTTTACC
>IOM1
GGGCTGAGTTTATTAATTCGAGCTGAATTGGGGCAACCTGGAAGATTGTTGGGTGATGACCAGCTTTATAATACTATTGTTACTGCGCATGCGTTTGTTATGATTTTTTTTTTTGTTATACCGATTATGATTGGAGGTTTTGGTAATTGGTTGTTACCCTTAATATTGGGTGCGCCGGACATGGCTTTTCCTCGGATAAACAATATAAGATTTTGATTGTTACCACCTGCTTTGTTGTTGTTGTTAGGGTCGGCTGCTGTGGAGGGGGGTGCTGGTACAGGTTGGACTGTTTACCCACCTTTAGCTTCGAATGTTGCCCACGCCGGGGGGTCAGTGGATATAACAATTTTTTCTTTACATTTGGCTGGTGCATCTTCTATTTTAGGTGCAGTTAATTTTATTACAACGGTTATTAATATACGATGATATGGTATGTTATTTGAGCGTCTTCCTCTTTTTGTTTGATCTATTTTTATTACGGTTATTTTGTTGTTGTTGTCTTTACC
>IOM2
GGGCTGAGTTTATTAATTCGAGCTGAATTGGGGCAACCTGGAAGATTGTTGGGTGATGACCAGCTTTATAATACTATTGTTACTGCGCATGCGTTTGTTATGATTTTTTTTTTTGTTATACCGATTATGATTGGAGGTTTTGGTAATTGGTTGTTACCCTTAATATTGGGTGCGCCGGACATGGCTTTTCCTCGGATAAACAATATAAGATTTTGGTTGTTACCACCTGCTTTGTTGTTGTTGTTAGGGTCGGCTGCTGTGGAGGGGGGTGCTGGTACAGGTTGGACTGTTTACCCACCTTTAGCTTCGAATGTTGCCCACGCCGGGGGGTCAGTGGATATAACAATTTTTTCTTTACATTTGGCTGGTGCATCTTCTATTTTAGGTGCAGTTAATTTTATTACAACGGTTATTAATATACGATGATATGGTATGTTATTTGAGCGTCTTCCTCTTTTTGTTTGATCTATTTTTATTACGGTTATTTTGTTGTTGTTGTCTTTACC
>IOM3
GGGCTGAGTTTATTAATTCGAGCTGAATTGGGGCAACCTGGAAGATTGTTGGGTGATGACCAGCTTTATAATACTATTGTTACTGCGCATGCGTTTGTTATGATTTTTTTTTTTGTTATACCGATTATGATTGGAGGTTTTGGTAATTGGTTGTTACCCTTAATATTGGGTGCGCCGGACATGGCTTTTCCTCGGATAAACAATATAAGATTTTGATTGTTACCACCTGCTTTGTTGTTGTTGTTAGGGTCGGCTGCTGTGGAGGGGGGTGCTGGTACAGGTTGGACTGTTTACCCACCTTTAGCTTCGAATGTTGCCCACGCCGGGGGGTCAGTGGATATAACAATTTTTTCTTTACATTTGGCTGGTGCATCTTCTATTTTAGGTGCAGTTAATTTTATTACAACGGTTATTAACATACGATGATATGGTATGTTATTTGAGCGTCTTCCTCTTTTTGTTTGATCTATTTTTATTACGGTTATTTTGTTGTTATTGTCTTTACC
>IOM4
GGGCTGAGTTTATTAATTCGAGCTGAATTGGGGCAACCTGGAAGATTGTTGGGTGATGACCAGCTTTATAATACTATTGTTACTGCGCATGCGTTTGTTATGATTTTTTTTTTTGTTATACCGATTATGATTGGAGGTTTTGGTAATTGGTTGTTACCCTTAATATTGGGTGCGCCGGACATGGCTTTTCCTCGGATAAACAATATAAGATTTTGATTGTTACCACCTGCTTTGTTGTTGTTGTTAGGGTCGGCTGCTGTGGAGGGGGGTGCTGGTACAGGTTGGACTGTTTACCCACCTTTAGCTTCGAATGTTGCCCACGCCGGGGGGTCAGTGGATATAACAATTTTTTCTTTACATTTGGCTGGTGCATCTTCTATTTTAGGTGCAGTTAATTTTATTACAACGGTTATTAACATACGATGATATGGTATGTTATTTGAGCGTCTTCCTCTTTTTGTTTGATCTATTTTTATTACGGTTATTTTGTTGTTATTGTCTTTACC
>IOM5
GGGCTGAGTTTATTAATTCGAGCTGAATTGGGGCAACCTGGAAGATTGTTAGGGGATGACCAGCTTTATAATACTATTGTTACTGCGCATGCGTTTGTTATGATTTTTTTTTTTGTTATACCGATTATGATTGGAGGTTTTGGTAATTGGTTGTTACCCTTAATATTGGGTGCGCCGGACATGGCTTTTCCTCGGATAAACAATATAAGATTTTGATTGTTACCACCTGCTTTGTTGTTGTTGTTAGGGTCGGCTGCTGTGGAGGGGGGTGCTGGTACGGGTTGGACTGTTTACCCACCTTTAGCTTCGAATGTTGCCCACGCCGGAGGGTCAGTGGATATAACAATTTTTTCTTTACATTTGGCTGGTGCATCTTCTATTTTAGGTGCAGTTAATTTTATTACAACGGTTATTAATATACGATGATATGGTATGTTATTTGAGCGTCTTCCTCTTTTTGTTTGATCTATTTTTATTACGGTTATTTTGTTGTTGTTGTCTTTACC
>IOM6
GGGCTGAGTTTATTAATTCGAGCTGAATTGGGGCAACCTGGAAGATTGTTGGGTGATGACCAGCTTTATAATACTATTGTTACTGCGCATGCGTTTGTTATGATTTTTTTTTTTGTTATACCGATTATGATTGGAGGTTTTGGTAATTGGTTGTTACCCTTAATATTGGGTGCGCCGGACATGGCTTTTCCTCGGATAAACAATATAAGATTTTGATTGTTACCACCTGCTTTGTTGTTGTTGTTAGGGTCGGCTGCTGTGGAGGGGGGTGCTGGTACAGGTTGGACTGTTTACCCACCTTTAGCTTCGAATGTTGCCCACGCCGGGGGGTCAGTGGATATAACAATTTTTTCTTTACATTTGGCTGGTGCATCTTCTATTTTAGGTGCAGTTAATTTTATTACAACGGTTATTAATATACGATGATATGGTATGTTATTTGAGCGTCTTCCTCTTTTTGTTTGATCTATTTTTATTACGGTTATTTTGTTGTTGTTGTCTTTACC
>MRL_PN2
GGGCTGAGTTTATTAATTCGAGCTGAATTGGGGCAACCTGGAAGATTGTTGGGTGATGACCAGCTTTATAATACTATTGTTACTGCGCATGCGTTTGTTATGATTTTTTTTTTTGTTATACCGATTATGATTGGAGGTTTTGGTAATTGGTTGTTACCCTTAATATTGGGTGCGCCGGACATGGCTTTTCCTCGGATAAACAATATAAGATTTTGATTGTTACCACCTGCTTTGTTGTTGTTGTTAGGGTCGGCTGCTGTGGAGGGGGGTGCTGGTACAGGTTGGACTGTTTACCCACCTTTAGCTTCGAATGTTGCCCACGCCGGGGGGTCAGTGGATATAACAATTTTTTCTTTACATTTGGCTGGTGCATCTTCTATTTTAGGTGCAGTTAATTTTATTACAACGGTTATTAATATACGATGATATGGTATGTTATTTGAGCGTCTTCCTCTTTTTGTTTGATCTATTTTTATTACGGTTATTTTGTTGTTGTTGTCTTTACC
