# Supplementary material for: Meta-analysis of northeast Atlantic marine taxa shows contrasting phylogeographic patterns following post-LGM expansions
Source: PeerJ. 2018 Sep 28;6:e5684. doi: 10.7717/peerj.5684 (PMC6166638; doi:10.7717/peerj.5684)
Supplement: Supplemental Information 2 [file peerj-06-5684-s006.zip › owenia_fusiformis_lineage2.fasta]

>Bewk1
GGGTTAAGTTTGTTAATTCGGGCAGAATTAGGACAGCCTGGGAGCTTGTTGGGAGATGATCAATTATATAATACAATTGTTACTGCACATGCTTTTGTTATAATTTTTTTTTTTGTTATACCTATTATAATTGGAGGATTTGGTAATTGATTATTGCCATTAATATTAGGGGCTCCGGACATGGCTTTTCCTCGGATGAATAATATGAGATTTTGGTTATTACCTCCTGCTTTGTTATTATTGTTAGGTTCAGCTGCTGTGGAGGGGGGGGCTGGTACAGGATGAACAGTTTATCCTCCACTTGCTTCGAATGTTGCCCATGCAGGGGGGTCAGTGGATATAACGATTTTTTCTTTGCATTTGGCTGGTGCATCTTCTATTTTAGGTGCAGTTAATTTTATTACTACTGTAATTAATATGCGATGGTATGGAATATTGTTTGAACGTCTTCCTCTTTTTGTATGATCCATTTTTATTACCGTTATTTTGCTTTTATTATCTTTGCC
>Bewk2
GGGTTAAGTTTGTTAATTCGGGCAGAATTAGGACAGCCTGGGAGCTTGTTGGGAGATGATCAATTATATAATACAATTGTTACTGCACATGCTTTTGTTATAATTTTTTTTTTTGTTATACCTATTATAATTGGAGGATTTGGTAATTGATTATTGCCATTAATATTAGGGGCTCCGGATATGGCTTTTCCCCGGATGAATAATATGAGATTTTGGTTATTACCTCCTGCTTTGTTATTATTGTTAGGTTCAGCTGCTGTGGAGGGGGGGGCTGGTACAGGATGAACAGTTTATCCTCCACTTGCTTCGAATGTTGCCCATGCAGGGGGGTCAGTGGATATAACGATTTTTTCTTTGCATTTGGCTGGTGCATCTTCTATTTTAGGTGCAGTTAATTTTATTACTACTGTAATTAATATGCGATGGTATGGAATATTGTTTGAACGTCTTCCTCTTTTTGTATGATCCATTTTTATTACCGTTATTTTGCTTTTATTATCTTTGCC
>Bewk3
GGGTTAAGTTTGTTAATTCGGGCAGAATTAGGACAGCCTGGGAGCTTGTTGGGAGATGATCAATTATATAATACAATTGTTACTGCACATGCTTTTGTTATAATTTTTTTTTTTGTTATACCTATTATAATTGGAGGATTTGGTAATTGATTATTGCCATTAATATTAGGGGCTCCGGATATGGCTTTTCCTCGGATGAATAATATGAGATTTTGGTTATTACCTCCTGCTTTGTTATTATTGTTAGGTTCAGCTGCTGTGGAGGGGGGGGCTGGTACAGGATGAACAGTTTATCCTCCACTTGCTTCGAATGTTGCCCATGCAGGGGGGTCAGTGGATATAACGATTTTTTCTTTGCATTTGGCTGGTGCATCTTCTATTTTAGGTGCAGTTAATTTTATTACTACTGTAATTAATATGCGATGGTATGGAATATTGTTTGAACGTCTTCCTCTTTTTGTATGATCCATTTTTATTACCGTTATTTTGCTTTTATTATCTTTGCC
>Bewk4
GGGTTAAGTTTGTTAATTCGGGCAGAATTAGGACAGCCTGGGAGCTTGTTGGGAGATGATCAATTATATAATACAATTGTTACTGCACATGCTTTTGTTATAATTTTTTTTTTTGTTATACCTATTATAATTGGAGGATTTGGTAATTGATTATTGCCATTAATATTAGGGGCTCCGGATATGGCTTTTCCTCGGATGAATAATATGAGGTTTTGGTTATTACCCCCTGCTTTGTTATTATTGTTAGGTTCAGCTGCTGTGGAAGGGGGGGCTGGTACAGGATGAACAGTTTATCCTCCACTTGCTTCGAATGTTGCCCATGCAGGGGGGTCAGTGGATATAACGATTTTTTCTTTGCATTTGGCTGGTGCATCTTCTATTTTAGGTGCAGTTAATTTTATTACTACTGTAATTAATATGCGATGGTATGGAATATTGTTTGAACGTCTTCCTCTTTTTGTATGATCTATTTTTATTACTGTTATTTTGCTTTTATTATCTTTGCC
>Bewk5
GGGTTAAGTTTGTTAATTCGGGCAGAATTAGGACAACCTGGGAGCTTGTTGGGAGATGATCAATTATATAATACAATTGTTACTGCACATGCTTTTGTTATAATTTTTTTTTTTGTTATACCTATTATAATTGGAGGATTTGGTAATTGATTATTGCCATTAATATTAGGGGCTCCGGATATGGCTTTCCCCCGGATGAATAATATGAGGTTTTGGTTATTACCTCCTGCTTTGTTATTATTGTTAGGTTCAGCTGCTGTGGAAGGGGGGGCTGGTACAGGATGAACAGTTTATCCTCCACTTGCTTCGAATGTTGCCCATGCAGGGGGGTCAGTGGATATAACGATTTTTTCTTTGCATTTGGCTGGTGCATCTTCTATTTTAGGTGCAGTTAATTTTATTACTACTGTGATTAATATGCGATGGTATGGAATATTGTTTGAACGTCTTCCTCTTTTTGTATGATCTATTTTTATTACTGTTATTTTGCTTTTATTATCTTTGCC
>Bewk6
GGGTTAAGTTTGTTAATTCGGGCAGAATTAGGACAGCCTGGGAGCTTGTTGGGAGATGATCAATTATATAATACAATTGTTACTGCACATGCTTTTGTTATAATTTTTTTTTTTGTTATACCTATTATAATTGGAGGATTTGGTAATTGATTATTGCCATTAATATTAGGGGCTCCGGATATGGCTTTTCCCCGGATGAATAATATGAGGTTTTGGTTATTACCTCCTGCTTTGTTATTATTGTTGGGTTCAGCTGCTGTGGAAGGGGGGGCTGGTACAGGATGAACAGTTTATCCTCCACTTGCTTCGAATGTTGCCCATGCAGGGGGGTCAGTGGATATAACGATTTTTTCTTTGCATTTGGCTGGTGCATCTTCTATTTTAGGTGCAGTTAATTTTATTACTACTGTAATTAATATGCGATGGTATGGAATATTGTTTGAACGTCTTCCTCTTTTTGTATGATCTATTTTTATTACTGTTATTTTGCTTTTATTATCTTTGCC
>Bewk7
GGGTTAAGTTTGTTAATTCGGGCAGAATTAGGACAGCCTGGGAGCTTGTTGGGAGATGATCAATTATATAATACAATTGTTACTGCACATGCTTTTGTTATAATTTTTTTTTTTGTTATACCTATTATAATTGGAGGATTTGGTAATTGATTATTGCCATTAATATTAGGGGCTCCGGATATGGCTTTTCCCCGGATGAATAATATGAGGTTTTGGTTATTACCTCCTGCTTTGTTATTATTGTTAGGTTCAGCTGCTGTGGAAGGGGGGGCTGGTACAGGATGAACAGTTTATCCTCCACTTGCTTCGAATGTTGCCCATGCAGGGGGGTCAGTGGATATAACGATTTTTTCTTTGCATTTGGCTGGTGCATCTTCTATTTTAGGTGCAGTTAATTTTATTACTACTGTAATTAATATGCGATGGTATGGAATATTGTTTGAACGTCTTCCTCTTTTTGTATGATCTATTTTTATTACTGTTATTTTGCTTTTATTATCTTTGCC
>Bewk8
GGGTTAAGTTTGTTAATTCGGGCAGAATTAGGACAGCCTGGGAGCTTGTTGGGAGATGATCAATTATATAATACAATTGTTACTGCACATGCTTTTGTTATAATTTTTTTTTTTGTTATACCTATTATAATTGGAGGATTTGGTAATTGATTATTGCCATTAATATTAGGGGCTCCGGATATGGCTTTTCCTCGGATGAATAATATGAGATTTTGGTTATTACCTCCTGCTTTGTTATTATTGTTAGGTTCAGCTGCTGTGGAAGGGGGGGCTGGTACAGGATGAACAGTTTATCCTCCACTTGCTTCGAATGTTGCCCATGCAGGGGGGTCAGTGGATATAACGATTTTTTCTTTGCATTTGGCTGGTGCATCTTCTATTTTAGGTGCAGTTAATTTTATTACTACTGTAATTAATATGCGATGGTATGGAATATTGTTTGAACGTCTTCCTCTTTTTGTATGATCCATTTTTATTACGGTTATTTTGCTTTTATTATCTTTGCC
>Bewk9
GGGTTAAGTTTGTTAATTCGGGCAGAATTAGGACAGCCTGGGAGTTTGTTGGGAGATGATCAATTATATAATACAATTGTTACTGCACATGCTTTTGTTATAATTTTTTTTTTTGTTATACCTATTATAATTGGAGGATTTGGTAATTGATTATTGCCATTAATATTAGGGGCTCCGGATATGGCTTTTCCCCGGATGAATAATATGAGGTTTTGGTTATTACCTCCTGCTTTGTTATTATTGTTAGGTTCAGCTGCTGTGGAAGGGGGGGCTGGTACAGGATGAACAGTTTATCCTCCACTTGCTTCGAATGTTGCCCATGCAGGGGGGTCAGTGGATATAACGATTTTTTCTTTGCATTTGGCTGGTGCATCTTCTATTTTAGGTGCAGTTAATTTTATTACTACTGTAATTAATATGCGATGGTATGGAATATTGTTTGAACGTCTTCCTCTTTTTGTATGATCTATTTTTATTACTGTTATTTTGCTTTTATTATCTTTGCC
>Bewk10
GGGTTAAGTTTGTTAATTCGGGCAGAATTAGGACAGCCTGGGAGCTTGTTGGGAGATGATCAATTATATAATACAATTGTTACTGCACATGCTTTTGTTATAATTTTTTTTTTTGTTATACCTATTATAATTGGAGGATTTGGTAATTGATTATTGCCATTAATATTAGGGGCTCCGGATATGGCTTTTCCCCGGATGAATAATATGAGGTTTTGGTTATTACCTCCTGCTTTGTTATTATTGTTAGGTTCAGCTGCTGTGGAAGGGGGGGCTGGTACAGGATGAACAGTTTATCCTCCACTTGCTTCGAATGTTGCCCATGCAGGGGGGTCAGTGGATATAACGATTTTTTCTTTGCATTTGGCTGGTGCATCTTCTATTTTAGGTGCAGTTAATTTTATTACTACTGTAATTAATATGCGATGGTATGGAATATTGTTTGAACGTCTTCCTCTTTTTGTATGATCTATTTTTATTACTGTTATTTTGCTTTTATTATCTTTGCC
>Bewk11
GGGTTAAGTTTGTTAATTCGGGCAGAATTAGGACAGCCTGGGAGCTTGTTGGGAGATGATCAATTATATAATACAATTGTTACTGCACATGCTTTTGTTATAATTTTTTTTTTTGTTATACCTATTATAATTGGAGGATTTGGTAATTGATTATTGCCATTAATATTAGGGGCTCCGGATATGGCTTTTCCCCGGATGAATAATATGAGGTTTTGGTTATTACCTCCTGCTTTGTTATTATTGTTAGGTTCAGCTGCTGTGGAAGGGGGGGCTGGTACAGGATGAACAGTTTATCCTCCACTTGCTTCGAATGTTGCCCATGCAGGGGGGTCAGTGGATATAACGATTTTTTCTTTGCATTTGGCTGGTGCATCTTCTATTTTAGGTGCAGTTAATTTTATTACTACTGTAATTAATATGCGATGGTATGGAATATTGTTTGAACGTCTTCCTCTTTTTGTATGATCTATTTTTATTACTGTTATTTTGCTTTTATTATCTTTGCC
>Bewk12
GGGTTAAGTTTGTTAATTCGGGCAGAATTAGGACAGCCTGGGAGTTTGTTGGGAGATGATCAATTATATAATACAATTGTTACTGCACATGCTTTTGTTATAATTTTTTTTTTTGTTATACCTATTATAATTGGAGGATTTGGTAATTGATTATTGCCATTAATATTAGGGGCTCCGGATATGGCTTTTCCCCGGATGAATAATATGAGGTTTTGGTTATTACCTCCTGCTTTGTTATTATTGTTAGGTTCAGCTGCTGTGGAAGGGGGGGCTGGTACAGGATGAACAGTTTATCCTCCACTTGCTTCGAATGTTGCCCATGCAGGGGGGTCAGTGGATATAACGATTTTTTCTTTGCATTTGGCTGGTGCATCTTCTATTTTAGGTGCAGTTAATTTTATTACTACTGTAATTAATATGCGATGGTATGGAATATTGTTTGAACGTCTTCCTCTTTTTGTATGATCTATTTTTATTACTGTTATTTTGCTTTTATTATCTTTGCC
>Bewk13
GGGTTAAGTTTGTTAATTCGGGCAGAATTAGGACAGCCTGGGAGCTTGTTGGGAGATGATCAATTATATAATACAATTGTTACTGCACATGCTTTTGTTATAATTTTTTTTTTTGTTATACCTATTATAATTGGAGGATTTGGTAATTGATTATTGCCATTAATATTAGGGGCTCCGGATATGGCTTTTCCTCGGATGAATAATATGAGATTTTGGTTATTACCTCCTGCTTTGTTATTATTGTTAGGTTCAGCTGCTGTGGAGGGGGGGGCTGGTACAGGATGAACAGTTTATCCTCCACTTGCTTCGAATGTTGCCCATGCAGGGGGGTCAGTGGATATAACGATTTTTTCTTTGCATTTGGCTGGTGCATCTTCTATTTTAGGTGCAGTTAATTTTATTACTACTGTAATTAATATGCGATGGTATGGAATATTGTTTGAACGTCTTCCTCTTTTTGTATGGTCCATTTTTATTACCGTTATTTTGCTTTTATTATCTTTGCC
>Bewk14
GGGTTAAGTTTGTTAATTCGGGCAGAATTAGGACAGCCTGGGAGCTTGTTGGGAGATGATCAATTATATAATACAATTGTTACTGCACATGCTTTTGTTATAATTTTTTTTTTTGTTATACCTATTATAATTGGAGGATTTGGTAATTGATTATTGCCATTAATATTAGGGGCTCCGGATATGGCTTTTCCCCGGATGAATAATATGAGATTTTGGTTATTACCTCCTGCTTTGTTATTATTGTTAGGTTCAGCTGCTGTGGAGGGGGGGGCTGGTACAGGGTGAACAGTTTATCCTCCACTTGCTTCGAATGTTGCCCATGCAGGGGGGTCAGTGGATATAACGATTTTTTCTTTGCATTTGGCTGGTGCATCTTCTATTTTAGGTGCAGTTAATTTTATTACTACTGTAATTAATATGCGATGGTATGGAATATTGTTTGAACGTCTTCCTCTTTTTGTATGATCCATTTTTATTACCGTTATTTTGCTTTTATTATCTTTGCC
>Bewk15
GGGTTAAGTTTGTTAATTCGGGCAGAATTAGGACAGCCTGGGAGCTTGTTGGGAGATGATCAATTATATAATACAATTGTTACTGCACATGCTTTTGTTATAATTTTTTTTTTTGTTATACCTATTATAATTGGAGGATTTGGTAATTGATTATTGCCATTAATATTAGGGGCTCCGGATATGGCTTTCCCCCGGATGAATAATATGAGGTTTTGGTTATTACCTCCTGCTTTGTTATTATTGTTAGGTTCAGCTGCTGTGGAAGGGGGGGCTGGTACAGGATGAACAGTTTATCCTCCACTTGCTTCGAATGTTGCCCATGCAGGGGGGTCAGTGGATATAACGATTTTTTCTTTGCATTTGGCTGGTGCATCTTCTATTTTAGGTGCAGTTAATTTTATTACTACTGTGATTAATATGCGATGGTATGGAATATTGTTTGAACGTCTTCCTCTTTTTGTATGATCTATTTTTATTACTGTTATTTTGCTTTTATTATCTTTGCC
>Bewk16
GGGTTAAGTTTGTTAATTCGGGCAGAATTAGGACAGCCTGGGAGTTTGTTGGGAGATGATCAATTATATAATACAATTGTTACTGCACATGCTTTTGTTATAATTTTTTTTTTTGTTATACCTATTATAATTGGAGGATTTGGTAATTGATTATTGCCATTAATATTAGGGGCTCCGGATATGGCTTTTCCCCGGATGAATAATATGAGGTTTTGGTTATTACCTCCTGCTTTGTTATTATTGTTAGGTTCAGCTGCTGTGGAAGGGGGGGCTGGTACAGGATGAACAGTTTATCCTCCACTTGCTTCGAATGTTGCCCATGCAGGGGGGTCAGTGGATATAACGATTTTTTCTTTGCATTTGGCTGGTGCATCTTCTATTTTAGGTGCAGTTAATTTTATTACTACTGTAATTAATATGCGATGGTATGGAATATTGTTTGAACGTCTTCCTCTTTTTGTATGATCTATTTTTATTACTGTTATTTTGCTTTTATTATCTTTGCC
>Bewk17
GGGTTAAGTTTGTTAATTCGGGCAGAATTAGGACAGCCTGGGAGTTTGTTGGGAGATGATCAATTATATAATACAATTGTTACTGCACATGCTTTTGTTATAATTTTTTTTTTTGTTATACCTATTATAATTGGAGGATTTGGTAATTGATTATTGCCATTAATATTAGGGGCTCCGGATATGGCTTTTCCCCGGATGAATAATATGAGGTTTTGGTTATTACCTCCTGCTTTGTTATTATTGTTAGGTTCAGCTGCTGTGGAAGGGGGGGCTGGTACAGGATGAACAGTTTATCCTCCACTTGCTTCGAATGTTGCCCATGCAGGGGGGTCAGTGGATATAACGATTTTTTCTTTGCATTTGGCTGGTGCATCTTCTATTTTAGGTGCAGTTAATTTTATTACTACTGTAATTAATATGCGATGGTATGGAATATTGTTTGAACGTCTTCCTCTTTTTGTATGATCTATTTTTATTACTGTTATTTTGCTTTTATTATCTTTGCC
>Bewk18
GGGTTAAGTTTGTTAATTCGGGCAGAATTAGGACAGCCTGGGAGCTTGTTGGGAGATGATCAATTATATAATACAATTGTTACTGCACATGCTTTTGTTATAATTTTTTTTTTTGTTATACCTATTATAATTGGAGGATTTGGTAATTGATTATTGCCATTAATATTAGGGGCTCCGGATATGGCTTTTCCTCGGATGAATAATATGAGATTTTGGTTATTACCTCCTGCTTTGTTATTATTGTTAGGTTCAGCTGCTGTGGAGGGGGGGGCTGGTACAGGATGAACAGTTTATCCTCCACTTGCTTCGAATGTTGCCCATGCAGGGGGGTCAGTGGATATAACGATTTTTTCTTTGCATTTGGCTGGTGCATCTTCTATTTTAGGTGCAGTTAATTTTATTACTACTGTAATTAATATGCGATGGTATGGAATATTGTTTGAACGTCTTCCTCTTTTTGTATGGTCCATTTTTATTACCGTTATTTTGCTTTTATTATCTTTGCC
>BS1
GGGTTAAGTTTGTTAATTCGGGCAGAATTAGGACAGCCTGGGAGCTTGTTGGGAGATGATCAATTATATAATACAATTGTTACTGCACATGCTTTTGTTATAATTTTTTTTTTTGTTATACCTATTATAATTGGAGGATTTGGTAATTGATTATTGCCATTAATATTAGGGGCTCCGGATATGGCTTTTCCCCGGATGAATAATATGAGGTTTTGGTTATTACCTCCTGCTTTGTTATTATTGTTAGGTTCAGCTGCTGTGGAAGGGGGGGCTGGTACAGGATGAACAGTTTATCCTCCACTTGCTTCGAATGTTGCCCATGCAGGGGGGTCAGTGGATATAACGATTTTTTCTTTGCATTTGGCTGGTGCATCTTCTATTTTAGGTGCAGTTAATTTTATTACTACTGTAATTAATATGCGATGGTATGGAATATTGTTTGAACGTCTTCCTCTTTTTGTATGATCTATTTTTATTACTGTTATTTTGCTTTTATTATCTTTGCC
>BS2
GGGTTAAGTTTGTTAATTCGGGCAGAATTAGGACAGCCTGGGAGCTTGTTGGGAGATGATCAATTATATAATACAATTGTTACTGCACATGCTTTTGTTATAATTTTTTTTTTTGTTATACCTATTATAATTGGAGGATTTGGTAATTGATTATTGCCATTAATATTAGGGGCTCCGGATATGGCTTTTCCCCGGATGAATAATATGAGGTTTTGGTTATTACCTCCTGCTTTGTTATTATTGTTAGGTTCAGCTGCTGTGGAAGGGGGGGCTGGTACAGGATGAACAGTTTATCCTCCACTTGCTTCGAATGTTGCCCATGCAGGGGGGTCAGTGGATATAACGATTTTTTCTTTGCATTTGGCTGGTGCATCTTCTATTTTAGGTGCAGTTAATTTTATTACTACTGTAATTAATATGCGATGGTATGGAATATTGTTTGAACGTCTTCCTCTTTTTGTATGATCTATTTTTATTACTGTTATTTTGCTTTTATTATCTTTGCC
>BS3
GGGTTAAGTTTGTTAATTCGGGCAGAATTAGGACAGCCTGGGAGCTTGTTGGGAGATGATCAATTATATAATACAATTGTTACTGCACATGCTTTTGTTATAATTTTTTTTTTTGTTATACCTATTATAATTGGAGGATTTGGTAATTGACTATTGCCATTAATATTAGGGGCTCCGGATATGGCTTTTCCTCGGATGAATAATATGAGGTTTTGGTTATTACCTCCTGCTTTGTTATTATTGTTAGGTTCAGCTGCTGTGGAAGGGGGGGCTGGTACAGGATGAACAGTTTATCCTCCACTTGCTTCGAATGTTGCCCATGCAGGGGGGTCAGTGGATATAACGATTTTTTCTTTGCATTTGGCTGGTGCATCTTCTATTTTAGGTGCAGTTAATTTTATTACTACTGTAATTAATATGCGATGGTATGGAATATTGTTTGAACGTCTTCCTCTTTTTGTATGATCTATTTTTATTACTGTTATTTTGCTTTTATTATCTTTGCC
>BS4
GGGTTAAGTTTGTTAATTCGGGCAGAATTAGGACAGCCTGGGAGCTTGTTGGGAGATGATCAATTATATAATACAATTGTTACTGCACATGCTTTTGTTATAATTTTTTTTTTTGTTATACCTATTATAATTGGAGGATTTGGTAATTGATTATTGCCATTAATATTAGGGGCTCCGGATATGGCTTTTCCCCGGATGAATAATATGAGGTTTTGGTTATTACCTCCTGCTTTGTTATTATTGTTGGGTTCAGCTGCTGTGGAAGGGGGGGCTGGTACAGGATGAACAGTTTATCCTCCACTTGCTTCGAATGTTGCCCATGCAGGGGGGTCAGTGGATATAACGATTTTTTCTTTGCATTTGGCTGGTGCATCTTCTATTTTAGGTGCAGTTAATTTTATTACTACTGTAATTAATATGCGATGGTATGGAATATTGTTTGAACGTCTTCCTCTTTTTGTATGATCTATTTTTATTACTGTTATTTTGCTTTTATTATCTTTGCC
>BS5
GGGTTAAGTTTGTTAATTCGGGCAGAATTAGGACAGCCTGGGAGCTTGTTGGGAGATGATCAATTATATAATACAATTGTTACTGCACATGCTTTTGTTATAATTTTTTTTTTTGTTATACCTATTATAATTGGAGGATTTGGTAATTGATTATTGCCATTAATATTAGGGGCTCCGGATATGGCTTTTCCCCGGATGAATAATATGAGGTTTTGGTTATTACCTCCTGCTTTGTTATTATTGTTAGGTTCAGCTGCTGTGGAAGGGGGGGCTGGTACAGGATGAACAGTTTATCCTCCACTTGCTTCGAATGTTGCCCATGCAGGGGGGTCAGTGGATATAACGATTTTTTCTTTGCATTTGGCTGGTGCATCTTCTATTTTAGGTGCAGTTAATTTTATTACTACTGTAATTAATATGCGATGGTATGGAATATTGTTTGAACGTCTTCCTCTTTTTGTATGATCTATTTTTATTACTGTTATTTTGCTTTTATTATCTTTGCC
>BS6
GGGTTAAGTTTGTTAATTCGGGCAGAATTAGGACAGCCTGGGAGCTTGTTGGGAGATGATCAATTATATAATACAATTGTTACTGCACATGCTTTTGTTATAATTTTTTTTTTTGTTATACCTATTATAATTGGAGGATTTGGTAATTGATTATTGCCATTAATATTAGGGGCTCCGGATATGGCTTTTCCCCGGATGAATAATATGAGGTTTTGGTTATTACCTCCTGCTTTGTTATTATTGTTGGGTTCAGCTGCTGTGGAAGGGGGGGCTGGTACAGGATGAACAGTTTATCCTCCACTTGCTTCGAATGTTGCCCATGCAGGGGGGTCAGTGGATATAACGATTTTTTCTTTGCATTTGGCTGGTGCATCTTCTATTTTAGGTGCAGTTAATTTTATTACTACTGTAATTAATATGCGATGGTATGGAATATTGTTTGAACGTCTTCCTCTTTTTGTATGATCTATTTTTATTACTGTTATTTTGCTTTTATTATCTTTGCC
>BS7
GGGTTAAGTTTGTTAATTCGGGCAGAATTAGGACAGCCTGGGAGCTTGTTGGGAGATGATCAATTATATAATACAATTGTTACTGCACATGCTTTTGTTATAATTTTTTTTTTTGTTATACCTATTATAATTGGAGGATTTGGTAATTGATTATTGCCATTAATATTAGGGGCTCCGGATATGGCTTTTCCCCGGATGAATAATATGAGGTTTTGGTTATTACCTCCTGCTTTGTTATTATTGTTAGGTTCAGCTGCTGTGGAAGGGGGGGCTGGTACAGGATGAACAGTTTATCCTCCACTTGCTTCGAATGTTGCCCATGCAGGGGGGTCAGTGGATATAACGATTTTTTCTTTGCATTTGGCTGGTGCATCTTCTATTTTAGGTGCAGTTAATTTTATTACTACTGTAATTAATATGCGATGGTATGGAATATTGTTTGAACGTCTTCCTCTTTTTGTATGATCTATTTTTATTACTGTTATTTTGCTTTTATTATCTTTGCC
>BS8
GGGTTAAGTTTGTTAATTCGGGCAGAATTAGGACAGCCTGGGAGCTTGTTGGGAGATGATCAATTATATAATACAATTGTTACTGCACATGCTTTTGTTATAATTTTTTTTTTTGTTATACCTATTATAATTGGAGGATTTGGTAATTGATTATTGCCATTAATATTAGGGGCTCCGGATATGGCTTTTCCCCGGATGAATAATATGAGATTTTGGTTATTACCTCCTGCTTTGTTATTATTGTTAGGTTCAGCTGCTGTGGAGGGGGGGGCTGGTACAGGATGAACAGTTTATCCTCCACTTGCTTCGAATGTTGCCCATGCAGGGGGGTCAGTGGATATAACGATTTTTTCTTTGCATTTGGCTGGTGCATCTTCTATTTTAGGTGCAGTTAATTTTATTACTACTGTAATTAATATGCGATGGTATGGAATATTGTTTGAACGTCTTCCTCTTTTTGTATGATCCATTTTTATTACCGTTATTTTGCTTTTATTATCTTTGCC
>BS9
GGGTTAAGTTTGTTAATTCGGGCAGAATTAGGACAGCCTGGGAGCTTGTTGGGAGATGATCAATTATATAATACAATTGTTACTGCACATGCTTTTGTTATAATTTTTTTTTTTGTTATACCTATTATAATTGGAGGATTTGGTAATTGATTATTGCCATTAATATTAGGGGCTCCGGATATGGCTTTTCCCCGGATGAATAATATGAGGTTTTGGTTATTACCTCCTGCTTTGTTATTATTGTTAGGTTCAGCTGCTGTGGAAGGGGGGGCTGGTACAGGATGAACAGTTTATCCTCCACTTGCTTCGAATGTTGCCCATGCAGGGGGGTCAGTGGATATAACGATTTTTTCTTTGCATTTGGCTGGTGCATCTTCTATTTTAGGTGCAGTTAATTTTATTACTACTGTAATTAATATGCGATGGTATGGAATATTGTTTGAACGTCTTCCTCTTTTTGTATGATCTATTTTTATTACTGTTATTTTGCTTTTATTATCTTTGCC
>BS10
GGATTAAGTTTATTAATTCGGGCAGAATTAGGACAGCCTGGGAGCTTGTTGGGAGATGATCAATTATATAATACAATTGTTACTGCACATGCTTTTGTTATAATTTTTTTTTTTGTTATACCTATTATAATTGGAGGATTTGGTAATTGATTATTGCCATTAATATTAGGGGCTCCGGATATGGCTTTTCCCCGGATGAATAATATGAGGTTTTGGTTATTACCTCCTGCTTTGTTATTATTGTTAGGTTCAGCTGCTGTGGAAGGGGGGGCTGGTACAGGATGAACAGTTTATCCTCCACTTGCTTCGAATGTTGCCCATGCAGGGGGGTCAGTGGATATAACGATTTTTTCTTTGCATTTGGCTGGTGCATCTTCTATTTTAGGTGCAGTTAATTTTATTACTACTGTAATTAATATGCGATGGTATGGAATATTGTTTGAACGTCTTCCTCTTTTTGTATGATCTATTTTTATTACTGTTATTTTGCTTTTATTATCTTTGCC
>BS11
GGGTTAAGTTTGTTAATTCGGGCAGAATTAGGACAGCCTGGGAGCTTGTTGGGAGATGATCAATTATATAATACAATTGTTACTGCACATGCTTTTGTTATAATTTTTTTTTTTGTTATACCTATTATAATTGGAGGATTTGGTAATTGATTATTGCCATTAATATTAGGGGCTCCGGATATGGCTTTTCCCCGGATGAATAATATGAGATTTTGGTTATTACCTCCTGCTTTGTTATTATTGTTAGGTTCAGCTGCTGTGGAGGGGGGGGCTGGTACAGGATGAACAGTTTATCCTCCACTTGCTTCGAATGTTGCCCATGCAGGGGGGTCAGTGGATATAACGATTTTTTCTTTGCATTTGGCTGGTGCATCTTCTATTTTAGGTGCAGTTAATTTTATTACTACTGTAATTAATATGCGATGGTATGGAATATTGTTTGAACGTCTTCCTCTTTTTGTATGATCCATTTTTATTACCGTTATTTTGCTTTTATTATCTTTGCC
>BS12
GGGTTAAGTTTGTTAATTCGGGCAGAATTAGGACAGCCTGGGAGCTTGTTGGGAGATGATCAATTATATAATACAATTGTTACTGCACATGCTTTTGTTATAATTTTTTTTTTTGTTATACCTATTATAATTGGAGGATTTGGTAATTGATTATTGCCATTAATATTAGGGGCTCCGGATATGGCTTTTCCCCGGATGAATAATATGAGATTTTGGTTATTACCTCCTGCTTTGTTATTATTGTTAGGTTCAGCTGCTGTGGAGGGGGGGGCTGGTACAGGATGAACAGTTTATCCTCCACTTGCTTCGAATGTTGCCCATGCAGGGGGGTCAGTGGATATAACGATTTTTTCTTTGCATTTGGCTGGTGCATCTTCTATTTTAGGTGCAGTTAATTTTATTACTACTGTAATTAATATGCGATGGTATGGAATATTGTTTGAACGTCTTCCTCTTTTTGTATGATCTATTTTTATTACCGTTATTTTGCTTTTATTATCTTTGCC
>BS13
GGGTTAAGTTTGTTAATTCGGGCTGAATTAGGACAGCCTGGGAGCTTGTTGGGAGATGATCAATTATATAATACAATTGTTACTGCACATGCTTTTGTTATAATTTTTTTTTTTGTTATACCTATTATAATTGGAGGATTTGGTAATTGATTGTTGCCATTAATATTAGGGGCTCCGGATATGGCTTTTCCCCGGATGAATAATATGAGGTTTTGGTTATTACCTCCTGCTTTGTTATTATTGTTGGGTTCAGCTGCTGTGGAGGGGGGGGCTGGTACAGGATGAACAGTTTATCCTCCACTTGCTTCGAATGTTGCCCATGCAGGGGGGTCAGTGGATATAACGATTTTTTCTTTGCATTTGGCTGGTGCATCTTCTATTTTAGGTGCAGTTAATTTTATTACTACTGTAATTAATATGCGATGGTATGGAATATTGTTTGAACGTCTTCCTCTTTTTGTATGATCTATTTTTATTACTGTTATTTTGCTTTTATTATCTTTGCC
>BS14
GGGTTAAGTTTGTTAATTCGGGCAGAATTAGGACAGCCTGGGAGCTTGTTGGGAGATGATCAATTATATAATACAATTGTTACTGCACATGCTTTTGTTATAATTTTTTTTTTTGTTATACCTATTATAATTGGAGGATTTGGTAATTGATTATTGCCATTAATATTAGGGGCTCCGGATATGGCTTTTCCTCGGATGAATAATATGAGGTTTTGGTTATTACCTCCTGCTTTGTTATTATTGTTAGGTTCAGCTGCTGTGGAAGGGGGGGCTGGCACAGGATGAACAGTTTATCCTCCACTTGCTTCGAATGTTGCCCATGCAGGGGGGTCAGTGGATATAACGATTTTTTCTTTGCATTTGGCTGGTGCATCTTCTATTTTAGGTGCAGTTAATTTTATTACTACTGTAATTAATATGCGATGGTATGGAATATTGTTTGAACGTCTTCCTCTTTTTGTATGATCTATTTTTATTACTGTTATTTTGCTTTTATTATCTTTGCC
>BS15
GGGTTAAGTTTGTTAATTCGGGCAGAATTAGGACAGCCTGGGAGCTTGTTGGGAGATGATCAATTATATAATACAATTGTTACTGCACATGCTTTTGTTATAATTTTTTTTTTTGTTATACCTATTATAATTGGGGGATTTGGTAATTGATTATTGCCATTAATATTAGGGGCTCCGGATATGGCTTTTCCCCGGATGAATAATATGAGGTTTTGGTTATTACCTCCTGCTTTGTTATTATTGTTGGGTTCAGCTGCTGTGGAAGGGGGGGCTGGTACAGGATGAACAGTTTATCCTCCACTTGCTTCGAATGTTGCCCATGCAGGGGGGTCAGTGGATATAACGATTTTTTCTTTGCATTTGGCTGGTGCATCTTCTATTTTAGGTGCAGTTAATTTTATTACTACTGTAATTAATATGCGATGGTATGGAATATTGTTTGAACGTCTTCCTCTTTTTGTATGATCTATTTTTATTACTGTTATTTTGCTTTTATTATCTTTGCC
>BS16
GGGTTAAGTTTGTTAATTCGGGCAGAATTAGGACAGCCTGGGAGCTTGTTGGGAGATGATCAATTATATAATACAATTGTTACTGCACATGCTTTTGTTATAATTTTTTTTTTTGTTATACCTATTATAATTGGAGGATTTGGTAATTGATTATTGCCATTAATATTAGGGGCTCCGGATATGGCTTTTCCCCGGATGAATAATATGAGATTTTGGTTATTACCTCCTGCTTTGTTATTATTGTTAGGTTCAGCTGCTGTGGAGGGGGGGGCTGGTACAGGATGAACAGTTTATCCTCCACTTGCTTCGAATGTTGCCCATGCAGGGGGGTCAGTGGATATAACGATTTTTTCTTTGCATTTGGCTGGTGCATCTTCTATTTTAGGTGCAGTTAATTTTATTACTACTGTAATTAATATGCGATGGTATGGAATATTGTTTGAACGTCTTCCTCTTTTTGTATGATCTATTTTTATTACCGTTATTTTGCTTTTATTATCTTTGCC
>BS17
GGGTTAAGTTTGTTAATTCGGGCAGAATTAGGACAGCCTGGGAGCTTGTTGGGAGATGATCAATTATATAATACAATTGTTACTGCACATGCTTTTGTTATAATTTTTTTTTTTGTTATACCTATTATAATTGGAGGATTTGGTAATTGATTATTGCCATTAATATTAGGGGCTCCGGATATGGCTTTTCCCCGGATGAATAATATGAGATTTTGGTTATTACCTCCTGCTTTGTTATTATTGTTAGGTTCAGCTGCTGTGGAGGGGGGGGCTGGTACAGGATGAACAGTTTATCCTCCACTTGCTTCGAATGTTGCCCATGCAGGGGGGTCAGTGGATATAACGATTTTTTCTTTGCATTTGGCTGGTGCATCTTCTATTTTAGGTGCAGTTAATTTTATTACTACTGTAATTAATATGCGATGGTATGGAATATTGTTTGAACGTCTTCCTCTTTTTGTATGATCCATTTTTATTACCGTTATTTTGCTTTTATTATCTTTGCC
>BS18
GGGTTAAGTTTGTTAATTCGGGCAGAATTAGGACAGCCTGGGAGCTTGTTGGGAGATGATCAATTATATAATACAATTGTTACTGCACATGCTTTTGTTATAATTTTTTTTTTTGTTATACCTATTATAATTGGAGGATTTGGTAATTGATTATTGCCATTAATATTAGGGGCTCCGGATATGGCTTTTCCCCGGATGAATAATATGAGATTTTGGTTATTACCTCCTGCTTTGTTATTATTGTTAGGTTCAGCTGCTGTGGAAGGGGGGGCTGGTACAGGATGAACAGTTTATCCTCCACTTGCCTCGAATGTTGCCCATGCAGGGGGGTCAGTGGATATAACGATTTTTTCTTTGCATTTGGCTGGTGCATCTTCTATTTTAGGTGCAGTTAATTTTATTACTACTGTAATTAATATGCGATGGTATGGTATATTGTTTGAACGTCTTCCTCTTTTTGTATGATCTATTTTTATTACTGTTATTTTGCTTTTATTATCTTTGCC
>BS19
GGGTTAAGTTTGTTAATTCGGGCAGAATTAGGACAGCCTGGGAGCTTGTTGGGAGATGATCAATTATATAATACAATTGTTACTGCACATGCTTTTGTTATAATTTTTTTTTTTGTTATACCTATTATAATTGGAGGATTTGGTAATTGATTATTGCCATTAATATTAGGGGCTCCGGATATGGCTTTTCCCCGGATGAATAATATGAGATTTTGGTTATTACCTCCTGCTTTGTTATTATTGTTAGGTTCAGCTGCTGTGGAGGGGGGGGCTGGTACAGGATGAACAGTTTATCCTCCACTTGCTTCGAATGTTGCCCATGCAGGGGGGTCAGTGGATATAACGATTTTTTCTTTGCATTTGGCTGGTGCATCTTCTATTTTAGGTGCAGTTAATTTTATTACTACTGTAATTAATATGCGATGGTATGGAATATTGTTTGAACGTCTTCCTCTTTTTGTATGATCTATTTTTATTACCGTTATTTTGCTTTTATTATCTTTGCC
>BV1
GGGTTAAGTTTGTTAATTCGGGCAGAATTAGGACAGCCTGGGAGCTTGTTGGGAGATGATCAATTATATAATACAATTGTTACTGCACATGCTTTTGTTATAATTTTTTTTTTTGTTATACCTATTATAATTGGAGGATTTGGTAATTGATTATTGCCATTAATATTAGGGGCTCTGGATATGGCTTTTCCCCGGATGAATAATATGAGGTTTTGGTTATTACCTCCTGCTTTGTTATTATTGTTAGGTTCAGCTGCTGTGGAAGGGGGGGCTGGTACAGGATGAACAGTTTATCCTCCACTTGCTTCGAATGTTGCCCATGCAGGGGGGTCAGTGGATATAACGATTTTTTCTTTGCATTTGGCTGGTGCATCTTCTATTTTAGGTGCAGTTAATTTTATTACTACTGTAATTAATATGCGATGGTATGGAATATTGTTTGAACGTCTTCCTCTTTTTGTATGATCTATTTTTATTACTGTTATTTTGCTTTTATTATCTTTGCC
>BV2
GGGTTAAGTTTGTTAATTCGGGCAGAATTAGGACAGCCTGGGAGCTTGTTGGGAGATGATCAATTATATAATACAATTGTTACTGCACATGCTTTTGTTATAATTTTTTTTTTTGTTATACCTATTATAATTGGAGGATTTGGTAATTGATTATTGCCATTAATATTAGGGGCTCCGGATATGGCTTTTCCTCGGATGAATAATATGAGATTTTGGTTATTACCTCCTGCTTTGTTATTATTGTTAGGTTCAGCTGCTGTGGAGGGGGGGGCTGGTACAGGATGAACAGTTTATCCTCCACTTGCTTCGAATGTTGCCCATGCAGGGGGGTCAGTGGATATAACGATTTTTTCTTTGCATTTGGCTGGTGCATCTTCTATTTTAGGTGCAGTTAATTTTATTACTACTGTAATTAATATGCGATGGTATGGAATATTGTTTGAACGTCTTCCTCTTTTTGTATGATCCATTTTTATTACCGTTATTTTGCTTTTATTATCTTTGCC
>BV3
GGGTTAAGTTTGTTAATTCGGGCAGAATTAGGACAGCCTGGGAGCTTGTTGGGAGATGATCAATTATATAATACAATTGTTACTGCACATGCTTTTGTTATAATTTTTTTTTTTGTTATACCTATTATAATTGGAGGATTTGGTAATTGATTATTGCCATTAATATTAGGGGCTCCGGATATGGCTTTTCCCCGGATGAATAATATGAGGTTTTGGTTATTACCTCCTGCTTTGTTATTATTGTTAGGTTCAGCTGCTGTGGAAGGGGGGGCTGGTACAGGATGAACAGTTTATCCTCCACTTGCTTCGAATGTTGCCCATGCAGGGGGGTCAGTGGATATAACGATTTTTTCTTTGCATTTGGCTGGTGCATCTTCTATTTTAGGTGCAGTTAATTTTATTACTACTGTAATTAATATGCGATGGTATGGAATATTGTTTGAACGTCTTCCTCTTTTTGTATGATCTATTTTTATTACTGTTATTTTGCTTTTATTATCTTTGCC
>BV4
GGGTTAAGTTTGTTAATTCGGGCAGAATTAGGACAGCCTGGGAGCTTGTTGGGAGATGATCAATTATATAATACAATTGTTACTGCACATGCTTTTGTTATAATTTTTTTTTTTGTTATACCTATTATAATTGGAGGATTTGGTAATTGATTATTGCCATTAATATTAGGGGCTCCGGATATGGCTTTTCCCCGGATGAATAATATGAGGTTTTGGTTATTACCTCCTGCTTTGTTATTATTGTTGGGTTCAGCTGCTGTGGAAGGGGGGGCTGGTACAGGATGAACAGTTTATCCTCCACTTGCTTCGAATGTTGCCCATGCAGGGGGGTCAGTGGATATAACGATTTTTTCTTTGCATTTGGCTGGTGCATCTTCTATTTTAGGTGCAGTTAATTTTATTACTACTGTAATTAATATGCGATGGTATGGAATATTGTTTGAACGTCTTCCTCTTTTTGTATGATCTATTTTTATTACTGTTATTTTGCTTTTATTATCTTTGCC
>BV5
GGGTTAAGTTTGTTAATTCGGGCAGAATTAGGACAGCCTGGGAGCTTGTTGGGAGATGATCAATTATATAATACAATTGTTACTGCACATGCTTTTGTTATAATTTTTTTTTTTGTTATACCTATTATAATTGGAGGATTTGGTAATTGATTATTGCCATTAATATTAGGGGCTCCGGATATGGCTTTTCCCCGGATGAATAATATGAGGTTTTGGTTATTACCTCCTGCTTTGTTATTATTGTTAGGTTCAGCTGCTGTGGAAGGGGGGGCTGGTACAGGATGAACAGTTTATCCTCCACTTGCTTCGAATGTTGCCCATGCAGGGGGGTCAGTGGATATAACGATTTTTTCTTTGCATTTGGCTGGTGCATCTTCTATTTTAGGTGCAGTTAATTTTATTACTACTGTAATTAATATGCGATGGTATGGAATATTGTTTGAACGTCTTCCTCTTTTTGTATGATCTATTTTTATTACTGTTATTTTGCTTTTATTATCTTTGCC
>BV6
GGGTTAAGTTTGTTAATTCGGGCAGAATTAGGACAGCCTGGGAGCTTGTTGGGAGATGATCAATTATATAATACAATTGTTACTGCACATGCTTTTGTTATAATTTTTTTTTTTGTTATACCTATTATAATTGGAGGATTTGGTAATTGATTATTGCCATTAATATTAGGGGCTCCGGATATGGCTTTTCCCCGGATGAATAATATGAGGTTTTGGTTATTACCTCCTGCTTTGTTATTATTGTTAGGTTCAGCTGCTGTGGAAGGGGGGGCTGGTACAGGATGAACAGTTTATCCTCCACTTGCTTCGAATGTTGCCCATGCAGGGGGGTCAGTGGATATAACGATTTTTTCTTTGCATTTGGCTGGTGCATCTTCTATTTTAGGTGCAGTTAATTTTATTACTACTGTAATTAATATGCGATGGTATGGAATATTGTTTGAACGTCTTCCTCTTTTTGTATGATCTATTTTTATTACTGTTATTTTGCTTTTATTATCTTTGCC
>BV7
GGGTTAAGTTTGTTAATTCGGGCAGAATTAGGACAGCCTGGGAGCTTGTTGGGAGATGATCAATTATATAATACAATTGTTACTGCACATGCTTTTGTTATAATTTTTTTTTTTGTTATACCTATTATAATTGGAGGATTTGGTAATTGATTATTGCCATTAATATTAGGGGCTCCGGATATGGCTTTTCCTCGGATGAATAATATGAGATTTTGGTTATTACCTCCTGCTTTGTTATTATTGTTAGGTTCAGCTGCTGTGGAGGGGGGGGCTGGTACAGGATGAACAGTTTATCCTCCACTTGCTTCGAATGTTGCCCATGCAGGGGGGTCAGTGGATATAACGATTTTTTCTTTGCATTTGGCTGGTGCATCTTCTATTTTAGGTGCAGTTAATTTTATTACTACTGTAATTAATATGCGATGGTATGGAATATTGTTTGAACGTCTTCCTCTTTTTGTATGGTCCATTTTTATTACCGTTATTTTGCTTTTATTATCTTTGCC
>BV8
GGGTTAAGTTTGTTAATTCGGGCAGAATTAGGACAGCCTGGGAGCTTGTTGGGAGATGATCAATTATATAATACAATTGTTACTGCACATGCTTTTGTTATAATTTTTTTTTTTGTTATACCTATTATAATTGGAGGATTTGGTAATTGATTATTGCCATTAATATTAGGGGCTCCGGATATGGCTTTTCCTCGGATGAATAATATGAGATTTTGGTTATTACCTCCTGCTTTGTTATTATTGTTAGGTTCAGCTGCTGTGGAGGGGGGGGCTGGTACAGGATGAACAGTTTATCCTCCACTTGCTTCGAATGTTGCCCATGCAGGGGGGTCAGTGGATATAACGATTTTTTCTTTGCATTTGGCTGGTGCATCTTCTATTTTAGGTGCAGTTAATTTTATTACTACTGTAATTAATATGCGATGGTATGGAATATTGTTTGAACGTCTTCCTCTTTTTGTATGGTCCATTTTTATTACCGTTATTTTGCTTTTATTATCTTTGCC
>BV9
GGGTTAAGTTTGTTAATTCGGGCAGAATTAGGACAGCCTGGGAGCTTGTTGGGAGATGATCAATTATATAATACAATTGTTACTGCACATGCTTTTGTTATAATTTTTTTTTTTGTTATACCTATTATAATTGGAGGATTTGGTAATTGATTATTGCCATTAATATTAGGGGCTCCGGATATGGCTTTTCCCCGGATGAATAATATGAGGTTTTGGTTATTACCTCCTGCTTTGTTATTATTGTTAGGTTCAGCTGCTGTAGAAGGGGGGGCTGGTACAGGATGAACAGTTTATCCTCCACTTGCTTCGAATGTTGCCCATGCAGGGGGGTCAGTGGATATAACGATTTTTTCTTTGCATTTGGCTGGTGCATCTTCTATTTTAGGTGCAGTTAATTTTATTACTACTGTAATTAATATGCGATGGTATGGAATATTGTTTGAACGTCTTCCTCTTTTTGTATGATCTATTTTTATTACTGTTATTTTGCTTTTATTATCTTTGCC
>BV10
GGGTTAAGTTTGTTAATTCGGGCAGAATTAGGACAGCCTGGGAGCTTGTTGGGAGATGATCAATTATATAATACAATTGTTACTGCACATGCTTTTGTTATAATTTTTTTTTTTGTTATACCTATTATAATTGGAGGATTTGGTAATTGATTATTGCCATTAATATTAGGGGCTCCGGATATGGCTTTTCCTCGGATGAATAATATGAGATTTTGGTTATTACCTCCTGCTTTGTTATTATTGTTAGGTTCAGCTGCTGTGGAGGGGGGGGCTGGTACAGGATGAACAGTTTATCCTCCACTTGCTTCGAATGTTGCCCATGCAGGGGGGTCAGTGGATATAACGATTTTTTCTTTGCATTTGGCTGGTGCATCTTCTATTTTAGGTGCAGTTAATTTTATTACTACTGTAATTAATATGCGATGGTATGGAATATTGTTTGAACGTCTTCCTCTTTTTGTATGGTCCATTTTTATTACCGTTATTTTGCTTTTATTATCTTTGCC
>BV11
GGGTTAAGTTTGTTAATTCGGGCAGAATTAGGACAGCCTGGGAGCTTGTTGGGAGATGATCAATTATATAATACAATTGTTACTGCACATGCTTTTGTTATAATTTTTTTTTTTGTTATACCTATTATAATTGGAGGATTTGGTAATTGATTATTGCCATTAATATTAGGGGCTCCGGATATGGCTTTTCCCCGGATGAATAATATGAGATTTTGGTTATTACCTCCTGCTTTGTTATTATTGTTAGGTTCAGCTGCTGTGGAGGGGGGGGCTGGTACAGGATGAACAGTTTATCCTCCACTCGCTTCGAATGTTGCCCATGCAGGGGGGTCAGTGGATATAACGATTTTTTCTTTGCATTTGGCTGGTGCATCTTCTATTTTAGGTGCAGTTAATTTTATTACTACTGTAATTAATATGCGATGGTATGGAATATTGTTTGAACGTCTTCCTCTTTTTGTATGATCTATTTTTATTACCGTTATTTTGCTTTTATTATCTTTGCC
>BV12
GGGTTAAGTTTGTTAATTCGGGCAGAATTAGGACAGCCTGGGAGCTTGTTGGGAGATGATCAATTATATAATACAATTGTTACTGCACATGCTTTTGTTATAATTTTTTTTTTTGTTATACCTATTATAATTGGAGGATTTGGTAATTGATTATTGCCATTAATATTAGGGGCTCCGGATATGGCTTTCCCCCGGATGAATAATATGAGGTTTTGGTTATTACCTCCTGCTTTGTTATTATTGTTAGGTTCAGCTGCTGTGGAAGGGGGGGCTGGTACAGGATGAACAGTTTATCCTCCACTTGCTTCGAATGTTGCCCATGCAGGGGGGTCAGTGGATATAACGATTTTTTCTTTGCATTTGGCTGGTGCATCTTCTATTTTAGGTGCAGTTAATTTTATTACTACTGTGATTAATATGCGATGGTATGGAATATTGTTTGAACGTCTTCCTCTTTTTGTATGATCTATTTTTATTACTGTTATTTTGCTTTTATTATCTTTGCC
>BV13
GGGTTAAGTTTGTTAATTCGGGCAGAATTAGGACAGCCTGGGAGCTTGTTGGGAGATGATCAATTATATAATACAATTGTTACTGCACATGCTTTTGTTATAATTTTTTTTTTTGTTATACCTATTATAATTGGAGGATTTGGTAATTGATTATTGCCATTAATATTAGGGGCTCCGGATATGGCTTTTCCCCGGATGAATAATATGAGGTTTTGGTTATTACCTCCTGCTTTGTTATTATTGTTAGGTTCAGCTGCTGTGGAAGGGGGGGCTGGTACAGGATGAACAGTTTATCCTCCACTTGCTTCGAATGTTGCCCATGCAGGGGGGTCAGTGGATATAACGATTTTTTCTTTGCATTTGGCTGGTGCATCTTCTATTTTAGGTGCAGTTAATTTTATTACTACTGTAATTAATATGCGATGGTATGGAATATTGTTTGAACGTCTTCCTCTTTTTGTATGATCTATTTTTATTACTGTTATTTTGCTTTTATTATCTTTGCC
>BV14
GGGTTAAGTTTGTTAATTCGGGCAGAATTAGGACAGCCTGGGAGCTTGTTGGGAGATGATCAATTATATAATACAATTGTTACTGCACATGCTTTTGTTATAATTTTTTTTTTTGTTATACCTATTATAATTGGAGGATTTGGTAATTGATTATTGCCATTAATATTAGGGGCTCCGGATATGGCTTTTCCTCGGATGAATAATATGAGATTTTGGTTATTACCTCCTGCTTTGTTATTATTGTTAGGTTCAGCTGCTGTGGAGGGGGGGGCTGGTACAGGATGAACAGTTTATCCTCCACTTGCTTCGAATGTTGCCCATGCAGGGGGGTCAGTGGATATAACGATTTTTTCTTTGCATTTGGCTGGTGCATCTTCTATTTTAGGTGCAGTTAATTTTATTACTACTGTAATTAATATGCGATGGTATGGAATATTGTTTGAACGTCTTCCTCTTTTTGTATGATCCATTTTTATTACCGTTATTTTGCTTTTATTATCTTTGCC
>BV15
GGGTTAAGTTTGTTAATTCGGGCAGAATTAGGACAGCCTGGGAGCTTGTTGGGAGATGATCAATTATATAATACAATTGTTACTGCACATGCTTTTGTTATAATTTTTTTTTTTGTTATACCTATTATAATTGGAGGATTTGGTAATTGATTATTGCCATTAATATTAGGGGCTCCGGATATGGCTTTTCCCCGGATGAATAATATGAGGTTTTGGTTGTTACCTCCTGCTTTGTTATTATTGTTAGGTTCAGCTGCTGTGGAAGGGGGGGCTGGTACAGGATGAACAGTTTATCCTCCACTTGCTTCGAATGTTGCCCATGCAGGGGGGTCAGTGGATATAACGATTTTTTCTTTGCATTTGGCTGGTGCATCTTCTATTTTAGGTGCAGTTAATTTTATTACTACTGTAATTAATATGCGATGGTATGGAATATTGTTTGAACGTCTTCCTCTTTTTGTATGATCTATTTTTATTACTGTTATTTTGCTTTTATTATCTTTGCC
>BV16
GGGTTAAGTTTGTTAATTCGGGCAGAATTAGGACAGCCTGGGAGCTTGTTGGGAGATGATCAATTATATAATACAATTGTTACTGCACATGCTTTTGTTATAATTTTTTTTTTTGTTATACCTATTATAATTGGAGGATTTGGTAATTGATTATTGCCATTAATATTAGGGGCTCCGGATATGGCTTTTCCTCGGATGAATAATATGAGATTTTGGTTATTACCTCCTGCTTTGTTATTATTGTTAGGTTCAGCTGCTGTGGAGGGGGGGGCTGGTACAGGATGAACAGTTTATCCTCCACTTGCTTCGAATGTTGCTCATGCAGGGGGGTCAGTGGATATAACGATTTTTTCTTTGCATTTGGCTGGTGCATCTTCTATTTTAGGTGCAGTTAATTTTATTACTACTGTAATTAATATGCGATGGTATGGAATATTGTTTGAACGTCTTCCTCTTTTTGTATGATCCATTTTTATTACCGTTATTTTGCTTTTATTATCTTTGCC
>BV17
GGGTTAAGTTTGTTAATTCGGGCAGAATTAGGACAGCCTGGGAGCTTGTTGGGAGATGATCAATTATATAATACAATTGTTACTGCACATGCTTTTGTTATAATTTTTTTTTTTGTTATACCTATTATAATTGGAGGATTTGGTAATTGATTATTGCCATTAATATTAGGGGCTCCGGATATGGCTTTTCCCCGGATGAATAATATGAGGTTTTGGTTATTACCTCCTGCTTTGTTATTATTGTTGGGTTCAGCTGCTGTGGAAGGGGGGGCTGGTACAGGATGAACAGTTTATCCTCCACTTGCTTCGAATGTTGCTCATGCAGGGGGGTCAGTGGATATAACGATTTTTTCTTTGCATTTGGCTGGTGCATCTTCTATTTTAGGTGCAGTTAATTTTATTACTACTGTAATTAATATGCGATGGTATGGAATATTGTTTGAACGTCTTCCTCTTTTTGTATGATCTATTTTTATTACTGTTATTTTGCTTTTATTATCTTTGCC
>BV18
GGGTTAAGTTTGTTAATTCGGGCAGAATTAGGACAGCCTGGGAGCTTGTTGGGAGATGATCAATTATATAATACAATTGTTACTGCACATGCTTTTGTTATAATTTTTTTTTTTGTTATACCTATTATAATTGGAGGATTTGGTAATTGATTATTGCCATTAATATTAGGGGCTCCGGATATGGCTTTTCCCCGGATGAATAATATGAGGTTTTGGTTACTACCTCCTGCTTTGTTATTATTGTTAGGTTCAGCTGCTGTGGAAGGGGGGGCTGGTACAGGATGAACAGTTTATCCTCCACTTGCTTCGAATGTTGCCCATGCAGGGGGGTCAGTGGATATAACGATTTTTTCTTTGCATTTGGCTGGTGCATCTTCTATTTTAGGTGCAGTTAATTTTATTACTACTGTAATTAATATGCGATGGTATGGAATATTGTTTGAACGTCTTCCTCTTTTTGTATGATCTATTTTTATTACTGTTATTTTGCTTTTATTATCTTTGCC
>BV19
GGGTTAAGTTTGTTAATTCGGGCAGAATTAGGACAGCCTGGGAGCTTGTTGGGAGATGATCAATTATATAATACAATTGTTACTGCACATGCTTTTGTTATAATTTTTTTTTTTGTTATACCTATTATAATTGGAGGATTTGGTAATTGATTATTGCCATTAATATTAGGGGCTCCGGATATGGCTTTTCCCCGGATGAATAATATGAGATTTTGGTTATTACCTCCTGCTTTGTTATTATTGTTAGGTTCAGCTGCTGTGGAGGGGGGGGCTGGTACAGGATGAACAGTTTATCCTCCACTTGCTTCGAATGTTGCCCATGCAGGGGGGTCAGTGGATATAACGATTTTTTCTTTGCATTTGGCTGGTGCATCTTCTATTTTAGGTGCAGTTAATTTTATTACTACTGTAATTAATATGCGATGGTATGGAATATTGTTTGAACGTCTTCCTCTTTTTGTATGATCCATTTTTATTACCGTTATTTTGCTTTTATTATCTTTGCC
>BV20
GGGTTAAGTTTGTTAATTCGGGCAGAATTAGGACAGCCTGGGAGCTTGTTGGGAGATGATCAATTATATAATACAATTGTTACTGCACATGCTTTTGTTATAATTTTTTTTTTTGTTATACCTATTATAATTGGAGGATTTGGTAATTGATTATTGCCATTAATATTAGGGGCTCCGGATATGGCTTTTCCTCGGATGAATAATATGAGATTTTGGTTATTACCTCCTGCTTTGTTATTATTGTTAGGTTCAGCTGCTGTGGAGGGGGGGGCTGGTACAGGATGAACAGTTTATCCTCCACTTGCTTCGAATGTTGCCCATGCAGGGGGGTCAGTGGATATAACGATTTTTTCTTTGCATTTGGCTGGTGCATCTTCTATTTTAGGTGCAGTTAATTTTATTACTACTGTAATTAATATGCGATGGTATGGAATATTGTTTGAACGTCTTCCTCTTTTTGTATGGTCTATTTTTATTACCGTTATTTTGCTTTTATTATCTTTGCC
>BV21
GGGTTAAGTTTGTTAATTCGGGCAGAATTAGGACAGCCTGGGAGCTTGTTGGGAGATGATCAATTATATAATACAATTGTTACTGCACATGCTTTTGTTATAATTTTTTTTTTTGTTATACCTATTATAATTGGAGGATTTGGTAATTGATTATTGCCATTAATATTAGGGGCTCCGGATATGGCTTTTCCCCGGATGAATAATATGAGGTTTTGGTTATTACCTCCTGCTTTGTTATTATTGTTAGGTTCAGCTGCTGTGGAAGGGGGGGCTGGTACAGGATGAACAGTTTATCCTCCACTTGCTTCGAATGTTGCCCATGCAGGGGGGTCAGTGGATATAACGATTTTTTCTTTGCATTTGGCTGGTGCATCTTCTATTTTAGGTGCAGTTAATTTTATTACTACTGTAATTAATATGCGATGGTATGGAATATTGTTTGAACGTCTTCCTCTTTTTGTATGATCTATTTTTATTACTGTTATTTTGCTTTTATTATCTTTGCC
>PC1
GGGTTAAGTTTGTTAATTCGGGCAGAATTAGGACAGCCTGGGAGCTTGTTGGGAGATGATCAATTATATAATACAATTGTTACTGCACATGCTTTTGTTATAATTTTTTTTTTTGTTATACCTATTATAATTGGAGGATTTGGTAATTGATTATTGCCATTAATATTAGGGGCTCCGGATATGGCTTTCCCCCGGATGAATAATATGAGGTTTTGGTTATTACCTCCTGCTTTGTTATTATTGTTAGGTTCAGCTGCTGTGGAAGGGGGGGCTGGTACAGGATGAACAGTTTATCCTCCACTTGCTTCGAATGTTGCCCATGCAGGGGGGTCAGTGGATATAACGATTTTTTCTTTGCATTTGGCTGGTGCATCTTCTATTTTAGGTGCAGTTAATTTTATTACTACTGTGATTAATATGCGATGGTATGGAATATTGTTTGAACGTCTTCCTCTTTTTGTATGATCTATTTTTATTACTGTTATTTTGCTTTTATTATCTTTGCC
>PC2
GGGTTAAGTTTGTTAATTCGGGCAGAATTAGGACAGCCTGGGAGCTTGTTGGGAGATGATCAATTATATAATACAATTGTTACTGCACATGCTTTTGTTATAATTTTTTTTTTTGTTATACCTATTATAATTGGAGGATTTGGTAATTGATTATTGCCATTAATATTAGGGGCTCCGGATATGGCTTTTCCCCGGATGAATAATATGAGGTTTTGGTTATTACCTCCTGCTTTGTTATTATTGTTAGGTTCAGCTGCTGTGGAAGGGGGGGCTGGTACAGGATGAACAGTTTATCCTCCACTTGCTTCGAATGTTGCCCATGCAGGGGGGTCAGTGGATATAACGATTTTTTCTTTGCATTTGGCTGGTGCATCTTCTATTTTAGGTGCAGTTAATTTTATTACTACTGTAATTAATATGCGATGGTATGGAATATTGTTTGAACGTCTTCCTCTTTTTGTATGATCTATTTTTATTACTGTTATTTTGCTTTTATTATCTTTGCC
>PC3
GGGTTAAGTTTGTTAATTCGGGCAGAATTAGGACAGCCTGGGAGCTTGTTGGGAGATGATCAATTATATAATACAATTGTTACTGCACATGCTTTTGTTATAATTTTTTTTTTTGTTATACCTATTATAATTGGAGGATTTGGTAATTGATTATTGCCATTAATATTAGGGGCTCCGGATATGGCTTTCCCCCGGATGAATAATATGAGGTTTTGGTTATTACCTCCTGCTTTGTTATTATTGTTAGGTTCAGCTGCTGTGGAAGGGGGGGCTGGTACAGGATGAACAGTTTATCCTCCACTTGCTTCGAATGTTGCCCATGCAGGGGGGTCAGTGGATATAACGATTTTTTCTTTGCATTTGGCTGGTGCATCTTCTATTTTAGGTGCAGTTAATTTTATTACTACTGTAATTAATATGCGATGGTATGGAATATTGTTTGAACGTCTTCCTCTTTTTGTATGATCTATTTTTATTACTGTTATTTTGCTTTTATTATCTTTGCC
>PC4
GGGTTAAGTTTGTTAATTCGGGCAGAATTAGGACAGCCTGGGAGCTTGTTGGGAGATGATCAATTATATAATACAATTGTTACTGCACATGCTTTTGTTATAATTTTTTTTTTTGTTATACCTATTATAATTGGAGGATTTGGTAATTGATTATTGCCATTAATATTAGGGGCTCCGGATATGGCTTTTCCCCGGATGAATAATATGAGGTTTTGGTTATTACCTCCTGCTTTGTTATTATTGTTAGGTTCAGCTGCTGTGGAAGGGGGGGCTGGTACAGGATGAACAGTTTATCCTCCACTTGCTTCGAATGTTGCCCATGCAGGGGGGTCAGTGGATATAACGATTTTTTCTTTGCATTTGGCTGGTGCATCTTCTATTTTAGGTGCAGTTAATTTTATTACTACTGTAATTAATATGCGATGGTATGGAATATTGTTTGAACGTCTTCCTCTTTTTGTATGATCTATTTTTATTACTGTTATTTTGCTTTTATTATCTTTGCC
>PC5
GGGTTAAGTTTGTTAATTCGGGCAGAATTAGGACAGCCTGGGAGCTTGTTGGGAGATGATCAATTATATAATACAATTGTTACTGCACATGCTTTTGTTATAATTTTTTTTTTTGTTATACCTATTATAATTGGAGGATTTGGTAATTGGTTATTGCCATTAATATTAGGGGCTCCGGATATGGCTTTTCCCCGGATGAATAATATGAGGTTTTGGTTATTACCTCCTGCTTTGTTATTATTGTTAGGTTCAGCTGCTGTGGAAGGGGGGGCTGGTACAGGATGAACAGTTTATCCTCCACTTGCTTCGAATGTTGCCCATGCAGGGGGGTCAGTGGATATAACGATTTTTTCTTTGCATTTGGCTGGTGCATCTTCTATTTTAGGTGCAGTTAATTTTATTACTACTGTAATTAATATGCGATGGTATGGAATATTGTTTGAACGTCTTCCTCTTTTTGTATGATCTATTTTTATTACTGTTATTTTGCTTTTATTATCTTTGCC
>PC6
GGGTTAAGTTTGTTAATTCGGGCAGAATTAGGACAGCCTGGGAGCTTGTTGGGAGATGATCAATTATATAATACAATTGTTACTGCACATGCTTTTGTTATAATTTTTTTTTTTGTTATACCTATTATAATTGGAGGATTTGGTAATTGATTATTGCCATTAATATTAGGGGCTCCGGATATGGCTTTTCCTCGGATGAATAATATGAGATTTTGGTTATTACCTCCTGCTTTGTTATTATTGTTAGGTTCAGCTGCTGTGGAGGGGGGGGCTGGTACAGGATGAACAGTTTATCCTCCACTTGCTTCGAATGTTGCCCATGCAGGGGGGTCAGTGGATATAACGATTTTTTCTTTGCATTTAGCTGGTGCATCTTCTATTTTAGGTGCAGTTAATTTTATTACTACTGTAATTAATATGCGATGGTATGGAATATTGTTTGAACGTCTTCCTCTTTTTGTATGATCCATTTTTATTACCGTTATTTTGCTTTTATTATCTTTGCC
>PC7
GGGTTAAGTTTGTTAATTCGGGCAGAATTAGGACAGCCTGGGAGCTTGTTGGGAGATGATCAATTATATAATACAATTGTTACTGCACATGCTTTTGTTATAATTTTTTTTTTTGTTATACCTATTATAATTGGAGGATTTGGTAATTGATTATTGCCATTAATATTAGGGGCTCCGGATATGGCTTTCCCCCGGATGAATAATATGAGGTTTTGGTTATTACCTCCTGCTTTGTTATTATTGTTAGGTTCAGCTGCTGTGGAAGGGGGGGCTGGTACAGGATGAACAGTTTATCCTCCACTTGCTTCGAATGTTGCCCATGCAGGGGGGTCAGTGGATATAACGATTTTTTCTTTGCATTTGGCTGGTGCATCTTCTATTTTAGGTGCAGTTAATTTTATTACTACTGTGATTAATATGCGATGGTATGGAATATTGTTTGAACGTCTTCCTCTTTTTGTATGATCTATTTTTATTACTGTTATTTTGCTTTTATTATCTTTGCC
>PC8
GGGTTAAGTTTGTTAATTCGGGCAGAATTAGGACAGCCTGGGAGCTTATTGGGAGATGATCAATTATATAATACAATTGTTACTGCACATGCTTTTGTTATAATTTTTTTTTTTGTTATACCTATTATAATTGGAGGATTTGGTAATTGATTATTGCCGTTAATATTAGGGGCTCCGGATATGGCTTTCCCCCGGATGAATAATATGAGATTTTGGTTATTACCTCCTGCTTTGTTATTATTGTTAGGTTCAGCTGCTGTGGAGGGGGGGGCTGGTACAGGATGAACAGTTTATCCTCCACTTGCTTCGAATGTTGCCCATGCAGGGGGGTCAGTGGATATAACGATTTTTTCTTTGCATTTGGCTGGTGCATCTTCTATTTTAGGTGCAGTTAATTTTATTACTACTGTAATTAATATGCGATGGTATGGAATATTGTTTGAACGTCTTCCTCTTTTTGTATGATCTATTTTTATTACCGTTATTTTGCTTTTATTATCTTTGCC
>PC9
GGGTTAAGTTTGTTAATTCGGGCAGAATTAGGACAGCCTGGGAGCTTGTTGGGAGATGATCAATTATATAATACAATTGTTACTGCACATGCTTTTGTTATAATTTTTTTTTTTGTTATACCTATTATAATTGGAGGATTTGGTAATTGATTATTGCCATTAATATTAGGGGCTCCGGATATGGCTTTTCCCCGGATGAATAATATGAGATTTTGGTTATTACCTCCTGCTTTGTTATTATTGTTAGGTTCAGCCGCTGTGGAGGGGGGGGCTGGTACAGGATGAACAGTTTATCCCCCACTTGCTTCGAATGTTGCCCATGCAGGGGGGTCAGTGGATATAACGATTTTTTCTTTGCATTTGGCTGGTGCATCTTCTATTTTAGGTGCAGTTAATTTTATTACTACTGTAATTAATATGCGATGGTATGGAATATTGTTTGAACGTCTTCCTCTTTTTGTATGATCCATTTTTATTACCGTTATTTTGCTTTTATTATCTTTGCC
>PC10
GGGTTAAGTTTGTTAATTCGGGCAGAATTAGGACAGCCTGGGAGCTTGTTGGGAGATGATCAATTATATAATACAATTGTTACTGCACATGCTTTTGTTATAATTTTTTTTTTTGTTATACCTATTATAATTGGAGGATTTGGTAATTGATTATTGCCATTAATATTAGGGGCTCCGGATATGGCTTTTCCCCGGATGAATAATATGAGGTTTTGGTTATTACCTCCTGCTTTGTTATTATTGTTAGGTTCAGCTGCTGTGGAAGGGGGGGCTGGTACAGGATGAACAGTTTATCCTCCACTTGCTTCGAATGTTGCCCATGCAGGGGGGTCAGTGGATATAACGATTTTTTCTTTGCATTTGGCTGGTGCATCTTCTATTTTAGGTGCAGTTAATTTTATTACTACTGTAATTAATATGCGATGGTATGGAATATTGTTTGAACGTCTTCCTCTTTTTGTATGATCTATTTTTATTACTGTTATTTTGCTTTTATTATCTTTGCC
>PC11
GGGTTAAGTTTGTTAATTCGGGCAGAATTAGGACAGCCTGGGAGCTTGTTGGGAGATGATCAATTATATAATACAATTGTTACTGCACATGCTTTTGTTATAATTTTTTTTTTTGTTATACCTATTATAATTGGAGGATTTGGTAATTGATTATTGCCATTAATATTAGGGGCTCCGGATATGGCTTTTCCCCGGATGAATAATATGAGGTTTTGGTTATTACCTCCTGCTTTGTTATTATTGTTAGGTTCAGCTGCTGTGGAAGGGGGGGCTGGTACAGGATGAACAGTTTATCCTCCACTTGCTTCGAATGTTGCCCATGCAGGGGGGTCAGTGGATATAACGATTTTTTCTTTGCATTTGGCTGGTGCATCTTCTATTTTAGGTGCAGTTAATTTTATTACTACTGTAATTAATATGCGATGGTATGGAATATTGTTTGAACGTCTTCCTCTTTTTGTATGATCTATTTTTATTACTGTTATTTTGCTTTTATTATCTTTGCC
>PC12
GGGTTAAGTTTGTTAATTCGGGCAGAATTAGGACAGCCTGGGAGCTTGTTGGGAGATGATCAATTATATAATACAATTGTTACTGCACATGCTTTTGTTATAATTTTTTTTTTTGTTATACCTATTATAATTGGAGGATTTGGTAATTGATTATTGCCATTAATATTAGGGGCTCCGGATATGGCTTTTCCCCGGATGAATAATATGAGGTTTTGGTTATTACCTCCTGCTTTGTTATTATTGTTAGGTTCAGCTGCTGTGGAAGGGGGGGCTGGTACAGGATGAACAGTTTATCCTCCACTTGCTTCGAATGTTGCCCATGCAGGGGGGTCAGTGGATATAACGATTTTTTCTTTGCATTTGGCTGGTGCATCTTCTATTTTAGGTGCAGTTAATTTTATTACTACTGTAATTAATATGCGATGGTATGGAATATTGTTTGAACGTCTTCCTCTTTTTGTATGATCTATTTTTATTACAGTTATTTTGCTTTTATTATCTTTGCC
>PC13
GGGTTAAGTTTGTTAATTCGGGCAGAATTAGGACAGCCTGGGAGCTTGTTGGGAGATGATCAATTATATAATACAATTGTTACTGCACATGCTTTTGTTATAATTTTTTTTTTTGTTATACCTATTATAATTGGAGGATTTGGTAATTGATTATTGCCATTAATATTAGGGGCTCCGGATATGGCTTTCCCCCGGATGAATAATATGAGGTTTTGGTTATTACCTCCTGCTTTGTTATTATTGTTAGGTTCAGCTGCTGTGGAAGGGGGGGCTGGTACAGGATGAACAGTTTATCCTCCACTTGCTTCGAATGTTGCCCATGCAGGGGGGTCAGTGGATATAACGATTTTTTCTTTGCATTTGGCTGGTGCATCTTCTATTTTAGGTGCAGTTAATTTTATTACTACTGTGATTAATATGCGATGGTATGGAATATTGTTTGAACGTCTTCCTCTTTTTGTATGATCTATTTTTATTACTGTTATTTTGCTTTTATTATCTTTGCC
>PC14
GGGTTAAGTTTGTTAATTCGGGCAGAATTAGGACAGCCTGGGAGCTTGTTGGGAGATGATCAATTATATAATACAATTGTTACTGCACATGCTTTTGTTATAATTTTTTTTTTTGTTATACCTATTATAATTGGAGGATTTGGTAATTGATTATTGCCATTAATATTAGGGGCTCCGGATATGGCTTTTCCCCGGATGAATAATATGAGGTTTTGGTTATTACCTCCTGCTTTGTTATTATTGTTAGGTTCAGCTGCTGTGGAAGGGGGGGCTGGTACAGGATGAACAGTTTATCCTCCACTTGCTTCGAATGTTGCCCATGCAGGGGGGTCAGTGGATATAACGATTTTTTCTTTGCATTTGGCTGGTGCATCTTCTATTTTAGGTGCAGTTAATTTTATTACTACTGTAATTAATATGCGATGGTATGGAATATTGTTTGAACGTCTTCCTCTTTTTGTATGATCTATTTTTATTACTGTTATTTTGCTTTTATTATCTTTGCC
>PC15
GGGTTAAGTTTGTTAATTCGGGCAGAATTAGGACAGCCTGGGAGCTTGTTGGGAGATGATCAATTATATAATACAATTGTTACTGCACATGCTTTTGTTATAATTTTTTTTTTTGTTATACCTATTATAATTGGAGGATTTGGTAATTGATTATTGCCATTAATATTAGGGGCTCCGGATATGGCTTTCCCCCGGATGAATAATATGAGGTTTTGGTTATTACCTCCTGCTTTGTTATTATTGTTAGGTTCAGCTGCTGTGGAAGGGGGGGCTGGTACAGGATGAACAGTTTATCCTCCACTTGCTTCGAATGTTGCCCATGCAGGGGGGTCAGTGGATATAACGATTTTTTCTTTGCATTTGGCTGGTGCATCTTCTATTTTAGGTGCAGTTAATTTTATTACTACTGTAATTAATATGCGATGGTATGGAATATTGTTTGAACGTCTTCCTCTTTTTGTATGATCTATTTTTATTACTGTTATTTTGCTTTTATTATCTTTGCC
>PC16
GGGTTAAGTTTGTTAATTCGGGCTGAATTAGGACAGCCTGGGAGCTTGTTGGGAGATGATCAATTATATAATACAATTGTTACTGCACATGCTTTTGTTATAATTTTTTTTTTTGTTATACCTATTATAATTGGAGGATTTGGTAATTGATTGTTGCCATTAATATTAGGGGCTCCGGATATGGCTTTTCCCCGGATGAATAATATGAGGTTTTGGTTATTACCTCCTGCTTTGTTATTATTGTTGGGTTCAGCTGCTGTGGAGGGGGGGGCTGGTACAGGATGAACAGTTTATCCTCCACTTGCTTCGAATGTTGCCCATGCAGGGGGGTCAGTGGATATAACGATTTTTTCTTTGCATTTGGCTGGTGCATCTTCTATTTTAGGTGCAGTTAATTTTATTACTACTGTAATTAATATGCGATGGTATGGAATATTGTTTGAACGTCTTCCTCTTTTTGTATGATCTATTTTTATTACTGTTATTTTGCTTTTATTATCTTTGCC
>PC17
GGGTTAAGTTTGTTAATTCGGGCAGAATTAGGACAGCCTGGGAGCTTGTTGGGAGATGATCAATTATATAATACAATTGTTACTGCACATGCTTTTGTTATAATTTTTTTTTTTGTTATACCTATTATAATTGGAGGATTTGGTAATTGATTATTGCCATTAATATTAGGGGCTCCGGATATGGCTTTTCCCCGGATGAATAATATGAGGTTTTGGTTATTACCTCCTGCTTTATTATTATTGTTAGGTTCAGCTGCTGTGGAAGGGGGGGCTGGTACAGGATGAACAGTTTATCCTCCACTTGCTTCGAATGTTGCCCATGCAGGGGGGTCAGTGGATATAACGATTTTTTCTTTGCATTTGGCTGGTGCATCTTCTATTTTAGGTGCAGTTAATTTTATTACTACTGTAATTAATATGCGATGATATGGAATATTGTTTGAACGTCTTCCTCTTTTTGTATGATCTATTTTTATTACTGTTATTTTGCTTTTATTATCTTTGCC
>PC18
GGGTTAAGTTTGTTAGTTCGGGCAGAATTAGGACAGCCTGGGAGCTTGTTGGGAGATGATCAATTATATAATACAATTGTTACTGCACATGCTTTTGTTATAATTTTTTTTTTTGTTATACCTATTATAATTGGAGGATTTGGTAATTGATTATTGCCATTAATATTAGGGGCTCCGGATATGGCTTTTCCCCGGATGAATAATATGAGGTTTTGGTTATTACCTCCTGCTTTGTTATTATTGTTAGGTTCAGCTGCTGTGGAAGGGGGGGCTGGTACAGGATGAACAGTTTATCCTCCACTTGCTTCGAATGTTGCCCATGCAGGGGGGTCAGTGGATATAACGATTTTTTCTTTGCATTTGGCTGGTGCATCTTCTATTTTAGGTGCAGTTAATTTTATTACTACTGTAATTAATATGCGATGGTATGGAATATTGTTTGAACGTCTTCCTCTTTTTGTATGATCTATTTTTATTACTGTTATTTTGCTTTTATTATCTTTGCC
>CC2
GGGTTAAGTTTGTTAATTCGGGCAGAATTAGGACAGCCTGGGAGCTTGTTGGGAGATGATCAATTATACAATACAATTGTTACTGCACACGCTTTTGTTATAATTTTTTTTTTTGTTATACCTATTATAATTGGAGGATTTGGTAATTGATTATTGCCATTAATATTAGGGGCTCCGGATATGGCTTTTCCCCGGATGAATAATATGAGATTTTGGTTATTACCTCCTGCTTTGTTATTATTGTTAGGTTCAGCTGCTGTGGAAGGGGGGGCTGGTACAGGATGAACAGTTTATCCTCCACTTGCTTCGAATGTTGCTCATGCAGGGGGGTCAGTGGATATAACGATTTTTTCTTTGCATTTGGCTGGTGCATCTTCTATTTTAGGTGCAGTTAATTTTATTACTACTGTAATTAATATGCGATGGTATGGAATATTGTTTGAACGTCTTCCTCTTTTTGTATGATCTATTTTTATTACTGTTATTTTGCTTTTATTATCTTTGCC
>CC3
GGGTTAAGTTTGTTAATTCGGGCAGAATTAGGACAGCCTGGGAGCTTGTTGGGAGATGATCAATTATATAATACAATTGTTACTGCACATGCTTTTGTTATAATTTTTTTTTTTGTTATACCTATTATAATTGGAGGATTTGGTAATTGATTATTGCCATTAATATTAGGGGCTCCGGATATGGCTTTTCCTCGGATGAATAATATGAGATTTTGGTTATTACCTCCTGCTTTGTTATTATTGTTAGGTTCAGCTGCTGTGGAGGGGGGGGCTGGTACAGGATGAACAGTTTATCCTCCACTTGCTTCGAATGTTGCCCATGCAGGGGGGTCAGTGGATATAACGATTTTTTCTTTGCATTTGGCTGGTGCATCTTCTATTTTAGGTGCAGTTAATTTTATTACTACTGTAATTAATATGCGATGGTATGGAATATTGTTTGAACGTCTTCCTCTTTTTGTATGATCCATTTTTATTACCGTTATTTTGCTTTTATTATCTTTGCC
>CC4
GGGTTAAGTTTGTTAATTCGGGCAGAATTAGGACAGCCTGGGAGCTTGTTGGGAGATGATCAATTATATAATACAATTGTTACTGCACATGCTTTTGTTATAATTTTTTTTTTTGTTATACCTATTATAATTGGAGGATTTGGTAATTGATTATTGCCATTAATATTAGGGGCTCCGGATATGGCTTTTCCCCGGATGAATAATATGAGGTTTTGGTTATTACCTCCTGCTTTGTTATTATTGTTAGGTTCAGCTGCTGTGGAAGGGGGGGCTGGTACAGGATGAACAGTTTATCCTCCACTTGCTTCGAATGTTGCCCATGCAGGGGGGTCAGTGGATATAACGATTTTTTCTTTGCATTTGGCTGGTGCATCTTCTATTTTAGGTGCAGTTAATTTTATTACTACTGTAATTAATATGCGATGGTATGGAATATTGTTTGAACGTCTTCCTCTTTTTGTATGATCTATTTTTATTACTGTTATTTTGCTTTTATTATCTTTGCC
>CC6
GGGTTAAGTTTGTTAATTCGGGCAGAATTAGGACAGCCTGGGAGCTTGTTGGGAGATGATCAATTATATAATACAATTGTTACTGCACATGCTTTTGTTATAATTTTTTTTTTTGTTATACCTATTATAATTGGAGGATTTGGTAATTGATTATTGCCATTAATATTAGGGGCTCCGGATATGGCTTTTCCCCGGATGAATAATATGAGATTTTGGTTATTACCTCCTGCTTTGTTATTATTGTTAGGTTCAGCTGCTGTGGAGGGGGGGGCTGGTACAGGATGAACAGTTTATCCTCCACTTGCTTCGAATGTTGCTCATGCAGGGGGGTCAGTGGATATAACGATTTTTTCTTTGCATTTGGCTGGTGCATCTTCTATTTTAGGTGCAGTTAATTTTATTACTACTGTAATTAATATGCGATGGTATGGAATATTGTTTGAACGTCTTCCTCTTTTTGTATGATCCATTTTTATTACCGTTATTTTGCTTTTATTATCTTTGCC
>CC7
GGGTTAAGTTTGTTAATTCGGGCAGAATTAGGACAGCCTGGGAGCTTGTTGGGAGATGATCAATTATATAATACAATTGTTACTGCACATGCTTTTGTTATAATTTTTTTTTTTGTTATACCTATTATAATTGGAGGATTTGGTAATTGATTATTGCCATTAATATTAGGGGCTCCGGATATGGCTTTTCCCCGGATGAATAATATGAGGTTTTGGTTATTACCTCCTGCTTTGTTATTATTGTTAGGTTCAGCTGCTGTGGAAGGGGGGGCTGGTACAGGATGAACAGTTTATCCTCCACTTGCTTCGAATGTTGCCCATGCAGGGGGGTCAGTGGATATAACGATTTTTTCTTTGCATTTGGCTGGTGCATCTTCTATTTTAGGTGCAGTTAATTTTATTACTACTGTAATTAATATGCGATGGTATGGAATATTGTTTGAACGTCTTCCTCTTTTTGTATGATCTATTTTTATTACTGTTATTTTGCTTTTATTATCTTTGCC
>CC8
GGGTTAAGTTTGTTAATTCGGGCAGAATTAGGACAGCCTGGGAGCTTGTTGGGAGATGATCAATTATATAACACAATTGTTACTGCACATGCTTTTGTTATAATTTTTTTTTTTGTTATACCTATTATAATTGGAGGATTTGGTAATTGATTATTGCCATTAATATTAGGGGCTCCGGATATGGCTTTTCCCCGGATGAATAATATGAGATTTTGGTTATTACCTCCTGCTTTGTTATTATTGTTAGGTTCAGCTGCTGTGGAGGGGGGGGCTGGTACAGGATGAACAGTTTATCCTCCACTTGCTTCGAATGTTGCCCATGCAGGGGGGTCAGTGGATATAACGATTTTTTCTTTGCATTTGGCTGGTGCATCTTCTATTTTAGGTGCAGTTAATTTTATTACTACTGTAATTAATATGCGATGGTATGGAATATTGTTTGAACGTCTTCCTCTTTTTGTATGATCCATTTTTATTACCGTTATTTTGCTTTTATTATCTTTGCC
>CC9
GGGTTAAGTTTGTTAATTCGGGCAGAATTAGGACAGCCTGGGAGCTTGTTGGGAGATGATCAATTATATAATACAATTGTTACTGCACATGCTTTTGTTATAATTTTTTTTTTTGTTATACCTATTATAATTGGAGGATTTGGTAATTGATTATTGCCATTAATATTAGGGGCTCCGGATATGGCTTTTCCTCGGATGAATAATATGAGATTTTGGTTATTACCTCCTGCTTTGTTATTATTGTTAGGTTCAGCTGCTGTGGAGGGGGGGGCTGGTACAGGATGAACAGTTTATCCTCCACTTGCTTCGAATGTTGCCCATGCAGGGGGGTCAGTGGATATAACGATTTTTTCTTTGCATTTGGCTGGTGCATCTTCTATTTTAGGTGCAGTTAATTTTATTACTACTGTAATTAATATGCGATGGTATGGAATATTGTTTGAACGTCTTCCTCTTTTTGTATGATCCATTTTTATTACCGTTATTTTGCTTTTATTATCTTTGCC
>CC10
GGGTTAAGTTTGTTAATTCGGGCAGAATTAGGACAGCCTGGGAGCTTGTTGGGAGATGATCAATTATATAATACAATTGTTACTGCACATGCTTTTGTTATAATTTTTTTTTTTGTTATACCTATTATAATTGGAGGATTTGGTAATTGATTATTGCCATTAATATTAGGAGCTCCGGATATGGCTTTTCCCCGGATGAATAATATGAGGTTTTGGTTATTACCTCCTGCTTTGTTATTATTGTTGGGTTCAGCTGCTGTGGAAGGGGGGGCCGGTACAGGATGAACAGTTTATCCTCCACTTGCTTCGAATGTTGCCCATGCAGGGGGGTCAGTGGATATAACGATTTTTTCTTTGCATTTGGCTGGTGCATCTTCTATTTTAGGTGCAGTTAATTTTATTACTACTGTAATTAATATGCGATGGTATGGAATATTGTTTGAACGTCTTCCTCTTTTTGTATGATCTATTTTTATTACTGTTATTTTGCTTTTATTATCTTTGCC
>CC12
GGGTTAAGTTTGTTAATTCGGGCAGAATTAGGACAGCCTGGGAGTTTGTTGGGAGATGATCAATTATATAATACAATTGTTACTGCACATGCTTTTGTTATAATTTTTTTTTTTGTTATACCTATTATAATTGGAGGATTTGGTAATTGATTATTGCCATTAATATTAGGAGCTCCGGATATGGCTTTTCCCCGGATGAATAATATGAGATTTTGGTTATTACCTCCTGCTTTGTTATTATTGTTAGGTTCAGCTGCTGTGGAAGGGGGGGCTGGTACAGGATGAACAGTTTATCCTCCACTTGCCTCGAATGTTGCCCATGCAGGGGGGTCAGTGGATATAACGATTTTTTCTTTGCATTTGGCTGGTGCATCTTCTATTTTAGGTGCAGTTAATTTTATTACTACTGTAATTAATATGCGATGGTATGGAATATTGTTTGAACGTCTTCCTCTTTTTGTATGATCTATTTTTATTACTGTTATTTTGCTTTTATTATCTTTGCC
>CC13
GGGTTAAGTTTGTTAATTCGGGCAGAATTAGGACAGCCTGGGAGCTTGTTGGGAGATGATCAATTATATAATACAATTGTTACTGCACATGCTTTTGTTATAATTTTTTTTTTTGTCATACCTATTATAATTGGAGGATTTGGTAATTGATTATTGCCATTAATATTAGGGGCTCCGGATATGGCTTTTCCTCGGATGAATAATATGAGATTTTGGTTATTACCTCCTGCTTTGTTATTATTGTTAGGTTCAGCTGCTGTGGAGGGGGGGGCTGGTACAGGATGAACAGTTTATCCTCCACTTGCTTCGAATGTTGCCCATGCAGGGGGGTCAGTGGATATAACGATTTTTTCTTTGCATTTGGCTGGTGCATCTTCTATTTTAGGTGCAGTTAATTTTATTACTACTGTAATTAATATGCGATGGTATGGAATATTGTTTGAACGTCTTCCTCTTTTTGTATGGTCCATTTTTATTACCGTTATTTTGCTTTTATTATCTTTGCC
>CC14
GGGTTAAGTCTGTTAATTCGGGCAGAATTAGGACAGCCTGGGAGCTTGTTGGGAGATGATCAATTATATAATACAATTGTTACTGCACATGCTTTTGTTATAATTTTTTTTTTTGTTATACCTATTATAATTGGAGGATTTGGTAATTGATTATTGCCATTAATATTAGGGGCTCCGGATATGGCTTTTCCTCGGATGAATAATATGAGATTTTGGTTATTACCTCCTGCTTTGTTATTATTGTTGGGTTCAGCTGCTGTGGAGGGGGGGGCTGGTACAGGATGAACAGTTTATCCTCCGCTTGCTTCGAATGTTGCCCATGCAGGGGGGTCAGTGGATATAACGATTTTTTCTTTGCATTTGGCTGGTGCATCTTCTATTTTAGGTGCAGTTAATTTTATTACTACTGTAATTAATATGCGATGGTATGGAATATTGTTTGAACGTCTTCCTCTTTTTGTATGATCCATTTTTATTACCGTTATTTTGCTTTTATTATCTTTGCC
>CC15
GGGTTAAGTTTGTTAATTCGGGCAGAATTAGGACAGCCTGGGAGCTTGTTGGGAGATGATCAATTATATAATACAATTGTTACTGCACATGCTTTTGTTATAATTTTTTTTTTTGTTATACCTATTATAATTGGAGGATTTGGTAATTGATTATTGCCATTAATATTAGGGGCTCCGGATATGGCTTTTCCCCGGATGAATAATATGAGATTTTGGTTATTACCTCCTGCTTTGTTATTATTGTTAGGTTCAGCTGCTGTGGAGGGGGGGGCTGGTACAGGATGAACAGTTTATCCTCCACTTGCTTCGAATGTTGCCCATGCAGGGGGGTCAGTGGATATAACGATTTTTTCTTTGCATTTGGCTGGTGCATCTTCTATTTTAGGTGCAGTTAATTTTATTACTACTGTAATTAATATGCGATGGTATGGAATATTGTTTGAACGTCTTCCTCTTTTTGTATGATCCATTTTTATTACCGTTATTTTGCTTTTATTATCTTTGCC
>CC16
GGGTTAAGTTTGTTAATTCGGGCAGAATTAGGACAGCCTGGGAGCTTGTTGGGAGATGATCAATTATATAATACAATTGTTACTGCACATGCTTTTGTTATAATTTTTTTTTTTGTTATACCTATTATAATTGGAGGATTTGGTAATTGATTATTGCCATTAATATTAGGGGCTCCGGATATGGCTTTTCCCCGGATGAATAATATGAGGTTTTGATTATTACCTCCTGCTTTGTTATTATTGTTGGGTTCAGCTGCTGTGGAAGGGGGGGCTGGTACAGGATGAACAGTTTACCCTCCACTTGCTTCGAATGTTGCTCATGCAGGGGGGTCAGTGGATATAACGATTTTTTCTTTGCATTTGGCTGGTGCATCTTCTATTTTAGGTGCAGTTAATTTTATTACTACTGTAATTAATATGCGATGGTATGGAATATTGTTTGAACGTCTTCCTCTTTTTGTATGATCTATTTTTATTACTGTTATTTTGCTTTTATTATCTTTGCC
>CC18
GGGTTAAGTTTGTTAATTCGGGCAGAATTAGGACAGCCTGGGAGCTTGTTGGGAGATGATCAATTATATAATACAATTGTTACTGCACATGCTTTTGTTATAATTTTTTTTTTTGTTATACCTATTATAATTGGAGGATTTGGTAATTGATTATTGCCATTAATATTAGGGGCTCCGGATATGGCTTTTCCTCGGATGAATAATATGAGATTTTGGTTATTACCTCCTGCTTTGTTATTATTGTTAGGTTCAGCTGCTGTGGAGGGGGGGGCTGGTACAGGATGAACAGTTTATCCTCCACTTGCTTCGAATGTTGCCCATGCAGGGGGGTCAGTGGATATAACGATTTTTTCTTTGCATTTGGCTGGTGCATCTTCTATTTTAGGTGCAGTTAATTTTATTACTACTGTAATTAATATGCGATGGTATGGAATATTGTTTGAACGTCTTCCTCTTTTTGTATGATCCATTTTTATTACCGTTATTTTGCTTTTATTATCTTTGCC
>CC19
GGGTTAAGTTTGTTAATTCGGGCAGAATTAGGACAGCCTGGGAGCTTGTTGGGAGATGATCAATTATATAATACAATTGTTACTGCACATGCTTTTGTTATAATTTTTTTTTTTGTTATACCTATTATAATTGGAGGATTTGGTAATTGATTATTGCCATTAATATTAGGGGCTCCGGATATGGCTTTTCCCCGGATGAATAATATGAGGTTTTGGTTATTACCTCCTGCTTTGTTATTATTGTTAGGTTCAGCTGCTGTGGAAGGGGGGGCTGGTACAGGATGAACAGTTTATCCTCCACTTGCTTCGAATGTTGCCCATGCAGGGGGGTCAGTGGATATAACGATTTTTTCTTTGCATTTGGCTGGTGCATCTTCTATTTTAGGTGCAGTTAATTTTATTACTACTGTAATTAATATGCGATGGTATGGAATATTGTTTGAACGTCTTCCTCTTTTTGTATGATCTATTTTTATTACTGTTATTTTGCTTTTATTATCTTTGCC
>CC20
GGGTTAAGTTTGTTAATTCGGGCAGAATTAGGACAGCCTGGGAGCTTGTTGGGAGATGATCAATTATATAATACAATTGTTACTGCACATGCTTTTGTTATAATTTTTTTTTTTGTTATACCTATTATAATTGGAGGATTTGGTAATTGATTATTGCCATTAATATTAGGGGCTCCGGATATGGCTTTTCCCCGGATGAATAATATGAGGTTTTGGTTATTACCTCCTGCTTTGTTATTATTGTTAGGTTCAGCTGCTGTGGAGGGGGGGGCTGGTACAGGATGAACAGTTTATCCTCCACTTGCTTCGAATGTTGCCCATGCAGGGGGGTCAGTGGATATAACGATTTTTTCTTTGCATTTGGCTGGTGCATCTTCTATTTTAGGTGCAGTTAATTTTATTACTACTGTAATTAATATGCGATGGTATGGAATATTGTTTGAACGTCTTCCTCTTTTTGTATGATCCATTTTTATTACCGTTATTTTGCTTTTATTATCTTTGCC
>CC21
GGGTTAAGTTTGTTAATTCGGGCAGAATTAGGACAGCCTGGGAGCTTGTTGGGAGATGATCAATTATATAATACAATTGTTACTGCACATGCTTTTGTTATAATTTTTTTTTTTGTTATACCTATTATAATTGGAGGATTTGGTAATTGATTATTGCCATTAATATTAGGGGCTCCGGATATGGCTTTTCCTCGGATGAATAATATGAGATTTTGGTTATTACCTCCTGCTTTGTTATTATTGTTAGGTTCAGCTGCTGTGGAGGGGGGGGCTGGTACAGGATGAACAGTTTATCCTCCACTTGCTTCGAATGTTGCCCATGCAGGGGGGTCAGTGGATATAACGATTTTTTCTTTGCATTTGGCTGGTGCATCTTCTATTTTAGGTGCAGTTAATTTTATTACTACTGTAATTAATATGCGATGGTATGGAATATTGTTTGAACGTCTTCCTCTTTTTGTATGATCCATTTTTATTACCGTTATTTTGCTTTTATTATCTTTGCC
>LO1
GGGTTAAGTTTGTTAATTCGGGCAGAATTAGGGCAGCCTGGGAGCTTGTTGGGAGATGATCAATTATATAATACAATTGTTACTGCACATGCTTTTGTTATAATTTTTTTTTTTGTTATACCTATTATAATTGGAGGATTTGGTAATTGATTATTGCCATTAATATTAGGGGCTCCGGATATGGCTTTCCCCCGGATGAATAATATGAGGTTTTGGTTATTGCCTCCTGCTTTGTTATTATTGTTAGGTTCAGCTGCTGTGGAAGGGGGGGCTGGTACAGGATGAACAGTTTATCCTCCACTTGCTTCGAATGTTGCCCATGCAGGGGGGTCAGTGGATATAACGATTTTTTCTTTGCATTTGGCTGGTGCGTCTTCTATTTTAGGTGCAGTTAATTTTATTACTACTGTAATTAATATGCGATGGTATGGAATATTGTTTGAACGTCTTCCTCTTTTTGTATGATCTATTTTTATTACTGTTATTTTGCTTTTATTATCTTTGCC
>LO2
GGGTTAAGTTTGTTAATTCGGGCAGAATTAGGACAGCCTGGGAGTTTGTTGGGAGATGATCAATTATATAATACAATTGTTACTGCACATGCTTTTGTTATAATTTTTTTTTTTGTTATACCTATTATAATTGGAGGATTTGGTAATTGATTATTGCCATTAATATTAGGGGCTCCGGATATGGCTTTTCCCCGGATGAATAATATGAGATTTTGGTTATTACCTCCTGCTTTGTTATTATTGTTAGGTTCAGCTGCTGTGGAGGGGGGGGCTGGTACAGGATGAACAGTTTATCCTCCACTTGCTTCGAATGTTGCCCATGCAGGGGGGTCAGTGGATATAACGATTTTTTCTTTGCATTTGGCTGGTGCATCTTCTATTTTAGGTGCAGTTAATTTTATTACTACTGTAATTAATATGCGATGGTATGGAATATTGTTTGAACGTCTTCCTCTTTTTGTATGATCTATTTTTATTACCGTTATTTTGCTTTTATTATCTTTGCC
>LO3
GGGTTAAGTTTGTTAATTCGGGCAGAATTAGGACAGCCTGGGAGCTTGTTGGGAGATGATCAATTATATAATACAATTGTTACTGCACATGCTTTTGTTATAATTTTTTTTTTTGTTATACCTATTATAATTGGAGGATTTGGTAATTGATTATTGCCATTAATATTAGGGGCTCCGGATATGGCTTTCCCCCGGATGAATAATATGAGATTTTGGTTATTACCTCCTGCTTTGTTATTATTGTTAGGTTCAGCTGCTGTGGAGGGGGGGGCTGGTACAGGATGAACAGTTTATCCTCCACTTGCTTCGAATGTTGCCCATGCAGGGGGGTCAGTGGATATAACGATTTTTTCTTTGCATTTGGCTGGTGCATCTTCTATTTTAGGTGCAGTTAATTTTATTACTACTGTAATTAATATGCGATGGTATGGAATATTGTTTGAACGTCTTCCTCTTTTTGTATGATCCATTTTTATTACCGTTATTTTGCTTTTATTATCTTTGCC
>LO5
GGGTTAAGTTTGTTAATTCGGGCAGAATTAGGACAGCCTGGGAGCTTGTTGGGAGATGATCAATTATATAATACAATTGTTACTGCACATGCTTTTGTTATAATTTTTTTTTTTGTTATACCTATTATAATTGGAGGATTTGGTAATTGATTATTGCCATTAATATTAGGGGCTCCGGATATGGCTTTTCCCCGGATGAATAATATGAGGTTTTGGTTATTACCTCCTGCTTTGTTATTATTGTTAGGTTCAGCTGCTGTGGAAGGGGGGGCTGGTACAGGATGAACAGTTTATCCTCCACTTGCTTCGAATGTTGCCCATGCAGGGGGGTCAGTGGATATAACGATTTTTTCTTTGCATTTGGCTGGTGCATCTTCTATTTTAGGTGCAGTTAATTTTATTACTACTGTAATTAATATGCGATGGTATGGAATATTGTTTGAACGTCTTCCTCTTTTTGTATGATCTATTTTTATTACTGTTATTTTGCTTTTATTATCTTTGCC
>LO6
GGGTTAAGTTTGTTAATTCGGGCAGAATTAGGACAGCCTGGGAGCTTGTTGGGAGATGATCAATTATATAATACAATTGTTACTGCACATGCTTTTGTTATAATTTTTTTTTTTGTTATACCTATTATAATTGGAGGATTTGGTAATTGATTATTGCCATTAATATTAGGGGCTCCGGATATGGCTTTTCCCCGGATGAATAATATGAGATTTTGGTTATTACCTCCTGCTTTGTTATTATTGTTAGGTTCAGCTGCTGTGGAGGGGGGGGCTGGTACAGGATGAACAGTTTATCCTCCACTTGCTTCGAATGTTGCCCATGCAGGGGGGTCAGTGGATATAACGATTTTTTCTTTGCATTTGGCTGGTGCATCCTCTATTTTAGGTGCAGTTAATTTTATTACTACTGTAATTAATATGCGATGGTATGGAATATTGTTTGAACGTCTTCCTCTTTTTGTATGATCCATTTTTATTACCGTTATTTTGCTTTTATTATCTTTGCC
>LO7
GGGTTAAGTTTGTTAATTCGGGCAGAATTAGGACAGCCTGGGAGCTTGTTGGGAGATGATCAATTATATAATACAATTGTTACTGCACATGCTTTTGTTATAATTTTTTTTTTTGTTATACCTATTATAATTGGAGGATTTGGTAATTGATTATTGCCATTAATATTAGGGGCTCCGGATATGGCTTTTCCCCGGATGAATAATATGAGATTTTGGTTATTACCTCCTGCTTTGTTATTATTGTTAGGTTCAGCTGCTGTGGAGGGGGGGGCTGGTACAGGATGAACAGTTTATCCTCCACTTGCTTCGAATGTTGCCCATGCAGGGGGGTCAGTGGATATAACGATTTTTTCTTTGCATTTGGCTGGTGCATCTTCTATTTTAGGTGCAGTTAATTTTATTACTACTGTAATTAATATGCGATGGTATGGAATATTGTTTGAACGTCTTCCTCTTTTTGTATGATCTATTTTTATTACCGTTATTTTGCTTTTATTATCTTTGCC
>LO8
GGGTTAAGTTTGTTAATTCGGGCAGAATTAGGACAGCCTGGGAGCTTGTTGGGAGATGATCAATTATATAATACAATTGTTACTGCACATGCTTTTGTTATAATTTTTTTTTTTGTTATACCTATTATAATTGGAGGATTTGGTAATTGATTATTGCCATTAATATTAGGGGCTCCGGATATGGCTTTTCCCCGGATGAATAATATGAGGTTTTGGTTATTACCTCCTGCTTTGTTATTATTGTTAGGTTCAGCTGCTGTGGAAGGGGGGGCTGGTACAGGATGAACAGTTTATCCTCCACTTGCTTCGAATGTTGCCCATGCAGGGGGGTCAGTGGATATAACGATTTTTTCTTTGCATTTGGCTGGTGCATCTTCTATTTTAGGTGCAGTTAATTTTATTACTACTGTAATTAATATGCGATGGTATGGAATATTGTTTGAACGTCTTCCTCTTTTTGTATGATCTATTTTTATTACTGTTATTTTGCTTTTATTATCTTTGCC
>LO9
GGGTTAAGTTTGTTAATTCGGGCAGAATTAGGACAGCCTGGGAGCTTGTTGGGAGATGATCAATTATATAATACAATTGTTACTGCACATGCTTTTGTTATAATTTTTTTTTTTGTTATACCTATTATAATTGGAGGATTTGGTAATTGATTATTGCCATTAATATTAGGGGCTCCGGATATGGCTTTTCCCCGGATGAATAATATGAGGTTTTGGTTATTACCTCCTGCTTTGTTATTATTGTTAGGTTCAGCTGCTGTGGAAGGGGGGGCTGGTACAGGATGAACAGTTTATCCTCCACTTGCTTCGAATGTTGCCCATGCAGGGGGGTCAGTGGATATAACGATTTTTTCTTTGCATTTGGCTGGTGCATCTTCTATTTTAGGTGCAGTTAATTTTATTACTACTGTAATTAATATGCGATGGTATGGGATATTGTTTGAACGTCTTCCTCTTTTTGTATGATCTATTTTTATTACTGTTATTTTGCTTTTATTATCTTTGCC
>LO10
GGGTTAAGTTTGTTAATTCGGGCAGAATTAGGACAGCCTGGGAGCTTGTTGGGAGATGATCAATTATATAATACAATTGTTACTGCACATGCTTTTGTTATAATTTTTTTTTTTGTTATACCTATTATAATTGGAGGATTTGGTAATTGATTATTGCCATTAATATTAGGGGCTCCGGATATGGCTTTTCCCCGGATGAATAATATGAGGTTTTGGTTATTACCTCCTGCTTTGTTATTATTGTTAGGTTCAGCTGCTGTGGAAGGGGGGGCTGGTACAGGATGAACAGTTTATCCTCCACTTGCTTCGAATGTTGCCCATGCAGGGGGGTCAGTGGATATAACGATTTTTTCTTTGCATTTGGCTGGTGCATCTTCTATTTTAGGTGCAGTTAATTTTATTACTACTGTAATTAATATGCGATGGTATGGAATATTGTTTGAACGTCTTCCTCTTTTTGTATGATCTATTTTTATTACTGTTATTTTGCTTTTATTATCTTTGCC
>LO12
GGGTTAAGTTTGTTAATTCGGGCAGAATTAGGACAGCCTGGGAGCTTGTTGGGAGATGATCAATTATATAATACAATTGTTACTGCACATGCTTTTGTTATAATTTTTTTTTTTGTTATACCTATTATAATTGGAGGATTTGGTAATTGATTATTGCCATTAATATTAGGGGCTCCGGATATGGCTTTTCCCCGGATGAATAATATGAGGTTTTGGTTATTACCTCCTGCTTTGTTATTATTGTTAGGTTCAGCTGCTGTGGAAGGGGGGGCTGGTACAGGATGAACAGTTTATCCTCCACTTGCTTCGAATGTTGCCCATGCAGGGGGGTCAGTGGATATAACGATTTTTTCTTTGCATTTGGCTGGTGCATCTTCTATTTTAGGTGCAGTTAATTTTATTACTACTGTAATTAATATGCGATGGTATGGAATATTGTTTGAACGTCTTCCTCTTTTTGTATGATCTATTTTTATTACTGTTATTTTGCTTTTATTATCTTTGCC
>LO13
GGGTTAAGTTTGTTAATTCGGGCAGAATTAGGACAGCCTGGGAGCTTGTTGGGAGATGATCAATTATATAATACAATTGTTACTGCACATGCTTTTGTTATAATTTTTTTTTTTGTTATACCTATTATAATTGGAGGATTTGGTAATTGATTATTGCCATTAATATTAGGGGCTCCGGATATGGCTTTTCCCCGGATGAATAATATGAGATTTTGGTTATTACCTCCTGCTTTGTTATTATTGTTAGGTTCAGCTGCTGTGGAGGGGGGGGCTGGTACAGGATGAACAGTTTATCCTCCACTTGCTTCGAATGTTGCCCATGCAGGGGGGTCAGTGGATATAACGATTTTTTCTTTGCATTTGGCTGGTGCATCTTCTATTTTAGGTGCAGTTAATTTTATTACTACTGTAATTAATATGCGATGGTATGGAATATTGTTTGAACGTCTTCCTCTTTTTGTATGATCTATTTTTATTACCGTTATTTTGCTTTTATTATCTTTGCC
>LO14
GGGTTAAGTTTGTTAATTCGGGCAGAATTAGGACAGCCTGGGAGCTTGTTGGGAGATGATCAATTATATAATACAATTGTTACTGCACATGCTTTTGTTATAATTTTTTTTTTTGTTATACCTATTATAATTGGAGGATTTGGTAATTGATTATTGCCATTAATATTAGGGGCTCCGGATATGGCTTTCCCCCGGATGAATAATATGAGGTTTTGGTTATTACCTCCTGCTTTGTTATTATTGTTAGGTTCAGCTGCTGTGGAAGGGGGGGCTGGTACAGGATGAACAGTTTATCCTCCACTTGCTTCGAATGTTGCCCATGCAGGGGGGTCAGTGGATATAACGATTTTTTCTTTGCATTTGGCTGGTGCATCTTCTATTTTAGGTGCAGTTAATTTTATTACTACTGTGATTAATATGCGATGGTATGGAATATTGTTTGAACGTCTTCCTCTTTTTGTATGATCTATTTTTATTACTGTTATTTTGCTTTTATTATCTTTGCC
>LO15
GGGTTAAGTTTGTTAATTCGGGCAGAATTAGGACAGCCTGGGAGCTTGTTGGGAGATGATCAATTATATAATACAATTGTTACTGCACATGCTTTTGTTATAATTTTTTTTTTTGTTATACCTATTATAATTGGAGGATTTGGTAATTGATTATTGCCATTAATATTAGGGGCTCCGGATATGGCTTTTCCCCGGATGAATAATATGAGGTTTTGGTTATTACCTCCTGCTTTGTTATTATTGTTAGGTTCAGCTGCTGTGGAAGGGGGGGCTGGTACAGGATGAACAGTTTATCCTCCACTTGCTTCGAATGTTGCCCATGCAGGGGGGTCAGTGGATATAACGATTTTTTCTTTGCATTTGGCTGGTGCATCTTCTATTTTAGGTGCAGTTAATTTTATTACTACTGTAATTAATATGCGATGGTATGGAATATTGTTTGAACGTCTTCCTCTTTTTGTATGATCTATTTTTATTACTGTTATTTTGCTTTTATTATCTTTGCC
>LO16
GGGTTAAGTTTGTTAATTCGGGCAGAATTAGGACAGCCTGGGAGCTTGTTGGGAGATGATCAATTATATAATACAATTGTTACTGCACATGCTTTTGTTATAATTTTTTTTTTTGTTATACCTATTATAATTGGAGGATTTGGTAATTGATTATTGCCATTAATATTAGGGGCTCCGGATATGGCTTTTCCTCGGATGAATAATATGAGATTTTGGTTATTACCTCCTGCTTTGTTATTATTGTTAGGTTCAGCTGCTGTGGAGGGGGGGGCTGGTACAGGATGAACAGTTTATCCTCCACTTGCTTCGAATGTTGCCCATGCAGGGGGGTCAGTGGATATAACGATTTTTTCTTTGCATTTGGCTGGTGCATCTTCTATTTTAGGTGCAGTTAATTTTATTACTACTGTAATTAATATGCGATGGTATGGAATATTGTTTGAACGTCTTCCTCTTTTTGTATGATCCATTTTTATTACCGTTATTTTGCTTTTATTATCTTTGCC
>LO17
GGGTTAAGTTTGTTAATTCGGGCAGAATTAGGACAGCCTGGGAGCTTGTTAGGAGATGATCAATTATATAATACAATTGTTACTGCACATGCTTTTGTTATAATTTTTTTTTTTGTTATACCTATTATAATTGGAGGATTTGGTAATTGATTATTGCCATTAATATTAGGGGCTCCGGATATGGCTTTTCCCCGGATGAATAATATGAGATTTTGGTTATTACCTCCTGCTTTGTTATTATTGTTAGGTTCAGCTGCTGTGGAGGGGGGGGCTGGTACAGGATGAACAGTTTATCCTCCACTTGCTTCGAATGTTGCCCATGCAGGGGGGTCAGTGGATATAACGATTTTTTCTTTGCATTTGGCTGGTGCATCTTCTATTTTAGGTGCAGTTAATTTTATTACTACTGTAATTAATATGCGATGGTATGGAATATTGTTTGAACGTCTTCCTCTTTTTGTATGATCTATTTTTATTACCGTTATTTTGCTTTTATTATCTTTGCC
>LO18
GGGTTAAGTTTGTTAATTCGGGCAGAATTAGGACAGCCTGGGAGCTTGTTGGGAGATGATCAATTATATAATACAATTGTTACTGCACATGCTTTTGTTATAATTTTTTTTTTTGTTATACCTATTATAATTGGAGGATTTGGTAATTGATTATTGCCATTAATATTAGGGGCTCCGGATATGGCTTTCCCCCGGATGAATAATATGAGGTTTTGGTTATTACCTCCTGCTTTGTTATTATTGTTAGGTTCAGCTGCTGTGGAAGGGGGGGCTGGTACGGGATGAACAGTTTATCCTCCACTTGCTTCGAATGTTGCCCATGCAGGGGGGTCAGTGGATATAACGATTTTTTCTTTGCATTTGGCTGGTGCATCCTCTATTTTAGGTGCAGTTAATTTTATTACTACTGTAATTAATATGCGATGGTATGGAATATTGTTTGAACGTCTTCCTCTTTTTGTATGATCTATTTTTATTACTGTTATTTTGCTTTTATTATCTTTGCC
>LO19
GGGTTAAGTTTGTTAATTCGGGCAGAATTAGGACAGCCTGGGAGCTTGTTGGGAGATGATCAATTATATAATACAATTGTTACTGCACATGCTTTTGTTATAATTTTTTTTTTTGTTATACCTATTATAATTGGAGGATTTGGTAATTGATTATTGCCATTAATATTAGGGGCTCCGGATATGGCTTTTCCCCGGATGAATAATATGAGATTTTGGTTATTACCTCCTGCTTTGTTATTATTGTTAGGTTCAGCTGCTGTGGAGGGGGGGGCTGGTACAGGATGAACAGTTTATCCTCCACTTGCTTCGAATGTTGCCCATGCAGGGGGGTCAGTGGATATAACGATTTTTTCTTTGCATTTGGCTGGTGCATCTTCTATTTTAGGTGCAGTTAATTTTATTACTACTGTAATTAATATGCGATGGTATGGAATATTGTTTGAACGTCTTCCTCTTTTTGTATGATCTATTTTTATTACCGTTATTTTGCTTTTATTATCTTTGCC
>POR3
GGGTTAAGTTTGTTAATTCGGGCAGAATTAGGACAGCCTGGGAGCTTGTTGGGAGATGATCAATTATATAATACAATTGTTACTGCACATGCTTTTGTTATAATTTTTTTTTTTGTTATACCTATTATAATTGGAGGATTTGGTAATTGATTATTGCCATTAATATTAGGGGCTCCGGATATGGCTTTTCCCCGGATGAATAATATGAGGTTTTGGTTATTACCTCCTGCTTTGTTATTATTGTTAGGTTCAGCTGCTGTGGAAGGGGGGGCTGGTACAGGATGAACAGTTTATCCTCCACTTGCTTCGAATGTTGCCCATGCAGGGGGGTCAGTGGATATAACGATTTTTTCTTTGCATTTGGCTGGTGCATCTTCTATTTTAGGTGCAGTTAATTTTATTACTACCGTAATTAATATGCGATGGTATGGAATATTGTTTGAACGTCTTCCTCTTTTTGTATGATCTATTTTTATTACTGTTATTTTGCTTTTATTATCTTTGCC
>POR4
GGGTTAAGTTTGTTAATTCGGGCAGAATTAGGACAGCCTGGGAGCTTGTTGGGAGATGATCAATTATATAATACAATTGTTACTGCACATGCTTTTGTTATAATTTTTTTTTTTGTTATACCTATTATAATTGGAGGATTTGGTAATTGATTATTGCCATTAATATTAGGGGCTCCGGATATGGCTTTTCCCCGGATGAATAATATGAGGTTTTGGTTATTACCTCCTGCTTTGTTATTATTGTTAGGTTCAGCTGCTGTGGAAGGGGGGGCTGGTACAGGATGAACAGTTTATCCTCCACTTGCTTCGAATGTTGCCCATGCAGGGGGGTCAGTGGATATAACGATTTTTTCTTTGCATTTGGCTGGTGCATCTTCTATTTTAGGTGCAGTTAATTTTATTACTACTGTAATTAATATGCGATGGTATGGAATATTGTTTGAACGTCTTCCTCTTTTTGTATGATCTATTTTTATTACTGTTATTTTGCTTTTATTATCTTTGCC
>POR5
GGGTTAAGTTTGTTAATTCGGGCAGAATTAGGACAGCCTGGGAGCTTGTTGGGAGATGATCAATTATATAATACAATTGTTACTGCACATGCTTTTGTTATAATTTTTTTTTTTGTTATACCTATTATAATTGGAGGATTTGGTAATTGATTATTGCCATTAATATTAGGGGCTCCGGATATGGCTTTTCCCCGGATGAATAATATGAGGTTTTGGTTATTACCTCCTGCTTTGTTATTATTGTTGGGTTCAGCTGCTGTGGAAGGGGGGGCTGGTACAGGATGAACAGTTTATCCTCCACTTGCTTCGAATGTTGCCCATGCAGGGGGGTCAGTGGATATAACGATTTTTTCTTTGCATTTGGCTGGTGCATCTTCTATTTTAGGTGCAGTTAATTTTATTACTACTGTAATTAATATGCGATGGTATGGAATATTGTTTGAACGTCTTCCTCTTTTTGTATGATCTATTTTTATTACTGTTATTTTGCTTTTATTATCTTTGCC
>POR6
GGGTTAAGTTTGTTAATTCGGGCAGAATTAGGACAGCCTGGGAGCTTGTTGGGAGATGATCAATTATATAATACAATTGTTACTGCACATGCTTTTGTTATAATTTTTTTTTTTGTTATACCTATTATAATTGGAGGATTTGGTAATTGATTATTGCCATTAATATTAGGGGCTCCGGATATGGCTTTTCCCCGGATGAATAATATGAGGTTTTGGTTATTACCTCCTGCTTTGTTATTATTGTTAGGTTCAGCTGCTGTGGAAGGGGGGGCTGGTACAGGATGAACAGTTTATCCTCCACTTGCTTCGAATGTTGCCCATGCAGGGGGGTCAGTGGATATAACGATTTTTTCTTTGCATTTGGCTGGTGCATCTTCTATTTTAGGTGCAGTTAATTTTATTACTACTGTAATTAATATGCGATGGTATGGAATATTGTTTGAACGTCTTCCTCTTTTTGTATGATCTATTTTTATTACTGTTATTTTGCTTTTATTATCTTTGCC
>POR7
GGGTTAAGTTTGTTAATTCGGGCAGAATTAGGACAGCCTGGGAGCTTGTTGGGAGATGATCAATTATATAATACAATTGTTACTGCACATGCTTTTGTTATAATTTTTTTTTTTGTTATACCTATTATAATTGGAGGATTTGGTAATTGATTATTGCCATTAATATTAGGGGCTCCGGATATGGCTTTTCCTCGGATGAATAATATGAGATTTTGGTTATTACCTCCTGCTTTGTTATTATTGTTAGGTTCAGCTGCTGTGGAGGGGGGGGCTGGTACAGGATGAACAGTTTATCCTCCACTTGCTTCGAATGTTGCCCATGCAGGAGGGTCAGTGGATATAACGATTTTTTCTTTGCATTTGGCTGGTGCATCTTCTATTTTAGGTGCAGTTAATTTTATTACTACTGTGATTAATATGCGATGGTATGGAATATTGTTTGAACGTCTTCCTCTTTTTGTATGATCCATTTTTATTACCGTTATTTTGCTTTTATTATCTTTGCC
>POR8
GGGTTAAGTTTGTTAATTCGGGCAGAATTAGGACAGCCTGGGAGCTTGTTGGGAGATGATCAATTATATAATACAATTGTTACTGCACATGCTTTTGTTATAATTTTTTTTTTTGTTATACCTATTATAATTGGAGGATTTGGTAATTGATTATTGCCATTAATATTAGGGGCTCCGGATATGGCTTTTCCCCGGATGAATAATATGAGGTTTTGGTTATTACCTCCTGCTTTGTTATTATTGTTAGGTTCAGCTGCTGTGGAAGGGGGGGCTGGTACAGGATGAACAGTTTATCCTCCACTTGCTTCGAATGTTGCCCATGCAGGGGGGTCAGTGGATATAACGATTTTTTCTTTGCATTTGGCTGGTGCATCTTCTATTTTAGGTGCAGTTAATTTTATTACTACTGTAATTAATATGCGATGGTATGGAATATTGTTTGAACGTCTTCCTCTTTTTGTATGATCTATTTTTATTACTGTTATTTTGCTTTTATTATCTTTGCC
>POR9
GGGTTAAGTTTGTTAATTCGGGCAGAATTAGGACAGCCTGGGAGCTTGTTGGGAGATGATCAATTATATAATACAATTGTTACTGCACATGCTTTTGTTATAATTTTTTTTTTTGTTATACCTATTATAATTGGAGGATTTGGTAATTGATTATTGCCATTAATATTAGGGGCTCCGGATATGGCTTTTCCTCGGATGAATAATATGAGATTTTGGTTATTACCTCCTGCTTTGTTATTATTGTTAGGTTCAGCTGCTGTGGAGGGGGGGGCTGGTACAGGATGAACAGTTTATCCTCCACTTGCTTCGAATGTTGCCCATGCAGGGGGGTCAGTGGATATAACGATTTTTTCTTTGCATTTGGCTGGTGCATCTTCTATTTTAGGTGCAGTTAATTTTATTACTACTGTAATTAATATGCGATGGTATGGAATATTGTTTGAACGTCTTCCTCTTTTTGTATGATCCATTTTTATTACCGTTATTTTGCTTTTATTATCTTTGCC
>MRL_PN1
GGGTTAAGTTTGTTAATTCGGGCAGAATTAGGACAGCCTGGGAGCTTGTTGGGAGATGATCAATTATATAATACAATTGTTACTGCACATGCTTTTGTTATAATTTTTTTTTTTGTTATACCTATTATAATTGGAGGATTTGGTAATTGATTATTGCCATTAATATTAGGGGCTCCGGATATGGCTTTTCCTCGGATGAATAATATGAGATTTTGGTTATTACCTCCTGCTTTGTTATTATTGTTAGGTTCAGCTGCTGTGGAGGGGGGGGCTGGTACAGGATGAACAGTTTATCCTCCACTTGCTTCGAATGTTGCCCATGCAGGGGGGTCAGGGGATATAACGATTTTTTCTTTGCATTTGGCTGGTGCATCTTCTATTTTAGGTGCAGTTAATTTTATTACTACTGTAATTAATATGCGATGGTATGGAATATTGTTTGAACGTCTTCCTCTTTTTGTATGATCTATTTTTATTACCGTTATTTTGCTTTTATTATCTTTGCC
