# Supplementary material for: Meta-analysis of northeast Atlantic marine taxa shows contrasting phylogeographic patterns following post-LGM expansions
Source: PeerJ. 2018 Sep 28;6:e5684. doi: 10.7717/peerj.5684 (PMC6166638; doi:10.7717/peerj.5684)
Supplement: Supplemental Information 2 [file peerj-06-5684-s006.zip › owenia_fusiformis_lineage3.fasta]

>LA1
GGCTTAAGTTTGTTGATTCGAGCAGAGTTGGGGCAGCCTGGGAGACTGTTGGGGGATGATCAGTTATATAATACTATTGTGACTGCTCATGCGTTTGTTATAATTTTTTTCTTCGTTATACCGATTATGATTGGGGGATTCGGTAATTGACTTTTACCTTTGATATTGGGGGCTCCTGATATAGCGTTTCCTCGAATAAACAATATGAGATTTTGATTGTTGCCGCCTGCTTTATTGTTATTGTTGGGATCGGCAGCTGTTGAAGGGGGGGCTGGGACTGGATGAACTGTGTATCCTCCGTTGTCCTCTAATGTGGCTCATGCTGGTGGTTCAGTTGATATAACCATTTTTTCTTTACATTTAGCTGGTGCTTCTTCTATTTTGGGTGCAGTTAACTTTATTACTACAGTCATTAATATGCGATGATATGGCATATTGTTTGAACGTCTCCCTTTATTTGTGTGATCTATTTTTATTACAGTGATTTTGCTTTTATTGTCATTACC
>LA2
GGCTTAAGTTTGTTGATTCGAGCAGAGTTGGGGCAGCCTGGGAGACTGTTGGGGGATGATCAGTTATATAATACTATTGTGACTGCTCATGCGTTTGTTATAATTTTTTTCTTCGTTATACCGATCATGATTGGGGGATTCGGTAATTGACTTTTACCTTTGATATTGGGGGCTCCTGATATAGCGTTTCCTCGAATAAACAATATGAGATTTTGATTGTTGCCGCCTGCTTTATTGTTATTGTTGGGATCGGCAGCTGTTGAAGGGGGGGCTGGGACTGGATGAACTGTGTATCCTCCGTTGTCCTCTAATGTGGCTCATGCTGGTGGTTCAGTTGATATAACCATTTTTTCTTTACATTTAGCTGGTGCTTCTTCTATTTTGGGTGCAGTTAATTTTATTACTACAGTCATTAATATGCGATGATATGGCATATTGTTTGAACGTCTCCCTTTATTTGTGTGATCTATTTTTATTACAGTGATTTTGCTTTTATTGTCATTACC
>LA3
GGCTTAAGTTTGTTGATTCGAGCAGAGTTGGGGCAGCCTGGGAGACTGTTGGGGGATGATCAGTTATATAATACTATTGTGACTGCTCATGCGTTTGTTATAATTTTTTTCTTCGTTATACCGATCATGATTGGGGGATTCGGTAATTGACTTTTACCTTTGATATTGGGGGCTCCTGATATAGCGTTTCCTCGAATAAACAATATGAGATTTTGATTGTTGCCGCCTGCTTTATTGTTATTGTTGGGATCGGCAGCTGTTGAAGGGGGGGCTGGGACTGGATGAACTGTGTATCCTCCGTTGTCCTCTAATGTGGCTCATGCTGGTGGTTCAGTTGATATAACCATTTTTTCTTTACATTTAGCTGGTGCTTCTTCTATTTTGGGTGCAGTTAATTTTATTACTACAGTCATTAATATGCGATGATATGGCATATTGTTTGAACGTCTCCCTTTATTTGTGTGATCTATTTTTATTACAGTGATTTTGCTTTTATTGTCATTACC
>LA4
GGCTTAAGTTTGTTGATTCGAGCAGAGTTGGGGCAGCCTGGGAGACTGTTGGGGGATGATCAGTTATATAATACTATTGTGACTGCTCATGCGTTTGTTATAATTTTTTTCTTCGTTATACCGATCATGATTGGGGGATTCGGTAATTGACTTTTACCTTTGATATTGGGGGCTCCTGATATAGCGTTTCCTCGAATAAACAATATGAGATTTTGATTGTTGCCGCCTGCTTTATTGTTATTGTTGGGATCGGCAGCTGTTGAAGGGGGGGCTGGGACTGGATGAACTGTGTATCCTCCGTTGTCCTCTAATGTGGCTCATGCTGGTGGTTCAGTTGATATAACCATTTTTTCTTTACATTTAGCTGGTGCTTCTTCTATTTTGGGTGCAGTTAACTTTATTACTACAGTCATTAATATGCGATGATATGGCATATTGTTTGAACGTCTCCCTTTATTTGTGTGATCTATTTTTATTACAGTGATTTTGCTTTTATTGTCATTACC
>LA5
GGGTTAAGTTTGTTGATTCGAGCAGAGTTGGGGCAGCCTGGGAGACTGTTGGGGGATGATCAGTTATATAATACTATTGTGACTGCTCATGCGTTTGTTATAATTTTTTTCTTCGTTATACCGATCATGATTGGGGGATTCGGTAATTGACTTTTACCTTTGATATTGGGGGCTCCTGATATAGCGTTTCCTCGAATAAACAATATGAGATTTTGATTGTTGCCGCCTGCTTTATTGTTATTGTTGGGATCGGCAGCTGTTGAAGGGGGGGCTGGGACTGGATGAACTGTGTATCCTCCGTTGTCCTCTAATGTAGCTCATGCTGGTGGTTCAGTTGATATAACCATTTTTTCTTTACATTTAGCTGGTGCTTCTTCTATTTTGGGTGCAGTTAATTTTATTACTACAGTCATTAATATGCGATGATATGGCATATTGTTTGAACGTCTCCCTTTATTTGTGTGATCTATTTTTATTACAGTGATTTTGCTTTTATTGTCATTACC
>LA6
GGCTTAAGTTTGTTGATTCGAGCAGAGTTGGGGCAGCCTGGGAGACTGTTGGGGGATGATCAGTTATATAATACTATTGTGACTGCTCATGCGTTTGTTATAATTTTTTTCTTCGTTATACCGATCATGATTGGGGGATTCGGTAATTGACTTTTACCTTTGATATTGGGGGCTCCTGATATAGCGTTTCCTCGAATAAACAATATGAGATTTTGATTGTTGCCGCCTGCTTTATTGTTATTGTTGGGATCGGCAGCTGTTGAAGGGGGGGCTGGGACTGGATGAACTGTGTATCCTCCGTTGTCCTCTAATGTGGCTCATGCTGGTGGTTCAGTTGATATAACCATTTTTTCTTTACATTTAGCTGGTGCTTCTTCTATTTTGGGTGCAGTTAATTTTATTACTACAGTCATTAATATGCGATGATATGGCATATTGTTTGAACGTCTCCCTTTATTTGTGTGATCTATTTTTATTACAGTGATTTTGCTTTTATTGTCATTACC
>LA7
GGCTTAAGTTTGTTGATTCGAGCAGAGTTGGGGCAGCCTGGGAGACTGTTGGGGGATGATCAGTTATATAATACTATTGTGACTGCTCATGCGTTTGTTATAATTTTTTTCTTCGTTATACCGATCATGATTGGGGGATTCGGTAATTGACTTTTACCTTTGATATTGGGGGCTCCTGATATAGCGTTTCCTCGAATAAACAATATGAGATTTTGATTGTTGCCGCCTGCTTTATTGTTATTGTTGGGATCGGCAGCTGTTGAAGGGGGGGCTGGGACTGGATGAACTGTGTATCCTCCGTTGTCCTCTAATGTGGCTCATGCTGGTGGTTCAGTTGATATAACCATTTTTTCTTTACATTTAGCTGGTGCTTCTTCTATTTTGGGTGCAGTTAATTTTATTACTACAGTCATTAATATGCGATGATATGGCATATTGTTTGAACGTCTCCCTTTATTTGTGTGATCTATTTTTATTACAGTGATTTTGCTTTTATTGTCATTACC
>LA8
GGCTTAAGTTTGTTGATTCGAGCAGAGTTGGGGCAGCCTGGGAGACTGTTGGGGGATGATCAGTTATATAATACTATTGTGACTGCTCATGCGTTTGTTATAATTTTTTTCTTCGTTATACCGATCATGATTGGGGGATTCGGTAATTGACTTTTACCTTTGATATTGGGGGCTCCTGATATAGCGTTTCCTCGAATAAACAATATGAGATTTTGATTGTTGCCGCCTGCTTTATTGTTATTGTTGGGATCGGCAGCTGTTGAAGGGGGGGCTGGGACTGGATGAACTGTGTATCCTCCGTTGTCCTCTAATGTGGCTCATGCTGGTGGTTCAGTTGATATAACCATTTTTTCTTTACATTTAGCTGGTGCTTCTTCTATTTTGGGTGCAGTTAATTTTATTACTACAGTCATTAATATGCGATGGTATGGCATATTGTTTGAACGTCTCCCTTTATTTGTGTGATCTATTTTTATTACAGTGATTTTGCTTTTATTGTCATTACC
>LA9
GGCTTAAGTTTGTTGATTCGAGCAGAGTTGGGGCAGCCTGGGAGACTGTTGGGGGATGATCAGTTATATAATACTATTGTGACTGCTCATGCGTTTGTTATAATTTTTTTCTTCGTTATACCGATCATGATTGGGGGATTCGGTAATTGACTTTTACCTTTGATATTGGGGGCTCCTGATATAGCGTTTCCTCGAATAAACAATATGAGATTTTGATTGTTGCCGCCTGCTTTATTGTTATTGTTGGGATCGGCAGCTGTTGAAGGGGGGGCTGGGACTGGATGAACTGTGTATCCTCCGTTGTCCTCTAATGTGGCTCATGCTGGTGGTTCAGTTGATATAACCATTTTTTCTTTACATTTAGCTGGTGCTTCTTCTATTTTGGGTGCAGTTAATTTTATTACTACAGTCATTAATATGCGATGATATGGCATATTGTTTGAACGTCTCCCTTTATTTGTGTGATCTATTTTTATTACAGTGATTTTGCTTTTATTGTCATTACC
>LA10
GGCTTAAGTTTGTTGATTCGAGCAGAGTTGGGGCAGCCTGGGAGACTGTTGGGGGATGATCAGTTATATAATACTATTGTGACTGCTCATGCGTTTGTTATAATTTTTTTCTTCGTTATACCGATCATGATTGGGGGATTCGGTAATTGACTTTTACCTTTGATATTGGGGGCTCCTGATATAGCGTTTCCTCGAATAAACAATATGAGATTTTGATTGTTGCCGCCTGCTTTATTGTTATTGTTGGGATCGGCAGCTGTTGAAGGGGGGGCTGGGACTGGATGAACTGTGTATCCTCCGTTGTCCTCTAATGTGGCTCATGCTGGTGGTTCAGTTGATATAACCATTTTTTCTTTACATTTAGCTGGTGCTTCTTCTATTTTGGGTGCAGTTAATTTTATTACTACAGTCATTAATATGCGATGGTATGGCATATTGTTTGAACGTCTCCCTTTATTTGTGTGATCTATTTTTATTACAGTGATTTTGCTTTTATTGTCATTACC
>LA11
GGCTTAAGTTTGTTGATTCGAGCAGAGTTGGGGCAGCCTGGGAGACTGTTGGGGGATGATCAGTTATATAATACTATTGTGACTGCTCATGCGTTTGTTATAATTTTTTTCTTCGTTATACCGATCATGATCGGGGGATTCGGTAATTGACTTTTACCTTTGATATTGGGGGCTCCTGATATAGCGTTTCCTCGAATAAACAATATGAGATTTTGATTGTTGCCGCCTGCTTTATTGTTATTGTTGGGATCGGCAGCTGTTGAAGGGGGGGCTGGGACTGGATGAACTGTGTATCCTCCGTTGTCCTCTAATGTGGCTCATGCTGGTGGTTCAGTTGATATAACCATTTTTTCTTTACATTTAGCTGGTGCTTCTTCTATTTTGGGTGCAGTTAATTTTATTACTACAGTCATTAATATGCGATGATATGGCATATTGTTTGAGCGTCTCCCTTTATTTGTGTGATCTATTTTTATTACAGTGATTTTGCTTTTATTGTCATTACC
>LA12
GGCTTAAGTTTGTTGATTCGAGCAGAGTTGGGGCAGCCTGGGAGACTGTTGGGGGATGATCAGTTATATAATACTATTGTGACTGCTCATGCGTTTGTTATAATTTTTTTCTTCGTTATACCGATTATGATTGGGGGATTCGGTAATTGACTTTTACCTTTGATATTGGGGGCTCCTGATATAGCGTTTCCTCGAATAAACAATATGAGATTTTGATTGTTGCCGCCTGCTTTATTGTTATTGTTGGGATCGGCAGCTGTTGAAGGGGGGGCTGGGACTGGATGAACTGTGTATCCTCCGTTGTCCTCTAATGTGGCTCATGCTGGTGGTTCAGTTGATATAACCATTTTTTCTTTACATTTAGCTGGTGCTTCTTCTATTTTGGGTGCAGTTAACTTTATTACTACAGTCATTAATATGCGATGATATGGCATATTGTTTGAACGTCTCCCTTTATTTGTGTGATCTATTTTTATTACAGTGATTTTGCTTTTATTGTCATTACC
>LA13
GGCTTAAGTTTGTTGATTCGAGCAGAGTTGGGGCAGCCTGGGAGACTGTTGGGGGATGATCAGTTATATAATACTATTGTGACTGCTCATGCGTTTGTTATAATTTTTTTCTTCGTTATACCGATCATGATTGGGGGATTCGGTAATTGACTTTTACCTTTGATATTGGGGGCTCCTGATATAGCGTTTCCTCGAATAAACAATATGAGATTTTGATTGTTGCCGCCTGCTTTATTGTTATTGTTGGGATCGGCAGCTGTTGAAGGGGGGGCTGGGACTGGATGAACTGTGTATCCTCCGTTGTCCTCTAATGTGGCTCATGCTGGTGGTTCAGTTGATATAACCATTTTTTCTTTACATTTAGCTGGTGCTTCTTCTATTTTGGGTGCAGTTAATTTTATTACTACAGTCATTAATATGCGATGATATGGCATATTGTTTGAACGTCTCCCTTTATTTGTGTGATCTATTTTTATTACAGTGATTTTGCTTTTATTGTCATTACC
>LA14
GGCTTAAGTTTGTTGATTCGAGCAGAGTTGGGGCAGCCTGGGAGACTGTTGGGGGATGATCAGTTATATAATACTATTGTGACTGCTCATGCGTTTGTTATAATTTTTTTCTTCGTTATACCGATTATGATTGGGGGATTCGGTAATTGACTTTTACCTTTGATATTGGGGGCTCCTGATATAGCGTTTCCTCGAATAAACAATATGAGATTTTGATTGTTGCCGCCTGCTTTATTGTTATTGTTGGGATCGGCAGCTGTTGAAGGGGGGGCTGGGACTGGATGAACTGTGTATCCTCCGTTGTCCTCTAATGTGGCTCATGCTGGTGGTTCAGTTGATATAACCATTTTTTCTTTACATTTAGCTGGTGCTTCTTCTATTTTGGGTGCAGTTAATTTTATTACTACAGTCATTAATATGCGATGATATGGCATATTGTTTGAACGTCTCCCTTTATTTGTGTGATCTATTTTTATTACAGTGATTTTGCTTTTATTGTCATTACC
>LA15
GGCTTAAGTTTGTTGATTCGAGCAGAGTTGGGGCAGCCTGGGAGACTGTTGGGGGATGATCAGTTATATAATACTATTGTGACTGCTCATGCGTTTGTTATAATTTTTTTCTTCGTTATACCGATCATGATTGGGGGATTCGGTAATTGACTTTTACCTTTGATATTGGGGGCTCCTGATATAGCGTTTCCTCGAATAAACAATATGAGATTTTGATTGTTGCCGCCTGCTTTATTGTTATTGTTGGGATCGGCAGCTGTTGAAGGGGGGGCTGGGACTGGATGAACTGTGTATCCTCCGTTGTCCTCTAATGTGGCTCATGCTGGTGGTTCAGTTGATATAACCATTTTTTCTTTACATTTAGCTGGTGCTTCTTCTATTTTGGGTGCAGTTAACTTTATTACTACAGTCATTAATATGCGATGATATGGCATATTGTTTGAACGTCTCCCTTTATTTGTGTGATCTATTTTTATTACAGTGATTTTGCTTTTATTGTCATTACC
>LA16
GGCTTAAGTTTGTTGATTCGAGCAGAGTTGGGGCAGCCTGGGAGACTGTTGGGGGATGATCAGTTATATAATACTATTGTGACTGCTCATGCGTTTGTTATAATTTTTTTCTTCGTTATACCGATCATGATTGGGGGATTCGGTAATTGACTTTTACCTTTGATATTGGGGGCTCCTGATATAGCGTTTCCTCGAATAAACAATATGAGATTTTGATTGTTGCCGCCTGCTTTATTGTTATTGTTGGGATCGGCAGCTGTTGAAGGGGGGGCTGGTACTGGATGAACTGTGTATCCTCCGTTGTCCTCTAATGTGGCTCATGCTGGTGGTTCAGTTGATATAACCATTTTTTCTTTACATTTAGCTGGTGCTTCTTCTATTTTGGGTGCAGTTAATTTTATTACTACAGTCATTAATATGCGATGATATGGCATATTGTTTGAACGTCTCCCTTTATTTGTGTGATCTATTTTTATTACAGTGATTTTGCTTTTATTGTCATTACC
>LA17
GGCTTAAGTTTGTTGATTCGAGCAGAGTTGGGGCAGCCTGGGAGACTGTTGGGGGATGATCAGTTATATAATACTATTGTGACTGCTCATGCGTTTGTTATAATTTTTTTCTTCGTTATACCGATTATGATTGGGGGATTCGGTAATTGACTTTTACCTTTGATATTGGGGGCTCCTGATATAGCGTTTCCTCGAATAAACAATATGAGATTTTGATTGTTGCCGCCTGCTTTATTGTTATTGTTGGGATCGGCAGCTGTTGAAGGGGGGGCTGGGACTGGATGAACTGTGTATCCTCCGTTGTCCTCTAATGTGGCTCATGCTGGTGGTTCAGTTGATATAACCATTTTTTCTTTACATTTAGCTGGTGCTTCTTCTATTTTGGGTGCAGTTAATTTTATTACTACAGTCATTAATATGCGATGATATGGCATATTGTTTGAACGTCTCCCTTTATTTGTGTGATCTATTTTTATTACAGTGATTTTGCTTTTATTGTCATTACC
>LA18
GGCTTAAGTTTGTTGATTCGAGCAGAGTTGGGGCAGCCTGGGAGACTGTTGGGGGATGATCAGTTATATAATACTATTGTGACTGCTCATGCGTTTGTTATAATTTTTTTCTTCGTTATACCGATCATGATTGGGGGATTCGGTAATTGACTTTTACCTTTGATATTGGGGGCTCCTGATATAGCGTTTCCTCGAATAAACAATATGAGATTTTGATTGTTGCCGCCTGCTTTATTGTTATTGTTGGGATCGGCAGCTGTTGAAGGGGGGGCTGGGACTGGATGAACTGTATATCCTCCGTTGTCCTCTAATGTGGCTCATGCTGGTGGTTCAGTTGATATAACCATTTTTTCTTTACATTTAGCTGGTGCTTCTTCTATTTTGGGTGCAGTTAATTTTATTACTACAGTCATTAATATGCGATGATATGGCATATTGTTTGAACGTCTCCCTTTATTTGTGTGATCTATTTTTATTACAGTGATTTTGCTTTTATTGTCATTACC
>LA19
GGCTTAAGTTTGTTGATTCGAGCAGAGTTGGGGCAGCCTGGGAGACTGTTGGGGGATGATCAGTTATATAATACTATTGTGACTGCTCATGCGTTTGTTATAATTTTTTTCTTCGTTATACCGATTATGATTGGGGGATTCGGTAATTGACTTTTACCTTTGATATTGGGGGCTCCTGATATAGCGTTTCCTCGAATAAACAATATGAGATTTTGATTGTTGCCGCCTGCTTTATTGTTATTGTTGGGATCGGCAGCTGTTGAAGGGGGGGCTGGGACTGGATGAACTGTGTATCCTCCGTTGTCCTCTAATGTGGCTCATGCTGGTGGTTCAGTTGATATAACCATTTTTTCTTTACATTTAGCTGGTGCTTCTTCTATTTTGGGTGCAGTTAACTTTATTACTACAGTCATTAATATGCGATGATATGGCATATTGTTTGAACGTCTCCCTTTATTTGTGTGATCTATTTTTATTACAGTGATTTTGCTTTTATTGTCATTACC
>LA20
GGCTTAAGTTTGTTGATTCGAGCAGAGTTGGGGCAGCCTGGGAGACTGTTGGGGGATGATCAGTTATATAATACTATTGTGACTGCTCATGCGTTTGTTATAATTTTTTTCTTCGTTATACCGATCATGATTGGGGGATTCGGTAATTGACTTTTACCTTTGATATTGGGGGCTCCTGATATAGCGTTTCCTCGAATAAACAATATGAGATTTTGATTGTTGCCGCCTGCTTTATTGTTATTGTTGGGATCGGCAGCTGTTGAAGGGGGGGCTGGGACTGGATGAACTGTGTATCCTCCGTTGTCCTCTAATGTGGCTCATGCTGGTGGTTCAGTTGATATAACCATTTTTTCTTTACATTTAGCTGGTGCTTCTTCTATTTTGGGTGCAGTTAATTTTATTACTACAGTCATTAATATGCGATGATATGGCATATTGTTTGAACGTCTCCCTTTATTTGTGTGATCTATTTTTATTACAGTGATTTTGCTTTTATTGTCATTACC
>LA21
GGCTTAAGTTTGTTGATTCGAGCAGAGTTGGGGCAGCCTGGGAGACTGTTGGGGGATGATCAGTTATATAATACTATTGTGACTGCTCATGCGTTTGTTATAATTTTTTTCTTCGTTATACCGATCATGATTGGGGGATTCGGTAATTGACTTTTACCTTTGATATTGGGGGCTCCTGATATAGCGTTTCCTCGAATAAACAATATGAGATTTTGATTGTTGCCGCCTGCTTTATTGTTATTGTTGGGATCGGCAGCTGTTGAAGGGGGGGCTGGGACTGGATGAACTGTGTATCCTCCGTTGTCCTCTAATGTGGCTCATGCTGGTGGTTCAGTTGATATAACCATTTTTTCTTTACATTTAGCTGGTGCTTCTTCTATTTTGGGTGCAGTTAATTTTATTACTACAGTCATTAATATGCGATGATATGGCATATTGTTTGAACGTCTCCCTTTATTTGTGTGATCTATTTTTATTACAGTGATTTTGCTTTTATTGTCATTACC
>LA22
GGCTTAAGTTTGTTGATTCGAGCAGAGTTGGGGCAGCCTGGGAGACTGTTGGGGGATGATCAGTTATATAATACTATTGTGACTGCTCATGCGTTTGTTATAATTTTTTTCTTCGTTATACCGATCATGATTGGGGGATTCGGTAATTGACTTTTACCTTTGATATTGGGGGCTCCTGATATAGCGTTTCCTCGAATAAACAATATGAGATTTTGATTGTTGCCGCCTGCTTTATTGTTATTGTTGGGATCGGCAGCTGTTGAAGGGGGGGCTGGGACTGGATGAACTGTGTATCCTCCGTTGTCCTCTAATGTGGCTCATGCTGGTGGTTCAGTTGATATAACCATTTTTTCTTTACATTTAGCTGGTGCTTCTTCTATTTTGGGTGCAGTTAATTTTATTACTACAGTCATTAATATGCGATGATATGGCATATTGTTTGAACGTCTCCCTTTATTTGTGTGATCTATTTTTATTACAGTGATTTTGCTTTTATTGTCATTACC
>LA24
GGCTTAAGTTTGTTGATTCGAGCAGAGTTGGGGCAGCCTGGGAGACTGTTGGGGGATGATCAGTTATATAATACTATTGTGACTGCTCATGCGTTTGTTATAATTTTTTTCTTCGTTATACCGATCATGATTGGGGGATTCGGTAATTGACTTTTACCTTTGATATTGGGGGCTCCTGATATAGCGTTTCCTCGAATAAACAATATGAGATTTTGATTGTTGCCGCCTGCTTTATTGTTATTGTTGGGATCGGCAGCTGTTGAAGGGGGGGCTGGGACTGGATGAACTGTGTATCCTCCGTTGTCCTCTAATGTGGCTCATGCTGGTGGTTCAGTTGATATAACCATTTTTTCTTTACATTTAGCTGGTGCTTCTTCTATTTTGGGTGCAGTTAATTTTATTACTACAGTCATTAATATGCGATGATATGGCATATTGTTTGAACGTCTCCCTTTATTTGTGTGATCTATTTTTATTACAGTGATTTTGCTTTTATTGTCATTACC
>LA25
GGCTTAAGTTTGTTGATTCGAGCAGAGTTGGGGCAGCCTGGGAGACTGTTGGGGGATGATCAGTTATATAATACTATTGTGACTGCTCATGCGTTTGTTATAATTTTTTTCTTCGTTATACCGATCATGATTGGGGGATTCGGTAATTGACTTTTACCTTTGATATTGGGGGCTCCTGATATAGCGTTTCCTCGAATAAACAATATGAGATTTTGATTGTTGCCGCCTGCTTTATTGTTATTGTTGGGATCGGCAGCTGTTGAAGGGGGGGCTGGGACTGGATGAACTGTGTATCCTCCGTTGTCCTCTAATGTGGCTCATGCTGGTGGTTCAGTTGATATAACCATTTTTTCTTTACATTTAGCTGGTGCTTCTTCTATTTTGGGTGCAGTTAACTTTATTACTACAGTCATTAATATGCGATGATATGGCATATTGTTTGAACGTCTCCCTTTATTTGTGTGATCTATTTTTATTACAGTGATTTTGCTTTTATTGTCATTACC
>MRL_RM1
GGCTTAAGTTTGTTGATTCGAGCAGAGTTGGGGCAGCCTGGGAGACTGTTGGGGGATGATCAGTTATATAATACTATTGTGACTGCTCATGCGTTTGTTATAATTTTTTTCTTCGTTATACCGATCATGATTGGGGGATTCGGTAATTGACTTTTACCTTTGATATTGGGGGCTCCTGATATAGCGTTTCCTCGAATAAACAATATGAGATTTTGATTGTTGCCGCCTGCTTTATTGTTATTGTTGGGATCGGCAGCTGTTGAAGGGGGGGCTGGGACTGGATGAACTGTGTATCCTCCGTTGTCCTCTAATGTGGCTCATGCTGGTGGTTCAGTTGATATAACCATTTTTTCTTTACATTTAGCTGGTGCTTCTTCTATTTTGGGTGCAGTTAATTTTATTACTACAGTCATTAATATGCGATGATATGGCATATTGTTTGAACGTCTCCCTTTATTTGTGTGATCTATTTTTATTACAGTGATTTTGCTTTTATTGTCATTACC
>MRL_RM2
GGCTTAAGTTTGTTGATTCGAGCAGAGTTGGGGCAGCCTGGGAGACTGTTGGGGGATGATCAGTTATATAATACTATTGTGACTGCTCATGCGTTTGTTATAATTTTTTTCTTCGTTATACCGATCATGATTGGGGGATTCGGTAATTGACTTTTACCTTTGATATTGGGGGCTCCTGATATAGCGTTTCCTCGAATAAACAATATGAGATTTTGATTGTTGCCGCCTGCTTTATTGTTATTGTTGGGATCGGCAGCTGTTGAAGGGGGGGCTGGTACTGGATGAACTGTGTATCCTCCGTTGTCCTCTAATGTGGCTCATGCTGGTGGTTCAGTTGATATAACCATTTTTTCTTTACATTTAGCTGGTGCTTCTTCTATTTTGGGTGCAGTTAATTTTATTACTACAGTCATTAATATGCGATGATATGGCATATTGTTTGAACGTCTCCCTTTATTTGTGTGATCTATTTTTATTACAGTGATTTTGCTTTTATTGTCATTACC
>MRL_RM3
GGCTTAAGTTTGTTGATTCGAGCAGAGTTGGGGCAGCCTGGGAGACTGTTGGGGGATGATCAGTTATATAATACTATTGTGACTGCTCATGCGTTTGTTATAATTTTTTTCTTCGTTATACCGATTATGATTGGGGGATTCGGTAATTGACTTTTACCTTTGATATTGGGGGCTCCTGATATAGCGTTTCCTCGAATAAACAATATGAGATTTTGATTGTTGCCGCCTGCTTTATTGTTATTGTTGGGATCGGCAGCTGTTGAAGGGGGGGCTGGGACTGGATGAACTGTGTATCCTCCGTTGTCCTCTAATGTGGCTCATGCTGGTGGTTCAGTTGATATAACCATTTTTTCTTTACATTTAGCTGGTGCTTCTTCTATTTTGGGTGCAGTTAACTTTATTACTACAGTCATTAATATGCGATGATATGGCATATTGTTTGAACGTCTCCCTTTATTTGTGTGATCTATTTTTATTACAGTGATTTTGCTTTTATTGTCATTACC
