# Supplementary material for: Meta-analysis of northeast Atlantic marine taxa shows contrasting phylogeographic patterns following post-LGM expansions
Source: PeerJ. 2018 Sep 28;6:e5684. doi: 10.7717/peerj.5684 (PMC6166638; doi:10.7717/peerj.5684)
Supplement: Supplemental Information 2 [file peerj-06-5684-s006.zip › palinurus_elephas.fasta]

>WS_1_W_Scotland
TAATTGGAGATGATCAAATTTACAATGTAGTTGTAACAGCACACGCATTTGTTATAATTTTTTTTATAGTAATACCCATTATAATTGGAGGATTTGGAAATTGACTAGTACCTTTAATATTAGGTGCCCCAGATATAGCCTTCCCACGAATAAACAATATAAGATTTTGACTTTTACCCCCATCTCTTACACTACTATTAGCAAGTGGAATAGTTGAAAGAGGAGTAGGCACAGGTTGAACTGTCTATCCTCCTCTTTCAGCTGCTGTTGCCCACGCTGGTGCTTCAGTAGACCTTGGAATCTTTTCACTCCATCTAGCAGGTGTTTCATCTATCCTTGGGGCCGTTAATTTCATAACTACCATTATTAATATACGACCAACTGGTATAACCTTCGACCGAATACCACTCTTCGTATGATCAGTTTTCATTACCGCCATTTTACTCTTATTATCCCTACCAGTGCTAGCTGGAGCTATTACCATACTCTTAACAGACCG
>WS_2_W_Scotland
TAATTGGAGATGATCAAATTTACAATGTAGTTGTAACAGCACACGCATTTGTTATAATTTTTTTTATAGTAATACCCATTATAATTGGAGGATTTGGAAATTGACTAGTACCTTTAATATTAGGTGCCCCAGATATAGCCTTCCCACGAATAAACAATATAAGATTTTGACTTTTACCCCCATCTCTTACACTACTATTAGCAAGTGGAATAGTTGAAAGAGGAGTAGGCACAGGTTGAACTGTCTATCCTCCTCTTTCAGCTGCTGTTGCCCACGCTGGTGCTTCAGTAGACCTTGGAATCTTTTCACTCCATCTAGCAGGTGTTTCATCTATCCTTGGGGCCGTTAATTTCATAACTACCATTATTAATATACGACCAACTGGTATAACCTTCGACCGAATACCACTCTTCGTATGATCAGTTTTCATTACCGCCATTTTACTCTTATTATCCCTACCAGTGCTAGCTGGAGCTATTACCATACTCTTAACAGACCG
>WS_3_W_Scotland
TAATTGGAGATGATCAAATTTACAATGTAGTTGTAACAGCACACGCATTTGTTATAATTTTTTTTATAGTAATACCCATTATAATTGGAGGATTTGGAAATTGACTAGTACCTTTAATATTAGGTGCCCCAGATATAGCCTTCCCACGAATAAACAATATAAGATTTTGACTTTTACCCCCATCTCTTACACTACTATTAGCAAGTGGAATAGTTGAAAGAGGAGTAGGCACAGGTTGAACTGTCTATCCTCCTCTTTCAGCTGCTGTTGCCCACGCTGGTGCTTCAGTAGACCTTGGAATCTTTTCACTCCATCTAGCAGGTGTTTCATCTATCCTTGGGGCCGTTAATTTCATAACTACCATTATTAATATACGACCAACTGGTATAACCTTCGACCGAATACCACTCTTCGTATGATCAGTTTTCATTACCGCCATTTTACTCTTATTATCCCTACCAGTGCTAGCTGGAGCTATTACCATACTCTTAACAGACCG
>WS_4_W_Scotland
TAATTGGAGATGATCAAATTTACAATGTAGTTGTAACAGCACACGCATTTGTTATAATTTTTTTTATAGTAATACCCATTATAATTGGAGGATTTGGAAATTGACTAGTACCTTTAATATTAGGTGCCCCAGATATAGCCTTCCCACGAATAAACAATATAAGATTTTGACTTTTACCCCCATCTCTTACACTACTATTAGCAAGTGGAATAGTTGAAAGAGGAGTAGGCACAGGTTGAACTGTCTATCCTCCTCTTTCAGCTGCTGTTGCCCACGCTGGTGCTTCAGTAGACCTTGGAATCTTTTCACTCCATCTAGCAGGTGTTTCATCTATCCTTGGGGCCGTTAATTTCATAACTACCATTATTAATATACGACCAACTGGTATAACCTTCGACCGAATACCACTCTTCGTATGATCAGTTTTCATTACCGCCATTTTACTCTTATTATCCCTACCAGTGCTAGCTGGAGCTATTACCATACTCTTAACAGACCG
>WS_5_W_Scotland
TAATTGGAGATGATCAAATTTACAATGTAGTTGTAACAGCACACGCATTTGTTATAATTTTTTTTATAGTAATACCCATTATAATTGGAGGATTTGGAAATTGACTAGTACCTTTAATATTAGGTGCCCCAGATATAGCCTTCCCACGAATAAACAATATAAGATTTTGACTTTTACCCCCATCTCTTACACTACTATTAGCAAGTGGAATAGTTGAAAGAGGAGTAGGCACAGGTTGAACTGTCTATCCTCCTCTTTCAGCTGCTGTTGCCCACGCTGGTGCTTCAGTAGACCTTGGAATCTTTTCACTCCATCTAGCAGGTGTTTCATCTATCCTTGGGGCCGTTAATTTCATAACTACCATTATTAATATACGACCAACTGGTATAACCTTCGACCGAATACCACTCTTCGTATGATCAGTTTTCATTACCGCCATTTTACTCTTATTATCCCTACCAGTGCTAGCTGGAGCTATTACCATACTCTTAACAGACCG
>WS_6_W_Scotland
TAATTGGAGATGATCAAATTTACAATGTAGTTGTAACAGCACACGCATTTGTTATAATTTTTTTTATAGTAATACCCATTATAATTGGAGGATTTGGAAATTGACTAGTACCTTTAATATTAGGTGCCCCAGATATAGCCTTCCCACGAATAAACAATATAAGATTTTGACTTTTACCCCCATCTCTTACACTACTATTAGCAAGTGGAATAGTTGAAAGAGGAGTAGGCACAGGTTGAACTGTCTATCCTCCTCTTTCAGCTGCTGTTGCCCACGCTGGTGCTTCAGTAGACCTTGGAATCTTTTCACTCCATCTAGCAGGTGTTTCATCTATCCTTGGGGCCGTTAATTTCATAACTACCATTATTAATATACGACCAACTGGTATAACCTTCGACCGAATACCACTCTTCGTATGATCAGTTTTCATTACCGCCATTTTACTCTTATTATCCCTACCAGTGCTAGCTGGAGCTATTACCATACTCTTAACAGACCG
>WS_7_W_Scotland
TAATTGGAGATGATCAAATTTACAATGTAGTTGTAACAGCACACGCATTTGTTATAATTTTTTTTATAGTAATACCCATTATAATTGGAGGATTTGGAAATTGACTAGTACCTTTAATATTAGGTGCCCCAGATATAGCCTTCCCACGAATAAACAATATAAGATTTTGACTTTTACCCCCATCTCTTACACTACTATTAGCAAGTGGAATAGTTGAAAGAGGAGTAGGCACAGGTTGAACTGTCTATCCTCCTCTTTCAGCTGCTGTTGCCCACGCTGGTGCTTCAGTAGACCTTGGAATCTTTTCACTCCATCTAGCAGGTGTTTCATCTATCCTTGGGGCCGTTAATTTCATAACTACCATTATTAATATACGACCAACTGGTATAACCTTCGACCGAATACCACTCTTCGTATGATCAGTTTTCATTACCGCCATTTTACTCTTATTATCCCTACCAGTGCTAGCTGGAGCTATTACCATACTCTTAACAGACCG
>WS_8_W_Scotland
TAATTGGAGATGATCAAATTTACAATGTAGTTGTAACAGCACACGCATTTGTTATAATTTTTTTTATAGTAATACCCATTATAATTGGAGGATTTGGAAATTGACTAGTACCTTTAATATTAGGTGCCCCAGATATAGCCTTCCCACGAATAAACAATATAAGATTTTGACTTTTACCCCCATCTCTTACACTACTATTAGCAAGTGGAATAGTTGAAAGAGGAGTAGGCACAGGTTGAACTGTCTATCCTCCTCTTTCAGCTGCTGTTGCCCACGCTGGTGCTTCAGTAGACCTTGGAATCTTTTCACTCCATCTAGCAGGTGTTTCATCTATCCTTGGGGCCGTTAATTTCATAACTACCATTATTAATATACGACCAACTGGTATAACCTTCGACCGAATACCACTCTTCGTATGATCAGTTTTCATTACCGCCATTTTACTCTTATTATCCCTACCAGTGCTAGCTGGAGCTATTACCATACTCTTAACAGACCG
>WS_9_W_Scotland
TAATTGGAGATGATCAAATTTACAATGTAGTTGTAACAGCACACGCATTTGTTATAATTTTTTTTATAGTAATACCCATTATAATTGGAGGATTTGGAAATTGACTAGTACCTTTAATATTAGGTGCCCCAGATATAGCCTTCCCACGAATAAACAATATAAGATTTTGACTTTTACCCCCATCTCTTACACTACTATTAGCAAGTGGAATAGTTGAAAGAGGAGTAGGCACAGGTTGAACTGTCTATCCTCCTCTTTCAGCTGCTGTTGCCCACGCTGGTGCTTCAGTAGACCTTGGAATCTTTTCACTCCATCTAGCAGGTGTTTCATCTATCCTTGGGGCCGTTAATTTCATAACTACCATTATTAATATACGACCAACTGGTATAACCTTCGACCGAATACCACTCTTCGTATGATCAGTTTTCATTACCGCCATTTTACTCTTATTATCCCTACCAGTGCTAGCTGGAGCTATTACCATACTCTTAACAGACCG
>WS_10_W_Scotland
TAATTGGAGATGATCAAATTTACAATGTAGTTGTAACAGCACACGCATTTGTTATAATTTTTTTTATAGTAATACCCATTATAATTGGAGGATTTGGAAATTGACTAGTACCTTTAATATTAGGTGCCCCAGATATAGCCTTCCCACGAATAAACAATATAAGATTTTGACTTTTACCCCCATCTCTTACACTACTATTAGCAAGTGGAATAGTTGAAAGAGGAGTAGGCACAGGTTGAACTGTCTATCCTCCTCTTTCAGCTGCTGTTGCCCACGCTGGTGCTTCAGTAGACCTTGGAATCTTTTCACTCCATCTAGCAGGTGTTTCATCTATCCTTGGGGCCGTTAATTTCATAACTACCATTATTAATATACGACCAACTGGTATAACCTTCGACCGAATACCACTCTTCGTATGATCAGTTTTCATTACCGCCATTTTACTCTTATTATCCCTACCAGTGCTAGCTGGAGCTATTACCATACTCTTAACAGACCG
>WS_11_W_Scotland
TAATTGGAGATGATCAAATTTACAATGTAGTTGTAACAGCACACGCATTTGTTATAATTTTTTTTATAGTAATACCCATTATAATTGGAGGATTTGGAAATTGACTAGTACCTTTAATATTAGGTGCCCCAGATATAGCCTTCCCACGAATAAACAATATAAGATTTTGACTTTTACCCCCATCTCTTACACTACTATTAGCAAGTGGAATAGTTGAAAGAGGAGTAGGCACAGGTTGAACTGTCTATCCTCCTCTTTCAGCTGCTGTTGCCCACGCTGGTGCTTCAGTAGACCTTGGAATCTTTTCACTCCATCTAGCAGGTGTTTCATCTATCCTTGGGGCCGTTAATTTCATAACTACCATTATTAATATACGACCAACTGGTATAACCTTCGACCGAATACCACTCTTCGTATGATCAGTTTTCATTACCGCCATTTTACTCTTATTATCCCTACCAGTGCTAGCTGGAGCTATTACCATACTCTTAACAGACCG
>WS_12_W_Scotland
TAATTGGAGATGATCAAATTTACAATGTAGTTGTAACAGCACACGCATTTGTTATAATTTTTTTTATAGTAATACCCATTATAATTGGAGGATTTGGAAATTGACTAGTACCTTTAATATTAGGTGCCCCAGATATAGCCTTCCCACGAATAAACAATATAAGATTTTGACTTTTACCCCCATCTCTTACACTATTATTAGCAAGTGGAATAGTTGAAAGAGGAGTAGGCACAGGTTGAACTGTCTATCCTCCTCTTTCAGCTGCTGTTGCCCACGCTGGTGCTTCAGTAGACCTTGGAATCTTTTCACTCCATCTAGCAGGTGTTTCATCTATCCTTGGGGCCGTTAATTTCATAACTACCATTATTAATATACGACCAACTGGTATAACCTTCGACCGAATACCACTCTTCGTATGATCAGTTTTCATTACCGCCATTTTACTCTTATTATCCCTACCAGTGCTAGCTGGAGCTATTACCATACTCTTAACAGACCG
>WS_13_W_Scotland
TAATTGGAGATGATCAAATTTACAATGTAGTTGTAACAGCACACGCATTTGTTATAATTTTTTTTATAGTAATACCCATTATAATTGGAGGATTTGGAAATTGACTAGTACCTTTAATATTAGGTGCCCCAGATATAGCCTTCCCACGAATAAACAATATAAGATTTTGACTTTTACCCCCATCTCTTACACTATTATTAGCAAGTGGAATAGTTGAAAGAGGAGTAGGCACAGGTTGAACTGTCTATCCTCCTCTTTCAGCTGCTGTTGCCCACGCTGGTGCTTCAGTAGACCTTGGAATCTTTTCACTCCATCTAGCAGGTGTTTCATCTATCCTTGGGGCCGTTAATTTCATAACTACCATTATTAATATACGACCAACTGGTATAACCTTCGACCGAATACCACTCTTCGTATGATCAGTTTTCATTACCGCCATTTTACTCTTATTATCCCTACCAGTGCTAGCTGGAGCTATTACCATACTCTTAACAGACCG
>WS_14_W_Scotland
TAATTGGAGATGATCAAATTTACAATGTAGTTGTAACAGCACACGCATTTGTTATAATTTTTTTTATAGTAATACCCATTATAATTGGAGGATTTGGAAATTGACTAGTACCTTTAATATTAGGTGCCCCAGATATAGCCTTCCCACGAATAAACAATATAAGATTTTGACTTTTACCCCCATCTCTTACACTACTATTAGCAAGTGGAATAGTTGAAAGAGGAGTGGGCACAGGTTGAACTGTCTATCCTCCTCTTTCAGCTGCTGTTGCCCACGCTGGTGCTTCAGTAGACCTTGGAATCTTTTCACTCCATCTAGCAGGTGTTTCATCTATCCTTGGGGCCGTTAATTTCATAACTACCATTATTAATATACGACCAACTGGTATAACCTTCGACCGAATACCACTCTTCGTATGATCAGTTTTCATTACCGCCATTTTACTTTTATTATCCCTACCAGTGCTAGCTGGAGCTATTACCATACTCTTAACAGACCG
>WS_15_W_Scotland
TAATTGGAGATGATCAAATTTACAATGTAGTTGTAACAGCACACGCATTTGTTATAATTTTTTTTATAGTAATACCCATTATAATTGGAGGATTTGGAAATTGACTAGTACCTTTAATATTAGGTGCCCCAGATATAGCCTTCCCACGAATAAACAATATAAGATTTTGACTTTTACCCCCATCTCTTACACTACTATTAGCAAGTGGAATAGTTGAAAGAGGAGTAGGCACAGGTTGAACTGTCTATCCTCCTCTTTCAGCTGCTGTTGCCCACGCTGGTGCTTCAGTAGACCTTGGAATCTTTTCACTCCATCTAGCAGGTGTTTCATCTATCCTTGGGGCCGTTAATTTCATAACTACCATTATTAATATACGACCAACTGGTATAACCTTCGACCGAATACCACTCTTCGTATGATCAGTTTTCATTACCGCCATTTTACTTTTATTATCCCTACCAGTGCTAGCTGGAGCTATTACCATACTCTTAACAGACCG
>WS_16_W_Scotland
TAATTGGAGATGATCAAATTTACAATGTAGTTGTAACAGCACACGCATTTGTTATAATTTTTTTTATAGTAATACCCATTATAATTGGAGGATTTGGAAATTGACTAGTACCTTTAATATTAGGTGCCCCAGATATAGCCTTCCCACGAATAAACAATATAAGATTTTGACTTTTACCCCCATCTCTTACACTACTATTAGCAAGTGGAATAGTTGAAAGAGGAGTAGGCACAGGTTGAACTGTCTATCCTCCTCTTTCAGCTGCTGTTGCCCACGCTGGTGCTTCAGTAGACCTTGGAATCTTTTCACTCCATCTAGCAGGTGTTTCATCTATCCTTGGGGCCGTTAATTTCATAACTACCATTATTAATATACGACCAACTGGTATAACCTTCGACCGAATACCACTCTTCGTATGATCAGTTTTCATTACCGCCATTTTACTTTTATTATCCCTACCAGTGCTAGCTGGAGCTATTACCATACTCTTAACAGACCG
>WS_17_W_Scotland
TAATTGGAGATGATCAAATTTACAATGTAGTTGTAACAGCACACGCATTTGTTATAATTTTTTTTATAGTAATACCCATTATAATTGGAGGATTTGGAAATTGACTAGTACCTTTAATATTAGGTGCCCCAGATATAGCCTTCCCACGAATAAACAATATAAGATTTTGACTTTTACCCCCATCTCTTACACTACTATTAGCAAGTGGAATAGTTGAAAGAGGAGTAGGCACAGGTTGAACTGTCTATCCTCCTCTTTCAGCTGCTGTTGCCCACGCTGGTGCTTCAGTAGACCTTGGAATCTTTTCACTCCATCTAGCAGGTGTTTCATCTATCCTTGGGGCCGTTAATTTCATAACTACCATTATTAATATACGACCAACTGGTATAACTTTCGACCGAATACCACTCTTCGTATGATCAGTTTTCATTACCGCCATTTTACTCTTATTATCCCTACCAGTGCTAGCTGGAGCTATTACCATACTCTTAACAGACCG
>WS_18_W_Scotland
TAATTGGAGATGATCAAATTTACAATGTAGTTGTAACAGCACACGCATTTGTTATAATTTTTTTTATAGTAATACCCATTATAATTGGAGGATTTGGAAATTGACTAGTACCTTTAATATTAGGTGCCCCAGATATAGCCTTCCCACGAATAAACAATATAAGATTTTGACTTTTACCCCCATCTCTTACACTACTATTAGCAAGTGGAATAGTTGAAAGAGGAGTAGGCACAGGTTGAACTGTCTATCCCCCTCTTTCAGCTGCTGTTGCCCACGCTGGTGCTTCAGTAGACCTTGGAATCTTTTCACTCCATCTAGCAGGTGTTTCATCTATCCTTGGGGCCGTTAATTTCATAACTACCATTATTAATATACGACCAACTGGTATAACCTTCGACCGAATACCACTCTTCGTATGATCAGTTTTCATTACCGCCATTTTACTCTTATTATCCCTACCAGTGCTAGCTGGAGCTATTACCATACTCTTAACAGACCG
>WS_19_W_Scotland
TAATTGGAGATGATCAAATTTACAATGTAGTTGTAACAGCACACGCATTTGTTATAATTTTTTTTATAGTAATACCCATTATAATTGGAGGATTTGGAAACTGACTAGTACCTTTAATATTAGGTGCCCCAGATATAGCCTTCCCACGAATAAACAATATAAGATTTTGACTTTTACCCCCATCTCTTACACTACTATTAGCAAGTGGAATAGTTGAAAGAGGAGTAGGCACAGGTTGAACTGTCTATCCTCCTCTTTCAGCTGCTGTTGCCCACGCTGGTGCTTCAGTAGACCTTGGAATCTTTTCACTCCATCTAGCAGGTGTTTCATCTATCCTTGGGGCCGTTAATTTCATAACTACCATTATTAATATACGACCAACTGGTATAACCTTCGACCGAATACCACTCTTCGTATGATCAGTTTTCATTACCGCCATTTTACTCTTATTATCCCTACCAGTGCTAGCTGGAGCTATTACCATACTCTTAACAGACCG
>WS_20_W_Scotland
TAATTGGAGATGATCAAATTTACAATGTAGTTGTAACAGCACACGCATTTGTTATAATTTTTTTTATAGTAATACCCATTATAATTGGAGGATTTGGAAACTGACTAGTACCTTTAATATTAGGTGCCCCAGATATAGCCTTCCCACGAATAAACAATATAAGATTTTGACTTTTACCCCCATCTCTTACACTACTATTAGCAAGTGGAATAGTTGAAAGAGGAGTAGGCACAGGTTGAACTGTCTATCCTCCTCTTTCAGCTGCTGTTGCCCACGCTGGTGCTTCAGTAGACCTTGGAATCTTTTCACTCCATCTAGCAGGTGTTTCATCTATCCTTGGGGCCGTTAATTTCATAACTACCATTATTAATATACGACCAACTGGTATAACCTTCGACCGAATACCACTCTTCGTATGATCAGTTTTCATTACCGCCATTTTACTCTTATTATCCCTACCAGTGCTAGCTGGAGCTATTACCATACTCTTAACAGACCG
>WS_21_W_Scotland
TAATTGGAGATGATCAAATTTACAATGTAGTTGTAACAGCACACGCATTTGTTATAATTTTTTTTATAGTAATACCCATTATAATTGGAGGATTTGGAAATTGACTAGTACCTTTAATATTAGGTGCCCCAGATATAGCCTTCCCACGAATAAACAATATAAGATTTTGACTTTTACCCCCATCTCTTACACTACTATTAGCAAGTGGAATAGTTGAAAGAGGAGTGGGCACAGGTTGAACTGTCTATCCTCCTCTTTCAGCTGCTGTTGCCCACGCTGGTGCTTCAGTAGACCTTGGAATCTTTTCACTCCATCTAGCAGGTGTTTCATCTATCCTTGGGGCCGTTAATTTCATAACTACCATTATTAATATACGACCAACTGGTATAACTTTCGACCGAATACCACTCTTCGTATGATCAGTTTTCATTACCGCCATTTTACTCTTATTATCCCTACCAGTGCTAGCTGGAGCTATTACCATACTCTTAACAGACCG
>WS_22_W_Scotland
TAATTGGAGATGATCAAATTTACAATGTAGTTGTAACAGCACACGCATTTGTTATAATTTTTTTTATAGTAATACCCATTATAATTGGAGGATTTGGAAATTGACTAGTACCTTTAATATTAGGTGCCCCAGATATAGCCTTCCCACGAATAAACAATATAAGATTTTGACTTTTACCCCCATCTCTTACACTACTATTAGCAAGTGGAATAGTTGAAAGAGGAGTAGGCACAGGTTGAACTGTCTATCCTCCTCTTTCAGCTGCTGTTGCCCACGCTGGTGCTTCAGTAGACCTTGGAATCTTTTCACTCCATCTAGCAGGTGTTTCATCTATCCTTGGGGCCGTTAATTTCATAACTACCATTATTAATATACGACCAACTGGTATAACCTTCGACCGAATACCACTCTTCGTATGATCAGTTTTCATTACCGCCATTTTACTCTTATTATCCCTACCAGTGCTAGCTGGAGCTATTACCATACTTTTAACAGACCG
>WI_1_W_Ireland
TAATTGGAGATGATCAAATTTACAATGTAGTTGTAACAGCACACGCATTTGTTATAATTTTTTTTATAGTAATACCCATTATAATTGGAGGATTTGGAAATTGACTAGTACCTTTAATATTAGGTGCCCCAGATATAGCCTTCCCACGAATAAACAATATAAGATTTTGACTTTTACCCCCATCTCTTACACTACTATTAGCAAGTGGAATAGTTGAAAGAGGAGTAGGCACAGGTTGAACTGTCTATCCTCCTCTTTCAGCTGCTGTTGCCCACGCTGGTGCTTCAGTAGACCTTGGAATCTTTTCACTCCATCTAGCAGGTGTTTCATCTATCCTTGGGGCCGTTAATTTCATAACTACCATTATTAATATACGACCAACTGGTATAACCTTCGACCGAATACCACTCTTCGTATGATCAGTTTTCATTACCGCCATTTTACTCTTATTATCCCTACCAGTGCTAGCTGGAGCTATTACCATACTCTTAACAGACCG
>WI_2_W_Ireland
TAATTGGAGATGATCAAATTTACAATGTAGTTGTAACAGCACACGCATTTGTTATAATTTTTTTTATAGTAATACCCATTATAATTGGAGGATTTGGAAATTGACTAGTACCTTTAATATTAGGTGCCCCAGATATAGCCTTCCCACGAATAAACAATATAAGATTTTGACTTTTACCCCCATCTCTTACACTACTATTAGCAAGTGGAATAGTTGAAAGAGGAGTAGGCACAGGTTGAACTGTCTATCCTCCTCTTTCAGCTGCTGTTGCCCACGCTGGTGCTTCAGTAGACCTTGGAATCTTTTCACTCCATCTAGCAGGTGTTTCATCTATCCTTGGGGCCGTTAATTTCATAACTACCATTATTAATATACGACCAACTGGTATAACCTTCGACCGAATACCACTCTTCGTATGATCAGTTTTCATTACCGCCATTTTACTCTTATTATCCCTACCAGTGCTAGCTGGAGCTATTACCATACTCTTAACAGACCG
>WI_3_W_Ireland
TAATTGGAGATGATCAAATTTACAATGTAGTTGTAACAGCACACGCATTTGTTATAATTTTTTTTATAGTAATACCCATTATAATTGGAGGATTTGGAAATTGACTAGTACCTTTAATATTAGGTGCCCCAGATATAGCCTTCCCACGAATAAACAATATAAGATTTTGACTTTTACCCCCATCTCTTACACTACTATTAGCAAGTGGAATAGTTGAAAGAGGAGTAGGCACAGGTTGAACTGTCTATCCTCCTCTTTCAGCTGCTGTTGCCCACGCTGGTGCTTCAGTAGACCTTGGAATCTTTTCACTCCATCTAGCAGGTGTTTCATCTATCCTTGGGGCCGTTAATTTCATAACTACCATTATTAATATACGACCAACTGGTATAACCTTCGACCGAATACCACTCTTCGTATGATCAGTTTTCATTACCGCCATTTTACTCTTATTATCCCTACCAGTGCTAGCTGGAGCTATTACCATACTCTTAACAGACCG
>WI_4_W_Ireland
TAATTGGAGATGATCAAATTTACAATGTAGTTGTAACAGCACACGCATTTGTTATAATTTTTTTTATAGTAATACCCATTATAATTGGAGGATTTGGAAATTGACTAGTACCTTTAATATTAGGTGCCCCAGATATAGCCTTCCCACGAATAAACAATATAAGATTTTGACTTTTACCCCCATCTCTTACACTACTATTAGCAAGTGGAATAGTTGAAAGAGGAGTAGGCACAGGTTGAACTGTCTATCCTCCTCTTTCAGCTGCTGTTGCCCACGCTGGTGCTTCAGTAGACCTTGGAATCTTTTCACTCCATCTAGCAGGTGTTTCATCTATCCTTGGGGCCGTTAATTTCATAACTACCATTATTAATATACGACCAACTGGTATAACCTTCGACCGAATACCACTCTTCGTATGATCAGTTTTCATTACCGCCATTTTACTCTTATTATCCCTACCAGTGCTAGCTGGAGCTATTACCATACTCTTAACAGACCG
>WI_5_W_Ireland
TAATTGGAGATGATCAAATTTACAATGTAGTTGTAACAGCACACGCATTTGTTATAATTTTTTTTATAGTAATACCCATTATAATTGGAGGATTTGGAAATTGACTAGTACCTTTAATATTAGGTGCCCCAGATATAGCCTTCCCACGAATAAACAATATAAGATTTTGACTTTTACCCCCATCTCTTACACTACTATTAGCAAGTGGAATAGTTGAAAGAGGAGTAGGCACAGGTTGAACTGTCTATCCTCCTCTTTCAGCTGCTGTTGCCCACGCTGGTGCTTCAGTAGACCTTGGAATCTTTTCACTCCATCTAGCAGGTGTTTCATCTATCCTTGGGGCCGTTAATTTCATAACTACCATTATTAATATACGACCAACTGGTATAACCTTCGACCGAATACCACTCTTCGTATGATCAGTTTTCATTACCGCCATTTTACTCTTATTATCCCTACCAGTGCTAGCTGGAGCTATTACCATACTCTTAACAGACCG
>WI_6_W_Ireland
TAATTGGAGATGATCAAATTTACAATGTAGTTGTAACAGCACACGCATTTGTTATAATTTTTTTTATAGTAATACCCATTATAATTGGAGGATTTGGAAATTGACTAGTACCTTTAATATTAGGTGCCCCAGATATAGCCTTCCCACGAATAAACAATATAAGATTTTGACTTTTACCCCCATCTCTTACACTACTATTAGCAAGTGGAATAGTTGAAAGAGGAGTAGGCACAGGTTGAACTGTCTATCCTCCTCTTTCAGCTGCTGTTGCCCACGCTGGTGCTTCAGTAGACCTTGGAATCTTTTCACTCCATCTAGCAGGTGTTTCATCTATCCTTGGGGCCGTTAATTTCATAACTACCATTATTAATATACGACCAACTGGTATAACCTTCGACCGAATACCACTCTTCGTATGATCAGTTTTCATTACCGCCATTTTACTCTTATTATCCCTACCAGTGCTAGCTGGAGCTATTACCATACTCTTAACAGACCG
>WI_7_W_Ireland
TAATTGGAGATGATCAAATTTACAATGTAGTTGTAACAGCACACGCATTTGTTATAATTTTTTTTATAGTAATACCCATTATAATTGGAGGATTTGGAAATTGACTAGTACCTTTAATATTAGGTGCCCCAGATATAGCCTTCCCACGAATAAACAATATAAGATTTTGACTTTTACCCCCATCTCTTACACTACTATTAGCAAGTGGAATAGTTGAAAGAGGAGTAGGCACAGGTTGAACTGTCTATCCTCCTCTTTCAGCTGCTGTTGCCCACGCTGGTGCTTCAGTAGACCTTGGAATCTTTTCACTCCATCTAGCAGGTGTTTCATCTATCCTTGGGGCCGTTAATTTCATAACTACCATTATTAATATACGACCAACTGGTATAACCTTCGACCGAATACCACTCTTCGTATGATCAGTTTTCATTACCGCCATTTTACTCTTATTATCCCTACCAGTGCTAGCTGGAGCTATTACCATACTCTTAACAGACCG
>WI_8_W_Ireland
TAATTGGAGATGATCAAATTTACAATGTAGTTGTAACAGCACACGCATTTGTTATAATTTTTTTTATAGTAATACCCATTATAATTGGAGGATTTGGAAATTGACTAGTACCTTTAATATTAGGTGCCCCAGATATAGCCTTCCCACGAATAAACAATATAAGATTTTGACTTTTACCCCCATCTCTTACACTACTATTAGCAAGTGGAATAGTTGAAAGAGGAGTAGGCACAGGTTGAACTGTCTATCCTCCTCTTTCAGCTGCTGTTGCCCACGCTGGTGCTTCAGTAGACCTTGGAATCTTTTCACTCCATCTAGCAGGTGTTTCATCTATCCTTGGGGCCGTTAATTTCATAACTACCATTATTAATATACGACCAACTGGTATAACCTTCGACCGAATACCACTCTTCGTATGATCAGTTTTCATTACCGCCATTTTACTCTTATTATCCCTACCAGTGCTAGCTGGAGCTATTACCATACTCTTAACAGACCG
>WI_9_W_Ireland
TAATTGGAGATGATCAAATTTACAATGTAGTTGTAACAGCACACGCATTTGTTATAATTTTTTTTATAGTAATACCCATTATAATTGGAGGATTTGGAAATTGACTAGTACCTTTAATATTAGGTGCCCCAGATATAGCCTTCCCACGAATAAACAATATAAGATTTTGACTTTTACCCCCATCTCTTACACTACTATTAGCAAGTGGAATAGTTGAAAGAGGAGTAGGCACAGGTTGAACTGTCTATCCTCCTCTTTCAGCTGCTGTTGCCCACGCTGGTGCTTCAGTAGACCTTGGAATCTTTTCACTCCATCTAGCAGGTGTTTCATCTATCCTTGGGGCCGTTAATTTCATAACTACCATTATTAATATACGACCAACTGGTATAACCTTCGACCGAATACCACTCTTCGTATGATCAGTTTTCATTACCGCCATTTTACTCTTATTATCCCTACCAGTGCTAGCTGGAGCTATTACCATACTCTTAACAGACCG
>WI_10_W_Ireland
TAATTGGAGATGATCAAATTTACAATGTAGTTGTAACAGCACACGCATTTGTTATAATTTTTTTTATAGTAATACCCATTATAATTGGAGGATTTGGAAATTGACTAGTACCTTTAATATTAGGTGCCCCAGATATAGCCTTCCCACGAATAAACAATATAAGATTTTGACTTTTACCCCCATCTCTTACACTACTATTAGCAAGTGGAATAGTTGAAAGAGGAGTAGGCACAGGTTGAACTGTCTATCCTCCTCTTTCAGCTGCTGTTGCCCACGCTGGTGCTTCAGTAGACCTTGGAATCTTTTCACTCCATCTAGCAGGTGTTTCATCTATCCTTGGGGCCGTTAATTTCATAACTACCATTATTAATATACGACCAACTGGTATAACCTTCGACCGAATACCACTCTTCGTATGATCAGTTTTCATTACCGCCATTTTACTCTTATTATCCCTACCAGTGCTAGCTGGAGCTATTACCATACTCTTAACAGACCG
>WI_11_W_Ireland
TAATTGGAGATGATCAAATTTACAATGTAGTTGTAACAGCACACGCATTTGTTATAATTTTTTTTATAGTAATACCCATTATAATTGGAGGATTTGGAAATTGACTAGTACCTTTAATATTAGGTGCCCCAGATATAGCCTTCCCACGAATAAACAATATAAGATTTTGACTTTTACCCCCATCTCTTACACTACTATTAGCAAGTGGAATAGTTGAAAGAGGAGTAGGCACAGGTTGAACTGTCTATCCTCCTCTTTCAGCTGCTGTTGCCCACGCTGGTGCTTCAGTAGACCTTGGAATCTTTTCACTCCATCTAGCAGGTGTTTCATCTATCCTTGGGGCCGTTAATTTCATAACTACCATTATTAATATACGACCAACTGGTATAACCTTCGACCGAATACCACTCTTCGTATGATCAGTTTTCATTACCGCCATTTTACTCTTATTATCCCTACCAGTGCTAGCTGGAGCTATTACCATACTCTTAACAGACCG
>WI_12_W_Ireland
TAATTGGAGATGATCAAATTTACAATGTAGTTGTAACAGCACACGCATTTGTTATAATTTTTTTTATAGTAATACCCATTATAATTGGAGGATTTGGAAATTGACTAGTACCTTTAATATTAGGTGCCCCAGATATAGCCTTCCCACGAATAAACAATATAAGATTTTGACTTTTACCCCCATCTCTTACACTACTATTAGCAAGTGGAATAGTTGAAAGAGGAGTAGGCACAGGTTGAACTGTCTATCCTCCTCTTTCAGCTGCTGTTGCCCACGCTGGTGCTTCAGTAGACCTTGGAATCTTTTCACTCCATCTAGCAGGTGTTTCATCTATCCTTGGGGCCGTTAATTTCATAACTACCATTATTAATATACGACCAACTGGTATAACCTTCGACCGAATACCACTCTTCGTATGATCAGTTTTCATTACCGCCATTTTACTCTTATTATCCCTACCAGTGCTAGCTGGAGCTATTACCATACTCTTAACAGACCG
>WI_13_W_Ireland
TAATTGGAGATGATCAAATTTACAATGTAGTTGTAACAGCACACGCATTTGTTATAATTTTTTTTATAGTAATACCCATTATAATTGGAGGATTTGGAAATTGACTAGTACCTTTAATATTAGGTGCCCCAGATATAGCCTTCCCACGAATAAACAATATAAGATTTTGACTTTTACCCCCATCTCTTACACTACTATTAGCAAGTGGAATAGTTGAAAGAGGAGTAGGCACAGGTTGAACTGTCTATCCTCCTCTTTCAGCTGCTGTTGCCCACGCTGGTGCTTCAGTAGACCTTGGAATCTTTTCACTCCATCTAGCAGGTGTTTCATCTATCCTTGGGGCCGTTAATTTCATAACTACCATTATTAATATACGACCAACTGGTATAACCTTCGACCGAATACCACTCTTCGTATGATCAGTTTTCATTACCGCCATTTTACTCTTATTATCCCTACCAGTGCTAGCTGGAGCTATTACCATACTCTTAACAGACCG
>WI_14_W_Ireland
TAATTGGAGATGATCAAATTTACAATGTAGTTGTAACAGCACACGCATTTGTTATAATTTTTTTTATAGTAATACCCATTATAATTGGAGGATTTGGAAATTGACTAGTACCTTTAATATTAGGTGCCCCAGATATAGCCTTCCCACGAATAAACAATATAAGATTTTGACTTTTACCCCCATCTCTTACACTACTATTAGCAAGTGGAATAGTTGAAAGAGGAGTAGGCACAGGTTGAACTGTCTATCCTCCTCTTTCAGCTGCTGTTGCCCACGCTGGTGCTTCAGTAGACCTTGGAATCTTTTCACTCCATCTAGCAGGTGTTTCATCTATCCTTGGGGCCGTTAATTTCATAACTACCATTATTAATATACGACCAACTGGTATAACCTTCGACCGAATACCACTCTTCGTATGATCAGTTTTCATTACCGCCATTTTACTCTTATTATCCCTACCAGTGCTAGCTGGAGCTATTACCATACTCTTAACAGACCG
>WI_15_W_Ireland
TAATTGGAGATGATCAAATTTACAATGTAGTTGTAACAGCACACGCATTTGTTATAATTTTTTTTATAGTAATACCCATTATAATTGGAGGATTTGGAAATTGACTAGTACCTTTAATATTAGGTGCCCCAGATATAGCCTTCCCACGAATAAACAATATAAGATTTTGACTTTTACCCCCATCTCTTACACTACTATTAGCAAGTGGAATAGTTGAAAGAGGAGTAGGCACAGGTTGAACTGTCTATCCTCCTCTTTCAGCTGCTGTTGCCCACGCTGGTGCTTCAGTAGACCTTGGAATCTTTTCACTCCATCTAGCAGGTGTTTCATCTATCCTTGGGGCCGTTAATTTCATAACTACCATTATTAATATACGACCAACTGGTATAACTTTCGACCGAATACCACTCTTCGTATGATCAGTTTTCATTACCGCCATTTTACTCTTATTATCCCTACCAGTGCTAGCTGGAGCTATTACCATACTCTTAACAGACCG
>WI_16_W_Ireland
TAATTGGAGATGATCAAATTTACAATGTAGTTGTAACAGCACACGCATTTGTTATAATTTTTTTTATAGTAATACCCATTATAATTGGAGGATTTGGAAATTGACTAGTACCTTTAATATTAGGTGCCCCAGATATAGCCTTCCCACGAATAAACAATATAAGATTTTGACTTTTACCTCCATCTCTTACACTACTATTAGCAAGTGGAATAGTTGAAAGAGGAGTAGGCACAGGTTGAACTGTCTATCCTCCTCTTTCAGCTGCTGTTGCCCACGCTGGTGCTTCAGTAGACCTTGGAATCTTTTCACTCCATCTAGCAGGTGTTTCATCTATCCTTGGGGCCGTTAATTTCATAACTACCATTATTAATATACGACCAACTGGTATAACCTTCGACCGAATACCACTCTTCGTATGATCAGTTTTCATTACCGCCATTTTACTCTTATTATCCCTACCAGTGCTAGCTGGAGCTATTACCATACTCTTAACAGACCG
>WI_17_W_Ireland
TAATTGGAGATGATCAAATTTACAATGTAGTTGTAACAGCACACGCATTTGTTATAATTTTTTTTATAGTAATACCCATTATAATTGGAGGATTTGGAAATTGACTAGTACCTTTAATATTAGGTGCCCCAGATATAGCCTTCCCACGAATAAACAATATAAGATTTTGACTTTTACCCCCATCTCTTACACTACTATTAGCAAGTGGAATAGTTGAAAGAGGAGTAGGCACAGGTTGAACTGTCTATCCTCCTCTTTCAGCTGCTGTTGCCCACGCTGGTGCTTCAGTAGACCTTGGAATCTTTTCACTCCATCTAGCAGGTGTTTCATCTATCCTTGGGGCCGTTAATTTCATAACTACCATTATTAATATACGACCAACTGGTATAATCTTCGACCGAATACCACTCTTCGTATGATCAGTTTTCATTACCGCCATTTTACTCTTATTATCCCTACCAGTGCTAGCTGGAGCTATTACCATACTCTTAACAGACCG
>WI_18_W_Ireland
TAATTGGAGATGATCAAATTTACAATGTAGTTGTAACAGCACACGCATTTGTTATAATTTTTTTTATAGTAATACCCATTATAATTGGAGGATTTGGAAATTGACTAGTACCTTTAATATTAGGTGCCCCAGATATAGCCTTCCCACGAATAAACAATATAAGATTTTGACTTTTACCCCCATCTCTTACACTACTATTAGCAAGTGGAATAGTTGAAAGAGGAGTAGGCACAGGTTGAACTGTCTATCCCCCTCTTTCAGCTGCTGTTGCCCACGCTGGTGCTTCAGTAGACCTTGGAATCTTTTCACTCCATCTAGCAGGTGTTTCATCTATCCTTGGGGCCGTTAATTTCATAACTACCATTATTAATATACGACCAACTGGTATAACCTTCGACCGAATACCACTCTTCGTATGATCAGTTTTCATTACCGCCATTTTACTCTTATTATCCCTACCAGTGCTAGCTGGAGCTATTACCATACTCTTAACAGACCG
>WI_19_W_Ireland
TAATTGGAGATGATCAAATTTACAATGTAGTTGTAACAGCACACGCATTTGTTATAATTTTTTTTATAGTAATACCCATTATAATTGGAGGATTTGGAAATTGACTAGTACCTTTAATATTAGGTGCCCCAGATATAGCCTTCCCACGAATAAACAATATAAGATTTTGACTTTTACCCCCATCTCTTACACTACTATTAGCAAGTGGAATAGTTGAAAGAGGAGTAGGCACAGGTTGAACTGTCTATCCTCCTCTTTCAGCTGCTGTTGCCCACGCTGGTGCTTCAGTAGACCTTGGAATCTTCTCACTCCATCTAGCAGGTGTCTCATCTATCCTTGGGGCCGTTAATTTCATAACTACCATTATTAATATACGACCAACTGGTATAACCTTCGACCGAATACCACTCTTCGTATGATCAGTTTTCATTACCGCCATTTTACTCTTATTATCCCTACCAGTGCTAGCTGGAGCTATTACCATACTCTTAACAGACCG
>EN_1_SW_England
TAATTGGAGATGATCAAATTTACAATGTAGTTGTAACAGCACACGCATTTGTTATAATTTTTTTTATAGTAATACCCATTATAATTGGAGGATTTGGAAATTGACTAGTACCTTTAATATTAGGTGCCCCAGATATAGCCTTCCCACGAATAAACAATATAAGATTTTGACTTTTACCCCCATCTCTTACACTACTATTAGCAAGTGGAATAGTTGAAAGAGGAGTAGGCACAGGTTGAACTGTCTATCCTCCTCTTTCAGCTGCTGTTGCCCACGCTGGTGCTTCAGTAGACCTTGGAATCTTTTCACTCCATCTAGCAGGTGTTTCATCTATCCTTGGGGCCGTTAATTTCATAACTACCATTATTAATATACGACCAACTGGTATAACCTTCGACCGAATACCACTCTTCGTATGATCAGTTTTCATTACCGCCATTTTACTCTTATTATCCCTACCAGTGCTAGCTGGAGCTATTACCATACTCTTAACAGACCG
>EN_2_SW_England
TAATTGGAGATGATCAAATTTACAATGTAGTTGTAACAGCACACGCATTTGTTATAATTTTTTTTATAGTAATACCCATTATAATTGGAGGATTTGGAAATTGACTAGTACCTTTAATATTAGGTGCCCCAGATATAGCCTTCCCACGAATAAACAATATAAGATTTTGACTTTTACCCCCATCTCTTACACTACTATTAGCAAGTGGAATAGTTGAAAGAGGAGTAGGCACAGGTTGAACTGTCTATCCTCCTCTTTCAGCTGCTGTTGCCCACGCTGGTGCTTCAGTAGACCTTGGAATCTTTTCACTCCATCTAGCAGGTGTTTCATCTATCCTTGGGGCCGTTAATTTCATAACTACCATTATTAATATACGACCAACTGGTATAACCTTCGACCGAATACCACTCTTCGTATGATCAGTTTTCATTACCGCCATTTTACTCTTATTATCCCTACCAGTGCTAGCTGGAGCTATTACCATACTCTTAACAGACCG
>EN_3_SW_England
TAATTGGAGATGATCAAATTTACAATGTAGTTGTAACAGCACACGCATTTGTTATAATTTTTTTTATAGTAATACCCATTATAATTGGAGGATTTGGAAATTGACTAGTACCTTTAATATTAGGTGCCCCAGATATAGCCTTCCCACGAATAAACAATATAAGATTTTGACTTTTACCCCCATCTCTTACACTACTATTAGCAAGTGGAATAGTTGAAAGAGGAGTAGGCACAGGTTGAACTGTCTATCCTCCTCTTTCAGCTGCTGTTGCCCACGCTGGTGCTTCAGTAGACCTTGGAATCTTTTCACTCCATCTAGCAGGTGTTTCATCTATCCTTGGGGCCGTTAATTTCATAACTACCATTATTAATATACGACCAACTGGTATAACCTTCGACCGAATACCACTCTTCGTATGATCAGTTTTCATTACCGCCATTTTACTCTTATTATCCCTACCAGTGCTAGCTGGAGCTATTACCATACTCTTAACAGACCG
>EN_4_SW_England
TAATTGGAGATGATCAAATTTACAATGTAGTTGTAACAGCACACGCATTTGTTATAATTTTTTTTATAGTAATACCCATTATAATTGGAGGATTTGGAAATTGACTAGTACCTTTAATATTAGGTGCCCCAGATATAGCCTTCCCACGAATAAACAATATAAGATTTTGACTTTTACCCCCATCTCTTACACTACTATTAGCAAGTGGAATAGTTGAAAGAGGAGTAGGCACAGGTTGAACTGTCTATCCTCCTCTTTCAGCTGCTGTTGCCCACGCTGGTGCTTCAGTAGACCTTGGAATCTTTTCACTCCATCTAGCAGGTGTTTCATCTATCCTTGGGGCCGTTAATTTCATAACTACCATTATTAATATACGACCAACTGGTATAACCTTCGACCGAATACCACTCTTCGTATGATCAGTTTTCATTACCGCCATTTTACTCTTATTATCCCTACCAGTGCTAGCTGGAGCTATTACCATACTCTTAACAGACCG
>EN_5_SW_England
TAATTGGAGATGATCAAATTTACAATGTAGTTGTAACAGCACACGCATTTGTTATAATTTTTTTTATAGTAATACCCATTATAATTGGAGGATTTGGAAATTGACTAGTACCTTTAATATTAGGTGCCCCAGATATAGCCTTCCCACGAATAAACAATATAAGATTTTGACTTTTACCCCCATCTCTTACACTACTATTAGCAAGTGGAATAGTTGAAAGAGGAGTAGGCACAGGTTGAACTGTCTATCCTCCTCTTTCAGCTGCTGTTGCCCACGCTGGTGCTTCAGTAGACCTTGGAATCTTTTCACTCCATCTAGCAGGTGTTTCATCTATCCTTGGGGCCGTTAATTTCATAACTACCATTATTAATATACGACCAACTGGTATAACCTTCGACCGAATACCACTCTTCGTATGATCAGTTTTCATTACCGCCATTTTACTCTTATTATCCCTACCAGTGCTAGCTGGAGCTATTACCATACTCTTAACAGACCG
>EN_6_SW_England
TAATTGGAGATGATCAAATTTACAATGTAGTTGTAACAGCACACGCATTTGTTATAATTTTTTTTATAGTAATACCCATTATAATTGGAGGATTTGGAAATTGACTAGTACCTTTAATATTAGGTGCCCCAGATATAGCCTTCCCACGAATAAACAATATAAGATTTTGACTTTTACCCCCATCTCTTACACTACTATTAGCAAGTGGAATAGTTGAAAGAGGAGTAGGCACAGGTTGAACTGTCTATCCTCCTCTTTCAGCTGCTGTTGCCCACGCTGGTGCTTCAGTAGACCTTGGAATCTTTTCACTCCATCTAGCAGGTGTTTCATCTATCCTTGGGGCCGTTAATTTCATAACTACCATTATTAATATACGACCAACTGGTATAACCTTCGACCGAATACCACTCTTCGTATGATCAGTTTTCATTACCGCCATTTTACTCTTATTATCCCTACCAGTGCTAGCTGGAGCTATTACCATACTCTTAACAGACCG
>EN_7_SW_England
TAATTGGAGATGATCAAATTTACAATGTAGTTGTAACAGCACACGCATTTGTTATAATTTTTTTTATAGTAATACCCATTATAATTGGAGGATTTGGAAATTGACTAGTACCTTTAATATTAGGTGCCCCAGATATAGCCTTCCCACGAATAAACAATATAAGATTTTGACTTTTACCCCCATCTCTTACACTACTATTAGCAAGTGGAATAGTTGAAAGAGGAGTAGGCACAGGTTGAACTGTCTATCCTCCTCTTTCAGCTGCTGTTGCCCACGCTGGTGCTTCAGTAGACCTTGGAATCTTTTCACTCCATCTAGCAGGTGTTTCATCTATCCTTGGGGCCGTTAATTTCATAACTACCATTATTAATATACGACCAACTGGTATAACCTTCGACCGAATACCACTCTTCGTATGATCAGTTTTCATTACCGCCATTTTACTCTTATTATCCCTACCAGTGCTAGCTGGAGCTATTACCATACTCTTAACAGACCG
>EN_8_SW_England
TAATTGGAGATGATCAAATTTACAATGTAGTTGTAACAGCACACGCATTTGTTATAATTTTTTTTATAGTAATACCCATTATAATTGGAGGATTTGGAAATTGACTAGTACCTTTAATATTAGGTGCCCCAGATATAGCCTTCCCACGAATAAACAATATAAGATTTTGACTTTTACCCCCATCTCTTACACTACTATTAGCAAGTGGAATAGTTGAAAGAGGAGTAGGCACAGGTTGAACTGTCTATCCTCCTCTTTCAGCTGCTGTTGCCCACGCTGGTGCTTCAGTAGACCTTGGAATCTTTTCACTCCATCTAGCAGGTGTTTCATCTATCCTTGGGGCCGTTAATTTCATAACTACCATTATTAATATACGACCAACTGGTATAACCTTCGACCGAATACCACTCTTCGTATGATCAGTTTTCATTACCGCCATTTTACTCTTATTATCCCTACCAGTGCTAGCTGGAGCTATTACCATACTCTTAACAGACCG
>EN_9_SW_England
TAATTGGAGATGATCAAATTTACAATGTAGTTGTAACAGCACACGCATTTGTTATAATTTTTTTTATAGTAATACCCATTATAATTGGAGGATTTGGAAATTGACTAGTACCTTTAATATTAGGTGCCCCAGATATAGCCTTCCCACGAATAAACAATATAAGATTTTGACTTTTACCCCCATCTCTTACACTACTATTAGCAAGTGGAATAGTTGAAAGAGGAGTAGGCACAGGTTGAACTGTCTATCCTCCTCTTTCAGCTGCTGTTGCCCACGCTGGTGCTTCAGTAGACCTTGGAATCTTTTCACTCCATCTAGCAGGTGTTTCATCTATCCTTGGGGCCGTTAATTTCATAACTACCATTATTAATATACGACCAACTGGTATAACCTTCGACCGAATACCACTCTTCGTATGATCAGTTTTCATTACCGCCATTTTACTCTTATTATCCCTACCAGTGCTAGCTGGAGCTATTACCATACTCTTAACAGACCG
>EN_10_SW_England
TAATTGGAGATGATCAAATTTACAATGTAGTTGTAACAGCACACGCATTTGTTATAATTTTTTTTATAGTAATACCCATTATAATTGGAGGATTTGGAAATTGACTAGTACCTTTAATATTAGGTGCCCCAGATATAGCCTTCCCACGAATAAACAATATAAGATTTTGACTTTTACCCCCATCTCTTACACTACTATTAGCAAGTGGAATAGTTGAAAGAGGAGTAGGCACAGGTTGAACTGTCTATCCTCCTCTTTCAGCTGCTGTTGCCCACGCTGGTGCTTCAGTAGACCTTGGAATCTTTTCACTCCATCTAGCAGGTGTTTCATCTATCCTTGGGGCCGTTAATTTCATAACTACCATTATTAATATACGACCAACTGGTATAACCTTCGACCGAATACCACTCTTCGTATGATCAGTTTTCATTACCGCCATTTTACTCTTATTATCCCTACCAGTGCTAGCTGGAGCTATTACCATACTCTTAACAGACCG
>EN_11_SW_England
TAATTGGAGATGATCAAATTTACAATGTAGTTGTAACAGCACACGCATTTGTTATAATTTTTTTTATAGTAATACCCATTATAATTGGAGGATTTGGAAATTGACTAGTACCTTTAATATTAGGTGCCCCAGATATAGCCTTCCCACGAATAAACAATATAAGATTTTGACTTTTACCCCCATCTCTTACACTACTATTAGCAAGTGGAATAGTTGAAAGAGGAGTAGGCACAGGTTGAACTGTCTATCCTCCTCTTTCAGCTGCTGTTGCCCACGCTGGTGCTTCAGTAGACCTTGGAATCTTTTCACTCCATCTAGCAGGTGTTTCATCTATCCTTGGGGCCGTTAATTTCATAACTACCATTATTAATATACGACCAACTGGTATAACCTTCGACCGAATACCACTCTTCGTATGATCAGTTTTCATTACCGCCATTTTACTCTTATTATCCCTACCAGTGCTAGCTGGAGCTATTACCATACTCTTAACAGACCG
>EN_12_SW_England
TAATTGGAGATGATCAAATTTACAATGTAGTTGTAACAGCACACGCATTTGTTATAATTTTTTTTATAGTAATACCCATTATAATTGGAGGATTTGGAAATTGACTAGTACCTTTAATATTAGGTGCCCCAGATATAGCCTTCCCACGAATAAACAATATAAGATTTTGACTTTTACCCCCATCTCTTACACTACTATTAGCAAGTGGAATAGTTGAAAGAGGAGTAGGCACAGGTTGAACTGTCTATCCTCCTCTTTCAGCTGCTGTTGCCCACGCTGGTGCTTCAGTAGACCTTGGAATCTTTTCACTCCATCTAGCAGGTGTTTCATCTATCCTTGGGGCCGTTAATTTCATAACTACCATTATTAATATACGACCAACTGGTATAACCTTCGACCGAATACCACTCTTCGTATGATCAGTTTTCATTACCGCCATTTTACTCTTATTATCCCTACCAGTGCTAGCTGGAGCTATTACCATACTCTTAACAGACCG
>EN_13_SW_England
TAATTGGAGATGATCAAATTTACAATGTAGTTGTAACAGCACACGCATTTGTTATAATTTTTTTTATAGTAATACCCATTATAATTGGAGGATTTGGAAATTGACTAGTACCTTTAATATTAGGTGCCCCAGATATAGCCTTCCCACGAATAAACAATATAAGATTTTGACTTTTACCCCCATCTCTTACACTATTATTAGCAAGTGGAATAGTTGAAAGAGGAGTAGGCACAGGTTGAACTGTCTATCCTCCTCTTTCAGCTGCTGTTGCCCACGCTGGTGCTTCAGTAGACCTTGGAATCTTTTCACTCCATCTAGCAGGTGTTTCATCTATCCTTGGGGCCGTTAATTTCATAACTACCATTATTAATATACGACCAACTGGTATAACCTTCGACCGAATACCACTCTTCGTATGATCAGTTTTCATTACCGCCATTTTACTCTTATTATCCCTACCAGTGCTAGCTGGAGCTATTACCATACTCTTAACAGACCG
>EN_14_SW_England
TAATTGGAGATGATCAAATTTACAATGTAGTTGTAACAGCACACGCATTTGTTATAATTTTTTTTATAGTAATACCCATTATAATTGGAGGATTTGGAAATTGACTAGTACCTTTAATATTAGGTGCCCCAGATATAGCCTTCCCACGAATAAACAATATAAGATTTTGACTTTTACCCCCATCTCTTACACTATTATTAGCAAGTGGAATAGTTGAAAGAGGAGTAGGCACAGGTTGAACTGTCTATCCTCCTCTTTCAGCTGCTGTTGCCCACGCTGGTGCTTCAGTAGACCTTGGAATCTTTTCACTCCATCTAGCAGGTGTTTCATCTATCCTTGGGGCCGTTAATTTCATAACTACCATTATTAATATACGACCAACTGGTATAACCTTCGACCGAATACCACTCTTCGTATGATCAGTTTTCATTACCGCCATTTTACTCTTATTATCCCTACCAGTGCTAGCTGGAGCTATTACCATACTCTTAACAGACCG
>EN_15_SW_England
TAATTGGAGATGATCAAATTTACAATGTAGTTGTAACAGCACACGCATTTGTTATAATTTTTTTTATAGTAATACCCATTATAATTGGAGGATTTGGAAATTGACTAGTACCTTTAATATTAGGTGCCCCAGATATAGCCTTCCCACGAATAAACAATATAAGATTTTGACTTTTACCCCCATCTCTTACACTACTATTAGCAAGTGGAATAGTTGAAAGAGGAGTAGGCACAGGTTGAACTGTCTATCCTCCTCTTTCAGCTGCTGTTGCCCACGCTGGTGCTTCAGTAGACCTTGGAATCTTTTCACTCCATCTAGCAGGTGTTTCATCTATCCTTGGGGCCGTTAATTTCATAACTACCATTATTAATATACGACCAACTGGTATAACCTTCGACCGAATACCACTCTTCGTATGATCAGTTTTCATTACCGCCATTTTACTTTTATTATCCCTACCAGTGCTAGCTGGAGCTATTACCATACTCTTAACAGACCG
>EN_16_SW_England
TAATTGGAGATGATCAAATTTACAATGTAGTTGTAACAGCACACGCATTTATTATAATTTTTTTTATAGTAATACCCATTATAATTGGAGGATTTGGAAATTGACTAGTACCTTTAATATTAGGTGCCCCAGATATAGCCTTCCCACGAATAAACAATATAAGATTTTGACTTTTACCCCCATCTCTTACACTACTATTAGCAAGTGGAATAGTTGAAAGAGGAGTAGGCACAGGTTGAACTGTCTATCCTCCTCTTTCAGCTGCTGTTGCCCACGCTGGTGCTTCAGTAGACCTTGGAATCTTTTCACTCCATCTAGCAGGTGTTTCATCTATCCTTGGGGCCGTTAATTTCATAACTACCATTATTAATATACGACCAACTGGTATAACCTTCGACCGAATACCACTCTTCGTATGATCAGTTTTCATTACCGCCATTTTACTCTTATTATCCCTACCAGTGCTAGCTGGAGCTATTACCATACTCTTAACAGACCG
>EN_17_SW_England
TAATTGGAGATGATCAAATTTACAATGTAGTTGTAACAGCACACGCATTTGTTATAATTTTTTTTATAGTAATACCCATTATAATTGGAGGATTTGGAAATTGACTAGTACCTTTAATATTAGGTGCCCCAGATATAGCCTTCCCACGAATAAACAATATAAGATTTTGACTTTTACCCCCATCTCTTACACTACTATTAGCAAGTGGAATAGTTGAAAGAGGAGTAGGCACAGGTTGAACTGTCTATCCTCCTCTTTCAGCTGCTGTTGCCCACGCTGGTGCTTCAGTAGACCTTGGAATCTTTTCACTCCATCTAGCAGGTGTTTCATCTATCCTTGGGGCCGTTAATTTCATAACTACCATTATTAATATACGACCAACTGGTATAACCTTCGACCGAATACCACTCTTCGTATGATCAGTTCTCATTACCGCCATTTTACTCTTATTATCCCTACCAGTGCTAGCTGGAGCTATTACCATACTCTTAACAGACCG
>EN_18_SW_England
TAATTGGAGATGATCAAATTTACAATGTAGTTGTAACAGCACATGCATTTGTTATAATTTTTTTTATAGTAATACCCATTATAATTGGAGGATTTGGAAATTGACTAGTACCTTTAATATTAGGTGCCCCAGATATAGCCTTCCCACGAATAAACAATATAAGATTTTGACTTTTACCCCCATCTCTTACACTACTATTAGCAAGTGGAATAGTTGAAAGAGGAGTAGGCACAGGTTGAACTGTCTATCCTCCTCTTTCAGCTGCTGTTGCCCACGCTGGTGCTTCAGTAGACCTTGGAATCTTTTCACTCCATCTAGCAGGTGTTTCATCTATCCTTGGGGCCGTTAATTTCATAACTACCATTATTAATATACGACCAACTGGTATAACCTTCGACCGAATACCACTCTTCGTATGATCAGTTTTCATTACCGCCATTTTACTCTTATTATCCCTACCAGTGCTAGCTGGAGCTATTACCATACTCTTAACAGACCG
>BR_1_Brittany
TAATTGGAGATGATCAAATTTACAATGTAGTTGTAACAGCACACGCATTTGTTATAATTTTTTTTATAGTAATACCCATTATAATTGGAGGATTTGGAAATTGACTAGTACCTTTAATATTAGGTGCCCCAGATATAGCCTTCCCACGAATAAACAATATAAGATTTTGACTTTTACCCCCATCTCTTACACTACTATTAGCAAGTGGAATAGTTGAAAGAGGAGTAGGCACAGGTTGAACTGTCTATCCTCCTCTTTCAGCTGCTGTTGCCCACGCTGGTGCTTCAGTAGACCTTGGAATCTTTTCACTCCATCTAGCAGGTGTTTCATCTATCCTTGGGGCCGTTAATTTCATAACTACCATTATTAATATACGACCAACTGGTATAACCTTCGACCGAATACCACTCTTCGTATGATCAGTTTTCATTACCGCCATTTTACTCTTATTATCCCTACCAGTGCTAGCTGGAGCTATTACCATACTCTTAACAGACCG
>BR_2_Brittany
TAATTGGAGATGATCAAATTTACAATGTAGTTGTAACAGCACACGCATTTGTTATAATTTTTTTTATAGTAATACCCATTATAATTGGAGGATTTGGAAATTGACTAGTACCTTTAATATTAGGTGCCCCAGATATAGCCTTCCCACGAATAAACAATATAAGATTTTGACTTTTACCCCCATCTCTTACACTACTATTAGCAAGTGGAATAGTTGAAAGAGGAGTAGGCACAGGTTGAACTGTCTATCCTCCTCTTTCAGCTGCTGTTGCCCACGCTGGTGCTTCAGTAGACCTTGGAATCTTTTCACTCCATCTAGCAGGTGTTTCATCTATCCTTGGGGCCGTTAATTTCATAACTACCATTATTAATATACGACCAACTGGTATAACCTTCGACCGAATACCACTCTTCGTATGATCAGTTTTCATTACCGCCATTTTACTCTTATTATCCCTACCAGTGCTAGCTGGAGCTATTACCATACTCTTAACAGACCG
>BR_3_Brittany
TAATTGGAGATGATCAAATTTACAATGTAGTTGTAACAGCACACGCATTTGTTATAATTTTTTTTATAGTAATACCCATTATAATTGGAGGATTTGGAAATTGACTAGTACCTTTAATATTAGGTGCCCCAGATATAGCCTTCCCACGAATAAACAATATAAGATTTTGACTTTTACCCCCATCTCTTACACTACTATTAGCAAGTGGAATAGTTGAAAGAGGAGTAGGCACAGGTTGAACTGTCTATCCTCCTCTTTCAGCTGCTGTTGCCCACGCTGGTGCTTCAGTAGACCTTGGAATCTTTTCACTCCATCTAGCAGGTGTTTCATCTATCCTTGGGGCCGTTAATTTCATAACTACCATTATTAATATACGACCAACTGGTATAACCTTCGACCGAATACCACTCTTCGTATGATCAGTTTTCATTACCGCCATTTTACTCTTATTATCCCTACCAGTGCTAGCTGGAGCTATTACCATACTCTTAACAGACCG
>BR_4_Brittany
TAATTGGAGATGATCAAATTTACAATGTAGTTGTAACAGCACACGCATTTGTTATAATTTTTTTTATAGTAATACCCATTATAATTGGAGGATTTGGAAATTGACTAGTACCTTTAATATTAGGTGCCCCAGATATAGCCTTCCCACGAATAAACAATATAAGATTTTGACTTTTACCCCCATCTCTTACACTACTATTAGCAAGTGGAATAGTTGAAAGAGGAGTAGGCACAGGTTGAACTGTCTATCCTCCTCTTTCAGCTGCTGTTGCCCACGCTGGTGCTTCAGTAGACCTTGGAATCTTTTCACTCCATCTAGCAGGTGTTTCATCTATCCTTGGGGCCGTTAATTTCATAACTACCATTATTAATATACGACCAACTGGTATAACCTTCGACCGAATACCACTCTTCGTATGATCAGTTTTCATTACCGCCATTTTACTCTTATTATCCCTACCAGTGCTAGCTGGAGCTATTACCATACTCTTAACAGACCG
>BR_5_Brittany
TAATTGGAGATGATCAAATTTACAATGTAGTTGTAACAGCACACGCATTTGTTATAATTTTTTTTATAGTAATACCCATTATAATTGGAGGATTTGGAAATTGACTAGTACCTTTAATATTAGGTGCCCCAGATATAGCCTTCCCACGAATAAACAATATAAGATTTTGACTTTTACCCCCATCTCTTACACTACTATTAGCAAGTGGAATAGTTGAAAGAGGAGTAGGCACAGGTTGAACTGTCTATCCTCCTCTTTCAGCTGCTGTTGCCCACGCTGGTGCTTCAGTAGACCTTGGAATCTTTTCACTCCATCTAGCAGGTGTTTCATCTATCCTTGGGGCCGTTAATTTCATAACTACCATTATTAATATACGACCAACTGGTATAACCTTCGACCGAATACCACTCTTCGTATGATCAGTTTTCATTACCGCCATTTTACTCTTATTATCCCTACCAGTGCTAGCTGGAGCTATTACCATACTCTTAACAGACCG
>BR_6_Brittany
TAATTGGAGATGATCAAATTTACAATGTAGTTGTAACAGCACACGCATTTGTTATAATTTTTTTTATAGTAATACCCATTATAATTGGAGGATTTGGAAATTGACTAGTACCTTTAATATTAGGTGCCCCAGATATAGCCTTCCCACGAATAAACAATATAAGATTTTGACTTTTACCCCCATCTCTTACACTACTATTAGCAAGTGGAATAGTTGAAAGAGGAGTAGGCACAGGTTGAACTGTCTATCCTCCTCTTTCAGCTGCTGTTGCCCACGCTGGTGCTTCAGTAGACCTTGGAATCTTTTCACTCCATCTAGCAGGTGTTTCATCTATCCTTGGGGCCGTTAATTTCATAACTACCATTATTAATATACGACCAACTGGTATAACCTTCGACCGAATACCACTCTTCGTATGATCAGTTTTCATTACCGCCATTTTACTCTTATTATCCCTACCAGTGCTAGCTGGAGCTATTACCATACTCTTAACAGACCG
>BR_7_Brittany
TAATTGGAGATGATCAAATTTACAATGTAGTTGTAACAGCACACGCATTTGTTATAATTTTTTTTATAGTAATACCCATTATAATTGGAGGATTTGGAAATTGACTAGTACCTTTAATATTAGGTGCCCCAGATATAGCCTTCCCACGAATAAACAATATAAGATTTTGACTTTTACCCCCATCTCTTACACTACTATTAGCAAGTGGAATAGTTGAAAGAGGAGTAGGCACAGGTTGAACTGTCTATCCTCCTCTTTCAGCTGCTGTTGCCCACGCTGGTGCTTCAGTAGACCTTGGAATCTTTTCACTCCATCTAGCAGGTGTTTCATCTATCCTTGGGGCCGTTAATTTCATAACTACCATTATTAATATACGACCAACTGGTATAACCTTCGACCGAATACCACTCTTCGTATGATCAGTTTTCATTACCGCCATTTTACTCTTATTATCCCTACCAGTGCTAGCTGGAGCTATTACCATACTCTTAACAGACCG
>BR_8_Brittany
TAATTGGAGATGATCAAATTTACAATGTAGTTGTAACAGCACACGCATTTGTTATAATTTTTTTTATAGTAATACCCATTATAATTGGAGGATTTGGAAATTGACTAGTACCTTTAATATTAGGTGCCCCAGATATAGCCTTCCCACGAATAAACAATATAAGATTTTGACTTTTACCCCCATCTCTTACACTACTATTAGCAAGTGGAATAGTTGAAAGAGGAGTAGGCACAGGTTGAACTGTCTATCCTCCTCTTTCAGCTGCTGTTGCCCACGCTGGTGCTTCAGTAGACCTTGGAATCTTTTCACTCCATCTAGCAGGTGTTTCATCTATCCTTGGGGCCGTTAATTTCATAACTACCATTATTAATATACGACCAACTGGTATAACCTTCGACCGAATACCACTCTTCGTATGATCAGTTTTCATTACCGCCATTTTACTCTTATTATCCCTACCAGTGCTAGCTGGAGCTATTACCATACTCTTAACAGACCG
>BR_9_Brittany
TAATTGGAGATGATCAAATTTACAATGTAGTTGTAACAGCACACGCATTTGTTATAATTTTTTTTATAGTAATACCCATTATAATTGGAGGATTTGGAAATTGACTAGTACCTTTAATATTAGGTGCCCCAGATATAGCCTTCCCACGAATAAACAATATAAGATTTTGACTTTTACCCCCATCTCTTACACTACTATTAGCAAGTGGAATAGTTGAAAGAGGAGTAGGCACAGGTTGAACTGTCTATCCTCCTCTTTCAGCTGCTGTTGCCCACGCTGGTGCTTCAGTAGACCTTGGAATCTTTTCACTCCATCTAGCAGGTGTTTCATCTATCCTTGGGGCCGTTAATTTCATAACTACCATTATTAATATACGACCAACTGGTATAACCTTCGACCGAATACCACTCTTCGTATGATCAGTTTTCATTACCGCCATTTTACTCTTATTATCCCTACCAGTGCTAGCTGGAGCTATTACCATACTCTTAACAGACCG
>BR_10_Brittany
TAATTGGAGATGATCAAATTTACAATGTAGTTGTAACAGCACACGCATTTGTTATAATTTTTTTTATAGTAATACCCATTATAATTGGAGGATTTGGAAATTGACTAGTACCTTTAATATTAGGTGCCCCAGATATAGCCTTCCCACGAATAAACAATATAAGATTTTGACTTTTACCCCCATCTCTTACACTACTATTAGCAAGTGGAATAGTTGAAAGAGGAGTAGGCACAGGTTGAACTGTCTATCCTCCTCTTTCAGCTGCTGTTGCCCACGCTGGTGCTTCAGTAGACCTTGGAATCTTTTCACTCCATCTAGCAGGTGTTTCATCTATCCTTGGGGCCGTTAATTTCATAACTACCATTATTAATATACGACCAACTGGTATAACCTTCGACCGAATACCACTCTTCGTATGATCAGTTTTCATTACCGCCATTTTACTCTTATTATCCCTACCAGTGCTAGCTGGAGCTATTACCATACTCTTAACAGACCG
>BR_11_Brittany
TAATTGGAGATGATCAAATTTACAATGTAGTTGTAACAGCACACGCATTTGTTATAATTTTTTTTATAGTAATACCCATTATAATTGGAGGATTTGGAAATTGACTAGTACCTTTAATATTAGGTGCCCCAGATATAGCCTTCCCACGAATAAACAATATAAGATTTTGACTTTTACCCCCATCTCTTACACTACTATTAGCAAGTGGAATAGTTGAAAGAGGAGTAGGCACAGGTTGAACTGTCTATCCTCCTCTTTCAGCTGCTGTTGCCCACGCTGGTGCTTCAGTAGACCTTGGAATCTTTTCACTCCATCTAGCAGGTGTTTCATCTATCCTTGGGGCCGTTAATTTCATAACTACCATTATTAATATACGACCAACTGGTATAACCTTCGACCGAATACCACTCTTCGTATGATCAGTTTTCATTACCGCCATTTTACTCTTATTATCCCTACCAGTGCTAGCTGGAGCTATTACCATACTCTTAACAGACCG
>BR_12_Brittany
TAATTGGAGATGATCAAATTTACAATGTAGTTGTAACAGCACACGCATTTGTTATAATTTTTTTTATAGTAATACCCATTATAATTGGAGGATTTGGAAATTGACTAGTACCTTTAATATTAGGTGCCCCAGATATAGCCTTCCCACGAATAAACAATATAAGATTTTGACTTTTACCCCCATCTCTTACACTACTATTAGCAAGTGGAATAGTTGAAAGAGGAGTAGGCACAGGTTGAACTGTCTATCCTCCTCTTTCAGCTGCTGTTGCCCACGCTGGTGCTTCAGTAGACCTTGGAATCTTTTCACTCCATCTAGCAGGTGTTTCATCTATCCTTGGGGCCGTTAATTTCATAACTACCATTATTAATATACGACCAACTGGTATAACCTTCGACCGAATACCACTCTTCGTATGATCAGTTTTCATTACCGCCATTTTACTCTTATTATCCCTACCAGTGCTAGCTGGAGCTATTACCATACTCTTAACAGACCG
>BR_13_Brittany
TAATTGGAGATGATCAAATTTACAATGTAGTTGTAACAGCACACGCATTTGTTATAATTTTTTTTATAGTAATACCCATTATAATTGGAGGATTTGGAAATTGACTAGTACCTTTAATATTAGGTGCCCCAGATATAGCCTTCCCACGAATAAACAATATAAGATTTTGACTTTTACCCCCATCTCTTACACTACTATTAGCAAGTGGAATAGTTGAAAGAGGAGTAGGCACAGGTTGAACTGTCTATCCTCCTCTTTCAGCTGCTGTTGCCCACGCTGGTGCTTCAGTAGACCTTGGAATCTTTTCACTCCATCTAGCAGGTGTTTCATCTATCCTTGGGGCCGTTAATTTCATAACTACCATTATTAATATACGACCAACTGGTATAACCTTCGACCGAATACCACTCTTCGTATGATCAGTTTTCATTACCGCCATTTTACTCTTATTATCCCTACCAGTGCTAGCTGGAGCTATTACCATACTCTTAACAGACCG
>BR_14_Brittany
TAATTGGAGATGATCAAATTTACAATGTAGTTGTAACAGCACACGCATTTGTTATAATTTTTTTTATAGTAATACCCATTATAATTGGAGGATTTGGAAATTGACTAGTACCTTTAATATTAGGTGCCCCAGATATAGCCTTCCCACGAATAAACAATATAAGATTTTGACTTTTACCCCCATCTCTTACACTACTATTAGCAAGTGGAATAGTTGAAAGAGGAGTAGGCACAGGTTGAACTGTCTATCCTCCTCTTTCAGCTGCTGTTGCCCACGCTGGTGCTTCAGTAGACCTTGGAATCTTTTCACTCCATCTAGCAGGTGTTTCATCTATCCTTGGGGCCGTTAATTTCATAACTACCATTATTAATATACGACCAACTGGTATAACCTTCGACCGAATACCACTCTTCGTATGATCAGTTTTCATTACCGCCATTTTACTCTTATTATCCCTACCAGTGCTAGCTGGAGCTATTACCATACTCTTAACAGACCG
>BR_15_Brittany
TAATTGGAGATGATCAAATTTACAATGTAGTTGTAACAGCACACGCATTTGTTATAATTTTTTTTATAGTAATACCCATTATAATTGGAGGATTTGGAAATTGACTAGTACCTTTAATATTAGGTGCCCCAGATATAGCCTTCCCACGAATAAACAATATAAGATTTTGACTTTTACCCCCATCTCTTACACTATTATTAGCAAGTGGAATAGTTGAAAGAGGAGTAGGCACAGGTTGAACTGTCTATCCTCCTCTTTCAGCTGCTGTTGCCCACGCTGGTGCTTCAGTAGACCTTGGAATCTTTTCACTCCATCTAGCAGGTGTTTCATCTATCCTTGGGGCCGTTAATTTCATAACTACCATTATTAATATACGACCAACTGGTATAACCTTCGACCGAATACCACTCTTCGTATGATCAGTTTTCATTACCGCCATTTTACTCTTATTATCCCTACCAGTGCTAGCTGGAGCTATTACCATACTCTTAACAGACCG
>BR_16_Brittany
TAATTGGAGATGATCAAATTTACAATGTAGTTGTAACAGCACACGCATTTGTTATAATTTTTTTTATAGTAATACCCATTATAATTGGAGGATTTGGAAATTGACTAGTACCTTTAATATTAGGTGCCCCAGATATAGCCTTCCCACGAATAAACAATATAAGATTTTGACTTTTACCCCCATCTCTTACACTACTATTAGCAAGTGGAATAGTTGAAAGAGGAGTAGGCACAGGTTGAACTGTCTATCCTCCTCTTTCAGCTGCTGTTGCCCACGCTGGTGCTTCAGTAGACCTTGGAATCTTTTCACTCCATCTAGCAGGTGTTTCATCTATCCTTGGGGCCGTTAACTTCATAACTACCATTATTAATATACGACCAACTGGTATAACCTTCGACCGAATACCACTCTTCGTATGATCAGTTTTCATTACCGCCATTTTACTCTTATTATCCCTACCAGTGCTAGCTGGAGCTATTACCATACTCTTAACAGACCG
>BR_17_Brittany
TAATTGGAGATGATCAAATTTACAATGTAGTTGTAACAGCACACGCATTTGTTATAATTTTTTTTATAGTAATACCCATTATAATTGGAGGATTTGGAAATTGACTAGTACCTTTAATATTAGGTGCCCCAGATATAGCCTTCCCACGAATAAACAATATAAGATTTTGACTTTTACCCCCATCTCTTACACTACTATTAGCAAGTGGAATAGTTGAAAGAGGAGTAGGCACAGGTTGAACTGTCTATCCTCCTCTTTCAGCTGCTGTTGCCCACGCTGGTGCTTCAGTAGACCTTGGAATCTTTTCACTCCATCTAGCAGGTGTTTCATCTATCCTTGGGGCCATTAATTTCATAACTACCATTATTAATATACGACCAACTGGTATAACCTTCGACCGAATACCACTCTTCGTATGATCAGTTTTCATTACCGCCATTTTACTCTTATTATCCCTACCAGTGCTAGCTGGAGCTATTACCATACTCTTAACAGACCG
>BR_18_Brittany
TAATTGGAGATGATCAAATTTACAATGTAGTTGTAACAGCACACGCATTTGTTATAATTTTTTTTATAGTAATACCCATTATAATTGGAGGATTTGGAAATTGACTAGTACCTTTAATATTAGGTGCCCCAGATATAGCCTTCCCACGAATAAACAATATAAGATTTTGACTTTTACCCCCATCTCTTACACTACTATTAGCAAGTGGAATAGTTGAAAGAGGAGTAGGCACAGGTTGAACTGTCTATCCTCCTCTTTCAGCTGCTGTTGCCCACGCTGGTGCTTCAGTAGACCTTGGAATCTTTTCACTCCATCTAGCAGGTGTCTCATCTATCCTTGGGGCCGTTAATTTCATAACTACCATTATTAATATACGACCAACTGGTATAACCTTCGACCGAATACCACTCTTCGTATGATCAGTTTTCATTACCGCCATTTTACTCTTATTATCCCTACCAGTGCTAGCTGGAGCTATTACCATACTCTTAACAGACCG
>BR_19_Brittany
TAATTGGAGATGATCAAATTTACAATGTAGTTGTAACAGCACACGCATTTGTTATAATTTTTTTTATAGTAATACCCATTATAATTGGAGGATTTGGAAATTGACTAGTACCTTTAATATTAGGTGCCCCAGATATAGCCTTCCCACGAATAAACAATATAAGATTTTGACTTTTACCCCCATCTCTTACACTACTACTAGCAAGTGGAATAGTTGAAAGAGGAGTAGGCACAGGTTGAACTGTCTATCCTCCTCTTTCAGCTGCTGTTGCCCACGCTGGTGCTTCAGTAGACCTTGGAATCTTTTCACTCCATCTAGCAGGTGTTTCATCTATCCTTGGGGCCGTTAATTTCATAACTACCATTATTAATATACGACCAACTGGTATAACCTTCGACCGAATACCACTCTTCGTATGATCAGTTTTCATTACCGCCATTTTACTCTTATTATCCCTACCAGTGCTAGCTGGAGCTATTACCATACTCTTAACAGACCG
>BR_20_Brittany
TAATTGGAGATGATCAAATTTACAATGTAGTTGTGACAGCACACGCATTTGTTATAATTTTTTTTATAGTAATACCCATTATAATTGGAGGATTTGGAAATTGACTAGTACCTTTAATATTAGGTGCCCCAGATATAGCCTTCCCACGAATAAACAATATAAGATTTTGACTTTTACCCCCATCTCTTACACTACTATTAGCAAGTGGAATAGTTGAAAGAGGAGTAGGCACAGGTTGAACTGTCTATCCTCCTCTTTCAGCTGCTGTTGCCCACGCTGGTGCTTCAGTAGACCTTGGAATCTTTTCACTCCATCTAGCAGGTGTTTCATCTATCCTTGGGGCCGTTAATTTCATAACTACCATTATTAACATACGACCAACTGGTATAACCTTCGACCGAATACCACTCTTCGTATGATCAGTTTTCATTACCGCCATTTTACTCTTATTATCCCTACCAGTGCTAGCTGGAGCTATTACCATACTCTTAACAGACCG
>BR_21_Brittany
TAATTGGAGATGATCAAATTTACAATGTAGTTGTAACAGCACACGCATTTGTTATAATTTTTTTCATAGTAATACCCATTATAATTGGAGGATTTGGAAATTGACTAGTACCTTTAATATTAGGTGCCCCAGATATAGCCTTCCCACGAATAAACAATATAAGATTTTGACTTTTACCCCCATCTCTTACACTACTATTAGCAAGTGGAATAGTTGAAAGAGGAGTAGGCACAGGTTGAACTGTCTATCCTCCTCTTTCAGCTGCTGTTGCCCACGCTGGTGCTTCAGTAGACCTTGGAATCTTTTCACTCCATCTAGCAGGTGTTTCATCTATCCTTGGGGCCGTTAATTTCATAACTACCATTATTAATATACGACCAACTGGTATAACCTTCGACCGAATACCACTCTTCGTATGATCAGTTTTCATTACCGCCATTTTACTCTTATTATCCCTACCAGTGCTAGCTGGAGCTATTACCATACTCTTAACAGACCG
>BB_1_Bay_of_Biscay
TAATTGGAGATGATCAAATTTACAATGTAGTTGTAACAGCACACGCATTTGTTATAATTTTTTTTATAGTAATACCCATTATAATTGGAGGATTTGGAAATTGACTAGTACCTTTAATATTAGGTGCCCCAGATATAGCCTTCCCACGAATAAACAATATAAGATTTTGACTTTTACCCCCATCTCTTACACTACTATTAGCAAGTGGAATAGTTGAAAGAGGAGTAGGCACAGGTTGAACTGTCTATCCTCCTCTTTCAGCTGCTGTTGCCCACGCTGGTGCTTCAGTAGACCTTGGAATCTTTTCACTCCATCTAGCAGGTGTTTCATCTATCCTTGGGGCCGTTAATTTCATAACTACCATTATTAATATACGACCAACTGGTATAACCTTCGACCGAATACCACTCTTCGTATGATCAGTTTTCATTACCGCCATTTTACTCTTATTATCCCTACCAGTGCTAGCTGGAGCTATTACCATACTCTTAACAGACCG
>BB_2_Bay_of_Biscay
TAATTGGAGATGATCAAATTTACAATGTAGTTGTAACAGCACACGCATTTGTTATAATTTTTTTTATAGTAATACCCATTATAATTGGAGGATTTGGAAATTGACTAGTACCTTTAATATTAGGTGCCCCAGATATAGCCTTCCCACGAATAAACAATATAAGATTTTGACTTTTACCCCCATCTCTTACACTACTATTAGCAAGTGGAATAGTTGAAAGAGGAGTAGGCACAGGTTGAACTGTCTATCCTCCTCTTTCAGCTGCTGTTGCCCACGCTGGTGCTTCAGTAGACCTTGGAATCTTTTCACTCCATCTAGCAGGTGTTTCATCTATCCTTGGGGCCGTTAATTTCATAACTACCATTATTAATATACGACCAACTGGTATAACCTTCGACCGAATACCACTCTTCGTATGATCAGTTTTCATTACCGCCATTTTACTCTTATTATCCCTACCAGTGCTAGCTGGAGCTATTACCATACTCTTAACAGACCG
>BB_3_Bay_of_Biscay
TAATTGGAGATGATCAAATTTACAATGTAGTTGTAACAGCACACGCATTTGTTATAATTTTTTTTATAGTAATACCCATTATAATTGGAGGATTTGGAAATTGACTAGTACCTTTAATATTAGGTGCCCCAGATATAGCCTTCCCACGAATAAACAATATAAGATTTTGACTTTTACCCCCATCTCTTACACTACTATTAGCAAGTGGAATAGTTGAAAGAGGAGTAGGCACAGGTTGAACTGTCTATCCTCCTCTTTCAGCTGCTGTTGCCCACGCTGGTGCTTCAGTAGACCTTGGAATCTTTTCACTCCATCTAGCAGGTGTTTCATCTATCCTTGGGGCCGTTAATTTCATAACTACCATTATTAATATACGACCAACTGGTATAACCTTCGACCGAATACCACTCTTCGTATGATCAGTTTTCATTACCGCCATTTTACTCTTATTATCCCTACCAGTGCTAGCTGGAGCTATTACCATACTCTTAACAGACCG
>BB_4_Bay_of_Biscay
TAATTGGAGATGATCAAATTTACAATGTAGTTGTAACAGCACACGCATTTGTTATAATTTTTTTTATAGTAATACCCATTATAATTGGAGGATTTGGAAATTGACTAGTACCTTTAATATTAGGTGCCCCAGATATAGCCTTCCCACGAATAAACAATATAAGATTTTGACTTTTACCCCCATCTCTTACACTACTATTAGCAAGTGGAATAGTTGAAAGAGGAGTAGGCACAGGTTGAACTGTCTATCCTCCTCTTTCAGCTGCTGTTGCCCACGCTGGTGCTTCAGTAGACCTTGGAATCTTTTCACTCCATCTAGCAGGTGTTTCATCTATCCTTGGGGCCGTTAATTTCATAACTACCATTATTAATATACGACCAACTGGTATAACCTTCGACCGAATACCACTCTTCGTATGATCAGTTTTCATTACCGCCATTTTACTCTTATTATCCCTACCAGTGCTAGCTGGAGCTATTACCATACTCTTAACAGACCG
>BB_5_Bay_of_Biscay
TAATTGGAGATGATCAAATTTACAATGTAGTTGTAACAGCACACGCATTTGTTATAATTTTTTTTATAGTAATACCCATTATAATTGGAGGATTTGGAAATTGACTAGTACCTTTAATATTAGGTGCCCCAGATATAGCCTTCCCACGAATAAACAATATAAGATTTTGACTTTTACCCCCATCTCTTACACTACTATTAGCAAGTGGAATAGTTGAAAGAGGAGTAGGCACAGGTTGAACTGTCTATCCTCCTCTTTCAGCTGCTGTTGCCCACGCTGGTGCTTCAGTAGACCTTGGAATCTTTTCACTCCATCTAGCAGGTGTTTCATCTATCCTTGGGGCCGTTAATTTCATAACTACCATTATTAATATACGACCAACTGGTATAACCTTCGACCGAATACCACTCTTCGTATGATCAGTTTTCATTACCGCCATTTTACTCTTATTATCCCTACCAGTGCTAGCTGGAGCTATTACCATACTCTTAACAGACCG
>BB_6_Bay_of_Biscay
TAATTGGAGATGATCAAATTTACAATGTAGTTGTAACAGCACACGCATTTGTTATAATTTTTTTTATAGTAATACCCATTATAATTGGAGGATTTGGAAATTGACTAGTACCTTTAATATTAGGTGCCCCAGATATAGCCTTCCCACGAATAAACAATATAAGATTTTGACTTTTACCCCCATCTCTTACACTACTATTAGCAAGTGGAATAGTTGAAAGAGGAGTAGGCACAGGTTGAACTGTCTATCCTCCTCTTTCAGCTGCTGTTGCCCACGCTGGTGCTTCAGTAGACCTTGGAATCTTTTCACTCCATCTAGCAGGTGTTTCATCTATCCTTGGGGCCGTTAATTTCATAACTACCATTATTAATATACGACCAACTGGTATAACCTTCGACCGAATACCACTCTTCGTATGATCAGTTTTCATTACCGCCATTTTACTCTTATTATCCCTACCAGTGCTAGCTGGAGCTATTACCATACTCTTAACAGACCG
>BB_7_Bay_of_Biscay
TAATTGGAGATGATCAAATTTACAATGTAGTTGTAACAGCACACGCATTTGTTATAATTTTTTTTATAGTAATACCCATTATAATTGGAGGATTTGGAAATTGACTAGTACCTTTAATATTAGGTGCCCCAGATATAGCCTTCCCACGAATAAACAATATAAGATTTTGACTTTTACCCCCATCTCTTACACTACTATTAGCAAGTGGAATAGTTGAAAGAGGAGTAGGCACAGGTTGAACTGTCTATCCTCCTCTTTCAGCTGCTGTTGCCCACGCTGGTGCTTCAGTAGACCTTGGAATCTTTTCACTCCATCTAGCAGGTGTTTCATCTATCCTTGGGGCCGTTAATTTCATAACTACCATTATTAATATACGACCAACTGGTATAACCTTCGACCGAATACCACTCTTCGTATGATCAGTTTTCATTACCGCCATTTTACTCTTATTATCCCTACCAGTGCTAGCTGGAGCTATTACCATACTCTTAACAGACCG
>BB_8_Bay_of_Biscay
TAATTGGAGATGATCAAATTTACAATGTAGTTGTAACAGCACACGCATTTGTTATAATTTTTTTTATAGTAATACCCATTATAATTGGAGGATTTGGAAATTGACTAGTACCTTTAATATTAGGTGCCCCAGATATAGCCTTCCCACGAATAAACAATATAAGATTTTGACTTTTACCCCCATCTCTTACACTACTATTAGCAAGTGGAATAGTTGAAAGAGGAGTAGGCACAGGTTGAACTGTCTATCCTCCTCTTTCAGCTGCTGTTGCCCACGCTGGTGCTTCAGTAGACCTTGGAATCTTTTCACTCCATCTAGCAGGTGTTTCATCTATCCTTGGGGCCGTTAATTTCATAACTACCATTATTAATATACGACCAACTGGTATAACCTTCGACCGAATACCACTCTTCGTATGATCAGTTTTCATTACCGCCATTTTACTCTTATTATCCCTACCAGTGCTAGCTGGAGCTATTACCATACTCTTAACAGACCG
>BB_9_Bay_of_Biscay
TAATTGGAGATGATCAAATTTACAATGTAGTTGTAACAGCACACGCATTTGTTATAATTTTTTTTATAGTAATACCCATTATAATTGGAGGATTTGGAAATTGACTAGTACCTTTAATATTAGGTGCCCCAGATATAGCCTTCCCACGAATAAACAATATAAGATTTTGACTTTTACCCCCATCTCTTACACTACTATTAGCAAGTGGAATAGTTGAAAGAGGAGTAGGCACAGGTTGAACTGTCTATCCTCCTCTTTCAGCTGCTGTTGCCCACGCTGGTGCTTCAGTAGACCTTGGAATCTTTTCACTCCATCTAGCAGGTGTTTCATCTATCCTTGGGGCCGTTAATTTCATAACTACCATTATTAATATACGACCAACTGGTATAACCTTCGACCGAATACCACTCTTCGTATGATCAGTTTTCATTACCGCCATTTTACTCTTATTATCCCTACCAGTGCTAGCTGGAGCTATTACCATACTCTTAACAGACCG
>BB_10_Bay_of_Biscay
TAATTGGAGATGATCAAATTTACAATGTAGTTGTAACAGCACACGCATTTGTTATAATTTTTTTTATAGTAATACCCATTATAATTGGAGGATTTGGAAATTGACTAGTACCTTTAATATTAGGTGCCCCAGATATAGCCTTCCCACGAATAAACAATATAAGATTTTGACTTTTACCCCCATCTCTTACACTACTATTAGCAAGTGGAATAGTTGAAAGAGGAGTAGGCACAGGTTGAACTGTCTATCCTCCTCTTTCAGCTGCTGTTGCCCACGCTGGTGCTTCAGTAGACCTTGGAATCTTTTCACTCCATCTAGCAGGTGTTTCATCTATCCTTGGGGCCGTTAATTTCATAACTACCATTATTAATATACGACCAACTGGTATAACCTTCGACCGAATACCACTCTTCGTATGATCAGTTTTCATTACCGCCATTTTACTCTTATTATCCCTACCAGTGCTAGCTGGAGCTATTACCATACTCTTAACAGACCG
>BB_11_Bay_of_Biscay
TAATTGGAGATGATCAAATTTACAATGTAGTTGTAACAGCACACGCATTTGTTATAATTTTTTTTATAGTAATACCCATTATAATTGGAGGATTTGGAAATTGACTAGTACCTTTAATATTAGGTGCCCCAGATATAGCCTTCCCACGAATAAACAATATAAGATTTTGACTTTTACCCCCATCTCTTACACTATTATTAGCAAGTGGAATAGTTGAAAGAGGAGTAGGCACAGGTTGAACTGTCTATCCTCCTCTTTCAGCTGCTGTTGCCCACGCTGGTGCTTCAGTAGACCTTGGAATCTTTTCACTCCATCTAGCAGGTGTTTCATCTATCCTTGGGGCCGTTAATTTCATAACTACCATTATTAATATACGACCAACTGGTATAACCTTCGACCGAATACCACTCTTCGTATGATCAGTTTTCATTACCGCCATTTTACTCTTATTATCCCTACCAGTGCTAGCTGGAGCTATTACCATACTCTTAACAGACCG
>BB_12_Bay_of_Biscay
TAATTGGAGATGATCAAATTTACAATGTAGTTGTAACAGCACACGCATTTGTTATAATTTTTTTTATAGTAATACCCATTATAATTGGAGGATTTGGAAATTGACTAGTACCTTTAATATTAGGTGCCCCAGATATAGCCTTCCCACGAATAAACAATATAAGATTTTGACTTTTACCCCCATCTCTTACACTATTATTAGCAAGTGGAATAGTTGAAAGAGGAGTAGGCACAGGTTGAACTGTCTATCCTCCTCTTTCAGCTGCTGTTGCCCACGCTGGTGCTTCAGTAGACCTTGGAATCTTTTCACTCCATCTAGCAGGTGTTTCATCTATCCTTGGGGCCGTTAATTTCATAACTACCATTATTAATATACGACCAACTGGTATAACCTTCGACCGAATACCACTCTTCGTATGATCAGTTTTCATTACCGCCATTTTACTCTTATTATCCCTACCAGTGCTAGCTGGAGCTATTACCATACTCTTAACAGACCG
>BB_13_Bay_of_Biscay
TAATTGGAGATGATCAAATTTACAATGTAGTTGTAACAGCACACGCATTTGTTATAATTTTTTTTATAGTAATACCCATTATAATTGGAGGATTTGGAAATTGACTAGTACCTTTAATATTAGGTGCCCCAGATATAGCCTTCCCACGAATAAACAATATAAGATTTTGACTTTTACCCCCATCTCTTACACTACTATTAGCAAGTGGAATAGTTGAAAGAGGAGTAGGCACAGGTTGAACTGTCTATCCTCCTCTTTCAGCTGCTGTTGCCCACGCTGGTGCTTCAGTAGACCTTGGAATCTTTTCACTCCATCTAGCAGGTGTTTCATCTATCCTTGGGGCCGTTAATTTCATAACTACCATTATTAATATACGACCAACTGGTATAACCTTCGACCGAATACCACTCTTCGTATGATCAGTTTTCATTACCGCCATTTTACTTTTATTATCCCTACCAGTGCTAGCTGGAGCTATTACCATACTCTTAACAGACCG
>BB_14_Bay_of_Biscay
TAATTGGAGATGATCAAATTTACAATGTAGTTGTAACAGCACACGCATTTGTTATAATTTTTTTTATAGTAATACCCATTATAATTGGAGGATTTGGAAATTGACTAGTACCTTTAATATTAGGTGCCCCAGATATAGCCTTCCCACGAATAAACAATATAAGATTTTGACTTTTACCCCCATCTCTTACACTACTATTAGCAAGTGGAATAGTTGAAAGAGGAGTAGGCACAGGTTGAACTGTCTATCCTCCTCTTTCAGCTGCTGTTGCCCACGCTGGTGCTTCAGTAGACCTTGGAATCTTTTCACTCCATCTAGCAGGTGTTTCATCTATCCTTGGGGCCGTTAATTTCATAACTACCATTATTAATATACGACCAACTGGTATAACCTTTGACCGAATACCACTCTTCGTATGATCAGTTTTCATTACCGCCATTTTACTCTTATTATCCCTACCAGTGCTAGCTGGAGCTATTACCATACTCTTAACAGACCG
>BB_15_Bay_of_Biscay
TAATTGGAGATGATCAAATTTACAATGTAGTTGTAACAGCACACGCATTTGTTATAATTTTTTTTATAGTAATACCCATTATAATTGGAGGATTTGGAAATTGACTAGTACCTTTAATATTAGGTGCCCCAGATATAGCCTTCCCACGAATAAACAATATAAGATTTTGACTTTTACCCCCATCTCTTACACTACTATTAGCAAGTGGAATAGTTGAAAGAGGAGTAGGCACAGGTTGAACTGTCTATCCTCCTCTTTCAGCTGCTGTTGCCCACGCTGGTGCTTCAGTAGACCTTGGAATCTTTTCACTCCATCTAGCAGGTGTTTCATCTATCCTTGGGGCCGTTAATTTCATAACTACCATTATTAATATACGACCAACTGGTATAACCTTTGACCGAATACCACTCTTCGTATGATCAGTTTTCATTACCGCCATTTTACTCTTATTATCCCTACCAGTGCTAGCTGGAGCTATTACCATACTCTTAACAGACCG
>PO_1_S_Portugal
TAATTGGAGATGATCAAATTTACAATGTAGTTGTAACAGCACACGCATTTGTTATAATTTTTTTTATAGTAATACCCATTATAATTGGAGGATTTGGAAATTGACTAGTACCTTTAATATTAGGTGCCCCAGATATAGCCTTCCCACGAATAAACAATATAAGATTTTGACTTTTACCCCCATCTCTTACACTACTATTAGCAAGTGGAATAGTTGAAAGAGGAGTAGGCACAGGTTGAACTGTCTATCCTCCTCTTTCAGCTGCTGTTGCCCACGCTGGTGCTTCAGTAGACCTTGGAATCTTTTCACTCCATCTAGCAGGTGTTTCATCTATCCTTGGGGCCGTTAATTTCATAACTACCATTATTAATATACGACCAACTGGTATAACCTTCGACCGAATACCACTCTTCGTATGATCAGTTTTCATTACCGCCATTTTACTCTTATTATCCCTACCAGTGCTAGCTGGAGCTATTACCATACTCTTAACAGACCG
>PO_2_S_Portugal
TAATTGGAGATGATCAAATTTACAATGTAGTTGTAACAGCACACGCATTTGTTATAATTTTTTTTATAGTAATACCCATTATAATTGGAGGATTTGGAAATTGACTAGTACCTTTAATATTAGGTGCCCCAGATATAGCCTTCCCACGAATAAACAATATAAGATTTTGACTTTTACCCCCATCTCTTACACTACTATTAGCAAGTGGAATAGTTGAAAGAGGAGTAGGCACAGGTTGAACTGTCTATCCTCCTCTTTCAGCTGCTGTTGCCCACGCTGGTGCTTCAGTAGACCTTGGAATCTTTTCACTCCATCTAGCAGGTGTTTCATCTATCCTTGGGGCCGTTAATTTCATAACTACCATTATTAATATACGACCAACTGGTATAACCTTCGACCGAATACCACTCTTCGTATGATCAGTTTTCATTACCGCCATTTTACTCTTATTATCCCTACCAGTGCTAGCTGGAGCTATTACCATACTCTTAACAGACCG
>PO_3_S_Portugal
TAATTGGAGATGATCAAATTTACAATGTAGTTGTAACAGCACACGCATTTGTTATAATTTTTTTTATAGTAATACCCATTATAATTGGAGGATTTGGAAATTGACTAGTACCTTTAATATTAGGTGCCCCAGATATAGCCTTCCCACGAATAAACAATATAAGATTTTGACTTTTACCCCCATCTCTTACACTACTATTAGCAAGTGGAATAGTTGAAAGAGGAGTAGGCACAGGTTGAACTGTCTATCCTCCTCTTTCAGCTGCTGTTGCCCACGCTGGTGCTTCAGTAGACCTTGGAATCTTTTCACTCCATCTAGCAGGTGTTTCATCTATCCTTGGGGCCGTTAATTTCATAACTACCATTATTAATATACGACCAACTGGTATAACCTTCGACCGAATACCACTCTTCGTATGATCAGTTTTCATTACCGCCATTTTACTCTTATTATCCCTACCAGTGCTAGCTGGAGCTATTACCATACTCTTAACAGACCG
>PO_4_S_Portugal
TAATTGGAGATGATCAAATTTACAATGTAGTTGTAACAGCACACGCATTTGTTATAATTTTTTTTATAGTAATACCCATTATAATTGGAGGATTTGGAAATTGACTAGTACCTTTAATATTAGGTGCCCCAGATATAGCCTTCCCACGAATAAACAATATAAGATTTTGACTTTTACCCCCATCTCTTACACTACTATTAGCAAGTGGAATAGTTGAAAGAGGAGTAGGCACAGGTTGAACTGTCTATCCTCCTCTTTCAGCTGCTGTTGCCCACGCTGGTGCTTCAGTAGACCTTGGAATCTTTTCACTCCATCTAGCAGGTGTTTCATCTATCCTTGGGGCCGTTAATTTCATAACTACCATTATTAATATACGACCAACTGGTATAACCTTCGACCGAATACCACTCTTCGTATGATCAGTTTTCATTACCGCCATTTTACTCTTATTATCCCTACCAGTGCTAGCTGGAGCTATTACCATACTCTTAACAGACCG
>PO_5_S_Portugal
TAATTGGAGATGATCAAATTTACAATGTAGTTGTAACAGCACACGCATTTGTTATAATTTTTTTTATAGTAATACCCATTATAATTGGAGGATTTGGAAATTGACTAGTACCTTTAATATTAGGTGCCCCAGATATAGCCTTCCCACGAATAAACAATATAAGATTTTGACTTTTACCCCCATCTCTTACACTACTATTAGCAAGTGGAATAGTTGAAAGAGGAGTAGGCACAGGTTGAACTGTCTATCCTCCTCTTTCAGCTGCTGTTGCCCACGCTGGTGCTTCAGTAGACCTTGGAATCTTTTCACTCCATCTAGCAGGTGTTTCATCTATCCTTGGGGCCGTTAATTTCATAACTACCATTATTAATATACGACCAACTGGTATAACCTTCGACCGAATACCACTCTTCGTATGATCAGTTTTCATTACCGCCATTTTACTCTTATTATCCCTACCAGTGCTAGCTGGAGCTATTACCATACTCTTAACAGACCG
>PO_6_S_Portugal
TAATTGGAGATGATCAAATTTACAATGTAGTTGTAACAGCACACGCATTTGTTATAATTTTTTTTATAGTAATACCCATTATAATTGGAGGATTTGGAAATTGACTAGTACCTTTAATATTAGGTGCCCCAGATATAGCCTTCCCACGAATAAACAATATAAGATTTTGACTTTTACCCCCATCTCTTACACTACTATTAGCAAGTGGAATAGTTGAAAGAGGAGTAGGCACAGGTTGAACTGTCTATCCTCCTCTTTCAGCTGCTGTTGCCCACGCTGGTGCTTCAGTAGACCTTGGAATCTTTTCACTCCATCTAGCAGGTGTTTCATCTATCCTTGGGGCCGTTAATTTCATAACTACCATTATTAATATACGACCAACTGGTATAACCTTCGACCGAATACCACTCTTCGTATGATCAGTTTTCATTACCGCCATTTTACTCTTATTATCCCTACCAGTGCTAGCTGGAGCTATTACCATACTCTTAACAGACCG
>PO_7_S_Portugal
TAATTGGAGATGATCAAATTTACAATGTAGTTGTAACAGCACACGCATTTGTTATAATTTTTTTTATAGTAATACCCATTATAATTGGAGGATTTGGAAATTGACTAGTACCTTTAATATTAGGTGCCCCAGATATAGCCTTCCCACGAATAAACAATATAAGATTTTGACTTTTACCCCCATCTCTTACACTACTATTAGCAAGTGGAATAGTTGAAAGAGGAGTAGGCACAGGTTGAACTGTCTATCCTCCTCTTTCAGCTGCTGTTGCCCACGCTGGTGCTTCAGTAGACCTTGGAATCTTTTCACTCCATCTAGCAGGTGTTTCATCTATCCTTGGGGCCGTTAATTTCATAACTACCATTATTAATATACGACCAACTGGTATAACCTTCGACCGAATACCACTCTTCGTATGATCAGTTTTCATTACCGCCATTTTACTCTTATTATCCCTACCAGTGCTAGCTGGAGCTATTACCATACTCTTAACAGACCG
>PO_8_S_Portugal
TAATTGGAGATGATCAAATTTACAATGTAGTTGTAACAGCACACGCATTTGTTATAATTTTTTTTATAGTAATACCCATTATAATTGGAGGATTTGGAAATTGACTAGTACCTTTAATATTAGGTGCCCCAGATATAGCCTTCCCACGAATAAACAATATAAGATTTTGACTTTTACCCCCATCTCTTACACTACTATTAGCAAGTGGAATAGTTGAAAGAGGAGTAGGCACAGGTTGAACTGTCTATCCTCCTCTTTCAGCTGCTGTTGCCCACGCTGGTGCTTCAGTAGACCTTGGAATCTTTTCACTCCATCTAGCAGGTGTTTCATCTATCCTTGGGGCCGTTAATTTCATAACTACCATTATTAATATACGACCAACTGGTATAACCTTCGACCGAATACCACTCTTCGTATGATCAGTTTTCATTACCGCCATTTTACTCTTATTATCCCTACCAGTGCTAGCTGGAGCTATTACCATACTCTTAACAGACCG
>PO_9_S_Portugal
TAATTGGAGATGATCAAATTTACAATGTAGTTGTAACAGCACACGCATTTGTTATAATTTTTTTTATAGTAATACCCATTATAATTGGAGGATTTGGAAATTGACTAGTACCTTTAATATTAGGTGCCCCAGATATAGCCTTCCCACGAATAAACAATATAAGATTTTGACTTTTACCCCCATCTCTTACACTACTATTAGCAAGTGGAATAGTTGAAAGAGGAGTAGGCACAGGTTGAACTGTCTATCCTCCTCTTTCAGCTGCTGTTGCCCACGCTGGTGCTTCAGTAGACCTTGGAATCTTTTCACTCCATCTAGCAGGTGTTTCATCTATCCTTGGGGCCGTTAATTTCATAACTACCATTATTAATATACGACCAACTGGTATAACCTTCGACCGAATACCACTCTTCGTATGATCAGTTTTCATTACCGCCATTTTACTCTTATTATCCCTACCAGTGCTAGCTGGAGCTATTACCATACTCTTAACAGACCG
>PO_10_S_Portugal
TAATTGGAGATGATCAAATTTACAATGTAGTTGTAACAGCACACGCATTTGTTATAATTTTTTTTATAGTAATACCCATTATAATTGGAGGATTTGGAAATTGACTAGTACCTTTAATATTAGGTGCCCCAGATATAGCCTTCCCACGAATAAACAATATAAGATTTTGACTTTTACCCCCATCTCTTACACTACTATTAGCAAGTGGAATAGTTGAAAGAGGAGTAGGCACAGGTTGAACTGTCTATCCTCCTCTTTCAGCTGCTGTTGCCCACGCTGGTGCTTCAGTAGACCTTGGAATCTTTTCACTCCATCTAGCAGGTGTTTCATCTATCCTTGGGGCCGTTAATTTCATAACTACCATTATTAATATACGACCAACTGGTATAACCTTCGACCGAATACCACTCTTCGTATGATCAGTTTTCATTACCGCCATTTTACTCTTATTATCCCTACCAGTGCTAGCTGGAGCTATTACCATACTCTTAACAGACCG
>PO_11_S_Portugal
TAATTGGAGATGATCAAATTTACAATGTAGTTGTAACAGCACACGCATTTGTTATAATTTTTTTTATAGTAATACCCATTATAATTGGAGGATTTGGAAATTGACTAGTACCTTTAATATTAGGTGCCCCAGATATAGCCTTCCCACGAATAAACAATATAAGATTTTGACTTTTACCCCCATCTCTTACACTACTATTAGCAAGTGGAATAGTTGAAAGAGGAGTAGGCACAGGTTGAACTGTCTATCCTCCTCTTTCAGCTGCTGTTGCCCACGCTGGTGCTTCAGTAGACCTTGGAATCTTTTCACTCCATCTAGCAGGTGTTTCATCTATCCTTGGGGCCGTTAATTTCATAACTACCATTATTAATATACGACCAACTGGTATAACCTTCGACCGAATACCACTCTTCGTATGATCAGTTTTCATTACCGCCATTTTACTCTTATTATCCCTACCAGTGCTAGCTGGAGCTATTACCATACTCTTAACAGACCG
>PO_12_S_Portugal
TAATTGGAGATGATCAAATTTACAATGTAGTTGTAACAGCACACGCATTTGTTATAATTTTTTTTATAGTAATACCCATTATAATTGGAGGATTTGGAAATTGACTAGTACCTTTAATATTAGGTGCCCCAGATATAGCCTTCCCACGAATAAACAATATAAGATTTTGACTTTTACCCCCATCTCTTACACTACTATTAGCAAGTGGAATAGTTGAAAGAGGAGTAGGCACAGGTTGAACTGTCTATCCTCCTCTTTCAGCTGCTGTTGCCCACGCTGGTGCTTCAGTAGACCTTGGAATCTTTTCACTCCATCTAGCAGGTGTTTCATCTATCCTTGGGGCCGTTAATTTCATAACTACCATTATTAATATACGACCAACTGGTATAACCTTCGACCGAATACCACTCTTCGTATGATCAGTTTTCATTACCGCCATTTTACTCTTATTATCCCTACCAGTGCTAGCTGGAGCTATTACCATACTCTTAACAGACCG
>PO_13_S_Portugal
TAATTGGAGATGATCAAATTTACAATGTAGTTGTAACAGCACACGCATTTGTTATAATTTTTTTTATAGTAATACCCATTATAATTGGAGGATTTGGAAATTGACTAGTACCTTTAATATTAGGTGCCCCAGATATAGCCTTCCCACGAATAAACAATATAAGATTTTGACTTTTACCCCCATCTCTTACACTACTATTAGCAAGTGGAATAGTTGAAAGAGGAGTAGGCACAGGTTGAACTGTCTATCCTCCTCTTTCAGCTGCTGTTGCCCACGCTGGTGCTTCAGTAGACCTTGGAATCTTTTCACTCCATCTAGCAGGTGTTTCATCTATCCTTGGGGCCGTTAATTTCATAACTACCATTATTAATATACGACCAACTGGTATAACCTTCGACCGAATACCACTCTTCGTATGATCAGTTTTCATTACCGCCATTTTACTCTTATTATCCCTACCAGTGCTAGCTGGAGCTATTACCATACTCTTAACAGACCG
>PO_14_S_Portugal
TAATTGGAGATGATCAAATTTACAATGTAGTTGTAACAGCACACGCATTTGTTATAATTTTTTTTATAGTAATACCCATTATAATTGGAGGATTTGGAAATTGACTAGTACCTTTAATATTAGGTGCCCCAGATATAGCCTTCCCACGAATAAACAATATAAGATTTTGACTTTTACCCCCATCTCTTACACTACTATTAGCAAGTGGAATAGTTGAAAGAGGAGTAGGCACAGGTTGAACTGTCTATCCTCCTCTTTCAGCTGCTGTTGCCCACGCTGGTGCTTCAGTAGACCTTGGAATCTTTTCACTCCATCTAGCAGGTGTTTCATCTATCCTTGGGGCCGTTAATTTCATAACTACCATTATTAATATACGACCAACTGGTATAACCTTCGACCGAATACCACTCTTCGTATGATCAGTTTTCATTACCGCCATTTTACTCTTATTATCCCTACCAGTGCTAGCTGGAGCTATTACCATACTCTTAACAGACCG
>PO_15_S_Portugal
TAATTGGAGATGATCAAATTTACAATGTAGTTGTAACAGCACACGCATTTGTTATAATTTTTTTTATAGTAATACCCATTATAATTGGAGGATTTGGAAATTGACTAGTACCTTTAATATTAGGTGCCCCAGATATAGCCTTCCCACGAATAAACAATATAAGATTTTGACTTTTACCCCCATCTCTTACACTACTATTAGCAAGTGGAATAGTTGAAAGAGGAGTAGGCACAGGTTGAACTGTCTATCCTCCTCTTTCAGCTGCTGTTGCCCACGCTGGTGCTTCAGTAGACCTTGGAATCTTTTCACTCCATCTAGCAGGTGTTTCATCTATCCTTGGGGCCGTTAATTTCATAACTACCATTATTAATATACGACCAACTGGTATAACCTTCGACCGAATACCACTCTTCGTATGATCAGTTTTCATTACCGCCATTTTACTCTTATTATCCCTACCAGTGCTAGCTGGAGCTATTACCATACTCTTAACAGACCG
>PO_16_S_Portugal
TAATTGGAGATGATCAAATTTACAATGTAGTTGTAACAGCACACGCATTTGTTATAATTTTTTTTATAGTAATACCCATTATAATTGGAGGATTTGGAAATTGACTAGTACCTTTAATATTAGGTGCCCCAGATATAGCCTTCCCACGAATAAACAATATAAGATTTTGACTTTTACCCCCATCTCTTACACTACTATTAGCAAGTGGAATAGTTGAAAGAGGAGTAGGCACAGGTTGAACTGTCTATCCTCCTCTTTCAGCTGCTGTTGCCCACGCTGGTGCTTCAGTAGACCTTGGAATCTTTTCACTCCATCTAGCAGGTGTTTCATCTATCCTTGGGGCCGTTAATTTCATAACTACCATTATTAATATACGACCAACTGGTATAACCTTCGACCGAATACCACTCTTCGTATGATCAGTTTTCATTACCGCCATTTTACTCTTATTATCCCTACCAGTGCTAGCTGGAGCTATTACCATACTCTTAACAGACCG
>PO_17_S_Portugal
TAATTGGAGATGATCAAATTTACAATGTAGTTGTAACAGCACACGCATTTGTTATAATTTTTTTTATAGTAATACCCATTATAATTGGAGGATTTGGAAATTGACTAGTACCTTTAATATTAGGTGCCCCAGATATAGCCTTCCCACGAATAAACAATATAAGATTTTGACTTTTACCCCCATCTCTTACACTATTATTAGCAAGTGGAATAGTTGAAAGAGGAGTAGGCACAGGTTGAACTGTCTATCCTCCTCTTTCAGCTGCTGTTGCCCACGCTGGTGCTTCAGTAGACCTTGGAATCTTTTCACTCCATCTAGCAGGTGTTTCATCTATCCTTGGGGCCGTTAATTTCATAACTACCATTATTAATATACGACCAACTGGTATAACCTTCGACCGAATACCACTCTTCGTATGATCAGTTTTCATTACCGCCATTTTACTCTTATTATCCCTACCAGTGCTAGCTGGAGCTATTACCATACTCTTAACAGACCG
>PO_18_S_Portugal
TAATTGGAGATGATCAAATTTACAATGTAGTTGTAACAGCACACGCATTTGTTATAATTTTTTTTATAGTAATACCCATTATAATTGGAGGATTTGGAAATTGACTAGTACCTTTAATATTAGGTGCCCCAGATATAGCCTTCCCACGAATAAACAATATAAGATTTTGACTTTTACCCCCATCTCTTACACTATTATTAGCAAGTGGAATAGTTGAAAGAGGAGTAGGCACAGGTTGAACTGTCTATCCTCCTCTTTCAGCTGCTGTTGCCCACGCTGGTGCTTCAGTAGACCTTGGAATCTTTTCACTCCATCTAGCAGGTGTTTCATCTATCCTTGGGGCCGTTAATTTCATAACTACCATTATTAATATACGACCAACTGGTATAACCTTCGACCGAATACCACTCTTCGTATGATCAGTTTTCATTACCGCCATTTTACTCTTATTATCCCTACCAGTGCTAGCTGGAGCTATTACCATACTCTTAACAGACCG
>PO_19_S_Portugal
TAATTGGAGATGATCAAATTTACAATGTAGTTGTAACAGCACACGCATTTGTTATAATTTTTTTTATAGTAATACCCATTATAATTGGAGGATTTGGAAATTGACTAGTACCTTTAATATTAGGTGCCCCAGATATAGCCTTCCCACGAATAAACAATATAAGATTTTGACTTTTACCCCCATCTCTTACACTATTATTAGCAAGTGGAATAGTTGAAAGAGGAGTAGGCACAGGTTGAACTGTCTATCCTCCTCTTTCAGCTGCTGTTGCCCACGCTGGTGCTTCAGTAGACCTTGGAATCTTTTCACTCCATCTAGCAGGTGTTTCATCTATCCTTGGGGCCGTTAATTTCATAACTACCATTATTAATATACGACCAACTGGTATAACCTTCGACCGAATACCACTCTTCGTATGATCAGTTTTCATTACCGCCATTTTACTCTTATTATCCCTACCAGTGCTAGCTGGAGCTATTACCATACTCTTAACAGACCG
>PO_20_S_Portugal
TAATTGGAGATGATCAAATTTACAATGTAGTTGTAACAGCACACGCATTTGTTATAATTTTTTTTATAGTAATACCCATTATAATTGGAGGATTTGGAAATTGACTAGTACCTTTAATATTAGGTGCCCCAGATATAGCCTTCCCACGAATAAACAATATAAGATTTTGACTTTTACCCCCATCTCTTACACTATTATTAGCAAGTGGAATAGTTGAAAGAGGAGTAGGCACAGGTTGAACTGTCTATCCTCCTCTTTCAGCTGCTGTTGCCCACGCTGGTGCTTCAGTAGACCTTGGAATCTTTTCACTCCATCTAGCAGGTGTTTCATCTATCCTTGGGGCCGTTAATTTCATAACTACCATTATTAATATACGACCAACTGGTATAACCTTCGACCGAATACCACTCTTCGTATGATCAGTTTTCATTACCGCCATTTTACTCTTATTATCCCTACCAGTGCTAGCTGGAGCTATTACCATACTCTTAACAGACCG
>PO_21_S_Portugal
TAATTGGAGATGATCAAATTTACAATGTAGTTGTAACAGCACACGCATTTGTTATAATTTTTTTTATAGTAATACCCATTATAATTGGAGGATTTGGAAATTGACTAGTACCTTTAATATTAGGTGCCCCAGATATAGCCTTCCCACGAATAAACAATATAAGATTTTGACTTTTACCCCCATCTCTTACACTACTATTAGCAAGTGGAATAGTTGAAAGAGGAGTAGGCACAGGTTGAACTGTCTATCCTCCTCTTTCAGCTGCTGTTGCCCACGCTGGTGCTTCAGTAGACCTTGGAATCTTTTCACTCCATCTAGCAGGTGTTTCATCTATCCTTGGGGCCGTTAATTTCATAACTACCATTATTAACATACGACCAACTGGTATAACCTTCGACCGAATACCACTCTTCGTATGATCAGTTTTCATTACCGCCATTTTACTCTTATTATCCCTACCAGTGCTAGCTGGAGCTATTACCATACTCTTAACAGACCG
>PO_22_S_Portugal
TAATTGGAGATGATCAAATTTACAATGTAGTTGTAACAGCACACGCATTTGTTATAATTTTTTTTATAGTAATACCCATTATAATTGGAGGATTTGGAAATTGACTAGTACCTTTAATATTAGGTGCCCCAGATATAGCCTTCCCACGAATAAACAATATAAGATTTTGACTTTTACCCCCATCTCTTACACTACTATTAGCAAGTGGAATAGTTGAAAGAGGAGTAGGCACAGGTTGAACTGTCTATCCTCCTCTTTCAGCTGCTGTTGCCCACGCTGGTGCTTCAGTAGACCTTGGAATCTTTTCACTCCATCTAGCAGGTGTTTCATCTATCCTTGGGGCCGTTAATTTCATAACTACCATTATTAACATACGACCAACTGGTATAACCTTCGACCGAATACCACTCTTCGTATGATCAGTTTTCATTACCGCCATTTTACTCTTATTATCCCTACCAGTGCTAGCTGGAGCTATTACCATACTCTTAACAGACCG
>PO_23_S_Portugal
TAATTGGAGATGATCAAATTTACAATGTAGTTGTAACAGCACACGCATTTGTTATAATTTTTTTTATAGTAATACCCATTATAATTGGAGGATTTGGAAATTGACTAGTACCTTTAATATTAGGTGCCCCAGATATAGCCTTCCCACGAATAAACAATATAAGATTTTGACTTTTACCCCCATCTCTTACACTACTATTAGCAAGTGGAATAGTTGAAAGAGGAGTAGGCACAGGTTGAACTGTCTATCCTCCTCTTTCAGCTGCTGTTGCCCACGCTGGTGCTTCAGTAGACCTTGGAATCTTTTCACTCCATCTAGCAGGTGTTTCATCTATCCTTGGGGCCGTTAATTTCATAACTACCATTATTAATATACGACCAACTGGTATAACCTTTGACCGAATACCACTCTTCGTATGATCAGTTTTCATTACCGCCATTTTACTCTTATTATCCCTACCAGTGCTAGCTGGAGCTATTACCATACTCTTAACAGACCG
>PO_24_S_Portugal
TAATTGGAGATGATCAAATTTACAATGTAGTTGTAACAGCACACGCATTTGTTATAATTTTTTTTATAGTAATACCCATTATAATTGGAGGATTTGGAAATTGACTAGTACCTTTAATATTAGGTGCCCCAGATATAGCCTTCCCACGAATAAACAATATAAGATTTTGACTTTTACCCCCATCTCTTACACTACTATTAGCAAGTGGAATAGTTGAAAGAGGAGTAGGCACAGGTTGAACTGTCTATCCTCCTCTTTCAGCTGCTGTTGCCCACGCTGGTGCTTCAGTAGACCTTGGAATCTTTTCACTCCATCTAGCAGGTGTTTCATCTATCCTTGGGGCCGTTAATTTCATAACTACCATTATTAATATACGACCAACTGGTATAACTTTCGACCGAATACCACTCTTCGTATGATCAGTTTTCATTACCGCCATTTTACTCTTATTATCCCTACCAGTGCTAGCTGGAGCTATTACCATACTCTTAACAGACCG
