# Supplementary material for: Meta-analysis of northeast Atlantic marine taxa shows contrasting phylogeographic patterns following post-LGM expansions
Source: PeerJ. 2018 Sep 28;6:e5684. doi: 10.7717/peerj.5684 (PMC6166638; doi:10.7717/peerj.5684)
Supplement: Supplemental Information 2 [file peerj-06-5684-s006.zip › pectinaria_koreni_lineage1.fasta]

>GWB550
CAATAAGGCTACTAATCCGAATTGAGCTTGGGCAACCCGGCTCTTTTTTAGGTAGAGACCAACTGTACAATACGGTTGTAACTGCACATGCTTTTCTTATAATTTTCTTTCTTGTCATACCTGTCTTTATTGGTGGGTTTGGAAACTGACTTGTCCCATTAATACTTGCTGCTCCAGACATGGCATTTCCCCGAATAAACAATATAAGTTTCTGACTTCTCCCTCCGGCCCTGATTCTTCTTCTGAGCTCCGCTGCAGTTGAAAAGGGCGTTGGTACAGGTTGAACAGTATACCCCCCCTTATCAAGAAACCTTGCACATGCGGGTCCATCTGTAGATTTAGCCATCTTTTCTCTCCACTTAGCCGGGATCTCATCTATTCTCGGAGCTATTAACTTTATTACTACCGTAATCAACATGCGGTCTAAAGGCCTTCGATTAGAACGAGTCCCTCTATTCGTGTGGGCAGTAAAGATTACTGCTATCCTTCTTCTTTTATCACTTCCTGTTTTAGCAGGAGCCATTACTATACTCCTAACTGACCGTAATTTAAACACCTCATTCTTCGATCCAGCAGGGGGAGGAGA
>GWB551
CAATAAGGCTACTAATCCGAATTGAGCTTGGGCAACCCGGCTCTTTTTTAGGTAGAGACCAACTGTACAATACGGTTGTAACTGCACATGCTTTTCTTATAATTTTCTTTCTTGTCATACCCGTCTTTATTGGTGGGTTTGGGAACTGACTTGTCCCATTAATACTTGCTGCTCCAGACATGGCATTTCCCCGAATAAACAACATAAGTTTCTGACTTCTCCCTCCGGCCCTGATTCTTCTTCTAAGCTCCGCTGCAGTTGAAAAGGGCGTTGGTACAGGTTGAACAGTATACCCCCCCTTATCAAGAAACCTTGCACATGCGGGCCCATCTGTAGATTTGGCCATCTTTTCTCTCCACTTAGCCGGGATCTCATCTATTCTCGGGGCTATTAACTTTATTACTACCGTAATCAACATGCGATCTAAAGGCCTTCGATTAGAACGAGTACCTCTATTCGTGTGGGCAGTAAAGATTACTGCTATCCTTCTTCTTTTATCACTTCCTGTTTTAGCAGGGGCCATTACTATACTCCTAACTGACCGTAATTTAAACACCTCATTCTTCGATCCAGCAGGGGGAGGAGA
>GWB555
CAATAAGGCTACTAATCCGAATTGAGCTTGGGCAACCCGGCTCTTTTTTAGGTAGAGACCAACTGTACAATACGGTTGTAACTGCACATGCTTTTCTTATAATTTTCTTTCTTGTCATACCCGTCTTTATTGGTGGGTTTGGAAACTGACTTGTCCCATTAATACTTGCTGCTCCAGACATGGCATTTCCCCGAATAAACAACATAAGTTTCTGACTTCTCCCTCCGGCCCTGATTCTTCTTCTGAGCTCCGCTGCAGTTGAAAAGGGCGTTGGTACAGGTTGAACAGTATACCCCCCCTTATCAAGAAACCTTGCACATGCGGGTCCATCTGTAGATTTGGCCATCTTTTCTCTCCACTTAGCCGGGATCTCATCTATTCTCGGAGCTATTAACTTTATTACTACCGTAATCAACATACGGTCTAAAGGCCTTCGATTAGAACGAGTCCCTCTATTCGTGTGGGCAGTAAAGATTACTGCTATCCTTCTTCTTTTATCACTTCCTGTTTTAGCAGGAGCCATTACTATACTCCTAACTGACCGTAATTTAAACACCTCATTCTTCGATCCAGCAGGGGGAGGAGA
>GWB557
CAATAAGGCTACTAATCCGAATTGAGCTTGGGCAACCCGGCTCTTTTTTAGGTAGAGACCAACTGTACAATACGGTTGTAACTGCACATGCTTTTCTTATAATTTTCTTTCTTGTCATACCCGTCTTTATTGGTGGGTTTGGAAACTGACTTGTCCCATTAATACTTGCTGCTCCAGACATGGCATTTCCCCGAATAAACAACATAAGTTTCTGACTTCTCCCTCCGGCCCTGATTCTTCTTCTGAGCTCCGCTGCAGTTGAAAAGGGCGTTGGTACAGGTTGAACAGTATACCCCCCCTTATCAAGAAACCTTGCACATGCGGGTCCATCTGTAGATTTGGCCATCTTTTCTCTCCACTTAGCCGGGATCTCATCTATTCTCGGAGCTATTAACTTTATTACTACCGTAATCAACATGCGGTCTAAAGGCCTTCGATTAGAACGAGTCCCTCTATTCGTGTGGGCAGTAAAGATTACTGCTATCCTTCTTCTTTTATCACTTCCTGTTTTAGCAGGAGCCATTACTATACTCCTAACTGACCGTAATTTAAACACCTCATTCTTCGATCCAGCAGGGGGAGGAGA
>GWB559
CAATAAGGCTACTAATCCGAATTGAGCTTGGGCAACCCGGCTCTTTTTTAGGTAGAGACCAACTGTACAATACGGTTGTAACTGCACATGCTTTTCTTATAATTTTCTTTCTTGTCATACCCGTCTTTATTGGTGGGTTTGGGAACTGACTTGTCCCATTAATACTTGCTGCTCCAGACATGGCATTTCCCCGAATAAACAACATGAGTTTCTGACTTCTCCCTCCGGCCCTGATTCTTCTTCTAAGCTCCGCTGCAGTTGAAAAGGGCGTTGGTACAGGTTGAACAGTATACCCCCCCTTATCAAGAAACCTTGCACATGCGGGTCCATCTGTAGATTTGGCCATCTTTTCTCTCCACTTAGCCGGGATCTCATCTATTCTCGGGGCTATTAACTTTATTACTACCGTAATCAACATGCGATCTAAAGGCCTTCGATTAGAACGAGTACCTCTATTCGTGTGGGCAGTAAAGATTACTGCTATCCTTCTTCTTTTATCACTTCCTGTTTTAGCAGGGGCCATTACTATACTCCTAACTGACCGTAATTTAAACACCTCATTCTTCGATCCAGCAGGGGGAGGAGA
>GWB544
CAATAAGGCTACTAATCCGAATTGAGCTTGGGCAACCCGGCTCTTTTTTAGGTAGAGACCAACTGTACAATACGGTTGTAACTGCACATGCTTTTCTTATAATTTTCTTTCTTGTCATACCCGTCTTTATTGGTGGGTTTGGAAACTGACTTGTCCCATTAATACTTGCTGCTCCAGACATGGCATTTCCCCGAATAAACAACATAAGTTTCTGACTTCTCCCTCCGGCCCTGATTCTTCTTCTGAGCTCCGCTGCAGTTGAAAAGGGCGTTGGTACAGGTTGAACAGTATACCCCCCCTTATCAAGAAACCTTGCACATGCGGGTCCATCTGTAGATTTGGCCATCTTTTCTCTCCACTTAGCCGGGATCTCATCTATTCTCGGAGCTATTAACTTTATTACTACCGTAATCAACATGCGATCTAAAGGCCTTCGATTAGAACGAGTACCTCTATTCGTGTGGGCAGTAAAGATTACTGCTATCCTTCTTCTTTTATCACTTCCTGTTTTAGCAGGAGCCATTACTATACTCCTAACTGACCGTAATTTAAACACCTCATTCTTCGATCCAGCAGGGGGAGGAGA
>GWB545
CAATAAGGCTACTAATCCGAATTGAGCTTGGGCAACCCGGCTCTTTTTTAGGTAGAGACCAACTGTACAATACGGTTGTAACTGCACATGCTTTTCTTATAATTTTCTTTCTTGTCATACCCGTCTTTATTGGTGGGTTTGGAAACTGACTTGTCCCATTAATACTTGCTGCTCCAGACATGGCATTTCCCCGAATAAACAACATAAGTTTCTGACTTCTCCCTCCGGCCCTGATTCTTCTTCTGAGCTCCGCTGCAGTTGAAAAGGGCGTTGGTACAGGTTGAACAGTATACCCCCCCTTATCAAGAAACCTTGCACATGCGGGTCCATCTGTAGATTTGGCCATCTTTTCTCTCCACTTAGCCGGGATCTCATCTATTCTCGGAGCTATTAACTTTATTACTACCGTAATCAACATGCGGTCTAAAGGCCTTCGATTAGAACGAGTCCCTCTATTCGTGTGGGCAGTAAAGATTACTGCTATCCTTCTTCTTTTATCACTTCCTGTTTTAGCAGGAGCCATTACTATACTCCTAACTGACCGTAATTTAAACACCTCATTCTTCGATCCAGCAGGGGGAGGAGA
>GWB546
CAATAAGGCTACTAATCCGAATTGAGCTTGGGCAACCCGGCTCTTTTTTAGGTAGAGACCAACTGTACAATACGGTTGTAACTGCACATGCTTTTCTTATAATTTTCTTTCTTGTCATACCCGTCTTTATTGGTGGGTTTGGAAACTGACTTGTCCCATTAATACTTGCTGCTCCAGACATGGCATTTCCCCGAATAAACAACATAAGTTTCTGACTTCTCCCTCCGGCCCTGATTCTTCTTCTGAGCTCCGCTGCAGTTGAAAAGGGCGTTGGTACAGGTTGAACAGTATACCCCCCCTTATCAAGAAACCTTGCACATGCGGGTCCATCTGTAGATTTGGCCATCTTTTCTCTCCACTTAGCCGGGATCTCATCTATTCTCGGAGCTATTAACTTTATTACTACCGTAATCAACATGCGGTCTAAAGGCCTTCGATTAGAACGAGTCCCTCTATTCGTGTGGGCAGTAAAGATTACTGCTATCCTTCTTCTTTTATCACTTCCTGTTTTAGCAGGAGCCATTACTATACTCCTAACTGACCGTAATTTAAACACCTCATTCTTCGATCCAGCAGGGGGAGGAGA
>GWB547
CAATAAGGCTACTAATCCGAATTGAGCTTGGGCAACCCGGCTCTTTTTTAGGTAGAGACCAACTGTACAATACGGTTGTAACTGCACATGCTTTTCTTATAATTTTCTTTCTTGTCATACCCGTCTTTATTGGTGGGTTTGGAAACTGACTTGTTCCATTAATACTTGCTGCTCCAGACATGGCATTTCCCCGAATAAACAACATAAGTTTCTGACTTCTCCCTCCGGCCCTGATTCTTCTTCTGAGCTCCGCTGCAGTTGAAAAGGGCGTTGGTACAGGTTGAACAGTATACCCCCCCTTATCAAGAAACCTTGCACATGCGGGTCCATCTGTAGATTTGGCCATCTTTTCTCTCCACTTAGCCGGGATCTCATCTATTCTCGGAGCTATTAACTTTATTACTACCGTAATCAACATGCGGTCTAAAGGCCTTCGATTAGAACGAATCCCTCTATTCGTGTGGGCAGTAAAGATTACTGCTATCCTTCTTCTTTTATCACTTCCTGTTTTAGCAGGAGCCATTACTATACTCCTAACTGACCGTAATTTAAACACCTCATTCTTCGATCCAGCAGGGGGAGGAGA
>GWB548
CAATAAGGCTACTAATCCGAATTGAGCTTGGGCAACCCGGCTCTTTTTTAGGTAGAGACCAACTGTACAATACGGTTGTAACTGCACATGCTTTTCTTATAATTTTCTTTCTTGTCATACCCGTCTTTATTGGTGGGTTTGGAAACTGACTTGTCCCATTAATACTTGCTGCTCCAGACATGGCATTTCCCCGAATAAACAACATAAGTTTCTGACTTCTCCCTCCGGCCCTGATTCTTCTTCTGAGCTCCGCTGCAGTTGAAAAGGGCGTTGGTACAGGTTGAACAGTATACCCCCCCTTATCAAGAAACCTTGCACATGCGGGTCCATCTGTAGATTTGGCCATCTTTTCTCTCCACTTAGCCGGGATCTCATCTATTCTCGGAGCTATTAACTTTATTACTACCGTAATCAACATGCGGTCTAAAGGCCTTCGATTAGAACGAGTCCCTCTATTCGTGTGGGCAGTAAAGATTACTGCTATCCTTCTTCTTTTATCACTTCCTGTTTTAGCAGGAGCCATTACTATACTCCTAACTGACCGTAATTTAAACACCTCATTCTTCGATCCAGCAGGGGGAGGGGA
>GWB554
CAATAAGGCTACTAATCCGAATTGAGCTTGGGCAACCCGGCTCTTTTTTAGGTAGAGACCAACTGTACAATACGGTTGTAACTGCACATGCTTTTCTTATAATTTTCTTTCTTGTCATACCCGTCTTTATTGGTGGGTTTGGAAACTGACTTGTCCCATTAATACTTGCTGCTCCAGACATGGCATTTCCCCGAATAAACAACATAAGTTTCTGACTTCTCCCTCCGGCCCTGATTCTTCTTCTGAGCTCCGCTGCAGTTGAAAAGGGCGTTGGTACAGGTTGAACAGTATACCCCCCCTTATCAAGAAACCTTGCACATGCGGGTCCATCTGTAGATTTGGCCATCTTTTCTCTCCACTTAGCCGGGATCTCATCTATTCTCGGAGCTATTAACTTTATTACTACCGTAATCAACATGCGGTCTAAAGGCCTTCGATTAGAACGAGTCCCTCTATTCGTGTGGGCAGTAAAGATTACTGCTATCCTTCTTCTTTTATCACTTCCTGTTTTAGCAGGAGCCATTACTATACTCCTAACTGACCGTAATTTAAACACCTCATTCTTCGATCCAGCAGGGGGAGGAGA
>BH566
CAATAAGGCTACTAATCCGAATTGAGCTTGGGCAACCCGGCTCTTTTTTAGGTAGAGACCAACTGTACAATACGGTTGTAACTGCACATGCTTTTCTTATAATTTTCTTTCTTGTCATACCCGTCTTTATTGGTGGGTTTGGGAACTGACTTGTCCCATTAATACTTGCTGCTCCAGACATGGCATTTCCCCGAATAAACAACATAAGTTTCTGACTTCTCCCTCCGGCCCTGATTCTTCTTCTAAGCTCCGCTGCAGTTGAAAAGGGCGTTGGTACAGGTTGAACAGTATACCCCCCCTTATCAAGAAACCTTGCACATGCGGGTCCATCTGTAGATTTGGCCATCTTTTCTCTCCACTTAGCCGGGATCTCATCTATTCTCGGGGCTATTAACTTTATTACTACCGTAATCAACATGCGATCTAAAGGCCTTCGATTAGAACGAGTACCTCTATTCGTGTGGGCAGTAAAGATTACTGCTATCCTTCTTCTTTTATCACTTCCTGTTTTAGCAGGGGCCATTACTATACTCCTAACTGACCGTAATTTAAACACCTCATTCTTCGATCCAGCAGGGGGAGGAGA
>BH567
CAATAAGGCTACTAATCCGAATTGAGCTTGGGCAACCCGGCTCTTTTTTAGGTAGAGACCAACTGTACAATACGGTTGTAACTGCACATGCTTTTCTTATAATTTTCTTTCTTGTCATACCCGTCTTTATTGGTGGGTTTGGAAACTGACTTGTCCCATTAATACTTGCTGCTCCAGACATGGCATTTCCCCGAATAAACAACATAAGTTTCTGACTTCTCCCTCCGGCCCTGATTCTTCTTCTGAGCTCCGCTGCAGTTGAAAAGGGCGTTGGTACAGGTTGAACAGTATACCCCCCCTTATCAAGAAACCTTGCACATGCGGGTCCATCTGTAGATTTGGCCATCTTTTCTCTCCACTTAGCCGGGATCTCATCTATTCTCGGAGCTATTAACTTTATTACTACCGTAATCAACATGCGGTCTAAAGGCCTTCGATTAGAACGAGTCCCTCTATTCGTGTGGGCAGTAAAGATTACTGCTATCCTTCTTCTTTTATCACTTCCTGTTTTAGCAGGAGCCATTACTATACTCCTAACTGACCGTAATTTAAACACCTCATTCTTCGATCCAGCAGGGGGAGGAGA
>BH568
CAATAAGGCTACTAATCCGAATTGAGCTTGGGCAACCCGGCTCTTTTTTAGGTAGAGACCAACTGTACAATACGGTTGTAACTGCACATGCTTTTCTTATAATTTTCTTTCTTGTCATACCCGTCTTTATTGGTGGGTTTGGAAACTGACTTGTCCCATTAATACTTGCTGCTCCAGACATGGCATTTCCCCGAATAAACAACATAAGTTTCTGACTTCTCCCTCCGGCCCTGATTCTTCTTCTGAGCTCCGCTGCAGTTGAAAAGGGCGTTGGTACAGGTTGAACAGTATACCCCCCCTTATCAAGAAACCTTGCACATGCGGGTCCATCTGTAGATTTGGCCATCTTTTCTCTCCACTTAGCCGGGATCTCATCTATTCTCGGAGCTATTAACTTTATTACTACCGTAATCAACATGCGGTCTAAAGGCCTTCGATTAGAACGGGTCCCTCTATTCGTGTGGGCAGTAAAGATTACTGCTATCCTTCTTCTTTTATCACTTCCTGTTTTAGCAGGAGCCATTACTATACTCCTAACTGACCGTAATTTAAACACCTCATTCTTCGATCCAGCAGGGGGAGGAGA
>BH569
CAATAAGGCTACTAATCCGAATTGAGCTTGGGCAACCCGGCTCTTTTTTAGGTAGAGACCAACTGTACAATACGGTTGTAACTGCACATGCTTTTCTTATAATTTTCTTTCTTGTTATACCCGTCTTTATTGGTGGGTTTGGGAACTGACTTGTCCCATTAATACTTGCTGCTCCAGACATGGCATTTCCCCGAATAAACAACATAAGTTTCTGACTTCTCCCTCCGGCCCTGATTCTTCTTCTAAGCTCCGCTGCAGTTGAAAAGGGCGTTGGTACAGGTTGAACAGTATACCCCCCCTTATCAAGAAACCTAGCACATGCGGGTCCATCTGTAGATTTGGCCATCTTTTCTCTCCACTTAGCCGGGATCTCATCTATTCTCGGGGCTATTAACTTTATTACTACCGTAATCAACATGCGATCTAAAGGCCTTCGATTAGAACGAGTACCTCTATTCGTGTGGGCAGTAAAGATTACTGCTATCCTTCTTCTTTTATCACTTCCTGTTTTAGCAGGGGCCATTACTATACTCCTAACTGACCGTAATTTAAACACCTCATTCTTCGATCCAGCAGGGGGAGGAGA
>BH571
CAATAAGGCTACTAATCCGAATTGAGCTTGGGCAACCCGGCTCTTTTTTAGGTAGAGACCAACTGTACAATACGGTTGTAACTGCACATGCTTTTCTTATAATTTTCTTTCTTGTCATACCCGTCTTTATTGGTGGGTTTGGGAACTGACTTGTCCCATTAATACTTGCTGCTCCAGACATGGCATTTCCCCGAATAAACAACATAAGTTTCTGACTTCTCCCTCCGGCCCTGATTCTTCTTCTAAGCTCCGCTGCAGTTGAAAAGGGCGTTGGTACAGGTTGAACAGTATACCCCCCCTTATCAAGAAACCTTGCACATGCGGGTCCATCTGTAGATTTGGCCATCTTTTCTCTCCACTTAGCCGGGATCTCATCTATTCTCGGGGCTATTAACTTTATTACTACCGTAATCAACATGCGATCTAAAGGCCTTCGATTAGAACGAGTACCTCTATTCGTGTGGGCAGTAAAGATTACTGCTATCCTTCTTCTTTTATCACTTCCTGTTTTAGCAGGGGCCATTACTATACTCCTAACTGACCGTAATTTAAACACCTCATTCTTCGATCCAGCAGGGGGAGGAGA
>BH572
CAATAAGGCTACTAATCCGAATTGAGCTTGGGCAACCCGGCTCTTTTTTAGGTAGAGACCAACTGTACAATACGGTTGTAACTGCACATGCTTTTCTTATAATTTTCTTTCTTGTCATACCCGTCTTTATTGGTGGGTTTGGAAACTGACTTGTCCCATTAATACTTGCTGCTCCAGACATGGCATTTCCCCGAATAAACAACATAAGTTTCTGACTTCTCCCTCCGGCCCTGATTCTTCTTCTGAGCTCCGCTGCAGTTGAAAAGGGCGTTGGTACAGGTTGAACAGTATACCCCCCCTTATCAAGAAACCTTGCACATGCGGGTCCATCTGTAGATTTGGCCATCTTTTCTCTCCACTTAGCCGGGATCTCATCTATTCTCGGAGCTATTAACTTTATTACTACCGTAATCAACATGCGGTCTAAAGGCCTTCGATTAGAACGAGTCCCTCTATTCGTGTGGGCAGTAAAGATTACTGCTATCCTTCTTCTTTTATCACTTCCTGTTTTAGCAGGAGCCATTACTATACTCCTAACTGACCGTAATTTAAACACCTCATTCTTCGATCCAGCAGGGGGAGGAGA
>BH573
CAATAAGGCTACTAATCCGAATTGAGCTTGGGCAACCCGGCTCTTTTTTAGGTAGAGACCAACTGTACAATACGGTTGTAACTGCACATGCTTTTCTTATAATTTTCTTTCTTGTCATACCCGTCTTTATTGGTGGGTTTGGAAACTGACTTGTCCCATTAATACTTGCTGCTCCAGACATGGCATTTCCCCGAATAAACAACATAAGTTTCTGACTTCTCCCTCCGGCCCTGATTCTTCTTCTAAGCTCCGCTGCAGTTGAAAAGGGCGTTGGTACAGGTTGAACAGTATACCCCCCCTTATCAAGAAACCTTGCACATGCGGGTCCATCTGTAGATTTAGCCATCTTTTCTCTCCACTTAGCCGGGATCTCATCTATTCTCGGAGCTATTAACTTTATTACTACCGTAATCAACATGCGGTCTAAAGGCCTTCGATTAGAACGAGTCCCTCTATTCGTGTGGGCAGTAAAGATTACTGCTATCCTTCTTCTTTTATCACTTCCTGTTTTAGCAGGAGCCATTACTATACTCCTAACTGACCGTAATTTAAACACCTCATTCTTCGATCCAGCAGGGGGAGGAGA
>BH574
CAATAAGGCTACTAATCCGAATTGAGCTTGGGCAACCCGGCTCTTTTTTAGGTAGAGACCAACTGTACAATACGGTTGTAACTGCACATGCTTTTCTTATAATTTTCTTTCTTGTCATACCCGTCTTTATTGGTGGGTTTGGAAACTGACTTGTCCCATTAATACTTGCTGCTCCAGACATGGCATTTCCCCGAATAAACAACATGAGTTTCTGACTTCTCCCTCCGGCCCTGATTCTTCTTCTGAGCTCCGCTGCAGTTGAAAAGGGCGTTGGTACAGGTTGAACAGTATACCCCCCCTTATCAAGAAACCTTGCACATGCGGGTCCATCTGTAGATTTGGCCATCTTTTCTCTCCACTTAGCCGGGATCTCATCTATTCTCGGAGCTATTAACTTTATTACTACCGTAATCAACATGCGGTCTAAAGGCCTTCGATTAGAACGAGTCCCTCTATTCGTGTGGGCAGTAAAGATTACTGCTATCCTTCTTCTTTTATCACTTCCTGTTTTAGCAGGAGCCATTACTATACTCCTAACTGACCGTAATTTAAACACCTCATTCTTCGATCCAGCAGGGGGAGGAGA
>BH577
CAATAAGGCTACTAATCCGAATTGAGCTTGGGCAACCCGGCTCTTTTTTAGGTAGAGACCAACTGTACAATACGGTTGTAACTGCACATGCTTTTCTTATAATTTTCTTTCTTGTCATACCCGTCTTTATTGGTGGGTTTGGAAACTGACTTGTCCCATTAATACTTGCTGCTCCAGACATGGCATTTCCCCGAATAAACAACATAAGTTTCTGACTTCTCCCTCCGGCCCTGATTCTTCTTCTGAGCTCCGCTGCAGTTGAAAAGGGCGTTGGTACAGGTTGAACAGTATACCCCCCCTTATCAAGAAACCTTGCACATGCGGGTCCATCTGTAGATTTGGCCATCTTTTCTCTCCACTTAGCCGGGATCTCATCTATTCTCGGAGCTATTAACTTTATTACTACCGTAATCAACATGCGGTCTAAAGGCCTTCGATTAGAACGAGTCCCTCTATTCGTGTGGGCAGTAAAGAATACTGCTATCCTTCTTCTTTTATCACTTCCTGTTTTAGCAGGAGCCATTACTATACTCCTAACTGACCGTAATTTAAACACCTCATTCTTCGATCCAGCAGGGGGAGGAGA
>BH578
CAATAAGGCTACTAATCCGAATTGAGCTTGGGCAACCCGGCTCTTTTTTAGGTAGAGACCAACTGTACAATACGGTTGTAACTGCACATGCTTTTCTTATAATTTTCTTTCTTGTCATACCCGTCTTTATTGGTGGGTTTGGAAACTGACTTGTCCCATTAATACTTGCTGCTCCAGACATGGCATTTCCCCGAATAAACAACATAAGTTTCTGACTTCTCCCTCCGGCCCTGATTCTTCTTCTGAGCTCCGCTGCAGTTGAAAAGGGCGTTGGTACAGGTTGAACAGTATACCCCCCCTTATCAAGAAACCTTGCACATGCGGGTCCATCTGTAGATTTGGCCATCTTTTCTCTCCACTTAGCCGGGATCTCATCTATTCTCGGAGCTATTAACTTTATTACTACCGTAATCAACATGCGGTCTAAAGGCCTTCGATTAGAACGAGTCCCTCTATTCGTGTGGGCAGTAAAGAATACTGCTATCCTTCTTCTTTTATCACTTCCTGTTTTAGCAGGAGCCATTACTATACTCCTAACTGACCGTAATTTAAACACCTCATTCTTCGATCCAGCAGGGGGAGGAGA
>BH580
CAATAAGGCTACTAATCCGAATTGAGCTTGGGCAACCCGGCTCTTTTTTAGGTAGAGACCAACTGTACAATACGGTTGTAACTGCACATGCTTTTCTTATAATTTTCTTTCTTGTCATACCCGTCTTTATTGGTGGGTTTGGGAACTGACTTGTCCCATTAATACTTGCTGCTCCAGACATGGCATTTCCCCGAATAAACAACATAAGTTTCTGACTTCTCCCTCCGGCCCTGATTCTTCTTCTAAGCTCCGCTGCAGTTGAAAAGGGCGTTGGTACAGGTTGAACAGTATACCCCCCCTTATCAAGAAACCTTGCACATGCGGGTCCATCTGTAGATTTGGCCATCTTTTCTCTCCACTTAGCCGGGATCTCATCTATTCTCGGGGCTATTAACTTTATTACTACCGTAATCAACATGCGATCTAAAGGCCTTCGATTAGAACGAGTACCTCTATTCGTGTGGGCAGTAAAGATTACTGCTATCCTTCTTCTTTTATCACTTCCTGTTTTAGCAGGGGCCATTACTATACTCCTAACTGACCGTAATTTAAACACCTCATTCTTCGATCCAGCAGGGGGAGGAGA
>BH581
CAATAAGGCTACTAATCCGAATTGAGCTTGGGCAACCCGGCTCTTTTTTAGGTAGAGACCAACTGTACAATACGGTTGTAACTGCACATGCTTTTCTTATAATTTTCTTTCTTGTCATACCCGTCTTTATTGGTGGGTTTGGAAACTGACTTGTCCCATTAATACTTGCTGCTCCAGACATGGCATTTCCCCGAATAAACAACATAAGTTTCTGACTTCTCCCTCCGGCCCTGATTCTTCTTCTGAGCTCCGCTGCAGTTGAAAAGGGCGTTGGTACAGGTTGAACAGTATACCCCCCCTTATCAAGAAACCTTGCACATGCGGGTCCATCTGTAGATTTGGCCATCTTTTCTCTCCACTTAGCCGGGATCTCATCTATTCTCGGAGCTATTAACTTTATTACTACCGTAATCAACATGCGGTCTAAAGGCCTTCGATTAGAACGAGTCCCTCTATTCGTGTGGGCAGTAAAGATTACTGCTATCCTTCTTCTTTTATCACTTCCTGTTTTAGCAGGAGCCATTACTATACTCCTAACTGACCGTAATTTAAACACCTCATTCTTCGATCCAGCAGGGGGAGGAGA
>BH_RB583
CAATAAGGCTACTAATCCGAATTGAGCTTGGGCAACCCGGCTCTTTTTTAGGTAGAGACCAACTGTACAATACGGTTGTAACTGCACATGCTTTTCTTATAATTTTCTTTCTTGTCATACCCGTCTTTATTGGTGGGTTTGGGAACTGACTTGTCCCATTAATACTTGCTGCTCCAGACATGGCATTTCCCCGAATAAACAACATGAGTTTCTGACTTCTCCCTCCGGCCCTGATTCTTCTTCTGAGCTCCGCTGCAGTTGAAAAGGGCGTTGGTACAGGTTGAACAGTATACCCCCCCTTATCAAGAAACCTTGCACATGCGGGTCCATCTGTAGATTTGGCCATCTTTTCTCTCCACTTAGCCGGGATCTCATCTATTCTCGGAGCTATTAACTTTATTACTACCGTGATCAACATGCGGTCTAAAGGCCTTCGATTAGAACGAGTCCCTCTATTCGTGTGGGCAGTAAAGATTACTGCTATCCTTCTTCTTTTATCACTTCCTGTTTTAGCAGGAGCCATTACTATACTCCTAACTGATCGTAATTTAAACACCTCATTCTTCGATCCAGCAGGGGGAGGAGA
>BH_RB584
CAATAAGGCTACTAATCCGAATTGAGCTTGGGCAACCCGGCTCTTTTTTAGGTAGAGACCAACTGTACAATACGGTTGTAACTGCACATGCTTTTCTTATAATTTTCTTTCTTGTCATACCCGTCTTTATTGGTGGGTTTGGGAACTGACTTGTCCCATTAATACTTGCTGCTCCAGACATGGCATTTCCCCGAATAAACAACATAAGTTTCTGACTTCTCCCTCCGGCCCTGATTCTTCTTCTAAGCTCCGCTGCAGTTGAAAAGGGCGTTGGTACAGGTTGAACAGTATACCCCCCCTTATCAAGAAACCTTGCACATGCGGGTCCATCTGTAGATTTGGCCATCTTTTCTCTCCACTTAGCCGGGATCTCATCTATTCTCGGGGCTATTAACTTTATTACTACCGTAATCAACATGCGATCTAAAGGCCTTCGATTAGAACGAGTACCTCTATTCGTGTGGGCAGTAAAGATTACTGCTATCCTTCTTCTTTTATCACTTCCTGTTTTAGCAGGGGCCATTACTATACTCCTAACTGACCGTAATTTAAACACCTCATTCTTCGATCCAGCAGGGGGAGGAGA
>BH_RB585
CAATAAGGCTACTAATCCGAATTGAGCTTGGACAACCCGGCTCTTTTTTAGGTAGAGACCAACTGTACAATACGGTTGTAACTGCACATGCTTTTCTTATAATTTTCTTTCTTGTCATACCCGTCTTTATTGGTGGGTTTGGGAACTGACTTGTCCCATTAATACTTGCTGCTCCAGACATGGCATTTCCCCGAATAAACAACATAAGTTTCTGACTTCTCCCTCCGGCCCTGATTCTTCTTCTAAGCTCCGCTGCAGTTGAAAAGGGCGTTGGTACAGGTTGAACAGTATACCCCCCCTTATCAAGAAACCTTGCACATGCGGGTCCATCTGTAGATTTGGCCATCTTTTCTCTCCACTTAGCCGGGATCTCATCTATTCTCGGGGCTATTAACTTTATTACTACCGTAATCAACATGCGATCTAAAGGCCTTCGATTAGAACGAGTACCTCTATTCGTGTGGGCAGTAAAGATTACTGCTATCCTTCTTCTTTTATCACTTCCTGTTTTAGCAGGGGCCATTACTATACTCCTAACTGACCGTAATTTAAACACCTCATTCTTCGATCCAGCAGGGGGAGGAGA
>BH_RB586
CAATAAGGCTACTAATCCGAATTGAGCTTGGGCAACCCGGCTCTTTTTTAGGTAGAGACCAACTGTACAATACGGTTGTAACTGCACATGCTTTTCTTATAATTTTCTTTCTTGTCATACCCGTCTTTATTGGTGGGTTTGGAAACTGACTTGTCCCATTAATACTTGCTGCTCCAGACATGGCATTTCCCCGAATAAACAACATAAGTTTCTGACTTCTCCCTCCGGCCCTGATTCTTCTTCTGAGCTCCGCTGCAGTTGAAAAGGGCGTTGGTACAGGTTGAACAGTATACCCCCCCTTATCAAGAAACCTTGCACATGCGGGTCCATCTGTAGATTTGGCCATCTTTTCTCTCCACTTAGCCGGGATCTCATCTATTCTCGGAGCTATTAACTTTATTACTACCGTAATCAACATGCGATCTAAAGGCCTTCGATTAGAACGAGTCCCTCTATTCGTGTGGGCAGTAAAGATTACTGCTATCCTTCTTCTTTTATCACTTCCTGTTTTAGCAGGAGCCATTACTATACTCCTAACTGACCGTAATTTAAACACCTCATTCTTCGATCCAGCAGGGGGAGGAGA
>BH_RB588
CAATAAGGCTACTAATCCGAATTGAGCTTGGGCAACCCGGCTCTTTTTTAGGTAGAGACCAACTGTACAATACGGTTGTAACTGCACATGCTTTTCTTATAATTTTCTTTCTTGTCATACCCGTCTTTATTGGTGGGTTTGGAAACTGACTTGTCCCATTAATACTTGCTGCTCCAGACATGGCATTTCCCCGAATAAACAACATAAGTTTCTGACTTCTCCCTCCGGCCCTGATTCTTCTTCTGAGCTCCGCTGCAGTTGAAAAGGGCGTTGGTACAGGTTGAACAGTATACCCCCCCTTATCAAGAAACCTTGCACATGCGGGTCCATCTGTAGATTTGGCCATCTTTTCTCTCCACTTAGCCGGGATCTCATCTATTCTCGGAGCTATTAACTTTATTACTACCGTAATCAACATGCGGTCTAAAGGCCTTCGATTAGAACGAGTCCCTCTATTCGTGTGGGCAGTAAAGATTACTGCTATCCTTCTTCTTTTATCACTTCCTGTTTTAGCAGGAGCCATTACTATACTCCTAACTGACCGTAATTTAAACACCTCATTCTTCGATCCAGCAGGGGGAGGAGA
>BH_RB589
CAATAAGGCTACTAATCCGAATTGAGCTTGGGCAACCCGGCTCTTTTTTAGGTAGAGACCAACTGTACAATACGGTTGTAACTGCACATGCTTTTCTTATAATTTTCTTTCTTGTCATACCCGTCTTTATTGGTGGGTTTGGAAACTGACTTGTCCCATTAATACTTGCTGCTCCAGACATGGCATTTCCCCGAATAAACAACATAAGTTTCTGACTTCTCCCTCCGGCCCTGATTCTTCTTCTGAGCTCCGCTGCAGTTGAAAAGGGCGTTGGTACAGGTTGAACAGTATACCCCCCCTTATCAAGAAACCTTGCACATGCGGGTCCATCTGTAGATTTGGCCATCTTTTCTCTCCACTTAGCCGGGATCTCATCTATTCTCGGAGCTATTAACTTTATTACTACCGTAATCAACATGCGGTCTAAAGGCCTTCGATTAGAACGAGTCCCTCTATTCGTGTGGGCAGTAAAGATTACTGCTATCCTTCTTCTTTTATCACTTCCTGTTTTAGCAGGAGCCATTACTATACTCCTAACTGACCGTAATTTAAACACCTCATTCTTCGATCCAGCAGGGGGCGGAGA
>BH_RB590
CAATAAGGCTACTAATCCGAATTGAGCTTGGGCAACCCGGCTCTTTTTTAGGTAGAGACCAACTGTACAATACGGTTGTAACTGCACATGCTTTTCTTATAATTTTCTTTCTTGTCATACCCGTCTTTATTGGTGGGTTTGGAAACTGACTTGTCCCATTAATACTTGCTGCTCCAGACATGGCATTTCCCCGAATAAACAACATAAGTTTCTGACTTCTCCCTCCGGCCCTGATTCTTCTTCTGAGCTCCGCTGCAGTTGAAAAGGGCGTTGGTACAGGTTGAACAGTATACCCCCCCTTATCAAGAAACCTTGCACATGCGGGTCCATCTGTAGATTTGGCCATCTTTTCTCTCCACTTAGCCGGGATCTCATCTATTCTCGGAGCTATTAACTTTATTACTACCGTAATCAACATGCGGTCTAAAGGCCTTCGATTAGAACGAGTCCCTCTATTCGTGTGGGCAGTAAAGATTACTGCTATCCTTCTTCTTTTATCACTTCCTGTTTTAGCAGGAGCCATTACTATACTCCTAACTGACCGTAATTTAAACACCTCATTCTTCGATCCAGCAGGGGGAGGAGA
>BH_RB592
CAATAAGGCTACTAATCCGAATTGAGCTTGGGCAACCCGGCTCTTTTTTAGGTAGAGACCAACTGTACAATACGGTTGTAACTGCACATGCTTTTCTTATAATTTTCTTTCTTGTCATACCCGTCTTTATTGGTGGGTTTGGAAACTGACTTGTCCCATTAATACTTGCTGCTCCAGACATGGCATTTCCCCGAATAAACAACATGAGTTTCTGACTTCTCCCTCCGGCCCTGATTCTTCTTCTGAGCTCCGCTGCAGTTGAAAAGGGCGTTGGTACAGGTTGAACAGTATACCCCCCCTTATCAAGAAACCTTGCACATGCGGGCCCATCTGTAGATTTGGCCATCTTTTCTCTCCACTTAGCCGGGATCTCATCTATTCTCGGAGCTATTAACTTTATTACTACCGTAATCAACATGCGATCTAAAGGCCTTCGATTAGAACGAGTCCCTCTATTCGTGTGGGCAGTAAAGATTACTGCTATCCTTCTTCTTTTATCACTTCCTGTTTTAGCAGGAGCCATTACTATACTCCTAACTGACCGTAATTTAAACACCTCATTCTTCGATCCAGCAGGGGGAGGAGA
>BH_RB593
CAATAAGGCTACTAATCCGAATTGAGCTTGGGCAACCCGGCTCTTTTTTAGGTAGAGACCAACTGTACAATACGGTTGTAACTGCACATGCTTTTCTTATAATTTTCTTTCTTGTCATACCCGTCTTTATTGGTGGGTTTGGGAACTGACTTGTCCCATTAATACTTGCTGCTCCAGACATGGCATTTCCCCGAATAAACAACATAAGTTTCTGACTTCTCCCTCCGGCCCTGATTCTTCTTCTAAGCTCCGCTGCAGTTGAAAAGGGCGTTGGCACAGGTTGAACAGTATACCCCCCCTTATCAAGAAACCTTGCACATGCGGGTCCATCTGTAGATTTGGCCATCTTTTCTCTCCACTTAGCCGGGATCTCATCTATTCTCGGGGCCATTAACTTTATTACTACCGTAATCAACATGCGATCTAAAGGCCTTCGATTAGAACGAGTACCTCTATTCGTGTGGGCAGTAAAGATTACTGCTATCCTTCTTCTTTTATCACTTCCTGTTTTAGCAGGGGCCATTACTATACTCCTAACTGACCGTAATTTAAACACCTCATTCTTCGATCCAGCAGGGGGAGGAGA
>BH_RB597
CAATAAGGCTACTAATCCGAATTGAGCTTGGGCAACCCGGCTCTTTTTTAGGTAGAGACCAACTGTACAATACGGTTGTAACTGCACATGCTTTTCTTATAATTTTCTTTCTTGTCATACCCGTCTTTATTGGTGGGTTTGGAAACTGACTTGTCCCGTTAATACTTGCTGCTCCAGACATGGCATTTCCCCGAATAAACAACATAAGTTTCTGACTTCTCCCTCCGGCCCTGATTCTTCTTCTGAGCTCCGCTGCAGTTGAAAAGGGCGTTGGTACAGGTTGAACAGTATACCCCCCCTTATCAAGAAACCTTGCACATGCGGGTCCATCTGTAGATTTGGCCATCTTTTCTCTCCACTTAGCCGGGATCTCATCTATTCTCGGAGCTATTAACTTTATTACTACCGTAATCAACATGCGGTCTAAAGGCCTTCGATTAGAACGAGTCCCTCTATTCGTGTGGGCAGTAAAGATTACTGCTATCCTTCTTCTTTTATCACTTCCTGTTTTAGCAGGGGCCATTACTATACTCCTAACTGACCGTAATTTAAACACCTCATTCTTCGATCCAGCAGGGGGAGGAGA
>BH_RB598
CAATAAGGCTACTAATCCGAATTGAGCTTGGGCAACCCGGCTCTTTTTTAGGTAGAGACCAACTGTACAATACGGTTGTAACTGCACATGCTTTTCTTATAATTTTCTTTCTTGTCATACCCGTCTTTATTGGTGGGTTTGGAAACTGACTTGTCCCATTAATACTTGCTGCTCCAGACATGGCATTTCCCCGAATAAACAACATAAGTTTCTGACTTCTCCCTCCGGCCCTGATTCTTCTTCTAAGCTCCGCTGCAGTTGAAAAGGGCGTTGGTACAGGTTGAACAGTATACCCCCCCTTATCAAGAAACCTTGCACATGCGGGTCCATCTGTAGATTTGGCCATCTTTTCTCTCCACTTAGCCGGGATCTCATCTATTCTCGGAGCTATTAACTTTATTACTACCGTAATCAACATGCGGTCTAAAGGCCTTCGATTAGAACGAGTCCCTCTATTCGTGTGGGCAGTAAAGATTACTGCTATCCTTCTTCTTTTATCACTTCCTGTTTTAGCAGGAGCCATTACTATACTCCTAACTGACCGTAATTTAAACACCTCATTCTTCGATCCAGCAGGGGGAGGAGA
>BH_RB599
CAATAAGGCTACTAATCCGAATTGAGCTTGGGCAACCCGGCTCTTTTTTAGGTAGAGACCAACTGTACAATACGGTTGTAACTGCACATGCTTTTCTTATAATTTTCTTTCTTGTCATACCCGTCTTTATTGGTGGGTTTGGAAACTGACTTGTCCCATTAATACTTGCTGCTCCAGACATGGCATTTCCCCGAATAAACAACATGAGTTTCTGACTTCTCCCTCCGGCCCTGATTCTTCTTCTGAGCTCCGCTGCAGTTGAAAAGGGCGTTGGTACAGGTTGAACAGTATACCCCCCCTTATCAAGAAACCTTGCACATGCGGGTCCATCTGTAGATTTGGCCATCTTTTCTCTCCACTTAGCCGGGATCTCATCTATTCTCGGAGCTATTAACTTTATTACTACCGTAATCAACATGCGGTCTAAAGGCCTTCGATTAGAACGAGTCCCTCTATTCGTGTGGGCAGTAAAGATTACTGCTATCCTTCTTCTTTTATCACTTCCTGTTTTAGCAGGAGCCATTACTATACTCCTAACTGACCGTAATTTAAACACCTCATTCTTCGATCCAGCAGGGGGAGGAGA
>BH_RB600
CAATAAGGCTACTAATCCGAATTGAGCTTGGGCAACCCGGCTCTTTTTTAGGTAGAGACCAACTGTACAATACGGTTGTAACTGCACATGCTTTTCTTATAATTTTCTTTCTTGTCATACCCGTCTTTATTGGTGGGTTTGGAAACTGACTTGTCCCATTAATACTTGCTGCTCCAGACATGGCATTTCCCCGAATAAACAACATAAGTTTCTGACTTCTCCCTCCGGCCCTGATTCTTCTTCTGAGCTCCGCTGCAGTTGAAAAGGGCGTTGGTACAGGTTGAACAGTATACCCCCCCTTATCAAGAAACCTTGCACATGCGGGTCCATCTGTAGATTTGGCCATCTTTTCCCTCCACTTAGCCGGGATCTCATCTATTCTCGGAGCTATTAACTTTATTACTACCGTAATCAACATGCGGTCTAAAGGCCTTCGATTAGAACGAGTCCCTCTATTCGTGTGGGCAGTAAAGATTACTGCTATCCTTCTTCTTTTATCACTTCCTGTTTTAGCAGGAGCCATTACTATACTCCTAACTGACCGTAATTTAAACACCTCATTCTTCGATCCAGCAGGGGGAGGAGA
>BH_RB601
CAATAAGGCTACTAATCCGAATTGAGCTTGGGCAACCCGGCTCTTTTTTAGGTAGAGACCAACTGTACAATACGGTTGTAACTGCACATGCTTTTCTTATAATTTTCTTTCTTGTCATACCCGTCTTTATTGGTGGGTTTGGGAACTGACTTGTCCCATTAATACTTGCTGCTCCAGACATGGCATTTCCCCGAATAAACAACATAAGTTTCTGACTTCTCCCTCCGGCCCTGATTCTTCTTCTAAGCTCCGCTGCAGTTGAAAAGGGCGTTGGTACAGGTTGAACAGTATACCCCCCCTTATCAAGAAACCTTGCACATGCGGGTCCATCTGTAGATTTGGCCATCTTTTCTCTCCACTTAGCCGGGATCTCATCTATTCTCGGGGCTATTAACTTTATTACTACCGTAATCAACATGCGATCTAAAGGCCTTCGATTAGAACGAGTACCTCTATTCGTGTGGGCAGTAAAGATTACTGCTATCCTTCTTCTTTTATCACTTCCTGTTTTAGCAGGGGCCATTACTATACTCCTAACTGACCGTAATTTAAACACCTCATTCTTCGATCCAGCAGGGGGGGGAGA
>BH_RB603
CAATAAGGCTACTAATCCGAATTGAGCTTGGGCAACCCGGCTCTTTTTTAGGTAGAGACCAACTGTACAATACGGTTGTAACTGCACATGCTTTTCTTATAATTTTCTTTCTTGTCATACCCGTCTTTATTGGTGGGTTTGGGAACTGACTTGTCCCATTAATACTTGCTGCTCCAGACATGGCATTTCCCCGAATAAACAACATAAGTTTCTGACTTCTCCCTCCGGCCCTGATTCTTCTTCTAAGCTCCGCTGCAGTTGAAAAGGGCGTTGGTACAGGTTGAACAGTATACCCCCCCTTATCAAGAAACCTTGCACATGCGGGTCCATCTGTAGATTTGGCCATCTTTTCTCTCCACTTGGCCGGGATCTCATCTATTCTCGGGGCTATTAACTTTATTACTACCGTAATCAACATGCGATCTAAAGGCCTTCGATTAGAACGAGTACCTCTATTCGTGTGGGCAGTAAAGATTACTGCTATCCTTCTTCTTTTATCACTTCCTGTTTTAGCAGGGGCCATTACTATACTCCTAACTGACCGTAATTTAAACACCTCATTCTTCGATCCAGCAGGGGGAGGAGA
>BH_RB604
CAATAAGGCTACTAATCCGAATTGAGCTTGGGCAACCCGGCTCTTTTTTAGGTAGAGACCAACTGTACAATACGGTTGTAACTGCACATGCTTTTCTTATAATTTTCTTTCTTGTCATACCCGTCTTTATTGGTGGGTTTGGAAACTGACTTGTCCCATTAATACTTGCTGCTCCAGACATGGCATTTCCCCGAATAAACAACATAAGTTTCTGACTTCTCCCTCCGGCCCTGATTCTTCTTCTGAGCTCCGCTGCAGTTGAAAAGGGCGTTGGTACAGGTTGAACAGTATACCCCCCCTTATCAAGAAACCTTGCACATGCGGGTCCATCTGTAGATTTGGCCATCTTTTCTCTCCACTTAGCCGGGATCTCATCTATTCTCGGAGCTATTAACTTTATTACTACCGTAATCAACATGCGGTCTAAAGGCCTTCGATTAGAACGAGTCCCTCTATTCGTGTGGGCAGTAAAGATTACTGCTATCCTTCTTCTTTTATCACTTCCTGTTTTAGCAGGAGCCATTACTATACTCCTAACTGACCGTAATTTAAACACCTCATTCTTCGATCCAGCAGGGGGAGGAGA
>BH_RB605
CAATAAGGCTACTAATCCGAATTGAGCTTGGGCAACCCGGCTCTTTTTTAGGTAGAGACCAACTGTACAATACGGTTGTAACTGCACATGCTTTTCTTATAATTTTCTTTCTTGTTATACCCGTCTTTATTGGTGGGTTTGGGAACTGACTTGTCCCATTAATACTTGCTGCTCCAGACATGGCATTTCCCCGAATAAACAACATAAGTTTCTGACTTCTCCCTCCGGCCCTGATTCTTCTTCTAAGCTCCGCTGCAGTTGAAAAGGGCGTTGGTACAGGTTGAACAGTATACCCCCCCTTATCAAGAAACCTTGCACATGCGGGTCCATCTGTAGATTTGGCCATCTTTTCTCTCCACTTAGCCGGGATCTCATCTATTCTCGGGGCTATTAACTTTATTACTACCGTAATCAACATGCGATCTAAAGGCCTTCGATTAGAACGAGTACCTCTATTCGTGTGGGCAGTAAAGATTACTGCTATCCTTCTTCTTTTATCACTTCCTGTTTTAGCAGGGGCCATTACTATACTCCTAACTGACCGTAATTTAAACACCTCATTCTTCGATCCAGCAGGGGGAGGAGA
>BH_RB612
CAATAAGGCTACTAATCCGAATTGAGCTTGGGCAACCCGGCTCTTTTTTAGGTAGAGACCAACTGTACAATACGGTTGTAACTGCACATGCTTTTCTTATAATTTTCTTTCTTGTCATACCCGTCTTTATTGGTGGGTTTGGAAACTGACTTGTCCCATTAATACTTGCTGCTCCAGACATGGCATTTCCCCGAATAAACAACATAAGTTTCTGACTTCTCCCTCCGGCCCTGATTCTTCTTCTGAGCTCCGCTGCAGTTGAAAAGGGCGTTGGTACAGGTTGGACAGTATACCCCCCCTTATCAAGAAACCTTGCACATGCGGGTCCATCTGTAGATTTGGCCATCTTTTCTCTCCACTTAGCCGGGATCTCATCTATTCTCGGAGCTATTAACTTTATTACTACCGTAATCAACATGCGGTCTAAAGGCCTTCGATTAGAACGAGTCCCTCTATTCGTGTGGGCAGTAAAGATTACTGCTATCCTTCTTCTTTTATCACTTCCTGTTTTAGCAGGAGCCATTACTATACTCCTAACTGACCGTAATTTAAACACCTCATTCTTCGATCCAGCAGGGGGAGGAGA
>BH_RB613
CAATAAGGCTACTAATCCGAATTGAGCTTGGGCAACCCGGCTCTTTTTTAGGTAGAGACCAACTGTACAATACGGTTGTAACTGCACATGCTTTTCTTATAATTTTCTTTCTTGTCATACCCGTCTTTATTGGTGGGTTTGGGAACTGACTTGTCCCATTAATACTTGCTGCTCCAGACATGGCATTTCCCCGAATAAACAACATAAGTTTCTGACTTCTCCCTCCGGCCCTGATTCTTCTTCTAAGCTCCGCTGCAGTTGAAAAGGGCGTTGGTACAGGTTGAACAGTATACCCCCCCTTATCAAGAAACCTTGCACATGCGGGTCCATCTGTAGATTTGGCCATCTTTTCTCTCCACTTAGCCGGGATCTCATCTATTCTCGGGGCTATTAACTTTATTACTACCGTAATCAACATGCGATCTAAAGGCCTTCGATTAGAACGAGTACCTCTATTCGTGTGGGCAGTAAAGATTACTGCTATCCTTCTTCTTTTATCACTTCCTGTTTTAGCAGGGGCCATTACTATACTCCTAACTGACCGTAATTTAAACACCTCATTCTTCGATCCAGCAGGGGGAGGAGA
>BH_RB615
CAATAAGGCTACTAATCCGAATTGAGCTTGGGCAACCCGGCTCTTTTTTAGGTAGAGACCAACTGTACAATACGGTTGTAACTGCACATGCTTTTCTTATAATTTTCTTTCTTGTCATACCCGTCTTTATTGGTGGGTTTGGAAACTGACTTGTCCCATTAATACTTGCTGCTCCAGACATGGCATTTCCCCGAATAAACAACATAAGTTTCTGACTTCTCCCTCCGGCCCTGATTCTTCTTCTAAGCTCCGCTGCAGTTGAAAAGGGCGTTGGTACAGGTTGAACAGTATACCCCCCCTTATCAAGAAACCTTGCACATGCGGGTCCATCTGTAGATTTGGCCATCTTTTCTCTCCACTTAGCCGGGATCTCATCTATTCTCGGAGCTATTAACTTTATTACTACCGTAATCAACATGCGGTCTAAAGGCCTTCGATTAGAACGAGTCCCTCTATTCGTGTGGGCAGTAAAGATTACTGCTATCCTTCTTCTTTTATCACTTCCTGTTTTAGCAGGAGCCATTACTATACTCCTAACTGACCGTAATTTAAACACCTCATTCTTCGATCCAGCAGGGGGAGGAGA
>BH_RB616
CAATAAGGCTACTAATCCGAATTGAGCTTGGGCAACCCGGCTCTTTTTTAGGTAGAGACCAACTGTACAATACGGTTGTAACTGCACATGCTTTTCTTATAATTTTCTTTCTTGTCATACCCGTCTTTATTGGTGGGTTTGGAAACTGACTTGTCCCATTAATACTTGCTGCTCCAGACATGGCATTTCCCCGAATAAACAACATAAGTTTCTGACTTCTCCCTCCGGCCCTGATTCTTCTTCTGAGCTCCGCTGCAGTTGAAAAGGGCGTTGGTACAGGTTGAACAGTATACCCCCCCTTATCAAGAAACCTTGCACATGCGGGTCCATCTGTAGATTTGGCCATCTTTTCTCTCCACTTAGCCGGGATCTCATCTATTCTCGGAGCTATTAACTTTATTACTACCGTAATCAACATGCGGTCTAAAGGCCTTCGATTAGAACGAGTCCCTCTATTCGTGTGGGCAGTAAAGATTACTGCTATCCTTCTTCTTTTATCACTTCCTGTTTTAGCAGGAGCCATTACTATACTCCTAACTGACCGTAATTTAAACACCTCATTCTTCGATCCAGCAGGGGGAGGAGA
>BH_RB617
CAATAAGGCTACTAATCCGAATTGAGCTTGGGCAACCCGGCTCTTTTTTAGGTAGAGACCAACTGTACAATACGGTTGTAACTGCACATGCTTTTCTTATAATTTTCTTTCTTGTCATACCCGTCTTTATTGGTGGGTTTGGGAACTGACTTGTCCCATTAATACTTGCTGCTCCAGACATGGCATTTCCCCGAATAAACAACATAAGTTTCTGACTTCTCCCTCCGGCCCTGATTCTTCTTCTAAGCTCCGCTGCAGTTGAAAAGGGCGTTGGTACAGGTTGAACAGTATACCCCCCCTTATCAAGAAACCTTGCACATGCGGGTCCATCTGTAGATTTGGCCATCTTTTCTCTCCACTTAGCCGGGATCTCATCTATTCTCGGGGCTATTAACTTTATTACTACCGTAATCAACATGCGATCTAAAGGCCTTCGATTAGAACGAGTACCTCTATTCGTGTGGGCAGTAAAGATTACTGCTATCCTTCTTCTTTTATCACTTCCTGTTTTAGCAGGGGCCATTACTATACTCCTAACTGACCGTAATTTAAACACCTCATTCTTCGATCCAGCAGGGGGAGGAGA
>BH_RB618
CAATAAGGCTACTAATCCGAATTGAGCTTGGGCAACCCGGCTCTTTTTTAGGTAGAGACCAACTGTACAATACGGTTGTAACTGCACATGCTTTTCTTATAATTTTCTTTCTTGTCATACCCGTCTTTATTGGTGGGTTTGGAAACTGACTTGTCCCATTAATACTTGCTGCTCCAGACATGGCATTTCCCCGAATAAACAACATAAGTTTCTGACTTCTCCCTCCGGCCCTGATTCTTCTTCTGAGCTCCGCTGCAGTTGAAAAGGGCGTTGGTACAGGTTGAACAGTATACCCCCCCTTATCAAGAAACCTTGCACATGCGGGTCCATCTGTAGATTTGGCCATCTTTTCTCTCCACTTAGCCGGGATCTCATCTATTCTCGGAGCTATTAACTTTATTACTACCGTAATCAACATGCGGTCTAAAGGCCTTCGATTAGAACGAGTCCCTCTATTCGTGTGGGCAGTAAAGATTACTGCTATCCTTCTTCTTTTATCACTTCCTGTTTTAGCAGGAGCCATTACTATACTCCTAACTGACCGTAATTTAAACACCTCATTCTTCGATCCAGCAGGGGGAGGAGA
>BH_RB619
CAATAAGGCTACTAATCCGAATTGAGCTTGGGCAACCCGGCTCTTTTTTAGGTAGAGACCAACTGTACAATACGGTTGTAACTGCACATGCTTTTCTTATAATTTTCTTTCTTGTCATACCCGTCTTTATTGGTGGGTTTGGAAACTGACTTGTCCCATTAATACTTGCTGCTCCAGACATGGCATTTCCCCGAATAAACAACATAAGTTTCTGACTTCTCCCTCCGGCCCTGATTCTTCTTCTGAGCTCCGCTGCAGTTGAAAAGGGCGTTGGTACAGGTTGAACAGTATACCCCCCCTTATCAAGAAACCTTGCACATGCGGGTCCATCTGTAGATTTGGCCATCTTTTCTCTCCACTTAGCCGGGATCTCATCTATTCTCGGAGCTATTAACTTTATTACTACCGTAATCAACATGCGGTCTAAAGGCCTTCGATTAGAACGAGTCCCTCTATTCGTGTGGGCAGTAAAGATTACTGCTATCCTTCTTCTTTTATCACTTCCTGTTTTAGCAGGAGCCATTACTATACTCCTAACTGACCGTAATTTAAACACCTCATTCTTCGATCCAGCAGGGGGAGGAGA
>BH_RB620
CAATAAGGCTACTAATCCGAATTGAGCTTGGGCAACCCGGCTCTTTTTTAGGTAGAGACCAACTGTACAATACGGTTGTAACTGCACATGCTTTTCTTATAATTTTCTTTCTTGTCATACCCGTCTTTATTGGTGGGTTTGGAAACTGACTTGTCCCATTAATACTTGCTGCTCCAGACATGGCATTTCCCCGAATAAACAACATAAGTTTCTGACTTCTCCCTCCGGCCCTGATTCTTCTTCTGAGCTCCGCTGCAGTTGAAAAGGGCGTTGGTACAGGTTGAACAGTATACCCCCCCTTATCAAGAAACCTTGCACATGCGGGTCCATCTGTAGATTTGGCCATCTTTTCTCTCCACTTAGCCGGGATCTCATCTATTCTCGGAGCTATTAACTTTATTACTACCGTAATCAACATGCGGTCTAAAGGCCTTCGATTAGAACGAGTCCCTCTATTCGTGTGGGCAGTAAAGATTACTGCTATCCTTCTTCTTTTATCACTTCCTGTTTTAGCAGGAGCCATTACTATACTCCTAACTGACCGTAATTTAAACACCTCATTCTTCGATCCAGCAGGGGGAGGAGA
>GR1
CAATAAGGCTACTAATCCGAATTGAGCTTGGGCAACCCGGCTCTTTTTTAGGTAGAGACCAACTGTACAATACGGTTGTAACTGCACATGCTTTTCTTATAATTTTCTTTCTTGTCATACCCGTCTTTATTGGTGGGTTTGGAAACTGACTTGTCCCATTAATACTTGCTGCTCCAGACATGGCATTTCCCCGAATAAACAACATGAGTTTCTGACTTCTCCCTCCGGCCCTGATTCTTCTTCTGAGCTCCGCTGCAGTTGAAAAGGGCGTTGGTACAGGTTGAACAGTATACCCCCCCTTATCAAGAAACCTTGCACATGCGGGTCCATCTGTAGATTTGGCCATCTTTTCTCTCCACTTAGCCGGGATCTCATCTATTCTCGGAGCTATTAACTTTATTACTACCGTAATCAACATGCGGTCTAAAGGCCTTCGATTAGAACGAGTCCCTCTATTCGTGTGGGCAGTAAAGATTACTGCTATCCTTCTTCTTTTATCACTTCCTGTTTTAGCAGGAGCCATTACTATACTCCTAACTGACCGTAATTTAAACACCTCATTCTTCGATCCAGCAGGGGGAGGAGA
>GR3
CAATAAGGCTACTAATCCGAATTGAGCTTGGGCAACCCGGCTCTTTTTTAGGTAGAGACCAACTGTACAATACGGTTGTAACTGCACATGCTTTTCTTATAATTTTCTTTCTTGTCATACCCGTCTTTATTGGTGGGTTTGGAAACTGACTTGTCCCATTAATACTTGCTGCTCCAGACATGGCATTTCCCCGAATAAACAACATAAGTTTCTGACTTCTCCCTCCGGCCCTGATTCTTCTTCTGAGCTCCGCTGCAGTTGAAAAGGGCGTTGGTACAGGTTGAACAGTATACCCCCCCTTATCAAGAAACCTTGCACATGCGGGTCCATCTGTAGATTTGGCCATCTTTTCTCTCCACTTAGCCGGGATCTCATCTATTCTCGGAGCTATTAACTTTATTACTACCGTAATCAACATGCGGTCTAAAGGCCTTCGATTAGAACGAGTCCCTCTATTCGTGTGGGCAGTAAAGATTACTGCTATCCTTCTTCTTTTATCACTTCCTGTTTTAGCAGGAGCCATTACTATACTCCTAACTGACCGTAATTTAAACACCTCATTCTTCGATCCAGCAGGGGGAGGAGA
>GR4
CAATAAGGCTACTAATCCGAATTGAGCTTGGGCAACCCGGCTCTTTTTTAGGTAGAGACCAACTGTACAATACGGTTGTAACTGCACATGCTTTTCTTATAATTTTCTTTCTTGTCATACCCGTCTTTATTGGTGGGTTTGGAAACTGACTTGTCCCGTTAATACTTGCTGCTCCAGACATGGCATTTCCCCGAATAAACAACATAAGTTTCTGACTTCTCCCTCCGGCCCTGATTCTTCTTCTGAGCTCCGCTGCAGTTGAAAAGGGCGTTGGTACAGGTTGAACAGTATACCCCCCCTTATCAAGAAACCTTGCACATGCGGGTCCATCTGTAGATTTGGCCATCTTTTCTCTCCACTTAGCCGGGATCTCATCTATTCTCGGAGCTATTAACTTTATTACTACCGTGATCAACATGCGGTCTAAAGGCCTTCGATTAGAACGAGTCCCTCTATTCGTGTGGGCAGTAAAGATTACTGCTATCCTTCTTCTTTTATCACTTCCTGTTTTAGCAGGAGCCATTACTATACTCCTAACTGACCGTAATTTAAACACCTCATTCTTCGATCCAGCAGGGGGAGGAGA
>GR5
CAATAAGGCTACTAATCCGAATTGAGCTTGGGCAACCCGGCTCTTTTTTAGGTAGAGACCAACTGTACAATACGGTTGTAACTGCACATGCTTTTCTTATAATTTTCTTTCTTGTCATACCCGTCTTTATTGGTGGGTTTGGAAACTGACTTGTCCCATTAATACTTGCTGCTCCAGACATGGCATTTCCCCGAATAAACAACATGAGTTTCTGACTTCTCCCTCCGGCCCTGATTCTTCTTCTGAGCTCCGCTGCAGTTGAAAAGGGCGTTGGTACAGGTTGAACAGTATACCCCCCCTTATCAAGAAACCTTGCACATGCGGGTCCATCTGTAGATTTGGCCATCTTTTCTCTCCACTTAGCCGGGATCTCATCTATTCTCGGAGCTATTAACTTTATTACTACCGTAATCAACATGCGGTCTAAAGGCCTTCGATTAGAACGAGTCCCTCTATTCGTGTGGGCAGTAAAGATTACTGCTATCCTTCTTCTTTTATCACTTCCTGTTTTAGCAGGAGCCATTACTATACTCCTAACTGACCGTAATTTAAACACCTCATTCTTCGATCCAGCAGGGGGAGGAGA
>GR7
CAATAAGGCTACTAATCCGAATTGAGCTTGGGCAACCCGGCTCTTTTTTAGGTAGAGACCAACTGTACAATACGGTTGTAACTGCACATGCTTTTCTTATAATTTTCTTTCTTGTCATACCCGTCTTTATTGGTGGGTTTGGAAACTGACTTGTCCCATTAATACTTGCTGCTCCAGACATGGCATTTCCCCGAATAAACAACATAAGTTTCTGACTTCTCCCTCCGGCCCTGATTCTTCTTCTGAGCTCCGCTGCAGTTGAAAAGGGCGTTGGTACAGGTTGAACAGTATACCCCCCCTTATCAAGAAACCTTGCACATGCGGGTCCATCTGTAGATTTGGCCATCTTTTCTCTCCACTTAGCCGGGATCTCATCTATTCTCGGAGCTATTAACTTTATTACTACCGTAATCAACATGCGGTCTAAAGGCCTTCGATTAGAACGAGTCCCTCTATTCGTGTGGGCAGTAAAGATTACTGCTATCCTTCTTCTTTTATCACTTCCTGTTTTAGCAGGAGCCATTACTATACTCCTAACTGACCGTAATTTAAACACCTCATTCTTCGATCCAGCAGGGGGAGGAGA
>GR8
CAATAAGGCTACTAATCCGAATTGAGCTTGGGCAACCCGGCTCTTTTTTAGGTAGAGACCAACTGTACAATACGGTTGTAACTGCACATGCTTTTCTTATAATTTTCTTTCTTGTCATACCCGTCTTTATTGGTGGGTTTGGGAACTGACTTGTCCCATTAATACTTGCTGCTCCAGACATGGCATTTCCCCGAATAAACAACATAAGTTTCTGACTTCTCCCTCCGGCCCTGATTCTTCTTCTAAGCTCCGCTGCAGTTGAAAAGGGCGTTGGTACAGGTTGAACAGTATACCCCCCCTTATCAAGAAACCTTGCACATGCGGGTCCATCTGTAGATTTGGCCATCTTTTCTCTCCACTTAGCCGGGATCTCATCTATTCTCGGGGCTATTAACTTTATTACTACCGTAATCAACATGCGATCTAAAGGCCTTCGATTAGAACGAGTACCTCTATTCGTGTGGGCAGTAAAGATTACTGCTATCCTTCTTCTTTTATCACTTCCTGTTTTAGCAGGGGCCATTACTATACTCCTAACTGACCGTAATTTAAACACCTCATTCTTCGATCCAGCAGGGGGAGGAGA
>GR9
CAATAAGGCTACTAATCCGAATTGAGCTTGGGCAACCCGGCTCTTTTTTAGGTAGAGACCAACTGTACAATACGGTTGTAACTGCACATGCTTTTCTTATAATTTTCTTTCTTGTCATACCCGTCTTTATTGGTGGGTTTGGAAACTGACTTGTCCCATTAATACTTGCTGCTCCAGACATGGCATTTCCCCGAATAAACAACATAAGTTTCTGACTTCTCCCTCCGGCCCTGATTCTTCTTCTGAGCTCCGCTGCAGTTGAAAAGGGCGTTGGTACAGGTTGAACAGTATACCCCCCCTTATCAAGAAACCTTGCACATGCGGGTCCATCTGTAGATTTGGCCATCTTTTCTCTCCACTTAGCCGGGATCTCATCTATTCTCGGAGCTATTAACTTTATTACTACCGTAATCAACATGCGGTCTAAAGGCCTTCGATTAGAACGAGTCCCTCTATTCGTGTGGGCAGTAAAGATTACTGCTATCCTTCTTCTTTTATCACTTCCTGTTTTAGCAGGAGCCATTACTATACTCCTAACTGACCGTAATTTAAACACCTCATTCTTCGATCCAGCAGGGGGAGGAGA
>GR10
CAATAAGGCTACTAATCCGAATTGAGCTTGGGCAACCCGGCTCTTTTTTAGGTAGAGACCAACTGTACAATACAGTTGTAACTGCACATGCTTTTCTTATAATTTTCTTTCTTGTCATACCCGTCTTTATTGGTGGGTTTGGGAACTGACTTGTCCCATTAATACTTGCTGCTCCAGACATGGCATTTCCCCGAATAAACAACATAAGTTTCTGACTTCTCCCTCCGGCCCTGATTCTTCTTCTAAGCTCCGCTGCAGTTGAAAAGGGCGTTGGTACAGGTTGAACAGTATACCCCCCCTTATCAAGAAACCTTGCACATGCGGGTCCATCTGTAGATTTGGCCATCTTTTCTCTCCACTTAGCCGGGATCTCATCTATTCTCGGGGCTATTAACTTTATTACTACCGTAATCAACATGCGGTCTAAAGGCCTTCGATTAGAACGAGTACCTCTATTCGTGTGGGCAGTAAAGATTACTGCTATCCTTCTTCTTTTATCACTTCCTGTTTTAGCAGGGGCCATTACTATACTCCTAACTGACCGTAATTTAAACACCTCATTCTTCGATCCAGCAGGGGGAGGAGA
>GR11
CAATAAGGCTACTAATCCGAATTGAGCTTGGGCAACCCGGCTCTTTTTTAGGTAGAGACCAACTGTACAATACGGTTGTAACTGCACATGCTTTTCTTATAATTTTCTTTCTTGTCATACCCGTCTTTATTGGTGGGTTTGGAAACTGACTTGTCCCATTAATACTTGCTGCTCCAGACATGGCATTTCCCCGAATAAACAACATGAGTTTCTGACTTCTCCCTCCGGCCCTGATTCTTCTTCTGAGCTCCGCTGCAGTTGAAAAGGGCGTTGGTACAGGTTGAACAGTATACCCCCCCTTATCAAGAAACCTTGCACATGCGGGTCCATCTGTAGATTTGGCCATCTTTTCTCTCCACTTAGCCGGGATCTCATCTATTCTCGGAGCTATTAACTTTATTACTACCGTAATCAACATGCGGTCTAAAGGCCTTCGATTAGAACGAGTCCCTCTATTCGTGTGGGCAGTAAAGATTACTGCTATCCTTCTTCTTTTATCACTTCCTGTTTTAGCAGGAGCCATTACTATACTCCTAACTGACCGTAATTTAAACACCTCATTCTTCGATCCAGCAGGGGGAGGAGA
>GR12
CAATAAGGCTACTAATCCGAATTGAGCTTGGGCAACCCGGCTCTTTTTTAGGTAGAGACCAACTGTACAATACGGTTGTAACTGCACATGCTTTTCTTATAATTTTCTTTCTTGTCATACCCGTCTTTATTGGTGGGTTTGGGAACTGACTTGTCCCATTAATACTTGCTGCTCCAGACATGGCATTTCCCCGAATAAACAACATAAGTTTCTGACTTCTCCCTCCGGCCCTGATTCTTCTTCTAAGCTCCGCTGCAGTTGAAAAGGGCGTTGGTACAGGTTGAACAGTATACCCCCCCTTATCAAGAAACCTTGCACATGCGGGTCCATCTGTAGATTTGGCCATCTTTTCTCTCCACTTAGCCGGGATCTCATCTATTCTCGGGGCTATTAACTTTATTACTACCGTAATCAACATGCGATCTAAAGGCCTTCGATTAGAACGAGTACCTCTATTCGTGTGGGCAGTAAAGATTACTGCTATCCTTCTTCTTTTATCACTTCCTGTTTTAGCAGGGGCCATTACTATACTCCTAACTGACCGTAATTTAAACACCTCATTCTTCGATCCAGCAGGGGGAGGAGA
>GR13
CAATAAGGCTACTAATCCGAATTGAGCTTGGGCAACCCGGCTCTTTTTTAGGTAGAGACCAACTGTACAATACGGTTGTAACTGCACATGCTTTTCTTATAATTTTCTTTCTTGTCATACCCGTCTTTATTGGTGGGTTTGGGAACTGACTTGTCCCATTAATACTTGCTGCTCCAGACATGGCATTTCCCCGAATAAACAACATAAGTTTCTGACTTCTCCCTCCGGCCCTGATTCTTCTTCTAAGCTCCGCTGCAGTTGAAAAGGGCGTTGGTACAGGTTGAACAGTATACCCCCCCTTATCAAGAAACCTTGCACATGCGGGTCCATCTGTAGATTTGGCCATCTTTTCTCTCCACTTAGCCGGGATCTCATCTATTCTCGGGGCTATTAACTTTATTACTACCGTAATCAACATGCGATCTAAAGGCCTTCGATTAGAACGAGTACCTCTATTCGTGTGGGCAGTAAAGATTACTGCTATCCTTCTTCTTTTATCACTTCCTGTTTTAGCAGGGGCCATTACTATACTCCTAACTGACCGTAATTTAAACACCTCATTCTTCGATCCAGCAGGGGGAGGAGA
>GR14
CAATAAGGCTACTAATCCGAATTGAGCTTGGGCAACCCGGCTCTTTTTTAGGTAGAGACCAACTGTACAATACGGTTGTAACTGCACATGCTTTTCTTATAATTTTCTTTCTTGTCATACCCGTCTTTATTGGTGGGTTTGGGAACTGACTTGTCCCATTAATACTTGCTGCTCCAGACATGGCATTTCCCCGAATAAACAACATAAGTTTCTGACTTCTCCCTCCGGCCCTGATTCTTCTTCTAAGCTCCGCTGCAGTTGAAAAGGGCGTTGGTACAGGTTGAACAGTATACCCCCCCTTATCAAGAAACCTTGCACATGCGGGTCCATCTGTAGATTTGGCCATCTTTTCTCTCCACTTAGCCGGGATCTCATCTATTCTCGGGGCTATTAACTTTATTACTACCGTAATCAACATGCGATCTAAAGGCCTTCGATTAGAACGAGTACCTCTATTCGTGTGGGCAGTAAAGATTACTGCTATCCTTCTTCTTTTATCACTTCCTGTTTTAGCAGGGGCCATTACTATACTCCTAACTGACCGTAATTTAAACACCTCATTCTTCGATCCAGCAGGGGGAGGAGA
>GR15
CAATAAGGCTACTAATCCGAATTGAGCTTGGGCAACCCGGCTCTTTTTTAGGTAGAGACCAACTGTACAATACGGTTGTAACTGCACATGCTTTTCTTATAATTTTCTTTCTTGTCATACCCGTCTTTATTGGTGGGTTTGGAAACTGACTTGTCCCATTAATACTTGCTGCTCCAGACATGGCATTTCCCCGAATAAACAACATAAGTTTCTGACTTCTCCCTCCGGCCCTGATTCTTCTTCTGAGCTCCGCTGCAGTTGAAAAGGGCGTTGGTACAGGTTGAACAGTATACCCCCCCTTATCAAGAAACCTTGCACATGCGGGTCCATCTGTAGATTTGGCCATCTTTTCTCTCCACTTAGCCGGGATCTCATCTATTCTCGGAGCTATTAACTTTATTACTACCGTAATCAACATGCGGTCTAAAGGCCTTCGATTAGAACGAGTCCCTCTATTCGTGTGGGCAGTAAAGATTACTGCTATCCTTCTTCTTTTATCACTTCCTGTTTTAGCAGGAGCCATTACTATACTCCTAACTGACCGTAATTTAAACACCTCATTCTTCGATCCAGCAGGGGGAGGAGA
>GR16
CAATAAGGCTACTAATCCGAATTGAGCTTGGGCAACCCGGCTCTTTTTTAGGTAGAGACCAACTGTACAATACGGTTGTAACTGCACATGCTTTTCTTATAATTTTCTTTCTTGTCATACCCGTCTTTATTGGTGGGTTTGGGAACTGACTTGTCCCATTAATACTTGCTGCTCCAGACATGGCATTTCCCCGAATAAACAACATAAGTTTCTGACTTCTCCCTCCGGCCCTGATTCTTCTTCTAAGCTCCGCTGCAGTTGAAAAGGGCGTTGGTACAGGTTGAACAGTATACCCCCCCTTATCAAGAAACCTTGCACATGCGGGTCCATCTGTAGATTTGGCCATCTTTTCTCTCCACTTAGCCGGGATCTCATCTATTCTCGGGGCTATTAACTTTATTACTACCGTAATCAACATGCGATCTAAAGGCCTTCGATTAGAACGAGTACCTCTATTCGTGTGGGCAGTAAAGATTACTGCTATCCTTCTTCTTTTATCACTTCCTGTTTTAGCAGGGGCCATTACTATACTCCTAACTGACCGTAATTTAAACACCTCATTCTTCGATCCAGCAGGGGGAGGAGA
>GR17
CAATAAGGCTACTAATCCGAATTGAGCTTGGGCAACCCGGCTCTTTTTTAGGTAGAGACCAACTGTACAATACGGTTGTAACTGCACATGCTTTTCTTATAATTTTCTTTCTTGTCATACCCGTCTTTATTGGTGGGTTTGGAAACTGACTTGTCCCATTAATACTTGCTGCTCCAGACATGGCATTTCCCCGAATAAACAACATAAGTTTCTGACTTCTCCCTCCGGCCCTGATTCTTCTTCTGAGCTCCGCTGCAGTTGAAAAGGGCGTTGGTACAGGTTGAACAGTATACCCCCCCTTATCAAGAAACCTTGCACATGCGGGTCCATCTGTAGATTTGGCCATCTTTTCTCTCCACTTAGCCGGGATCTCATCTATTCTCGGAGCTATTAACTTTATTACTACCGTAATCAACATGCGATCTAAAGGCCTTCGATTAGAACGAGTCCCTCTATTCGTGTGGGCAGTAAAGATTACTGCTATCCTTCTTCTTTTATCACTTCCTGTTTTAGCAGGAGCCATTACTATACTCCTAACTGACCGTAATTTAAACACCTCATTCTTCGATCCAGCAGGGGGAGGAGA
>GR19
CAATAAGGCTACTAATCCGAATTGAGCTTGGGCAACCCGGCTCTTTTTTAGGTAGAGACCAACTGTACAATACGGTTGTAACTGCACATGCTTTTCTTATAATTTTCTTTCTTGTCATACCCGTCTTTATTGGTGGGTTTGGGAACTGACTTGTCCCATTAATACTTGCTGCTCCAGACATGGCATTTCCCCGAATAAACAACATAAGTTTCTGACTTCTCCCTCCGGCCCTGATTCTTCTTCTAAGCTCCGCTGCAGTTGAAAAGGGCGTTGGTACAGGTTGAACAGTATACCCCCCCTTATCAAGAAACCTTGCACATGCGGGTCCATCTGTAGATTTGGCCATCTTTTCTCTCCACTTAGCCGGGATCTCATCTATTCTCGGGGCTATTAACTTTATTACAACCGTAATCAACATGCGATCTAAAGGCCTTCGATTAGAACGAGTACCTCTATTCGTGTGGGCAGTAAAGATTACTGCTATCCTTCTTCTTTTATCACTTCCTGTTTTAGCAGGGGCCATTACTATACTCCTAACTGACCGTAATTTAAACACCTCATTCTTCGATCCAGCAGGGGGAGGAGA
>GR20
CAATAAGGCTACTAATCCGAATTGAGCTTGGGCAACCCGGCTCTTTTTTAGGTAGAGACCAACTGTACAATACGGTTGTAACTGCACATGCTTTTCTTATAATTTTCTTTCTTGTTATACCCGTCTTTATTGGTGGGTTTGGGAACTGACTTGTCCCATTAATACTTGCTGCTCCAGACATGGCATTTCCCCGAATAAACAACATAAGTTTCTGACTTCTCCCTCCGGCCCTGATTCTTCTTCTAAGCTCCGCTGCAGTTGAAAAGGGCGTTGGTACAGGTTGAACAGTATACCCCCCCTTATCAAGAAACCTTGCACATGCGGGTCCATCTGTAGATTTGGCCATCTTTTCTCTCCACTTAGCCGGGATCTCATCTATTCTCGGGGCTATTAACTTTATTACTACCGTAATCAACATGCGATCTAAAGGCCTTCGATTAGAACGAGTACCTCTATTCGTGTGGGCAGTAAAGATTACTGCTATCCTTCTTCTTTTATCACTTCCTGTTTTAGCAGGGGCCATTACTATACTCCTAACTGACCGTAATTTAAACACCTCATTCTTCGATCCAGCAGGGGGAGGAGA
>GR21
CAATAAGGCTACTAATCCGAATTGAGCTTGGGCAACCCGGCTCTTTTTTAGGTAGAGACCAACTGTACAATACGGTTGTAACTGCACATGCTTTTCTTATAATTTTCTTTCTTGTCATACCCGTCTTTATTGGTGGGTTTGGGAACTGACTTGTCCCATTAATACTTGCTGCTCCAGACATGGCATTTCCCCGAATAAACAACATAAGTTTCTGACTTCTCCCTCCGGCCCTGATTCTTCTTCTAAGCTCCGCTGCAGTTGAAAAGGGCGTTGGTACAGGTTGAACAGTATACCCCCCCTTATCAAGAAACCTTGCACATGCGGGTCCATCTGTAGATTTGGCCATCTTTTCTCTCCACTTAGCCGGGATCTCATCTATTCTCGGGGCTATTAACTTTATTACTACCGTAATCAACATGCGATCTAAAGGCCTTCGATTAGAACGAGTACCTCTATTCGTGTGGGCAGTAAAGGTTACTGCTATCCTTCTTCTTTTATCACTTCCTGTTTTAGCAGGGGCCATTACTATACTCCTAACTGACCGTAATTTAAACACCTCATTCTTCGATCCAGCAGGGGGAGGAGA
>GR22
CAATAAGGCTACTAATCCGAATTGAGCTTGGGCAACCCGGCTCTTTTTTAGGTAGAGACCAACTGTACAATACGGTTGTAACTGCACATGCTTTTCTTATAATTTTCTTTCTTGTCATACCCGTCTTTATTGGTGGGTTTGGGAACTGACTTGTCCCATTAATACTTGCTGCTCCAGACATGGCATTTCCCCGAATAAACAACATAAGTTTCTGACTTCTCCCTCCGGCCCTGATTCTTCTTCTAAGCTCCGCTGCAGTTGAAAAGGGCGTTGGTACAGGTTGAACAGTATACCCCCCCTTATCAAGAAACCTTGCACATGCGGGTCCATCTGTAGATTTGGCCATCTTTTCTCTCCACTTAGCCGGGATCTCATCTATTCTCGGGGCTATTAACTTTATTACTACCGTAATCAACATGCGATCTAAAGGCCTTCGATTAGAACGAGTACCTCTATTCGTGTGGGCAGTAAAGATTACTGCTATCCTTCTTCTTTTATCACTTCCTGTTTTAGCAGGGGCCATTACTATACTCCTAACTGACCGTAATTTAAACACCTCATTCTTCGATCCAGCAGGGGGAGGAGA
>GR23
CAATAAGGCTACTAATCCGAATTGAGCTTGGGCAACCCGGCTCTTTTTTAGGTAGAGACCAACTGTACAATACGGTTGTAACTGCACATGCTTTTCTTATAATTTTCTTTCTTGTCATACCCGTCTTTATTGGTGGGTTTGGAAACTGACTTGTCCCATTAATACTTGCTGCTCCAGACATGGCATTTCCCCGAATAAACAACATGAGTTTCTGACTTCTCCCTCCGGCCCTGATTCTTCTTCTGAGCTCCGCTGCAGTTGAAAAGGGCGTTGGTACAGGTTGAACAGTATACCCCCCCTTATCAAGAAACCTTGCACATGCGGGTCCATCTGTAGATTTGGCTATCTTTTCTCTCCACTTAGCCGGGATCTCATCTATTCTCGGAGCTATTAACTTTATTACTACCGTAATCAACATGCGGTCTAAAGGCCTTCGATTAGAACGAGTCCCTCTATTCGTGTGGGCAGTAAAGATTACTGCTATCCTTCTTCTTTTATCACTTCCTGTTTTAGCAGGAGCCATTACTATACTCCTAACTGACCGTAATTTAAACACCTCATTCTTCGATCCAGCAGGGGGAGGAGA
>PC151
CAATAAGGCTACTAATCCGAATTGAGCTTGGGCAACCCGGCTCTTTTTTAGGTAGAGACCAACTGTACAATACGGTTGTAACTGCACATGCTTTTCTTATAATTTTCTTTCTTGTCATACCCGTCTTTATTGGTGGGTTTGGAAACTGACTTGTCCCATTAATACTTGCTGCTCCAGACATGGCATTTCCCCGAATAAACAACATAAGTTTCTGACTTCTCCCTCCGGCCCTGATTCTTCTTCTGAGCTCCGCTGCAGTTGAAAAGGGCGTTGGTACAGGTTGAACAGTATACCCACCCTTATCAAGAAACCTTGCACATGCGGGTCCATCTGTAGATTTGGCCATCTTTTCTCTCCACTTAGCCGGGATCTCATCTATTCTCGGAGCTATTAACTTTATTACTACCGTAATCAACATGCGGTCTAAAGGCCTTCGATTAGAACGAGTCCCTCTATTCGTGTGGGCAGTAAAGATTACTGCTATCCTTCTTCTTTTATCACTTCCTGTTTTAGCAGGAGCCATTACTATACTCCTAACTGACCGTAATTTAAACACCTCATTCTTCGATCCAGCAGGGGGAGGAGA
>PC152
CAATAAGGCTACTAATCCGAATTGAGCTTGGGCAACCCGGCTCTTTTTTAGGTAGAGACCAACTGTACAATACGGTTGTAACTGCACATGCTTTTCTTATAATTTTCTTTCTTGTCATACCCGTCTTTATTGGTGGGTTTGGAAACTGACTTGTCCCATTAATACTTGCTGCTCCAGACATGGCATTTCCCCGAATAAACAACATAAGTTTCTGACTTCTCCCTCCGGCCCTGATTCTTCTTCTGAGCTCCGCTGCAGTTGAAAAGGGCGTTGGTACAGGTTGAACAGTATACCCCCCCTTATCAAGAAACCTTGCACATGCGGGTCCATCTGTAGATTTGGCCATCTTTTCTCTCCACTTAGCCGGGATCTCATCTATTCTCGGAGCTATTAACTTTATTACTACCGTAATCAACATGCGATCTAAAGGCCTTCGATTAGAACGAGTACCTCTATTCGTGTGGGCAGTAAAGATTACTGCTATCCTTCTTCTTTTATCACTTCCTGTTTTAGCAGGAGCCATTACTATACTCCTAACTGACCGTAATTTAAACACCTCATTCTTCGATCCAGCAGGAGGAGGAGA
>PC153
CAATAAGGCTACTAATCCGAATTGAGCTTGGGCAACCCGGCTCTTTTTTAGGTAGAGACCAACTGTACAATACGGTTGTAACTGCACATGCTTTTCTTATAATTTTCTTTCTTGTCATACCCGTCTTTATTGGTGGGTTTGGGAACTGACTTGTCCCATTAATACTTGCTGCTCCAGACATGGCATTTCCCCGAATAAACAACATAAGTTTCTGACTTCTCCCTCCGGCCCTGATTCTTCTTCTAAGCTCCGCTGCAGTTGAAAAGGGCGTTGGTACAGGTTGAACAGTATACCCCCCCTTATCAAGAAACCTTGCACATGCGGGTCCATCTGTAGATTTGGCCATCTTTTCTCTCCACTTAGCCGGGATCTCATCTATTCTCGGGGCTATTAACTTTATTACTACCGTAATCAACATGCGATCTAAAGGCCTTCGATTAGAACGAGTACCTCTATTCGTGTGGGCAGTAAAGATTACTGCTATCCTTCTTCTTTTATCACTTCCTGTTTTAGCAGGGGCCATTACTATACTCCTAACTGACCGTAATTTAAACACCTCATTCTTCGATCCAGCAGGGGGAGGAGA
>PC154
CAATAAGGCTACTAATCCGAATTGAGCTTGGGCAACCCGGCTCTTTTTTAGGTAGAGACCAACTGTACAATACGGTTGTAACTGCACATGCTTTTCTTATAATTTTCTTTCTTGTTATACCCGTCTTTATTGGTGGGTTTGGGAACTGACTTGTCCCATTAATACTTGCTGCTCCAGACATGGCATTTCCCCGAATAAACAACATAAGTTTCTGACTTCTCCCTCCGGCCCTGATTCTTCTTCTAAGCTCCGCTGCAGTTGAAAAGGGCGTTGGTACAGGTTGAACAGTATACCCCCCCTTATCAAGAAACCTTGCACATGCGGGTCCATCTGTAGATTTGGCCATCTTTTCTCTCCACTTAGCCGGGATCTCATCTATTCTCGGGGCTATTAACTTTATTACTACCGTAATCAACATGCGATCTAAAGGCCTTCGATTAGAACGAGTACCTCTATTCGTGTGGGCAGTAAAGATTACTGCTATCCTTCTTCTTTTATCACTTCCTGTTTTAGCAGGGGCCATTACTATACTCCTAACTGACCGTAATTTAAACACCTCATTCTTCGATCCAGCAGGGGGAGGAGA
>PC156
CAATAAGGCTACTAATCCGAATTGAGCTTGGGCAACCCGGCTCTTTTTTAGGTAGAGACCAACTGTACAATACGGTTGTAACTGCACATGCTTTTCTTATAATTTTCTTTCTTGTCATACCCGTCTTTATTGGTGGGTTTGGGAACTGACTTGTCCCATTAATACTTGCTGCTCCAGACATGGCATTTCCCCGAATAAACAACATAAGTTTCTGACTTCTCCCTCCGGCCCTGATTCTTCTTCTAAGCTCCGCTGCAGTTGAAAAGGGCGTTGGTACAGGTTGAACAGTATACCCCCCCTTATCAAGAAACCTTGCACATGCGGGTCCATCTGTAGATTTGGCCATCTTTTCTCTCCACTTAGCCGGGATCTCATCTATTCTCGGGGCTATTAACTTTATTACTACCGTAATCAACATGCGATCTAAAGGCCTTCGATTAGAACGAGTACCTCTATTCGTGTGGGCAGTAAAGATTACTGCTATCCTTCTTCTTTTATCACTTCCTGTTTTAGCAGGGGCCATTACTATACTCCTAACTGACCGTAATTTAAACACCTCATTCTTCGATCCAGCAGGGGGAGGAGA
>PC157
CAATAAGGCTACTAATCCGAATTGAGCTTGGGCAACCCGGCTCTTTTTTAGGTAGAGACCAACTGTACAATACGGTTGTAACTGCACATGCTTTTCTTATAATTTTCTTTCTTGTCATACCCGTCTTTATTGGTGGGTTTGGAAACTGACTTGTCCCATTAATACTTGCTGCTCCAGACATGGCATTTCCCCGAATAAACAACATAAGTTTCTGACTTCTCCCTCCGGCCCTGATTCTTCTTCTGAGCTCCGCTGCAGTTGAAAAGGGCGTTGGTACAGGTTGAACAGTATACCCCCCCTTATCAAGAAACCTTGCACATGCGGGTCCATCTGTAGATTTGGCCATCTTTTCTCTCCACTTAGCCGGGATCTCATCTATTCTCGGAGCTATTAACTTTATTACTACCGTAATCAACATGCGGTCTAAAGGCCTTCGATTAGAACGAGTCCCTCTATTCGTGTGGGCAGTAAAGATTACTGCTATCCTTCTTCTTTTATCACTTCCTGTTTTAGCAGGAGCCATTACTATACTCCTAACTGACCGTAATTTAAACACCTCATTCTTCGATCCAGCAGGGGGAGGAGA
>PC161
CAATAAGGCTACTAATCCGAATTGAGCTTGGGCAACCCGGCTCTTTTTTAGGTAGAGACCAACTGTACAATACGGTTGTAACTGCACATGCTTTTCTTATAATTTTCTTTCTTGTCATACCCGTCTTTATTGGTGGGTTTGGGAACTGACTTGTCCCATTAATACTTGCTGCTCCAGACATGGCATTTCCCCGAATAAACAACATAAGTTTCTGACTTCTCCCTCCGGCCCTGATTCTTCTTCTAAGCTCCGCTGCAGTTGAAAAGGGCGTTGGTACAGGTTGAACAGTATACCCCCCCTTATCAAGAAACCTTGCACATGCGGGTCCATCTGTAGATTTGGCCATCTTTTCTCTCCACTTAGCCGGGATCTCATCTATTCTCGGGGCTATTAACTTTATTACTACCGTAATCAACATGCGATCTAAAGGCCTTCGATTAGAACGAGTACCTCTATTCGTGTGGGCAGTAAAGATTACTGCTATCCTTCTTCTTTTATCACTTCCTGTTTTAGCAGGGGCCATTACTATACTCCTAACTGACCGTAATTTAAACACCTCATTCTTCGATCCAGCAGGGGGAGGAGA
>PC162
CAATAAGGCTACTAATCCGAATTGAGCTTGGGCAACCCGGCTCTTTTTTAGGTAGAGACCAACTGTACAATACGGTTGTAACTGCACATGCTTTTCTTATAATTTTCTTTCTTGTCATACCCGTCTTTATTGGTGGGTTTGGAAACTGACTTGTCCCATTAATACTTGCTGCTCCAGACATGGCATTTCCCCGAATAAACAACATAAGTTTCTGACTTCTCCCTCCGGCCCTGATTCTTCTTCTGAGCTCCGCTGCAGTTGAAAAGGGCGTTGGTACAGGTTGAACAGTATACCCCCCCTTATCAAGAAACCTTGCACATGCGGGTCCATCTGTAGATTTGGCCATCTTTTCTCTCCACTTAGCCGGGATCTCATCTATTCTCGGAGCTATTAACTTTATTACTACCGTAATCAACATGCGGTCTAAAGGCCTTCGATTAGAACGAGTCCCTCTATTCGTGTGGGCAGTAAAGATTACTGCTATCCTTCTTCTTTTATCACTTCCTGTTTTAGCAGGAGCCATTACTATACTCCTAACTGACCGTAATTTAAACACCTCATTCTTCGATCCAGCAGGGGGAGGAGA
>PC163
CAATAAGGCTACTAATCCGAATTGAGCTTGGGCAACCCGGCTCTTTTTTAGGTAGAGACCAACTGTACAATACGGTTGTAACTGCACATGCTTTTCTTATAATTTTCTTTCTTGTCATACCCGTCTTTATTGGTGGGTTTGGAAACTGACTTGTCCCATTAATACTTGCTGCTCCAGACATGGCATTTCCCCGAATAAACAACATAAGTTTCTGACTTCTCCCTCCGGCCCTGATTCTTCTTCTGAGCTCCGCTGCAGTTGAAAAGGGCGTTGGTACAGGTTGAACAGTATACCCCCCCTTATCAAGAAACCTTGCACATGCGGGTCCATCTGTAGATTTGGCCATCTTTTCTCTCCACTTAGCCGGGATCTCATCTATTCTCGGAGCTATTAACTTTATTACTACCGTAATCAACATGCGGTCTAAAGGCCTTCGATTAGAACGAGTCCCTCTATTCGTGTGGGCAGTAAAGATTACTGCTATCCTTCTTCTTTTATCACTTCCTGTTTTAGCAGGAGCCATTACTATACTCCTAACTGACCGTAATTTAAACACCTCATTCTTCGATCCAGCAGGGGGAGGAGA
>PC164
CAATAAGGCTACTAATCCGAATTGAGCTTGGGCAACCCGGCTCTTTTTTAGGTAGAGACCAACTGTACAATACGGTTGTAACTGCACATGCTTTTCTTATAATTTTCTTTCTTGTCATACCCGTCTTTATTGGTGGGTTTGGAAACTGACTTGTCCCATTAATACTTGCTGCTCCAGACATGGCATTTCCCCGAATAAACAACATAAGTTTCTGACTTCTCCCTCCGGCCCTGATTCTTCTTCTGAGCTCCGCTGCAGTTGAAAAGGGCGTTGGTACAGGTTGAACAGTATACCCCCCCTTATCAAGAAACCTTGCACATGCGGGTCCATCTGTAGATTTGGCCATCTTTTCTCTCCACTTAGCCGGGATCTCATCTATTCTCGGAGCTATTAACTTTATTACTACCGTAATCAACATGCGGTCTAAAGGCCTTCGATTAGAACGAGTCCCTCTATTCGTGTGGGCAGTAAAGATTACTGCTATCCTTCTTCTTTTATCACTTCCTGTTTTAGCAGGAGCCATTACTATACTCCTAACTGACCGTAATTTAAACACCTCATTCTTCGATCCAGCAGGGGGAGGAGA
>PC166
CAATAAGGCTACTAATCCGAATTGAGCTTGGGCAACCCGGCTCTTTTTTAGGTAGAGACCAACTGTACAATACGGTTGTAACTGCACATGCTTTTCTTATAATTTTCTTTCTTGTCATACCCGTCTTTATTGGTGGGTTTGGAAACTGACTTGTCCCATTAATACTTGCTGCTCCAGACATGGCATTTCCCCGAATAAACAACATAAGTTTCTGACTTCTCCCTCCGGCCCTGATTCTTCTTCTGAGCTCCGCTGCAGTTGAAAAGGGCGTTGGTACAGGTTGAACAGTATACCCCCCCTTATCAAGAAACCTTGCACATGCGGGTCCATCTGTAGATTTGGCCATCTTTTCTCTCCACTTAGCCGGGATCTCATCTATTCTCGGAGCTATTAACTTTATTACTACCGTAATCAACATGCGATCTAAAGGCCTTCGATTAGAACGAGTACCTCTATTCGTGTGGGCAGTAAAGATTACTGCTATCCTTCTTCTTTTATCACTTCCTGTTTTAGCAGGAGCCATTACTATACTCCTAACTGACCGTAATTTAAACACCTCATTCTTCGATCCAGCAGGAGGAGGAGA
>PC167
CAATAAGGCTACTAATCCGAATTGAGCTTGGGCAACCCGGCTCTTTTTTAGGTAGAGACCAACTGTACAATACGGTTGTAACTGCACATGCTTTTCTTATAATTTTCTTTCTTGTCATACCCGTCTTTATTGGTGGGTTTGGGAACTGACTTGTCCCATTAATACTTGCTGCTCCAGACATGGCATTTCCCCGAATAAACAACATAAGTTTCTGACTTCTCCCTCCGGCCCTGATTCTTCTTCTAAGCTCCGCTGCAGTTGAAAAGGGCGTTGGTACAGGTTGAACAGTATACCCCCCCTTATCAAGAAACCTTGCACATGCGGGTCCATCTGTAGATTTGGCCATCTTTTCTCTCCACTTAGCCGGGATCTCATCTATTCTCGGGGCTATTAACTTTATTACTACCGTAATCAACATGCGATCTAAAGGCCTTCGATTAGAACGAGTACCTCTATTCGTGTGGGCAGTAAAGATTACTGCTATCCTTCTTCTTTTATCACTTCCTGTTTTAGCAGGGGCCATTACTATACTCCTAACTGACCGTAATTTAAACACCTCATTCTTCGATCCAGCAGGGGGAGGAGA
>PC168
CAATAAGGCTACTAATCCGAATTGAGCTTGGGCAACCCGGCTCTTTTTTAGGTAGAGACCAACTGTACAATACGGTTGTAACTGCACATGCTTTTCTTATAATTTTCTTTCTTGTCATACCCGTCTTTATTGGTGGGTTTGGAAACTGACTTGTCCCATTAATACTTGCTGCTCCAGACATGGCATTTCCCCGAATAAACAACATAAGTTTCTGACTTCTCCCTCCGGCCCTGATTCTTCTTCTGAGCTCCGCTGCAGTTGAAAAGGGCGTTGGTACAGGTTGAACAGTATACCCCCCCTTATCAAGAAACCTTGCACATGCGGGTCCATCTGTAGATTTGGCCATCTTTTCTCTCCACTTAGCCGGGATCTCATCTATTCTCGGAGCTATTAACTTTATTACTACCGTAATCAACATGCGATCTAAAGGCCTTCGATTAGAACGAGTACCTCTATTCGTGTGGGCAGTAAAGATTACTGCTATCCTTCTTCTTTTATCACTTCCTGTTTTAGCAGGAGCCATTACTATACTCCTAACTGACCGTAATTTAAACACCTCATTCTTCGATCCAGCAGGGGGAGGAGA
>BV_BS429
CAATAAGGCTACTAATCCGAATTGAGCTTGGGCAACCCGGCTCTTTTTTAGGTAGAGACCAACTGTACAATACGGTTGTAACTGCACATGCTTTTCTTATAATTTTCTTTCTTGTCATACCCGTCTTTATTGGTGGGTTTGGAAACTGACTTGTCCCATTAATACTTGCTGCTCCAGACATGGCATTTCCCCGAATAAACAACATGAGTTTCTGACTTCTCCCTCCGGCCCTGATTCTTCTTCTGAGCTCCGCTGCAGTTGAAAAGGGCGTTGGTACAGGTTGAACAGTATACCCCCCCTTATCAAGAAACCTTGCACATGCGGGCCCATCTGTAGATTTGGCCATCTTTTCTCTCCACTTAGCCGGGATCTCATCTATTCTCGGAGCTATTAACTTTATTACTACCGTAATCAACATGCGGTCTAAAGGCCTTCGATTAGAACGAGTCCCTCTATTCGTGTGGGCAGTAAAGATTACTGCTATCCTTCTTCTTTTATCACTTCCTGTTTTAGCAGGAGCCATTACTATACTCCTAACTGACCGTAATTTAAACACCTCATTCTTCGATCCAGCAGGGGGGGGAGA
>BV_BS435
CAATAAGGCTACTAATCCGAATTGAGCTTGGGCAACCCGGCTCTTTTTTAGGTAGAGACCAACTGTACAATACGGTTGTAACTGCACATGCTTTTCTTATAATTTTCTTTCTTGTCATACCCGTCTTTATTGGTGGGTTTGGAAACTGACTTGTCCCATTAATACTTGCTGCTCCAGACATGGCATTTCCCCGAATAAACAACATGAGTTTCTGACTTCTCCCTCCGGCCCTGATTCTTCTTCTGAGCTCCGCTGCAGTTGAAAAGGGCGTTGGTACAGGTTGAACAGTATACCCCCCCTTATCAAGAAACCTTGCACATGCGGGTCCATCTGTAGATTTGGCCATCTTTTCTCTCCACTTAGCCGGGATCTCATCTATTCTCGGAGCTATTAACTTTATTACTACCGTAATCAACATGCGGTCTAAAGGCCTTCGATTAGAACGAGTCCCTCTATTCGTGTGGGCAGTAAAGATTACTGCTATCCTTCTTCTTTTATCACTTCCTGTTTTAGCAGGAGCCATTACTATACTCCTAACTGACCGTAATTTAAACACCTCATTCTTCGATCCAGCAGGGGGAGGAGA
>BV_BS453
CAATAAGGCTACTAATCCGAATTGAGCTTGGGCAACCCGGCTCTTTTTTAGGTAGAGACCAACTGTACAATACGGTTGTAACTGCACATGCTTTTCTTATAATTTTCTTTCTTGTTATACCCGTCTTTATTGGTGGGTTTGGGAACTGACTTGTCCCATTAATACTTGCTGCTCCAGACATGGCATTTCCCCGAATAAACAACATAAGTTTCTGACTTCTCCCTCCGGCCCTGATTCTTCTTCTAAGCTCCGCTGCAGTTGAAAAGGGCGTTGGTACAGGTTGAACAGTATACCCCCCCTTATCAAGAAACCTTGCACATGCGGGTCCATCTGTAGATTTGGCCATCTTTTCTCTCCACTTAGCCGGGATCTCATCTATTCTCGGGGCTATTAACTTTATTACTACCGTAATCAACATGCGATCTAAAGGCCTTCGATTAGAACGAGTACCTCTATTCGTGTGGGCAGTAAAGATTACCGCTATCCTTCTTCTTTTATCACTTCCTGTTTTAGCAGGGGCCATTACTATACTCCTAACTGACCGTAATTTAAACACCTCATTCTTCGATCCAGCAGGGGGAGGAGA
>BV_BS458
CAATAAGGCTACTAATCCGAATTGAGCTTGGGCAACCCGGCTCTTTTTTAGGTAGAGACCAACTGTACAATACGGTTGTAACTGCACATGCTTTTCTTATAATTTTCTTTCTTGTCATACCCGTCTTTATTGGTGGGTTTGGGAACTGACTTGTCCCATTAATACTTGCTGCTCCAGACATGGCATTTCCCCGAATAAACAACATAAGTTTCTGACTTCTCCCTCCGGCCCTGATTCTTCTTCTAAGCTCCGCTGCAGTTGAAAAGGGCGTTGGTACAGGTTGAACAGTATACCCCCCCTTATCAAGAAACCTTGCACATGCGGGTCCATCTGTAGATTTGGCCATCTTTTCTCTCCACTTAGCCGGGATCTCATCTATTCTCGGGGCTATTAACTTTATTACTACCGTAATCAACATGCGATCTAAAGGCCTTCGATTAGAACGAGTACCTCTATTCGTGTGGGCAGTAAAGATTACTGCTATCCTTCTTCTTTTATCACTTCCTGTTTTAGCAGGGGCCATTACTATACTCCTAACTGACCGTAATTTAAACACCTCATTCTTCGATCCAGCAGGGGGAGGAGA
>BV_BS461
CAATAAGGCTACTAATCCGAATTGAGCTTGGGCAACCCGGCTCTTTTTTAGGTAGAGACCAACTGTACAATACGGTTGTAACTGCACATGCTTTTCTTATAATTTTCTTTCTTGTCATACCCGTCTTTATTGGTGGGTTTGGAAACTGACTTGTCCCATTAATACTTGCTGCTCCAGACATGGCATTTCCCCGAATAAACAACATAAGTTTCTGACTTCTCCCTCCGGCCCTGATTCTTCTTCTGAGCTCCGCTGCAGTTGAAAAGGGCGTTGGTACAGGTTGAACAGTATACCCCCCCTTATCAAGAAACCTTGCACATGCGGGTCCATCTGTAGATTTGGCCATCTTTTCTCTCCACTTAGCCGGGATCTCATCTATTCTCGGAGCTATTAACTTTATTACTACCGTAATCAACATGCGGTCTAAAGGCCTTCGATTAGAACGAGTCCCTCTATTCGTGTGGGCAGTAAAGATTACTGCTATCCTTCTTCTTTTATCACTTCCTGTTTTAGCAGGAGCCATTACTATACTCCTAACTGACCGTAATTTAAACACCTCATTCTTCGATCCAGCAGGGGGAGGAGA
>BV_BS463
CAATAAGGCTACTAATCCGAATTGAGCTTGGGCAACCCGGCTCTTTTTTAGGTAGAGACCAACTGTACAATACGGTTGTAACTGCACATGCTTTTCTTATAATTTTCTTTCTTGTCATACCCGTCTTTATTGGTGGGTTTGGAAACTGACTTGTCCCATTAATACTTGCTGCTCCAGACATGGCATTTCCCCGAATAAACAACATAAGTTTCTGACTTCTCCCTCCGGCCCTGATTCTTCTTCTGAGCTCCGCTGCAGTTGAAAAGGGCGTTGGTACAGGTTGAACAGTATACCCCCCCTTATCAAGAAACCTTGCACATGCGGGTCCATCTGTAGATTTGGCCATCTTTTCTCTCCACTTAGCCGGGATCTCATCTATTCTCGGAGCTATTAACTTTATTACTACCGTAATCAACATGCGATCTAAAGGCCTTCGATTAGAACGAGTACCTCTATTCGTGTGGGCAGTAAAGATTACTGCTATCCTTCTTCTTTTATCACTTCCCGTTTTAGCAGGAGCCATTACTATACTCCTAACTGACCGTAATTTAAACACCTCATTCTTCGATCCAGCAGGGGGAGGAGA
>BV_BS466
CAATAAGGCTACTAATCCGAATTGAGCTTGGGCAACCCGGCTCTTTTTTAGGTAGAGACCAACTGTACAATACGGTTGTAACTGCACATGCTTTTCTTATAATTTTCTTTCTTGTCATACCCGTCTTTATTGGTGGGTTTGGGAACTGACTTGTCCCATTAATACTTGCTGCTCCAGACATGGCATTTCCCCGAATAAACAATATAAGTTTCTGACTTCTCCCTCCGGCCCTGATTCTTCTTCTAAGCTCCGCTGCAGTTGAAAAGGGCGTTGGTACAGGTTGAACAGTATACCCCCCCTTATCAAGAAACCTTGCACATGCGGGTCCATCTGTAGATTTGGCCATCTTTTCTCTCCACTTAGCCGGGATCTCATCTATTCTCGGGGCTATTAACTTTATTACTACCGTAATCAACATGCGATCTAAAGGCCTTCGATTAGAACGAGTACCTCTATTCGTGTGGGCAGTAAAGATTACTGCTATCCTTCTTCTTTTATCACTTCCTGTTTTAGCAGGGGCCATTACTATACTCCTAACTGACCGTAATTTAAACACCTCATTCTTCGATCCAGCAGGGGGAGGAGA
>BV_BS468
CAATAAGGCTACTAATCCGAATTGAGCTTGGGCAACCCGGCTCTTTTTTAGGTAGAGACCAACTGTACAATACGGTTGTAACTGCACATGCTTTTCTTATAATTTTCTTTCTTGTCATACCCGTCTTTATTGGTGGGTTTGGAAACTGACTTGTCCCATTAATACTTGCTGCTCCAGACATGGCATTTCCCCGAATAAACAACATAAGTTTCTGACTTCTCCCTCCGGCCCTGATTCTTCTTCTGAGCTCCGCTGCAGTTGAAAAGGGCGTTGGTACAGGTTGAACAGTATACCCCCCCTTATCAAGAAACCTTGCACATGCGGGTCCATCTGTAGATTTGGCCATCTTTTCTCTCCACTTAGCCGGGATCTCATCTATTCTCGGAGCTATTAACTTTATTACTACCGTAATCAACATGCGGTCTAAAGGCCTTCGATTAGAACGAGTCCCTCTATTCGTGTGGGCAGTAAAGATTACTGCTATCCTTCTTCTTTTATCACTTCCTGTTTTAGCAGGAGCCATTACTATACTCCTAACTGACCGTAATTTAAACACCTCATTCTTCGATCCAGCAGGGGGAGGAGA
>BV_BS470
CAATAAGGCTACTAATCCGAATTGAGCTTGGGCAACCCGGCTCTTTTTTAGGTAGAGACCAACTGTACAATACGGTTGTAACTGCACATGCTTTTCTTATAATTTTCTTTCTTGTCATACCCGTCTTTATTGGTGGGTTTGGAAACTGACTTGTCCCATTAATACTTGCTGCTCCAGACATGGCATTTCCCCGAATAAACAACATGAGTTTCTGACTTCTCCCTCCGGCCCTGATTCTTCTTCTGAGCTCCGCTGCAGTTGAAAAGGGCGTTGGTACAGGTTGAACAGTATACCCCCCCTTATCAAGAAACCTTGCACATGCGGGTCCATCTGTAGATTTGGCCATCTTTTCTCTCCACTTAGCCGGGATCTCATCTATTCTCGGAGCTATTAACTTTATTACTACCGTAATCAACATGCGGTCTAAAGGCCTTCGATTAGAACGAGTCCCTCTATTCGTGTGGGCAGTAAAGATTACTGCTATCCTTCTTCTTTTATCACTTCCTGTTTTAGCAGGAGCCATTACTATACTCCTAACTGACCGTAATTTAAACACCTCATTCTTCGATCCAGCAGGGGGAGGAGA
>BV_BS484
CAATAAGGCTACTAATCCGAATTGAGCTTGGGCAACCCGGCTCTTTTTTAGGTAGAGACCAACTGTACAATACGGTTGTAACTGCACATGCTTTTCTTATAATTTTCTTTCTTGTCATACCCGTCTTTATTGGTGGGTTTGGAAACTGACTTGTCCCATTAATACTTGCTGCTCCAGACATGGCATTTCCCCGAATAAACAACATGAGTTTCTGACTTCTCCCTCCGGCCCTGATTCTTCTTCTGAGCTCCGCTGCAGTTGAAAAGGGCGTTGGTACAGGTTGAACAGTATACCCCCCCTTATCAAGAAACCTTGCACATGCGGGTCCATCTGTAGATTTGGCCATCTTTTCTCTCCACTTAGCCGGGATCTCATCTATTCTCGGAGCTATTAACTTTATTACTACCGTAATCAACATGCGGTCTAAAGGCCTTCGATTAGAACGAGTCCCTCTATTCGTGTGGGCAGTAAAGATTACTGCTATCCTTCTTCTTTTATCACTTCCTGTTTTAGCAGGAGCCATTACTATACTCCTAACTGACCGTAATTTAAACACCTCATTCTTCGATCCAGCAGGGGGAGGAGA
>BV_BS176
CAATAAGGCTACTAATCCGAATTGAGCTTGGGCAACCCGGCTCTTTTTTAGGTAGAGACCAACTGTACAATACGGTTGTAACTGCACATGCTTTTCTTATAATTTTCTTTCTTGTCATACCCGTCTTTATTGGTGGGTTTGGAAACTGACTTGTCCCATTAATACTTGCTGCTCCAGACATGGCATTTCCCCGAATAAACAACATAAGTTTCTGACTTCTCCCTCCGGCCCTGATTCTTCTTCTGAGCTCCGCTGCAGTTGAAAAGGGCGTTGGTACAGGTTGAACAGTATACCCCCCCTTATCAAGAAACCTTGCACATGCGGGTCCATCTGTAGATTTGGCCATCTTTTCTCTCCACTTAGCCGGGATCTCATCTATTCTCGGAGCTATTAACTTTATTACTACCGTAATCAACATGCGGTCTAAAGGCCTTCGATTAGAACGAGTCCCTCTATTCGTGTGGGCAGTAAAGATTACTGCTATCCTTCTTCTTTTATCACTTCCTGTTTTAGCAGGAGCCATTACTATACTCCTAACTGACCGTAATTTAAACACCTCATTCTTCGATCCAGCAGGGGGAGGAGA
>BV_BS178
CAATAAGGCTACTAATCCGAATTGAGCTTGGGCAACCCGGCTCTTTTTTAGGTAGAGACCAACTGTACAATACGGTTGTAACTGCACATGCTTTTCTTATAATTTTCTTTCTTGTCATACCCGTCTTTATTGGTGGGTTTGGAAACTGACTTGTCCCATTAATACTTGCTGCTCCAGACATGGCATTTCCCCGAATAAACAACATAAGTTTCTGACTTCTCCCTCCGGCCCTGATTCTTCTTCTGAGCTCCGCTGCAGTTGAAAAGGGCGTTGGTACAGGTTGAACAGTATACCCCCCCTTATCAAGAAACCTTGCACATGCGGGTCCATCTGTAGATTTGGCCATCTTTTCTCTCCACTTAGCCGGGATCTCATCTATTCTCGGAGCTATTAACTTTATTACTACCGTAATCAACATGCGGTCTAAAGGCCTTCGATTAGAACGAGTCCCTCTATTCGTGTGGGCAGTAAAGATTACTGCTATCCTTCTTCTTTTATCACTTCCTGTTTTAGCAGGAGCCATTACTATACTCCTAACTGACCGTAATTTAAACACCTCATTCTTCGATCCAGCAGGGGGAGGAGA
>BV_BS183
CAATAAGGCTACTAATCCGAATTGAGCTTGGGCAACCCGGCTCTTTTTTAGGTAGAGACCAACTGTACAATACGGTTGTAACTGCACATGCTTTTCTTATAATTTTCTTTCTTGTCATACCCGTCTTTATTGGTGGGTTTGGGAACTGACTTGTCCCATTAATACTTGCTGCTCCAGACATGGCATTTCCCCGAATAAACAACATAAGTTTCTGACTTCTCCCTCCGGCCCTGATTCTTCTTCTAAGCTCCGCTGCAGTTGAAAAGGGCGTTGGTACAGGTTGAACAGTATACCCCCCCTTATCAAGAAACCTTGCACATGCGGGTCCATCTGTAGATTTGGCCATCTTTTCTCTCCACTTAGCCGGGATCTCATCTATTCTCGGGGCTATTAACTTTATTACTACCGTAATCAACATGCGATCTAAAGGCCTTCGATTAGAACGAGTACCTCTATTCGTGTGGGCAGTAAAGATTACTGCTATCCTTCTTCTTTTATCACTTCCTGTTTTAGCAGGGGCCATTACTATACTCCTAACTGACCGTAATTTAAACACCTCATTCTTCGATCCAGCAGGGGGAGGAGA
>BV_BS184
CAATAAGGCTACTAATCCGAATTGAGCTTGGGCAACCCGGCTCTTTTTTAGGTAGAGACCAACTGTACAATACGGTTGTAACTGCACATGCTTTTCTTATAATTTTCTTTCTTGTCATACCCGTCTTTATTGGTGGGTTTGGGAACTGACTTGTCCCATTAATACTTGCTGCTCCAGACATGGCATTTCCCCGAATAAACAACATAAGTTTCTGACTTCTCCCTCCGGCCCTGATTCTTCTTCTAAGCTCCGCTGCAGTTGAAAAGGGCGTTGGTACAGGTTGAACAGTATACCCCCCCTTATCAAGAAACCTTGCACATGCGGGTCCATCTGTAGATTTGGCCATCTTTTCTCTCCACTTAGCCGGGATCTCATCTATTCTCGGGGCTATTAACTTTATTACTACCGTAATCAACATGCGATCTAAAGGCCTTCGATTAGAACGAGTACCTCTATTCGTGTGGGCAGTAAAGATTACTGCTATCCTTCTTCTTTTATCACTTCCTGTTTTAGCAGGGGCCATTACTATACTCCTAACTGACCGTAATTTAAACACCTCATTCTTCGATCCAGCAGGGGGAGGAGA
>BV_BS185
CAATAAGGCTACTAATCCGAATTGAGCTTGGGCAACCCGGCTCTTTTTTAGGTAGAGACCAACTGTACAATACGGTTGTAACTGCACATGCTTTTCTTATAATTTTCTTTCTTGTCATACCCGTCTTTATTGGTGGGTTTGGAAACTGACTTGTCCCATTAATACTTGCTGCTCCAGACATGGCATTTCCCCGAATAAACAACATGAGTTTCTGACTTCTCCCTCCGGCCCTGATTCTTCTTCTGAGCTCCGCTGCAGTTGAAAAGGGCGTTGGTACAGGTTGAACAGTATACCCCCCCTTATCAAGAAACCTTGCACATGCGGGTCCATCTGTAGATTTGGCCATCTTTTCTCTCCACTTAGCCGGGATCTCATCTATTCTCGGAGCTATTAACTTTATTACTACCGTAATCAACATGCGGTCTAAAGGCCTTCGATTAGAACGAGTCCCTCTATTCGTGTGGGCAGTAAAGATTACTGCTATCCTTCTTCTTTTATCACTTCCTGTTTTAGCAGGAGCCATTACTATACTCCTAACTGACCGTAATTTAAACACCTCATTCTTCGATCCAGCAGGGGGAGGAGA
>BV_BS186
CAATAAGGCTACTAATCCGAATTGAGCTTGGGCAACCCGGCTCTTTTTTAGGTAGAGACCAACTGTACAATACGGTTGTAACTGCACATGCTTTTCTTATAATTTTCTTTCTTGTCATACCCGTCTTTATTGGTGGGTTTGGGAACTGACTTGTCCCATTAATACTTGCTGCTCCAGACATGGCATTTCCCCGAATAAACAACATAAGTTTCTGACTTCTCCCTCCGGCCCTGATTCTTCTTCTAAGCTCCGCTGCAGTTGAAAAGGGCGTTGGTACAGGTTGAACAGTATACCCCCCCTTATCAAGAAACCTTGCACATGCGGGTCCATCTGTAGATTTGGCCATCTTTTCTCTCCACTTAGCCGGGATCTCATCTATTCTCGGGGCTATTAACTTTATTACTACCGTAATCAACATGCGATCTAAAGGCCTTCGATTAGAACGAGTACCTCTATTCGTGTGGGCAGTAAAGATTACTGCTATCCTTCTTCTTTTATCACTTCCTGTTTTAGCAGGGGCCATTACTATACTCCTAACTGACCGTAATTTAAACACCTCATTCTTCGATCCAGCAGGGGGAGGAGA
>BV_BS187
CAATAAGGCTACTAATCCGAATTGAGCTTGGGCAACCCGGCTCTTTTTTAGGTAGAGACCAACTGTACAATACGGTTGTAACTGCACATGCTTTTCTTATAATTTTCTTTCTTGTCATACCCGTCTTTATTGGTGGGTTTGGAAACTGACTTGTCCCATTAATACTTGCTGCTCCAGACATGGCATTTCCCCGAATAAACAACATAAGTTTCTGACTTCTCCCTCCGGCCCTGATTCTTCTTCTGAGCTCCGCTGCAGTTGAAAAGGGCGTTGGTACAGGTTGAACAGTATACCCCCCCTTATCAAGAAACCTTGCACATGCGGGTCCATCTGTAGATTTGGCCATCTTTTCTCTCCACTTAGCCGGGATCTCATCTATTCTCGGAGCTATTAACTTTATTACTACCGTAATCAACATGCGGTCTAAAGGCCTTCGATTAGAACGAGTCCCTCTATTCGTGTGGGCAGTAAAGATTACTGCTATCCTTCTTCTTTTATCACTTCCTGTTTTAGCAGGAGCCATTACTATACTCCTAACTGACCGTAATTTAAACACCTCATTCTTCGATCCAGCAGGGGGAGGAGA
>BV_BS188
CAATAAGGCTACTAATCCGAATTGAGCTTGGGCAACCCGGCTCTTTTTTAGGTAGAGACCAACTGTACAATACGGTTGTAACTGCACATGCTTTTCTTATAATTTTCTTTCTTGTCATACCCGTCTTTATTGGTGGGTTTGGAAACTGACTTGTCCCATTAATACTTGCTGCTCCAGACATGGCATTTCCCCGAATAAACAACATAAGTTTCTGACTTCTCCCTCCGGCCCTGATTCTTCTTCTGAGCTCCGCTGCAGTTGAAAAGGGCGTTGGTACAGGTTGAACAGTATACCCCCCCTTATCAAGAAACCTTGCACATGCGGGTCCATCTGTAGATTTGGCCATCTTTTCTCTCCACTTAGCCGGGATCTCATCTATTCTCGGAGCTATTAACTTTATTACTACCGTAATCAACATGCGGTCTAAAGGCCTTCGATTAGAACGAGTCCCTCTATTCGTGTGGGCAGTAAAGATTACTGCTATCCTTCTTCTTTTATCACTTCCTGTTTTAGCAGGAGCCATTACTATACTCCTAACTGACCGTAATTTAAACACCTCATTCTTCGATCCAGCAGGGGGAGGAGA
>BV_BS189
CAATAAGGCTACTAATCCGAATTGAGCTTGGGCAACCCGGCTCTTTTTTAGGTAGAGACCAACTGTACAATACGGTTGTAACTGCACATGCTTTTCTTATAATTTTCTTTCTTGTCATACCCGTCTTTATTGGTGGGTTTGGGAACTGACTTGTCCCATTAATACTTGCTGCTCCAGACATGGCATTTCCCCGAATAAACAACATAAGTTTCTGACTTCTCCCTCCGGCCCTGATTCTTCTTCTAAGCTCCGCTGCAGTTGAAAAGGGCGTTGGTACAGGTTGAACAGTATACCCCCCCTTATCAAGAAACCTTGCACATGCGGGTCCATCTGTAGATTTGGCCATCTTTTCTCTCCACTTAGCCGGGATCTCATCTATTCTCGGGGCTATTAACTTTATTACTACCGTAATCAACATGCGATCTAAAGGCCTTCGATTAGAACGAGTACCTCTATTCGTGTGGGCAGTAAAGATTACTGCTATCCTTCTTCTTTTATCACTTCCTGTTTTAGCAGGGGCCATTACTATACTCCTAACTGACCGTAATTTAAACACCTCAATCTTCGATCCAGCAGGGGGAGGAGA
>BV_BS190
CAATAAGGCTACTAATCCGAATTGAGCTTGGGCAACCCGGCTCTTTTTTAGGTAGAGACCAACTGTACAATACGGTTGTAACTGCACATGCTTTTCTTATAATTTTCTTTCTTGTTATACCCGTCTTTATTGGTGGGTTTGGGAACTGACTTGTCCCATTAATACTTGCTGCTCCAGACATGGCATTTCCCCGAATAAACAACATAAGTTTCTGACTTCTCCCTCCGGCCCTGATTCTTCTTCTAAGCTCCGCTGCAGTTGAAAAGGGCGTTGGTACAGGTTGAACAGTATACCCCCCCTTATCAAGAAACCTTGCACATGCGGGTCCATCTGTAGATTTGGCCATCTTTTCTCTCCACTTAGCCGGGATCTCATCTATTCTCGGGGCTATTAACTTTATTACTACCGTAATCAACATGCGATCTAAAGGCCTTCGATTAGAACGAGTACCTCTATTCGTGTGGGCAGTAAAGATTACTGCTATCCTTCTTCTTTTATCACTTCCTGTTTTAGCAGGGGCCATTACTATACTCCTAACTGACCGTAATTTAAACACCTCATTCTTCGATCCAGCAGGGGGAGGAGA
>BV_BS192
CAATAAGGCTACTAATCCGAATTGAGCTTGGGCAACCCGGCTCTTTTTTAGGTAGAGACCAACTGTACAATACGGTTGTAACTGCACATGCTTTTCTTATAATTTTCTTTCTTGTCATACCCGTCTTTATTGGTGGGTTTGGGAACTGACTTGTCCCATTAATACTTGCTGCTCCAGACATGGCATTTCCCCGAATAAACAACATAAGTTTCTGACTTCTCCCTCCGGCCCTGATTCTTCTTCTAAGCTCCGCTGCAGTTGAAAAGGGCGTTGGTACAGGTTGAACAGTATACCCCCCCTTATCAAGAAACCTTGCACATGCGGGTCCATCTGTAGATTTGGCCATCTTTTCTCTCCACTTAGCCGGGATCTCATCTATTCTCGGGGCTATTAACTTTATTACTACCGTAATCAACATGCGATCTAAAGGCCTTCGATTAGAACGAGTACCTCTATTCGTGTGGGCAGTAAAGATTACTGCTATCCTTCTTCTTTTATCACTTCCTGTTTTAGCAGGGGCCATTACTATACTCCTAACTGACCGTAATTTAAACACCTCAATCTTCGATCCAGCAGGGGGAGGAGA
>BV_BS193
CAATAAGGCTACTAATCCGAATTGAGCTTGGGCAACCCGGCTCTTTTTTAGGTAGAGACCAACTGTACAATACGGTTGTAACTGCACATGCTTTTCTTATAATTTTCTTTCTTGTCATACCCGTCTTTATTGGTGGGTTTGGGAACTGACTTGTCCCATTAATACTTGCTGCTCCAGACATGGCATTTCCCCGAATAAACAACATAAGTTTCTGACTTCTCCCTCCGGCCCTGATTCTTCTTCTAAGCTCCGCTGCAGTTGAAAAGGGCGTTGGTACAGGTTGAACAGTATACCCCCCCTTATCAAGAAACCTTGCACATGCGGGTCCATCTGTAGATTTGGCCATCTTTTCTCTCCACTTAGCCGGGATCTCATCTATTCTCGGGGCTATTAACTTTATTACTACCGTAATCAACATGCGGTCTAAAGGCCTTCGATTAGAACGAGTACCTCTATTCGTGTGGGCAGTAAAGATTACTGCTATCCTTCTTCTTTTATCACTTCCTGTTTTAGCAGGGGCCATTACTATACTCCTAACTGACCGTAATTTAAACACCTCAATCTTCGATCCAGCAGGGGGAGGAGA
>BV_BS194
CAATAAGGCTACTAATCCGAATTGAGCTTGGGCAACCCGGCTCTTTTTTAGGTAGAGACCAACTGTACAATACGGTTGTAACTGCACATGCTTTTCTTATAATTTTCTTTCTTGTCATACCCGTCTTTATTGGTGGGTTTGGGAACTGACTTGTCCCATTAATACTTGCTGCTCCAGACATGGCATTTCCCCGAATAAACAACATAAGTTTCTGACTTCTCCCTCCGGCCCTGATTCTTCTTCTAAGCTCCGCTGCAGTTGAAAAGGGCGTTGGTACAGGTTGAACAGTATACCCCCCCTTATCAAGAAACCTTGCACATGCGGGTCCATCTGTAGATTTGGCCATCTTTTCTCTCCACTTAGCCGGGATCTCATCTATTCTCGGGGCTATTAACTTTATTACTACCGTAATCAACATGCGATCTAAAGGCCTTCGATTAGAACGAGTACCTCTATTCGTGTGGGCAGTAAAGATTACTGCTATCCTTCTTCTTTTATCACTTCCTGTTTTAGCAGGGGCCATTACTATACTCCTAACTGACCGTAATTTAAACACCTCATTCTTCGATCCAGCAGGGGGAGGAGA
>BV_BS195
CAATAAGGCTACTAATCCGAATTGAGCTTGGGCAACCCGGCTCTTTTTTAGGTAGAGACCAACTGTACAATACGGTTGTAACTGCACATGCTTTTCTTATAATTTTCTTTCTTGTCATACCCGTCTTTATTGGTGGGTTTGGAAACTGACTTGTCCCGTTAATACTTGCTGCTCCAGACATGGCATTTCCCCGAATAAACAACATAAGTTTCTGACTTCTCCCTCCGGCCCTGATTCTTCTTCTGAGCTCCGCTGCAGTTGAAAAGGGCGTTGGTACAGGTTGAACAGTATACCCCCCCTTATCAAGAAACCTTGCACATGCGGGTCCATCTGTAGATTTGGCCATCTTTTCTCTCCACTTAGCCGGGATCTCATCTATTCTCGGAGCTATTAACTTCATTACTACCGTAATCAACATGCGGTCTAAAGGCCTTCGATTAGAACGAGTCCCTCTATTCGTGTGGGCAGTAAAGATTACTGCTATCCTTCTTCTTTTATCACTTCCTGTTTTAGCAGGGGCCATTACTATACTCCTAACTGACCGTAATTTAAACACCTCAATCTTCGATCCAGCAGGGGGAGGAGA
>BV_BS198
CAATAAGGCTACTAATCCGAATTGAGCTTGGGCAACCCGGCTCTTTTTTAGGTAGAGACCAACTGTACAATACGGTTGTAACTGCACATGCTTTTCTTATAATTTTCTTTCTTGTCATACCCGTCTTTATTGGTGGGTTTGGAAACTGACTTGTCCCATTAATACTTGCTGCTCCAGACATGGCATTTCCCCGAATAAACAACATAAGTTTCTGACTTCTCCCTCCGGCCCTGATTCTTCTTCTGAGCTCCGCTGCAGTTGAAAAGGGCGTTGGTACAGGTTGAACAGTATACCCCCCCTTATCAAGAAACCTTGCACATGCGGGTCCATCTGTAGATTTGGCCATCTTTTCTCTCCACTTAGCCGGGATCTCATCTATTCTCGGAGCTATTAACTTTATTACTACCGTAATCAACATGCGATCTAAAGGCCTTCGATTAGAACGAGTGCCTCTATTCGTGTGGGCAGTAAAGATTACTGCTATCCTTCTTCTTTTATCACTTCCTGTTTTAGCAGGAGCCATTACTATACTCCTAACTGACCGTAATTTAAACACCTCATTCTTCGATCCAGCAGGGGGAGGAGA
>BV1
CAATAAGGCTACTAATCCGAATTGAGCTTGGGCAACCCGGCTCTTTTTTAGGTAGAGACCAACTGTACAATACGGTTGTAACTGCACATGCTTTTCTTATAATTTTCTTTCTTGTCATACCCGTCTTTATTGGTGGGTTTGGAAACTGACTTGTCCCATTAATACTTGCTGCTCCAGACATGGCATTTCCCCGAATAAACAACATGAGTTTCTGACTTCTCCCTCCGGCCCTGATTCTTCTTCTGAGCTCCGCTGCAGTTGAAAAGGGCGTTGGTACAGGTTGAACAGTATACCCCCCCTTATCAAGAAACCTTGCACATGCGGGTCCATCTGTAGATTTGGCCATCTTTTCTCTCCACTTAGCCGGGATCTCATCTATTCTCGGAGCTATTAACTTTATTACTACCGTAATCAACATGCGGTCTAAAGGCCTTCGATTAGAACGAGTCCCTCTATTCGTGTGGGCAGTAAAGATTACTGCTATCCTTCTTCTTTTATCACTTCCTGTTTTAGCAGGAGCCATTACTATACTCCTAACTGACCGTAATTTAAACACCTCATTCTTCGATCCAGCAGGGGGAGGAGA
>BV2
CAATAAGGCTACTAATCCGAATTGAGCTTGGGCAACCCGGCTCTTTTTTAGGTAGAGACCAACTGTACAATACGGTTGTAACTGCACATGCTTTTCTTATAATTTTCTTTCTTGTCATACCCGTCTTTATTGGTGGGTTTGGGAACTGACTTGTCCCATTAATACTTGCTGCTCCAGACATGGCATTTCCCCGAATAAACAACATAAGTTTCTGACTTCTCCCTCCGGCCCTGATTCTTCTTCTAAGCTCCGCTGCAGTTGAAAAGGGCGTTGGTACAGGTTGAACAGTATACCCCCCCTTATCAAGAAACCTTGCACATGCGGGTCCATCTGTAGATTTGGCCATCTTTTCTCTCCACTTAGCCGGGATCTCATCTATTCTCGGGGCTATTAACTTTATTACTACCGTAATCAACATGCGATCTAAAGGCCTTCGATTAGAACGAGTACCTCTATTCGTGTGGGCAGTAAAGATTACTGCTATCCTTCTTCTTTTATCACTTCCTGTTTTAGCAGGGGCCATTACTATACTCCTAACTGACCGTAATTTAAACACCTCATTCTTCGATCCAGCAGGGGGAGGAGA
>BV3
CAATAAGGCTACTAATCCGAATTGAGCTTGGGCAACCCGGCTCTTTTTTAGGTAGAGACCAACTGTACAATACGGTTGTAACTGCACATGCTTTTCTTATAATTTTCTTTCTTGTCATACCCGTCTTTATTGGTGGGTTTGGAAACTGACTTGTCCCATTAATACTTGCTGCTCCAGACATGGCATTTCCCCGAATAAACAACATAAGTTTCTGACTTCTCCCTCCGGCCCTGATTCTTCTTCTGAGCTCCGCTGCAGTTGAAAAGGGCGTTGGTACAGGTTGAACAGTATACCCCCCCTTATCAAGAAACCTTGCACATGCGGGCCCATCTGTAGATTTGGCCATCTTTTCTCTCCACTTAGCCGGGATCTCATCTATTCTCGGAGCTATTAACTTTATTACTACCGTAATCAACATGCGGTCTAAAGGCCTTCGATTAGAACGAGTCCCTCTATTCGTGTGGGCAGTAAAGATTACTGCTATCCTTCTTCTTTTATCACTTCCTGTTTTAGCAGGAGCCATTACTATACTCCTAACTGACCGTAATTTAAACACCTCATTCTTCGATCCAGCAGGGGGAGGAGA
>BV4
CAATAAGGCTACTAATCCGAATTGAGCTTGGGCAACCCGGCTCTTTTTTAGGTAGAGACCAACTGTACAATACGGTTGTAACTGCACATGCTTTTCTTATAATTTTCTTTCTTGTCATACCCGTCTTTATTGGTGGGTTTGGAAACTGACTTGTCCCATTAATACTTGCTGCTCCAGACATGGCATTTCCCCGAATAAACAACATAAGTTTCTGACTTCTCCCTCCGGCCCTGATTCTTCTTCTGAGCTCCGCTGCAGTTGAAAAGGGCGTTGGTACAGGTTGAACAGTATACCCCCCCTTATCAAGAAACCTTGCACATGCGGGTCCATCTGTAGATTTGGCCATCTTTTCTCTCCACTTAGCCGGGATCTCATCTATTCTCGGAGCTATTAACTTTATTACTACCGTAATCAACATGCGGTCTAAAGGCCTTCGATTAGAACGAGTCCCTCTATTCGTGTGGGCAGTAAAGATTACTGCTATCCTTCTTCTTTTATCACTTCCTGTTTTAGCAGGAGCCATTACTATACTCCTAACTGACCGTAATTTAAACACCTCATTCTTCGATCCAGCAGGGGGAGGAGA
>BV5
CAATAAGGCTACTAATCCGAATTGAGCTTGGGCAACCCGGCTCTTTTTTAGGTAGAGACCAACTGTACAATACGGTTGTAACTGCACATGCTTTTCTTATAATTTTCTTTCTTGTCATACCCGTCTTTATTGGTGGGTTTGGAAACTGACTTGTCCCATTAATACTTGCTGCTCCAGACATGGCATTTCCCCGAATAAACAACATAAGTTTCTGACTTCTCCCTCCGGCCCTGATTCTTCTTCTGAGCTCCGCTGCAGTTGAAAAGGGCGTTGGTACAGGTTGAACAGTATACCCCCCCTTATCAAGAAACCTTGCACATGCGGGTCCATCTGTAGATTTGGCCATCTTTTCTCTCCACTTAGCCGGGATCTCATCTATTCTCGGAGCTATTAACTTTATTACTACCGTAATCAACATGCGGTCTAAAGGCCTTCGATTAGAACGAGTCCCTCTATTCGTGTGGGCAGTAAAGATTACTGCTATCCTTCTTCTTTTATCACTTCCTGTTTTAGCAGGAGCCATTACTATACTCCTAACTGACCGTAATTTAAACACCTCATTCTTCGATCCAGCAGGGGGAGGAGA
>BV6
CAATAAGGCTACTAATCCGAATTGAGCTTGGGCAACCCGGCTCTTTTTTAGGTAGAGACCAACTGTACAATACGGTTGTAACTGCACATGCTTTTCTTATAATTTTCTTTCTTGTCATACCCGTCTTTATTGGTGGGTTTGGAAACTGACTTGTCCCATTAATACTTGCTGCTCCAGACATGGCATTTCCCCGAATAAACAACATAAGTTTCTGACTTCTCCCTCCGGCCCTGATTCTTCTTCTGAGCTCCGCTGCAGTTGAAAAGGGCGTTGGTACAGGTTGAACAGTATACCCCCCCTTATCAAGAAACCTTGCACATGCGGGTCCATCTGTAGATTTGGCCATCTTTTCTCTCCACTTAGCCGGGATCTCATCTATTCTCGGAGCTATTAACTTTATTACTACCGTAATCAACATGCGGTCTAAAGGCCTTCGATTAGAACGAGTCCCTCTATTCGTGTGGGCAGTAAAGATTACTGCTATCCTTCTTCTTTTATCACTTCCTGTTTTAGCAGGAGCCATTACTATACTCCTAACTGACCGTAATTTAAACACCTCATTTTTCGATCCAGCAGGGGGAGGAGA
>BV7
CAATAAGGCTACTAATCCGAATTGAGCTTGGGCAACCCGGCTCTTTTTTAGGTAGAGACCAACTGTACAATACGGTTGTAACTGCACATGCTTTTCTTATAATTTTCTTTCTTGTCATACCCGTCTTTATTGGTGGGTTTGGGAACTGACTTGTCCCATTAATACTTGCTGCTCCAGACATGGCATTTCCCCGAATAAACAACATAAGTTTCTGACTTCTCCCTCCGGCCCTGATTCTTCTTCTAAGCTCCGCTGCAGTTGAAAAGGGCGTTGGTACAGGTTGAACAGTATACCCCCCCTTATCAAGAAACCTTGCACATGCGGGTCCATCTGTAGATTTGGCCATCTTTTCTCTCCACTTAGCCGGGATCTCATCTATTCTCGGGGCTATTAACTTTATTACTACCGTAATCAACATGCGATCTAAAGGCCTTCGATTAGAACGAGTACCTCTATTCGTGTGGGCAGTAAAGATTACTGCTATCCTTCTTCTTTTATCACTTCCTGTTTTAGCAGGGGCCATTACTATACTCCTAACTGACCGTAATTTAAACACCTCATTCTTCGATCCAGCAGGGGGAGGAGA
>BV8
CAATAAGGCTACTAATCCGAATTGAGCTTGGGCAACCCGGCTCTTTTTTAGGTAGAGACCAACTGTACAATACGGTTGTAACTGCACATGCTTTTCTTATAATTTTCTTTCTTGTCATACCCGTCTTTATTGGTGGGTTTGGAAACTGACTTGTCCCATTAATACTTGCTGCTCCAGACATGGCATTTCCCCGAATAAACAACATAAGTTTCTGACTTCTCCCTCCGGCCCTGATTCTTCTTCTGAGCTCCGCTGCAGTTGAAAAGGGCGTTGGTACAGGTTGAACAGTATACCCCCCCTTATCAAGAAACCTTGCACATGCGGGTCCATCTGTAGATTTGGCCATCTTTTCTCTCCACTTAGCCGGGATCTCATCTATTCTCGGAGCTATTAACTTTATTACTACCGTAATCAACATGCGATCTAAAGGCCTTCGATTAGAACGAGTACCTCTATTCGTGTGGGCAGTAAAGATTACTGCTATCCTTCTTCTTTTATCACTTCCTGTTTTAGCAGGAGCCATTACTATACTCCTAACTGACCGTAATTTAAACACCTCATTCTTCGATCCAGCAGGGGGAGGAGA
>BV9
CAATAAGGCTACTAATCCGAATTGAGCTTGGGCAACCCGGCTCTTTTTTAGGTAGAGACCAACTGTACAATACGGTTGTAACTGCACATGCTTTTCTTATAATTTTCTTTCTTGTCATACCCGTCTTTATTGGTGGGTTTGGAAACTGACTTGTCCCATTAATACTTGCTGCTCCAGACATGGCATTTCCCCGAATAAACAACATGAGTTTCTGACTTCTCCCTCCGGCCCTGATTCTTCTTCTGAGCTCCGCTGCAGTTGAAAAGGGCGTTGGTACAGGTTGAACAGTATACCCCCCCTTATCAAGAAACCTTGCACATGCGGGTCCATCTGTAGATTTGGCCATCTTTTCTCTCCACTTAGCCGGGATCTCATCTATTCTCGGAGCTATTAACTTTATTACTACCGTAATCAACATGCGATCTAAAGGCCTTCGATTAGAACGAGTACCTCTATTCGTGTGGGCAGTAAAGATTACTGCTATCCTTCTTCTTTTATCACTTCCTGTTTTAGCAGGAGCCATTACTATACTCCTAACTGACCGTAATTTAAACACCTCATTCTTCGATCCAGCAGGGGGAGGAGA
>BV10
CAATAAGGCTACTAATCCGAATTGAGCTTGGGCAACCCGGCTCTTTTTTAGGTAGAGACCAACTGTACAATACGGTTGTAACTGCACATGCTTTTCTTATAATTTTCTTTCTTGTCATACCCGTCTTTATTGGTGGGTTTGGAAACTGACTTGTTCCATTAATACTTGCTGCTCCAGACATGGCATTTCCCCGAATAAACAACATGAGTTTCTGACTTCTCCCTCCGGCCCTGATTCTTCTTCTGAGCTCCGCTGCAGTTGAAAAGGGCGTTGGTACAGGTTGAACAGTATACCCCCCCTTATCAAGAAACCTTGCACATGCGGGTCCATCTGTAGATTTGGCCATCTTTTCTCTCCACTTAGCCGGGATCTCATCTATTCTCGGAGCTATTAACTTTATTACTACCGTAATCAACATGCGGTCTAAAGGCCTTCGATTAGAACGAGTCCCTCTATTCGTGTGGGCAGTAAAGATTACTGCTATCCTTCTTCTTTTATCACTTCCTGTTTTAGCAGGAGCCATTACTATACTCCTAACTGACCGTAATTTAAACACCTCATTCTTCGATCCAGCAGGGGGAGGAGA
>BV11
CAATAAGGCTACTAATCCGAATTGAGCTTGGGCAACCCGGCTCTTTTTTAGGTAGAGACCAACTGTACAATACGGTTGTAACTGCACATGCTTTTCTTATAATTTTCTTTCTTGTCATACCCGTCTTTATTGGTGGGTTTGGAAACTGACTTGTCCCATTAATACTTGCTGCTCCAGACATGGCATTTCCCCGAATAAACAACATAAGTTTCTGACTTCTCCCTCCGGCCCTGATTCTTCTTCTGAGCTCCGCTGCAGTTGAAAAGGGCGTTGGTACAGGTTGAACAGTATACCCCCCCTTATCAAGAAACCTTGCACATGCGGGTCCATCTGTAGATTTGGCCATCTTTTCTCTCCACTTAGCCGGGATCTCATCTATTCTCGGAGCTATTAACTTTATTACTACCGTAATCAACATGCGGTCTAAAGGCCTTCGATTAGAACGAGTCCCTCTATTCGTGTGGGCAGTAAAGATTACTGCTATCCTTCTTCTTTTATCACTTCCTGTTTTAGCAGGAGCCATTACTATACTCCTAACTGACCGTAATTTAAACACCTCATTCTTCGATCCAGCAGGGGGAGGAGA
>BV12
CAATAAGGCTACTAATCCGAATTGAGCTTGGGCAACCCGGCTCTTTTTTAGGTAGAGACCAACTGTACAATACGGTTGTAACTGCACATGCTTTTCTTATAATTTTCTTTCTTGTCATACCCGTCTTTATTGGTGGGTTTGGAAACTGACTTGTCCCATTAATACTTGCTGCTCCAGACATGGCATTTCCCCGAATAAACAACATAAGTTTCTGACTTCTCCCTCCGGCCCTGATTCTTCTTCTGAGCTCCGCTGCAGTTGAAAAGGGCGTTGGTACAGGTTGAACAGTATACCCCCCCTTATCAAGAAACCTTGCACATGCGGGTCCATCTGTAGATTTGGCCATCTTTTCTCTCCACTTAGCCGGGATCTCATCTATTCTCGGAGCTATTAACTTTATTACTACCGTAATCAACATGCGGTCTAAAGGCCTTCGATTAGAACGAGTCCCTCTATTCGTGTGGGCAGTAAAGATTACTGCTATCCTTCTTCTTTTATCACTTCCTGTTTTAGCAGGAGCCATTACTATACTCCTAACTGACCGTAATTTAAACACCTCATTCTTCGATCCAGCAGGGGGAGGAGA
>BV13
CAATAAGGCTACTAATCCGAATTGAGCTTGGGCAACCCGGCTCTTTTTTAGGTAGAGACCAACTGTACAATACGGTTGTAACTGCACATGCTTTTCTTATAATTTTCTTTCTTGTCATACCCGTCTTTATTGGTGGGTTTGGAAACTGACTTGTCCCGTTAATACTTGCTGCTCCAGACATGGCATTTCCCCGAATAAACAACATAAGTTTCTGACTTCTCCCTCCGGCCCTGATTCTTCTTCTGAGCTCCGCTGCAGTTGAAAAGGGCGTTGGTACAGGTTGAACAGTATACCCCCCCTTATCAAGAAACCTTGCACATGCGGGTCCATCTGTAGATTTGGCCATCTTTTCTCTCCACTTAGCCGGGATCTCATCTATTCTCGGAGCTATTAACTTTATTACTACCGTAATCAACATGCGGTCTAAAGGCCTTCGATTAGAACGAGTCCCTCTATTCGTGTGGGCAGTAAAGATTACTGCTATCCTTCTTCTTTTATCACTTCCTGTTTTAGCAGGGGCCATTACTATACTCCTAACTGACCGTAATTTAAACACCTCATTCTTCGATCCAGCAGGGGGAGGAGA
>BV14
CAATAAGGCTACTAATCCGAATTGAGCTTGGGCAACCCGGCTCTTTTTTAGGTAGAGACCAACTGTACAATACGGTTGTAACTGCACATGCTTTTCTTATAATTTTCTTTCTTGTCATACCCGTCTTTATTGGTGGGTTTGGAAACTGACTTGTCCCATTAATACTTGCTGCTCCAGACATGGCATTTCCCCGAATAAACAACATAAGTTTCTGACTTCTCCCTCCGGCCCTGATTCTTCTTCTGAGCTCCGCTGCAGTTGAAAAGGGCGTTGGTACAGGTTGAACAGTATACCCCCCCTTATCAAGAAACCTTGCACATGCGGGTCCATCTGTAGATTTGGCCATCTTTTCTCTCCACTTAGCCGGGATCTCATCTATTCTCGGAGCTATTAACTTTATTACTACCGTAATCAACATGCGGTCTAAAGGCCTTCGATTAGAACGAGTCCCTCTATTCGTGTGGGCAGTAAAGATTACTGCTATCCTTCTTCTTTTATCACTTCCTGTTTTAGCAGGAGCCATTACTATACTCCTAACTGACCGTAATTTAAACACCTCATTCTTCGATCCAGCAGGGGGAGGAGA
>BV16
CAATAAGGCTACTAATCCGAATTGAGCTTGGGCAACCCGGCTCTTTTTTAGGTAGAGACCAACTGTACAATACGGTTGTAACTGCACATGCTTTTCTTATAATTTTCTTTCTTGTTATACCCGTCTTTATTGGTGGGTTTGGGAACTGACTTGTCCCATTAATACTTGCTGCTCCAGACATGGCATTTCCCCGAATAAACAACATAAGTTTCTGACTTCTCCCTCCGGCCCTGATTCTTCTTCTAAGCTCCGCTGCAGTTGAAAAGGGCGTTGGTACAGGTTGAACAGTATACCCCCCCTTATCAAGAAACCTTGCACATGCGGGTCCATCTGTAGATTTGGCCATCTTTTCTCTCCACTTAGCCGGGATCTCATCTATTCTCGGGGCTATTAACTTTATTACTACCGTAATCAACATGCGATCTAAAGGCCTTCGATTAGAACGAGTACCTCTATTCGTGTGGGCAGTAAAGATTACTGCTATCCTTCTTCTTTTATCACTTCCTGTTTTAGCAGGGGCCATTACTATACTCCTAACTGACCGTAATTTAAACACCTCATTCTTCGATCCAGCAGGGGGAGGAGA
>BV17
CAATAAGGCTACTAATCCGAATTGAGCTTGGGCAACCCGGCTCTTTTTTAGGTAGAGACCAACTGTACAATACGGTTGTAACTGCACATGCTTTTCTTATAATTTTCTTTCTTGTCATACCCGTCTTTATTGGTGGGTTTGGGAACTGACTTGTCCCATTAATACTTGCTGCTCCAGACATGGCATTTCCCCGAATAAACAACATAAGTTTCTGACTTCTCCCTCCGGCCCTGATTCTTCTTCTAAGCTCCGCTGCAGTTGAAAAGGGCGTTGGTACAGGTTGAACAGTATACCCCCCCTTATCAAGAAACCTTGCACATGCGGGTCCATCTGTAGATTTGGCCATCTTTTCTCTCCACTTAGCCGGGATCTCATCTATTCTCGGGGCTATTAACTTTATTACTACCGTAATCAACATGCGATCTAAAGGCCTTCGATTAGAACGAGTACCTCTATTCGTGTGGGCAGTAAAGATTACTGCTATCCTTCTTCTTTTATCACTTCCTGTTTTAGCAGGGGCCATTACTATACTCCTAACTGACCGTAATTTAAACACCTCATTCTTCGATCCAGCAGGGGGAGGAGA
>BV18
CAATAAGGCTACTAATCCGAATTGAGCTTGGGCAACCCGGCTCTTTTTTAGGTAGAGACCAACTGTACAATACGGTTGTAACTGCACATGCTTTTCTTATAATTTTCTTTCTTGTCATACCCGTCTTTATTGGTGGGTTTGGAAACTGACTTGTCCCATTAATACTTGCTGCTCCAGACATGGCATTTCCCCGAATAAACAACATAAGTTTCTGACTTCTCCCTCCGGCCCTGATTCTTCTTCTGAGCTCCGCTGCAGTTGAAAAGGGCGTTGGTACAGGTTGAACAGTATACCCCCCCTTATCAAGAAACCTTGCACATGCGGGTCCATCTGTAGATTTGGCCATCTTTTCTCTCCACTTAGCCGGGATCTCATCTATTCTCGGAGCTATTAACTTTATTACTACCGTAATCAACATGCGGTCTAAAGGCCTTCGATTAGAACGAGTCCCTCTATTCGTGTGGGCAGTAAAGATTACTGCTATCCTTCTTCTTTTATCACTTCCTGTTTTAGCAGGAGCCATTACTATACTCCTAACTGACCGTAATTTAAACACCTCATTCTTCGATCCAGCAGGGGGAGGAGA
>BV19
CAATAAGGCTACTAATCCGAATTGAGCTTGGGCAACCCGGCTCTTTTTTAGGTAGAGACCAACTGTACAATACGGTTGTAACTGCACATGCTTTTCTTATAATTTTCTTTCTTGTCATACCCGTCTTTATTGGTGGGTTTGGGAACTGACTTGTCCCATTAATACTTGCTGCTCCAGACATGGCATTTCCCCGAATAAACAACATAAGTTTCTGACTTCTCCCTCCGGCCCTGATTCTTCTTCTAAGCTCCGCTGCAGTTGAAAAGGGCGTTGGTACAGGTTGAACAGTATACCCCCCCTTATCAAGAAACCTTGCACATGCGGGTCCATCTGTAGATTTGGCCATCTTTTCTCTCCACTTAGCCGGGATCTCATCTATTCTCGGGGCTATTAACTTTATTACTACCGTAATCAACATGCGATCTAAAGGCCTTCGATTAGAACGAGTACCTCTATTCGTGTGGGCAGTAAAGATTACTGCTATCCTTCTTCTTTTATCACTTCCTGTTTTAGCAGGGGCCATTACTATACTCCTAACTGACCGTAATTTAAACACCTCATTCTTCGATCCAGCAGGGGGAGGAGA
>BV20
CAATAAGGCTACTAATCCGAATTGAGCTTGGGCAACCCGGCTCTTTTTTAGGTAGAGACCAACTGTACAATACGGTTGTAACTGCACATGCTTTTCTTATAATTTTCTTTCTTGTCATACCCGTCTTTATTGGTGGGTTTGGAAACTGACTTGTCCCGTTAATACTTGCTGCTCCAGACATGGCATTTCCCCGAATAAACAACATAAGTTTCTGACTTCTCCCTCCGGCCCTGATTCTTCTTCTGAGCTCCGCTGCAGTTGAAAAGGGCGTTGGTACAGGTTGAACAGTATACCCCCCCTTATCAAGAAACCTTGCACATGCGGGTCCATCTGTAGATTTGGCCATCTTTTCTCTCCACTTAGCCGGGATCTCATCTATTCTCGGAGCTATTAACTTTATTACTACCGTAATCAACATGCGGTCTAAAGGCCTTCGATTAGAACGAGTCCCTCTATTCGTGTGGGCAGTAAAGATTACTGCTATCCTTCTTCTTTTATCACTTCCTGTTTTAGCAGGGGCCATTACTATACTCCTAACTGACCGTAATTTAAACACCTCATTCTTCGATCCAGCAGGGGGAGGAGA
>BV25
CAATAAGGCTACTAATCCGAATTGAGCTTGGGCAACCCGGCTCTTTTTTAGGTAGAGACCAACTGTACAATACGGTTGTAACTGCACATGCTTTTCTTATAATTTTCTTTCTTGTCATACCCGTCTTTATTGGTGGGTTTGGAAACTGACTTGTCCCATTAATACTTGCTGCTCCAGACATGGCATTTCCCCGAATAAACAACATGAGTTTCTGACTTCTCCCTCCGGCCCTGATTCTTCTTCTGAGCTCCGCTGCAGTTGAAAAGGGCGTTGGTACAGGTTGAACAGTATACCCCCCCTTATCAAGAAACCTTGCACATGCGGGTCCATCTGTAGATTTGGCCATCTTTTCTCTCCACTTAGCCGGGATCTCATCTATTCTCGGAGCTATTAACTTTATTACTACCGTAATCAACATGCGATCTAAAGGCCTTCGATTAGAACGAGTACCTCTATTCGTGTGGGCAGTAAAGATTACTGCTATCCTTCTTCTTTTATCACTTCCTGTTTTAGCAGGAGCCATTACTATACTCCTAACTGACCGTAATTTAAACACCTCATTCTTCGATCCAGCAGGGGGAGGAGA
>BV26
CAATAAGGCTACTAATCCGAATTGAGCTTGGGCAACCCGGCTCTTTTTTAGGTAGAGACCAACTGTACAATACGGTTGTAACTGCACATGCTTTTCTTATAATTTTCTTTCTTGTCATACCCGTCTTTATTGGTGGGTTTGGAAACTGACTTGTCCCATTAATACTTGCTGCTCCAGACATGGCATTTCCCCGAATAAACAACATAAGTTTCTGACTTCTCCCTCCGGCCCTGATTCTTCTTCTGAGCTCCGCTGCAGTTGAAAAGGGCGTTGGTACAGGTTGAACAGTATACCCCCCCTTATCAAGAAACCTTGCACATGCGGGTCCATCTGTAGATTTGGCCATCTTTTCTCTCCACTTAGCCGGGATCTCATCTATTCTCGGAGCTATTAACTTTATTACTACCGTAATCAACATGCGGTCTAAAGGCCTTCGATTAGAACGAGTCCCTCTATTCGTGTGGGCAGTAAAGATTACTGCTATCCTTCTTCTTTTATCACTTCCTGTTTTAGCAGGAGCCATTACTATACTCCTAACTGACCGTAATTTAAACACCTCATTCTTCGATCCAGCAGGGGGAGGAGA
>BV27
CAATAAGGCTACTAATCCGAATTGAGCTTGGGCAACCCGGCTCTTTTTTAGGTAGAGACCAACTGTACAATACGGTTGTAACTGCACATGCTTTTCTTATAATTTTCTTTCTTGTCATACCCGTCTTTATTGGTGGGTTTGGGAACTGACTTGTCCCATTAATACTTGCTGCTCCAGACATGGCATTTCCCCGAATAAACAACATAAGTTTCTGACTTCTCCCTCCGGCCCTGATTCTTCTTCTAAGCTCCGCTGCAGTTGAAAAGGGCGTTGGTACAGGTTGAACAGTATACCCCCCCTTATCAAGAAACCTTGCACATGCGGGTCCATCTGTAGATTTGGCCATCTTTTCTCTCCACTTAGCCGGGATCTCATCTATTCTCGGGGCTATTAACTTTATTACTACCGTAATCAACATGCGATCTAAAGGCCTTCGATTAGAACGAGTACCTCTATTCGTGTGGGCAGTAAAGATTACTGCTATCCTTCTTCTTTTATCACTTCCTGTTTTAGCAGGGGCCATTACTATACTCCTAACTGACCGTAATTTAAACACCTCATTCTTCGATCCAGCAGGGGGAGGAGA
>MSM1
CAATAAGGCTACTAATCCGAATTGAGCTTGGGCAACCCGGCTCTTTTTTAGGTAGAGACCAACTGTACAATACGGTTGTAACTGCACATGCTTTTCTTATAATTTTCTTTCTTGTCATACCCGTCTTTATTGGTGGGTTTGGAAACTGACTTGTCCCATTAATACTTGCTGCTCCAGACATGGCATTTCCCCGAATAAACAACATAAGTTTCTGACTTCTCCCTCCGGCCCTGATTCTTCTTCTGAGCTCCGCTGCAGTTGAAAAGGGCGTTGGTACAGGTTGAACAGTATACCCCCCCTTATCAAGAAACCTTGCACATGCGGGTCCATCTGTAGATTTGGCCATCTTTTCTCTCCACTTAGCCGGGATCTCATCTATTCTCGGAGCTATTAACTTTATTACTACCGTAATCAACATGCGATCTAAAGGCCTTCGATTAGAACGAGTACCTCTATTCGTGTGGGCAGTAAAGATTACTGCTATCCTTCTTCTTTTATCACTTCCTGTTTTAGCAGGAGCCATTACTATACTCCTAACTGACCGTAATTTAAACACCTCATTCTTCGATCCAGCAGGGGGAGGAGA
>MSM3
CAATAAGGCTACTAATCCGAATTGAGCTTGGGCAACCCGGCTCTTTTTTAGGTAGAGACCAACTGTACAATACGGTTGTAACTGCACATGCTTTTCTTATGATTTTCTTTCTTGTCATACCCGTCTTTATTGGTGGGTTTGGGAACTGACTTGTCCCATTAATACTTGCTGCTCCAGACATGGCATTTCCCCGAATAAACAACATAAGTTTCTGACTTCTCCCTCCGGCCCTGATTCTTCTTCTAAGCTCCGCTGCAGTTGAAAAGGGCGTTGGTACAGGTTGAACAGTATACCCCCCCTTATCAAGAAACCTTGCACATGCGGGTCCATCTGTAGATTTGGCCATCTTTTCTCTCCACTTAGCCGGGATCTCATCTATTCTCGGGGCTATTAACTTTATTACTACCGTAATCAACATGCGATCTAAAGGCCTTCGATTAGAACGAGTACCTCTATTCGTGTGGGCAGTAAAGATTACTGCTATCCTTCTTCTTTTATCACTTCCTGTTTTAGCAGGGGCCATTACTATACTCCTAACTGACCGTAATTTAAACACCTCATTCTTCGATCCAGCAGGGGGAGGAGA
>MSM5
CAATAAGGCTACTAATCCGAATTGAGCTTGGGCAACCCGGCTCTTTTTTAGGTAGAGACCAACTGTACAATACGGTTGTAACTGCACATGCTTTTCTTATAATTTTCTTTCTTGTCATACCCGTCTTTATTGGTGGGTTTGGGAACTGACTTGTCCCATTAATACTTGCTGCTCCAGACATGGCATTTCCCCGAATAAACAACATAAGTTTCTGACTTCTCCCTCCGGCCCTGATTCTTCTTCTAAGCTCCGCTGCAGATGAAAAGGGCGTTGGTACAGGTTGAACAGTATACCCCCCCTTATCAAGAAACCTTGCACATGCGGGTCCATCTGTAGATTTGGCCATCTTTTCTCTCCACTTAGCCGGGATCTCATCTATTCTCGGGGCTATTAACTTTATTACTACCGTAATCAACATGCGATCTAAAGGCCTTCGATTAGAACGAGTACCTCTATTCGTGTGGGCAGTAAAGATTACTGCTATCCTTCTTCTTTTATCACTTCCTGTTTTAGCAGGGGCCATTACTATACTCCTAACTGACCGTAATTTAAACACCTCAATCTTCGATCCAGCAGGGGGAGGAGA
>MSM6
CAATAAGGCTACTAATCCGAATTGAGCTTGGGCAACCCGGCTCTTTTTTAGGTAGAGACCAACTGTACAATACGGTTGTAACTGCACATGCTTTTCTTATAATTTTCTTTCTTGTCATACCCGTCTTTATTGGTGGGTTTGGAAACTGACTTGTCCCATTAATACTTGCTGCTCCAGACATGGCATTTCCCCGAATAAACAACATAAGTTTCTGACTTCTCCCTCCGGCCCTGATTCTTCTTCTAAGCTCCGCTGCAGTTGAAAAGGGCGTTGGTACAGGTTGAACAGTATACCCCCCCTTATCAAGAAACCTTGCACATGCGGGTCCATCTGTGGATTTGGCCATCTTTTCTCTCCACTTAGCCGGGATCTCATCTATTCTCGGAGCTATTAACTTTATTACTACCGTAATCAACATGCGGTCTAAAGGCCTTCGATTAGAACGAGTCCCTCTATTCGTGTGGGCAGTAAAGATTACTGCTATCCTTCTTCTTTTATCACTTCCTGTTTTAGCAGGAGCCATTACTATACTCCTAACTGACCGTAATTTAAACACCTCATTCTTCGATCCAGCAGGGGGAGGAGA
>MSM7
CAATAAGGCTACTAATCCGAATTGAGCTTGGGCAACCCGGCTCTTTTTTAGGTAGAGACCAACTGTACAATACGGTTGTAACTGCACATGCTTTTCTTATAATTTTCTTTCTTGTCATACCCGTCTTTATTGGTGGGTTTGGAAACTGACTTGTCCCATTAATACTTGCTGCTCCAGACATGGCATTTCCCCGAATAAACAACATAAGTTTCTGACTTCTCCCTCCGGCCCTGATTCTTCTTCTGAGCTCCGCTGCAGTTGAAAAGGGCGTTGGTACAGGTTGAACAGTATACCCCCCCTTATCAAGAAACCTTGCACATGCGGGTCCATCTGTAGATTTGGCCATCTTTTCTCTCCACTTAGCCGGGATCTCATCTATTCTCGGAGCTATTAACTTTATTACTACCGTAATCAACATGCGGTCTAAAGGCCTTCGATTAGAACGAGTCCCTCTATTCGTGTGGGCAGTAAAGATTACTGCTATCCTTCTTCTTTTATCACTTCCTGTTTTAGCAGGAGCCATTACTATACTCCTAACTGACCGTAATTTAAACACCTCATTCTTCGATCCAGCAGGGGGAGGAGA
>MSM8
CAATAAGGCTACTAATCCGAATTGAGCTTGGGCAACCCGGCTCTTTTTTAGGAAGAGACCAACTGTACAATACGGTTGTAACTGCACATGCTTTTCTTATAATTTTCTTTCTTGTCATACCCGTCTTTATTGGTGGGTTTGGAAACTGACTTGTCCCATTAATACTTGCTGCTCCAGACATGGCATTTCCCCGAATAAACAACATAAGTTTCTGACTTCTCCCTCCGGCCCTGATTCTTCTTCTGAGCTCCGCTGCAGTTGAAAAGGGCGTTGGTACAGGTTGAACAGTATACCCCCCCTTATCAAGAAACCTTGCACATGCGGGTCCATCTGTAGATTTGGCCATCTTTTCTCTCCACTTAGCCGGGATCTCATCTATTCTCGGAGCTATTAACTTTATTACTACCGTAATCAACATGCGGTCTAAAGGCCTTCGATTAGAACGAGTCCCTCTATTCGTGTGGGCAGTAAAGATTACTGCTATCCTTCTTCTTTTATCACTTCCTGTTTTAGCAGGAGCCATTACTATACTCCTAACTGACCGTAATTTAAACACCTCATTCTTCGATCCAGCAGGGGGAGGAGA
>MSM9
CAATAAGGCTACTAATCCGAATTGAGCTTGGGCAACCCGGCTCTTTTTTAGGTAGAGACCAACTGTACAATACGGTTGTAACTGCACATGCTTTTCTTATAATTTTCTTTCTTGTCATACCCGTCTTTATTGGTGGGTTTGGAAACTGACTTGTCCCATTAATACTTGCTGCTCCAGACATGGCATTTCCCCGAATAAACAACATAAGTTTCTGACTTCTCCCTCCGGCCCTGATTCTTCTTCTGAGCTCCGCTGCAGTTGAAAAGGGCGTTGGTACAGGTTGAACAGTATACCCCCCCTTATCAAGAAACCTTGCACATGCGGGTCCATCTGTAGATTTGGCCATCTTTTCTCTCCACTTAGCCGGGATCTCATCTATTCTCGGAGCTATTAACTTTATTACTACCGTAATCAACATGCGGTCTAAAGGCCTTCGATTAGAACGAGTCCCTCTATTCGTGTGGGCAGTAAAGATTACTGCTATCCTTCTTCTTTTATCACTTCCTGTTTTAGCAGGAGCCATTACTATACTCCTAACTGACCGTAATTTAAACACCTCATTCTTCGATCCAGCAGGGGGAGGAGA
>MSM11
CAATAAGGCTACTAATCCGGATTGAGCTTGGGCAACCCGGCTCTTTTTTAGGTAGAGACCAACTGTACAATACGGTTGTAACTGCACATGCTTTTCTTATAATTTTCTTTCTTGTCATACCCGTCTTTATTGGTGGGTTTGGGAACTGACTTGTCCCATTAATACTTGCTGCTCCAGACATGGCATTTCCCCGAATAAACAACATAAGTTTCTGACTTCTCCCTCCGGCCCTGATTCTTCTTCTAAGCTCCGCTGCAGTTGAAAAGGGCGTTGGTACAGGTTGAACAGTATACCCCCCCTTATCAAGAAACCTTGCACATGCGGGCCCATCTGTAGATTTGGCCATCTTTTCTCTCCACTTAGCCGGGATCTCATCTATTCTCGGGGCTATTAACTTTATTACTACCGTAATCAACATGCGATCTAAAGGCCTTCGATTAGAACGAGTACCTCTATTCGTGTGGGCAGTAAAGATTACTGCTATCCTTCTTCTTTTATCACTTCCTGTTTTAGCAGGGGCCATTACTATACTCCTAACTGACCGTAATTTAAACACCTCATTCTTCGATCCAGCAGGGGGAGGAGA
>MSM12
CAATAAGGCTACTAATCCGAATTGAGCTTGGGCAACCCGGCTCTTTTTTAGGTAGAGACCAACTGTACAATACGGTTGTAACTGCACATGCTTTTCTTATAATTTTCTTTCTTGTCATACCCGTCTTTATTGGTGGGTTTGGAAACTGACTTGTCCCATTAATACTTGCTGCTCCAGACATGGCATTTCCCCGAATAAACAACATAAGTTTCTGACTTCTCCCTCCGGCCCTGATTCTTCTTCTGAGCTCCGCTGCAGTTGAAAAGGGCGTTGGTACAGGTTGAACAGTATACCCCCCCTTATCAAGAAACCTTGCACATGCGGGTCCATCTGTAGATTTGGCCATCTTTTCTCTCCACTTAGCCGGGATCTCATCTATTCTCGGAGCTATTAACTTTATTACTACCGTAATCAACATGCGGTCTAAAGGCCTTCGATTAGAACGAGTCCCTCTATTCGTGTGGGCAGTAAAGATTACTGCTATCCTTCTTCTTTTATCACTTCCTGTTTTAGCAGGAGCCATTACTATACTCCTAACTGACCGTAATTTAAACACCTCATTCTTCGATCCAGCAGGGGGAGGAGA
>MSM13
CAATAAGGCTACTAATCCGAATTGAGCTTGGGCAACCCGGCTCTTTTTTAGGTAGAGACCAACTGTACAATACGGTTGTAACTGCACATGCTTTTCTTATAATTTTCTTTCTTGTCATACCCGTCTTTATTGGTGGGTTTGGAAACTGACTTGTCCCATTAATACTTGCTGCTCCAGACATGGCATTTCCCCGAATAAACAACATAAGTTTCTGACTTCTCCCTCCGGCCCTGATTCTTCTTCTGAGCTCCGCTGCAGTTGAAAAGGGCGTTGGTACAGGTTGAACAGTATACCCCCCCTTATCAAGAAACCTTGCACATGCGGGTCCATCTGTAGATTTGGCCATCTTTTCTCTCCACTTAGCCGGGATCTCATCTATTCTCGGAGCTATTAACTTTATTACTACCGTAATCAACATGCGGTCTAAAGGCCTTCGATTAGAACGAGTCCCTCTATTCGTGTGGGCAGTAAAGATTACTGCTATCCTTCTTCTTTTATCACTTCCTGTTTTAGCAGGAGCCATTACTATACTCCTAACTGACCGTAATTTAAACACCTCATTCTTCGATCCAGCAGGGGGAGGAGA
>MSM14
CAATAAGGCTACTAATCCGAATTGAGCTTGGGCAACCCGGCTCTTTTTTAGGTAGAGACCAACTGTACAATACGGTTGTAACTGCACATGCTTTTCTTATAATTTTCTTTCTTGTCATACCCGTCTTTATTGGTGGGTTTGGGAACTGACTTGTCCCATTAATACTTGCTGCTCCAGACATGGCATTTCCCCGAATAAACAACATAAGTTTCTGACTTCTCCCTCCGGCCCTGATTCTTCTTCTAAGCTCCGCTGCAGTTGAAAAGGGCGTTGGTACAGGTTGAACAGTATACCCCCCCTTATCAAGAAACCTTGCACATGCGGGTCCATCTGTAGATTTGGCCATCTTTTCTCTCCACTTAGCCGGGATCTCATCTATTCTCGGGGCTATTAACTTTATTACTACCGTAATCAACATGCGATCTAAAGGCCTTCGATTAGAACGAGTACCTCTATTCGTGTGGGCAGTAAAGATTACTGCTATCCTTCTTCTTTTATCACTTCCTGTTTTAGCAGGGGCCATTACTATACTCCTAACTGACCGTAATTTAAACACCTCATTCTTCGATCCAGCAGGGGGAGGAGA
>MSM18
CAATAAGGCTACTAATCCGAATTGAGCTTGGGCAACCCGGCTCTTTTTTAGGTAGAGACCAACTGTACAATACGGTTGTAACTGCACATGCTTTTCTTATAATTTTCTTTCTTGTCATACCCGTCTTTATTGGTGGGTTTGGAAACTGACTTGTCCCATTAATACTTGCTGCTCCAGACATGGCATTTCCCCGAATAAACAACATAAGTTTCTGACTTCTCCCTCCGGCCCTGATTCTTCTTCTGAGCTCCGCTGCAGTTGAAAAGGGCGTTGGTACAGGTTGAACAGTATACCCCCCCTTATCAAGAAACCTTGCACATGCGGGTCCATCTGTAGATTTGGCCATCTTTTCTCTCCACTTAGCCGGGATCTCATCTATTCTCGGAGCTATTAACTTTATTACTACCGTAATCAACATGCGGTCTAAAGGCCTTCGATTAGAACGAGTCCCTCTATTCGTGTGGGCAGTAAAGATTACTGCTATCCTTCTTCTTTTATCACTTCCTGTTTTAGCAGGAGCCATTACTATACTCCTAACTGACCGTAATTTAAACACCTCATTCTTCGATCCAGCAGGGGGAGGAGA
>MSM19
CAATAAGGCTACTAATCCGAATTGAGCTTGGGCAACCCGGCTCTTTTTTAGGTAGAGACCAACTGTACAATACGGTTGTAACTGCACATGCTTTTCTTATAATTTTCTTTCTTGTCATACCCGTCTTTATTGGTGGGTTTGGAAACTGACTTGTCCCATTAATACTTGCTGCTCCAGACATGGCATTTCCCCGAATAAACAACATAAGTTTCTGACTTCTCCCTCCGGCCCTGATTCTTCTTCTGAGCTCCGCTGCAGTTGAAAAGGGCGTTGGTACAGGTTGAACAGTATACCCCCCCTTATCAAGAAACCTTGCACATGCGGGTCCATCTGTAGATTTGGCCATCTTTTCTCTCCACTTAGCCGGGATCTCATCTATTCTCGGAGCTATTAACTTTATTACTACCGTAATCAACATGCGATCTAAAGGCCTTCGATTAGAACGAGTACCCCTATTCGTGTGGGCAGTAAAAATTACTGCTATCCTTCTTCTTTTATCACTTCCTGTTTTAGCAGGAGCCATTACTATACTCCTAACTGACCGTAATTTAAACACCTCATTCTTCGATCCAGCAGGGGGAGGAGA
>MSM20
CAATAAGGCTACTAATCCGAATTGAGCTTGGGCAACCCGGCTCTTTTTTAGGTAGAGACCAACTGTACAATACGGTTGTAACTGCACATGCTTTTCTTATAATTTTCTTTCTTGTCATACCCGTCTTTATTGGTGGGTTTGGAAACTGACTTGTCCCATTAATACTTGCTGCTCCAGACATGGCATTTCCCCGAATAAACAACATAAGTTTCTGACTTCTCCCTCCGGCCCTGATTCTTCTTCTGAGCTCCGCTGCGGTTGAAAAGGGCGTTGGTACAGGTTGAACAGTATACCCCCCCTTATCAAGAAACCTTGCACATGCGGGTCCATCTGTAGATTTGGCCATCTTTTCTCTCCACTTAGCCGGGATCTCATCTATTCTCGGAGCTATTAACTTTATTACTACCGTAATCAACATGCGGTCTAAAGGCCTTCGATTAGAACGAGTCCCTCTATTCGTGTGGGCAGTAAAGATTACTGCTATCCTTCTTCTTTTATCACTTCCTGTTTTAGCAGGAGCCATTACTATACTCCTAACTGACCGTAATTTAAACACCTCATTCTTCGATCCAGCAGGGGGAGGAGA
>MSM21
CAATAAGGCTACTAATCCGAATTGAGCTTGGGCAACCCGGCTCTTTTTTAGGTAGAGACCAACTGTACAATACGGTTGTAACTGCACATGCTTTTCTTATAATTTTCTTTCTTGTCATACCCGTCTTTATTGGTGGGTTTGGAAACTGACTTGTCCCATTAATACTTGCTGCTCCAGACATGGCATTTCCCCGAATAAACAACATAAGTTTCTGACTTCTCCCTCCGGCCCTGATTCTTCTTCTGAGCTCCGCTGCAGTTGAAAAGGGCGTTGGTACAGGTTGAACAGTATACCCCCCCTTATCAAGAAACCTTGCACATGCGGGTCCATCTGTAGATTTGGCCATCTTTTCTCTCCACTTAGCCGGGATCTCATCTATTCTCGGAGCTATTAACTTTATTACTACCGTAATCAACATACGGTCTAAAGGCCTTCGATTAGAACGAGTCCCTCTATTCGTATGGGCAGTAAAGATTACTGCTATCCTTCTTCTTTTATCACTTCCTGTTTTAGCAGGAGCCATTACTATACTCCTAACTGACCGTAATTTAAACACCTCATTCTTCGATCCAGCAGGGGGAGGAGA
>WH1
CAATAAGGCTACTAATCCGAATTGAGCTTGGGCAACCCGGCTCTTTTTTAGGTAGAGACCAACTGTACAATACGGTTGTAACTGCACATGCTTTTCTTATAATTTTCTTTCTTGTCATACCCGTCTTTATTGGTGGGTTTGGAAACTGACTTGTCCCATTAATACTTGCTGCTCCAGACATGGCATTTCCCCGAATAAACAACATAAGTTTCTGACTTCTCCCTCCGGCCCTGATTCTTCTTCTGAGCTCCGCTGCAGTTGAAAAGGGCGTTGGTACAGGTTGAACAGTGTACCCCCCCTTATCAAGAAACCTTGCACATGCGGGTCCATCTGTAGATTTGGCCATCTTTTCTCTCCACTTAGCCGGGATCTCATCTATTCTCGGAGCTATTAACTTTATTACTACCGTAATCAACATGCGGTCTAAAGGCCTTCGATTAGAACGAGTCCCTCTATTCGTGTGGGCAGTAAAGATTACTGCTATCCTTCTTCTTTTATCACTTCCTGTTTTAGCAGGAGCCATTACTATACTCCTAACTGACCGTAATTTAAACACCTCATTCTTCGATCCAGCAGGGGGAGGAGA
>WH2
CAATAAGGCTACTAATCCGAATTGAGCTTGGGCAACCCGGCTCTTTTTTAGGTAGAGACCAACTGTACAATACGGTTGTAACTGCACATGCTTTTCTTATAATTTTCTTTCTTGTCATACCCGTCTTTATTGGTGGGTTTGGAAACTGACTTGTCCCATTAATACTTGCTGCTCCAGACATGGCATTTCCCCGAATAAACAACATAAGTTTCTGACTTCTCCCTCCGGCCCTGATTCTTCTTCTGAGCTCCGCTGCAGTTGAAAAGGGCGTTGGTACAGGTTGAACAGTATACCCCCCCTTATCAAGAAACCTTGCACATGCGGGTCCATCTGTAGATTTGGCCATCTTTTCTCTCCACTTAGCCGGGATCTCATCTATTCTCGGAGCTATTAACTTTATTACTACCGTAATCAACATGCGGTCTAAAGGCCTTCGATTAGAACGAGTCCCTCTATTCGTGTGGGCAGTAAAGATTACTGCTATCCTTCTTCTTTTATCACTTCCTGTTTTAGCAGGAGCCATTACTATACTCCTAACTGACCGTAATTTAAACACCTCATTCTTCGATCCAGCAGGGGGAGGAGA
>WH4
CAATAAGGCTACTAATCCGAATTGAGCTTGGGCAACCCGGCTCTTTTTTAGGTAGAGACCAACTGTACAATACGGTTGTAACTGCACATGCTTTTCTTATAATTTTCTTTCTTGTCATACCCGTCTTTATTGGTGGGTTTGGAAACTGACTTGTCCCATTAATACTTGCTGCTCCAGACATGGCATTTCCCCGAATAAACAACATAAGTTTCTGACTTCTCCCTCCGGCCCTGATTCTTCTTCTGAGCTCCGCTGCAGTTGAAAAGGGCGTTGGTACAGGTTGAACAGTATACCCCCCCTTATCAAGAAACCTTGCACATGCGGGTCCATCTGTAGATTTGGCCATCTTTTCTCTCCACTTAGCCGGGATCTCATCTATTCTCGGAGCTATTAACTTTATTACTACCGTAATCAACATGCGGTCTAAAGGCCTTCGATTAGAACGAGTCCCTCTATTCGTGTGGGCAGTAAAGATTACTGCTATCCTTCTTCTTTTATCACTTCCTGTTTTAGCAGGAGCCATTACTATACTCCTAACTGACCGTAATTTAAACACCTCATTCTTCGATCCAGCAGGGGGAGGAGA
>WH5
CAATAAGGCTACTAATCCGAATTGAGCTTGGGCAACCCGGCTCTTTTTTAGGTAGAGACCAACTGTACAATACGGTTGTAACTGCACATGCTTTTCTTATAATTTTCTTTCTTGTCATACCCGTCTTTATTGGTGGGTTTGGGAACTGACTTGTCCCATTAATACTTGCTGCTCCAGACATGGCATTTCCCCGAATAAACAACATAAGTTTCTGACTTCTCCCTCCGGCCCTGATTCTTCTTCTAAGCTCCGCTGCAGTTGAAAAGGGCGTTGGTACAGGTTGAACAGTATACCCCCCCTTATCAAGAAACCTTGCACATGCGGGTCCATCTGTAGATTTGGCCATCTTTTCTCTCCACTTAGCCGGGATCTCATCTATTCTCGGGGCTATTAACTTTATTACTACCGTAATCAACATGCGATCTAAAGGCCTTCGATTAGAACGAGTACCTCTATTCGTGTGGGCAGTAAAGATTACTGCTATCCTTCTTCTTTTATCACTTCCTGTTTTAGCAGGGTCCATTACTATACTCCTAACTGACCGTAATTTAAACACCTCATTCTTCGATCCAGCAGGGGGAGGAGA
>WH6
CAATAAGGCTACTAATCCGAATTGAGCTTGGGCAACCCGGCTCTTTTTTAGGTAGAGACCAACTGTACAATACGGTTGTAACTGCACATGCTTTTCTTATAATTTTCTTTCTTGTCATACCCGTCTTTATTGGTGGGTTTGGAAACTGACTTGTCCCATTAATACTTGCTGCTCCAGACATGGCATTTCCCCGAATAAACAACATAAGTTTCTGACTTCTCCCTCCGGCCCTGATTCTTCTTCTGAGCTCCGCTGCAGTTGAAAAGGGCGTTGGTACAGGTTGAACAGTATACCCCCCCTTATCAAGAAACCTTGCACATGCGGGTCCATCTGTAGATTTGGCCATCTTTTCTCTCCACTTAGCCGGGATCTCATCTATTCTCGGAGCTATTAACTTTATTACTACCGTAATCAACATGCGGTCTAAAGGCCTTCGATTAGAACGAGTCCCTCTATTCGTGTGGGCAGTAAAGATTACTGCTATCCTTCTTCTTTTATCACTTCCTGTTTTAGCAGGAGCCATTACTATACTCCTAACTGACCGTAATTTAAACACCTCATTCTTCGATCCAGCAGGGGGAGGAGA
>WH7
CAATAAGGCTACTAATCCGAATTGAGCTTGGGCAACCCGGCTCTTTTTTAGGTAGAGACCAACTGTACAATACGGTTGTAACTGCACATGCTTTTCTTATAATTTTCTTTCTTGTCATACCCGTCTTTATTGGTGGGTTTGGAAACTGACTTGTCCCATTAATACTTGCTGCTCCAGACATGGCATTTCCCCGAATAAACAACATAAGTTTCTGACTTCTCCCTCCGGCCCTGATTCTTCTTCTGAGCTCCGCTGCAGTTGAAAAGGGCGTTGGTACAGGTTGAACAGTATACCCCCCCTTATCAAGAAACCTTGCACATGCGGGTCCATCTGTAGATTTGGCCATCTTTTCTCTCCACTTAGCCGGGATCTCATCTATTCTCGGAGCTATTAACTTTATTACTACCGTAATCAACATGCGGTCTAAAGGCCTTCGATTAGAACGAGTCCCTCTATTCGTGTGGGCAGTAAAGATTACTGCTATCCTTCTTCTTTTATCACTTCCTGTTTTAGCAGGAGCCATTACTATACTCCTAACTGACCGTAATTTAAACACCTCATTCTTCGATCCAGCAGGGGGAGGAGA
>WH8
CAATAAGGCTACTAATCCGAATTGAGCTTGGGCAACCCGGCTCTTTTTTAGGTAGAGACCAACTGTACAATACGGTTGTAACTGCACATGCTTTTCTTATAATTTTCTTTCTTGTCATACCCGTCTTTATTGGTGGGTTTGGAAACTGACTTGTCCCATTAATACTTGCTGCTCCAGACATGGCATTTCCCCGAATAAACAACATAAGTTTCTGACTTCTCCCTCCGGCCCTGATTCTTCTTCTGAGCTCCGCTGCAGTTGAAAAGGGCGTTGGTACAGGTTGAACAGTATACCCCCCCTTATCAAGAAACCTTGCACATGCGGGTCCATCTGTAGATTTGGCCATCTTTTCTCTCCACTTAGCCGGGATCTCATCTATTCTCGGAGCTATTAACTTTATTACTACCGTAATCAACATGCGGTCTAAAGGCCTTCGATTAGAACGAGTCCCTCTATTCGTGTGGGCAGTAAAGATTACTGCTATCCTTCTTCTTTTATCACTTCCTGTTTTAGCAGGAGCCATTACTATACTCCTAACTGACCGTAATTTAAACACCTCATTCTTCGATCCAGCAGGGGGAGGAGA
>WH10
CAATAAGGCTACTAATCCGAATTGAGCTTGGGCAACCCGGCTCTTTTTTAGGTAGAGACCAACTGTACAATACGGTTGTAACTGCACATGCTTTTCTTATAATTTTCTTTCTTGTCATACCCGTCTTTATTGGTGGGTTTGGAAACTGACTTGTCCCATTAATACTTGCTGCTCCAGACATGGCATTTCCCCGAATAAACAACATAAGTTTCTGACTTCTCCCTCCGGCCCTGATTCTTCTTCTGAGCTCCGCTGCAGTTGAAAAGGGCGTTGGTACAGGTTGAACAGTATACCCCCCCTTATCAAGAAACCTTGCACATGCGGGTCCATCTGTAGATTTGGCCATCTTTTCTCTCCACTTAGCCGGGATCTCATCTATTCTCGGAGCTATTAACTTTATTACTACCGTAATCAACATGCGGTCTAAAGGCCTTCGATTAGAACGAGTCCCTCTATTCGTGTGGGCAGTAAAGATTACTGCTATCCTTCTTCTTTTATCACTTCCTGTTTTAGCAGGAGCCATTACTATACTCCTAACTGACCGTAATTTAAACACCTCATTCTTCGATCCAGCAGGGGGAGGAGA
>WH11
CAATAAGGCTACTAATCCGAATTGAGCTTGGGCAACCCGGCTCTTTTTTAGGTAGAGACCAACTGTACAATACGGTTGTAACTGCACATGCTTTTCTTATAATTTTCTTTCTTGTCATACCCGTCTTTATTGGTGGGTTTGGAAACTGACTTGTCCCATTAATACTTGCTGCTCCAGACATGGCATTTCCCCGAATAAACAACATAAGTTTCTGACTTCTCCCTCCGGCCCTGATTCTTCTTCTGAGCTCCGCTGCAGTTGAAAAGGGCGTTGGTACAGGTTGAACAGTATACCCCCCCTTATCAAGAAACCTTGCACATGCGGGTCCATCTGTAGATTTGGCCATCTTTTCTCTCCACTTAGCCGGGATCTCATCTATTCTCGGAGCTATTAACTTTATTACTACCGTAATCAACATGCGGTCTAAAGGCCTTCGATTAGAACGAGTCCCTCTATTCGTGTGGGCAGTAAAGATTACTGCTATCCTTCTTCTTTTATCACTTCCTGTTTTAGCAGGAGCCATTACTATACTCCTAACTGACCGTAATTTAAACACCTCATTCTTCGATCCAGCAGGGGGAGGAGA
>WH12
CAATAAGGCTACTAATCCGAATTGAGCTTGGGCAACCCGGCTCTTTTTTAGGTAGAGACCAACTGTACAATACGGTTGTAACTGCACATGCTTTTCTTATAATTTTCTTTCTTGTCATACCCGTCTTTATTGGTGGGTTTGGGAACTGACTTGTCCCATTAATACTTGCTGCTCCAGACATGGCATTTCCCCGAATAAACAACATAAGTTTCTGACTTCTCCCTCCGGCCCTGATTCTTCTTCTAAGCTCCGCTGCAGTTGAAAAGGGCGTTGGTACAGGTTGAACAGTATACCCCCCCTTATCAAGAAACCTTGCACATGCGGGTCCATCTGTAGATTTGGCCATCTTTTCTCTCCACTTAGCCGGGATCTCATCTATTCTCGGGGCTATTAACTTTATTACTACCGTAATCAACATGCGATCTAAAGGCCTTCGATTAGAACGAGTACCTCTATTCGTGTGGGCAGTAAAAATTACTGCTATCCTTCTTCTTTTATCACTTCCTGTTTTAGCAGGGGCCATTACTATACTCCTAACTGACCGTAATTTAAACACCTCATTCTTCGATCCAGCAGGGGGAGGAGA
>WH14
CAATAAGGCTACTAATCCGAATTGAGCTTGGGCAACCCGGCTCTTTTTTAGGTAGAGACCAACTGTACAATACGGTTGTAACTGCACATGCTTTTCTTATAATTTTCTTTCTTGTCATACCCGTCTTTATTGGTGGGTTTGGAAACTGACTTGTCCCATTAATACTTGCTGCTCCAGACATGGCATTTCCCCGAATAAACAACATAAGTTTCTGACTTCTCCCTCCGGCCCTGATTCTTCTTCTGAGCTCCGCTGCAGTTGAAAAGGGCGTTGGTACAGGTTGAACAGTATACCCCCCCTTATCAAGAAACCTTGCACATGCGGGTCCATCTGTAGATTTGGCCATCTTTTCTCTCCACTTAGCCGGGATCTCATCTATTCTCGGAGCTATTAACTTTATTACTACCGTAATCAACATGCGGTCTAAAGGCCTTCGATTAGAACGAGTCCCTCTATTCGTGTGGGCAGTAAAGATTACTGCTATCCTTCTTCTTTTATCACTTCCTGTTTTAGCAGGAGCCATTACTATACTCCTAACTGACCGTAATTTAAACACCTCATTCTTCGATCCAGCAGGGGGAGGAGA
>WH17
CAATAAGGCTACTAATCCGAATTGAGCTTGGGCAACCCGGCTCTTTTTTAGGTAGAGACCAACTGTACAATACGGTTGTAACTGCACATGCTTTTCTTATAATTTTCTTTCTTGTCATACCCGTCTTTATTGGTGGGTTTGGAAACTGACTTGTCCCATTAATACTTGCTGCTCCAGACATGGCATTTCCCCGAATAAACAACATAAGTTTCTGACTTCTCCCTCCGGCCCTGATTCTTCTTCTGAGCTCCGCTGCAGTTGAAAAGGGCGTTGGTACAGGTTGAACAGTATACCCCCCCTTATCAAGAAACCTTGCACATGCGGGTCCATCTGTAGATTTGGCCATCTTTTCTCTCCACTTAGCCGGGATCTCATCTATTCTCGGAGCTATTAACTTTATTACTACCGTAATCAACATGCGGTCTAAAGGCCTTCGATTAGAACGAGTCCCTCTATTCGTGTGGGCAGTAAAGATTACTGCTATCCTTCTTCTTTTATCACTTCCTGTTTTAGCAGGAGCCATTACTATACTCCTAACTGACCGTAATTTAAACACCTCATTCTTCGATCCAGCAGGGGGAGGAGA
>WH18
CAATAAGGCTACTAATCCGAATTGAGCTTGGGCAACCCGGCTCTTTTTTAGGTAGAGACCAACTGTACAATACGGTTGTAACTGCACATGCTTTTCTTATAATTTTCTTTCTTGTCATACCCGTCTTTATTGGTGGGTTTGGAAACTGACTTGTCCCATTAATACTTGCTGCTCCAGACATGGCATTTCCCCGAATAAACAACATAAGTTTCTGACTTCTCCCTCCGGCCCTGATTCTTCTTCTGAGCTCCGCTGCAGTTGAAAAGGGCGTTGGTACAGGTTGAACAGTATACCCCCCCTTATCAAGAAACCTTGCACATGCGGGTCCATCTGTAGATTTGGCCATCTTTTCTCTCCACTTAGCCGGGATCTCATCTATTCTCGGAGCTATTAACTTTATTACTACCGTAATCAACATGCGGTCTAAAGGCCTTCGATTAGAACGAGTCCCTCTATTCGTGTGGGCAGTAAAGATTACTGCTATCCTTCTTCTTTTATCACTTCCTGTTTTAGCAGGAGCCATTACTATACTCCTAACTGACCGTAATTTAAACACCTCATTCTTCGATCCAGCAGGGGGAGGAGA
>WH19
CAATAAGGCTACTAATCCGAATTGAGCTTGGGCAACCCGGCTCTTTTTTAGGTAGAGACCAACTGTACAATACGGTTGTAACTGCACATGCTTTTCTTATAATTTTCTTTCTTGTCATACCCGTCTTTATTGGTGGGTTTGGAAACTGACTTGTCCCATTAATACTTGCTGCTCCAGACATGGCATTTCCCCGAATAAACAACATAAGTTTCTGACTTCTCCCTCCGGCCCTGATTCTTCTTCTAAGCTCCGCTGCAGTTGAAAAGGGCGTTGGTACAGGTTGAACAGTATACCCCCCCTTATCAAGAAACCTTGCACATGCGGGTCCATCTGTAGATTTGGCCATCTTTTCTCTCCACTTAGCCGGGATCTCATCTATTCTCGGAGCTATTAACTTTATTACTACCGTAATCAACATGCGATCTAAAGGCCTTCGATTAGAACGAGTACCTCTATTCGTGTGGGCAGTAAAGATTACTGCTATCCTTCTTCTTTTATCACTTCCTGTTTTAGCAGGGGCCATTACTATACTCCTAACTGACCGTAATTTAAACACCTCATTCTTCGATCCAGCAGGGGGAGGAGA
>WH20
CAATAAGGCTACTAATCCGAATTGAGCTTGGGCAACCCGGCTCTTTTTTAGGTAGAGACCAACTGTACAATACGGTTGTAACTGCACATGCTTTTCTTATAATTTTCTTTCTTGTCATACCCGTCTTTATTGGTGGGTTTGGAAACTGACTTGTCCCATTAATACTTGCTGCTCCAGACATGGCATTTCCCCGAATAAACAACATAAGTTTCTGACTTCTCCCTCCGGCCCTGATTCTTCTTCTGAGCTCCGCTGCAGTTGAAAAGGGCGTTGGTACAGGTTGAACAGTATACCCCCCCTTATCAAGAAACCTTGCACATGCGGGTCCATCTGTAGATTTGGCCATCTTTTCTCTCCACTTAGCCGGGATCTCATCTATTCTCGGAGCTATTAACTTTATTACTACCGTAATCAACATGCGGTCTAAAGGCCTTCGATTAGAACGAGTCCCTCTATTCGTGTGGGCAGTAAAGATTACTGCTATCCTTCTTCTTTTATCACTTCCTGTTTTAGCAGGAGCCATTACTATACTCCTAACTGACCGTAATTTAAACACCTCATTCTTCGATCCAGCAGGGGGAGGAGA
>WH21
CAATAAGGCTACTAATCCGAATTGAGCTTGGGCAACCCGGCTCTTTTTTAGGTAGAGACCAACTGTACAATACGGTTGTAACTGCACATGCTTTTCTTATAATTTTCTTTCTTGTCATACCCGTCTTTATTGGTGGGTTTGGAAACTGACTTGTCCCATTAATACTTGCTGCTCCAGACATGGCATTTCCCCGAATAAACAACATAAGTTTCTGACTTCTCCCTCCGGCCCTGATTCTTCTTCTGAGCTCCGCTGCAGTTGAAAAGGGCGTTGGTACAGGTTGAACAGTATACCCCCCCTTATCAAGAAACCTTGCACATGCGGGTCCATCTGTAGATTTGGCCATCTTTTCTCTCCACTTAGCCGGGATCTCATCTATTCTCGGAGCTATTAACTTTATTACTACCGTAATCAACATGCGGTCTAAAGGCCTTCGATTAGAACGAGTCCCTCTATTCGTGTGGGCAGTAAAGATTACTGCTATCCTTCTTCTTTTATCACTTCCTGTTTTAGCAGGAGCCATTACTATACTCCTAACTGACCGTAATTTAAACACCTCATTCTTCGATCCAGCAGGGGGAGGAGA
>WH23
CAATAAGGCTACTAATCCGAATTGAGCTTGGGCAACCCGGCTCTTTTTTAGGTAGAGACCAACTGTACAATACGGTTGTAACTGCACATGCTTTTCTTATAATTTTCTTTCTTGTCATACCCGTCTTTATTGGTGGGTTTGGAAACTGACTTGTCCCATTAATACTTGCTGCTCCAGACATGGCATTTCCCCGAATAAACAACATAAGTTTCTGACTTCTCCCTCCGGCCCTGATTCTTCTTCTAAGCTCCGCTGCAGTTGAAAAGGGCGTTGGTACAGGTTGAACAGTATACCCCCCCTTATCAAGAAACCTTGCACATGCGGGTCCATCTGTAGATTTGGCCATCTTTTCTCTCCACTTAGCCGGGATCTCATCTATTCTCGGAGCTATTAACTTTATTACTACCGTAATCAACATGCGATCTAAAGGCCTTCGATTAGAACGAGTACCTCTATTCGTGTGGGCAGTAAAGATTACTGCTATCCTTCTTCTTTTATCACTTCCTGTTTTAGCAGGGGCCATTACTATACTCCTAACTGACCGTAATTTAAACACCTCATTCTTCGATCCAGCAGGGGGAGGAGA
>WH24
CAATAAGGCTACTAATCCGAATTGAGCTTGGGCAACCCGGCTCTTTTTTAGGTAGAGACCAACTGTACAATACGGTTGTAACTGCACATGCTTTTCTTATAATTTTCTTTCTTGTCATACCCGTCTTTATTGGTGGGTTTGGGAACTGACTTGTCCCATTAATACTTGCTGCTCCAGACATGGCATTTCCCCGAATAAACAACATAAGTTTCTGACTTCTCCCTCCGGCCCTGATTCTTCTTCTAAGCTCCGCTGCAGTTGAAAAGGGCGTTGGTACAGGTTGAACAGTATACCCCCCCTTATCAAGAAACCTTGCACATGCGGGTCCATCTGTAGATTTGGCCATCTTTTCTCTCCACTTAGCCGGGATCTCATCTATTCTCGGGGCTATTAACTTTATTACTACCGTAATCAACATGCGATCTAAAGGCCTTCGATTAGAACGAGTACCTCTATTCGTGTGGGCAGTAAAGATTACTGCTATCCTTCTTCTTTTATCACTTCCTGTTTTAGCAGGGGCCATTACTATACTCCTAACTGACCGTAATTTAAACACCTCATTCTTCGATCCAGCAGGGGGAGGAGA
>WH25
CAATAAGGCTACTAATCCGAATTGAGCTTGGGCAACCCGGCTCTTTTTTAGGTAGAGACCAACTGTACAATACGGTTGTAACTGCACATGCTTTTCTTATAATTTTCTTTCTTGTCATACCCGTCTTTATTGGTGGGTTTGGAAACTGACTTGTCCCATTAATACTTGCTGCTCCAGACATGGCATTTCCCCGAATAAACAACATAAGTTTCTGACTTCTCCCTCCGGCCCTGATTCTTCTTCTAAGCTCCGCTGCAGTTGAAAAGGGCGTTGGTACAGGTTGAACAGTATACCCCCCCTTATCAAGAAACCTTGCACATGCGGGTCCATCTGTAGATTTGGCCATCTTTTCTCTCCACTTAGCCGGGATCTCATCTATTCTCGGAGCTATTAACTTTATTACTACCGTAATCAACATGCGATCTAAAGGCCTTCGATTAGAACGAGTACCTCTATTCGTGTGGGCAGTAAAGATTACTGCTATCCTTCTTCTTTTATCACTTCCTGTTTTAGCAGGGGCCATTACTATACTCCTAACTGACCGTAATTTAAACACCTCATTCTTCGATCCAGCAGGGGGAGGAGA
>WH_LV2
CAATAAGGCTACTAATCCGAATTGAGCTTGGGCAACCCGGCTCTTTTTTAGGTAGAGACCAACTGTACAATACGGTTGTAACTGCACATGCTTTTCTTATAATTTTCTTTCTTGTCATACCCGTCTTTATTGGTGGGTTTGGAAACTGACTTGTCCCATTAATACTTGCTGCTCCAGACATGGCATTTCCCCGAATAAACAACATAAGTTTCTGACTTCTCCCTCCGGCCCTGATTCTTCTTCTGAGCTCCGCTGCAGTTGAAAAGGGCGTTGGTACAGGTTGAACAGTATACCCCCCCTTATCAAGAAACCTTGCACATGCGGGTCCATCTGTAGATTTGGCCATCTTTTCTCTCCACTTAGCCGGGATCTCATCTATTCTCGGAGCTATTAACTTTATTACTACCGTAATCAACATGCGGTCTAAAGGCCTTCGATTAGAACGAGTCCCTCTATTCGTGTGGGCAGTAAAGATTACTGCTATCCTTCTTCTTTTATCACTTCCTGTTTTAGCAGGAGCCATTACTATACTCCTAACTGACCGTAATTTAAACACCTCATTCTTCGATCCAGCAGGGGGAGGAGA
>WH_LV3
CAATAAGGCTACTAATCCGAATTGAGCTTGGGCAACCCGGCTCTTTTTTAGGTAGAGACCAACTGTACAATACGGTTGTAACTGCACATGCTTTTCTTATAATTTTCTTTCTTGTCATACCCGTCTTTATTGGTGGGTTTGGAAACTGACTTGTCCCATTAATACTTGCTGCTCCAGACATGGCATTTCCCCGAATAAACAACATAAGTTTCTGACTTCTCCCTCCGGCCCTGATTCTTCTTCTAAGCTCCGCTGCAGTTGAAAAGGGCGTTGGTACAGGTTGAACAGTATACCCCCCCTTATCAAGAAACCTTGCACATGCGGGTCCATCTGTAGATTTGGCCATCTTTTCTCTCCACTTAGCCGGGATCTCATCTATTCTCGGAGCTATTAACTTTATTACTACCGTAATCAACATGCGATCTAAAGGCCTTCGATTAGAACGAGTACCTCTATTCGTGTGGGCAGTAAAGATTACTGCTATCCTTCTTCTTTTATCACTTCCTGTTTTAGCAGGGGCCATTACTATACTCCTAACTGACCGTAATTTAAACACCTCATTCTTCGATCCAGCAGGGGGAGGAGA
>WH_LV4
CAATAAGGCTACTAATCCGAATTGAGCTTGGACAACCCGGCTCTTTTTTAGGTAGAGACCAACTGTACAATACGGTTGTAACTGCACATGCTTTTCTTATAATTTTCTTTCTTGTCATACCCGTCTTTATTGGTGGGTTTGGAAACTGACTTGTCCCATTAATACTTGCTGCTCCAGACATGGCATTTCCCCGAATAAACAACATAAGTTTCTGACTTCTCCCTCCGGCCCTGATTCTTCTTCTGAGCTCCGCTGCAGTTGAAAAGGGCGTTGGTACAGGTTGAACAGTATACCCCCCCTTATCAAGAAACCTTGCACATGCGGGTCCATCTGTAGATTTGGCCATCTTTTCTCTCCACTTAGCCGGGATCTCATCTATTCTCGGAGCTATTAACTTTATTACTACCGTAATCAACATGCGGTCTAAAGGCCTTCGATTAGAACGAGTCCCTCTATTCGTGTGGGCAGTAAAGATTACTGCTATCCTTCTTCTTTTATCACTTCCTGTTTTAGCAGGAGCCATTACTATACTCCTAACTGACCGTAATTTAAACACCTCATTCTTCGATCCAGCAGGGGGAGGAGA
>WH_LV6
CAATAAGGCTACTAATCCGAATTGAGCTTGGGCAACCCGGCTCTTTTTTAGGTAGAGACCAACTGTACAATACGGTTGTAACTGCACATGCTTTTCTTATAATTTTCTTTCTTGTCATACCCGTCTTTATTGGTGGGTTTGGAAACTGACTTGTCCCATTAATACTTGCTGCTCCAGACATGGCATTTCCCCGAATAAACAACATAAGTTTCTGGCTTCTCCCTCCGGCCCTGATTCTTCTTCTGAGCTCCGCTGCAGTTGAAAAGGGCGTTGGTACAGGTTGAACAGTATACCCCCCCTTATCAAGAAACCTTGCACATGCGGGTCCATCTGTAGATTTGGCCATCTTTTCTCTCCACTTAGCCGGGATCTCATCTATTCTCGGAGCTATTAACTTTATTACTACCGTAATCAACATGCGGTCTAAAGGCCTTCGATTAGAACGAGTCCCTCTATTCGTGTGGGCAGTAAAGATTACTGCTATCCTTCTTCTTTTATCACTTCCTGTTTTAGCAGGAGCCATTACTATACTCCTAACTGACCGTAATTTAAACACCTCATTCTTCGATCCAGCAGGGGGAGGAGA
>WH_LV7
CAATAAGGCTACTAATCCGAATTGAGCTTGGGCAACCCGGCTCTTTTTTAGGTAGAGACCAACTGTACAATACGGTTGTAACTGCACATGCTTTTCTTATAATTTTCTTTCTTGTCATACCCGTCTTTATTGGTGGGTTTGGAAACTGACTTGTCCCATTAATACTTGCTGCTCCAGACATGGCATTTCCCCGAATAAACAACATAAGTTTCTGACTTCTCCCTCCGGCCCTGATTCTTCTTCTGAGCTCCGCTGCAGTTGAAAAGGGCGTTGGTACAGGTTGAACAGTATACCCCCCCTTATCAAGAAACCTTGCACATGCGGGTCCATCTGTAGATTTGGCCATCTTTTCTCTCCACTTAGCCGGGATCTCATCTATTCTCGGAGCTATTAACTTTATTACTACCGTAATCAACATGCGGTCTAAAGGCCTTCGATTAGAACGAGTCCCTCTATTCGTGTGGGCAGTAAAGATTACTGCTATCCTTCTTCTTTTATCACTTCCTGTTTTAGCAGGAGCCATTACTATACTCCTAACTGACCGTAATTTAAACACCTCATTCTTCGATCCAGCAGGGGGAGGAGA
>WH_LV8
CAATAAGGCTACTAATCCGAATTGAGCTTGGGCAACCCGGCTCTTTTTTAGGTAGAGACCAACTGTACAATACGGTTGTAACTGCACATGCTTTTCTTATAATTTTCTTTCTTGTCATACCCGTCTTTATTGGTGGGTTTGGAAACTGACTTGTCCCATTAATACTTGCTGCTCCAGACATGGCATTTCCCCGAATAAACAACATAAGTTTCTGACTTCTCCCTCCGGCCCTGATTCTTCTTCTGAGCTCCGCTGCAGTTGAAAAGGGCGTTGGTACAGGTTGAACAGTATACCCCCCCTTATCAAGAAACCTTGCACATGCGGGTCCATCTGTAGATTTGGCCATCTTTTCTCTCCACTTAGCCGGGATCTCATCTATTCTCGGAGCTATTAACTTTATTACTACCGTAATCAACATGCGGTCTAAAGGCCTTCGATTAGAACGAGTCCCTCTATTCGTGTGGGCAGTAAAGATTACTGCTATCCTTCTTCTTTTATCACTTCCTGTTTTAGCAGGAGCCATTACTATACTCCTAACTGACCGTAATTTAAACACCTCATTCTTCGATCCAGCAGGGGGAGGAGA
>WH_LV9
CAATAAGGCTACTAATCCGAATTGAGCTTGGGCAACCCGGCTCTTTTTTAGGTAGAGACCAACTGTACAATACGGTTGTAACTGCACATGCTTTTCTTATAATTTTCTTTCTTGTCATACCCGTCTTTATTGGTGGGTTTGGGAACTGACTTGTCCCATTAATACTTGCTGCTCCAGACATGGCATTTCCCCGAATAAACAACATAAGTTTCTGACTTCTCCCTCCGGCCCTGATTCTTCTTCTAAGCTCCGCTGCAGTTGAAAAGGGCGTTGGTACAGGTTGAACAGTATACCCCCCCTTATCAAGAAACCTTGCACATGCGGGTCCATCTGTAGATTTGGCCATCTTTTCTCTCCACTTAGCCGGGATCTCATCTATTCTCGGGGCTATTAACTTTATTACTACCGTAATCAACATGCGATCTAAAGGCCTTCGATTAGAACGAGTACCTCTATTCGTGTGGGCAGTAAAGATTACTGCTATCCTTCTTCTTTTATCACTTCCTGTTTTAGCAGGGGCCATTACTATACTCCTAACTGACCGTAATTTAAACACCTCATTCTTCGATCCAGCAGGGGGAGGAGA
>WH_LV10
CAATAAGGCTACTAATCCGAATTGAGCTTGGGCAACCCGGCTCTTTTTTAGGTAGAGACCAACTGTACAATACGGTTGTAACTGCACATGCTTTTCTTATAATTTTCTTTCTTGTCATACCCGTCTTTATTGGTGGGTTTGGAAACTGACTTGTCCCATTAATACTTGCTGCTCCAGACATGGCATTTCCCCGAATAAACAACATAAGTTTCTGACTTCTCCCTCCGGCCCTGATTCTTCTTCTGAGCTCCGCTGCAGTTGAAAAGGGCGTTGGTACAGGTTGAACAGTATACCCCCCCTTATCAAGAAACCTTGCACATGCGGGTCCATCTGTAGATTTGGCCATCTTTTCTCTCCACTTAGCCGGGATCTCATCTATTCTCGGAGCTATTAACTTTATTACTACCGTAATCAACATGCGGTCTAAAGGCCTTCGATTAGAACGAGTCCCTCTATTCGTGTGGGCAGTAAAGATTACTGCTATCCTTCTTCTTTTATCACTTCCTGTTTTAGCAGGAGCCATTACTATACTCCTAACTGACCGTAATTTAAACACCTCATTTTTCGATCCAGCAGGGGGAGGAGA
>WH_LV11
CAATAAGGCTACTAATCCGAATTGAGCTTGGGCAACCCGGCTCTTTTTTAGGTAGAGACCAACTGTACAATACGGTTGTAACTGCACATGCTTTTCTTATAATTTTCTTTCTTGTCATACCCGTCTTTATTGGTGGGTTTGGGAACTGACTTGTCCCATTAATACTTGCTGCTCCAGACATGGCATTTCCCCGAATAAACAACATAAGTTTCTGACTTCTCCCTCCGGCCCTGATTCTTCTTCTAAGCTCCGCTGCAGTTGAAAAGGGCGTTGGTACAGGTTGAACAGTATACCCCCCCTTATCAAGAAACCTTGCACATGCGGGTCCATCTGTAGATTTGGCCATCTTTTCTCTCCACTTAGCCGGGATCTCATCTATTCTCGGGGCTATTAACTTTATTACTACCGTAATCAACATGCGATCTAAAGGCCTTCGATTAGAACGAGTACCTCTATTCGTGTGGGCAGTAAAGATTACTGCTATCCTTCTTCTTTTATCACTTCCTGTTTTAGCAGGGGCCATTACTATACTCCTAACTGACCGTAATTTAAACACCTCATTCTTCGATCCAGCAGGGGGAGGAGA
>WH_LV12
CAATAAGGCTACTAATCCGAATTGAGCTTGGGCAACCCGGCTCTTTTTTAGGTAGAGACCAACTGTACAATACGGTTGTAACTGCACATGCTTTTCTTATAATTTTCTTTCTTGTCATACCCGTCTTTATCGGTGGGTTTGGGAACTGACTTGTCCCATTAATACTTGCTGCTCCAGACATGGCATTTCCCCGAATAAACAACATAAGTTTCTGACTTCTCCCTCCGGCCCTGATTCTTCTTCTAAGCTCCGCTGCAGTTGAAAAGGGCGTTGGTACAGGTTGAACAGTATACCCCCCCTTATCAAGAAACCTTGCACATGCGGGTCCATCTGTAGATTTGGCCATCTTTTCTCTCCACTTAGCCGGGATCTCATCTATTCTCGGGGCTATTAACTTTATTACTACCGTAATCAACATGCGATCTAAAGGCCTTCGATTAGAACGAGTGCCTCTATTCGTGTGGGCAGTAAAGATTACTGCTATCCTTCTTCTTTTATCACTTCCTGTTTTAGCAGGGGCCATTACTATACTCCTAACTGACCGTAATTTAAACACCTCATTCTTCGATCCAGCAGGGGGAGGAGA
>WH_LV13
CAATAAGGCTACTAATCCGAATTGAGCTTGGGCAACCCGGCTCTTTTTTAGGTAGAGACCAACTGTACAATACGGTTGTAACTGCACATGCTTTTCTTATAATTTTCTTTCTTGTCATACCCGTCTTTATTGGTGGGTTTGGAAACTGACTTGTCCCATTAATACTTGCTGCTCCAGACATGGCATTTCCCCGAATAAACAACATAAGTTTCTGACTTCTCCCTCCGGCCCTGATTCTTCTTCTGAGCTCCGCTGCAGTTGAAAAGGGCGTTGGTACAGGTTGAACAGTATACCCCCCCTTATCAAGAAACCTTGCACATGCGGGTCCATCTGTAGATTTGGCCATCTTTTCTCTCCACTTAGCCGGGATCTCATCTATTCTCGGAGCTATTAACTTTATTACTACCGTAATCAACATGCGGTCTAAAGGCCTTCGATTAGAACGAGTCCCTCTATTCGTGTGGGCAGTAAAGATTACTGCTATCCTTCTTCTTTTATCACTTCCTGTTTTAGCAGGAGCCATTACTATACTCCTAACTGACCGTAATTTAAACACCTCATTCTTCGATCCAGCAGGGGGAGGAGA
>WH_LV14
CAATAAGGCTACTAATCCGAATTGAGCTTGGGCAACCCGGCTCTTTTTTAGGTAGAGACCAACTGTACAATACGGTTGTAACTGCACATGCTTTTCTTATAATTTTCTTTCTTGTCATACCCGTCTTTATTGGTGGGTTTGGAAACTGACTTGTCCCATTAATACTTGCTGCTCCAGACATGGCATTTCCCCGAATAAACAACATAAGTTTCTGACTTCTCCCTCCGGCCCTGATTCTTCTTCTGAGCTCCGCTGCAGTTGAAAAGGGCGTTGGTACAGGTTGAACAGTATACCCCCCCTTATCAAGAAACCTTGCACATGCGGGTCCATCTGTAGATTTGGCCATCTTTTCTCTCCACTTAGCCGGGATCTCATCTATTCTCGGAGCTATTAACTTTATCACTACCGTAATCAACATGCGGTCTAAAGGCCTTCGATTAGAACGAGTCCCTCTATTCGTGTGGGCAGTAAAGATTACTGCTATCCTTCTTCTTTTATCACTTCCTGTTTTAGCAGGAGCCATTACTATACTCCTAACTGACCGTAATTTAAACACCTCATTCTTCGATCCAGCAGGGGGAGGAGA
>WH_LV15
CAATAAGGCTACTAATCCGAATTGAGCTTGGGCAACCCGGCTCTTTTTTAGGTAGAGACCAACTGTACAATACGGTTGTAACTGCACATGCTTTTCTTATAATTTTCTTTCTTGTCATACCCGTCTTTATTGGTGGGTTTGGAAACTGACTTGTCCCATTAATACTTGCTGCTCCAGACATGGCATTTCCCCGAATAAACAACATAAGTTTCTGACTTCTCCCTCCGGCCCTGATTCTTCTTCTGAGCTCCGCTGCAGTTGAAAAGGGCGTTGGTACAGGTTGAACAGTATACCCCCCCTTATCAAGAAACCTTGCACATGCGGGTCCATCTGTAGATTTGGCCATCTTTTCTCTCCACTTAGCCGGGATCTCATCTATTCTCGGAGCTATTAACTTTATTACTACCGTAATCAACATGCGGTCTAAAGGCCTTCGATTAGAACGAGTCCCTCTATTCGTGTGGGCAGTAAAGATTACTGCTATCCTTCTTCTTTTATCACTTCCTGTTTTAGCAGGAGCCATTACTATACTCCTAACTGACCGTAATTTAAACACCTCATTCTTCGATCCAGCAGGGGGAGGAGA
>WH_LV18
CAATAAGGCTACTAATCCGAATTGAGCTTGGGCAACCCGGCTCTTTTTTAGGTAGAGACCAACTGTACAATACGGTTGTAACTGCACATGCTTTTCTTATAATTTTCTTTCTTGTCATACCCGTCTTTATTGGTGGGTTTGGAAACTGACTTGTCCCATTAATACTTGCTGCTCCAGACATGGCATTTCCCCGAATAAACAACATAAGTTTCTGACTTCTCCCTCCGGCCCTGATTCTTCTTCTGAGCTCCGCTGCAGTTGAAAAGGGCGTTGGTACAGGTTGAACAGTATACCCCCCCTTATCAAGAAACCTTGCACATGCGGGTCCATCTGTAGATTTGGCCATCTTTTCTCTCCACTTAGCCGGAATCTCATCTATTCTCGGAGCTATTAACTTTATTACTACCGTAATCAACATGCGGTCTAAAGGCCTTCGATTAGAACGAGTCCCTCTATTCGTGTGGGCAGTAAAGATTACTGCTATCCTTCTTCTTTTATCACTTCCTGTTTTAGCAGGAGCCATTACTATACTCCTAACTGACCGTAATTTAAACACCTCATTCTTCGATCCAGCAGGGGGAGGAGA
>WH_LV19
CAATAAGGCTACTAATCCGAATTGAGCTTGGGCAACCCGGCTCTTTTTTAGGTAGAGACCAACTGTACAATACGGTTGTAACTGCACATGCTTTTCTTATAATTTTCTTTCTTGTCATACCCGTCTTTATTGGTGGGTTTGGAAACTGACTTGTCCCATTAATACTTGCTGCTCCAGACATGGCATTTCCCCGAATAAACAACATAAGTTTCTGACTTCTCCCTCCGGCCCTGATTCTTCTTCTAAGCTCCGCTGCAGTTGAAAAGGGCGTTGGTACAGGTTGAACAGTATACCCCCCCTTATCAAGAAACCTTGCACATGCGGGTCCATCTGTAGATTTGGCCATCTTTTCTCTCCACTTAGCCGGGATCTCATCTATTCTCGGAGCTATTAACTTTATTACTACCGTAATCAACATGCGATCTAAAGGCCTTCGATTAGAACGAGTACCTCTATTCGTGTGGGCAGTAAAGATTACTGCTATCCTTCTTCTTTTATCACTTCCTGTTTTAGCAGGGGCCATTACTATACTCCTAACTGACCGTAATTTAAACACCTCATTCTTCGATCCAGCAGGGGGAGGAGA
>WH_LV20
CAATAAGGCTACTAATCCGAATTGAGCTTGGGCAACCCGGCTCTTTTTTAGGTAGAGACCAACTGTACAATACGGTTGTAACTGCACATGCTTTTCTTATAATTTTCTTTCTTGTCATACCCGTCTTTATTGGTGGGTTTGGAAACTGACTTGTCCCATTAATACTTGCTGCTCCAGACATGGCATTTCCCCGAATAAACAACATAAGTTTCTGACTTCTCCCTCCGGCCCTGATTCTTCTTCTGAGCTCCGCTGCAGTTGAAAAGGGCGTTGGTACAGGTTGAACAGTATACCCCCCCTTATCAAGAAACCTTGCACATGCGGGCCCATCTGTAGATTTGGCCATCTTTTCTCTCCACTTAGCCGGGATCTCATCTATTCTCGGAGCTATTAACTTTATTACTACCGTAATCAACATGCGGTCTAAAGGCCTTCGATTAGAACGAGTCCCTCTATTCGTGTGGGCAGTAAAGATTACTGCTATCCTTCTTCTTTTATCACTTCCTGTTTTAGCAGGAGCCATTACTATACTCCTAACTGACCGTAATTTAAACACCTCATTCTTCGATCCAGCAGGGGGAGGAGA
>WH_LV21
CAATAAGGCTACTAATCCGAATTGAGCTTGGGCAACCCGGCTCTTTTTTAGGTAGAGACCAACTGTACAATACGGTTGTAACTGCACATGCTTTTCTTATAATTTTCTTTCTTGTCATACCCGTCTTTATTGGTGGGTTTGGGAACTGACTTGTCCCATTAATACTTGCTGCTCCAGACATGGCATTTCCCCGAATAAACAACATAAGTTTCTGACTTCTCCCTCCGGCCCTGATTCTTCTTCTAAGCTCCGCTGCAGTTGAAAAGGGCGTTGGTACAGGTTGAACAGTATACCCCCCCTTATCAAGAAACCTTGCACATGCGGGTCCATCTGTAGATTTGGCCATCTTTTCTCTCCACTTAGCCGGGATCTCATCTATTCTCGGGGCTATTAACTTTATTACTACCGTAATCAACATGCGATCTAAAGGCCTTCGATTAGAACGAGTACCTCTATTCGTGTGGGCAGTAAAGATTACTGCTATCCTTCTTCTTTTATCACTTCCTGTTTTAGCAGGGGCCATTACTATACTCCTAACTGACCGTAATTTAAACACCTCATTCTTCGATCCAGCAGGGGGAGGAGA
>WH_LV22
CAATAAGGCTACTAATCCGAATTGAGCTTGGGCAACCCGGCTCTTTTTTAGGTAGAGACCAACTGTACAATACGGTTGTAACTGCACATGCTTTTCTTATAATTTTCTTTCTTGTCATACCCGTCTTTATTGGTGGGTTTGGAAACTGACTTGTCCCATTAATACTTGCTGCTCCAGACATGGCATTTCCCCGAATAAACAACATAAGTTTCTGACTTCTCCCTCCGGCCCTGATTCTTCTTCTGAGCTCCGCTGCAGTTGAAAAGGGCGTTGGTACAGGTTGAACAGTATACCCCCCCTTATCAAGAAACCTTGCACATGCGGGTCCATCTGTAGATTTGGCCATCTTTTCTCTCCACTTAGCCGGGATCTCATCTATTCTCGGAGCTATTAACTTTATTACTACCGTAATCAACATGCGGTCTAAAGGCCTTCGATTAGAACGAGTCCCTCTATTCGTGTGGGCAGTAAAGATTACTGCTATCCTTCTTCTTTTATCACTTCCTGTTTTAGCAGGAGCCATTACTATACTCCTAACTGACCGTAATTTAAACACCTCATTCTTCGATCCAGCAGGGGGAGGAGA
>WH_LV23
CAATAAGGCTACTAATCCGAATTGAGCTTGGGCAACCCGGCTCTTTTTTAGGTAGAGACCAACTGTACAATACGGTTGTAACTGCACATGCTTTTCTTATAATTTTCTTTCTTGTCATACCCGTCTTTATTGGTGGGTTTGGAAACTGACTTGTCCCATTAATACTTGCTGCTCCAGACATGGCATTTCCCCGAATAAACAACATAAGTTTCTGACTTCTCCCTCCGGCCCTGATTCTTCTTCTGAGCTCCGCTGCAGTTGAAAAGGGCGTTGGTACAGGTTGAACAGTATACCCCCCCTTATCAAGAAACCTTGCACATGCGGGTCCATCTGTAGATTTGGCCATCTTTTCTCTCCACTTAGCCGGGATCTCATCTATTCTCGGAGCTATTAACTTTATTACTACCGTAATCAACATGCGGTCTAAAGGCCTTCGATTAGAACGAGTCCCTCTATTCGTGTGGGCAGTAAAGATTACTGCTATCCTTCTTCTTTTATCACTTCCTGTTTTAGCAGGAGCCATTACTATACTCCTAACTGACCGTAATTTAAACACCTCATTCTTCGATCCAGCAGGGGGAGGAGA
>WH_LV24
CAATAAGGCTACTAATCCGAATTGAGCTTGGGCAACCCGGCTCTTTTTTAGGTAGAGACCAACTGTACAATACGGTTGTAACTGCACATGCTTTTCTTATAATTTTCTTTCTTGTCATACCCGTCTTTATTGGTGGGTTTGGAAACTGACTTGTCCCATTAATACTTGCTGCTCCAGACATGGCATTTCCCCGAATAAACAACATAAGTTTCTGACTTCTCCCTCCGGCCCTGATTCTTCTTCTGAGCTCCGCTGCAGTTGAAAAGGGCGTTGGTACAGGTTGAACAGTATACCCCCCCTTATCAAGAAACCTTGCACATGCGGGTCCATCTGTAGATTTGGCCATCTTTTCTCTCCACTTAGCCGGGATCTCATCTATTCTCGGAGCTATTAACTTTATTACTACCGTAATCAACATGCGGTCTAAAGGCCTTCGATTAGAACGAGTCCCTCTATTCGTGTGGGCAGTAAAGATTACTGCTATCCTTCTTCTTTTATCACTTCCTGTTTTAGCAGGAGCCATTACTATACTCCTAACTGACCGTAATTTAAACACCTCATTCTTCGATCCAGCAGGGGGAGGAGA
>WH_LV25
CAATAAGGCTACTAATCCGAATTGAGCTTGGGCAACCCGGCTCTTTTTTAGGTAGAGACCAACTGTACAATACGGTTGTAACTGCACATGCTTTTCTTATAATTTTCTTTCTTGTCATACCCGTCTTTATTGGTGGGTTTGGAAACTGACTTGTCCCATTAATACTTGCTGCTCCAGACATGGCATTTCCCCGAATAAACAACATAAGTTTCTGACTTCTCCCTCCGGCCCTGATTCTTCTTCTAAGCTCCGCTGCAGTTGAAAAGGGCGTTGGTACAGGTTGAACAGTATACCCCCCCTTATCAAGAAACCTTGCACATGCGGGTCCATCTGTAGATTTGGCCATCTTTTCTCTCCACTTAGCCGGGATCTCATCTATTCTCGGAGCTATTAACTTTATTACTACCGTAATCAACATGCGATCTAAAGGCCTTCGATTAGAACGAGTACCTCTATTCGTGTGGGCAGTAAAGATTACTGCTATCCTTCTTCTTTTATCACTTCCTGTTTTAGCAGGGGCCATTACTATACTCCTAACTGACCGTAATTTAAACACCTCATTCTTCGATCCAGCAGGGGGAGGAGA
>WH_CWB1
CAATAAGGCTACTAATCCGAATTGAGCTTGGGCAACCCGGCTCTTTTTTAGGTAGAGACCAACTGTACAATACGGTTGTAACTGCACATGCTTTTCTTATAATTTTCTTTCTTGTCATACCCGTCTTTATTGGTGGGTTTGGGAACTGACTTGTCCCATTAATACTTGCTGCTCCAGACATGGCATTTCCCCGAATAAACAACATAAGTTTCTGACTTCTCCCTCCGGCCCTGATTCTTCTTCTAAGCTCCGCTGCAGTTGAAAAGGGCGTTGGTACAGGTTGAACAGTATACCCCCCCTTATCAAGAAACCTTGCACATGCGGGTCCATCTGTAGATTTGGCCATCTTTTCTCTCCACTTAGCCGGGATCTCATCTATTCTCGGGGCTATTAACTTTATTACTACCGTAATCAACATGCGATCTAAAGGCCTTCGATTAGAACGAGTACCTCTATTCGTGTGGGCAGTAAAGATTACTGCTATCCTTCTTCTTTTATCACTTCCTGTTTTAGCAGGGGCCATTACTATACTCCTAACTGACCGTAATTTAAACACCTCATTCTTCGATCCAGCAGGGGGAGGAGA
>WH_CWB2
CAATAAGGCTACTAATCCGAATTGAGCTTGGGCAACCCGGCTCTTTTTTAGGTAGAGACCAACTGTACAATACGGTTGTAACTGCACATGCTTTTCTTATAATTTTCTTTCTTGTCATACCCGTCTTTATTGGTGGGTTTGGAAACTGACTTGTCCCATTAATACTTGCTGCTCCAGACATGGCATTTCCCCGAATAAACAACATAAGTTTCTGACTTCTCCCTCCGGCCCTGATTCTTCTTCTGAGCTCCGCTGCAGTTGAAAAGGGCGTTGGTACAGGTTGAACAGTATACCCCCCCTTATCAAGAAACCTTGCACATGCGGGTCCATCTGTAGATTTGGCCATCTTTTCTCTCCACTTAGCCGGGATCTCATCTATTCTCGGAGCTATTAACTTTATTACTACCGTAATCAACATGCGGTCTAAAGGCCTTCGATTAGAACGAGTCCCTCTATTCGTGTGGGCAGTAAAGATTACTGCTATCCTTCTTCTTTTATCACTTCCTGTTTTAGCAGGAGCCATTACTATACTCCTAACTGACCGTAATTTAAACACCTCATTCTTCGATCCAGCAGGGGGAGGAGA
>WH_CWB3
CAATAAGGCTACTAATCCGAATTGAGCTTGGGCAACCCGGCTCTTTTTTAGGTAGAGACCAACTGTACAATACGGTTGTAACTGCACATGCTTTTCTTATAATTTTCTTTCTTGTCATACCCGTCTTTATTGGTGGGTTTGGAAACTGACTTGTCCCATTAATACTTGCTGCTCCAGACATGGCATTTCCCCGAATAAACAACATAAGTTTCTGACTTCTCCCTCCGGCCCTGATTCTTCTTCTAAGCTCCGCTGCAGTTGAAAAGGGCGTTGGTACAGGTTGAACAGTATACCCCCCCTTATCAAGAAACCTTGCACATGCGGGTCCATCTGTAGATTTGGCCATCTTTTCTCTCCACTTAGCCGGGATCTCATCTATTCTCGGAGCTATTAACTTTATTACTACCGTAATCAACATGCGATCTAAAGGCCTTCGATTAGAACGAGTACCTCTATTCGTGTGGGCAGTAAAGATTACTGCTATCCTTCTTCTTTTATCACTTCCTGTTTTAGCAGGGGCCATTACTATACTCCTAACTGACCGTAATTTAAACACCTCATTCTTCGATCCAGCAGGGGGAGGAGA
>WH_CWB4
CAATAAGGCTACTAATCCGAATTGAGCTTGGGCAACCCGGCTCTTTTTTAGGTAGAGACCAACTGTACAATACGGTTGTAACTGCACATGCTTTTCTTATAATTTTCTTTCTTGTCATACCCGTCTTTATTGGTGGGTTTGGAAACTGACTTGTCCCATTAATACTTGCTGCTCCAGACATGGCATTTCCCCGAATAAACAACATAAGTTTCTGACTTCTCCCTCCGGCCCTGATTCTTCTTCTGAGCTCCGCTGCAGTTGAAAAGGGCGTTGGTACAGGTTGAACAGTATACCCCCCCTTATCAAGAAACCTTGCACATGCGGGTCCATCTGTAGATTTGGCCATCTTTTCTCTCCACTTAGCCGGGATCTCATCTATTCTCGGAGCTATTAACTTTATTACTACCGTAATCAACATGCGGTCTAAAGGCCTTCGATTAGAACGAGTCCCTCTATTCGTGTGGGCAGTAAAGATTACTGCTATCCTTCTTCTTTTATCACTTCCTGTTTTAGCAGGAGCCATTACTATACTCCTAACTGACCGTAATTTAAACACCTCATTCTTCGATCCAGCAGGGGGAGGAGA
>WH_CWB5
CAATAAGGCTACTAATCCGAATTGAGCTTGGGCAACCCGGCTCTTTTTTAGGTAGAGACCAACTGTACAATACGGTTGTAACTGCACATGCTTTTCTTATAATTTTCTTTCTTGTCATACCCGTCTTTATTGGTGGGTTTGGAAACTGACTTGTCCCATTAATACTTGCTGCTCCAGACATGGCATTTCCCCGAATAAACAACATAAGTTTCTGACTTCTCCCTCCGGCCCTGATTCTTCTTCTAAGCTCCGCTGCAGTTGAAAAGGGCGTTGGTACAGGTTGAACAGTATACCCCCCCTTATCAAGAAACCTTGCACATGCGGGTCCATCTGTAGATTTGGCCATCTTTTCTCTCCACTTAGCCGGGATCTCATCTATTCTCGGAGCTATTAACTTTATTACTACCGTAATCAACATGCGATCTAAAGGCCTTCGATTAGAACGAGTACCTCTATTCGTGTGGGCAGTAAAGATTACTGCTATCCTTCTTCTTTTATCACTTCCTGTTTTAGCAGGGGCCATTACTATACTCCTAACTGACCGTAATTTAAACACCTCATTCTTCGATCCAGCAGGGGGAGGAGA
>WH_CWB6
CAATAAGGCTACTAATCCGAATTGAGCTTGGGCAACCCGGCTCTTTTTTAGGTAGAGACCAACTGTACAATACGGTTGTAACTGCACATGCTTTTCTTATAATTTTCTTTCTTGTCATACCCGTCTTTATTGGTGGGTTTGGGAACTGACTTGTCCCATTAATACTTGCTGCTCCAGACATGGCATTTCCCCGAATAAACAACATAAGTTTCTGACTTCTCCCTCCGGCCCTGATTCTTCTTCTAAGCTCCGCTGCAGTTGAAAAGGGCGTTGGTACAGGTTGAACAGTATACCCCCCCTTATCAAGAAACCTTGCACATGCGGGTCCATCTGTAGATTTGGCCATCTTTTCTCTCCACTTAGCCGGGATCTCATCTATTCTCGGGGCTATTAACTTTATTACTACCGTAATCAACATGCGATCTAAAGGCCTTCGATTAGAACGAGTACCTCTATTCGTGTGGGCAGTAAAGATTACTGCTATCCTTCTTCTTTTATCACTTCCTGTTTTAGCAGGGGCCATTACTATACTCCTAACTGACCGTAATTTAAACACCTCATTCTTCGATCCAGCAGGGGGAGGAGA
>WH_CWB8
CAATAAGGCTACTAATCCGAATTGAGCTTGGGCAACCCGGCTCTTTTTTAGGTAGAGACCAACTGTACAATACGGTTGTAACTGCACATGCTTTTCTTATAATTTTCTTTCTTGTCATACCCGTCTTTATTGGTGGGTTTGGAAACTGACTTGTCCCATTAATACTTGCTGCTCCAGACATGGCATTTCCCCGAATAAACAACATAAGTTTCTGACTTCTCCCTCCGGCCCTGATTCTTCTTCTGAGCTCCGCTGCAGTTGAAAAGGGCGTTGGTACAGGTTGGACAGTATACCCCCCCTTATCAAGAAACCTTGCACATGCGGGTCCATCTGTAGATTTGGCCATCTTTTCTCTCCACTTAGCCGGGATCTCATCTATTCTCGGAGCTATTAACTTTATTACTACCGTAATCAACATGCGGTCTAAAGGCCTTCGATTAGAACGAGTCCCTCTATTCGTGTGGGCAGTAAAGATTACTGCTATCCTTCTTCTTTTATCACTTCCTGTTTTAGCAGGAGCCATTACTATACTCCTAACTGACCGTAATTTAAACACCTCATTCTTCGATCCAGCAGGGGGAGGAGA
>WH_CWB9
CAATAAGGCTACTAATCCGAATTGAGCTTGGGCAACCCGGCTCTTTTTTAGGTAGAGACCAACTGTACAATACGGTTGTAACTGCACATGCTTTTCTTATAATTTTCTTTCTTGTCATACCCGTCTTTATTGGTGGGTTTGGAAACTGACTTGTCCCATTAATACTTGCTGCTCCAGACATGGCATTTCCCCGAATAAACAACATAAGTTTCTGACTTCTCCCTCCGGCCCTGATTCTTCTTCTGAGCTCCGCTGCAGTTGAAAAGGGCGTTGGTACAGGTTGAACAGTATACCCCCCCTTATCAAGAAACCTTGCACATGCGGGTCCATCTGTAGATTTGGCCATCTTTTCTCTCCACTTAGCCGGGATCTCATCTATTCTCGGAGCTATTAACTTTATTACTACCGTAATCAACATGCGGTCTAAAGGCCTTCGATTAGAACGAGTCCCTCTATTCGTGTGGGCAGTAAAGATTACTGCTATCCTTCTTCTTTTATCACTTCCTGTTTTAGCAGGAGCCATTACTATACTCCTAACTGACCGTAATTTAAACACCTCATTCTTCGATCCAGCAGGGGGAGGAGA
>WH_CWB10
CAATAAGGCTACTAATCCGAATTGAGCTTGGGCAACCCGGCTCTTTTTTAGGTAGAGACCAACTGTACAATACGGTTGTAACTGCACATGCTTTTCTTATAATTTTCTTTCTTGTCATACCCGTCTTTATTGGTGGGTTTGGAAACTGACTTGTCCCATTAATACTTGCTGCTCCAGACATGGCATTTCCCCGAATAAACAACATAAGTTTCTGACTTCTCCCTCCGGCCCTGATTCTTCTTCTGAGCTCCGCTGCAGTTGAAAAGGGCGTTGGTACAGGTTGAACAGTATACCCCCCCTTATCAAGAAACCTTGCACATGCGGGTCCATCTGTAGATTTGGCCATCTTTTCTCTCCACTTAGCCGGGATCTCATCTATTCTCGGAGCTATTAACTTTATTACTACCGTAATCAACATGCGGTCTAAAGGCCTTCGATTAGAACGAGTCCCTCTATTCGTGTGGGCAGTAAAGATTACTGCTATCCTTCTTCTTTTATCACTTCCTGTTTTAGCAGGAGCCATTACTATACTCCTAACTGACCGTAATTTAAACACCTCATTCTTCGATCCAGCAGGGGGAGGAGA
>WH_CWB11
CAATAAGGCTACTAATCCGAATTGAGCTTGGGCAACCCGGCTCTTTTTTAGGTAGAGACCAACTGTACAATACGGTTGTAACTGCACATGCTTTTCTTATAATTTTCTTTCTTGTCATACCCGTCTTTATTGGTGGGTTTGGAAACTGACTTGTCCCATTAATACTTGCTGCTCCAGACATGGCATTTCCCCGAATAAACAACATAAGTTTCTGACTTCTCCCTCCGGCCCTGATTCTTCTTCTGAGCTCCGCTGCAGTTGAAAAGGGCGTTGGTACAGGTTGAACAGTATACCCCCCCTTATCAAGAAACCTTGCACATGCGGGTCCATCTGTAGATTTGGCCATCTTTTCTCTCCACTTAGCCGGGATCTCATCTATTCTCGGAGCTATTAACTTTATTACTACCGTAATCAACATGCGGTCTAAAGGCCTTCGATTAGAACGAGTCCCTCTATTCGTGTGGGCAGTAAAGATTACTGCTATCCTTCTTCTTTTATCACTTCCTGTTTTAGCAGGAGCCATTACTATACTCCTAACTGACCGTAATTTAAACACCTCATTCTTCGATCCAGCAGGGGGAGGAGA
>WH_CWB12
CAATAAGGCTACTAATCCGAATTGAGCTTGGGCAACCCGGCTCTTTTTTAGGTAGAGACCAACTGTACAATACGGTTGTAACTGCACATGCTTTTCTTATAATTTTCTTTCTTGTCATACCCGTCTTTATTGGTGGGTTTGGAAACTGACTTGTCCCATTAATACTTGCTGCTCCAGACATGGCATTTCCCCGAATAAACAACATAAGTTTCTGACTTCTCCCTCCGGCCCTGATTCTTCTTCTAAGCTCCGCTGCAGTTGAAAAGGGCGTTGGTACAGGTTGAACAGTATACCCCCCCTTATCAAGAAACCTTGCACATGCGGGTCCATCTGTAGATTTGGCCATCTTTTCTCTCCACTTAGCCGGGATCTCATCTATTCTCGGAGCTATTAACTTTATTACTACCGTAATCAACATGCGATCTAAAGGCCTTCGATTAGAACGAGTACCTCTATTCGTGTGGGCAGTAAAGATTACTGCTATCCTTCTTCTTTTATCACTTCCTGTTTTAGCAGGGGCCATTACTATACTCCTAACTGACCGTAATTTAAACACCTCATTCTTCGATCCAGCAGGGGGAGGAGA
>WH_CWB13
CAATAAGGCTACTAATCCGAATTGAGCTTGGGCAACCCGGCTCTTTTTTAGGTAGAGACCAACTGTACAATACGGTTGTAACTGCACATGCTTTTCTTATAATTTTCTTTCTTGTCATACCCGTCTTTATTGGTGGGTTTGGAAACTGACTTGTCCCATTAATACTTGCTGCTCCAGACATGGCATTTCCCCGAATAAACAACATAAGTTTCTGACTTCTCCCTCCGGCCCTGATTCTTCTTCTAAGCTCCGCTGCAGTTGAAAAGGGCGTTGGTACAGGTTGAACAGTATACCCCCCCTTATCAAGAAACCTTGCACATGCGGGTCCATCTGTAGATTTGGCCATCTTTTCTCTCCACTTAGCCGGGATCTCATCTATTCTCGGAGCTATTAACTTTATTACTACCGTAATCAACATGCGATCTAAAGGCCTTCGATTAGAACGAGTACCTCTATTCGTGTGGGCAGTAAAGATTACTGCTATCCTTCTTCTTTTATCACTTCCTGTTTTAGCAGGGGCCATTACTATACTCCTAACTGACCGTAATTTAAACACCTCATTCTTCGATCCAGCAGGGGGAGGAGA
>WH_CWB14
CAATAAGGCTACTAATCCGAATTGAGCTTGGGCAACCCGGCTCTTTTTTAGGTAGAGACCAACTGTACAATACGGTTGTAACTGCACATGCTTTTCTTATAATTTTCTTTCTTGTCATACCCGTCTTTATTGGTGGGTTTGGAAACTGACTTGTCCCATTAATACTTGCTGCTCCAGACATGGCATTTCCCCGAATAAACAACATAAGTTTCTGACTTCTCCCTCCGGCCCTGATTCTTCTTCTGAGCTCCGCTGCAGTTGAAAAGGGCGTTGGTACAGGTTGAACAGTATACCCCCCCTTATCAAGAAACCTTGCACATGCGGGTCCATCTGTAGATTTGGCCATCTTTTCTCTCCACTTAGCCGGGATCTCATCTATTCTCGGAGCTATTAACTTTATTACTACCGTAATCAACATGCGGTCTAAAGGCCTTCGATTAGAACGAGTCCCTCTATTCGTGTGGGCAGTAAAGATTACTGCTATCCTTCTTCTTTTATCACTTCCTGTTTTAGCAGGAGCCATTACTATACTCCTAACTGACCGTAATTTAAACACCTCATTCTTCGATCCAGCAGGGGGAGGAGA
>WH_CWB15
CAATAAGGCTACTAATCCGAATTGAGCTTGGGCAACCCGGCTCTTTTTTAGGTAGAGACCAACTGTACAATACGGTTGTAACTGCACATGCTTTTCTTATAATTTTCTTTCTTGTCATACCCGTCTTTATTGGTGGGTTTGGAAACTGACTTGTCCCATTAATACTTGCTGCTCCAGACATGGCATTTCCCCGAATAAACAACATAAGTTTCTGACTTCTCCCTCCGGCCCTGATTCTTCTTCTGAGCTCCGCTGCAGTTGAAAAGGGCGTTGGTACAGGTTGAACAGTATACCCCCCCTTATCAAGAAACCTTGCACATGCGGGTCCATCTGTAGATTTGGCCATCTTTTCTCTCCACTTAGCCGGGATCTCATCTATTCTCGGAGCTATTAACTTTATTACTACCGTAATCAACATGCGGTCTAAAGGCCTTCGATTAGAACGAATCCCTCTATTCGTGTGGGCAGTAAAGATTACTGCTATCCTTCTTCTTTTATCACTTCCTGTTTTAGCAGGAGCCATTACTATACTCCTAACTGACCGTAATTTAAACACCTCATTCTTCGATCCAGCAGGGGGAGGAGA
>WH_CWB16
CAATAAGGCTACTAATCCGAATTGAGCTTGGGCAACCCGGCTCTTTTTTAGGTAGAGACCAACTGTACAATACGGTTGTAACTGCACATGCTTTTCTTATAATTTTCTTTCTTGTCATACCCGTCTTTATTGGTGGGTTTGGAAACTGACTTGTCCCATTAATACTTGCTGCTCCAGACATGGCATTTCCCCGAATAAACAACATAAGTTTCTGACTTCTCCCTCCGGCCCTGATTCTTCTTCTGAGCTCCGCTGCAGTTGAAAAGGGCGTTGGTACAGGTTGAACAGTATACCCCCCCTTATCAAGAAACCTTGCACATGCGGGTCCATCTGTAGATTTGGCCATCTTTTCTCTCCACTTAGCCGGGATCTCATCTATTCTCGGAGCTATTAACTTTATTACTACCGTAATCAACATGCGGTCTAAAGGCCTTCGATTAGAACGAGTCCCTCTATTCGTGTGGGCAGTAAAGATTACTGCTATCCTTCTTCTTTTATCACTTCCTGTTTTAGCAGGAGCCATTACTATACTCCTAACTGACCGTAATTTAAACACCTCATTCTTCGATCCAGCAGGGGGAGGAGA
>WH_CWB17
CAATAAGGCTACTAATCCGAATTGAGCTTGGGCAACCCGGCTCTTTTTTAGGTAGAGACCAACTGTACAATACGGTTGTAACTGCACATGCTTTTCTTATAATTTTCTTTCTTGTCATACCCGTCTTTATTGGTGGGTTTGGAAACTGACTTGTCCCATTAATACTTGCTGCTCCAGACATGGCATTTCCCCGAATAAACAACATAAGTTTCTGACTTCTCCCTCCGGCCCTGATTCTTCTTCTGAGCTCCGCTGCAGTTGAAAAGGGCGTTGGTACAGGTTGAACAGTATACCCCCCCTTATCAAGAAACCTTGCACATGCGGGTCCATCTGTAGATTTGGCCATCTTTTCTCTCCACTTAGCCGGGATCTCATCTATTCTCGGAGCTATTAACTTTATTACTACCGTAATCAACATGCGGTCTAAAGGCCTTCGATTAGAACGAGTCCCTCTATTCGTGTGGGCAGTAAAGATTACTGCTATCCTTCTTCTTTTATCACTTCCTGTTTTAGCAGGAGCCATTACTATACTCCTAACTGACCGTAATTTAAACACCTCATTCTTCGATCCAGCAGGGGGAGGAGA
>WH_CWB18
CAATAAGGCTACTAATCCGAATTGAGCTTGGGCAACCCGGCTCTTTTTTAGGTAGAGACCAACTGTACAATACGGTTGTAACTGCACATGCTTTTCTTATAATTTTCTTTCTTGTCATACCCGTCTTTATTGGTGGGTTTGGAAACTGACTTGTCCCACTAATACTTGCTGCTCCAGACATGGCATTTCCCCGAATAAACAACATAAGTTTCTGACTTCTCCCTCCGGCCCTGATTCTTCTTCTGAGCTCCGCTGCAGTTGAAAAGGGCGTTGGTACAGGTTGAACAGTATACCCCCCCTTATCAAGAAACCTTGCACATGCGGGTCCATCTGTAGATTTGGCCATCTTTTCTCTCCACTTAGCCGGGATCTCATCTATTCTCGGAGCTATTAACTTTATTACTACCGTAATCAACATGCGGTCTAAAGGCCTTCGATTAGAACGAGTCCCTCTATTCGTGTGGGCAGTAAAGATTACTGCTATCCTTCTTCTTTTATCACTTCCTGTTTTAGCAGGAGCCATTACTATACTCCTAACTGACCGTAATTTAAACACCTCATTCTTCGATCCAGCAGGGGGAGGAGA
>WH_CWB19
CAATAAGGCTACTAATCCGAATTGAGCTTGGGCAACCCGGCTCTTTTTTAGGTAGAGACCAACTGTACAATACGGTTGTAACTGCACATGCTTTTCTTATAATTTTCTTTCTTGTCATACCCGTCTTTATTGGTGGGTTTGGAAACTGACTTGTCCCATTAATACTTGCTGCTCCAGACATGGCATTTCCCCGAATAAACAACATAAGTTTCTGACTTCTCCCTCCGGCCCTGATTCTTCTTCTGAGCTCCGCTGCAGTTGAAAAGGGCGTTGGTACAGGTTGAACAGTATACCCCCCCTTATCAAGAAACCTTGCACATGCGGGTCCATCTGTAGATTTGGCCATCTTTTCTCTCCACTTAGCCGGGATCTCATCTATTCTCGGAGCTATTAACTTTATTACTACCGTAATCAACATGCGGTCTAAAGGCCTTCGATTAGAACGAGTCCCTCTATTCGTGTGGGCAGTAAAGATTACTGCTATCCTTCTTCTTTTATCACTTCCTGTTTTAGCAGGAGCCATTACTATACTCCTAACTGACCGTAATTTAAACACCTCATTCTTCGATCCAGCAGGGGGAGGAGA
>WH_CWB20
CAATAAGGCTACTAATCCGAATTGAGCTTGGGCAACCCGGCTCTTTTTTAGGTAGAGACCAACTGTACAATACGGTTGTAACTGCACATGCTTTTCTTATAATTTTCTTTCTTGTCATACCCGTCTTTATTGGTGGGTTTGGGAACTGACTTGTCCCATTAATACTTGCTGCTCCAGACATGGCATTTCCCCGAATAAACAACATAAGTTTCTGACTTCTCCCTCCGGCCCTGATTCTTCTTCTAAGCTCCGCTGCAGTTGAAAAGGGCGTTGGTACAGGTTGAACAGTATACCCCCCCTTATCAAGAAACCTTGCACATGCGGGTCCATCTGTAGATTTGGCCATCTTTTCTCTCCACTTAGCCGGGATCTCATCTATTCTCGGGGCTATTAACTTTATTACTACCGTAATCAACATGCGATCTAAAGGCCTTCGATTAGAACGAGTACCTCTATTCGTGTGGGCAGTAAAGATTACTGCTATCCTTCTTCTTTTATCACTTCCTGTTTTAGCAGGGGCCATTACTATACTCCTAACTGACCGTAATTTAAACACCTCATTCTTCGATCCAGCAGGGGGAGGAGA
>WH_CWB21
CAATAAGGCTACTAATCCGAATTGAGCTTGGGCAACCCGGCTCTTTTTTAGGTAGAGACCAACTGTACAATACGGTTGTAACTGCACATGCTTTTCTTATAATTTTCTTTCTTGTCATACCCGTCTTTATTGGTGGGTTTGGAAACTGACTTGTCCCATTAATACTTGCTGCTCCAGACATGGCATTTCCCCGAATAAACAACATAAGTTTCTGACTTCTCCCTCCGGCCCTGATTCTTCTTCTAAGCTCCGCTGCAGTTGAAAAGGGCGTTGGTACAGGTTGAACAGTATACCCCCCCTTATCAAGAAACCTTGCACATGCGGGTCCATCTGTAGATTTGGCCATCTTTTCTCTCCACTTAGCCGGGATCTCATCTATTCTCGGAGCTATTAACTTTATTACTACCGTAATCAACATGCGATCTAAAGGCCTTCGATTAGAACGAGTACCTCTATTCGTGTGGGCAGTAAAGATTACTGCTATCCTTCTTCTTTTATCACTTCCTGTTTTAGCAGGGGCCATTACTATACTCCTAACTGACCGTAATTTAAACACCTCATTCTTCGATCCAGCAGGGGGAGGAGA
>WH_CWB22
CAATAAGGCTACTAATCCGAATTGAGCTTGGGCAACCCGGCTCTTTTTTAGGTAGAGACCAACTGTACAATACGGTTGTAACTGCACATGCTTTTCTTATAATTTTCTTTCTTGTCATACCCGTCTTTATTGGTGGGTTTGGAAACTGACTTGTCCCATTAATACTTGCTGCTCCAGACATGGCATTTCCCCGAATAAACAACATAAGTTTCTGACTTCTCCCTCCGGCCCTGATTCTTCTTCTGAGCTCCGCTGCAGTTGAAAAGGGCGTTGGTACAGGTTGAACAGTATACCCCCCCTTATCAAGAAACCTTGCACATGCGGGTCCATCTGTAGATTTGGCCATCTTTTCTCTCCACTTAGCCGGGATCTCATCTATTCTCGGAGCTATTAACTTTATTACTACCGTAATCAACATGCGGTCTAAAGGCCTTCGATTAGAACGAGTCCCTCTATTCGTGTGGGCAGTAAAGATTACTGCTATCCTTCTTCTTTTATCACTTCCTGTTTTAGCAGGAGCCATTACTATACTCCTAACTGACCGTAATTTAAACACCTCATTCTTCGATCCAGCAGGGGGAGGAGA
>WH_CWB24
CAATAAGGCTACTAATCCGAATTGAGCTTGGGCAACCCGGCTCTTTTTTAGGTAGAGACCAACTGTACAATACGGTTGTAACTGCACATGCTTTTCTTATAATTTTCTTTCTTGTCATACCCGTCTTTATTGGTGGGTTTGGAAACTGACTTGTCCCATTAATACTTGCTGCTCCAGACATGGCATTTCCCCGAATAAACAACATAAGTTTCTGACTTCTCCCTCCGGCCCTGATTCTTCTTCTAAGCTCCGCTGCAGTTGAAAAGGGCGTTGGTACAGGTTGAACAGTATACCCCCCCTTATCAAGAAACCTTGCACATGCGGGTCCATCTGTAGATTTGGCCATCTTCTCTCTCCACTTAGCCGGGATCTCATCTATTCTCGGAGCTATTAACTTTATTACTACCGTAATCAACATGCGGTCTAAAGGCCTTCGATTAGAACGAGTCCCTCTATTCGTGTGGGCAGTAAAGATTACTGCTATCCTTCTTCTTTTATCGCTTCCTGTTTTAGCAGGAGCCATTACTATACTCCTAACTGACCGTAATTTAAACACCTCATTCTTCGATCCAGCAGGGGGAGGAGA
>WH_CWB25
CAATAAGGCTACTAATCCGAATTGAGCTTGGGCAACCCGGCTCTTTTTTAGGTAGAGACCAACTGTACAATACGGTTGTAACTGCACATGCTTTTCTTATAATTTTCTTTCTTGTCATACCCGTCTTTATTGGTGGGTTTGGAAACTGACTTGTCCCATTAATACTTGCTGCTCCAGACATGGCATTTCCCCGAATAAACAACATAAGTTTCTGACTTCTCCCTCCGGCCCTGATTCTTCTTCTGAGCTCCGCTGCAGTTGAAAAGGGCGTTGGTACAGGTTGAACAGTATACCCCCCCTTATCAAGAAACCTTGCACATGCGGGTCCATCTGTAGATTTGGCCATCTTTTCTCTCCACTTAGCCGGGATCTCATCTATTCTCGGAGCTATTAACTTTATTACTACCGTAATCAACATGCGGTCTAAAGGCCTTCGATTAGAACGAGTCCCTCTATTCGTGTGGGCAGTAAAGATTACTGCTATCCTTCTTCTTTTATCACTTCCTGTTTTAGCAGGAGCCATTACTATACTCCTAACTGACCGTAATTTAAACACCTCATTCTTCGATCCAGCAGGGGGAGGAGA
>WH_RWB1
CAATAAGGCTACTAATCCGAATTGAGCTTGGGCAACCCGGCTCTTTTTTAGGTAGAGACCAACTGTACAATACGGTTGTAACTGCACATGCTTTTCTTATAATTTTCTTTCTTGTCATACCCGTCTTTATTGGTGGGTTTGGGAACTGACTTGTCCCATTAATACTTGCTGCTCCAGACATGGCATTTCCCCGAATAAACAACATAAGTTTCTGACTTCTCCCTCCGGCCCTGATTCTTCTTCTAAGCTCCGCTGCAGTTGAAAAGGGCGTTGGTACAGGTTGAACAGTATACCCCCCCTTATCAAGAAACCTTGCACATGCAGGTCCATCTGTAGATTTGGCCATCTTTTCTCTCCACTTAGCCGGGATCTCATCTATTCTCGGGGCTATTAACTTTATTACTACCGTAATCAACATGCGATCTAAAGGCCTTCGATTAGAACGAGTACCTCTATTCGTGTGGGCAGTAAAGATTACTGCTATCCTTCTTCTTTTATCACTTCCTGTTTTAGCAGGGGCCATTACTATACTCCTAACTGACCGTAATTTAAACACCTCATTCTTCGATCCAGCAGGGGGAGGAGA
>WH_RWB2
CAATAAGGCTACTAATCCGAATTGAGCTTGGGCAACCCGGCTCTTTTTTAGGTAGAGACCAACTGTACAATACGGTTGTAACTGCACATGCTTTTCTTATAATTTTCTTTCTTGTCATACCCGTCTTTATTGGTGGGTTTGGAAACTGACTTGTCCCATTAATACTTGCTGCTCCAGACATGGCATTTCCCCGAATAAACAACATAAGTTTCTGACTTCTCCCTCCGGCCCTGATTCTTCTTCTGAGCTCCGCTGCAGTTGAAAAGGGCGTTGGTACAGGTTGAACAGTATACCCCCCCTTATCAAGAAACCTTGCACATGCGGGTCCATCTGTAGATTTGGCCATCTTTTCTCTCCACTTAGCCGGGATCTCATCTATTCTCGGAGCTATTAACTTTATTACTACCGTAATCAACATGCGGTCTAAAGGCCTTCGATTAGAACGAGTCCCTCTATTCGTGTGGGCAGTAAAGATTACTGCTATCCTTCTTCTTTTATCACTTCCTGTTTTAGCAGGAGCCATTACTATACTCCTAACTGACCGTAATTTAAACACCTCATTCTTCGATCCAGCAGGGGGAGGAGA
>WH_RWB4
CAATAAGGCTACTAATCCGAATTGAGCTTGGGCAACCCGGCTCTTTTTTAGGTAGAGACCAACTGTACAATACGGTTGTAACTGCACATGCTTTTCTTATAATTTTCTTTCTTGTCATACCCGTCTTTATTGGTGGGTTTGGGAACTGACTTGTCCCATTAATACTTGCTGCTCCAGACATGGCATTTCCCCGAATAAACAACATAAGTTTCTGACTTCTCCCTCCGGCCCTGATTCTTCTTCTAAGCTCCGCTGCAGTTGAAAAGGGCGTTGGTACAGGTTGAACAGTATACCCCCCCTTATCAAGAAACCTTGCACATGCGGGTCCATCTGTAGATTTGGCCATCTTTTCTCTCCACTTAGCCGGGATCTCATCTATTCTCGGGGCTATTAACTTTATTACTACCGTAATCAACATGCGATCTAAAGGCCTTCGATTAGAACGAGTACCTCTATTCGTGTGGGCAGTAAAGATTACTGCTATCCTTCTTCTTTTATCACTTCCTGTTTTAGCAGGGGCCATCACTATACTCCTAACTGACCGTAATTTAAACACCTCATTCTTCGATCCAGCAGGGGGAGGAGA
>WH_RWB5
CAATAAGGCTACTAATCCGAATTGAGCTTGGGCAACCCGGCTCTTTTTTAGGTAGAGACCAACTGTACAATACGGTTGTAACTGCACATGCTTTTCTTATAATTTTCTTTCTTGTCATACCCGTCTTTATTGGTGGGTTTGGAAACTGACTTGTCCCATTAATACTTGCTGCTCCAGACATGGCATTTCCCCGAATAAACAACATAAGTTTCTGACTTCTCCCTCCGGCCCTGATTCTTCTTCTGAGCTCCGCTGCAGTTGAAAAGGGCGTTGGTACAGGTTGAACAGTATACCCCCCCTTGTCAAGAAACCTTGCACATGCGGGTCCATCTGTAGATTTGGCCATCTTTTCTCTCCACTTAGCCGGGATCTCATCTATTCTCGGAGCTATTAACTTTATTACTACCGTAATCAACATGCGGTCTAAAGGCCTTCGATTAGAACGAGTCCCTCTATTCGTGTGGGCAGTAAAGATTACTGCTATCCTTCTTCTTTTATCACTTCCTGTTTTAGCAGGAGCCATTACTATACTCCTAACTGACCGTAATTTAAACACCTCATTCTTCGATCCAGCAGGGGGAGGAGA
>WH_RWB6
CAATAAGGCTACTAATCCGAATTGAGCTTGGGCAACCCGGCTCTTTTTTAGGTAGAGACCAACTGTACAATACGGTTGTAACTGCACATGCTTTTCTTATAATTTTCTTTCTTGTCATACCCGTCTTTATTGGTGGGTTTGGAAACTGACTTGTCCCATTAATACTTGCTGCTCCAGACATGGCATTTCCCCGAATAAACAACATAAGTTTCTGACTTCTCCCTCCGGCCCTGATTCTTCTTCTGAGCTCCGCTGCAGTTGAAAAGGGCGTTGGTACAGGTTGAACAGTATACCCCCCCTTATCAAGAAACCTTGCACATGCGGGTCCATCTGTAGATTTGGCCATCTTTTCTCTCCACTTAGCCGGGATCTCATCTATTCTCGGAGCTATTAACTTTATTACTACCGTAATCAACATGCGGTCTAAAGGCCTTCGATTAGAACGAGTCCCTCTATTCGTGTGGGCAGTAAAGATTACTGCTATCCTTCTTCTTTTATCACTTCCTGTTTTAGCAGGAGCCATTACTATACTCCTAACTGACCGTAATTTAAACACCTCATTCTTCGATCCAGCAGGGGGAGGAGA
>WH_RWB7
CAATAAGGCTACTAATCCGAATTGAGCTTGGGCAACCCGGCTCTTTTTTAGGTAGAGACCAACTGTACAATACGGTTGTAACTGCACATGCTTTTCTTATAATTTTCTTTCTTGTCATACCCGTCTTTATTGGTGGGTTTGGAAACTGACTTGTCCCATTAATACTTGCTGCTCCAGACATGGCATTTCCCCGAATAAACAACATAAGTTTCTGACTTCTCCCTCCGGCCCTGATTCTTCTTCTAAGCTCCGCTGCAGTTGAAAAGGGCGTTGGTACAGGTTGAACAGTATACCCCCCCTTATCAAGAAACCTTGCACATGCGGGTCCATCTGTAGATTTGGCCATCTTTTCTCTCCACTTAGCCGGGATCTCATCTATTCTCGGAGCTATTAACTTTATTACTACCGTAATCAACATGCGGTCTAAAGGCCTTCGATTAGAACGAGTCCCTCTATTCGTGTGGGCAGTAAAGATTACTGCTATCCTTCTTCTTTTATCACTTCCTGTTTTAGCAGGAGCCATTACTATACTCCTAACTGACCGTAATTTAAACACCTCATTCTTCGATCCAGCAGGGGGAGGAGA
>POR1
CAATAAGGCTACTAATCCGAATTGAGCTTGGGCAACCCGGCTCTTTTTTAGGTAGAGACCAACTGTACAATACGGTTGTAACTGCACATGCTTTTCTTATAATTTTCTTTCTTGTCATACCCGTCTTTATTGGTGGGTTTGGAAACTGACTTGTCCCATTAATACTTGCTGCTCCAGACATGGCATTTCCCCGAATAAACAACATAAGTTTCTGACTTCTCCCTCCGGCCATGATTCTTCTTCTGAGCTCCGCTGCAGTTGAAAAGGGCGTTGGTACAGGTTGAACAGTATACCCCCCCTTATCAAGAAACCTTGCACATGCGGGTCCATCTGTAGATTTGGCCATCTTTTCTCTCCACTTAGCCGGGATCTCATCTATTCTCGGAGCTATTAACTTTATTACTACCGTAATCAACATGCGGTCTAAAGGCCTTCGATTAGAACGAGTCCCTCTATTCGTGTGGGCAGTAAAGATTACTGCTATCCTTCTTCTTTTATCACTTCCTGTTTTAGCAGGAGCCATTACTATACTCCTAACTGACCGTAATTTAAACACCTCGTTCTTCGATCCAGCAGGGGGAGGAGA
