# Supplementary material for: Meta-analysis of northeast Atlantic marine taxa shows contrasting phylogeographic patterns following post-LGM expansions
Source: PeerJ. 2018 Sep 28;6:e5684. doi: 10.7717/peerj.5684 (PMC6166638; doi:10.7717/peerj.5684)
Supplement: Supplemental Information 2 [file peerj-06-5684-s006.zip › pectinaria_koreni_lineage2.fasta]

>LA1
CGATAAGGCTACTTATTCGAATTGAGCTTGGCCAACCCGGATCTTTTTTAGGGAGAGACCAGTTATACAATACAGTTGTGACTGCACACGCTTTCCTTATAATTTTCTTTCTTGTTATACCCGTCTTTATTGGGGGGTTTGGTAACTGACTAGTTCCCTTAATACTCGCTGCCCCAGACATGGCATTTCCCCGAATAAATAACATGAGGTTCTGACTTCTGCCTCCGGCTTTAATTCTTCTTCTGAGCTCTGCTGCAGTTGAAAAAGGAGTTGGTACAGGCTGAACAGTCTACCCACCCCTGTCAAGGAATCTTGCGCACGCAGGGCCCTCTGTAGATTTGGCCATTTTCTCTCTTCATCTTGCCGGAATTTCATCTATTCTCGGAGCTATCAACTTTATTACAACAGTCATTAATATGCGATCCAAAGGCCTTCGGTTAGAGCGGGTTCCGCTGTTTGTATGGGCAGTAAAAATTACCGCCGTCCTTCTTCTTCTATCTCTGCCTGTTTTAGCCGGAGCCATTACTATGCTCCTGACTGATCGTAACTTAAATACCTCATTCTTCGACCCGGCGGGAGGGGGAGA
>LA2
CGATAAGGCTACTTATTCGAATTGAGCTTGGCCAACCCGGATCTTTTTTAGGGAGAGACCAGTTATACAATACAGTTGTGACTGCACACGCTTTCCTTATAATTTTCTTTCTTGTTATACCCGTCTTTATTGGGGGGTTTGGTAACTGACTAGTTCCCTTAATACTCGCTGCCCCAGACATGGCATTTCCCCGAATAAATAACATGAGGTTCTGACTTCTGCCTCCGGCTTTAATTCTTCTTCTGAGCTCTGCTGCAGTTGAAAAAGGAGTTGGTACAGGCTGAACAGTCTACCCACCCCTGTCAAGGAATCTTGCGCACGCAGGGCCCTCTGTAGATTTGGCCATTTTCTCTCTTCATCTTGCCGGAATTTCATCTATTCTCGGAGCTATCAACTTTATTACAACAGTCATTAATATGCGGTCCAAAGGCCTTCGGTTAGAGCGGGTTCCGCTGTTTGTATGGGCAGTAAAAATTACCGCCGTCCTTCTTCTTCTATCTCTGCCTGTTTTAGCCGGAGCCATTACTATGCTCCTGACTGACCGTAACTTAAATACCTCATTCTTCGACCCGGCGGGAGGGGGGGA
>LA3
CGATAAGGCTACTTATTCGAATTGAGCTTGGCCAACCCGGATCTTTTTTAGGGAGAGACCAGTTATACAATACAGTTGTGACTGCACACGCTTTCCTTATAATTTTCTTTCTTGTTATACCCGTCTTTATTGGGGGGTTTGGTAACTGACTAGTTCCCTTAATACTCGCTGCCCCAGACATGGCATTTCCCCGAATAAATAACATGAGGTTCTGACTTCTGCCTCCGGCTTTAATTCTTCTTCTGAGCTCTGCTGCAGTTGAAAAAGGAGTTGGTACAGGCTGAACAGTCTACCCACCCCTGTCAAGGAATCTTGCGCACGCAGGGCCCTCTGTAGATTTGGCCATTTTCTCTCTTCATCTTGCCGGAATTTCATCTATTCTCGGAGCTATCAACTTTATTACAACAGTCATTAATATGCGATCCAAAGGCCTTCGGTTAGAGCGGGTTCCGCTGTTTGTATGGGCAGTAAAAATTACCGCCGTCCTTCTTCTTCTATCTCTGCCTGTTTTAGCCGGAGCCATTACTATGCTCCTGACTGACCGTAACTTAAATACCTCATTCTTCGACCCGGCGGGAGGGGGAGA
>LA4
CGATAAGGCTACTTATTCGAATTGAGCTTGGCCAACCCGGATCTTTTTTAGGGAGAGACCAGTTATACAATACAGTTGTGACTGCACACGCTTTCCTTATAATTTTCTTTCTTGTTATACCCGTCTTTATTGGGGGGTTTGGTAACTGACTAGTTCCCTTAATACTCGCTGCCCCAGACATGGCATTTCCCCGAATAAATAACATGAGGTTCTGACTTCTGCCTCCGGCTTTAATTCTTCTTCTGAGCTCTGCTGCAGTTGAAAAAGGAGTTGGTACAGGCTGAACAGTCTACCCACCCCTGTCAAGGAATCTTGCGCACGCAGGGCCCTCTGTAGATTTGGCCATTTTCTCTCTTCATCTTGCCGGAATTTCATCTATTCTCGGAGCTATCAACTTTATTACAACAGTCATTAATATGCGATCCAAAGGCCTTCGGTTAGAGCGGGTTCCCCTGTTTGTATGGGCAGTAAAAATTACCGCCGTCCTTCTTCTTCTATCTCTGCCTGTTTTAGCCGGAGCCATTACTATGCTCCTGACTGATCGTAACTTAAATACCTCATTCTTCGACCCGGCGGGAGGGGGAGA
>LA5
CGATAAGGCTACTTATTCGAATTGAGCTTGGCCAACCCGGATCTTTTTTAGGGAGAGACCAGTTATACAATACAGTTGTGACTGCACACGCTTTCCTTATAATTTTCTTTCTTGTTATACCCGTCTTTATTGGGGGGTTTGGTAACTGACTAGTTCCCTTAATACTCGCTGCCCCAGACATGGCATTTCCCCGAATAAATAACATGAGGTTCTGACTTCTGCCTCCGGCTTTAATTCTTCTTCTGAGCTCTGCTGCAGTTGAAAAAGGAGTTGGTACAGGCTGAACAGTCTACCCACCCCTGTCAAGGAATCTTGCGCACGCAGGGCCCTCTGTAGATTTGGCCATTTTCTCTCTTCATCTTGCCGGAATTTCATCTATTCTCGGAGCTATCAACTTTATTACAACAGTCATTAATATGCGATCCAAAGGCCTTCGGTTAGAGCGGGTTCCGCTGTTTGTATGGGCAGTAAAAATTACCGCCGTCCTTCTTCTTCTATCTCTGCCTGTTTTAGCCGGAGCCATTACTATGCTCCTGACTGATCGTAACTTAAATACCTCATTCTTCGACCCGGCGGGAGGGGGAGA
>LA6
CGATAAGGCTACTTATTCGAATTGAGCTTGGCCAACCCGGATCTTTTTTAGGGAGAGACCAGTTATACAATACAGTTGTGACTGCACACGCTTTCCTTATAATTTTCTTTCTTGTTATACCCGTCTTTATTGGGGGGTTTGGTAACTGGCTAGTTCCCTTAATACTCGCTGCCCCAGACATGGCATTTCCCCGAATAAATAACATGAGGTTCTGACTTCTGCCTCCGGCTTTAATTCTTCTTCTGAGCTCTGCTGCAGTTGAAAAAGGAGTTGGTACAGGCTGAACAGTCTACCCACCCCTGTCAAGGAATCTTGCGCACGCAGGGCCCTCTGTAGATTTGGCCATTTTCTCTCTTCATCTTGCCGGAATTTCATCTATTCTCGGAGCTATCAACTTTATTACAACAGTCATTAATATGCGATCCAAAGGCCTTCGGTTAGAGCGGGTTCCGCTGTTTGTATGAGCAGTAAAAATTACCGCCGTCCTTCTTCTTCTATCTCTGCCTGTTTTAGCCGGAGCCATTACTATGCTCCTGACTGACCGTAACTTAAATACCTCATTCTTCGACCCGGCGGGAGGGGGAGA
>LA7
CGATAAGGCTACTTATTCGAATTGAGCTTGGCCAACCCGGATCTTTTTTAGGGAGAGACCAGTTATACAATACAGTTGTGACTGCACACGCTTTCCTTATAATTTTCTTTCTTGTTATACCCGTCTTTATTGGGGGGTTTGGTAACTGACTAGTTCCCTTAATACTCGCTGCCCCAGACATGGCATTTCCCCGAATAAATAACATGAGGTTCTGACTTCTGCCTCCGGCTTTAATTCTTCTTCTGAGCTCTGCTGCAGTTGAAAAAGGAGTTGGTACAGGCTGAACAGTCTACCCACCCCTGTCAAGGAATCTTGCGCACGCAGGGCCCTCTGTAGATTTGGCCATTTTCTCTCTTCATCTTGCCGGAATTTCATCTATTCTCGGAGCTATCAACTTTATTACAACAGTCATTAATATGCGATCCAAAGGCCTTCGGTTAGAGCGGGTTCCGCTGTTTGTATGGGCAGTAAAAATTACCGCCGTCCTTCTTCTTCTATCTCTGCCTGTTTTAGCCGGAGCCATTACTATGCTCCTGACTGACCGTAACTTAAATACCTCATTCTTCGACCCGGCGGGAGGGGGAGA
>LA8
CGATAAGGCTACTTATTCGAATTGAGCTTGGCCAACCCGGATCTTTTTTAGGGAGAGACCAGTTATACAATACAGTTGTGACTGCACACGCTTTCCTTATAATTTTCTTTCTTGTTATACCCGTCTTTATTGGGGGGTTTGGTAACTGACTAGTTCCCTTAATACTCGCTGCCCCAGACATGGCATTTCCCCGAATAAATAACATGAGGTTCTGACTTCTGCCTCCGGCTTTAATTCTTCTTCTGAGCTCTGCTGCAGTTGAAAAAGGAGTTGGTACAGGCTGAACAGTCTACCCACCCCTGTCAAGGAATCTTGCGCACGCAGGGCCCTCTGTAGATTTGGCCATTTTCTCTCTTCATCTTGCCGGAATTTCATCTATTCTCGGAGCTATCAACTTTATTACAACAGTCATTAATATGCGATCCAAAGGCCTTCGGTTAGAGCGGGTTCCGCTGTTTGTATGGGCAGTAAAAATTACCGCCGTCCTTCTTCTTCTATCTCTGCCTGTTTTAGCCGGAGCCATTACTATGCTCCTGACTGACCGTAACTTAAATACCTCATTCTTCGACCCGGCGGGAGGGGGAGA
>LA9
CGATAAGGCTACTTATTCGAATTGAGCTTGGCCAACCCGGGTCTTTTTTAGGGAGAGACCAGTTATACAATACAGTTGTGACTGCACACGCTTTCCTTATAATTTTCTTTCTTGTTATACCCGTCTTTATTGGGGGGTTTGGTAACTGACTAGTTCCCTTAATACTCGCTGCCCCAGACATGGCATTTCCCCGAATAAATAACATGAGGTTCTGACTTCTGCCTCCGGCTTTAATTCTTCTTCTGAGCTCTGCTGCAGTTGAAAAAGGAGTTGGTACAGGCTGAACAGTCTACCCACCCCTGTCAAGGAATCTTGCGCACGCAGGGCCCTCTGTAGATTTGGCCATTTTCTCTCTTCATCTTGCCGGAATTTCATCTATTCTCGGAGCTATCAACTTTATTACAACAGTCATTAATATGCGATCCAAAGGCCTTCGGTTAGAGCGGGTTCCGCTGTTTGTATGGGCAGTAAAAATTACCGCCGTCCTTCTTCTTCTATCTCTGCCTGTTTTAGCCGGAGCCATTACTATGCTCCTGACTGACCGTAACTTAAATACCTCATTCTTCGACCCGGCGGGAGGGGGAGA
>LA10
CGATAAGGCTACTTATTCGAATTGAGCTTGGCCAACCCGGATCTTTTTTAGGGAGAGACCAGTTATACAATACAGTTGTGACTGCACACGCTTTCCTTATAATTTTCTTTCTTGTTATACCCGTCTTTATTGGGGGGTTTGGTAACTGACTAGTTCCCTTAATACTCGCTGCCCCAGACATGGCATTTCCCCGAATAAATAACATGAGGTTCTGACTTCTGCCTCCGGCTTTAATTCTTCTTCTGAGCTCTGCTGCAGTTGAAAAAGGAGTTGGTACAGGCTGAACAGTCTACCCACCCCTGTCAAGGAATCTTGCGCACGCAGGGCCCTCTGTAGATTTGGCCATTTTCTCTCTTCATCTTGCCGGAATTTCATCTATTCTCGGAGCTATCAACTTTATTACAACAGTCATTAATATGCGATCCAAAGGCCTTCGGTTAGAGCGGGTTCCGCTGTTTGTATGAGCAGTAAAAATTACCGCCGTCCTTCTTCTTCTATCTCTGCCTGTTTTAGCCGGAGCCATTACTATGCTCCTGACTGACCGTAACTTAAATACCTCATTCTTCGACCCGGCGGGAGGGGGAGA
>CC_MOR1
CGATAAGGCTACTTATTCGAATTGAGCTTGGCCAACCCGGATCTTTTTTAGGGAGAGACCAGTTATACAATACAGTTGTGACTGCACACGCTTTCCTTATAATTTTCTTTCTTGTTATACCCGTCTTTATTGGGGGGTTTGGTAACTGACTAGTTCCCTTAATACTCGCTGCCCCAGACATGGCATTTCCCCGAATAAATAACATGAGGTTCTGACTTCTGCCTCCGGCTTTAATTCTTCTTCTGAGCTCTGCTGCAGTTGAAAAAGGAGTTGGTACAGGCTGAACAGTCTACCCACCCCTGTCAAGGAATCTTGCGCACGCAGGGCCCTCTGTAGATTTGGCCATTTTCTCTCTTCATCTTGCCGGAATTTCATCTATTCTCGGAGCTATCAACTTTATTACAACAGTCATTAATATGCGATCCAAAGGCCTTCGGTTAGAGCGGGTTCCGCTGTTTGTATGGGCAGTAAAAATTACCGCCGTCCTTCTTCTTCTATCTCTGCCTGTTTTAGCCGGAGCCATTACTATGCTCCTGACTGACCGTAACTTAAATACCTCATTCTTCGACCCGGCGGGAGGGGGAGA
>CC_MOR2
CGATAAGGCTACTTATTCGAATTGAGCTTGGCCAACCCGGATCTTTTTTAGGGAGAGACCAGTTATACAATACAGTTGTGACTGCACACGCTTTCCTTATAATTTTCTTTCTTGTTATACCCGTCTTTATTGGGGGGTTTGGTAACTGACTAGTTCCCTTAATACTCGCTGCCCCAGACATGGCATTTCCCCGAATAAATAACATGAGGTTCTGACTTCTGCCTCCGGCTTTAATTCTTCTTCTGAGCTCTGCTGCAGTTGAAAAAGGAGTTGGTACAGGCTGAACAGTCTACCCACCCCTGTCAAGGAATCTTGCGCACGCAGGGCCCTCTGTAGATTTGGCCATTTTCTCTCTTCATCTTGCCGGAATTTCATCTATTCTCGGAGCTATCAACTTTATTACAACAGTCATTAATATGCGATCCAAAGGCCTTCGGTTAGAGCGGGTTCCGCTGTTTGTATGGGCAGTAAAAATTACCGCCGTCCTTCTTCTTCTATCTCTGCCTGTTTTAGCCGGAGCCATTACTATGCTCCTGACTGACCGTAACTTAAATACCTCATTCTTCGACCCGGCGGGAGGGGGAGA
>CC_MOR3
CGATAAGGCTACTTATTCGAATTGAGCTTGGCCAACCCGGATCTTTTTTAGGGAGAGACCAGCTATACAATACAGTTGTGACTGCACACGCTTTCCTTATAATTTTCTTTCTTGTTATACCCGTCTTTATTGGGGGGTTTGGTAACTGACTAGTTCCCTTAATACTCGCTGCCCCAGACATGGCATTTCCCCGAATAAATAACATGAGGTTCTGACTTCTGCCTCCGGCTTTAATTCTTCTTCTGAGCTCTGCTGCAGTTGAAAAAGGAGTTGGTACAGGCTGAACAGTCTACCCACCCCTGTCAAGGAATCTTGCGCACGCAGGGCCCTCTGTAGATTTGGCCATTTTCTCTCTTCATCTTGCCGGAATTTCATCTATTCTCGGAGCTATCAACTTTATTACAACAGTCATTAATATGCGATCCAAAGGCCTTCGGTTAGAGCGGGTTCCGCTGTTTGTATGAGCAGTAAAAATTACCGCCGTCCTTCTTCTTCTATCTCTGCCTGTTTTAGCCGGAGCCATTACTATGCTCCTGACTGACCGTAACTTAAATACCTCATTCTTCGACCCCGCGGGAGGGGGAGA
>CC_MOR4
CGATAAGGCTACTTATTCGAATTGAGCTTGGCCAACCCGGATCTTTTTTAGGGAGAGACCAGTTATACAATACAGTTGTGACTGCACACGCTTTCCTTATAATTTTCTTTCTTGTTATACCCGTCTTTATTGGGGGGTTTGGTAACTGACTAGTTCCCTTAATACTCGCTGCCCCAGACATGGCATTTCCCCGAATAAATAACATGAGGTTCTGACTTCTGCCTCCGGCTTTAATTCTTCTTCTGAGCTCTGCTGCAGTTGAAAAAGGAGTTGGTACAGGCTGAACAGTCTACCCACCCCTGTCAAGGAATCTTGCGCACGCAGGGCCCTCTGTAGATTTGGCCATTTTCTCTCTTCATCTTGCCGGAATTTCATCTATTCTCGGAGCTATCAACTTTATTACAACAGTCATTAATATGCGATCCAAAGGCCTTCGGTTAGAGCGGGTTCCGCTGTTTGTATGGGCAGTAAAAATTACCGCCGTCCTTCTTCTTCTATCTCTGCCTGTTTTAGCCGGAGCCATTACTATGCTCCTGACTGACCGTAACTTAAATACCTCATTCTTCGACCCGGCGGGAGGGGGAGA
>CC_MOR5
CGATAAGGCTACTTATTCGAATTGAGCTTGGCCAACCCGGATCTTTTTTAGGGAGAGACCAGTTATACAATACAGTTGTGACTGCACACGCTTTCCTTATAATTTTCTTTCTTGTTATACCCGTCTTTATTGGGGGGTTTGGTAACTGACTAGTTCCCTTAATACTCGCTGCCCCAGACATGGCATTTCCCCGAATAAATAACATGAGGTTCTGACTTCTGCCTCCGGCTTTAATTCTTCTTCTGAGCTCTGCTGCAGTTGAAAAAGGAGTTGGTACAGGCTGAACAGTCTACCCACCCCTGTCAAGGAATCTTGCGCACGCAGGGCCCTCTGTAGATTTGGCCATTTTCTCTCTTCATCTTGCCGGAATTTCATCTATTCTCGGAGCTATCAACTTTATTACAACAGTCATTAATATGCGATCCAAAGGCCTTCGGTTAGAGCGGGTTCCGCTGTTTGTATGGGCAGTGAAAATTACCGCCGTCCTTCTTCTTCTATCTCTGCCTGTTTTAGCCGGAGCCATTACTATGCTCCTGACTGACCGTAACTTAAATACCTCATTCTTCGACCCGGCGGGGGGGGGAGA
>CC_MOR6
CGATAAGGCTACTTATTCGAATTGAGCTTGGCCAACCCGGATCTTTTTTAGGGAGAGACCAGTTATACAATACAGTTGTGACTGCACACGCTTTCCTTATAATTTTCTTTCTTGTTATACCCGTCTTTATTGGGGGGTTTGGTAACTGACTAGTTCCCTTAATACTCGCTGCCCCAGACATGGCATTTCCCCGAATAAATAACATGAGGTTCTGACTTCTGCCTCCGGCTTTAATTCTTCTTCTGAGCTCTGCTGCAGTTGAAAAAGGAGTTGGTACAGGCTGAACAGTCTACCCACCCCTGTCAAGGAATCTTGCACACGCAGGGCCCTCTGTAGATTTGGCCATTTTCTCTCTTCATCTTGCCGGAATTTCATCTATTCTCGGAGCTATCAACTTTATTACAACAGTCATTAATATGCGATCCAAAGGCCTTCGGTTAGAGCGGGTTCCGCTGTTTGTATGGGCAGTAAAAATTACCGCCGTCCTTCTTCTTCTATCTCTGCCTGTTTTAGCCGGAGCCATTACTATGCTCCTGACTGACCGTAACTTAAATACCTCATTCTTCGACCCGGCGGGAGGGGGAGA
>CC_MOR7
CGATAAGGCTACTTATTCGAATTGAGCTTGGCCAACCCGGATCTTTTTTAGGGAGAGACCAGTTATACAATACAGTTGTGACTGCACACGCTTTCCTTATAATTTTCTTTCTTGTTATACCCGTCTTTATTGGGGGGTTTGGTAACTGACTAGTTCCCTTAATACTCGCTGCCCCAGACATGGCATTTCCCCGAATAAATAACATGAGGTTCTGACTTCTGCCTCCGGCTTTAATTCTTCTTCTGAGCTCTGCTGCAGTTGAAAAAGGAGTTGGTACAGGCTGAACAGTCTACCCACCCCTGTCAAGGAATCTTGCGCACGCAGGGCCCTCTGTAGATTTGGCCATTTTCTCTCTTCATCTTGCCGGAATTTCATCTATTCTCGGAGCTATCAACTTTATTACAACAGTCATTAATATGCGATCCAAAGGCCTTCGGTTAGAGCGGGTTCCGCTGTTTGTATGGGCAGTAAAAATTACCGCCGTCCTTCTTCTTCTATCTCTGCCTGTTTTAGCCGGAGCCATTACTATGCTCCTGACTGACCGTAACTTAAATACCTCATTCTTCGACCCGGCGGGAGGGGGAGA
>CC_MOR8
CGATAAGGCTACTTATTCGAATTGAGCTTGGCCAACCCGGATCTTTTTTAGGGAGAGACCAGTTATACAATACAGTTGTGACTGCACACGCTTTCCTTATAATTTTCTTTCTTGTTATACCCGTCTTTATTGGGGGGTTTGGTAACTGACTAGTTCCCTTAATACTCGCTGCCCCAGACATGGCATTTCCCCGAATAAATAACATGAGGTTCTGACTTCTGCCTCCGGCTTTAATTCTTCTTCTGAGCTCTGCTGCAGTTGAAAAAGGAGTTGGTACAGGCTGAACAGTCTACCCACCCCTGTCAAGGAATCTTGCGCACGCAGGGCCCTCTGTAGATTTGGCCATTTTCTCTCTTCATCTTGCCGGAATTTCATCTATTCTCGGAGCTATCAACTTTATTACAACAGTCATTAATATGCGATCCAAAGGCCTTCGGTTAGAGCGGGTTCCGCTGTTTGTATGGGCAGTAAAAATTACCGCCGTCCTTCTTCTTCTATCTCTGCCTGTTTTAGCCGGAGCCATTACTATGCTCCTGACTGACCGTAACTTAAATACCTCATTCTTCGACCCGGCGGGAGGGGGAGA
>CC_MOR9
CGATAAGGCTACTTATTCGAATTGAGCTTGGCCAACCCGGATCTTTTTTAGGGAGAGACCAGTTATACAATACAGTTGTGACTGCACACGCTTTCCTTATAATTTTCTTTCTTGTTATACCCGTCTTTATTGGGGGGTTTGGTAACTGACTAGTTCCCTTAATACTCGCTGCCCCAGACATGGCATTTCCCCGAATAAATAACATGAGGTTCTGACTTCTGCCTCCGGCTTTAATTCTTCTTCTGAGCTCTGCTGCAGTTGAAAAAGGAGTTGGTACAGGCTGAACAGTCTACCCACCCCTGTCAAGGAATCTTGCGCACGCAGGGCCCTCTGTAGATTTGGCCATTTTCTCTCTTCATCTTGCCGGAATTTCATCTATTCTCGGAGCTATCAACTTTATTACAACAGTCATTAATATGCGATCCAAAGGCCTTCGGTTAGAGCGGGTTCCGCTGTTTGTATGGGCAGTAAAAATTACCGCCGTCCTTCTTCTTCTATCTCTGCCTGTTTTAGCCGGAGCCATTACTATGCTCCTGACTGACCGTAACTTAAATACCTCATTCTTCGACCCGGCGGGAGGGGGAGA
>CC_MOR10
CGATAAGGCTACTTATTCGAATTGAGCTTGGCCAACCCGGATCTTTTTTAGGGAGAGACCAGTTATACAATACAGTTGTGACTGCACACGCTTTCCTTATAATTTTCTTTCTTGTTATACCCGTCTTTATTGGGGGGTTTGGTAACTGACTAGTTCCCTTAATACTCGCTGCCCCAGACATGGCATTTCCCCGAATAAATAACATGAGGTTCTGACTTCTGCCTCCGGCTTTAATTCTTCTTCTGAGCTCTGCTGCAGTTGAAAAAGGAGTTGGTACAGGCTGAACAGTCTACCCACCCCTGTCAAGGAATCTTGCGCACGCAGGGCCCTCTGTAGATTTGGCCATTTTCTCTCTTCATCTTGCCGGAATTTCATCTATTCTCGGAGCTATCAACTTTATTACAACAGTCATTAATATGCGATCCAAAGGCCTTCGGTTAGAGCGGGTTCCGCTGTTTGTATGGGCAGTAAAAATTACCGCCGTCCTTCTTCTTCTATCTCTGCCTGTTTTAGCCGGAGCCATTACTATGCTCCTGACTGACCGTAACTTAAATACCTCATTCTTCGACCCGGCGGGAGGGGGAGA
>CC_MOR11
CGATAAGGCTACTTATTCGAATTGAGCTTGGCCAACCCGGATCTTTTTTAGGGAGAGACCAGTTATACAATACAGTTGTGACTGCACACGCTTTCCTTATAATTTTCTTTCTTGTTATACCCGTCTTTATTGGGGGGTTTGGTAACTGACTAGTTCCCTTAATACTCGCTGCCCCAGACATGGCATTTCCCCGAATAAATAACATGAGGTTCTGACTTCTGCCTCCGGCTTTAATTCTTCTTCTGAGCTCTGCTGCAGTTGAAAAAGGAGTTGGTACAGGCTGAACAGTCTACCCACCCCTGTCAAGGAATCTTGCGCACGCAGGGCCCTCTGTAGATTTGGCCATTTTCTCTCTTCATCTTGCCGGAATTTCATCTATTCTCGGAGCTATCAACTTTATTACAACAGTCATTAATATGCGATCCAAAGGCCTTCGGTTAGAGCGGGTTCCGCTGTTTGTATGGGCAGTAAAAATTACCGCCGTCCTTCTTCTTCTATCTCTGCCTGTTTTAGCCGGAGCCATTACTATGCTCCTGACTGACCGTAACTTAAATACCTCATTCTTCGACCCGGCGGGAGGGGGAGA
>CC_MOR12
CGATAAGGCTACTTATTCGAATTGAGCTTGGCCAACCCGGATCTTTTTTAGGGAGAGACCAGTTATACAATACAGTTGTAACTGCACACGCTTTCCTTATAATTTTCTTTCTTGTTATACCCGTCTTTATTGGGGGGTTTGGTAACTGACTAGTTCCCTTAATACTCGCTGCCCCAGACATGGCATTTCCCCGAATAAATAACATGAGGTTCTGACTTCTGCCTCCGGCTTTAATTCTTCTTCTGAGCTCTGCTGCAGTTGAAAAAGGAGTTGGTACAGGCTGAACAGTCTACCCACCCCTGTCAAGGAATCTTGCGCACGCAGGGCCCTCTGTAGATTTGGCCATTTTCTCTCTTCATCTTGCCGGAATTTCATCTATTCTCGGAGCTATCAACTTTATTACAACAGTCATTAATATGCGATCCAAAGGCCTTCGGTTAGAGCGGGTTCCGCTGTTTGTATGGGCAGTAAAGATTACCGCCGTCCTTCTTCTTCTATCTCTGCCTGTTTTAGCCGGAGCCATTACTATGCTCCTGACTGACCGTAACTTAAATACCTCATTCTTCGACCCGGCGGGAGGGGGAGA
>CC_MOR13
CGATAAGGCTACTTATTCGAATTGAGCTTGGCCAACCCGGATCTTTTTTAGGGAGAGACCAGTTATACAATACAGTTGTGACTGCACACGCTTTCCTTATAATTTTCTTTCTTGTTATACCCGTCTTTATTGGGGGGTTTGGTAACTGACTAGTTCCCTTAATACTCGCTGCCCCAGACATGGCATTTCCCCGAATGAATAACATGAGGTTCTGACTTCTGCCTCCGGCTTTAATTCTTCTTCTGAGCTCTGCTGCAGTTGAAAAAGGAGTTGGTACAGGCTGAACAGTCTACCCACCTCTGTCAAGGAATCTTGCGCACGCAGGGCCCTCTGTAGATTTGGCCATTTTCTCTCTTCATCTTGCCGGAATTTCATCTATTCTCGGAGCTATCAACTTTATTACAACAGTCATTAATATGCGATCCAAAGGCCTTCGGTTAGAGCGGGTTCCGCTGTTTGTATGGGCAGTAAAAATTACCGCCGTCCTTCTTCTTCTATCTCTGCCTGTTTTAGCCGGAGCCATTACTATGCTCCTGACTGACCGTAACTTAAATACCTCATTCTTCGACCCGGCGGGAGGGGGAGA
>CC_MOR14
CGATAAGGCTACTTATTCGAATTGAGCTTGGCCAACCCGGATCTTTTTTAGGGAGAGACCAGTTATACAATACAGTTGTGACTGCACACGCTTTCCTTATAATTTTCTTTCTTGTTATACCCGTCTTTATTGGGGGGTTTGGTAACTGACTAGTTCCCTTAATACTCGCTGCCCCAGACATGGCATTTCCCCGAATAAATAACATGAGGTTCTGACTTCTGCCTCCGGCTTTAATTCTTCTTCTGAGCTCTGCTGCAGTTGAAAAAGGAGTTGGTACAGGCTGAACAGTCTACCCACCCCTGTCAAGGAATCTTGCGCACGCAGGGCCCTCTGTAGATTTGGCCATTTTCTCTCTTCATCTTGCCGGAATTTCATCTATTCTCGGAGCTATCAACTTTATTACAACAGTCATTAATATGCGATCCAAAGGCCTTCGGTTAGAGCGGGTTCCGCTGTTTGTATGGGCAGTAAAAATTACCGCCGTCCTTCTTCTTCTATCTCTGCCTGTTTTAGCCGGAGCCATTACTATGCTCCTGACTGACCGTAACTTAAATACCTCATTCTTCGACCCGGCGGGAGGGGGAGA
>CC_MOR15
CGATAAGGCTACTTATTCGAATTGAGCTTGGCCAACCCGGATCTTTTTTAGGGAGAGACCAGTTATACAATACAGTTGTGACTGCACACGCTTTCCTTATAATTTTCTTTCTTGTTATACCCGTCTTTATTGGGGGGTTTGGTAACTGACTAGTTCCCTTAATACTCGCTGCCCCAGACATGGCATTTCCCCGAATAAATAACATGAGGTTCTGACTTCTGCCTCCGGCTTTAATTCTTCTTCTGAGCTCTGCTGCAGTTGAAAAAGGAGTTGGTACAGGCTGAACAGTCTACCCACCCCTGTCAAGGAATCTTGCGCACGCAGGGCCCTCTGTAGATTTGGCCATTTTCTCTCTTCATCTTGCCGGAATTTCATCTATTCTCGGAGCTATCAACTTTATTACAACAGTCATTAATATGCGATCCAAAGGCCTTCGGTTAGAGCGGGTTCCGCTGTTTGTATGGGCAGTAAAAATTACCGCCGTCCTTCTTCTTCTATCTCTGCCTGTTTTAGCCGGAGCCATTACTATGCTCCTGACTGACCGTAACTTAAATACCTCATTCTTCGACCCGGCGGGAGGGGGAGA
>CC_MOR16
CGATAAGGCTACTTATTCGAATTGAGCTTGGCCAACCCGGATCTTTTTTAGGGAGAGACCAGTTATACAATACAGTTGTGACTGCACACGCTTTCCTTATAATTTTCTTTCTTGTTATACCCGTCTTTATTGGGGGGTTTGGTAACTGACTAGTTCCCTTAATACTCGCTGCCCCAGACATGGCATTTCCCCGAATAAATAACATGAGGTTCTGACTTCTGCCTCCGGCTTTAATTCTTCTTCTGAGCTCTGCTGCAGTTGAAAAAGGAGTTGGTACAGGCTGAACAGTCTACCCACCCCTGTCAAGGAATCTTGCGCACGCAGGGCCCTCTGTAGATTTGGCCATTTTCTCTCTTCATCTTGCCGGAATTTCATCTATTCTCGGAGCTATCAACTTTATTACAACAGTCATTAATATGCGATCCAAAGGCCTTCGGTTAGAGCGGGTTCCGCTGTTTGTATGGGCAGTAAAAATTACCGCCGTCCTTCTTCTTCTATCTCTGCCTGTTTTAGCCGGAGCCATTACTATGCTCCTGACTGACCGTAACTTAAATACCTCATTCTTCGACCCGGCGGGAGGGGGAGA
>CC_MOR17
CGATAAGGCTACTTATTCGAATTGAGCTTGGCCAACCCGGATCTTTTTTAGGGAGAGACCAGTTATACAATACAGTTGTGACTGCACACGCTTTCCTTATAATTTTCTTTCTTGTTATACCCGTCTTTATTGGGGGGTTTGGTAACTGACTAGTTCCCTTAATACTCGCTGCCCCAGACATGGCATTTCCCCGAATAAATAACATGAGGTTCTGACTTCTGCCTCCGGCTTTAATTCTTCTTCTGAGCTCTGCTGCAGTTGAAAAAGGAGTTGGTACAGGCTGAACAGTCTACCCCCCCCTGTCAAGGAATCTTGCGCACGCAGGGCCCTCTGTAGATTTGGCCATTTTCTCTCTTCATCTTGCCGGAATTTCATCTATTCTCGGAGCTATCAACTTTATTACAACAGTCATTAATATGCGATCCAAAGGCCTTCGGTTAGAGCGGGTTCCGCTGTTTGTATGGGCAGTAAAAATTACCGCCGTCCTTCTTCTTCTATCTCTGCCTGTTTTAGCCGGAGCCATTACTATGCTCCTGACTGACCGTAACTTAAATACCTCATTCTTCGACCCGGCGGGAGGGGGAGA
>CC_MOR18
CGATAAGGCTACTTATTCGAATTGAGCTTGGCCAACCCGGATCTTTTTTAGGGAGAGACCAGTTATACAATACAGTTGTGACTGCACACGCTTTCCTTATAATTTTCTTTCTTGTTATACCCGTCTTTATTGGGGGGTTTGGTAACTGACTAGTTCCCTTAATACTCGCTGCCCCAGACATGGCATTTCCCCGAATAAATAACATGAGGTTCTGACTTCTGCCTCCGGCTTTAATTCTTCTTCTGAGCTCTGCTGCAGTTGAAAAAGGAGTTGGTACAGGCTGAACAGTCTACCCACCCCTGTCAAGGAATCTTGCGCACGCAGGGCCCTCTGTAGATTTGGCCATTTTCTCTCTTCATCTTGCCGGAATTTCATCTATTCTCGGAGCTATCAACTTTATTACAACAGTCATTAATATGCGATCCAAAGGCCTTCGGTTAGAGCGGGTTCCGCTGTTTGTATGGGCAGTAAAAATTACCGCCGTCCTTCTTCTTCTATCTCTGCCTGTTTTAGCCGGAGCCATTACTATGCTCCTGACTGACCGTAACTTAAATACCTCATTCTTCGACCCGGCGGGAGGGGGAGA
>CC_MOR19
CGATAAGGCTACTTATTCGAATTGAGCTTGGCCAACCCGGATCTTTTTTAGGGAGAGACCAGTTATACAATACAGTTGTGACTGCACACGCTTTCCTTATAATTTTCTTTCTTGTTATACCCGTCTTTATTGGGGGGTTTGGTAACTGACTAGTTCCCTTAATACTCGCTGCCCCAGACATGGCATTTCCCCGAATAAATAACATGAGGTTCTGACTTCTGCCTCCGGCTTTAATTCTTCTTCTGAGCTCTGCTGCAGTTGAAAAAGGAGTTGGTACAGGCTGAACAGTCTACCCACCCCTGTCAAGGAATCTTGCGCACGCAGGGCCCTCTGTAGATTTGGCCATTTTCTCTCTTCATCTTGCCGGAATTTCATCTATTCTCGGAGCTATTAACTTTATTACAACAGTCATTAATATGCGATCCAAAGGCCTTCGGTTAGAGCGGGTTCCGCTGTTTGTATGGGCAGTAAAAATTACCGCCGTCCTTCTTCTTCTATCTCTGCCTGTTTTAGCCGGAGCCATTACTATGCTCCTGACTGACCGTAACTTAAATACCTCATTCTTCGACCCGGCGGGAGGGGGAGA
>CC_MOR20
CGATAAGGCTACTTATTCGAATTGAGCTTGGCCAACCCGGATCTTTTTTAGGGAGAGACCAGTTATACAATACAGTTGTGACTGCACACGCTTTCCTTATAATTTTCTTTCTTGTTATACCCGTCTTTATTGGGGGGTTTGGTAACTGACTAGTTCCCTTAATACTCGCTGCCCCAGACATGGCATTTCCCCGAATAAATAACATGAGGTTCTGGCTTCTGCCTCCGGCTTTAATTCTTCTTCTGAGCTCTGCTGCAGTTGAAAAAGGAGTTGGTACAGGCTGAACAGTCTACCCACCCCTGTCAAGGAATCTTGCGCACGCAGGGCCCTCTGTAGATTTGGCCATTTTCTCTCTTCATCTTGCCGGAATTTCATCTATTCTCGGAGCTATCAACTTTATTACAACAGTCATTAATATGCGATCCAAAGGCCTTCGGTTAGAGCGGGTTCCGCTGTTTGTATGGGCAGTAAAAATTACCGCCGTCCTTCTTCTTCTATCTCTGCCTGTTTTAGCCGGAGCCATTACTATGCTCCTGACTGACCGTAACTTAAATACCTCATTCTTCGACCCGGCGGGAGGGGGAGA
>CC_MOR21
CGATAAGGCTACTTATTCGAATTGAGCTTGGCCAACCCGGATCTTTTTTAGGGAGAGACCAGTTATACAATACAGTTGTGACTGCACACGCTTTCCTTATAATTTTCTTTCTTGTTATACCCGTCTTTATTGGGGGGTTTGGTAACTGACTAGTTCCCTTAATACTCGCTGCCCCAGACATGGCATTTCCCCGAATAAATAACATGAGGTTCTGACTTCTGCCTCCGGCTTTAATTCTTCTTCTGAGCTCTGCTGCAGTTGAAAAAGGAGTTGGTACAGGCTGAACAGTCTACCCACCCCTGTCAAGGAATCTTGCGCACGCAGGGCCCTCTGTAGATTTGGCCATTTTCTCTCTTCATCTTGCCGGAATTTCATCTATTCTCGGAGCTATCAACTTTATTACAACAGTCATTAATATGCGATCCAAAGGCCTTCGGTTAGAGCGGGTTCCGCTGTTTGTATGGGCAGTAAAAATTACCGCCGTCCTTCTTCTTCTATCTCTGCCTGTTTTAGCCGGAGCCATTACTATGCTCCTGACTGACCGTAACTTAAATACCTCATTCTTCGACCCGGCGGGAGGGGGAGA
>CC_MOR22
CGATAAGGCTACTTATTCGAATTGAGCTTGGCCAACCCGGATCTTTTTTAGGGAGAGACCAGTTATACAATACAGTTGTGACTGCACACGCTTTCCTTATAATTTTCTTTCTTGTTATACCCGTCTTTATTGGGGGGTTTGGTAACTGACTAGTTCCCTTAATACTCGCTGCCCCAGACATGGCATTTCCCCGAATGAATAACATGAGGTTCTGACTTCTGCCTCCGGCTTTAATTCTTCTTCTGAGCTCTGCTGCAGTTGAAAAAGGAGTTGGTACAGGCTGAACAGTCTACCCACCCCTGTCAAGGAATCTTGCGCACGCAGGGCCCTCTGTAGATTTGGCCATTTTCTCTCTTCATCTTGCCGGAATTTCATCTATTCTCGGAGCTATCAACTTTATTACAACAGTCATTAATATGCGATCCAAAGGCCTTCGGTTAGAGCGGGTTCCGCTGTTTGTATGGGCAGTAAAAATTACCGCCGTCCTTCTTCTTCTATCTCTGCCTGTTTTAGCCGGAGCCATTACTATGCTCCTGACTGACCGTAACTTAAATACCTCATTCTTCGACCCGGCGGGAGGGGGAGA
>CC_MOR23
CGATAAGGCTACTTATTCGAATTGAGCTTGGCCAACCCGGATCTTTTTTAGGGAGAGACCAGTTATACAATACAGTTGTGACTGCACACGCTTTCCTTATAATTTTCTTTCTTGTTATACCCGTCTTTATTGGGGGGTTTGGTAACTGACTAGTTCCCTTAATACTCGCTGCCCCAGACATGGCATTTCCCCGAATAAATAACATGAGGTTCTGACTTCTGCCTCCGGCTTTAATTCTTCTTCTGAGCTCTGCTGCAGTTGAAAAAGGAGTTGGTACAGGCTGAACAGTCTACCCACCCCTGTCAAGGAATCTTGCGCACGCAGGGCCCTCTGTAGATTTGGCCATTTTCTCTCTTCATCTTGCCGGAATTTCATCTATTCTCGGAGCTATCAACTTTATTACAACAGTCATTAATATGCGATCCAAAGGCCTTCGGTTAGAGCGGGTTCCGCTGTTTGTATGGGCAGTAAAAATTACCGCCGTCCTTCTTCTTCTATCTCTGCCTGTTTTAGCCGGAGCCATTACTATGCTCCTGACTGACCGTAACTTAAATACCTCATTCTTCGACCCGGCGGGAGGGGGAGA
>CC_MOR24
CGATAAGGCTACTTATTCGAATTGAGCTTGGCCAACCCGGATCTTTTTTAGGGAGAGACCAGTTATACAATACAGTTGTAACTGCACACGCTTTCCTTATAATTTTCTTTCTTGTTATACCCGTCTTTATTGGGGGGTTTGGTAACTGACTAGTTCCCTTAATACTCGCTGCCCCAGACATGGCATTTCCCCGAATAAATAACATGAGGTTCTGACTTCTGCCTCCGGCTTTAATTCTTCTTCTGAGCTCTGCTGCAGTTGAAAAAGGAGTTGGTACAGGCTGAACAGTCTACCCACCCCTGTCAAGGAATCTTGCGCACGCAGGGCCCTCTGTAGATTTGGCCATTTTCTCTCTTCATCTTGCCGGAATTTCATCTATTCTCGGAGCTATCAACTTTATTACAACAGTCATTAATATGCGATCCAAAGGCCTTCGGTTAGAGCGGGTTCCGCTGTTTGTATGGGCAGTAAAAATTACCGCCGTCCTTCTTCTTCTATCTCTGCCTGTTTTAGCCGGAGCCATTACTATGCTCCTGACTGACCGTAACTTAAATACCTCATTCTTCGACCCGGCGGGAGGGGGAGA
>CC_MOR25
CGATAAGGCTACTTATTCGAATTGAGCTTGGCCAACCCGGATCTTTTTTAGGGAGAGACCAGTTATACAATACAGTTGTGACTGCACACGCTTTCCTTATAATTTTCTTTCTTGTTATACCCGTCTTTATTGGGGGGTTTGGTAACTGACTAGTTCCCTTAATACTCGCTGCCCCAGACATGGCATTTCCCCGAATAAATAACATGAGGTTCTGACTTCTGCCTCCGGCTTTAATTCTTCTTCTGAGCTCTGCTGCAGTTGAAAAAGGAGTTGGTACAGGCTGAACAGTCTACCCACCCCTGTCAAGGAATCTTGCGCACGCAGGGCCCTCTGTAGATTTGGCCATTTTCTCTCTTCATCTTGCCGGAATTTCATCTATTCTCGGAGCTATCAACTTTATTACAACAGTCATTAATATGCGATCCAAAGGCCTTCGGTTAGAGCGGGTTCCGCTGTTTGTATGGGCAGTAAAAATTACCGCCGTCCTTCTTCTTCTATCTCTGCCTGTTTTAGCCGGAGCCATTACTATGCTCCTGACTGACCGTAACTTAAATACCTCATTCTTCGACCCGGCGGGAGGGGGAGA
>CC_MOR26
CGATAAGGCTACTTATTCGAATTGAGCTTGGCCAACCCGGATCTTTTTTAGGGAGAGACCAATTATACAATACAGTTGTGACTGCACACGCTTTCCTTATAATTTTCTTTCTTGTTATACCCGTCTTTATTGGGGGGTTTGGTAACTGACTAGTTCCCTTAATACTCGCTGCCCCAGACATGGCATTTCCCCGAATAAATAACATGAGGTTCTGACTTCTGCCTCCGGCTTTAATTCTTCTTCTGAGCTCTGCTGCAGTTGAAAAAGGAGTTGGTACAGGCTGAACAGTCTACCCACCCCTGTCAAGGAATCTTGCGCACGCAGGGCCCTCTGTAGATTTGGCCATTTTCTCTCTTCATCTTGCCGGAATTTCATCTATTCTCGGAGCTATCAACTTTATTACAACAGTCATTAATATGCGATCCAAAGGCCTTCGGTTAGAGCGAGTTCCGCTGTTTGTATGGGCAGTAAAAATTACCGCCGTCCTTCTTCTTCTATCTCTGCCTGTTTTAGCCGGAGCCATTACTATGCTCCTGACTGACCGTAACTTAAATACCTCATTCTTCGACCCGGCGGGAGGGGGAGA
>CC8
CGATAAGGCTACTTATTCGAATTGAGCTTGGCCAACCCGGATCTTTTTTAGGGAGAGACCAGTTATACAATACAGTTGTAACTGCACACGCTTTCCTTATAATTTTCTTTCTTGTTATACCCGTCTTTATTGGGGGGTTTGGTAACTGACTAGTTCCCTTAATACTCGCTGCCCCAGACATGGCATTTCCCCGAATAAATAACATGAGGTTCTGACTTCTGCCTCCGGCTTTAATTCTTCTTCTGAGCTCTGCTGCAGTTGAAAAAGGAGTTGGTACAGGCTGAACAGTCTACCCACCCCTGTCAAGGAATCTTGCGCACGCAGGGCCCTCTGTAGATTTGGCCATTTTCTCTCTTCATCTTGCCGGAATTTCATCTATTCTCGGAGCTATCAACTTTATTACAACAGTCATTAATATGCGATCCAAAGGCCTTCGGTTAGAGCGGGTTCCGCTGTTTGTATGGGCAGTAAAAATTACCGCCGTCCTTCTTCTTCTATCTCTGCCTGTTTTAGCCGGAGCCATTACTATGCTCCTGACTGACCGTAACTTAAATACCTCATTCTTCGACCCGGCGGGAGGGGGAGA
>CC9
CGATAAGGCTACTTATTCGAATTGAGCTTGGCCAACCCGGATCTTTTTTAGGGAGAGACCAATTATACAATACAGTTGTGACTGCACACGCTTTCCTTATAATTTTCTTTCTTGTTATACCCGTCTTTATTGGGGGGTTTGGTAACTGACTAGTTCCCTTAATACTCGCTGCCCCAGACATGGCATTTCCCCGAATAAATAACATGAGGTTCTGACTTCTGCCTCCGGCTTTAATTCTTCTTCTGAGCTCTGCTGCAGTTGAAAAAGGAGTTGGTACAGGCTGAACAGTCTACCCACCCCTGTCAAGGAATCTTGCGCACGCAGGGCCCTCTGTAGATTTGGCCATTTTCTCTCTTCATCTTGCCGGAATTTCATCTATTCTAGGAGCTATCAACTTTATTACAACAGTCATTAATATGCGATCCAAAGGCCTTCGGTTAGAGCGGGTTCCGCTGTTTGTATGGGCAGTAAAAATTACCGCCGTCCTTCTTCTTCTATCTCTGCCTGTTTTAGCCGGAGCCATTACTATGCTCCTGACTGACCGTAACTTAAATACCTCATTCTTCGACCCGGCGGGAGGGGGAGA
>CC10
CGATAAGGCTACTTATTCGAATTGAGCTTGGCCAACCCGGATCTTTTTTAGGGAGAGACCAGTTATACAATACAGTTGTGACTGCACACGCTTTCCTTATAATTTTCTTTCTTGTTATACCCGTCTTTATTGGGGGGTTTGGTAACTGACTAGTTCCCTTAATGCTCGCTGCCCCAGACATGGCATTTCCCCGAATAAATAACATGAGGTTCTGACTTCTGCCTCCGGCTTTAATTCTTCTTCTGAGCTCTGCTGCAGTTGAAAAAGGAGTTGGTACAGGCTGAACAGTCTACCCACCCCTGTCAAGGAATCTTGCGCACGCAGGGCCCTCTGTAGATTTGGCCATTTTCTCTCTTCATCTTGCCGGAATTTCATCTATTCTCGGAGCTATCAACTTTATTACAACAGTCATTAATATGCGATCCAAAGGCCTTCGGTTAGAGCGGGTTCCGCTGTTTGTATGGGCAGTAAAAATTACCGCCGTCCTTCTTCTTCTATCTCTGCCTGTTTTAGCCGGAGCCATTACTATGCTCCTGACTGACCGTAACTTAAATACCTCATTCTTCGACCCGGCGGGAGGGGGAGA
>CC11
CGATAAGGCTACTTATTCGAATTGAGCTTGGCCAACCCGGATCTTTTTTAGGGAGAGACCAGTTATACAATACAGTTGTGACTGCACACGCTTTCCTTATAATTTTCTTTCTTGTTATACCCGTCTTTATTGGGGGGTTTGGTAACTGACTAGTTCCCTTAATACTCGCTGCCCCAGACATGGCATTTCCCCGAATAAACAACATGAGGTTCTGACTTCTGCCTCCGGCTTTAATTCTTCTTCTGAGCTCTGCTGCAGTTGAAAAAGGAGTTGGTACAGGCTGAACAGTCTACCCACCCCTGTCAAGGAATCTTGCGCACGCAGGGCCCTCTGTAGATTTGGCCATTTTCTCTCTTCATCTTGCCGGAATTTCATCTATTCTCGGAGCTATCAACTTTATTACAACAGTCATTAATATGCGATCCAAAGGCCTTCGGTTAGAGCGGGTTCCGCTGTTTGTATGGGCAGTAAAAATTACCGCCGTCCTTCTTCTTCTATCTCTGCCTGTTTTAGCCGGAGCCATTACTATGCTCCTGACTGACCGTAACTTAAATACCTCATTCTTCGACCCGGCGGGAGGGGGAGA
>CC12
CGATAAGGCTACTTATTCGAATTGAGCTTGGCCAACCCGGATCTTTTTTAGGGAGAGACCAGTTATACAATACAGTTGTGACTGCACACGCTTTCCTTATAATTTTCTTTCTTGTTATACCCGTCTTTATTGGGGGGTTTGGTAACTGACTAGTTCCCTTAATACTCGCTGCCCCAGACATGGCATTTCCCCGAATAAATAACATGAGGTTCTGACTTCTGCCTCCGGCTTTAATTCTTCTTCTGAGCTCTGCTGCAGTTGAAAAAGGAGTTGGTACAGGCTGAACAGTCTACCCACCCCTGTCAAGGAATCTTGCGCACGCAGGGCCCTCTGTAGATTTGGCCATTTTCTCTCTTCATCTTGCCGGAATTTCATCTATTCTCGGAGCTATCAACTTTATTACAACAGTCATTAATATGCGATCCAAAGGCCTTCGGTTAGAGCGGGTTCCGCTGTTTGTATGGGCAGTAAAAATTACCGCCGTCCTTCTTCTTCTATCTCTGCCTGTTTTAGCCGGAGCCATTACTATGCTCCTGACTGACCGTAACTTAAATACCTCATTCTTCGACCCGGCGGGAGGGGGAGA
>CC13
CGATAAGGCTACTTATTCGAATTGAGCTTGGCCAACCCGGATCTTTTTTAGGGAGAGACCAGTTATACAATACAGTTGTGACTGCACACGCTTTCCTTATAATTTTCTTTCTTGTTATACCCGTCTTTATTGGGGGGTTTGGTAACTGACTAGTTCCCTTAATACTCGCTGCCCCAGACATGGCATTTCCCCGAATAAATAACATGAGGTTCTGACTTCTGCCTCCGGCTTTAATTCTTCTTCTGAGCTCTGCTGCAGTTGAAAAAGGAGTTGGTACAGGCTGAACAGTCTACCCACCCCTGTCAAGGAATCTTGCGCACGCAGGGCCCTCTGTAGATTTGGCCATTTTCTCTCTTCATCTTGCCGGAATTTCATCTATTCTCGGAGCTATCAACTTTATTACAACAGTCATTAATATGCGATCCAAAGGCCTTCGGTTAGAGCGGGTTCCGCTGTTTGTATGGGCAGTAAAAATTACCGCCGTCCTTCTTCTTCTATCTCTGCCTGTTTTAGCCGGAGCCATTACTATGCTCCTGACTGACCGTAACTTAAATACCTCATTCTTCGACCCGGCGGGAGGGGGAGA
>CC14
CGATAAGGCTACTTATTCGAATTGAGCTTGGCCAACCCGGATCTTTTTTAGGGAGAGACCAGTTATACAATACAGTTGTGACTGCACACGCTTTCCTTATAATTTTCTTTCTTGTTATACCCGTCTTTATTGGGGGGTTTGGTAACTGACTAGTTCCCTTAATACTCGCTGCCCCAGACATGGCATTTCCCCGAATAAATAACATGAGGTTCTGACTTCTGCCTCCGGCTTTAATTCTTCTTCTGAGCTCTGCTGCAGTTGAAAAAGGAGTTGGTACAGGCTGAACAGTCTACCCACCCCTGTCAAGGAATCTTGCGCACGCAGGGCCCTCTGTAGATTTGGCCATTTTCTCTCTTCATCTTGCCGGAATTTCATCTATTCTCGGAGCTATCAACTTTATTACAACAGTCATTAATATGCGATCCAAAGGCCTTCGGTTAGAGCGGGTTCCGCTGTTTGTATGGGCAGTAAAAATTACCGCCGTCCTTCTTCTTCTATCTCTGCCTGTTTTAGCCGGAGCCATTACTATGCTCCTGACTGACCGTAACTTAAATACCTCATTCTTCGACCCGGCGGGAGGGGGAGA
>CC15
CGATAAGGCTACTTATTCGAATTGAGCTTGGCCAACCCGGATCTTTTTTAGGGAGAGACCAGTTATACAATACAGTTGTGACTGCACACGCTTTCCTTATAATTTTCTTTCTTGTTATACCCGTCTTTATTGGGGGGTTTGGTAACTGACTAGTTCCCTTAATACTCGCTGCCCCAGACATGGCATTTCCCCGAATAAATAACATGAGGTTCTGACTTCTGCCTCCGGCTTTAATTCTTCTTCTGAGCTCTGCTGCAGTTGAAAAAGGAGTTGGTACAGGCTGAACAGTCTACCCACCCCTGTCAAGGAATCTTGCGCACGCAGGGCCCTCTGTAGATTTGGCCATTTTCTCTCTTCATCTTGCCGGAATTTCATCTATTCTCGGAGCTATCAACTTTATTACAACAGTCATTAATATGCGATCCAAAGGCCTTCGGTTAGAGCGGGTTCCGCTGTTTGTATGGGCAGTAAAAATTACCGCCGTCCTTCTTCTTCTATCTCTGCCTGTTTTAGCCGGAGCCATTACTATGCTCCTGACTGACCGTAACTTAAATACCTCATTCTTCGACCCGGCGGGAGGGGGAGA
>CC16
CGATAAGGCTACTTATTCGAATTGAGCTTGGCCAACCCGGATCTTTTTTAGGGAGAGACCAGTTATACAATACAGTTGTGACTGCACACGCTTTCCTTATAATTTTCTTTCTTGTTATACCCGTCTTTATTGGGGGGTTTGGTAACTGACTAGTTCCCTTAATACTCGCTGCCCCAGACATGGCATTTCCCCGAATAAATAACATGAGGTTCTGACTTCTGCCTCCGGCTTTAATTCTTCTTCTGAGCTCTGCTGCAGTTGAAAAAGGAGTTGGTACAGGCTGAACAGTCTACCCACCCCTGTCAAGGAATCTTGCGCACGCAGGGCCCTCTGTAGATTTGGCCATTTTCTCTCTTCATCTTGCCGGAATTTCATCTATTCTCGGAGCTATCAACTTTATTACAACAGTCATTAATATGCGATCCAAAGGCCTTCGGTTAGAGCGGGTTCCGCTGTTTGTATGGGCAGTAAAAATTACCGCCGTCCTTCTTCTTCTATCTCTGCCTGTTTTAGCCGGAGCCATTACTATGCTCCTGACTGACCGTAACTTAAATACCTCATTCTTCGACCCGGCGGGAGGGGGAGA
>CC20
CGATAAGGCTACTTATTCGAATTGAGCTTGGCCAACCCGGATCTTTTTTAGGGAGAGACCAGTTATACAATACAGTTGTGACTGCACACGCTTTCCTTATAATTTTCTTTCTTGTTATACCCGTCTTTATTGGGGGGTTTGGTAACTGACTAGTTCCCTTAATACTCGCTGCCCCAGACATGGCATTTCCCCGAATAAATAACATGAGGTTCTGACTTCTGCCTCCGGCTTTAATTCTTCTTCTGAGCTCTGCTGCAGTTGAAAAAGGAGTTGGTACAGGCTGAACAGTCTACCCACCCCTGTCAAGGAATCTTGCGCACGCAGGGCCCTCTGTAGATTTGGCCATTTTCTCTCTTCATCTTGCCGGAATTTCATCTATTCTCGGAGCTATCAACTTTATTACAACAGTCATTAATATGCGATCCAAAGGCCTTCGGTTAGAGCGGGTTCCGCTGTTTGTATGGGCAGTAAAAATTACCGCCGTCCTTCTTCTTCTATCTCTGCCTGTTTTAGCCGGAGCCATTACTATGCTCCTGACTGACCGTAACTTAAATACCTCATTCTTCGACCCGGCGGGAGGGGGAGA
>CC_LO1
CGATAAGGCTACTTATTCGAATTGAGCTTGGCCAACCCGGATCTTTTTTAGGGAGAGACCAGTTATACAATACAGTTGTGACTGCACACGCTTTCCTTATAATTTTCTTTCTTGTTATACCCGTCTTTATTGGGGGGTTTGGTAACTGACTAGTTCCCTTAATACTCGCTGCCCCAGACATGGCATTTCCCCGAATAAATAACATGAGGTTCTGACTTCTGCCTCCGGCTTTAATTCTTCTTCTGAGCTCTGCTGCAGTTGAAAAAGGAGTTGGTACAGGCTGAACAGTCTACCCACCCCTGTCAAGGAATCTTGCGCACGCGGGGCCCTCTGTAGATTTGGCCATTTTCTCTCTTCATCTTGCCGGAATTTCATCTATTCTCGGAGCTATCAACTTTATTACAACAGTCATTAATATGCGATCCAAAGGCCTTCGGTTAGAGCGGGTTCCGCTGTTTGTATGGGCAGTAAAAATTACCGCCGTCCTTCTTCTTCTATCTCTGCCTGTTTTAGCCGGAGCCATTACTATGCTCCTGACTGACCGTAACTTAAATACCTCATTCTTCGACCCGGCGGGAGGGGGAGA
>CC_LO2
CGATAAGGCTACTTATTCGAATTGAGCTTGGCCAACCCGGATCTTTTTTAGGGAGAGACCAGTTATACAATACAGTTGTAACTGCACACGCTTTCCTTATAATTTTCTTTCTTGTTATACCCGTCTTTATTGGGGGGTTTGGTAACTGACTAGTTCCCTTAATACTCGCTGCCCCAGACATGGCATTTCCCCGAATAAATAACATGAGGTTCTGACTTCTGCCTCCGGCTTTAATTCTTCTTCTGAGCTCTGCTGCAGTTGAAAAAGGAGTTGGTACAGGCTGAACAGTCTACCCACCCCTGTCAAGGAATCTTGCGCACGCAGGGCCCTCTGTAGATTTGGCCATTTTCTCTCTTCATCTTGCCGGAATTTCATCTATTCTCGGAGCTATCAACTTTATTACAACAGTCATTAATATGCGATCCAAAGGCCTTCGGTTAGAGCGGGTTCCGCTGTTTGTATGGGCAGTAAAAATTACCGCCGTCCTTCTTCTTCTATCTCTGCCTGTTTTAGCCGGAGCCATTACTATGCTCCTGACTGACCGTAACTTAAATACCTCATTCTTCGACCCGGCGGGAGGGGGAGA
>CC_LO3
CGATAAGGCTACTTATTCGAATTGAGCTTGGCCAACCCGGATCTTTTTTAGGGAGAGACCAGTTATACAATACAGTTGTGACTGCACACGCTTTCCTTATAATTTTCTTTCTTGTTATACCCGTCTTTATTGGGGGGTTTGGTAACTGACTAGTTCCCTTAATACTCGCTGCCCCAGACATGGCATTTCCCCGAATAAATAACATGAGGTTCTGACTTCTGCCTCCGGCTTTAATTCTTCTTCTAAGCTCTGCTGCAGTTGAAAAAGGAGTTGGTACAGGCTGAACAGTCTACCCACCCCTGTCAAGGAATCTTGCGCACGCAGGGCCCTCTGTAGATTTGGCCATTTTCTCTCTTCATCTTGCCGGAATTTCATCTATTCTCGGAGCTATCAACTTTATTACAACAGTCATTAATATGCGATCCAAAGGCCTTCGGTTAGAGCGGGTTCCGCTGTTTGTATGGGCAGTAAAAATTACCGCCGTCCTTCTTCTTCTATCTCTGCCTGTTTTAGCCGGAGCCATTACTATGCTCCTGACTGACCGTAACTTAAATACCTCATTCTTCGACCCGGCGGGAGGGGGAGA
>CC_LO4
CGATAAGGCTACTTATTCGAATTGAGCTTGGCCAACCCGGATCTTTTTTAGGGAGAGACCAGTTATACAATACAGTTGTAACTGCACACGCTTTCCTTATAATTTTCTTTCTTGTTATACCCGTCTTTATTGGGGGGTTTGGTAACTGACTAGTTCCCTTAATACTCGCTGCCCCAGACATGGCATTTCCCCGAATAAATAACATGAGGTTCTGACTTCTGCCTCCGGCTTTAATTCTTCTTCTGAGCTCTGCTGCAGTTGAAAAAGGAGTTGGTACAGGCTGAACAGTCTACCCACCCCTGTCAAGGAATCTTGCGCACGCAGGGCCCTCTGTAGATTTGGCCATTTTCTCTCTTCATCTTGCCGGAATTTCATCTATTCTCGGAGCTATCAACTTTATTACAACAGTCATTAATATGCGATCCAAAGGCCTTCGGTTAGAGCGGGTTCCGCTGTTTGTATGGGCAGTAAAAATTACCGCCGTCCTTCTTCTTCTATCTCTGCCTGTTTTAGCCGGAGCCATTACTATGCTCCTGACTGACCGTAACTTAAATACCTCATTCTTCGACCCGGCGGGAGGGGGAGA
>CC_LO5
CGATAAGGCTACTTATTCGAATTGAGCTTGGCCAACCCGGATCTTTTTTAGGGAGAGACCAGTTATACAATACAGTTGTGACTGCACACGCTTTCCTTATAATTTTCTTTCTTGTTATACCCGTCTTTATTGGGGGGTTTGGTAACTGACTAGTTCCCTTAATACTCGCTGCCCCAGACATGGCATTTCCCCGAATAAATAACATGAGGTTCTGACTTCTGCCTCCGGCTTTAATTCTTCTTCTGAGCTCTGCTGCAGTTGAAAAAGGAGTTGGTACAGGCTGAACAGTCTACCCACCCCTGTCAAGGAATCTTGCGCACGCAGGGCCCTCTGTAGATTTGGCCATTTTCTCTCTTCATCTTGCCGGAATTTCATCTATTCTCGGAGCTATCAACTTTATTACAACAGTCATTAATATGCGATCCAAAGGCCTTCGGTTAGAGCGGGTTCCGCTGTTTGTATGGGCAGTAAAAATTACCGCCGTCCTTCTTCTTCTATCTCTGCCTGTTTTAGCCGGAGCCATTACTATGCTCCTGACTGACCGTAACTTAAATACCTCATTCTTCGACCCGGCGGGAGGGGGAGA
>CC_LO6
CGATAAGGCTACTTATTCGAATTGAGCTTGGCCAACCCGGATCTTTTTTAGGGAGAGACCAGTTATACAATACAGTTGTGACTGCACACGCTTTCCTTATAATTTTCTTTCTTGTTATACCCGTCTTTATTGGGGGGTTTGGTAACTGACTAGTTCCCTTAATACTCGCTGCCCCAGACATGGCATTTCCCCGAATAAATAACATGAGGTTCTGACTTCTGCCTCCGGCTTTAATTCTTCTTCTGAGCTCTGCTGCAGTTGAAAAAGGAGTTGGTACAGGCTGAACAGTCTACCCACCCCTGTCAAGGAATCTTGCGCACGCAGGGCCCTCTGTAGATTTGGCCATTTTCTCTCTTCATCTTGCCGGAATTTCATCTATTCTCGGAGCTATCAACTTTATTACAACAGTCATTAATATGCGATCCAAAGGCCTTCGGTTAGAGCGGGTTCCGCTGTTTGTATGGGCAGTAAAAATTACCGCCGTCCTTCTTCTTCTATCTCTGCCTGTTTTAGCCGGAGCCATTACTATGCTCCTGACTGACCGTAACTTAAATACCTCATTCTTCGACCCGGCGGGAGGGGGAGA
>CC_LO7
CGATAAGGCTACTTATTCGAATTGAGCTTGGCCAACCCGGATCTTTTTTAGGGAGAGACCAGTTATACAATACAGTTGTGACTGCACACGCTTTCCTTATAATTTTCTTTCTTGTTATACCCGTCTTTATTGGGGGGTTTGGTAACTGACTAGTTCCCTTAATACTCGCTGCCCCAGACATGGCATTTCCCCGAATAAATAACATGAGGTTCTGACTTCTGCCTCCGGCTTTAATTCTTCTTCTGAGCTCTGCTGCAGTTGAAAAAGGAGTTGGTACAGGCTGAACAGTCTACCCACCCCTGTCAAGGAATCTTGCGCACGCAGGGCCCTCTGTAGATTTGGCCATTTTCTCTCTTCATCTTGCCGGAATTTCATCTATTCTCGGAGCTATCAACTTTATTACAACAGTCATTAATATGCGATCCAAAGGCCTTCGGTTAGAGCGGGTTCCGCTGTTTGTATGGGCAGTAAAAATTACCGCCGTCCTTCTTCTTCTATCTCTGCCTGTTTTAGCCGGAGCCATTACTATGCTCCTGACTGACCGTAACTTAAATACCTCATTCTTCGACCCGGCGGGAGGGGGAGA
>CC_LO8
CGATAAGGCTACTTATTCGAATTGAGCTTGGCCAACCCGGATCTTTTTTAGGGAGAGACCAGTTATACAATACAGTTGTGACTGCACACGCTTTCCTTATAATTTTCTTTCTTGTTATACCCGTCTTTATTGGGGGGTTTGGTAACTGACTAGTTCCCTTAATACTCGCTGCCCCAGACATGGCATTTCCCCGAATAAATAACATGAGGTTCTGACTTCTGCCTCCGGCTTTAATTCTTCTTCTGAGCTCTGCTGCAGTTGAAAAAGGAGTTGGTACAGGCTGAACAGTCTACCCACCCCTGTCAAGGAATCTTGCGCACGCAGGGCCCTCTGTAGATTTGGCCATTTTCTCTCTTCATCTTGCCGGAATTTCATCTATTCTCGGAGCTATCAACTTTATTACAACAGTCATTAATATGCGATCCAAAGGCCTTCGGTTAGAGCGGGTTCCGCTGTTTGTATGGGCAGTAAAAATTACCGCCGTCCTTCTTCTTCTATCTCTGCCTGTTTTAGCCGGAGCCATTACTATGCTCCTGACTGACCGTAACTTAAATACCTCATTCTTCGACCCGGCGGGAGGGGGAGA
>CC_LO9
CGATAAGGCTACTTATTCGAATTGAGCTTGGCCAACCCGGATCTTTTTTAGGGAGAGACCAGTTATACAATACAGTTGTGACTGCACACGCTTTCCTTATAATTTTCTTTCTTGTTATACCCGTCTTTATTGGGGGGTTTGGTAACTGACTAGTTCCCTTAATACTCGCTGCCCCAGACATGGCATTTCCCCGAATAAATAACATGAGGTTCTGACTTCTGCCTCCGGCTTTAATTCTTCTTCTGAGCTCTGCTGCAGTTGAAAAAGGAGTTGGTACAGGCTGAACAGTCTACCCACCCCTGTCAAGGAATCTTGCGCACGCAGGGCCCTCTGTAGATTTGGCCATTTTCTCTCTTCATCTTGCCGGAATTTCATCTATTCTCGGAGCTATCAACTTTATTACAACAGTCATTAATATGCGATCCAAAGGCCTTCGGTTAGAGCGGGTTCCGCTGTTTGTATGGGCAGTAAAAATTACCGCCGTCCTTCTTCTTCTATCTCTGCCTGTTTTAGCCGGAGCCATTACTATGCTCCTGACTGACCGTAACTTAAATACCTCATTCTTCGACCCGGCGGGAGGGGGAGA
>CC_LO10
CGATAAGGCTACTTATTCGAATTGAGCTTGGCCAACCCGGATCTTTTTTAGGGAGAGACCAGTTATACAATACAGTTGTGACTGCACACGCTTTCCTTATAATTTTCTTTCTTGTTATACCCGTCTTTATTGGGGGGTTTGGTAACTGACTAGTTCCCTTAATACTCGCTGCCCCAGACATGGCATTTCCCCGAATAAATAACATGAGGTTCTGACTTCTGCCTCCGGCTTTAATTCTTCTTCTGAGCTCTGCTGCAGTTGAAAAAGGAGTTGGTACAGGCTGAACAGTCTACCCACCCCTGTCAAGGAATCTTGCGCACGCAGGGCCCTCTGTAGATTTGGCCATTTTCTCTCTTCATCTTGCCGGAATTTCATCTATTCTCGGAGCTATCAACTTTATTACAACAGTCATTAATATGCGATCCAAAGGCCTTCGGTTAGAGCGGGTTCCGCTGTTTGTATGGGCAGTAAAAATTACCGCCGTCCTTCTTCTTCTATCTCTGCCTGTTTTAGCCGGAGCCATTACTATGCTCCTGACTGACCGTAACTTAAATACCTCATTCTTCGACCCGGCGGGAGGGGGAGA
>CC_LO11
CGATAAGGCTACTTATTCGAATTGAGCTTGGCCAACCCGGATCTTTTTTAGGGAGAGACCAGTTATACAATACAGTTGTGACTGCACACGCTTTCCTTATAATTTTCTTTCTTGTTATACCCATCTTTATTGGGGGGTTTGGTAACTGACTAGTTCCCTTAATACTCGCTGCCCCAGACATGGCATTTCCCCGAATAAATAACATGAGGTTCTGACTTCTGCCTCCGGCTTTAATTCTTCTTCTGAGCTCTGCTGCAGTTGAAAAAGGAGTTGGTACAGGCTGAACAGTCTACCCACCCCTGTCAAGGAATCTTGCGCACGCAGGGCCCTCTGTAGATTTGGCCATTTTCTCTCTTCATCTTGCCGGAATTTCATCTATTCTCGGAGCTATCAACTTTATTACAACAGTCATTAATATGCGATCCAAAGGCCTTCGGTTAGAGCGGGTTCCGCTGTTTGTATGGGCAGTAAAAATTACCGCCGTCCTTCTTCTTCTATCTCTGCCTGTTTTAGCCGGAGCCATTACTATGCTCCTGACTGACCGTAACTTAAATACCTCATTCTTCGACCCGGCGGGAGGGGGAGA
>CC_LO12
CGATAAGGCTACTTATTCGAATTGAGCTTGGCCAACCCGGATCTTTTTTAGGGAGAGACCAGTTATACAATACAGTTGTGACTGCACACGCTTTCCTTATAATTTTCTTTCTTGTTATACCCGTCTTTATTGGGGGGTTTGGTAACTGACTAGTTCCCTTAATACTCGCTGCCCCAGACATGGCATTTCCCCGAATAAATAACATGAGGTTCTGACTTCTGCCTCCGGCTTTAATTCTCCTTCTGAGCTCTGCTGCAGTTGAAAAAGGAGTTGGTACAGGCTGAACAGTCTACCCACCCCTGTCAAGGAATCTTGCACACGCAGGGCCCTCTGTAGATTTAGCCATTTTCTCTCTTCATCTTGCCGGAATTTCATCTATTCTCGGAGCTATCAACTTTATTACAACAGTCATTAATATGCGATCCAAAGGCCTTCGGTTAGAGCGGGTTCCGCTGTTTGTATGGGCAGTAAAAATTACCGCCGTCCTTCTTCTTCTATCTCTGCCTGTTTTAGCCGGAGCCATTACTATGCTCCTGACTGACCGTAACTTAAATACCTCATTCTTCGACCCGGCGGGAGGGGGAGA
>CC_LO13
CGATAAGGCTACTTATTCGAATTGAGCTTGGCCAACCCGGATCTTTTTTAGGGAGAGACCAGTTATACAATACAGTTGTGACTGCACACGCTTTCCTTATAATTTTCTTTCTTGTTATACCCGTCTTTATTGGGGGGTTTGGTAACTGACTAGTTCCCTTAATACTCGCTGCCCCAGACATGGCATTTCCCCGAATAAATAACATGAGGTTCTGACTTCTGCCTCCGGCTTTAATTCTTCTTCTGAGCTCTGCTGCAGTTGAAAAAGGAGTTGGTACAGGCTGAACAGTCTACCCACCCCTGTCAAGGAATCTTGCGCACGCAGGGCCCTCTGTAGATTTGGCCATTTTCTCTCTTCATCTTGCCGGAATTTCATCTATTCTCGGAGCTATCAACTTTATTACAACAGTCATTAATATGCGATCCAAAGGCCTTCGGTTAGAGCGGGTTCCGCTGTTTGTATGGGCAGTAAAAATTACCGCCGTCCTTCTTCTTCTATCTCTGCCTGTTTTAGCCGGAGCCATTACTATGCTCCTGACTGACCGTAACTTAAATACCTCATTCTTCGACCCGGCGGGAGGGGGAGA
>CC_LO14
CGATAAGGCTACTTATTCGAATTGAGCTTGGCCAACCCGGATCTTTTTTAGGGAGAGACCAGTTATACAATACAGTTGTGACTGCACACGCTTTCCTTATAATTTTCTTTCTTGTTATACCCGTCTTTATTGGGGGGTTTGGTAACTGACTAGTTCCCTTAATACTCGCTGCCCCAGACATGGCATTTCCCCGAATAAATAACATGAGGTTCTGACTTCTGCCTCCGGCTTTAATTCTTCTTCTGAGCTCTGCTGCAGTTGAAAAAGGAGTTGGTACAGGCTGAACAGTCTACCCACCCCTATCAAGGAATCTTGCACACGCAGGGCCCTCTGTAGATTTGGCCATTTTCTCTCTTCATCTTGCCGGAATTTCATCTATTCTCGGGGCTATCAACTTTATTACAACAGTCATTAATATGCGATCCAAAGGCCTTCGGTTAGAGCGGGTTCCGCTGTTTGTATGGGCAGTAAAAATTACCGCCGTCCTTCTTCTTCTATCTCTACCTGTTTTAGCCGGAGCCATTACTATGCTCCTGACTGACCGTAACTTAAATACCTCATTCTTCGACCCGGCGGGAGGGGGAGA
>CC_LO15
CGATAAGGCTACTTATTCGAATTGAGCTTGGCCAACCCGGATCTTTTTTAGGGAGAGACCAGTTATACAATACAGTTGTGACTGCACACGCTTTCCTTATAATTTTCTTTCTTGTTATACCCGTCTTTATTGGGGGGTTTGGTAACTGACTAGTTCCCTTAATACTCGCTGCCCCAGACATGGCATTTCCCCGAATAAATAACATGAGGTTCTGACTTCTCCCTCCGGCTTTAATTCTTCTTCTGAGCTCTGCTGCAGTTGAAAAAGGAGTTGGTACAGGCTGAACAGTCTACCCACCCCTGTCAAGGAATCTTGCGCACGCAGGGCCCTCTGTAGATTTGGCCATTTTCTCTCTTCATCTTGCCGGAATTTCATCTATTCTCGGAGCTATCAACTTTATTACAACAGTCATTAATATGCGATCCAAAGGCCTTCGGTTAGAGCGGGTTCCGCTGTTTGTATGGGCAGTGAAAATTACCGCCGTCCTTCTTCTTCTATCTCTGCCTGTTTTAGCCGGAGCCATTACTATGCTCCTGACTGACCGTAACTTAAATACCTCATTCTTCGACCCGGCGGGAGGGGGAGA
>CC_LO16
CGATAAGGCTACTTATTCGAATTGAGCTTGGCCAACCCGGATCTTTTTTAGGGAGAGACCAGTTATACAATACAGTTGTGACTGCACACGCTTTCCTTATAATTTTCTTTCTTGTTATACCCGTCTTTATTGGGGGGTTTGGTAACTGACTAGTTCCCTTAATACTCGCTGCCCCAGACATGGCATTTCCCCGAATAAATAACATGAGGTTCTGACTTCTGCCTCCGGCTTTAATTCTTCTTCTGAGCTCTGCTGCAGTTGAAAAAGGAGTTGGTACAGGCTGAACAGTCTACCCACCCCTGTCAAGGAATCTTGCGCACGCAGGGCCCTCTGTAGATTTGGCCATTTTCTCTCTTCATCTTGCCGGAATTTCATCTATTCTCGGAGCTATCAACTTTATTACAACAGTCATTAATATGCGATCCAAAGGCCTTCGGTTAGAGCGGGTTCCGCTGTTTGTATGGGCAGTAAAAATTACCGCCGTCCTTCTTCTTCTATCTCTGCCTGTTTTAGCCGGAGCCATTACTATGCTCCTGACTGACCGTAACTTAAATACCTCATTCTTCGACCCGGCGGGAGGGGGAGA
>CC_LO17
CGATAAGGCTACTTATTCGAATTGAGCTTGGCCAACCCGGATCTTTTTTAGGGAGAGACCAGTTATACAATACAGTTGTGACTGCACACGCTTTCCTTATAATTTTCTTTCTTGTTATACCCGTCTTTATTGGGGGGTTTGGTAACTGACTAGTTCCCTTAATACTCGCTGCCCCAGACATGGCATTTCCCCGAATAAATAACATGAGGTTCTGACTTCTGCCTCCGGCTTTAATTCTTCTTCTGAGCTCTGCTGCAGTTGAAAAAGGAGTTGGTACAGGCTGAACAGTCTACCCACCCCTGTCAAGGAATCTTGCGCACGCAGGGCCCTCTGTAGATTTGGCCATTTTCTCTCTTCATCTTGCCGGAATTTCATCTATTCTCGGAGCTATCAACTTTATTACAACAGTCATTAATATGCGATCCAAAGGCCTTCGGTTAGAGCGAGTTCCGCTGTTTGTATGGGCAGTAAAAATTACCGCCGTCCTTCTTCTTCTATCTCTGCCTGTTTTAGCCGGAGCCATTACTATGCTCCTGACTGACCGTAACTTAAATACCTCATTCTTCGACCCGGCGGGAGGGGGAGA
>CC_LO18
CGATAAGGCTACTTATTCGAATTGAGCTTGGCCAACCCGGATCTTTTTTAGGGAGAGACCAGTTATACAATACAGTTGTAACTGCACACGCTTTCCTTATAATTTTCTTTCTTGTTATACCCGTCTTTATTGGGGGGTTTGGTAACTGACTAGTTCCCTTAATACTCGCTGCCCCAGACATGGCATTTCCCCGAATAAATAACATGAGGTTCTGACTTCTGCCTCCGGCTTTAATTCTTCTTCTGAGCTCTGCTGCAGTTGAAAAAGGAGTTGGTACAGGCTGAACAGTCTACCCACCCCTGTCAAGGAATCTTGCGCACGCAGGGCCCTCTGTAGATTTGGCCATTTTCTCTCTTCATCTTGCCGGAATTTCATCTATTCTCGGAGCTATCAACTTTATTACAACAGTCATTAATATGCGATCCAAAGGCCTTCGGTTAGAGCGGGTTCCGCTGTTTGTATGGGCAGTAAAAATTACCGCCGTCCTTCTTCTTCTATCTCTGCCTGTTTTAGCCGGAGCCATTACTATGCTCCTGACTGACCGTAACTTAAATACCTCATTCTTCGACCCGGCGGGGGGGGGAGA
>CC_CR1
CGATAAGGCTACTTATTCGAATTGAGCTTGGCCAACCCGGATCTTTTTTAGGGAGAGACCAGTTATACAATACAGTTGTGACTGCACACGCTTTCCTTATAATTTTCTTTCTTGTTATACCCGTCTTTATTGGGGGGTTTGGTAACTGACTAGTTCCCTTAATACTCGCTGCCCCAGACATGGCATTTCCCCGAATAAATAACATGAGGTTCTGACTTCTGCCTCCGGCTTTAATTCTTCTTCTGAGCTCTGCTGCAGTTGAAAAAGGAGTTGGTACAGGCTGAACAGTCTACCCACCCCTATCAAGGAATCTTGCGCACGCAGGGCCCTCTGTAGATTTGGCCATTTTCTCTCTTCATCTTGCCGGAATTTCATCTATTCTCGGAGCTATCAACTTTATTACAACAGTCATTAATATGCGATCCAAAGGCCTTCGGTTAGAGCGGGTTCCGCTGTTTGTATGGGCAGTAAAAATTACCGCCGTCCTTCTTCTTCTATCTCTGCCTGTTTTAGCCGGAGCCATTACTATGCTCCTGACTGACCGTAACTTAAATACCTCATTCTTCGACCCGGCGGGAGGGGGAGA
>CC_CR2
CGATAAGCCTACTTATTCGAATTGAGCTTGGCCAACCCGGATCTTTTTTAGGGAGAGACCAGTTATACAATACAGTTGTGACTGCACACGCTTTCCTTATAATTTTCTTTCTTGTTATACCCGTCTTTATTGGGGGGTTTGGTAACTGACTAGTTCCCTTAATACTCGCTGCCCCAGACATGGCATTTCCCCGAATAAATAACATGAGGTTCTGACTTCTGCCTCCGGCTTTAATTCTTCTTCTGAGCTCTGCTGCAGTTGAAAAAGGAGTTGGTACAGGCTGAACAGTCTACCCACCCCTGTCAAGGAATCTTGCACACGCAGGGCCCTCTGTAGATTTGGCCATTTTCTCTCTTCATCTTGCCGGAATTTCATCTATTCTCGGAGCTATCAACTTTATTACAACAGTCATTAATATGCGATCCAAAGGCCTTCGGTTAGAGCGGGTTCCGCTGTTTGTATGGGCAGTGAAAATTACCGCCGTCCTTCTTCTTCTATCTCTGCCTGTTTTAGCCGGAGCCATTACTATGCTCCTGACTGACCGTAACTTAAATACCTCATTCTTCGACCCGGCGGGAGGGGGAGA
>CC_CR3
CGATAAGGCTACTTATTCGAATTGAGCTTGGCCAACCCGGATCTTTTTTAGGGAGAGACCAGTTATACAATACAGTTGTGACTGCACACGCTTTCCTTATAATTTTCTTTCTTGTTATACCCGTCTTTATTGGGGGGTTTGGTAACTGACTAGTTCCCTTAATACTCGCTGCCCCAGACATGGCATTTCCCCGAATAAATAATATGAGGTTCTGACTTCTGCCTCCGGCTTTAATTCTTCTTCTGAGCTCTGCTGCAGTTGAAAAAGGAGTTGGTACAGGCTGAACAGTCTACCCACCCCTGTCAAGGAATCTTGCGCACGCAGGGCCCTCTGTAGATTTGGCCATTTTCTCTCTTCATCTTGCCGGAATTTCATCTATTCTCGGAGCTATCAACTTTATTACAACAGTCATTAATATGCGATCCAAAGGCCTTCGGTTAGAGCGGGTTCCGCTGTTTGTATGGGCAGTAAAAATTACCGCCGTCCTTCTTCTTCTATCTCTGCCTGTTTTAGCCGGAGCCATTACTATGCTCCTGACTGACCGTAACTTAAATACCTCATTCTTCGACCCGGCGGGAGGGGGAGA
>CC_CR4
CGATAAGGCTACTTATTCGAATTGAGCTTGGCCAACCCGGATCTTTTTTAGGGAGAGACCAGTTATACAATACAGTTGTGACTGCACACGCTTTCCTTATAATTTTCTTTCTTGTTATACCCGTCTTTATTGGGGGGTTTGGTAACTGACTAGTTCCCTTAATACTCGCTGCCCCAGACATGGCATTTCCCCGAATAAATAACATGAGGTTCTGACTTCTGCCTCCGGCTTTAATTCTTCTTCTGAGCTCTGCTGCAGTTGAAAAAGGAGTTGGTACAGGCTGAACAGTCTACCCACCCCTGTCAAGGAATCTTGCGCACGCAGGGCCCTCTGTAGATTTGGCCATTTTCTCTCTTCATCTTGCCGGAATTTCATCTATTCTCGGAGCTATCAACTTTATTACAACAGTCATTAATATGCGATCCAAAGGCCTTCGGTTAGAGCGGGTTCCGCTGTTTGTATGGGCAGTAAAAATTACCGCCGTCCTTCTTCTTCTATCTCTGCCTGTTTTAGCCGGAGCCATTACTATGCTCCTGACTGACCGTAACTTAAATACCTCATTCTTCGACCCGGCGGGAGGGGGAGA
>CC_CR5
CGATAAGGCTACTTATTCGAATTGAGCTTGGCCAACCCGGATCTTTTTTAGGGAGAGACCAGTTATACAATACAGTTGTGACTGCACACGCTTTCCTTATAATTTTCTTTCTTGTTATACCCGTCTTTATTGGGGGGTTTGGTAACTGACTAGTTCCCTTAATACTCGCTGCCCCAGACATGGCATTTCCCCGAATAAATAACATGAGGTTCTGACTTCTGCCTCCGGCTTTAATTCTTCTTCTGAGCTCTGCTGCAGTTGAAAAAGGAGTTGGTACAGGCTGAACAGTCTACCCACCCCTGTCAAGGAATCTTGCGCACGCAGGGCCCTCTGTAGATTTGGCCATTTTCTCTCTTCATCTTGCCGGAATTTCATCTATTCTCGGAGCTATCAACTTTATTACAACAGTCATTAATATGCGATCCAAAGGCCTTCGGTTAGAGCGGGTTCCGCTGTTTGTATGGGCAGTAAAAATTACCGCCGTCCTTCTTCTTCTATCTCTGCCTGTTTTAGCCGGAGCCATTACTATGCTCCTGACTGACCGTAACTTAAATACCTCATTCTTCGACCCGGCGGGAGGGGGAGA
>CC_CR6
CGATAAGGCTACTTATTCGAATTGAGCTTGGCCAACCCGGATCTTTTTTAGGGAGAGACCAGTTATACAATACAGTTGTGACTGCACACGCTTTCCTTATAATTTTCTTTCTTGTTATACCCGTCTTTATTGGGGGGTTTGGTAACTGACTAGTTCCCTTAATACTCGCTGCCCCAGACATGGCATTTCCCCGAATAAATAACATGAGGTTCTGACTTCTGCCTCCGGCTTTAATTCTTCTTCTGAGCTCTGCTGCAGTTGAAAAAGGAGTTGGTACAGGCTGAACAGTCTACCCACCCCTGTCAAGGAATCTTGCGCACGCAGGGCCCTCTGTAGATTTGGCCATTTTCTCCCTTCATCTTGCCGGAATTTCATCTATTCTCGGAGCTATCAACTTTATTACAACAGTCATTAATATGCGATCCAAAGGCCTTCGGTTAGAGCGGGTTCCGCTGTTTGTGTGGGCAGTAAAAATTACCGCCGTCCTTCTTCTTCTATCTCTGCCTGTTTTAGCCGGAGCCATTACTATGCTCCTGACTGACCGTAACTTAAATACCTCATTCTTCGACCCGGCGGGAGGGGGAGA
>CC_CR7
CGATAAGGCTACTTATTCGAATTGAGCTTGGCCAACCCGGATCTTTTTTAGGGAGAGACCAGTTATACAATACAGTTGTGACTGCACACGCTTTCCTTATAATTTTCTTTCTTGTTATACCCGTCTTTATTGGGGGGTTTGGTAACTGACTAGTTCCCTTAATACTCGCTGCCCCAGACATGGCATTTCCCCGAATAAATAACATGAGGTTCTGACTTCTGCCTCCGGCTTTAATTCTTCTTCTGAGCTCTGCTGCAGTTGAAAAAGGAGTTGGTACAGGCTGAACAGTCTACCCACCCCTGTCAAGGAATCTTGCGCACGCAGGGCCCTCTGTAGATTTGGCCATTTTCTCTCTTCATCTTGCCGGAATTTCATCTATTCTCGGAGCTATCAACTTTATTACAACAGTCATTAATATGCGATCCAAAGGCCTTCGGTTAGAGCGGGTTCCGCTGTTTGTATGGGCAGTAAAAATTACCGCCGTCCTTCTTCTTCTATCTCTGCCTGTTTTAGCCGGAGCCATTACTATGCTCCTGACTGACCGTAACTTAAATACCTCATTCTTCGACCCGGCGGGAGGGGGAGA
>POR2
CGATAAGGCTACTTATTCGAATTGAGCTTGGCCAACCCGGATCTTTTTTAGGGAGAGACCAGTTATACAATACAGTTGTGACTGCACACGCTTTCCTTATAATTTTCTTTCTTGTTATACCCGTCTTTATTGGGGGGTTTGGTAACTGACTAGTTCCCTTAATACTCGCTGCCCCAGACATGGCATTTCCCCGAATAAATAACATGAGGTTCTGACTTCTGCCTCCGGCTTTAATTCTTCTTCTGAGCTCTGCTGCAGTTGAAAAAGGAGTTGGTACAGGCTGAACAGTCTACCCACCCCTGTCAAGGAATCTTGCGCACGCAGGGCCCTCTGTAGATTTGGCCATTTTCTCTCTTCATCTTGCCGGAATTTCATCTATTCTCGGAGCTATCAACTTTATTACAACAGTCATTAATATGCGATCCAAAGGCCTTCGGTTAGAGCGGGTTCCGCTGTTTGTATGGGCAGTAAAAATTACCGCCGTCCTTCTTCTTCTATCTCTGCCTGTTTTAGCCGGAGCCATTACTATGCTCCTGACTGACCGTAACTTAAATACCTCATTCTTCGACCCGGCGGGAGGGGGAGA
>POR3
CGATAAGACTACTTATTCGAATTGAGCTTGGCCAACCCGGATCTTTCTTAGGGAGAGACCAGTTATACAATACAGTTGTGACTGCACACGCTTTCCTTATAATTTTCTTTCTTGTTATACCCGTCTTTATTGGGGGGTTTGGTAACTGACTAGTTCCCTTAATACTCGCTGCCCCAGACATGGCATTTCCCCGAATAAATAACATGAGGTTCTGACTTCTGCCTCCGGCTTTAATTCTTCTTCTGAGCTCTGCTGCAGTTGAAAAAGGAGTTGGTACAGGCTGAACAGTCTACCCACCCCTGTCAAGGAATCTTGCACACGCAGGGCCCTCTGTAGATTTGGCCATTTTCTCTCTTCATCTTGCCGGAATTTCATCTATTCTCGGAGCTATCAACTTTATTACAACAGTCATTAATATGCGATCCAAAGGCCTTCGGTTAGAGCGGGTTCCGCTGTTTGTATGGGCAGTAAAAATTACCGCCGTCCTTCTTCTTCTATCTCTGCCTGTTTTAGCCGGAGCCATTACTATGCTCCTGACTGACCGTAACTTAAATACCTCATTCTTCGACCCGGCGGGAGGGGGAGA
>POR4
CGATAAGGCTACTTATTCGAATTGAGCTTGGCCAACCCGGATCTTTTTTAGGGAGAGACCAGTTATACAATACAGTTGTGACTGCACACGCTTTCCTTATAATTTTCTTTCTTGTTATACCCGTCTTTATTGGGGGGTTTGGTAACTGACTAGTTCCCTTAATACTCGCTGCCCCAGATATGGCATTTCCCCGAATAAATAACATGAGGTTCTGACTTCTGCCTCCGGCTTTAATTCTTCTTCTGAGCTCTGCTGCAGTTGAAAAAGGAGTTGGTACAGGCTGAACAGTCTACCCACCCCTGTCAAGGAATCTTGCGCACGCAGGGCCCTCTGTAGATTTGGCCATTTTCTCTCTTCATCTTGCCGGAATTTCATCTATTCTCGGAGCTATCAACTTTATTACAACAGTCATTAATATGCGATCCAAAGGCCTTCGGTTAGAGCGGGTTCCGCTGTTTGTATGGGCAGTAAAAATTACCGCCGTCCTTCTTCTTCTATCTCTGCCTGTTTTAGCCGGAGCCATTACTATGCTCCTGACTGACCGTAACTTAAATACCTCATTCTTCGACCCGGCGGGAGGGGGAGA
>POR5
CGATAAGGCTACTTATTCGAATTGAGCTTGGCCAACCCGGATCTTTTTTAGGGAGAGACCAGTTATACAACACAGTTGTGACTGCACACGCTTTCCTTATAATTTTCTTTCTTGTTATACCCGTCTTTATTGGGGGGTTTGGTAACTGACTAGTTCCCTTAATACTCGCTGCCCCAGACATGGCATTTCCCCGAATAAATAACATGAGGTTCTGACTTCTGCCTCCGGCTTTAATTCTTCTTCTGAGCTCTGCTGCAGTTGAAAAAGGAGTTGGTACAGGCTGAACAGTCTACCCACCCCTGTCAAGGAATCTTGCGCACGCAGGGCCCTCTGTAGATTTGGCCATTTTCTCTCTTCATCTTGCCGGAATTTCATCTATTCTCGGAGCTATCAACTTTATTACAACAGTCATTAATATGCGATCCAAAGGCCTTCGGTTAGAGCGGGTTCCGCTGTTTGTATGGGCAGTAAAAATTACCGCCGTCCTTCTTCTTCTATCTCTGCCTGTTTTAGCCGGAGCCATTACTATGCTCCTGACTGACCGTAACTTAAATACCTCATTCTTCGACCCGGCGGGAGGGGGAGA
>POR9
CGATAAGGCTACTTATTCGAATTGAGCTTGGCCAACCCGGATCTTTTTTAGGGAGAGACCAGTTATACAATACAGTTGTGACTGCACACGCTTTCCTTATAATTTTCTTTCTTGTTATACCCGTCTTTATTGGGGGGTTTGGTAACTGACTAGTTCCCTTAATACTCGCTGCCCCAGACATGGCATTTCCCCGAATAAATAACATAAGGTTCTGACTTCTGCCTCCGGCTTTAATTCTTCTTCTGAGCTCTGCTGCAGTTGAAAAAGGAGTTGGTACAGGCTGAACAGTCTACCCACCCCTGTCAAGGAATCTTGCGCACGCAGGGCCCTCTGTAGATTTGGCCATTTTCTCTCTTCATCTTGCCGGAATTTCATCTATTCTCGGAGCTATCAACTTTATTACAACAGTCATTAATATGCGATCCAAAGGCCTTCGGTTAGAGCGGGTTCCGCTGTTTGTATGGGCAGTAAAAATTACCGCCGTCCTTCTTCTTCTATCTCTGCCTGTTTTAGCCGGAGCCATTACTATGCTCCTGACTGACCGTAACTTAAATACCTCATTCTTCGACCCGGCGGGAGGGGGAGA
