# Supplementary material for: Meta-analysis of northeast Atlantic marine taxa shows contrasting phylogeographic patterns following post-LGM expansions
Source: PeerJ. 2018 Sep 28;6:e5684. doi: 10.7717/peerj.5684 (PMC6166638; doi:10.7717/peerj.5684)
Supplement: Supplemental Information 2 [file peerj-06-5684-s006.zip › pelvetia_canaliculata.fasta]

>IB01
GCAAGGTTTTTAGCTGACCCGTACTAATCCCCAACATGAGTATCCTCTTAGTTATTTATAGCGTAGTCGTTTTAATGGTACACGCCCAACCAACCAAAACTTATCGTTTAATAATTCAACAGGCCTTAGAATAAAGTTCAACTCACTATTTTTGAATATTATGTAAGAAACTTTCTTACTTTAGCCAAAGAACTAGATCTGTAATAAGAGTTACTTAAAAGAAGCTTATTGAGTCATCTGTTCAGATTCACAGTAGTTATTACTGGAAGACGTGTTCATAAACCAGAAATAACAAAATCTGTTGAAAATATCTTCGTAAATGAACCATTTTTTATTGCTAATTCTACTTCTGATATTTCTTTTATTCGGTGCCTAATTTGTTACATCTAGAAAGATGCGTTGTTTAAAATGATAGGGTAGGTGACGAAAATCCTAAAGTTTTCTTTGGGGTAAGATAAATAATAAATATCTGTCTATATTTCATGTATTCGTTTAGTTATAAAAACTGCTTTTATTAAATAGAATTTTTAAAGGAGTACGTATTTTTTTCTTTCTGAAAAAATTTACCTTTATTATAAGAGAAGTTTTTTCAGACACGTAAAAAAAGATCTCGGGTGTATAACTCAGTTGGTTAGAGTGATGGACTTTTAATCCGAAGGTCTTGGGTTCAAGT
>IB02
GCAAGGTTTTTAGCTGACCCGTACTAATCCCCAACATGAGTATCCTCTTAGTTATTTATAGCGTAGTCGTTTTAATGGTACACGCCCAACCAACCAAAACTTATCGTTTAATAATTCAACAGGCCTTAGAATAAAGTTCAACTCACTATTTTTGAATATTATGTAAGAAACTTTCTTACTTTAGCCAAAGAACTAGATCTGTAATAAGAGTTACTTAAAAGAAGCTTATTGAGTCATCTGTTCAGATTCACAGTAGTTATTACTGGAAGACGTGTTCATAAACCAGAAATAACAAAATCTGTTGAAAATATCTTCGTAAATGAACCATTTTTTATTGCTAATTCTACTTCTGATATTTCTTTTATTCGGTGCCTAATTTGTTACATCTAGAAAGATGCGTTGTTTAAAATGATAGGGTAGGTGACGAAAATCCTAAAGTTTTCTTTGGGGTAAGATAAATAATAAATATCTGTCTATATTTCATGTATTCGTTTAGTTATAAAAACTGCTTTTATTAAATAGAATTTTTAAAGGAGTACGTATTTTTTTCTTTCTGAAAAAATTTACCTTTATTATAAGAGAAGTTTTTTCAGACACGTAAAAAAAGATCTCGGGTGTATAACTCAGTTGGTTAGAGTGATGGACTTTTAATCCGAAGGTCTTGGGTTCAAGT
>IB03
GCAAGGTTTTTAGCTGACCCGTACTAATCCCCAACATGAGTATCCTCTTAGTTATTTATAGCGTAGTCGTTTTAATGGTACACGCCCAACCAACCAAAACTTATCGTTTAATAATTCAACAGGCCTTAGAATAAAGTTCAACTCACTATTTTTGAATATTATGTAAGAAACTTTCTTACTTTAGCCAAAGAACTAGATCTGTAATAAGAGTTACTTAAAAGAAGCTTATTGAGTCATCTGTTCAGATTCACAGTAGTTATTACTGGAAGACGTGTTCATAAACCAGAAATAACAAAATCTGTTGAAAATATCTTCGTAAATGAACCATTTTTTATTGCTAATTCTACTTCTGATATTTCTTTTATTCGGTGCCTAATTTGTTACATCTAGAAAGATGCGTTGTTTAAAATGATAGGGTAGGTGACGAAAATCCTAAAGTTTTCTTTGGGGTAAGATAAATAATAAATATCTGTCTATATTTCATGTATTCGTTTAGTTATAAAAACTGCTTTTATTAAATAGAATTTTTAAAGGAGTACGTATTTTTTTCTTTCTGAAAAAATTTACCTTTATTATAAGAGAAGTTTTTTCAGACACGTAAAAAAAGATCTCGGGTGTATAACTCAGTTGGTTAGAGTGATGGACTTTTAATCCGAAGGTCTTGGGTTCAAGT
>IB04
GCAAGGTTTTTAGCTGACCCGTACTAATCCCCAACATGAGTATCCTCTTAGTTATTTATAGCGTAGTCGTTTTAATGGTACACGCCCAACCAACCAAAACTTATCGTTTAATAATTCAACAGGCCTTAGAATAAAGTTCAACTCACTATTTTTGAATATTATGTAAGAAACTTTCTTACTTTAGCCAAAGAACTAGATCTGTAATAAGAGTTACTTAAAAGAAGCTTATTGAGTCATCTGTTCAGATTCACAGTAGTTATTACTGGAAGACGTGTTCATAAACCAGAAATAACAAAATCTGTTGAAAATATCTTCGTAAATGAACCATTTTTTATTGCTAATTCTACTTCTGATATTTCTTTTATTCGGTGCCTAATTTGTTACATCTAGAAAGATGCGTTGTTTAAAATGATAGGGTAGGTGACGAAAATCCTAAAGTTTTCTTTGGGGTAAGATAAATAATAAATATCTGTCTATATTTCATGTATTCGTTTAGTTATAAAAACTGCTTTTATTAAATAGAATTTTTAAAGGAGTACGTATTTTTTTCTTTCTGAAAAAATTTACCTTTATTATAAGAGAAGTTTTTTCAGACACGTAAAAAAAGATCTCGGGTGTATAACTCAGTTGGTTAGAGTGATGGACTTTTAATCCGAAGGTCTTGGGTTCAAGT
>IB05
GCAAGGTTTTTAGCTGACCCGTACTAATCCCCAACATGAGTATCCTCTTAGTTATTTATAGCGTAGTCGTTTTAATGGTACACGCCCAACCAACCAAAACTTATCGTTTAATAATTCAACAGGCCTTAGAATAAAGTTCAACTCACTATTTTTGAATATTATGTAAGAAACTTTCTTACTTTAGCCAAAGAACTAGATCTGTAATAAGAGTTACTTAAAAGAAGCTTATTGAGTCATCTGTTCAGATTCACAGTAGTTATTACTGGAAGACGTGTTCATAAACCAGAAATAACAAAATCTGTTGAAAATATCTTCGTAAATGAACCATTTTTTATTGCTAATTCTACTTCTGATATTTCTTTTATTCGGTGCCTAATTTGTTACATCTAGAAAGATGCGTTGTTTAAAATGATAGGGTAGGTGACGAAAATCCTAAAGTTTTCTTTGGGGTAAGATAAATAATAAATATCTGTCTATATTTCATGTATTCGTTTAGTTATAAAAACTGCTTTTATTAAATAGAATTTTTAAAGGAGTACGTATTTTTTTCTTTCTGAAAAAATTTACCTTTATTATAAGAGAAGTTTTTTCAGACACGTAAAAAAAGATCTCGGGTGTATAACTCAGTTGGTTAGAGTGATGGACTTTTAATCCGAAGGTCTTGGGTTCAAGT
>IB06
GCAAGGTTTTTAGCTGACCCGTACTAATCCCCAACATGAGTATCCTCTTAGTTATTTATAGCGTAGTCGTTTTAATGGTACACGCCCAACCAACCAAAACTTATCGTTTAATAATTCAACAGGCCTTAGAATAAAGTTCAACTCACTATTTTTGAATATTATGTAAGAAACTTTCTTACTTTAGCCAAAGAACTAGATCTGTAATAAGAGTTACTTAAAAGAAGCTTATTGAGTCATCTGTTCAGATTCACAGTAGTTATTACTGGAAGACGTGTTCATAAACCAGAAATAACAAAATCTGTTGAAAATATCTTCGTAAATGAACCATTTTTTATTGCTAATTCTACTTCTGATATTTCTTTTATTCGGTGCCTAATTTGTTACATCTAGAAAGATGCGTTGTTTAAAATGATAGGGTAGGTGACGAAAATCCTAAAGTTTTCTTTGGGGTAAGATAAATAATAAATATCTGTCTATATTTCATGTATTCGTTTAGTTATAAAAACTGCTTTTATTAAATAGAATTTTTAAAGGAGTACGTATTTTTTTCTTTCTGAAAAAATTTACCTTTATTATAAGAGAAGTTTTTTCAGACACGTAAAAAAAGATCTCGGGTGTATAACTCAGTTGGTTAGAGTGATGGACTTTTAATCCGAAGGTCTTGGGTTCAAGT
>IB07
GCAAGGTTTTTAGCTGACCCGTACTAATCCCCAACATGAGTATCCTCTTAGTTATTTATAGCGTAGTCGTTTTAATGGTACACGCCCAACCAACCAAAACTTATCGTTTAATAATTCAACAGGCCTTAGAATAAAGTTCAACTCACTATTTTTGAATATTATGTAAGAAACTTTCTTACTTTAGCCAAAGAACTAGATCTGTAATAAGAGTTACTTAAAAGAAGCTTATTGAGTCATCTGTTCAGATTCACAGTAGTTATTACTGGAAGACGTGTTCATAAACCAGAAATAACAAAATCTGTTGAAAATATCTTCGTAAATGAACCATTTTTTATTGCTAATTCTACTTCTGATATTTCTTTTATTCGGTGCCTAATTTGTTACATCTAGAAAGATGCGTTGTTTAAAATGATAGGGTAGGTGACGAAAATCCTAAAGTTTTCTTTGGGGTAAGATAAATAATAAATATCTGTCTATATTTCATGTATTCGTTTAGTTATAAAAACTGCTTTTATTAAATAGAATTTTTAAAGGAGTACGTATTTTTTTCTTTCTGAAAAAATTTACCTTTATTATAAGAGAAGTTTTTTCAGACACGTAAAAAAAGATCTCGGGTGTATAACTCAGTTGGTTAGAGTGATGGACTTTTAATCCGAAGGTCTTGGGTTCAAGT
>IB08
GCAAGGTTTTTAGCTGACCCGTACTAATCCCCAACATGAGTATCCTCTTAGTTATTTATAGCGTAGTCGTTTTAATGGTACACGCCCAACCAACCAAAACTTATCGTTTAATAATTCAACAGGCCTTAGAATAAAGTTCAACTCACTATTTTTGAATATTATGTAAGAAACTTTCTTACTTTAGCCAAAGAACTAGATCTGTAATAAGAGTTACTTAAAAGAAGCTTATTGAGTCATCTGTTCAGATTCACAGTAGTTATTACTGGAAGACGTGTTCATAAACCAGAAATAACAAAATCTGTTGAAAATATCTTCGTAAATGAACCATTTTTTATTGCTAATTCTACTTCTGATATTTCTTTTATTCGGTGCCTAATTTGTTACATCTAGAAAGATGCGTTGTTTAAAATGATAGGGTAGGTGACGAAAATCCTAAAGTTTTCTTTGGGGTAAGATAAATAATAAATATCTGTCTATATTTCATGTATTCGTTTAGTTATAAAAACTGCTTTTATTAAATAGAATTTTTAAAGGAGTACGTATTTTTTTCTTTCTGAAAAAATTTACCTTTATTATAAGAGAAGTTTTTTCAGACACGTAAAAAAAGATCTCGGGTGTATAACTCAGTTGGTTAGAGTGATGGACTTTTAATCCGAAGGTCTTGGGTTCAAGT
>IB09
GCAAGGTTTTTAGCTGACCCGTACTAATCCCCAACATGAGTATCCTCTTAGTTATTTATAGCGTAGTCGTTTTAATGGTACACGCCCAACCAACCAAAACTTATCGTTTAATAATTCAACAGGCCTTAGAATAAAGTTCAACTCACTATTTTTGAATATTATGTAAGAAACTTTCTTACTTTAGCCAAAGAACTAGATCTGTAATAAGAGTTACTTAAAAGAAGCTTATTGAGTCATCTGTTCAGATTCACAGTAGTTATTACTGGAAGACGTGTTCATAAACCAGAAATAACAAAATCTGTTGAAAATATCTTCGTAAATGAACCATTTTTTATTGCTAATTCTACTTCTGATATTTCTTTTATTCGGTGCCTAATTTGTTACATCTAGAAAGATGCGTTGTTTAAAATGATAGGGTAGGTGACGAAAATCCTAAAGTTTTCTTTGGGGTAAGATAAATAATAAATATCTGTCTATATTTCATGTATTCGTTTAGTTATAAAAACTGCTTTTATTAAATAGAATTTTTAAAGGAGTACGTATTTTTTTCTTTCTGAAAAAATTTACCTTTATTATAAGAGAAGTTTTTTCAGACACGTAAAAAAAGATCTCGGGTGTATAACTCAGTTGGTTAGAGTGATGGACTTTTAATCCGAAGGTCTTGGGTTCAAGT
>IB10
GCAAGGTTTTTAGCTGACCCGTACTAATCCCCAACATGAGTATCCTCTTAGTTATTTATAGCGTAGTCGTTTTAATGGTACACGCCCAACCAACCAAAACTTATCGTTTAATAATTCAACAGGCCTTAGAATAAAGTTCAACTCACTATTTTTGAATATTATGTAAGAAACTTTCTTACTTTAGCCAAAGAACTAGATCTGTAATAAGAGTTACTTAAAAGAAGCTTATTGAGTCATCTGTTCAGATTCACAGTAGTTATTACTGGAAGACGTGTTCATAAACCAGAAATAACAAAATCTGTTGAAAATATCTTCGTAAATGAACCATTTTTTATTGCTAATTCTACTTCTGATATTTCTTTTATTCGGTGCCTAATTTGTTACATCTAGAAAGATGCGTTGTTTAAAATGATAGGGTAGGTGACGAAAATCCTAAAGTTTTCTTTGGGGTAAGATAAATAATAAATATCTGTCTATATTTCATGTATTCGTTTAGTTATAAAAACTGCTTTTATTAAATAGAATTTTTAAAGGAGTACGTATTTTTTTCTTTCTGAAAAAATTTACCTTTATTATAAGAGAAGTTTTTTCAGACACGTAAAAAAAGATCTCGGGTGTATAACTCAGTTGGTTAGAGTGATGGACTTTTAATCCGAAGGTCTTGGGTTCAAGT
>IB11
GCAAGGTTTTTAGCTGACCCGTACTAATCCCCAACATGAGTATCCTCTTAGTTATTTATAGCGTAGTCGTTTTAATGGTACACGCCCAACCAACCAAAACTTATCGTTTAATAATTCAACAGGCCTTAGAATAAAGTTCAACTCACTATTTTTGAATATTATGTAAGAAACTTTCTTACTTTAGCCAAAGAACTAGATCTGTAATAAGAGTTACTTAAAAGAAGCTTATTGAGTCATCTGTTCAGATTCACAGTAGTTATTACTGGAAGACGTGTTCATAAACCAGAAATAACAAAATCTGTTGAAAATATCTTCGTAAATGAACCATTTTTTATTGCTAATTCTACTTCTGATATTTCTTTTATTCGGTGCCTAATTTGTTACATCTAGAAAGATGCGTTGTTTAAAATGATAGGGTAGGTGACGAAAATCCTAAAGTTTTCTTTGGGGTAAGATAAATAATAAATATCTGTCTATATTTCATGTATTCGTTTAGTTATAAAAACTGCTTTTATTAAATAGAATTTTTAAAGGAGTACGTATTTTTTTCTTTCTGAAAAAATTTACCTTTATTATAAGAGAAGTTTTTTCAGACACGTAAAAAAAGATCTCGGGTGTATAACTCAGTTGGTTAGAGTGATGGACTTTTAATCCGAAGGTCTTGGGTTCAAGT
>IB12
GCAAGGTTTTTAGCTGACCCGTACTAATCCCCAACATGAGTATCCTCTTAGTTATTTATAGCGTAGTCGTTTTAATGGTACACGCCCAACCAACCAAAACTTATCGTTTAATAATTCAACAGGCCTTAGAATAAAGTTCAACTCACTATTTTTGAATATTATGTAAGAAACTTTCTTACTTTAGCCAAAGAACTAGATCTGTAATAAGAGTTACTTAAAAGAAGCTTATTGAGTCATCTGTTCAGATTCACAGTAGTTATTACTGGAAGACGTGTTCATAAACCAGAAATAACAAAATCTGTTGAAAATATCTTCGTAAATGAACCATTTTTTATTGCTAATTCTACTTCTGATATTTCTTTTATTCGGTGCCTAATTTGTTACATCTAGAAAGATGCGTTGTTTAAAATGATAGGGTAGGTGACGAAAATCCTAAAGTTTTCTTTGGGGTAAGATAAATAATAAATATCTGTCTATATTTCATGTATTCGTTTAGTTATAAAAACTGCTTTTATTAAATAGAATTTTTAAAGGAGTACGTATTTTTTTCTTTCTGAAAAAATTTACCTTTATTATAAGAGAAGTTTTTTCAGACACGTAAAAAAAGATCTCGGGTGTATAACTCAGTTGGTTAGAGTGATGGACTTTTAATCCGAAGGTCTTGGGTTCAAGT
>IB13
GCAAGGTTTTTAGCTGACCCGTACTAATCCCCAACATGAGTATCCTCTTAGTTATTTATAGCGTAGTCGTTTTAATGGTACACGCCCAACCAACCAAAACTTATCGTTTAATAATTCAACAGGCCTTAGAATAAAGTTCAACTCACTATTTTTGAATATTATGTAAGAAACTTTCTTACTTTAGCCAAAGAACTAGATCTGTAATAAGAGTTACTTAAAAGAAGCTTATTGAGTCATCTGTTCAGATTCACAGTAGTTATTACTGGAAGACGTGTTCATAAACCAGAAATAACAAAATCTGTTGAAAATATCTTCGTAAATGAACCATTTTTTATTGCTAATTCTACTTCTGATATTTCTTTTATTCGGTGCCTAATTTGTTACATCTAGAAAGATGCGTTGTTTAAAATGATAGGGTAGGTGACGAAAATCCTAAAGTTTTCTTTGGGGTAAGATAAATAATAAATATCTGTCTATATTTCATGTATTCGTTTAGTTATAAAAACTGCTTTTATTAAATAGAATTTTTAAAGGAGTACGTATTTTTTTCTTTCTGAAAAAATTTACCTTTATTATAAGAGAAGTTTTTTCAGACACGTAAAAAAAGATCTCGGGTGTATAACTCAGTTGGTTAGAGTGATGGACTTTTAATCCGAAGGTCTTGGGTTCAAGT
>IB14
GCAAGGTTTTTAGCTGACCCGTACTAATCCCCAACATGAGTATCCTCTTAGTTATTTATAGCGTAGTCGTTTTAATGGTACACGCCCAACCAACCAAAACTTATCGTTTAATAATTCAACAGGCCTTAGAATAAAGTTCAACTCACTATTTTTGAATATTATGTAAGAAACTTTCTTACTTTAGCCAAAGAACTAGATCTGTAATAAGAGTTACTTAAAAGAAGCTTATTGAGTCATCTGTTCAGATTCACAGTAGTTATTACTGGAAGACGTGTTCATAAACCAGAAATAACAAAATCTGTTGAAAATATCTTCGTAAATGAACCATTTTTTATTGCTAATTCTACTTCTGATATTTCTTTTATTCGGTGCCTAATTTGTTACATCTAGAAAGATGCGTTGTTTAAAATGATAGGGTAGGTGACGAAAATCCTAAAGTTTTCTTTGGGGTAAGATAAATAATAAATATCTGTCTATATTTCATGTATTCGTTTAGTTATAAAAACTGCTTTTATTAAATAGAATTTTTAAAGGAGTACGTATTTTTTTCTTTCTGAAAAAATTTACCTTTATTATAAGAGAAGTTTTTTCAGACACGTAAAAAAAGATCTCGGGTGTATAACTCAGTTGGTTAGAGTGATGGACTTTTAATCCGAAGGTCTTGGGTTCAAGT
>IB15
GCAAGGTTTTTAGCTGACCCGTACTAATCCCCAACATGAGTATCCTCTTAGTTATTTATAGCGTAGTCGTTTTAATGGTACACGCCCAACCAACCAAAACTTATCGTTTAATAATTCAACAGGCCTTAGAATAAAGTTCAACTCACTATTTTTGAATATTATGTAAGAAACTTTCTTACTTTAGCCAAAGAACTAGATCTGTAATAAGAGTTACTTAAAAGAAGCTTATTGAGTCATCTGTTCAGATTCACAGTAGTTATTACTGGAAGACGTGTTCATAAACCAGAAATAACAAAATCTGTTGAAAATATCTTCGTAAATGAACCATTTTTTATTGCTAATTCTACTTCTGATATTTCTTTTATTCGGTGCCTAATTTGTTACATCTAGAAAGATGCGTTGTTTAAAATGATAGGGTAGGTGACGAAAATCCTAAAGTTTTCTTTGGGGTAAGATAAATAATAAATATCTGTCTATATTTCATGTATTCGTTTAGTTATAAAAACTGCTTTTATTAAATAGAATTTTTAAAGGAGTACGTATTTTTTTCTTTCTGAAAAAATTTACCTTTATTATAAGAGAAGTTTTTTCAGACACGTAAAAAAAGATCTCGGGTGTATAACTCAGTTGGTTAGAGTGATGGACTTTTAATCCGAAGGTCTTGGGTTCAAGT
>IB16
GCAAGGTTTTTAGCTGACCCGTACTAATCCCCAACATGAGTATCCTCTTAGTTATTTATAGCGTAGTCGTTTTAATGGTACACGCCCAACCAACCAAAACTTATCGTTTAATAATTCAACAGGCCTTAGAATAAAGTTCAACTCACTATTTTTGAATATTATGTAAGAAACTTTCTTACTTTAGCCAAAGAACTAGATCTGTAATAAGAGTTACTTAAAAGAAGCTTATTGAGTCATCTGTTCAGATTCACAGTAGTTATTACTGGAAGACGTGTTCATAAACCAGAAATAACAAAATCTGTTGAAAATATCTTCGTAAATGAACCATTTTTTATTGCTAATTCTACTTCTGATATTTCTTTTATTCGGTGCCTAATTTGTTACATCTAGAAAGATGCGTTGTTTAAAATGATAGGGTAGGTGACGAAAATCCTAAAGTTTTCTTTGGGGTAAGATAAATAATAAATATCTGTCTATATTTCATGTATTCGTTTAGTTATAAAAACTGCTTTTATTAAATAGAATTTTTAAAGGAGTACGTATTTTTTTCTTTCTGAAAAAATTTACCTTTATTATAAGAGAAGTTTTTTCAGACACGTAAAAAAAGATCTCGGGTGTATAACTCAGTTGGTTAGAGTGATGGACTTTTAATCCGAAGGTCTTGGGTTCAAGT
>IB17
GCAAGGTTTTTAGCTGACCCGTACTAATCCCCAACATGAGTATCCTCTTAGTTATTTATAGCGTAGTCGTTTTAATGGTACACGCCCAACCAACCAAAACTTATCGTTTAATAATTCAACAGGCCTTAGAATAAAGTTCAACTCACTATTTTTGAATATTATGTAAGAAACTTTCTTACTTTAGCCAAAGAACTAGATCTGTAATAAGAGTTACTTAAAAGAAGCTTATTGAGTCATCTGTTCAGATTCACAGTAGTTATTACTGGAAGACGTGTTCATAAACCAGAAATAACAAAATCTGTTGAAAATATCTTCGTAAATGAACCATTTTTTATTGCTAATTCTACTTCTGATATTTCTTTTATTCGGTGCCTAATTTGTTACATCTAGAAAGATGCGTTGTTTAAAATGATAGGGTAGGTGACGAAAATCCTAAAGTTTTCTTTGGGGTAAGATAAATAATAAATATCTGTCTATATTTCATGTATTCGTTTAGTTATAAAAACTGCTTTTATTAAATAGAATTTTTAAAGGAGTACGTATTTTTTTCTTTCTGAAAAAATTTACCTTTATTATAAGAGAAGTTTTTTCAGACACGTAAAAAAAGATCTCGGGTGTATAACTCAGTTGGTTAGAGTGATGGACTTTTAATCCGAAGGTCTTGGGTTCAAGT
>IB18
GCAAGGTTTTTAGCTGACCCGTACTAATCCCCAACATGAGTATCCTCTTAGTTATTTATAGCGTAGTCGTTTTAATGGTACACGCCCAACCAACCAAAACTTATCGTTTAATAATTCAACAGGCCTTAGAATAAAGTTCAACTCACTATTTTTGAATATTATGTAAGAAACTTTCTTACTTTAGCCAAAGAACTAGATCTGTAATAAGAGTTACTTAAAAGAAGCTTATTGAGTCATCTGTTCAGATTCACAGTAGTTATTACTGGAAGACGTGTTCATAAACCAGAAATAACAAAATCTGTTGAAAATATCTTCGTAAATGAACCATTTTTTATTGCTAATTCTACTTCTGATATTTCTTTTATTCGGTGCCTAATTTGTTACATCTAGAAAGATGCGTTGTTTAAAATGATAGGGTAGGTGACGAAAATCCTAAAGTTTTCTTTGGGGTAAGATAAATAATAAATATCTGTCTATATTTCATGTATTCGTTTAGTTATAAAAACTGCTTTTATTAAATAGAATTTTTAAAGGAGTACGTATTTTTTTCTTTCTGAAAAAATTTACCTTTATTATAAGAGAAGTTTTTTCAGACACGTAAAAAAAGATCTCGGGTGTATAACTCAGTTGGTTAGAGTGATGGACTTTTAATCCGAAGGTCTTGGGTTCAAGT
>IB19
GCAAGGTTTTTAGCTGACCCGTACTAATCCCCAACATGAGTATCCTCTTAGTTATTTATAGCGTAGTCGTTTTAATGGTACACGCCCAACCAACCAAAACTTATCGTTTAATAATTCAACAGGCCTTAGAATAAAGTTCAACTCACTATTTTTGAATATTATGTAAGAAACTTTCTTACTTTAGCCAAAGAACTAGATCTGTAATAAGAGTTACTTAAAAGAAGCTTATTGAGTCATCTGTTCAGATTCACAGTAGTTATTACTGGAAGACGTGTTCATAAACCAGAAATAACAAAATCTGTTGAAAATATCTTCGTAAATGAACCATTTTTTATTGCTAATTCTACTTCTGATATTTCTTTTATTCGGTGCCTAATTTGTTACATCTAGAAAGATGCGTTGTTTAAAATGATAGGGTAGGTGACGAAAATCCTAAAGTTTTCTTTGGGGTAAGATAAATAATAAATATCTGTCTATATTTCATGTATTCGTTTAGTTATAAAAACTGCTTTTATTAAATAGAATTTTTAAAGGAGTACGTATTTTTTTCTTTCTGAAAAAATTTACCTTTATTATAAGAGAAGTTTTTTCAGACACGTAAAAAAAGATCTCGGGTGTATAACTCAGTTGGTTAGAGTGATGGACTTTTAATCCGAAGGTCTTGGGTTCAAGT
>IB20
GCAAGGTTTTTAGCTGACCCGTACTAATCCCCAACATGAGTATCCTCTTAGTTATTTATAGCGTAGTCGTTTTAATGGTACACGCCCAACCAACCAAAACTTATCGTTTAATAATTCAACAGGCCTTAGAATAAAGTTCAACTCACTATTTTTGAATATTATGTAAGAAACTTTCTTACTTTAGCCAAAGAACTAGATCTGTAATAAGAGTTACTTAAAAGAAGCTTATTGAGTCATCTGTTCAGATTCACAGTAGTTATTACTGGAAGACGTGTTCATAAACCAGAAATAACAAAATCTGTTGAAAATATCTTCGTAAATGAACCATTTTTTATTGCTAATTCTACTTCTGATATTTCTTTTATTCGGTGCCTAATTTGTTACATCTAGAAAGATGCGTTGTTTAAAATGATAGGGTAGGTGACGAAAATCCTAAAGTTTTCTTTGGGGTAAGATAAATAATAAATATCTGTCTATATTTCATGTATTCGTTTAGTTATAAAAACTGCTTTTATTAAATAGAATTTTTAAAGGAGTACGTATTTTTTTCTTTCTGAAAAAATTTACCTTTATTATAAGAGAAGTTTTTTCAGACACGTAAAAAAAGATCTCGGGTGTATAACTCAGTTGGTTAGAGTGATGGACTTTTAATCCGAAGGTCTTGGGTTCAAGT
>IB21
GCAAGGTTTTTAGCTGACCCGTACTAATCCCCAACATGAGTATCCTCTTAGTTATTTATAGCGTAGTCGTTTTAATGGTACACGCCCAACCAACCAAAACTTATCGTTTAATAATTCAACAGGCCTTAGAATAAAGTTCAACTCACTATTTTTGAATATTATGTAAGAAACTTTCTTACTTTAGCCAAAGAACTAGATCTGTAATAAGAGTTACTTAAAAGAAGCTTATTGAGTCATCTGTTCAGATTCACAGTAGTTATTACTGGAAGACGTGTTCATAAACCAGAAATAACAAAATCTGTTGAAAATATCTTCGTAAATGAACCATTTTTTATTGCTAATTCTACTTCTGATATTTCTTTTATTCGGTGCCTAATTTGTTACATCTAGAAAGATGCGTTGTTTAAAATGATAGGGTAGGTGACGAAAATCCTAAAGTTTTCTTTGGGGTAAGATAAATAATAAATATCTGTCTATATTTCATGTATTCGTTTAGTTATAAAAACTGCTTTTATTAAATAGAATTTTTAAAGGAGTACGTATTTTTTTCTTTCTGAAAAAATTTACCTTTATTATAAGAGAAGTTTTTTCAGACACGTAAAAAAAGATCTCGGGTGTATAACTCAGTTGGTTAGAGTGATGGACTTTTAATCCGAAGGTCTTGGGTTCAAGT
>IB22
GCAAGGTTTTTAGCTGACCCGTACTAATCCCCAACATGAGTATCCTCTTAGTTATTTATAGCGTAGTCGTTTTAATGGTACACGCCCAACCAACCAAAACTTATCGTTTAATAATTCAACAGGCCTTAGAATAAAGTTCAACTCACTATTTTTGAATATTATGTAAGAAACTTTCTTACTTTAGCCAAAGAACTAGATCTGTAATAAGAGTTACTTAAAAGAAGCTTATTGAGTCATCTGTTCAGATTCACAGTAGTTATTACTGGAAGACGTGTTCATAAACCAGAAATAACAAAATCTGTTGAAAATATCTTCGTAAATGAACCATTTTTTATTGCTAATTCTACTTCTGATATTTCTTTTATTCGGTGCCTAATTTGTTACATCTAGAAAGATGCGTTGTTTAAAATGATAGGGTAGGTGACGAAAATCCTAAAGTTTTCTTTGGGGTAAGATAAATAATAAATATCTGTCTATATTTCATGTATTCGTTTAGTTATAAAAACTGCTTTTATTAAATAGAATTTTTAAAGGAGTACGTATTTTTTTCTTTCTGAAAAAATTTACCTTTATTATAAGAGAAGTTTTTTCAGACACGTAAAAAAAGATCTCGGGTGTATAACTCAGTTGGTTAGAGTGATGGACTTTTAATCCGAAGGTCTTGGGTTCAAGT
>IB23
GCAAGGTTTTTAGCTGACCCGTACTAATCCCCAACATGAGTATCCTCTTAGTTATTTATAGCGTAGTCGTTTTAATGGTACACGCCCAACCAACCAAAACTTATCGTTTAATAATTCAACAGGCCTTAGAATAAAGTTCAACTCACTATTTTTGAATATTATGTAAGAAACTTTCTTACTTTAGCCAAAGAACTAGATCTGTAATAAGAGTTACTTAAAAGAAGCTTATTGAGTCATCTGTTCAGATTCACAGTAGTTATTACTGGAAGACGTGTTCATAAACCAGAAATAACAAAATCTGTTGAAAATATCTTCGTAAATGAACCATTTTTTATTGCTAATTCTACTTCTGATATTTCTTTTATTCGGTGCCTAATTTGTTACATCTAGAAAGATGCGTTGTTTAAAATGATAGGGTAGGTGACGAAAATCCTAAAGTTTTCTTTGGGGTAAGATAAATAATAAATATCTGTCTATATTTCATGTATTCGTTTAGTTATAAAAACTGCTTTTATTAAATAGAATTTTTAAAGGAGTACGTATTTTTTTCTTTCTGAAAAAATTTACCTTTATTATAAGAGAAGTTTTTTCAGACACGTAAAAAAAGATCTCGGGTGTATAACTCAGTTGGTTAGAGTGATGGACTTTTAATCCGAAGGTCTTGGGTTCAAGT
>IB24
GCAAGGTTTTTAGCTGACCCGTACTAATCCCCAACATGAGTATCCTCTTAGTTATTTATAGCGTAGTCGTTTTAATGGTACACGCCCAACCAACCAAAACTTATCGTTTAATAATTCAACAGGCCTTAGAATAAAGTTCAACTCACTATTTTTGAATATTATGTAAGAAACTTTCTTACTTTAGCCAAAGAACTAGATCTGTAATAAGAGTTACTTAAAAGAAGCTTATTGAGTCATCTGTTCAGATTCACAGTAGTTATTACTGGAAGACGTGTTCATAAACCAGAAATAACAAAATCTGTTGAAAATATCTTCGTAAATGAACCATTTTTTATTGCTAATTCTACTTCTGATATTTCTTTTATTCGGTGCCTAATTTGTTACATCTAGAAAGATGCGTTGTTTAAAATGATAGGGTAGGTGACGAAAATCCTAAAGTTTTCTTTGGGGTAAGATAAATAATAAATATCTGTCTATATTTCATGTATTCGTTTAGTTATAAAAACTGCTTTTATTAAATAGAATTTTTAAAGGAGTACGTATTTTTTTCTTTCTGAAAAAATTTACCTTTATTATAAGAGAAGTTTTTTCAGACACGTAAAAAAAGATCTCGGGTGTATAACTCAGTTGGTTAGAGTGATGGACTTTTAATCCGAAGGTCTTGGGTTCAAGT
>IB25
GCAAGGTTTTTAGCTGACCCGTACTAATCCCCAACATGAGTATCCTCTTAGTTATTTATAGCGTAGTCGTTTTAATGGTACACGCCCAACCAACCAAAACTTATCGTTTAATAATTCAACAGGCCTTAGAATAAAGTTCAACTCACTATTTTTGAATATTATGTAAGAAACTTTCTTACTTTAGCCAAAGAACTAGATCTGTAATAAGAGTTACTTAAAAGAAGCTTATTGAGTCATCTGTTCAGATTCACAGTAGTTATTACTGGAAGACGTGTTCATAAACCAGAAATAACAAAATCTGTTGAAAATATCTTCGTAAATGAACCATTTTTTATTGCTAATTCTACTTCTGATATTTCTTTTATTCGGTGCCTAATTTGTTACATCTAGAAAGATGCGTTGTTTAAAATGATAGGGTAGGTGACGAAAATCCTAAAGTTTTCTTTGGGGTAAGATAAATAATAAATATCTGTCTATATTTCATGTATTCGTTTAGTTATAAAAACTGCTTTTATTAAATAGAATTTTTAAAGGAGTACGTATTTTTTTCTTTCTGAAAAAATTTACCTTTATTATAAGAGAAGTTTTTTCAGACACGTAAAAAAAGATCTCGGGTGTATAACTCAGTTGGTTAGAGTGATGGACTTTTAATCCGAAGGTCTTGGGTTCAAGT
>IB26
GCAAGGTTTTTAGCTGACCCGTACTAATCCCCAACATGAGTATCCTCTTAGTTATTTATAGCGTAGTCGTTTTAATGGTACACGCCCAACCAACCAAAACTTATCGTTTAATAATTCAACAGGCCTTAGAATAAAGTTCAACTCACTATTTTTGAATATTATGTAAGAAACTTTCTTACTTTAGCCAAAGAACTAGATCTGTAATAAGAGTTACTTAAAAGAAGCTTATTGAGTCATCTGTTCAGATTCACAGTAGTTATTACTGGAAGACGTGTTCATAAACCAGAAATAACAAAATCTGTTGAAAATATCTTCGTAAATGAACCATTTTTTATTGCTAATTCTACTTCTGATATTTCTTTTATTCGGTGCCTAATTTGTTACATCTAGAAAGATGCGTTGTTTAAAATGATAGGGTAGGTGACGAAAATCCTAAAGTTTTCTTTGGGGTAAGATAAATAATAAATATCTGTCTATATTTCATGTATTCGTTTAGTTATAAAAACTGCTTTTATTAAATAGAATTTTTAAAGGAGTACGTATTTTTTTCTTTCTGAAAAAATTTACCTTTATTATAAGAGAAGTTTTTTCAGACACGTAAAAAAAGATCTCGGGTGTATAACTCAGTTGGTTAGAGTGATGGACTTTTAATCCGAAGGTCTTGGGTTCAAGT
>IB27
GCAAGGTTTTTAGCTGACCCGTACTAATCCCCAACATGAGTATCCTCTTAGTTATTTATAGCGTAGTCGTTTTAATGGTACACGCCCAACCAACCAAAACTTATCGTTTAATAATTCAACAGGCCTTAGAATAAAGTTCAACTCACTATTTTTGAATATTATGTAAGAAACTTTCTTACTTTAGCCAAAGAACTAGATCTGTAATAAGAGTTACTTAAAAGAAGCTTATTGAGTCATCTGTTCAGATTCACAGTAGTTATTACTGGAAGACGTGTTCATAAACCAGAAATAACAAAATCTGTTGAAAATATCTTCGTAAATGAACCATTTTTTATTGCTAATTCTACTTCTGATATTTCTTTTATTCGGTGCCTAATTTGTTACATCTAGAAAGATGCGTTGTTTAAAATGATAGGGTAGGTGACGAAAATCCTAAAGTTTTCTTTGGGGTAAGATAAATAATAAATATCTGTCTATATTTCATGTATTCGTTTAGTTATAAAAACTGCTTTTATTAAATAGAATTTTTAAAGGAGTACGTATTTTTTTCTTTCTGAAAAAATTTACCTTTATTATAAGAGAAGTTTTTTCAGACACGTAAAAAAAGATCTCGGGTGTATAACTCAGTTGGTTAGAGTGATGGACTTTTAATCCGAAGGTCTTGGGTTCAAGT
>IB28
GCAAGGTTTTTAGCTGACCCGTACTAATCCCCAACATGAGTATCCTCTTAGTTATTTATAGCGTAGTCGTTTTAATGGTACACGCCCAACCAACCAAAACTTATCGTTTAATAATTCAACAGGCCTTAGAATAAAGTTCAACTCACTATTTTTGAATATTATGTAAGAAACTTTCTTACTTTAGCCAAAGAACTAGATCTGTAATAAGAGTTACTTAAAAGAAGCTTATTGAGTCATCTGTTCAGATTCACAGTAGTTATTACTGGAAGACGTGTTCATAAACCAGAAATAACAAAATCTGTTGAAAATATCTTCGTAAATGAACCATTTTTTATTGCTAATTCTACTTCTGATATTTCTTTTATTCGGTGCCTAATTTGTTACATCTAGAAAGATGCGTTGTTTAAAATGATAGGGTAGGTGACGAAAATCCTAAAGTTTTCTTTGGGGTAAGATAAATAATAAATATCTGTCTATATTTCATGTATTCGTTTAGTTATAAAAACTGCTTTTATTAAATAGAATTTTTAAAGGAGTACGTATTTTTTTCTTTCTGAAAAAATTTACCTTTATTATAAGAGAAGTTTTTTCAGACACGTAAAAAAAGATCTCGGGTGTATAACTCAGTTGGTTAGAGTGATGGACTTTTAATCCGAAGGTCTTGGGTTCAAGT
>IB29
GCAAGGTTTTTAGCTGACCCGTACTAATCCCCAACATGAGTATCCTCTTAGTTATTTATAGCGTAGTCGTTTTAATGGTACACGCCCAACCAACCAAAACTTATCGTTTAATAATTCAACAGGCCTTAGAATAAAGTTCAACTCACTATTTTTGAATATTATGTAAGAAACTTTCTTACTTTAGCCAAAGAACTAGATCTGTAATAAGAGTTACTTAAAAGAAGCTTATTGAGTCATCTGTTCAGATTCACAGTAGTTATTACTGGAAGACGTGTTCATAAACCAGAAATAACAAAATCTGTTGAAAATATCTTCGTAAATGAACCATTTTTTATTGCTAATTCTACTTCTGATATTTCTTTTATTCGGTGCCTAATTTGTTACATCTAGAAAGATGCGTTGTTTAAAATGATAGGGTAGGTGACGAAAATCCTAAAGTTTTCTTTGGGGTAAGATAAATAATAAATATCTGTCTATATTTCATGTATTCGTTTAGTTATAAAAACTGCTTTTATTAAATAGAATTTTTAAAGGAGTACGTATTTTTTTCTTTCTGAAAAAATTTACCTTTATTATAAGAGAAGTTTTTTCAGACACGTAAAAAAAGATCTCGGGTGTATAACTCAGTTGGTTAGAGTGATGGACTTTTAATCCGAAGGTCTTGGGTTCAAGT
>IB30
GCAAGGTTTTTAGCTGACCCGTACTAATCCCCAACATGAGTATCCTCTTAGTTATTTATAGCGTAGTCGTTTTAATGGTACACGCCCAACCAACCAAAACTTATCGTTTAATAATTCAACAGGCCTTAGAATAAAGTTCAACTCACTATTTTTGAATATTATGTAAGAAACTTTCTTACTTTAGCCAAAGAACTAGATCTGTAATAAGAGTTACTTAAAAGAAGCTTATTGAGTCATCTGTTCAGATTCACAGTAGTTATTACTGGAAGACGTGTTCATAAACCAGAAATAACAAAATCTGTTGAAAATATCTTCGTAAATGAACCATTTTTTATTGCTAATTCTACTTCTGATATTTCTTTTATTCGGTGCCTAATTTGTTACATCTAGAAAGATGCGTTGTTTAAAATGATAGGGTAGGTGACGAAAATCCTAAAGTTTTCTTTGGGGTAAGATAAATAATAAATATCTGTCTATATTTCATGTATTCGTTTAGTTATAAAAACTGCTTTTATTAAATAGAATTTTTAAAGGAGTACGTATTTTTTTCTTTCTGAAAAAATTTACCTTTATTATAAGAGAAGTTTTTTCAGACACGTAAAAAAAGATCTCGGGTGTATAACTCAGTTGGTTAGAGTGATGGACTTTTAATCCGAAGGTCTTGGGTTCAAGT
>IB31
GCAAGGTTTTTAGCTGACCCGTACTAATCCCCAACATGAGTATCCTCTTAGTTATTTATAGCGTAGTCGTTTTAATGGTACACGCCCAACCAACCAAAACTTATCGTTTAATAATTCAACAGGCCTTAGAATAAAGTTCAACTCACTATTTTTGAATATTATGTAAGAAACTTTCTTACTTTAGCCAAAGAACTAGATCTGTAATAAGAGTTACTTAAAAGAAGCTTATTGAGTCATCTGTTCAGATTCACAGTAGTTATTACTGGAAGACGTGTTCATAAACCAGAAATAACAAAATCTGTTGAAAATATCTTCGTAAATGAACCATTTTTTATTGCTAATTCTACTTCTGATATTTCTTTTATTCGGTGCCTAATTTGTTACATCTAGAAAGATGCGTTGTTTAAAATGATAGGGTAGGTGACGAAAATCCTAAAGTTTTCTTTGGGGTAAGATAAATAATAAATATCTGTCTATATTTCATGTATTCGTTTAGTTATAAAAACTGCTTTTATTAAATAGAATTTTTAAAGGAGTACGTATTTTTTTCTTTCTGAAAAAATTTACCTTTATTATAAGAGAAGTTTTTTCAGACACGTAAAAAAAGATCTCGGGTGTATAACTCAGTTGGTTAGAGTGATGGACTTTTAATCCGAAGGTCTTGGGTTCAAGT
>IB31b
GCAAGGTTTTTAGCTGACCCGTACTAATCCCCAACATGAGTATCCTCTTAGTTATTTATAGCGTAGTCGTTTTAATGGTACACGCCCAACCAACCAAAACTTATCGTTTAATAATTCAACAGGCCTTAGAATAAAGTTCAACTCACTATTTTTGAATATTATGTAAGAAACTTTCTTACTTTAGCCAAAGAACTAGATCTGTAATAAGAGTTACTTAAAAGAAGCTTATTGAGTCATCTGTTCAGATTCACAGTAGTTATTACTGGAAGACGTGTTCATAAACCAGAAATAACAAAATCTGTTGAAAATATCTTCGTAAATGAACCATTTTTTATTGCTAATTCTACTTCTGATATTTCTTTTATTCGGTGCCTAATTTGTTACATCTAGAAAGATGCGTTGTTTAAAATGATAGGGTAGGTGACGAAAATCCTAAAGTTTTCTTTGGGGTAAGATAAATAATAAATATCTGTCTATATTTCATGTATTCGTTTAGTTATAAAAACTGCTTTTATTAAATAGAATTTTTAAAGGAGTACGTATTTTTTTCTTTCTGAAAAAATTTACCTTTATTATAAGAGAAGTTTTTTCAGACACGTAAAAAAAGATCTCGGGTGTATAACTCAGTTGGTTAGAGTGATGGACTTTTAATCCGAAGGTCTTGGGTTCAAGT
>IB32
GCAAGGTTTTTAGCTGACCCGTACTAATCCCCAACATGAGTATCCTCTTAGTTATTTATAGCGTAGTCGTTTTAATGGTACACGCCCAACCAACCAAGACTTATCGTTTAATAATTCAACAGGCCTTAGAATAAAGTTCAACTCACTATTTTTGAATATTATGTAAGAAACTTTCTTACTTTAGCCAAAGAACTAGATCTGTAATAAGAGTTACTTAAAAGAAGCTTATTGAGTCATCTGTTCAGATTCACAGTAGTTATTACTGGAAGACGTGTTCATAAACCAGAAATAACAAAATCTGTTGAAAATATCTTCGTAAATGAACCATTTTTTATTGCTAATTCTACTTCTGATATTTCTTTTATTCGGTGCCTAATTTGTTACATCTAGAAAGATGCGTTGTTTAAAATGATAGGTTAGGTGACGAAAATCCTAAAGTTTTCTTTGGGGTAAGATAAATAATAAATATCTGTCTATATTTCATGTATTCGTTTAGTTATAAAAACTGCTTTTATTAAATAGAATTTTTAAAGGAGTACGTATTTTTCTCTTTCTGAAAAAATTTACCTTTATTATAAGAGAAGTTTTTTCAGACACGTAAAAAAAGATCTCGGGTGTATAACTCAGTTGGTTAGAGTGATGGACTTTTAATCCGAAGGTCTTGGGTTCAAGT
>IB33
GCAAGGTTTTTAGCTGACCCGTACTAATCCCCAACATGAGTATCCTCTTAGTTATTTATAGCGTAGTCGTTTTAATGGTACACGCCCAACCAACCAAGACTTATCGTTTAATAATTCAACAGGCCTTAGAATAAAGTTCAACTCACTATTTTTGAATATTATGTAAGAAACTTTCTTACTTTAGCCAAAGAACTAGATCTGTAATAAGAGTTACTTAAAAGAAGCTTATTGAGTCATCTGTTCAGATTCACAGTAGTTATTACTGGAAGACGTGTTCATAAACCAGAAATAACAAAATCTGTTGAAAATATCTTCGTAAATGAACCATTTTTTATTGCTAATTCTACTTCTGATATTTCTTTTATTCGGTGCCTAATTTGTTACATCTAGAAAGATGCGTTGTTTAAAATGATAGGGTAGGTGACGAAAATCCTAAAGTTTTCTTTGGGGTAAGATAAATAATAAATATCTGTCTATATTTCATGTATTCGTTTAGTTATAAAAACTGCTTTTATTAAATAGAATTTTTAAAGGAGTACGTATTTTTTTCTTTCTGAAAAAATTTACCTTTATTATAAGAGAAGTTTTTTCAGACACGTAAAAAAAGATCTCGGGTGTATAACTCAGTTGGTTAGAGTGATGGACTTTTAATCCGAAGGTCTTGGGTTCAAGT
>IB34
GCAAGGTTTTTAGCTGACCCGTACTAATCCCCAACATGAGTATCCTCTTAGTTATTTATAGCGTAGTCGTTTTAATGGTACACGCCCAACCAACCAAGACTTATCGTTTAATAATTCAACAGGCCTTAGAATAAAGTTCAACTCACTATTTTTGAATATTATGTAAGAAACTTTCTTACTTTAGCCAAAGAACTAGATCTGTAATAAGAGTTACTTAAAAGAAGCTTATTGAGTCATCTGTTCAGATTCACAGTAGTTATTACTGGAAGACGTGTTCATAAACCAGAAATAACAAAATCTGTTGAAAATATCTTCGTAAATGAACCATTTTTTATTGCTAATTCTACTTCTGATATTTCTTTTATTCGGTGCCTAATTTGTTACATCTAGAAAGATGCGTTGTTTAAAATGATAGGGTAGGTGACGAAAATCCTAAAGTTTTCTTTGGGGTAAGATAAATAATAAATATCTGTCTATATTTCATGTATTCGTTTAGTTATAAAAACTGCTTTTATTAAATAGAATTTTTAAAGGAGTACGTATTTTTTTCTTTCTGAAAAAATTTACCTTTATTATAAGAGAAGTTTTTTCAGACACGTAAAAAAAGATCTCGGGTGTATAACTCAGTTGGTTAGAGTGATGGACTTTTAATCCGAAGGTCTTGGGTTCAAGT
>IB35
GCAAGGTTTTTAGCTGACCCGTACTAATCCCCAACATGAGTATCCTCTTAGTTATTTATAGCGTAGTCGTTTTAATGGTACACGCCCAACCAACCAAGACTTATCGTTTAATAATTCAACAGGCCTTAGAATAAAGTTCAACTCACTATTTTTGAATATTATGTAAGAAACTTTCTTACTTTAGCCAAAGAACTAGATCTGTAATAAGAGTTACTTAAAAGAAGCTTATTGAGTCATCTGTTCAGATTCACAGTAGTTATTACTGGAAGACGTGTTCATAAACCAGAAATAACAAAATCTGTTGAAAATATCTTCGTAAATGAACCATTTTTTATTGCTAATTCTACTTCTGATATTTCTTTTATTCGGTGCCTAATTTGTTACATCTAGAAAGATGCGTTGTTTAAAATGATAGGGTAGGTGACGAAAATCCTAAAGTTTTCTTTGGGGTAAGATAAATAATAAATATCTGTCTATATTTCATGTATTCGTTTAGTTATAAAAACTGCTTTTATTAAATAGAATTTTTAAAGGAGTACGTATTTTTTTCTTTCTGAAAAAATTTACCTTTATTATAAGAGAAGTTTTTTCAGACACGTAAAAAAAGATCTCGGGTGTATAACTCAGTTGGTTAGAGTGATGGACTTTTAATCCGAAGGTCTTGGGTTCAAGT
>IB36
GCAAGGTTTTTAGCTGACCCGTACTAATCCCCAACATGAGTATCCTCTTAGTTATTTATAGCGTAGTCGTTTTAATGGTACACGCCCAACCAACCAAGACTTATCGTTTAATAATTCAACAGGCCTTAGAATAAAGTTCAACTCACTATTTTTGAATATTATGTAAGAAACTTTCTTACTTTAGCCAAAGAACTAGATCTGTAATAAGAGTTACTTAAAAGAAGCTTATTGAGTCATCTGTTCAGATTCACAGTAGTTATTACTGGAAGACGTGTTCATAAACCAGAAATAACAAAATCTGTTGAAAATATCTTCGTAAATGAACCATTTTTTATTGCTAATTCTACTTCTGATATTTCTTTTATTCGGTGCCTAATTTGTTACATCTAGAAAGATGCGTTGTTTAAAATGATAGGGTAGGTGACGAAAATCCTAAAGTTTTCTTTGGGGTAAGATAAATAATAAATATCTGTCTATATTTCATGTATTCGTTTAGTTATAAAAACTGCTTTTATTAAATAGAATTTTTAAAGGAGTACGTATTTTTTTCTTTCTGAAAAAATTTACCTTTATTATAAGAGAAGTTTTTTCAGACACGTAAAAAAAGATCTCGGGTGTATAACTCAGTTGGTTAGAGTGATGGACTTTTAATCCGAAGGTCTTGGGTTCAAGT
>IB37
GCAAGGTTTTTAGCTGACCCGTACTAATCCCCAACATGAGTATCCTCTTAGTTATTTATAGCGTAGTCGTTTTAATGGTACACGCCCAACCAACCAAGACTTATCGTTTAATAATTCAACAGGCCTTAGAATAAAGTTCAACTCACTATTTTTGAATATTATGTAAGAAACTTTCTTACTTTAGCCAAAGAACTAGATCTGTAATAAGAGTTACTTAAAAGAAGCTTATTGAGTCATCTGTTCAGATTCACAGTAGTTATTACTGGAAGACGTGTTCATAAACCAGAAATAACAAAATCTGTTGAAAATATCTTCGTAAATGAACCATTTTTTATTGCTAATTCTACTTCTGATATTTCTTTTATTCGGTGCCTAATTTGTTACATCTAGAAAGATGCGTTGTTTAAAATGATAGGGTAGGTGACGAAAATCCTAAAGTTTTCTTTGGGGTAAGATAAATAATAAATATCTGTCTATATTTCATGTATTCGTTTAGTTATAAAAACTGCTTTTATTAAATAGAATTTTTAAAGGAGTACGTATTTTTTTCTTTCTGAAAAAATTTACCTTTATTATAAGAGAAGTTTTTTCAGACACGTAAAAAAAGATCTCGGGTGTATAACTCAGTTGGTTAGAGTGATGGACTTTTAATCCGAAGGTCTTGGGTTCAAGT
>IB38
GCAAGGTTTTTAGCTGACCCGTACTAATCCCCAACATGAGTATCCTCTTAGTTATTTATAGCGTAGTCGTTTTAATGGTACACGCCCAACCAATCAAGACTTATCGTTTAATAATTCAACAGGCCTTAGAATAAAGTTCAACTCACTATTTTTGAATATTATGTAAGAAACTTTCTTACTTTAGCCAAAGAACTAGATCTGTAATAAGAGTTACTTAAAAGAAGCTTATTGAGTCATCTGTTCAGATTCACAGTAGTTATTACTGGAAGACGTGTTCATAAACCAGAAATAACAAAATCTGTTGAAAATATCTTCGTAAATGAACCATTTTTTATTGCTAATTCTACTTCTGATATTTCTTTTATTCGGTGCCTAATTTGTTACATCTAGAAAGATGCGTTGTTTAAAATGATAGGGTAGGTGACGAAAATCCTAAAGTTTTCTTTGGGGTAAGATAAATAATAAATATCTGTCTATATTTCATGTATTCGTTTAGTTATAAAAACTGCTTTTATTAAATAGAATTTTTAAAGGAGTACGTATTTTTTTCTTTCTGAAAAAATTTACCTTTATTATAAGAGAAGTTTTTTCAGACACGTAAAAAAAGATCTCGGGTGTATAACTCAGTTGGTTAGAGTGATGGACTTTTAATCCGAAGGTCTTGGGTTCAAGT
>IB39
GCAAGGTTTTTAGCTGACCCGTACTAATCCCCAACATGAGTATCCTCTTAGTTATTTATAGCGTAGTCGTTTTAATGGTACACGCCCAACCAACCAAGACTTATCGTTTAATAATTCAACAGGCCTTAGAATAAAGTTCAACTCACTATTTTTGAATATTATGTAAGAAACTTTCTTACTTTAGCCAAAGAACTAGATCTGTAATAAGAGTTACTTAAAAGAAGCTTATTGAGTCATCTGTTCAGATTCACAGTAGTTATTACTGGAAGACGTGTTCATAAACCAGAAATAACAAAATCTGTTGAAAATATCTTCGTAAATGAACCATTTTTTATTGCTAATTCTACTTCTGATATTTCTTTTATTCGGTGCCTAATTTGTTACATCTAGAAAGATGCGTTGTTTAAAATGATAGGGTAGGTGACGAAAATCCTAAAGTTTTCTTTGGGGTAAGATAAATAATAAATATCTGTCTATATTTCATGTATTCGTTTAGTTATAAAAACTGCTTTTATTAAATAGAATTTTTAAAGGAGTACGTATTTTTTTCTTTCTGAAAAAATTTACCTTTATTATAAGAGAAGTTTTTTCAGACACGTAAAAAAAGATCTCGGGTGTATAACTCAGTTGGTTAGAGTGATGGACTTTTAATCCGAAGGTCTTGGGTTCAAGT
>IB40
GCAAGGTTTTTAGCTGACCCGTACTAATCCCCAACATGAGTATCCTCTTAGTTATTTATAGCGTAGTCGTTTTAATGGTACACGCCCAACCAACCAAGACTTATCGTTTAATAATTCAACAGGCCTTAGAATAAAGTTCAACTCACTATTTTTGAATATTATGTAAGAAACTTTCTTACTTTAGCCAAAGAACTAGATCTGTAATAAGAGTTACTTAAAAGAAGCTTATTGAGTCATCTGTTCAGATTCACAGTAGTTATTACTGGAAGACGTGTTCATAAACCAGAAATAACAAAATCTGTTGAAAATATCTTCGTAAATGAACCATTTTTTATTGCTAATTCTACTTCTGATATTTCTTTTATTCGGTGCCTAATTTGTTACATCTAGAAAGATGCGTTGTTTAAAATGATAGGGTAGGTGACGAAAATCCTAAAGTTTTCTTTGGGGTAAGATAAATAATAAATATCTGTCTATATTTCATGTATTCGTTTAGTTATAAAAACTGCTTTTATTAAATAGAATTTTTAAAGGAGTACGTATTTTTTTCTTTCTGAAAAAATTTACCTTTATTATAAGAGAAGTTTTTTCAGACACGTAAAAAAAGATCTCGGGTGTATAACTCAGTTGGTTAGAGTGATGGACTTTTAATCCGAAGGTCTTGGGTTCAAGT
>IB41
GCAAGGTTTTTAGCTGACCCGTACTAATCCCCAACATGAGTATCCTCTTAGTTATTTATAGCGTAGTCGTTTTAATGGTACACGCCCAACCAACCAAGACTTATCGTTTAATAATTCAACAGGCCTTAGAATAAAGTTCAACTCACTATTTTTGAATATTATGTAAGAAACTTTCTTACTTTAGCCAAAGAACTAGATCTGTAATAAGAGTTACTTAAAAGAAGCTTATTGAGTCATCTGTTCAGATTCACAGTAGTTATTACTGGAAGACGTGTTCATAAACCAGAAATAACAAAATCTGTTGAAAATATCTTCGTAAATGAACCATTTTTTATTGCTAATTCTACTTCTGATATTTCTTTTATTCGGTGCCTAATTTGTTACATCTAGAAAGATGCGTTGTTTAAAATGATAGGGTAGGTGACGAAAATCCTAAAGTTTTCTTTGGGGTAAGATAAATAATAAATATCTGTCTATATTTCATGTATTCGTTTAGTTATAAAAACTGCTTTTATTAAATAGAATTTTTAAAGGAGTACGTATTTTTTTCTTTCTGAAAAAATTTACCTTTATTATAAGAGAAGTTTTTTCAGACACGTAAAAAAAGATCTCGGGTGTATAACTCAGTTGGTTAGAGTGATGGACTTTTAATCCGAAGGTCTTGGGTTCAAGT
>IB42
GCAAGGTTTTTAGCTGACCCGTACTAATCCCCAACATGAGTATCCTCTTAGTTATTTATAGCGTAGTCGTTTTAATGGTACACGCCCAACCAATCAAGACTTATCGTTTAATAATTCAACAGGCCTTAGAATAAAGTTCAACTCACTATTTTTGAATATTATGTAAGAAACTTTCTTACTTTAGCCAAAGAACTAGATCTGTAATAAGAGTTACTTAAAAGAAGCTTATTGAGTCATCTGTTCAGATTCACAGTAGTTATTACTGGAAGACGTGTTCATAAACCAGAAATAACAAAATCTGTTGAAAATATCTTCGTAAATGAACCATTTTTTATTGCTAATTCTACTTCTGATATTTCTTTTATTCGGTGCCTAATTTGTTACATCTAGAAAGATGCGTTGTTTAAAATGATAGGGTAGGTGACGAAAATCCTAAAGTTTTCTTTGGGGTAAGATAAATAATAAATATCTGTCTATATTTCATGTATTCGTTTAGTTATAAAAACTGCTTTTATTAAATAGAATTTTTAAAGGAGTACGTATTTTTTTCTTTCTGAAAAAATTTACCTTTATTATAAGAGAAGTTTTTTCAGACACGTAAAAAAAGATCTCGGGTGTATAACTCAGTTGGTTAGAGTGATGGACTTTTAATCCGAAGGTCTTGGGTTCAAGT
>IB43
GCAAGGTTTTTAGCTGACCCGTACTAATCCCCAACATGAGTATCCTCTTAGTTATTTATAGCGTAGTCGTTTTAATGGTACACGCCCAACCAACCAAGACTTATCGTTTAATAATTCAACAGGCCTTAGAATAAAGTTCAACTCACTATTTTTGAATATTATGTAAGAAACTTTCTTACTTTAGCCAAAGAACTAGATCTGTAATAAGAGTTACTTAAAAGAAGCTTATTGAGTCATCTGTTCAGATTCACAGTAGTTATTACTGGAAGACGTGTTCATAAACCAGAAATAACAAAATCTGTTGAAAATATCTTCGTAAATGAACCATTTTTTATTGCTAATTCTACTTCTGATATTTCTTTTATTCGGTGCCTAATTTGTTACATCTAGAAAGATGCGTTGTTTAAAATGATAGGGTAGGTGACGAAAATCCTAAAGTTTTCTTTGGGGTAAGATAAATAATAAATATCTGTCTATATTTCATGTATTCGTTTAGTTATAAAAACTGCTTTTATTAAATAGAATTTTTAAAGGAGTACGTATTTTTTTCTTTCTGAAAAAATTTACCTTTATTATAAGAGAAGTTTTTTCAGACACGTAAAAAAAGATCTCGGGTGTATAACTCAGTTGGTTAGAGTGATGGACTTTTAATCCGAAGGTCTTGGGTTCAAGT
>IB44
GCAAGGTTTTTAGCTGACCCGTACTAATCCCCAACATGAGTATCCTCTTAGTTATTTATAGCGTAGTCGTTTTAATGGTACACGCCCAACCAACCAAGACTTATCGTTTAATAATTCAACAGGCCTTAGAATAAAGTTCAACTCACTATTTTTGAATATTATGTAAGAAACTTTCTTACTTTAGCCAAAGAACTAGATCTGTAATAAGAGTTACTTAAAAGAAGCTTATTGAGTCATCTGTTCAGATTCACAGTAGTTATTACTGGAAGACGTGTTCATAAACCAGAAATAACAAAATCTGTTGAAAATATCTTCGTAAATGAACCATTTTTTATTGCTAATTCTACTTCTGATATTTCTTTTATTCGGTGCCTAATTTGTTACATCTAGAAAGATGCGTTGTTTAAAATGATAGGGTAGGTGACGAAAATCCTAAAGTTTTCTTTGGGGTAAGATAAATAATAAATATCTGTCTATATTTCATGTATTCGTTTAGTTATAAAAACTGCTTTTATTAAATAGAATTTTTAAAGGAGTACGTATTTTTTTCTTTCTGAAAAAATTTACCTTTATTATAAGAGAAGTTTTTTCAGACACGTAAAAAAAGATCTCGGGTGTATAACTCAGTTGGTTAGAGTGATGGACTTTTAATCCGAAGGTCTTGGGTTCAAGT
>IB45
GCAAGGTTTTTAGCTGACCCGTACTAATCCCCAACATGAGTATCCTCTTAGTTATTTATAGCGTAGTCGTTTTAATGGTACACGCCCAACCAACCAAGACTTATCGTTTAATAATTCAACAGGCCTTAGAATAAAGTTCAACTCACTATTTTTGAATATTATGTAAGAAACTTTCTTACTTTAGCCAAAGAACTAGATCTGTAATAAGAGTTACTTAAAAGAAGCTTATTGAGTCATCTGTTCAGATTCACAGTAGTTATTACTGGAAGACGTGTTCATAAACCAGAAATAACAAAATCTGTTGAAAATATCTTCGTAAATGAACCATTTTTTATTGCTAATTCTACTTCTGATATTTCTTTTATTCGGTGCCTAATTTGTTACATCTAGAAAGATGCGTTGTTTAAAATGATAGGGTAGGTGACGAAAATCCTAAAGTTTTCTTTGGGGTAAGATAAATAATAAATATCTGTCTATATTTCATGTATTCGTTTAGTTATAAAAACTGCTTTTATTAAATAGAATTTTTAAAGGAGTACGTATTTTTTTCTTTCTGAAAAAATTTACCTTTATTATAAGAGAAGTTTTTTCAGACACGTAAAAAAAGATCTCGGGTGTATAACTCAGTTGGTTAGAGTGATGGACTTTTAATCCGAAGGTCTTGGGTTCAAGT
>IB46
GCAAGGTTTTTAGCTGACCCGTACTAATCCCCAACATGAGTATCCTCTTAGTTATTTATAGCGTAGTCGTTTTAATGGTACACGCCCAACCAACCAAGACTTATCGTTTAATAATTCAACAGGCCTTAGAATAAAGTTCAACTCACTATTTTTGAATATTATGTAAGAAACTTTCTTACTTTAGCCAAAGAACTAGATCTGTAATAAGAGTTACTTAAAAGAAGCTTATTGAGTCATCTGTTCAGATTCACAGTAGTTATTACTGGAAGACGTGTTCATAAACCAGAAATAACAAAATCTGTTGAAAATATCTTCGTAAATGAACCATTTTTTATTGCTAATTCTACTTCTGATATTTCTTTTATTCGGTGCCTAATTTGTTACATCTAGAAAGATGCGTTGTTTAAAATGATAGGGTAGGTGACGAAAATCCTAAAGTTTTCTTTGGGGTAAGATAAATAATAAATATCTGTCTATATTTCATGTATTCGTTTAGTTATAAAAACTGCTTTTATTAAATAGAATTTTTAAAGGAGTACGTATTTTTTTCTTTCTGAAAAAATTTACCTTTATTATAAGAGAAGTTTTTTCAGACACGTAAAAAAAGATCTCGGGTGTATAACTCAGTTGGTTAGAGTGATGGACTTTTAATCCGAAGGTCTTGGGTTCAAGT
>IB47
GCAAGGTTTTTAGCTGACCCGTACTAATCCCCAACATGAGTATCCTCTTAGTTATTTATAGCGTAGTCGTTTTAATGGTACACGCCCAACCAACCAAGACTTATCGTTTAATAATTCAACAGGCCTTAGAATAAAGTTCAACTCACTATTTTTGAATATTATGTAAGAAACTTTCTTACTTTAGCCAAAGAACTAGATCTGTAATAAGAGTTACTTAAAAGAAGCTTATTGAGTCATCTGTTCAGATTCACAGTAGTTATTACTGGAAGACGTGTTCATAAACCAGAAATAACAAAATCTGTTGAAAATATCTTCGTAAATGAACCATTTTTTATTGCTAATTCTACTTCTGATATTTCTTTTATTCGGTGCCTAATTTGTTACATCTAGAAAGATGCGTTGTTTAAAATGATAGGGTAGGTGACGAAAATCCTAAAGTTTTCTTTGGGGTAAGATAAATAATAAATATCTGTCTATATTTCATGTATTCGTTTAGTTATAAAAACTGCTTTTATTAAATAGAATTTTTAAAGGAGTACGTATTTTTTTCTTTCTGAAAAAATTTACCTTTATTATAAGAGAAGTTTTTTCAGACACGTAAAAAAAGATCTCGGGTGTATAACTCAGTTGGTTAGAGTGATGGACTTTTAATCCGAAGGTCTTGGGTTCAAGT
>IB48
GCAAGGTTTTTAGCTGACCCGTACTAATCCCCAACATGAGTATCCTCTTAGTTATTTATAGCGTAGTCGTTTTAATGGTACACGCCCAACCAACCAAGACTTATCGTTTAATAATTCAACAGGCCTTAGAATAAAGTTCAACTCACTATTTTTGAATATTATGTAAGAAACTTTCTTACTTTAGCCAAAGAACTAGATCTGTAATAAGAGTTACTTAAAAGAAGCTTATTGAGTCATCTGTTCAGATTCACAGTAGTTATTACTGGAAGACGTGTTCATAAACCAGAAATAACAAAATCTGTTGAAAATATCTTCGTAAATGAACCATTTTTTATTGCTAATTCTACTTCTGATATTTCTTTTATTCGGTGCCTAATTTGTTACATCTAGAAAGATGCGTTGTTTAAAATGATAGGGTAGGTGACGAAAATCCTAAAGTTTTCTTTGGGGTAAGATAAATAATAAATATCTGTCTATATTTCATGTATTCGTTTAGTTATAAAAACTGCTTTTATTAAATAGAATTTTTAAAGGAGTACGTATTTTTTTCTTTCTGAAAAAATTTACCTTTATTATAAGAGAAGTTTTTTCAGACACGTAAAAAAAGATCTCGGGTGTATAACTCAGTTGGTTAGAGTGATGGACTTTTAATCCGAAGGTCTTGGGTTCAAGT
>IB49
GCAAGGTTTTTAGCTGACCCGTACTAATCCCCAACATGAGTATCCTCTTAGTTATTTATAGCGTAGTCGTTTTAATGGTACACGCCCAACCAACCAAGACTTATCGTTTAATAATTCAACAGGCCTTAGAATAAAGTTCAACTCACTATTTTTGAATATTATGTAAGAAACTTTCTTACTTTAGCCAAAGAACTAGATCTGTAATAAGAGTTACTTAAAAGAAGCTTATTGAGTCATCTGTTCAGATTCACAGTAGTTATTACTGGAAGACGTGTTCATAAACCAGAAATAACAAAATCTGTTGAAAATATCTTCGTAAATGAACCATTTTTTATTGCTAATTCTACTTCTGATATTTCTTTTATTCGGTGCCTAATTTGTTACATCTAGAAAGATGCGTTGTTTAAAATGATAGGGTAGGTGACGAAAATCCTAAAGTTTTCTTTGGGGTAAGATAAATAATAAATATCTGTCTATATTTCATGTATTCGTTTAGTTATAAAAACTGCTTTTATTAAATAGAATTTTTAAAGGAGTACGTATTTTTTTCTTTCTGAAAAAATTTACCTTTATTATAAGAGAAGTTTTTTCAGACACGTAAAAAAAGATCTCGGGTGTATAACTCAGTTGGTTAGAGTGATGGACTTTTAATCCGAAGGTCTTGGGTTCAAGT
>IB50
GCAAGGTTTTTAGCTGACCCGTACTAATCCCCAACATGAGTATCCTCTTAGTTATTTATAGCGTAGTCGTTTTAATGGTACACGCCCAACCAACCAAGACTTATCGTTTAATAATTCAACAGGCCTTAGAATAAAGTTCAACTCACTATTTTTGAATATTATGTAAGAAACTTTCTTACTTTAGCCAAAGAACTAGATCTGTAATAAGAGTTACTTAAAAGAAGCTTATTGAGTCATCTGTTCAGATTCACAGTAGTTATTACTGGAAGACGTGTTCATAAACCAGAAATAACAAAATCTGTTGAAAATATCTTCGTAAATGAACCATTTTTTATTGCTAATTCTACTTCTGATATTTCTTTTATTCGGTGCCTAATTTGTTACATCTAGAAAGATGCGTTGTTTAAAATGATAGGGTAGGTGACGAAAATCCTAAAGTTTTCTTTGGGGTAAGATAAATAATAAATATCTGTCTATATTTCATGTATTCGTTTAGTTATAAAAACTGCTTTTATTAAATAGAATTTTTAAAGGAGTACGTATTTTTTTCTTTCTGAAAAAATTTACCTTTATTATAAGAGAAGTTTTTTCAGACACGTAAAAAAAGATCTCGGGTGTATAACTCAGTTGGTTAGAGTGATGGACTTTTAATCCGAAGGTCTTGGGTTCAAGT
>IB51
GCAAGGTTTTTAGCTGACCCGTACTAATCCCCAACATGAGTATCCTCTTAGTTATTTATAGCGTAGTCGTTTTAATGGTACACGCCCAACCAACCAAGACTTATCGTTTAATAATTCAACAGGCCTTAGAATAAAGTTCAACTCACTATTTTTGAATATTATGTAAGAAACTTTCTTACTTTAGCCAAAGAACTAGATCTGTAATAAGAGTTACTTAAAAGAAGCTTATTGAGTCATCTGTTCAGATTCACAGTAGTTATTACTGGAAGACGTGTTCATAAACCAGAAATAACAAAATCTGTTGAAAATATCTTCGTAAATGAACCATTTTTTATTGCTAATTCTACTTCTGATATTTCTTTTATTCGGTGCCTAATTTGTTACATCTAGAAAGATGCGTTGTTTAAAATGATAGGGTAGGTGACGAAAATCCTAAAGTTTTCTTTGGGGTAAGATAAATAATAAATATCTGTCTATATTTCATGTATTCGTTTAGTTATAAAAACTGCTTTTATTAAATAGAATTTTTAAAGGAGTACGTATTTTTTTCTTTCTGAAAAAATTTACCTTTATTATAAGAGAAGTTTTTTCAGACACGTAAAAAAAGATCTCGGGTGTATAACTCAGTTGGTTAGAGTGATGGACTTTTAATCCGAAGGTCTTGGGTTCAAGT
>IB52
GCAAGGTTTTTAGCTGACCCGTACTAATCCCCAACATGAGTATCCTCTTAGTTATTTATAGCGTAGTCGTTTTAATGGTACACGCCCAACCAACCAAGACTTATCGTTTAATAATTCAACAGGCCTTAGAATAAAGTTCAACTCACTATTTTTGAATATTATGTAAGAAACTTTCTTACTTTAGCCAAAGAACTAGATCTGTAATAAGAGTTACTTAAAAGAAGCTTATTGAGTCATCTGTTCAGATTCACAGTAGTTATTACTGGAAGACGTGTTCATAAACCAGAAATAACAAAATCTGTTGAAAATATCTTCGTAAATGAACCATTTTTTATTGCTAATTCTACTTCTGATATTTCTTTTATTCGGTGCCTAATTTGTTACATCTAGAAAGATGCGTTGTTTAAAATGATAGGGTAGGTGACGAAAATCCTAAAGTTTTCTTTGGGGTAAGATAAATAATAAATATCTGTCTATATTTCATGTATTCGTTTAGTTATAAAAACTGCTTTTATTAAATAGAATTTTTAAAGGAGTACGTATTTTTTTCTTTCTGAAAAAATTTACCTTTATTATAAGAGAAGTTTTTTCAGACACGTAAAAAAAGATCTCGGGTGTATAACTCAGTTGGTTAGAGTGATGGACTTTTAATCCGAAGGTCTTGGGTTCAAGT
>IB53
GCAAGGTTTTTAGCTGACCCGTACTAATCCCCAACATGAGTATCCTCTTAGTTATTTATAGCGTAGTCGTTTTAATGGTACACGCCCAACCAACCAAGACTTATCGTTTAATAATTCAACAGGCCTTAGAATAAAGTTCAACTCACTATTTTTGAATATTATGTAAGAAACTTTCTTACTTTAGCCAAAGAACTAGATCTGTAATAAGAGTTACTTAAAAGAAGCTTATTGAGTCATCTGTTCAGATTCACAGTAGTTATTACTGGAAGACGTGTTCATAAACCAGAAATAACAAAATCTGTTGAAAATATCTTCGTAAATGAACCATTTTTTATTGCTAATTCTACTTCTGATATTTCTTTTATTCGGTGCCTAATTTGTTACATCTAGAAAGATGCGTTGTTTAAAATGATAGGGTAGGTGACGAAAATCCTAAAGTTTTCTTTGGGGTAAGATAAATAATAAATATCTGTCTATATTTCATGTATTCGTTTAGTTATAAAAACTGCTTTTATTAAATAGAATTTTTAAAGGAGTACGTATTTTTTTCTTTCTGAAAAAATTTACCTTTATTATAAGAGAAGTTTTTTCAGACACGTAAAAAAAGATCTCGGGTGTATAACTCAGTTGGTTAGAGTGATGGACTTTTAATCCGAAGGTCTTGGGTTCAAGT
>IB54
GCAAGGTTTTTAGCTGACCCGTACTAATCCCCAACATGAGTATCCTCTTAGTTATTTATAGCGTAGTCGTTTTAATGGTACACGCCCAACCAACCAAGACTTATCGTTTAATAATTCAACAGGCCTTAGAATAAAGTTCAACTCACTATTTTTGAATATTATGTAAGAAACTTTCTTACTTTAGCCAAAGAACTAGATCTGTAATAAGAGTTACTTAAAAGAAGCTTATTGAGTCATCTGTTCAGATTCACAGTAGTTATTACTGGAAGACGTGTTCATAAACCAGAAATAACAAAATCTGTTGAAAATATCTTCGTAAATGAACCATTTTTTATTGCTAATTCTACTTCTGATATTTCTTTTATTCGGTGCCTAATTTGTTACATCTAGAAAGATGCGTTGTTTAAAATGATAGGGTAGGTGACGAAAATCCTAAAGTTTTCTTTGGGGTAAGATAAATAATAAATATCTGTCTATATTTCATGTATTCGTTTAGTTATAAAAACTGCTTTTATTAAATAGAATTTTTAAAGGAGTACGTATTTTTTTCTTTCTGAAAAAATTTACCTTTATTATAAGAGAAGTTTTTTCAGACACGTAAAAAAAGATCTCGGGTGTATAACTCAGTTGGTTAGAGTGATGGACTTTTAATCCGAAGGTCTTGGGTTCAAGT
>IB55
GCAAGGTTTTTAGCTGACCCGTACTAATCCCCAACATGAGTATCCTCTTAGTTATTTATAGCGTAGTCGTTTTAATGGTACACGCCCAACCAACCAAGACTTATCGTTTAATAATTCAACAGGCCTTAGAATAAAGTTCAACTCACTATTTTTGAATATTATGTAAGAAACTTTCTTACTTTAGCCAAAGAACTAGATCTGTAATAAGAGTTACTTAAAAGAAGCTTATTGAGTCATCTGTTCAGATTCACAGTAGTTATTACTGGAAGACGTGTTCATAAACCAGAAATAACAAAATCTGTTGAAAATATCTTCGTAAATGAACCATTTTTTATTGCTAATTCTACTTCTGATATTTCTTTTATTCGGTGCCTAATTTGTTACATCTAGAAAGATGCGTTGTTTAAAATGATAGGGTAGGTGACGAAAATCCTAAAGTTTTCTTTGGGGTAAGATAAATAATAAATATCTGTCTATATTTCATGTATTCGTTTAGTTATAAAAACTGCTTTTATTAAATAGAATTTTTAAAGGAGTACGTATTTTTTTCTTTCTGAAAAAATTTACCTTTATTATAAGAGAAGTTTTTTCAGACACGTAAAAAAAGATCTCGGGTGTATAACTCAGTTGGTTAGAGTGATGGACTTTTAATCCGAAGGTCTTGGGTTCAAGT
>IB56
GCAAGGTTTTTAGCTGACCCGTACTAATCCCCAACATGAGTATCCTCTTAGTTATTTATAGCGTAGTCGTTTTAATGGTACACGCCCAACCAACCAAGACTTATCGTTTAATAATTCAACAGGCCTTAGAATAAAGTTCAACTCACTATTTTTGAATATTATGTAAGAAACTTTCTTACTTTAGCCAAAGAACTAGATCTGTAATAAGAGTTACTTAAAAGAAGCTTATTGAGTCATCTGTTCAGATTCACAGTAGTTATTACTGGAAGACGTGTTCATAAACCAGAAATAACAAAATCTGTTGAAAATATCTTCGTAAATGAACCATTTTTTATTGCTAATTCTACTTCTGATATTTCTTTTATTCGGTGCCTAATTTGTTACATCTAGAAAGATGCGTTGTTTAAAATGATAGGGTAGGTGACGAAAATCCTAAAGTTTTCTTTGGGGTAAGATAAATAATAAATATCTGTCTATATTTCATGTATTCGTTTAGTTATAAAAACTGCTTTTATTAAATAGAATTTTTAAAGGAGTACGTATTTTTTTCTTTCTGAAAAAATTTACCTTTATTATAAGAGAAGTTTTTTCAGACACGTAAAAAAAGATCTCGGGTGTATAACTCAGTTGGTTAGAGTGATGGACTTTTAATCCGAAGGTCTTGGGTTCAAGT
>IB57
GCAAGGTTTTTAGCTGACCCGTACTAATCCCCAACATGAGTATCCTCTTAGTTATTTATAGCGTAGTCGTTTTAATGGTACACGCCCAACCAACCAAGACTTATCGTTTAATAATTCAACAGGCCTTAGAATAAAGTTCAACTCACTATTTTTGAATATTATGTAAGAAACTTTCTTACTTTAGCCAAAGAACTAGATCTGTAATAAGAGTTACTTAAAAGAAGCTTATTGAGTCATCTGTTCAGATTCACAGTAGTTATTACTGGAAGACGTGTTCATAAACCAGAAATAACAAAATCTGTTGAAAATATCTTCGTAAATGAACCATTTTTTATTGCTAATTCTACTTCTGATATTTCTTTTATTCGGTGCCTAATTTGTTACATCTAGAAAGATGCGTTGTTTAAAATGATAGGGTAGGTGACGAAAATCCTAAAGTTTTCTTTGGGGTAAGATAAATAATAAATATCTGTCTATATTTCATGTATTCGTTTAGTTATAAAAACTGCTTTTATTAAATAGAATTTTTAAAGGAGTACGTATTTTTTTCTTTCTGAAAAAATTTACCTTTATTATAAGAGAAGTTTTTTCAGACACGTAAAAAAAGATCTCGGGTGTATAACTCAGTTGGTTAGAGTGATGGACTTTTAATCCGAAGGTCTTGGGTTCAAGT
>IB58
GCAAGGTTTTTAGCTGACCCGTACTAATCCCCAACATGAGTATCCTCTTAGTTATTTATAGCGTAGTCGTTTTAATGGTACACGCCCAACCAACCAAGACTTATCGTTTAATAATTCAACAGGCCTTAGAATAAAGTTCAACTCACTATTTTTGAATATTATGTAAGAAACTTTCTTACTTTAGCCAAAGAACTAGATCTGTAATAAGAGTTACTTAAAAGAAGCTTATTGAGTCATCTGTTCAGATTCACAGTAGTTATTACTGGAAGACGTGTTCATAAACCAGAAATAACAAAATCTGTTGAAAATATCTTCGTAAATGAACCATTTTTTATTGCTAATTCTACTTCTGATATTTCTTTTATTCGGTGCCTAATTTGTTACATCTAGAAAGATGCGTTGTTTAAAATGATAGGGTAGGTGACGAAAATCCTAAAGTTTTCTTTGGGGTAAGATAAATAATAAATATCTGTCTATATTTCATGTATTCGTTTAGTTATAAAAACTGCTTTTATTAAATAGAATTTTTAAAGGAGTACGTATTTTTTTCTTTCTGAAAAAATTTACCTTTATTATAAGAGAAGTTTTTTCAGACACGTAAAAAAAGATCTCGGGTGTATAACTCAGTTGGTTAGAGTGATGGACTTTTAATCCGAAGGTCTTGGGTTCAAGT
>IB59
GCAAGGTTTTTAGCTGACCCGTACTAATCCCCAACATGAGTATCCTCTTAGTTATTTATAGCGTAGTCGTTTTAATGGTACACGCCCAACCAACCAAGACTTATCGTTTAATAATTCAACAGGCCTTAGAATAAAGTTCAACTCACTATTTTTGAATATTATGTAAGAAACTTTCTTACTTTAGCCAAAGAACTAGATCTGTAATAAGAGTTACTTAAAAGAAGCTTATTGAGTCATCTGTTCAGATTCACAGTAGTTATTACTGGAAGACGTGTTCATAAACCAGAAATAACAAAATCTGTTGAAAATATCTTCGTAAATGAACCATTTTTTATTGCTAATTCTACTTCTGATATTTCTTTTATTCGGTGCCTAATTTGTTACATCTAGAAAGATGCGTTGTTTAAAATGATAGGGTAGGTGACGAAAATCCTAAAGTTTTCTTTGGGGTAAGATAAATAATAAATATCTGTCTATATTTCATGTATTCGTTTAGTTATAAAAACTGCTTTTATTAAATAGAATTTTTAAAGGAGTACGTATTTTTTTCTTTCTGAAAAAATTTACCTTTATTATAAGAGAAGTTTTTTCAGACACGTAAAAAAAGATCTCGGGTGTATAACTCAGTTGGTTAGAGTGATGGACTTTTAATCCGAAGGTCTTGGGTTCAAGT
>IB60
GCAAGGTTTTTAGCTGACCCGTACTAATCCCCAACATGAGTATCCTCTTAGTTATTTATAGCGTAGTCGTTTTAATGGTACACGCCCAACCAACCAAGACTTATCGTTTAATAATTCAACAGGCCTTAGAATAAAGTTCAACTCACTATTTTTGAATATTATGTAAGAAACTTTCTTACTTTAGCCAAAGAACTAGATCTGTAATAAGAGTTACTTAAAAGAAGCTTATTGAGTCATCTGTTCAGATTCACAGTAGTTATTACTGGAAGACGTGTTCATAAACCAGAAATAACAAAATCTGTTGAAAATATCTTCGTAAATGAACCATTTTTTATTGCTAATTCTACTTCTGATATTTCTTTTATTCGGTGCCTAATTTGTTACATCTAGAAAGATGCGTTGTTTAAAATGATAGGGTAGGTGACGAAAATCCTAAAGTTTTCTTTGGGGTAAGATAAATAATAAATATCTGTCTATATTTCATGTATTCGTTTAGTTATAAAAACTGCTTTTATTAAATAGAATTTTTAAAGGAGTACGTATTTTTTTCTTTCTGAAAAAATTTACCTTTATTATAAGAGAAGTTTTTTCAGACACGTAAAAAAAGATCTCGGGTGTATAACTCAGTTGGTTAGAGTGATGGACTTTTAATCCGAAGGTCTTGGGTTCAAGT
>IB61
GCAAGGTTTTTAGCTGACCCGTACTAATCCCCAACATGAGTATCCTCTTAGTTATTTATAGCGTAGTCGTTTTAATGGTACACGCCCAACCAACCAAGACTTATCGTTTAATAATTCAACAGGCCTTAGAATAAAGTTCAACTCACTATTTTTGAATATTATGTAAGAAACTTTCTTACTTTAGCCAAAGAACTAGATCTGTAATAAGAGTTACTTAAAAGAAGCTTATTGAGTCATCTGTTCAGATTCACAGTAGTTATTACTGGAAGACGTGTTCATAAACCAGAAATAACAAAATCTGTTGAAAATATCTTCGTAAATGAACCATTTTTTATTGCTAATTCTACTTCTGATATTTCTTTTATTCGGTGCCTAATTTGTTACATCTAGAAAGATGCGTTGTTTAAAATGATAGGGTAGGTGACGAAAATCCTAAAGTTTTCTTTGGGGTAAGATAAATAATAAATATCTGTCTATATTTCATGTATTCGTTTAGTTATAAAAACTGCTTTTATTAAATAGAATTTTTAAAGGAGTACGTATTTTTTTCTTTCTGAAAAAATTTACCTTTATTATAAGAGAAGTTTTTTCAGACACGTAAAAAAAGATCTCGGGTGTATAACTCAGTTGGTTAGAGTGATGGACTTTTAATCCGAAGGTCTTGGGTTCAAGT
>IB62
GCAAGGTTTTTAGCTGACCCGTACTAATCCCCAACATGAGTATCCTCTTAGTTATTTATAGCGTAGTCGTTTTAATGGTACACGCCCAACCAACCAAGACTTATCGTTTAATAATTCAACAGGCCTTAGAATAAAGTTCAACTCACTATTTTTGAATATTATGTAAGAAACTTTCTTACTTTAGCCAAAGAACTAGATCTGTAATAAGAGTTACTTAAAAGAAGCTTATTGAGTCATCTGTTCAGATTCACAGTAGTTATTACTGGAAGACGTGTTCATAAACCAGAAATAACAAAATCTGTTGAAAATATCTTCGTAAATGAACCATTTTTTATTGCTAATTCTACTTCTGATATTTCTTTTATTCGGTGCCTAATTTGTTACATCTAGAAAGATGCGTTGTTTAAAATGATAGGGTAGGTGACGAAAATCCTAAAGTTTTCTTTGGGGTAAGATAAATAATAAATATCTGTCTATATTTCATGTATTCGTTTAGTTATAAAAACTGCTTTTATTAAATAGAATTTTTAAAGGAGTACGTATTTTTTTCTTTCTGAAAAAATTTACCTTTATTATAAGAGAAGTTTTTTCAGACACGTAAAAAAAGATCTCGGGTGTATAACTCAGTTGGTTAGAGTGATGGACTTTTAATCCGAAGGTCTTGGGTTCAAGT
>IB63
GCAAGGTTTTTAGCTGACCCGTACTAATCCCCAACATGAGTATCCTCTTAGTTATTTATAGCGTAGTCGTTTTAATGGTACACGCCCAACCAACCAAGACTTATCGTTTAATAATTCAACAGGCCTTAGAATAAAGTTCAACTCACTATTTTTGAATATTATGTAAGAAACTTTCTTACTTTAGCCAAAGAACTAGATCTGTAATAAGAGTTACTTAAAAGAAGCTTATTGAGTCATCTGTTCAGATTCACAGTAGTTATTACTGGAAGACGTGTTCATAAACCAGAAATAACAAAATCTGTTGAAAATATCTTCGTAAATGAACCATTTTTTATTGCTAATTCTACTTCTGATATTTCTTTTATTCGGTGCCTAATTTGTTACATCTAGAAAGATGCGTTGTTTAAAATGATAGGGTAGGTGACGAAAATCCTAAAGTTTTCTTTGGGGTAAGATAAATAATAAATATCTGTCTATATTTCATGTATTCGTTTAGTTATAAAAACTGCTTTTATTAAATAGAATTTTTAAAGGAGTACGTATTTTTTTCTTTCTGAAAAAATTTACCTTTATTATAAGAGAAGTTTTTTCAGACACGTAAAAAAAGATCTCGGGTGTATAACTCAGTTGGTTAGAGTGATGGACTTTTAATCCGAAGGTCTTGGGTTCAAGT
>IB64
GCAAGGTTTTTAGCTGACCCGTACTAATCCCCAACATGAGTATCCTCTTAGTTATTTATAGCGTAGTCGTTTTAATGGTACACGCCCAACCAACCAAGACTTATCGTTTAATAATTCAACAGGCCTTAGAATAAAGTTCAACTCACTATTTTTGAATATTATGTAAGAAACTTTCTTACTTTAGCCAAAGAACTAGATCTGTAATAAGAGTTACTTAAAAGAAGCTTATTGAGTCATCTGTTCAGATTCACAGTAGTTATTACTGGAAGACGTGTTCATAAACCAGAAATAACAAAATCTGTTGAAAATATCTTCGTAAATGAACCATTTTTTATTGCTAATTCTACTTCTGATATTTCTTTTATTCGGTGCCTAATTTGTTACATCTAGAAAGATGCGTTGTTTAAAATGATAGGGTAGGTGACGAAAATCCTAAAGTTTTCTTTGGGGTAAGATAAATAATAAATATCTGTCTATATTTCATGTATTCGTTTAGTTATAAAAACTGCTTTTATTAAATAGAATTTTTAAAGGAGTACGTATTTTTTTCTTTCTGAAAAAATTTACCTTTATTATAAGAGAAGTTTTTTCAGACACGTAAAAAAAGATCTCGGGTGTATAACTCAGTTGGTTAGAGTGATGGACTTTTAATCCGAAGGTCTTGGGTTCAAGT
>IB65
GCAAGGTTTTTAGCTGACCCGTACTAATCCCCAACATGAGTATCCTCTTAGTTATTTATAGCGTAGTCGTTTTAATGGTACACGCCCAACCAACCAAGACTTATCGTTTAATAATTCAACAGGCCTTAGAATAAAGTTCAACTCACTATTTTTGAATATTATGTAAGAAACTTTCTTACTTTAGCCAAAGAACTAGATCTGTAATAAGAGTTACTTAAAAGAAGCTTATTGAGTCATCTGTTCAGATTCACAGTAGTTATTACTGGAAGACGTGTTCATAAACCAGAAATAACAAAATCTGTTGAAAATATCTTCGTAAATGAACCATTTTTTATTGCTAATTCTACTTCTGATATTTCTTTTATTCGGTGCCTAATTTGTTACATCTAGAAAGATGCGTTGTTTAAAATGATAGGGTAGGTGACGAAAATCCTAAAGTTTTCTTTGGGGTAAGATAAATAATAAATATCTGTCTATATTTCATGTATTCGTTTAGTTATAAAAACTGCTTTTATTAAATAGAATTTTTAAAGGAGTACGTATTTTTTTCTTTCTGAAAAAATTTACCTTTATTATAAGAGAAGTTTTTTCAGACACGTAAAAAAAGATCTCGGGTGTATAACTCAGTTGGTTAGAGTGATGGACTTTTAATCCGAAGGTCTTGGGTTCAAGT
>IB66
GCAAGGTTTTTAGCTGACCCGTACTAATCCCCAACATGAGTATCCTCTTAGTTATTTATAGCGTAGTCGTTTTAATGGTACACGCCCAACCAACCAAGACTTATCGTTTAATAATTCAACAGGCCTTAGAATAAAGTTCAACTCACTATTTTTGAATATTATGTAAGAAACTTTCTTACTTTAGCCAAAGAACTAGATCTGTAATAAGAGTTACTTAAAAGAAGCTTATTGAGTCATCTGTTCAGATTCACAGTAGTTATTACTGGAAGACGTGTTCATAAACCAGAAATAACAAAATCTGTTGAAAATATCTTCGTAAATGAACCATTTTTTATTGCTAATTCTACTTCTGATATTTCTTTTATTCGGTGCCTAATTTGTTACATCTAGAAAGATGCGTTGTTTAAAATGATAGGGTAGGTGACGAAAATCCTAAAGTTTTCTTTGGGGTAAGATAAATAATAAATATCTGTCTATATTTCATGTATTCGTTTAGTTATAAAAACTGCTTTTATTAAATAGAATTTTTAAAGGAGTACGTATTTTTTTCTTTCTGAAAAAATTTACCTTTATTATAAGAGAAGTTTTTTCAGACACGTAAAAAAAGATCTCGGGTGTATAACTCAGTTGGTTAGAGTGATGGACTTTTAATCCGAAGGTCTTGGGTTCAAGT
>IB67
GCAAGGTTTTTAGCTGACCCGTACTAATCCCCAACATGAGTATCCTCTTAGTTATTTATAGCGTAGTCGTTTTAATGGTACACGCCCAACCAACCAAGACTTATCGTTTAATAATTCAACAGGCCTTAGAATAAAGTTCAACTCACTATTTTTGAATATTATGTAAGAAACTTTCTTACTTTAGCCAAAGAACTAGATCTGTAATAAGAGTTACTTAAAAGAAGCTTATTGAGTCATCTGTTCAGATTCACAGTAGTTATTACTGGAAGACGTGTTCATAAACCAGAAATAACAAAATCTGTTGAAAATATCTTCGTAAATGAACCATTTTTTATTGCTAATTCTACTTCTGATATTTCTTTTATTCGGTGCCTAATTTGTTACATCTAGAAAGATGCGTTGTTTAAAATGATAGGGTAGGTGACGAAAATCCTAAAGTTTTCTTTGGGGTAAGATAAATAATAAATATCTGTCTATATTTCATGTATTCGTTTAGTTATAAAAACTGCTTTTATTAAATAGAATTTTTAAAGGAGTACGTATTTTTTTCTTTCTGAAAAAATTTACCTTTATTATAAGAGAAGTTTTTTCAGACACGTAAAAAAAGATCTCGGGTGTATAACTCAGTTGGTTAGAGTGATGGACTTTTAATCCGAAGGTCTTGGGTTCAAGT
>IB68
GCAAGGTTTTTAGCTGACCCGTACTAATCCCCAACATGAGTATCCTCTTAGTTATTTATAGCGTAGTCGTTTTAATGGTACACGCCCAACCAACCAAGACTTATCGTTTAATAATTCAACAGGCCTTAGAATAAAGTTCAACTCACTATTTTTGAATATTATGTAAGAAACTTTCTTACTTTAGCCAAAGAACTAGATCTGTAATAAGAGTTACTTAAAAGAAGCTTATTGAGTCATCTGTTCAGATTCACAGTAGTTATTACTGGAAGACGTGTTCATAAACCAGAAATAACAAAATCTGTTGAAAATATCTTCGTAAATGAACCATTTTTTATTGCTAATTCTACTTCTGATATTTCTTTTATTCGGTGCCTAATTTGTTACATCTAGAAAGATGCGTTGTTTAAAATGATAGGGTAGGTGACGAAAATCCTAAAGTTTTCTTTGGGGTAAGATAAATAATAAATATCTGTCTATATTTCATGTATTCGTTTAGTTATAAAAACTGCTTTTATTAAATAGAATTTTTAAAGGAGTACGTATTTTTTTCTTTCTGAAAAAATTTACCTTTATTATAAGAGAAGTTTTTTCAGACACGTAAAAAAAGATCTCGGGTGTATAACTCAGTTGGTTAGAGTGATGGACTTTTAATCCGAAGGTCTTGGGTTCAAGT
>IB69
GCAAGGTTTTTAGCTGACCCGTACTAATCCCCAACATGAGTATCCTCTTAGTTATTTATAGCGTAGTCGTTTTAATGGTACACGCCCAACCAACCAAGACTTATCGTTTAATAATTCAACAGGCCTTAGAATAAAGTTCAACTCACTATTTTTGAATATTATGTAAGAAACTTTCTTACTTTAGCCAAAGAACTAGATCTGTAATAAGAGTTACTTAAAAGAAGCTTATTGAGTCATCTGTTCAGATTCACAGTAGTTATTACTGGAAGACGTGTTCATAAACCAGAAATAACAAAATCTGTTGAAAATATCTTCGTAAATGAACCATTTTTTATTGCTAATTCTACTTCTGATATTTCTTTTATTCGGTGCCTAATTTGTTACATCTAGAAAGATGCGTTGTTTAAAATGATAGGGTAGGTGACGAAAATCCTAAAGTTTTCTTTGGGGTAAGATAAATAATAAATATCTGTCTATATTTCATGTATTCGTTTAGTTATAAAAACTGCTTTTATTAAATAGAATTTTTAAAGGAGTACGTATTTTTTTCTTTCTGAAAAAATTTACCTTTATTATAAGAGAAGTTTTTTCAGACACGTAAAAAAAGATCTCGGGTGTATAACTCAGTTGGTTAGAGTGATGGACTTTTAATCCGAAGGTCTTGGGTTCAAGT
>IB70
GCAAGGTTTTTAGCTGACCCGTACTAATCCCCAACATGAGTATCCTCTTAGTTATTTATAGCGTAGTCGTTTTAATGGTACACGCCCAACCAACCAAGACTTATCGTTTAATAATTCAACAGGCCTTAGAATAAAGTTCAACTCACTATTTTTGAATATTATGTAAGAAACTTTCTTACTTTAGCCAAAGAACTAGATCTGTAATAAGAGTTACTTAAAAGAAGCTTATTGAGTCATCTGTTCAGATTCACAGTAGTTATTACTGGAAGACGTGTTCATAAACCAGAAATAACAAAATCTGTTGAAAATATCTTCGTAAATGAACCATTTTTTATTGCTAATTCTACTTCTGATATTTCTTTTATTCGGTGCCTAATTTGTTACATCTAGAAAGATGCGTTGTTTAAAATGATAGGGTAGGTGACGAAAATCCTAAAGTTTTCTTTGGGGTAAGATAAATAATAAATATCTGTCTATATTTCATGTATTCGTTTAGTTATAAAAACTGCTTTTATTAAATAGAATTTTTAAAGGAGTACGTATTTTTTTCTTTCTGAAAAAATTTACCTTTATTATAAGAGAAGTTTTTTCAGACACGTAAAAAAAGATCTCGGGTGTATAACTCAGTTGGTTAGAGTGATGGACTTTTAATCCGAAGGTCTTGGGTTCAAGT
>IB71
GCAAGGTTTTTAGCTGACCCGTACTAATCCCCAACATGAGTATCCTCTTAGTTATTTATAGCGTAGTCGTTTTAATGGTACACGCCCAACCAACCAAGACTTATCGTTTAATAATTCAACAGGCCTTAGAATAAAGTTCAACTCACTATTTTTGAATATTATGTAAGAAACTTTCTTACTTTAGCCAAAGAACTAGATCTGTAATAAGAGTTACTTAAAAGAAGCTTATTGAGTCATCTGTTCAGATTCACAGTAGTTATTACTGGAAGACGTGTTCATAAACCAGAAATAACAAAATCTGTTGAAAATATCTTCGTAAATGAACCATTTTTTATTGCTAATTCTACTTCTGATATTTCTTTTATTCGGTGCCTAATTTGTTACATCTAGAAAGATGCGTTGTTTAAAATGATAGGGTAGGTGACGAAAATCCTAAAGTTTTCTTTGGGGTAAGATAAATAATAAATATCTGTCTATATTTCATGTATTCGTTTAGTTATAAAAACTGCTTTTATTAAATAGAATTTTTAAAGGAGTACGTATTTTTTTCTTTCTGAAAAAATTTACCTTTATTATAAGAGAAGTTTTTTCAGACACGTAAAAAAAGATCTCGGGTGTATAACTCAGTTGGTTAGAGTGATGGACTTTTAATCCGAAGGTCTTGGGTTCAAGT
>IB72
GCAAGGTTTTTAGCTGACCCGTACTAATCCCCAACATGAGTATCCTCTTAGTTATTTATAGCGTAGTCGTTTTAATGGTACACGCCCAACCAACCAAGACTTATCGTTTAATAATTCAACAGGCCTTAGAATAAAGTTCAACTCACTATTTTTGAATATTATGTAAGAAACTTTCTTACTTTAGCCAAAGAACTAGATCTGTAATAAGAGTTACTTAAAAGAAGCTTATTGAGTCATCTGTTCAGATTCACAGTAGTTATTACTGGAAGACGTGTTCATAAACCAGAAATAACAAAATCTGTTGAAAATATCTTCGTAAATGAACCATTTTTTATTGCTAATTCTACTTCTGATATTTCTTTTATTCGGTGCCTAATTTGTTACATCTAGAAAGATGCGTTGTTTAAAATGATAGGGTAGGTGACGAAAATCCTAAAGTTTTCTTTGGGGTAAGATAAATAATAAATATCTGTCTATATTTCATGTATTCGTTTAGTTATAAAAACTGCTTTTATTAAATAGAATTTTTAAAGGAGTACGTATTTTTTTCTTTCTGAAAAAATTTACCTTTATTATAAGAGAAGTTTTTTCAGACACGTAAAAAAAGATCTCGGGTGTATAACTCAGTTGGTTAGAGTGATGGACTTTTAATCCGAAGGTCTTGGGTTCAAGT
>IB73
GCAAGGTTTTTAGCTGACCCGTACTAATCCCCAACATGAGTATCCTCTTAGTTATTTATAGCGTAGTCGTTTTAATGGTACACGCCCAACCAACCAAGACTTATCGTTTAATAATTCAACAGGCCTTAGAATAAAGTTCAACTCACTATTTTTGAATATTATGTAAGAAACTTTCTTACTTTAGCCAAAGAACTAGATCTGTAATAAGAGTTACTTAAAAGAAGCTTATTGAGTCATCTGTTCAGATTCACAGTAGTTATTACTGGAAGACGTGTTCATAAACCAGAAATAACAAAATCTGTTGAAAATATCTTCGTAAATGAACCATTTTTTATTGCTAATTCTACTTCTGATATTTCTTTTATTCGGTGCCTAATTTGTTACATCTAGAAAGATGCGTTGTTTAAAATGATAGGGTAGGTGACGAAAATCCTAAAGTTTTCTTTGGGGTAAGATAAATAATAAATATCTGTCTATATTTCATGTATTCGTTTAGTTATAAAAACTGCTTTTATTAAATAGAATTTTTAAAGGAGTACGTATTTTTTTCTTTCTGAAAAAATTTACCTTTATTATAAGAGAAGTTTTTTCAGACACGTAAAAAAAGATCTCGGGTGTATAACTCAGTTGGTTAGAGTGATGGACTTTTAATCCGAAGGTCTTGGGTTCAAGT
>IB74
GCAAGGTTTTTAGCTGACCCGTACTAATCCCCAACATGAGTATCCTCTTAGTTATTTATAGCGTAGTCGTTTTAATGGTACACGCCCAACCAACCAAGACTTATCGTTTAATAATTCAACAGGCCTTAGAATAAAGTTCAACTCACTATTTTTGAATATTATGTAAGAAACTTTCTTACTTTAGCCAAAGAACTAGATCTGTAATAAGAGTTACTTAAAAGAAGCTTATTGAGTCATCTGTTCAGATTCACAGTAGTTATTACTGGAAGACGTGTTCATAAACCAGAAATAACAAAATCTGTTGAAAATATCTTCGTAAATGAACCATTTTTTATTGCTAATTCTACTTCTGATATTTCTTTTATTCGGTGCCTAATTTGTTACATCTAGAAAGATGCGTTGTTTAAAATGATAGGGTAGGTGACGAAAATCCTAAAGTTTTCTTTGGGGTAAGATAAATAATAAATATCTGTCTATATTTCATGTATTCGTTTAGTTATAAAAACTGCTTTTATTAAATAGAATTTTTAAAGGAGTACGTATTTTTTTCTTTCTGAAAAAATTTACCTTTATTATAAGAGAAGTTTTTTCAGACACGTAAAAAAAGATCTCGGGTGTATAACTCAGTTGGTTAGAGTGATGGACTTTTAATCCGAAGGTCTTGGGTTCAAGT
>IB75
GCAAGGTTTTTAGCTGACCCGTACTAATCCCCAACATGAGTATCCTCTTAGTTATTTATAGCGTAGTCGTTTTAATGGTACACGCCCAACCAACCAAGACTTATCGTTTAATAATTCAACAGGCCTTAGAATAAAGTTCAACTCACTATTTTTGAATATTATGTAAGAAACTTTCTTACTTTAGCCAAAGAACTAGATCTGTAATAAGAGTTACTTAAAAGAAGCTTATTGAGTCATCTGTTCAGATTCACAGTAGTTATTACTGGAAGACGTGTTCATAAACCAGAAATAACAAAATCTGTTGAAAATATCTTCGTAAATGAACCATTTTTTATTGCTAATTCTACTTCTGATATTTCTTTTATTCGGTGCCTAATTTGTTACATCTAGAAAGATGCGTTGTTTAAAATGATAGGGTAGGTGACGAAAATCCTAAAGTTTTCTTTGGGGTAAGATAAATAATAAATATCTGTCTATATTTCATGTATTCGTTTAGTTATAAAAACTGCTTTTATTAAATAGAATTTTTAAAGGAGTACGTATTTTTTTCTTTCTGAAAAAATTTACCTTTATTATAAGAGAAGTTTTTTCAGACACGTAAAAAAAGATCTCGGGTGTATAACTCAGTTGGTTAGAGTGATGGACTTTTAATCCGAAGGTCTTGGGTTCAAGT
>IB76
GCAAGGTTTTTAGCTGACCCGTACTAATCCCCAACATGAGTATCCTCTTAGTTATTTATAGCGTAGTCGTTTTAATGGTACACGCCCAACCAACCAAGACTTATCGTTTAATAATTCAACAGGCCTTAGAATAAAGTTCAACTCACTATTTTTGAATATTATGTAAGAAACTTTCTTACTTTAGCCAAAGAACTAGATCTGTAATAAGAGTTACTTAAAAGAAGCTTATTGAGTCATCTGTTCAGATTCACAGTAGTTATTACTGGAAGACGTGTTCATAAACCAGAAATAACAAAATCTGTTGAAAATATCTTCGTAAATGAACCATTTTTTATTGCTAATTCTACTTCTGATATTTCTTTTATTCGGTGCCTAATTTGTTACATCTAGAAAGATGCGTTGTTTAAAATGATAGGGTAGGTGACGAAAATCCTAAAGTTTTCTTTGGGGTAAGATAAATAATAAATATCTGTCTATATTTCATGTATTCGTTTAGTTATAAAAACTGCTTTTATTAAATAGAATTTTTAAAGGAGTACGTATTTTTTTCTTTCTGAAAAAATTTACCTTTATTATAAGAGAAGTTTTTTCAGACACGTAAAAAAAGATCTCGGGTGTATAACTCAGTTGGTTAGAGTGATGGACTTTTAATCCGAAGGTCTTGGGTTCAAGT
>IB77
GCAAGGTTTTTAGCTGACCCGTACTAATCCCCAACATGAGTATCCTCTTAGTTATTTATAGCGTAGTCGTTTTAATGGTACACGCCCAACCAACCAAGACTTATCGTTTAATAATTCAACAGGCCTTAGAATAAAGTTCAACTCACTATTTTTGAATATTATGTAAGAAACTTTCTTACTTTAGCCAAAGAACTAGATCTGTAATAAGAGTTACTTAAAAGAAGCTTATTGAGTCATCTGTTCAGATTCACAGTAGTTATTACTGGAAGACGTGTTCATAAACCAGAAATAACAAAATCTGTTGAAAATATCTTCGTAAATGAACCATTTTTTATTGCTAATTCTACTTCTGATATTTCTTTTATTCGGTGCCTAATTTGTTACATCTAGAAAGATGCGTTGTTTAAAATGATAGGGTAGGTGACGAAAATCCTAAAGTTTTCTTTGGGGTAAGATAAATAATAAATATCTGTCTATATTTCATGTATTCGTTTAGTTATAAAAACTGCTTTTATTAAATAGAATTTTTAAAGGAGTACGTATTTTTTTCTTTCTGAAAAAATTTACCTTTATTATAAGAGAAGTTTTTTCAGACACGTAAAAAAAGATCTCGGGTGTATAACTCAGTTGGTTAGAGTGATGGACTTTTAATCCGAAGGTCTTGGGTTCAAGT
>IB78
GCAAGGTTTTTAGCTGACCCGTACTAATCCCCAACATGAGTATCCTCTTAGTTATTTATAGCGTAGTCGTTTTAATGGTACACGCCCAACCAACCAAGACTTATCGTTTAATAATTCAACAGGCCTTAGAATAAAGTTCAACTCACTATTTTTGAATATTATGTAAGAAACTTTCTTACTTTAGCCAAAGAACTAGATCTGTAATAAGAGTTACTTAAAAGAAGCTTATTGAGTCATCTGTTCAGATTCACAGTAGTTATTACTGGAAGACGTGTTCATAAACCAGAAATAACAAAATCTGTTGAAAATATCTTCGTAAATGAACCATTTTTTATTGCTAATTCTACTTCTGATATTTCTTTTATTCGGTGCCTAATTTGTTACATCTAGAAAGATGCGTTGTTTAAAATGATAGGGTAGGTGACGAAAATCCTAAAGTTTTCTTTGGGGTAAGATAAATAATAAATATCTGTCTATATTTCATGTATTCGTTTAGTTATAAAAACTGCTTTTATTAAATAGAATTTTTAAAGGAGTACGTATTTTTTTCTTTCTGAAAAAATTTACCTTTATTATAAGAGAAGTTTTTTCAGACACGTAAAAAAAGATCTCGGGTGTATAACTCAGTTGGTTAGAGTGATGGACTTTTAATCCGAAGGTCTTGGGTTCAAGT
>IB79
GCAAGGTTTTTAGCTGACCCGTACTAATCCCCAACATGAGTATCCTCTTAGTTATTTATAGCGTAGTCGTTTTAATGGTACACGCCCAACCAACCAAGACTTATCGTTTAATAATTCAACAGGCCTTAGAATAAAGTTCAACTCACTATTTTTGAATATTATGTAAGAAACTTTCTTACTTTAGCCAAAGAACTAGATCTGTAATAAGAGTTACTTAAAAGAAGCTTATTGAGTCATCTGTTCAGATTCACAGTAGTTATTACTGGAAGACGTGTTCATAAACCAGAAATAACAAAATCTGTTGAAAATATCTTCGTAAATGAACCATTTTTTATTGCTAATTCTACTTCTGATATTTCTTTTATTCGGTGCCTAATTTGTTACATCTAGAAAGATGCGTTGTTTAAAATGATAGGGTAGGTGACGAAAATCCTAAAGTTTTCTTTGGGGTAAGATAAATAATAAATATCTGTCTATATTTCATGTATTCGTTTAGTTATAAAAACTGCTTTTATTAAATAGAATTTTTAAAGGAGTACGTATTTTTTTCTTTCTGAAAAAATTTACCTTTATTATAAGAGAAGTTTTTTCAGACACGTAAAAAAAGATCTCGGGTGTATAACTCAGTTGGTTAGAGTGATGGACTTTTAATCCGAAGGTCTTGGGTTCAAGT
>IB80
GCAAGGTTTTTAGCTGACCCGTACTAATCCCCAACATGAGTATCCTCTTAGTTATTTATAGCGTAGTCGTTTTAATGGTACACGCCCAACCAACCAAGACTTATCGTTTAATAATTCAACAGGCCTTAGAATAAAGTTCAACTCACTATTTTTGAATATTATGTAAGAAACTTTCTTACTTTAGCCAAAGAACTAGATCTGTAATAAGAGTTACTTAAAAGAAGCTTATTGAGTCATCTGTTCAGATTCACAGTAGTTATTACTGGAAGACGTGTTCATAAACCAGAAATAACAAAATCTGTTGAAAATATCTTCGTAAATGAACCATTTTTTATTGCTAATTCTACTTCTGATATTTCTTTTATTCGGTGCCTAATTTGTTACATCTAGAAAGATGCGTTGTTTAAAATGATAGGGTAGGTGACGAAAATCCTAAAGTTTTCTTTGGGGTAAGATAAATAATAAATATCTGTCTATATTTCATGTATTCGTTTAGTTATAAAAACTGCTTTTATTAAATAGAATTTTTAAAGGAGTACGTATTTTTTTCTTTCTGAAAAAATTTACCTTTATTATAAGAGAAGTTTTTTCAGACACGTAAAAAAAGATCTCGGGTGTATAACTCAGTTGGTTAGAGTGATGGACTTTTAATCCGAAGGTCTTGGGTTCAAGT
>IB81
GCAAGGTTTTTAGCTGACCCGTACTAATCCCCAACATGAGTATCCTCTTAGTTATTTATAGCGTAGTCGTTTTAATGGTACACGCCCAACCAACCAAGACTTATCGTTTAATAATTCAACAGGCCTTAGAATAAAGTTCAACTCACTATTTTTGAATATTATGTAAGAAACTTTCTTACTTTAGCCAAAGAACTAGATCTGTAATAAGAGTTACTTAAAAGAAGCTTATTGAGTCATCTGTTCAGATTCACAGTAGTTATTACTGGAAGACGTGTTCATAAACCAGAAATAACAAAATCTGTTGAAAATATCTTCGTAAATGAACCATTTTTTATTGCTAATTCTACTTCTGATATTTCTTTTATTCGGTGCCTAATTTGTTACATCTAGAAAGATGCGTTGTTTAAAATGATAGGGTAGGTGACGAAAATCCTAAAGTTTTCTTTGGGGTAAGATAAATAATAAATATCTGTCTATATTTCATGTATTCGTTTAGTTATAAAAACTGCTTTTATTAAATAGAATTTTTAAAGGAGTACGTATTTTTTTCTTTCTGAAAAAATTTACCTTTATTATAAGAGAAGTTTTTTCAGACACGTAAAAAAAGATCTCGGGTGTATAACTCAGTTGGTTAGAGTGATGGACTTTTAATCCGAAGGTCTTGGGTTCAAGT
>IB82
GCAAGGTTTTTAGCTGACCCGTACTAATCCCCAACATGAGTATCCTCTTAGTTATTTATAGCGTAGTCGTTTTAATGGTACACGCCCAACCAACCAAGACTTATCGTTTAATAATTCAACAGGCCTTAGAATAAAGTTCAACTCACTATTTTTGAATATTATGTAAGAAACTTTCTTACTTTAGCCAAAGAACTAGATCTGTAATAAGAGTTACTTAAAAGAAGCTTATTGAGTCATCTGTTCAGATTCACAGTAGTTATTACTGGAAGACGTGTTCATAAACCAGAAATAACAAAATCTGTTGAAAATATCTTCGTAAATGAACCATTTTTTATTGCTAATTCTACTTCTGATATTTCTTTTATTCGGTGCCTAATTTGTTACATCTAGAAAGATGCGTTGTTTAAAATGATAGGGTAGGTGACGAAAATCCTAAAGTTTTCTTTGGGGTAAGATAAATAATAAATATCTGTCTATATTTCATGTATTCGTTTAGTTATAAAAACTGCTTTTATTAAATAGAATTTTTAAAGGAGTACGTATTTTTTTCTTTCTGAAAAAATTTACCTTTATTATAAGAGAAGTTTTTTCAGACACGTAAAAAAAGATCTCGGGTGTATAACTCAGTTGGTTAGAGTGATGGACTTTTAATCCGAAGGTCTTGGGTTCAAGT
>IB83
GCAAGGTTTTTAGCTGACCCGTACTAATCCCCAACATGAGTATCCTCTTAGTTATTTATAGCGTAGTCGTTTTAATGGTACACGCCCAACCAACCAAGACTTATCGTTTAATAATTCAACAGGCCTTAGAATAAAGTTCAACTCACTATTTTTGAATATTATGTAAGAAACTTTCTTACTTTAGCCAAAGAACTAGATCTGTAATAAGAGTTACTTAAAAGAAGCTTATTGAGTCATCTGTTCAGATTCACAGTAGTTATTACTGGAAGACGTGTTCATAAACCAGAAATAACAAAATCTGTTGAAAATATCTTCGTAAATGAACCATTTTTTATTGCTAATTCTACTTCTGATATTTCTTTTATTCGGTGCCTAATTTGTTACATCTAGAAAGATGCGTTGTTTAAAATGATAGGGTAGGTGACGAAAATCCTAAAGTTTTCTTTGGGGTAAGATAAATAATAAATATCTGTCTATATTTCATGTATTCGTTTAGTTATAAAAACTGCTTTTATTAAATAGAATTTTTAAAGGAGTACGTATTTTTTTCTTTCTGAAAAAATTTACCTTTATTATAAGAGAAGTTTTTTCAGACACGTAAAAAAAGATCTCGGGTGTATAACTCAGTTGGTTAGAGTGATGGACTTTTAATCCGAAGGTCTTGGGTTCAAGT
>IB84
GCAAGGTTTTTAGCTGACCCGTACTAATCCCCAACATGAGTATCCTCTTAGTTATTTATAGCGTAGTCGTTTTAATGGTACACGCCCAACCAACCAAGACTTATCGTTTAATAATTCAACAGGCCTTAGAATAAAGTTCAACTCACTATTTTTGAATATTATGTAAGAAACTTTCTTACTTTAGCCAAAGAACTAGATCTGTAATAAGAGTTACTTAAAAGAAGCTTATTGAGTCATCTGTTCAGATTCACAGTAGTTATTACTGGAAGACGTGTTCATAAACCAGAAATAACAAAATCTGTTGAAAATATCTTCGTAAATGAACCATTTTTTATTGCTAATTCTACTTCTGATATTTCTTTTATTCGGTGCCTAATTTGTTACATCTAGAAAGATGCGTTGTTTAAAATGATAGGGTAGGTGACGAAAATCCTAAAGTTTTCTTTGGGGTAAGATAAATAATAAATATCTGTCTATATTTCATGTATTCGTTTAGTTATAAAAACTGCTTTTATTAAATAGAATTTTTAAAGGAGTACGTATTTTTTTCTTTCTGAAAAAATTTACCTTTATTATAAGAGAAGTTTTTTCAGACACGTAAAAAAAGATCTCGGGTGTATAACTCAGTTGGTTAGAGTGATGGACTTTTAATCCGAAGGTCTTGGGTTCAAGT
>IB85
GCAAGGTTTTTAGCTGACCCGTACTAATCCCCAACATGAGTATCCTCTTAGTTATTTATAGCGTAGTCGTTTTAATGGTACACGCCCAACCAACCAAGACTTATCGTTTAATAATTCAACAGGCCTTAGAATAAAGTTCAACTCACTATTTTTGAATATTATGTAAGAAACTTTCTTACTTTAGCCAAAGAACTAGATCTGTAATAAGAGTTACTTAAAAGAAGCTTATTGAGTCATCTGTTCAGATTCACAGTAGTTATTACTGGAAGACGTGTTCATAAACCAGAAATAACAAAATCTGTTGAAAATATCTTCGTAAATGAACCATTTTTTATTGCTAATTCTACTTCTGATATTTCTTTTATTCGGTGCCTAATTTGTTACATCTAGAAAGATGCGTTGTTTAAAATGATAGGGTAGGTGACGAAAATCCTAAAGTTTTCTTTGGGGTAAGATAAATAATAAATATCTGTCTATATTTCATGTATTCGTTTAGTTATAAAAACTGCTTTTATTAAATAGAATTTTTAAAGGAGTACGTATTTTTTTCTTTCTGAAAAAATTTACCTTTATTATAAGAGAAGTTTTTTCAGACACGTAAAAAAAGATCTCGGGTGTATAACTCAGTTGGTTAGAGTGATGGACTTTTAATCCGAAGGTCTTGGGTTCAAGT
>IB86
GCAAGGTTTTTAGCTGACCCGTACTAATCCCCAACATGAGTATCCTCTTAGTTATTTATAGCGTAGTCGTTTTAATGGTACACGCCCAACCAACCAAGACTTATCGTTTAATAATTCAACAGGCCTTAGAATAAAGTTCAACTCACTATTTTTGAATATTATGTAAGAAACTTTCTTACTTTAGCCAAAGAACTAGATCTGTAATAAGAGTTACTTAAAAGAAGCTTATTGAGTCATCTGTTCAGATTCACAGTAGTTATTACTGGAAGACGTGTTCATAAACCAGAAATAACAAAATCTGTTGAAAATATCTTCGTAAATGAACCATTTTTTATTGCTAATTCTACTTCTGATATTTCTTTTATTCGGTGCCTAATTTGTTACATCTAGAAAGATGCGTTGTTTAAAATGATAGGGTAGGTGACGAAAATCCTAAAGTTTTCTTTGGGGTAAGATAAATAATAAATATCTGTCTATATTTCATGTATTCGTTTAGTTATAAAAACTGCTTTTATTAAATAGAATTTTTAAAGGAGTACGTATTTTTTTCTTTCTGAAAAAATTTACCTTTATTATAAGAGAAGTTTTTTCAGACACGTAAAAAAAGATCTCGGGTGTATAACTCAGTTGGTTAGAGTGATGGACTTTTAATCCGAAGGTCTTGGGTTCAAGT
>IB87
GCAAGGTTTTTAGCTGACCCGTACTAATCCCCAACATGAGTATCCTCTTAGTTATTTATAGCGTAGTCGTTTTAATGGTACACGCCCAACCAACCAAGACTTATCGTTTAATAATTCAACAGGCCTTAGAATAAAGTTCAACTCACTATTTTTGAATATTATGTAAGAAACTTTCTTACTTTAGCCAAAGAACTAGATCTGTAATAAGAGTTACTTAAAAGAAGCTTATTGAGTCATCTGTTCAGATTCACAGTAGTTATTACTGGAAGACGTGTTCATAAACCAGAAATAACAAAATCTGTTGAAAATATCTTCGTAAATGAACCATTTTTTATTGCTAATTCTACTTCTGATATTTCTTTTATTCGGTGCCTAATTTGTTACATCTAGAAAGATGCGTTGTTTAAAATGATAGGGTAGGTGACGAAAATCCTAAAGTTTTCTTTGGGGTAAGATAAATAATAAATATCTGTCTATATTTCATGTATTCGTTTAGTTATAAAAACTGCTTTTATTAAATAGAATTTTTAAAGGAGTACGTATTTTTTTCTTTCTGAAAAAATTTACCTTTATTATAAGAGAAGTTTTTTCAGACACGTAAAAAAAGATCTCGGGTGTATAACTCAGTTGGTTAGAGTGATGGACTTTTAATCCGAAGGTCTTGGGTTCAAGT
>IB88
GCAAGGTTTTTAGCTGACCCGTACTAATCCCCAACATGAGTATCCTCTTAGTTATTTATAGCGTAGTCGTTTTAATGGTACACGCCCAACCAACCAAGACTTATCGTTTAATAATTCAACAGGCCTTAGAATAAAGTTCAACTCACTATTTTTGAATATTATGTAAGAAACTTTCTTACTTTAGCCAAAGAACTAGATCTGTAATAAGAGTTACTTAAAAGAAGCTTATTGAGTCATCTGTTCAGATTCACAGTAGTTATTACTGGAAGACGTGTTCATAAACCAGAAATAACAAAATCTGTTGAAAATATCTTCGTAAATGAACCATTTTTTATTGCTAATTCTACTTCTGATATTTCTTTTATTCGGTGCCTAATTTGTTACATCTAGAAAGATGCGTTGTTTAAAATGATAGGGTAGGTGACGAAAATCCTAAAGTTTTCTTTGGGGTAAGATAAATAATAAATATCTGTCTATATTTCATGTATTCGTTTAGTTATAAAAACTGCTTTTATTAAATAGAATTTTTAAAGGAGTACGTATTTTTTTCTTTCTGAAAAAATTTACCTTTATTATAAGAGAAGTTTTTTCAGACACGTAAAAAAAGATCTCGGGTGTATAACTCAGTTGGTTAGAGTGATGGACTTTTAATCCGAAGGTCTTGGGTTCAAGT
>IB89
GCAAGGTTTTTAGCTGACCCGTACTAATCCCCAACATGAGTATCCTCTTAGTTATTTATAGCGTAGTCGTTTTAATGGTACACGCCCAACCAACCAAGACTTATCGTTTAATAATTCAACAGGCCTTAGAATAAAGTTCAACTCACTATTTTTGAATATTATGTAAGAAACTTTCTTACTTTAGCCAAAGAACTAGATCTGTAATAAGAGTTACTTAAAAGAAGCTTATTGAGTCATCTGTTCAGATTCACAGTAGTTATTACTGGAAGACGTGTTCATAAACCAGAAATAACAAAATCTGTTGAAAATATCTTCGTAAATGAACCATTTTTTATTGCTAATTCTACTTCTGATATTTCTTTTATTCGGTGCCTAATTTGTTACATCTAGAAAGATGCGTTGTTTAAAATGATAGGGTAGGTGACGAAAATCCTAAAGTTTTCTTTGGGGTAAGATAAATAATAAATATCTGTCTATATTTCATGTATTCGTTTAGTTATAAAAACTGCTTTTATTAAATAGAATTTTTAAAGGAGTACGTATTTTTTTCTTTCTGAAAAAATTTACCTTTATTATAAGAGAAGTTTTTTCAGACACGTAAAAAAAGATCTCGGGTGTATAACTCAGTTGGTTAGAGTGATGGACTTTTAATCCGAAGGTCTTGGGTTCAAGT
>IB90
GCAAGGTTTTTAGCTGACCCGTACTAATCCCCAACATGAGTATCCTCTTAGTTATTTATAGCGTAGTCGTTTTAATGGTACACGCCCAACCAACCAAGACTTATCGTTTAATAATTCAACAGGCCTTAGAATAAAGTTCAACTCACTATTTTTGAATATTATGTAAGAAACTTTCTTACTTTAGCCAAAGAACTAGATCTGTAATAAGAGTTACTTAAAAGAAGCTTATTGAGTCATCTGTTCAGATTCACAGTAGTTATTACTGGAAGACGTGTTCATAAACCAGAAATAACAAAATCTGTTGAAAATATCTTCGTAAATGAACCATTTTTTATTGCTAATTCTACTTCTGATATTTCTTTTATTCGGTGCCTAATTTGTTACATCTAGAAAGATGCGTTGTTTAAAATGATAGGGTAGGTGACGAAAATCCTAAAGTTTTCTTTGGGGTAAGATAAATAATAAATATCTGTCTATATTTCATGTATTCGTTTAGTTATAAAAACTGCTTTTATTAAATAGAATTTTTAAAGGAGTACGTATTTTTTTCTTTCTGAAAAAATTTACCTTTATTATAAGAGAAGTTTTTTCAGACACGTAAAAAAAGATCTCGGGTGTATAACTCAGTTGGTTAGAGTGATGGACTTTTAATCCGAAGGTCTTGGGTTCAAGT
>IB91
GCAAGGTTTTTAGCTGACCCGTACTAATCCCCAACATGAGTATCCTCTTAGTTATTTATAGCGTAGTCGTTTTAATGGTACACGCCCAACCAACCAAGACTTATCGTTTAATAATTCAACAGGCCTTAGAATAAAGTTCAACTCACTATTTTTGAATATTATGTAAGAAACTTTCTTACTTTAGCCAAAGAACTAGATCTGTAATAAGAGTTACTTAAAAGAAGCTTATTGAGTCATCTGTTCAGATTCACAGTAGTTATTACTGGAAGACGTGTTCATAAACCAGAAATAACAAAATCTGTTGAAAATATCTTCGTAAATGAACCATTTTTTATTGCTAATTCTACTTCTGATATTTCTTTTATTCGGTGCCTAATTTGTTACATCTAGAAAGATGCGTTGTTTAAAATGATAGGGTAGGTGACGAAAATCCTAAAGTTTTCTTTGGGGTAAGATAAATAATAAATATCTGTCTATATTTCATGTATTCGTTTAGTTATAAAAACTGCTTTTATTAAATAGAATTTTTAAAGGAGTACGTATTTTTTTCTTTCTGAAAAAATTTACCTTTATTATAAGAGAAGTTTTTTCAGACACGTAAAAAAAGATCTCGGGTGTATAACTCAGTTGGTTAGAGTGATGGACTTTTAATCCGAAGGTCTTGGGTTCAAGT
>IB92
GCAAGGTTTTTAGCTGACCCGTACTAATCCCCAACATGAGTATCCTCTTAGTTATTTATAGCGTAGTCGTTTTAATGGTACACGCCCAACCAACCAAGACTTATCGTTTAATAATTCAACAGGCCTTAGAATAAAGTTCAACTCACTATTTTTGAATATTATGTAAGAAACTTTCTTACTTTAGCCAAAGAACTAGATCTGTAATAAGAGTTACTTAAAAGAAGCTTATTGAGTCATCTGTTCAGATTCACAGTAGTTATTACTGGAAGACGTGTTCATAAACCAGAAATAACAAAATCTGTTGAAAATATCTTCGTAAATGAACCATTTTTTATTGCTAATTCTACTTCTGATATTTCTTTTATTCGGTGCCTAATTTGTTACATCTAGAAAGATGCGTTGTTTAAAATGATAGGGTAGGTGACGAAAATCCTAAAGTTTTCTTTGGGGTAAGATAAATAATAAATATCTGTCTATATTTCATGTATTCGTTTAGTTATAAAAACTGCTTTTATTAAATAGAATTTTTAAAGGAGTACGTATTTTTTTCTTTCTGAAAAAATTTACCTTTATTATAAGAGAAGTTTTTTCAGACACGTAAAAAAAGATCTCGGGTGTATAACTCAGTTGGTTAGAGTGATGGACTTTTAATCCGAAGGTCTTGGGTTCAAGT
>IB93
GCAAGGTTTTTAGCTGACCCGTACTAATCCCCAACATGAGTATCCTCTTAGTTATTTATAGCGTAGTCGTTTTAATGGTACACGCCCAACCAACCAAGACTTATCGTTTAATAATTCAACAGGCCTTAGAATAAAGTTCAACTCACTATTTTTGAATATTATGTAAGAAACTTTCTTACTTTAGCCAAAGAACTAGATCTGTAATAAGAGTTACTTAAAAGAAGCTTATTGAGTCATCTGTTCAGATTCACAGTAGTTATTACTGGAAGACGTGTTCATAAACCAGAAATAACAAAATCTGTTGAAAATATCTTCGTAAATGAACCATTTTTTATTGCTAATTCTACTTCTGATATTTCTTTTATTCGGTGCCTAATTTGTTACATCTAGAAAGATGCGTTGTTTAAAATGATAGGGTAGGTGACGAAAATCCTAAAGTTTTCTTTGGGGTAAGATAAATAATAAATATCTGTCTATATTTCATGTATTCGTTTAGTTATAAAAACTGCTTTTATTAAATAGAATTTTTAAAGGAGTACGTATTTTTTTCTTTCTGAAAAAATTTACCTTTATTATAAGAGAAGTTTTTTCAGACACGTAAAAAAAGATCTCGGGTGTATAACTCAGTTGGTTAGAGTGATGGACTTTTAATCCGAAGGTCTTGGGTTCAAGT
>IB94
GCAAGGTTTTTAGCTGACCCGTACTAATCCCCAACATGAGTATCCTCTTAGTTATTTATAGCGTAGTCGTTTTAATGGTACACGCCCAACCAACCAAGACTTATCGTTTAATAATTCAACAGGCCTTAGAATAAAGTTCAACTCACTATTTTTGAATATTATGTAAGAAACTTTCTTACTTTAGCCAAAGAACTAGATCTGTAATAAGAGTTACTTAAAAGAAGCTTATTGAGTCATCTGTTCAGATTCACAGTAGTTATTACTGGAAGACGTGTTCATAAACCAGAAATAACAAAATCTGTTGAAAATATCTTCGTAAATGAACCATTTTTTATTGCTAATTCTACTTCTGATATTTCTTTTATTCGGTGCCTAATTTGTTACATCTAGAAAGATGCGTTGTTTAAAATGATAGGGTAGGTGACGAAAATCCTAAAGTTTTCTTTGGGGTAAGATAAATAATAAATATCTGTCTATATTTCATGTATTCGTTTAGTTATAAAAACTGCTTTTATTAAATAGAATTTTTAAAGGAGTACGTATTTTTTTCTTTCTGAAAAAATTTACCTTTATTATAAGAGAAGTTTTTTCAGACACGTAAAAAAAGATCTCGGGTGTATAACTCAGTTGGTTAGAGTGATGGACTTTTAATCCGAAGGTCTTGGGTTCAAGT
>IB95
GCAAGGTTTTTAGCTGACCCGTACTAATCCCCAACATGAGTATCCTCTTAGTTATTTATAGCGTAGTCGTTTTAATGGTACACGCCCAACCAACCAAGACTTATCGTTTAATAATTCAACAGGCCTTAGAATAAAGTTCAACTCACTATTTTTGAATATTATGTAAGAAACTTTCTTACTTTAGCCAAAGAACTAGATCTGTAATAAGAGTTACTTAAAAGAAGCTTATTGAGTCATCTGTTCAGATTCACAGTAGTTATTACTGGAAGACGTGTTCATAAACCAGAAATAACAAAATCTGTTGAAAATATCTTCGTAAATGAACCATTTTTTATTGCTAATTCTACTTCTGATATTTCTTTTATTCGGTGCCTAATTTGTTACATCTAGAAAGATGCGTTGTTTAAAATGATAGGGTAGGTGACGAAAATCCTAAAGTTTTCTTTGGGGTAAGATAAATAATAAATATCTGTCTATATTTCATGTATTCGTTTAGTTATAAAAACTGCTTTTATTAAATAGAATTTTTAAAGGAGTACGTATTTTTTTCTTTCTGAAAAAATTTACCTTTATTATAAGAGAAGTTTTTTCAGACACGTAAAAAAAGATCTCGGGTGTATAACTCAGTTGGTTAGAGTGATGGACTTTTAATCCGAAGGTCTTGGGTTCAAGT
>IB96
GCAAGGTTTTTAGCTGACCCGTACTAATCCCCAACATGAGTATCCTCTTAGTTATTTATAGCGTAGTTGTTTTAATGGTACACGCCTAACCAACCAAGACTTATCGTTTAATAATTCAACAGGCCTTAGAATAAAGTTCAACTCACTATTTTTGAATATTATGTAAGAAACTTTCTTACTTTAGCCAAAGAACTAGATCTGTAATAAGAGTTACTTAAAAGAAGCTTATTGAGTCATCTGTTCAGATTCACAGTAGTTATTACTGGAAGACGTGTTCATAAACCAGAAATAACAAAATCTGTTGAAAATATCTTCGTAAATGAACCATTTTTTATTGCTAATTCTACTTCTGATATTTCTTTTATTCGGTGCCTAATTTGTTACATCTAGAAAGATGCGTTGTTTAAAATGATAGGGTAGGTGACGAAAATCCTAAAGTTTTCTTTGGGGTAAGATAAATAATAAATATCTGTCTATATTTCATGTATTCGTTTAGTTATAAAAACTGCTTTTATTAAATATAATTTTTAAAGGAGTACGTATTTTTTTCTTTCTGAAAAAATTTACCTTTATTATAAGAGAAGTTTTTTCAGACACGTAAAAAAAGATCTCGGGTGTATAACTCAGTTGGTTAGAGTGATGGACTTTTAATCCGAAGGTCTTGGGTTCAAGT
>IB97
GCAAGGTTTTTAGCTGACCCGTACTAATCCCCAACATGAGTATCCTCTTAGTTATTTATAGCGTAGTCGTTTTAATGGTACACGCCCAACCAACCAAGACTTATCGTTTAATAATTCAACAGGCCTTAGAATAAAGTTCAACTCACTATTTTTGAATATTATGTAAGAAACTTTCTTACTTTAGCCAAAGAACTAGATCTGTAATAAGAGTTACTTAAAAGAAGCTTATTGAGTCATCTGTTCAGATTCACAGTAGTTATTACTGGAAGACGTGTTCATAAACCAGAAATAACAAAATCTGTTGAAAATATCTTCGTAAATGAACCATTTTTTATTGCTAATTCTACTTCTGATATTTCTTTTATTCGGTGCCTAATTTGTTACATCTAGAAAGATGCGTTGTTTAAAATGATAGGGTAGGTGACGAAAATCCTAAAGTTTTCTTTGGGGTAAGATAAATAATAAATATCTGTCTATATTTCATGTATTCGTTTAGTTATAAAAACTGCTTTTATTAAATAGAATTTTTAAAGGAGTACGTATTTTTTTCTTTCTGAAAAAATTTACCTTTATTATAAGAGAAGTTTTTTCAGACACGTAAAAAAAGATCTCGGGTGTATAACTCAGTTGGTTAGAGTGATGGACTTTTAATCCGAAGGTCTTGGGTTCAAGT
>IB98
GCAAGGTTTTTAGCTGACCCGTACTAATCCCCAACATGAGTATCCTCTTAGTTATTTATAGCGTAGTCGTTTTAATGGTACACGCCCAACCAACCAAGACTTATCGTTTAATAATTCAACAGGCCTTAGAATAAAGTTCAACTCACTAATTTTGAATATTATGTAAGAAACTTTCTTACTTTAGCCAAAGAACTAGATCTGTAATAAGAGTTACTTAAAAGAAGCTTATTGAGTCATCTGTTCAGATTCACAGTAGTTATTACTGGAAGACGTGTTCATAAACCAGAAATAACAAAATCTGTTGAAAATATCTTCGTAAATGAACCATTTTTTATTGCTAATTCTACTTCTGATATTTCTTTTATTCGGTGCCTAATTTGTTACATCTAGAAAGATGCGTTGTTTAAAATGATAGGGTAGGTGACGAAAATCCTAAAGTTTTCTTTGGGGTAAGATAAATAATAAATATCTGTCTATATTTCATGTATTCGTTTAGTTATAAAAACTGCTTTTATTAAATAGAATTTTTAAAGGAGTACGTATTTTTTTCTTTCTGAAAAAATTTACCTTTATTATAAGAGAAGTTTTTTCAGACACGTAAAAAAAGATCTCGGGTGTATAACTCAGTTGGTTAGAGTGATGGACTTTTAATCCGAAGGTCTTGGGTTCAAGT
>IB99
GCAAGGTTTTTAGCTGACCCGTACTAATCCCCAACATGAGTATCCTCTTAGTTATTTATAGCGTAGTTGTTTTAATGGTACACGCCTAACCAACCAAGACTTATCGTTTAATAATTCAACAGGCCTTAGAATAAAGTTCAACTCACTATTTTTGAATATTATGTAAGAAACTTTCTTACTTTAGCCAAAGAACTAGATCTGTAATAAGAGTTACTTAAAAGAAGCTTATTGAGTCATCTGTTCAGATTCACAGTAGTTATTACTGGAAGACGTGTTCATAAACCAGAAATAACAAAATCTGTTGAAAATATCTTCGTAAATGAACCATTTTTTATTGCTAATTCTACTTCTGATATTTCTTTTATTCGGTGCCTAATTTGTTACATCTAGAAAGATGCGTTGTTTAAAATGATAGGGTAGGTGACGAAAATCCTAAAGTTTTCTTTGGGGTAAGATAAATAATAAATATCTGTCTATATTTCATGTATTCGTTTAGTTATAAAAACTGCTTTTATTAAATATAATTTTTAAAGGAGTACGTATTTTTTTCTTTCTGAAAAAATTTACCTTTATTATAAGAGAAGTTTTTTCAGACACGTAAAAAAAGATCTCGGGTGTATAACTCAGTTGGTTAGAGTGATGGACTTTTAATCCGAAGGTCTTGGGTTCAAGT
>IB100
GCAAGGTTTTTAGCTGACCCGTACTAATCCCCAACATGAGTATCCTCTTAGTTATTTATAGCGTAGTTGTTTTAATGGTACACGCCTAACCAACCAAGACTTATCGTTTAATAATTCAACAGGCCTTAGAATAAAGTTCAACTCACTATTTTTGAATATTATGTAAGAAACTTTCTTACTTTAGCCAAAGAACTAGATCTGTAATAAGAGTTACTTAAAAGAAGCTTATTGAGTCATCTGTTCAGATTCACAGTAGTTATTACTGGAAGACGTGTTCATAAACCAGAAATAACAAAATCTGTTGAAAATATCTTCGTAAATGAACCATTTTTTATTGCTAATTCTACTTCTGATATTTCTTTTATTCGGTGCCTAATTTGTTACATCTAGAAAGATGCGTTGTTTAAAATGATAGGGTAGGTGACGAAAATCCTAAAGTTTTCTTTGGGGTAAGATAAATAATAAATATCTGTCTATATTTCATGTATTCGTTTAGTTATAAAAACTGCTTTTATTAAATATAATTTTTAAAGGAGTACGTATTTTTTTCTTTCTGAAAAAATTTACCTTTATTATAAGAGAAGTTTTTTCAGACACGTAAAAAAAGATCTCGGGTGTATAACTCAGTTGGTTAGAGTGATGGACTTTTAATCCGAAGGTCTTGGGTTCAAGT
>IB101
GCAAGGTTTTTAGCTGACCCGTACTAATCCCCAACATGAGTATCCTCTTAGTTATTTATAGCGTAGTTGTTTTAATGGTACACGCCTAACCAACCAAGACTTATCGTTTAATAATTCAACAGGCCTTAGAATAAAGTTCAACTCACTATTTTTGAATATTATGTAAGAAACTTTCTTACTTTAGCCAAAGAACTAGATCTGTAATAAGAGTTACTTAAAAGAAGCTTATTGAGTCATCTGTTCAGATTCACAGTAGTTATTACTGGAAGACGTGTTCATAAACCAGAAATAACAAAATCTGTTGAAAATATCTTCGTAAATGAACCATTTTTTATTGCTAATTCTACTTCTGATATTTCTTTTATTCGGTGCCTAATTTGTTACATCTAGAAAGATGCGTTGTTTAAAATGATAGGGTAGGTGACGAAAATCCTAAAGTTTTCTTTGGGGTAAGATAAATAATAAATATCTGTCTATATTTCATGTATTCGTTTAGTTATAAAAACTGCTTTTATTAAATATAATTTTTAAAGGAGTACGTATTTTTTTCTTTCTGAAAAAATTTACCTTTATTATAAGAGAAGTTTTTTCAGACACGTAAAAAAAGATCTCGGGTGTATAACTCAGTTGGTTAGAGTGATGGACTTTTAATCCGAAGGTCTTGGGTTCAAGT
>IB102
GCAAGGTTTTTAGCTGACCCGTACTAATCCCCAACATGAGTATCCTCTTAGTTATTTATAGCGTAGTCGTTTTAATGGTACACGCCCAACCAACCAAGACTTATCGTTTAATAATTCAACAGGCCTTAGAATAAAGTTCAACTCACTAATTTTGAATATTATGTAAGAAACTTTCTTACTTTAGCCAAAGAACTAGATCTGTAATAAGAGTTACTTAAAAGAAGCTTATTGAGTCATCTGTTCAGATTCACAGTAGTTATTACTGGAAGACGTGTTCATAAACCAGAAATAACAAAATCTGTTGAAAATATCTTCGTAAATGAACCATTTTTTATTGCTAATTCTACTTCTGATATTTCTTTTATTCGGTGCCTAATTTGTTACATCTAGAAAGATGCGTTGTTTAAAATGATAGGGTAGGTGACGAAAATCCTAAAGTTTTCTTTGGGGTAAGATAAATAATAAATATCTGTCTATATTTCATGTATTCGTTTAGTTATAAAAACTGCTTTTATTAAATAGAATTTTTAAAGGAGTACGTATTTTTTTCTTTCTGAAAAAATTTACCTTTATTATAAGAGAAGTTTTTTCAGACACGTAAAAAAAGATCTCGGGTGTATAACTCAGTTGGTTAGAGTGATGGACTTTTAATCCGAAGGTCTTGGGTTCAAGT
>IB103
GCAAGGTTTTTAGCTGACCCGTACTAATCCCCAACATGAGTATCCTCTTAGTTATTTATAGCGTAGTTGTTTTAATGGTACACGCCTAACCAACCAAGACTTATCGTTTAATAATTCAACAGGCCTTAGAATAAAGTTCAACTCACTATTTTTGAATATTATGTAAGAAACTTTCTTACTTTAGCCAAAGAACTAGATCTGTAATAAGAGTTACTTAAAAGAAGCTTATTGAGTCATCTGTTCAGATTCACAGTAGTTATTACTGGAAGACGTGTTCATAAACCAGAAATAACAAAATCTGTTGAAAATATCTTCGTAAATGAACCATTTTTTATTGCTAATTCTACTTCTGATATTTCTTTTATTCGGTGCCTAATTTGTTACATCTAGAAAGATGCGTTGTTTAAAATGATAGGGTAGGTGACGAAAATCCTAAAGTTTTCTTTGGGGTAAGATAAATAATAAATATCTGTCTATATTTCATGTATTCGTTTAGTTATAAAAACTGCTTTTATTAAATATAATTTTTAAAGGAGTACGTATTTTTTTCTTTCTGAAAAAATTTACCTTTATTATAAGAGAAGTTTTTTCAGACACGTAAAAAAAGATCTCGGGTGTATAACTCAGTTGGTTAGAGTGATGGACTTTTAATCCGAAGGTCTTGGGTTCAAGT
>IB104
GCAAGGTTTTTAGCTGACCCGTACTAATCCCCAACATGAGTATCCTCTTAGTTATTTATAGCGTAGTCGTTTTAATGGTACACGCCCAACCAACCAAGACTTATCGTTTAATAATTCAACAGGCCTTAGAATAAAGTTCAACTCACTAATTTTGAATATTATGTAAGAAACTTTCTTACTTTAGCCAAAGAACTAGATCTGTAATAAGAGTTACTTAAAAGAAGCTTATTGAGTCATCTGTTCAGATTCACAGTAGTTATTACTGGAAGACGTGTTCATAAACCAGAAATAACAAAATCTGTTGAAAATATCTTCGTAAATGAACCATTTTTTATTGCTAATTCTACTTCTGATATTTCTTTTATTCGGTGCCTAATTTGTTACATCTAGAAAGATGCGTTGTTTAAAATGATAGGGTAGGTGACGAAAATCCTAAAGTTTTCTTTGGGGTAAGATAAATAATAAATATCTGTCTATATTTCATGTATTCGTTTAGTTATAAAAACTGCTTTTATTAAATAGAATTTTTAAAGGAGTACGTATTTTTTTCTTTCTGAAAAAATTTACCTTTATTATAAGAGAAGTTTTTTCAGACACGTAAAAAAAGATCTCGGGTGTATAACTCAGTTGGTTAGAGTGATGGACTTTTAATCCGAAGGTCTTGGGTTCAAGT
>IB105
GCAAGGTTTTTAGCTGACCCGTACTAATCCCCAACATGAGTATCCTCTTAGTTATTTATAGCGTAGTTGTTTTAATGGTACACGCCTAACCAACCAAGACTTATCGTTTAATAATTCAACAGGCCTTAGAATAAAGTTCAACTCACTATTTTTGAATATTATGTAAGAAACTTTCTTACTTTAGCCAAAGAACTAGATCTGTAATAAGAGTTACTTAAAAGAAGCTTATTGAGTCATCTGTTCAGATTCACAGTAGTTATTACTGGAAGACGTGTTCATAAACCAGAAATAACAAAATCTGTTGAAAATATCTTCGTAAATGAACCATTTTTTATTGCTAATTCTACTTCTGATATTTCTTTTATTCGGTGCCTAATTTGTTACATCTAGAAAGATGCGTTGTTTAAAATGATAGGGTAGGTGACGAAAATCCTAAAGTTTTCTTTGGGGTAAGATAAATAATAAATATCTGTCTATATTTCATGTATTCGTTTAGTTATAAAAACTGCTTTTATTAAATATAATTTTTAAAGGAGTACGTATTTTTTTCTTTCTGAAAAAATTTACCTTTATTATAAGAGAAGTTTTTTCAGACACGTAAAAAAAGATCTCGGGTGTATAACTCAGTTGGTTAGAGTGATGGACTTTTAATCCGAAGGTCTTGGGTTCAAGT
>IB106
GCAAGGTTTTTAGCTGACCCGTACTAATCCCCAACATGAGTATCCTCTTAGTTATTTATAGCGTAGTCGTTTTAATGGTACACGCCCAACCAACCAAGACTTATCGTTTAATAATTCAACAGGCCTTAGAATAAAGTTCAACTCACTATTTTTGAATATTATGTAAGAAACTTTCTTACTTTAGCCAAAGAACTAGATCTGTAATAAGAGTTACTTAAAAGAAGCTTATTGAGTCATCTGTTCAGATTCACAGTAGTTATTACTGGAAGACGTGTTCATAAACCAGAAATAACAAAATCTGTTGAAAATATCTTCGTAAATGAACCATTTTTTATTGCTAATTCTACTTCTGATATTTCTTTTATTCGGTGCCTAATTTGTTACATCTAGAAAGATGCGTTGTTTAAAATGATAGGGTAGGTGACGAAAATCCTAAAGTTTTCTTTGGGGTAAGATAAATAATAAATATCTGTCTATATTTCATGTATTCGTTTAGTTATAAAAACTGCTTTTATTAAATAGAATTTTTAAAGGAGTACGTATTTTTTTCTTTCTGAAAAAATTTACCTTTATTATAAGAGAAGTTTTTTCAGACACGTAAAAAAAGATCTCGGGTGTATAACTCAGTTGGTTAGAGTGATGGACTTTTAATCCGAAGGTCTTGGGTTCAAGT
>IB107
GCAAGGTTTTTAGCTGACCCGTACTAATCCCCAACATGAGTATCCTCTTAGTTATTTATAGCGTAGTTGTTTTAATGGTACACGCCTAACCAACCAAGACTTATCGTTTAATAATTCAACAGGCCTTAGAATAAAGTTCAACTCACTATTTTTGAATATTATGTAAGAAACTTTCTTACTTTAGCCAAAGAACTAGATCTGTAATAAGAGTTACTTAAAAGAAGCTTATTGAGTCATCTGTTCAGATTCACAGTAGTTATTACTGGAAGACGTGTTCATAAACCAGAAATAACAAAATCTGTTGAAAATATCTTCGTAAATGAACCATTTTTTATTGCTAATTCTACTTCTGATATTTCTTTTATTCGGTGCCTAATTTGTTACATCTAGAAAGATGCGTTGTTTAAAATGATAGGGTAGGTGACGAAAATCCTAAAGTTTTCTTTGGGGTAAGATAAATAATAAATATCTGTCTATATTTCATGTATTCGTTTAGTTATAAAAACTGCTTTTATTAAATATAATTTTTAAAGGAGTACGTATTTTTTTCTTTCTGAAAAAATTTACCTTTATTATAAGAGAAGTTTTTTCAGACACGTAAAAAAAGATCTCGGGTGTATAACTCAGTTGGTTAGAGTGATGGACTTTTAATCCGAAGGTCTTGGGTTCAAGT
>IB108
GCAAGGTTTTTAGCTGACCCGTACTAATCCCCAACATGAGTATCCTCTTAGTTATTTATAGCGTAGTTGTTTTAATGGTACACGCCTAACCAACCAAGACTTATCGTTTAATAATTCAACAGGCCTTAGAATAAAGTTCAACTCACTATTTTTGAATATTATGTAAGAAACTTTCTTACTTTAGCCAAAGAACTAGATCTGTAATAAGAGTTACTTAAAAGAAGCTTATTGAGTCATCTGTTCAGATTCACAGTAGTTATTACTGGAAGACGTGTTCATAAACCAGAAATAACAAAATCTGTTGAAAATATCTTCGTAAATGAACCATTTTTTATTGCTAATTCTACTTCTGATATTTCTTTTATTCGGTGCCTAATTTGTTACATCTAGAAAGATGCGTTGTTTAAAATGATAGGGTAGGTGACGAAAATCCTAAAGTTTTCTTTGGGGTAAGATAAATAATAAATATCTGTCTATATTTCATGTATTCGTTTAGTTATAAAAACTGCTTTTATTAAATATAATTTTTAAAGGAGTACGTATTTTTTTCTTTCTGAAAAAATTTACCTTTATTATAAGAGAAGTTTTTTCAGACACGTAAAAAAAGATCTCGGGTGTATAACTCAGTTGGTTAGAGTGATGGACTTTTAATCCGAAGGTCTTGGGTTCAAGT
>IB109
GCAAGGTTTTTAGCTGACCCGTACTAATCCCCAACATGAGTATCCTCTTAGTTATTTATAGCGTAGTCGTTTTAATGGTACACGCCCAACCAACCAAGACTTATCGTTTAATAATTCAACAGGCCTTAGAATAAAGTTCAACTCACTATTTTTGAATATTATGTAAGAAACTTTCTTACTTTAGCCAAAGAACTAGATCTGTAATAAGAGTTACTTAAAAGAAGCTTATTGAGTCATCTGTTCAGATTCACAGTAGTTATTACTGGAAGACGTGTTCATAAACCAGAAATAACAAAATCTGTTGAAAATATCTTCGTAAATGAACCATTTTTTATTGCTAATTCTACTTCTGATATTTCTTTTATTCGGTGCCTAATTTGTTACATCTAGAAAGATGCGTTGTTTAAAATGATAGGGTAGGTGACGAAAATCCTAAAGTTTTCTTTGGGGTAAGATAAATAATAAATATCTGTCTATATTTCATGTATTCGTTTAGTTATAAAAACTGCTTTTATTAAATAGAATTTTTAAAGGAGTACGTATTTTTTTCTTTCTGAAAAAATTTACCTTTATTATAAGAGAAGTTTTTTCAGACACGTAAAAAAAGATCTCGGGTGTATAACTCAGTTGGTTAGAGTGATGGACTTTTAATCCGAAGGTCTTGGGTTCAAGT
>IB110
GCAAGGTTTTTAGCTGACCCGTACTAATCCCCAACATGAGTATCCTCTTAGTTATTTATAGCGTAGTTGTTTTAATGGTACACGCCTAACCAACCAAGACTTATCGTTTAATAATTCAACAGGCCTTAGAATAAAGTTCAACTCACTATTTTTGAATATTATGTAAGAAACTTTCTTACTTTAGCCAAAGAACTAGATCTGTAATAAGAGTTACTTAAAAGAAGCTTATTGAGTCATCTGTTCAGATTCACAGTAGTTATTACTGGAAGACGTGTTCATAAACCAGAAATAACAAAATCTGTTGAAAATATCTTCGTAAATGAACCATTTTTTATTGCTAATTCTACTTCTGATATTTCTTTTATTCGGTGCCTAATTTGTTACATCTAGAAAGATGCGTTGTTTAAAATGATAGGGTAGGTGACGAAAATCCTAAAGTTTTCTTTGGGGTAAGATAAATAATAAATATCTGTCTATATTTCATGTATTCGTTTAGTTATAAAAACTGCTTTTATTAAATATAATTTTTAAAGGAGTACGTATTTTTTTCTTTCTGAAAAAATTTACCTTTATTATAAGAGAAGTTTTTTCAGACACGTAAAAAAAGATCTCGGGTGTATAACTCAGTTGGTTAGAGTGATGGACTTTTAATCCGAAGGTCTTGGGTTCAAGT
>IB111
GCAAGGTTTTTAGCTGACCCGTACTAATCCCCAACATGAGTATCCTCTTAGTTATTTATAGCGTAGTCGTTTTAATGGTACACGCCCAACCAACCAAGACTTATCGTTTAATAATTCAACAGGCCTTAGAATAAAGTTCAACTCACTAATTTTGAATATTATGTAAGAAACTTTCTTACTTTAGCCAAAGAACTAGATCTGTAATAAGAGTTACTTAAAAGAAGCTTATTGAGTCATCTGTTCAGATTCACAGTAGTTATTACTGGAAGACGTGTTCATAAACCAGAAATAACAAAATCTGTTGAAAATATCTTCGTAAATGAACCATTTTTTATTGCTAATTCTACTTCTGATATTTCTTTTATTCGGTGCCTAATTTGTTACATCTAGAAAGATGCGTTGTTTAAAATGATAGGGTAGGTGACGAAAATCCTAAAGTTTTCTTTGGGGTAAGATAAATAATAAATATCTGTCTATATTTCATGTATTCGTTTAGTTATAAAAACTGCTTTTATTAAATAGAATTTTTAAAGGAGTACGTATTTTTTTCTTTCTGAAAAAATTTACCTTTATTATAAGAGAAGTTTTTTCAGACACGTAAAAAAAGATCTCGGGTGTATAACTCAGTTGGTTAGAGTGATGGACTTTTAATCCGAAGGTCTTGGGTTCAAGT
>IB112
GCAAGGTTTTTAGCTGACCCGTACTAATCCCCAACATGAGTATCCTCTTAGTTATTTATAGCGTAGTTGTTTTAATGGTACACGCCTAACCAACCAAGACTTATCGTTTAATAATTCAACAGGCCTTAGAATAAAGTTCAACTCACTATTTTTGAATATTATGTAAGAAACTTTCTTACTTTAGCCAAAGAACTAGATCTGTGATAAGAGTTACTTAAAAGAAGCTTATTGAGTCATCTGTTCAGATTCACAGTAGTTATTACTGGAAGACGTGTTCATAAACCAGAAATAACAAAATCTGTTGAAAATATCTTCGTAAATGAACCATTTTTTATTGCTAATTCTACTTCTGATATTTCTTTTATTCGGTGCCTAATTTGTTACATCTAGAAAGATGCGTTGTTTAAAATGATAGGGTAGGTGACGAAAATCCTAAAGTTTTCTTTGGGGTAAGATAAATAATAAATATCTGTCTATATTTCATGTATTCGTTTAGTTATAAAAACTGCTTTTATTAAATATAATTTTTAAAGGAGTACGTATTTTTTTCTTTCTGAAAAAATTTACCTTTATTATAAGAGAAGTTTTTTCAGACACGTAAAAAAAGATCTCGGGTGTATAACTCAGTTGGTTAGAGTGATGGACTTTTAATCCGAAGGTCTTGGGTTCAAGT
>IB113
GCAAGGTTTTTAGCTGACCCGTACTAATCCCCAACATGAGTATCCTCTTAGTTATTTATAGCGTAGTTGTTTTAATGGTACACGCCTAACCAACCAAGACTTATCGTTTAATAATTCAACAGGCCTTAGAATAAAGTTCAACTCACTATTTTTGAATATTATGTAAGAAACTTTCTTACTTTAGCCAAAGAACTAGATCTGTGATAAGAGTTACTTAAAAGAAGCTTATTGAGTCATCTGTTCAGATTCACAGTAGTTATTACTGGAAGACGTGTTCATAAACCAGAAATAACAAAATCTGTTGAAAATATCTTCGTAAATGAACCATTTTTTATTGCTAATTCTACTTCTGATATTTCTTTTATTCGGTGCCTAATTTGTTACATCTAGAAAGATGCGTTGTTTAAAATGATAGGGTAGGTGACGAAAATCCTAAAGTTTTCTTTGGGGTAAGATAAATAATAAATATCTGTCTATATTTCATGTATTCGTTTAGTTATAAAAACTGCTTTTATTAAATATAATTTTTAAAGGAGTACGTATTTTTTTCTTTCTGAAAAAATTTACCTTTATTATAAGAGAAGTTTTTTCAGACACGTAAAAAAAGATCTCGGGTGTATAACTCAGTTGGTTAGAGTGATGGACTTTTAATCCGAAGGTCTTGGGTTCAAGT
>IB114
GCAAGGTTTTTAGCTGACCCGTACTAATCCCCAACATGAGTATCCTCTTAGTTATTTATAGCGTAGTTGTTTTAATGGTACACGCCTAACCAACCAAGACTTATCGTTTAATAATTCAACAGGCCTTAGAATAAAGTTCAACTCACTATTTTTGAATATTATGTAAGAAACTTTCTTACTTTAGCCAAAGAACTAGATCTGTGATAAGAGTTACTTAAAAGAAGCTTATTGAGTCATCTGTTCAGATTCACAGTAGTTATTACTGGAAGACGTGTTCATAAACCAGAAATAACAAAATCTGTTGAAAATATCTTCGTAAATGAACCATTTTTTATTGCTAATTCTACTTCTGATATTTCTTTTATTCGGTGCCTAATTTGTTACATCTAGAAAGATGCGTTGTTTAAAATGATAGGGTAGGTGACGAAAATCCTAAAGTTTTCTTTGGGGTAAGATAAATAATAAATATCTGTCTATATTTCATGTATTCGTTTAGTTATAAAAACTGCTTTTATTAAATATAATTTTTAAAGGAGTACGTATTTTTTTCTTTCTGAAAAAATTTACCTTTATTATAAGAGAAGTTTTTTCAGACACGTAAAAAAAGATCTCGGGTGTATAACTCAGTTGGTTAGAGTGATGGACTTTTAATCCGAAGGTCTTGGGTTCAAGT
>IB115
GCAAGGTTTTTAGCTGACCCGTACTAATCCCCAACATGAGTATCCTCTTAGTTATTTATAGCGTAGTTGTTTTAATGGTACACGCCTAACCAACCAAGACTTATCGTTTAATAATTCAACAGGCCTTAGAATAAAGTTCAACTCACTATTTTTGAATATTATGTAAGAAACTTTCTTACTTTAGCCAAAGAACTAGATCTGTGATAAGAGTTACTTAAAAGAAGCTTATTGAGTCATCTGTTCAGATTCACAGTAGTTATTACTGGAAGACGTGTTCATAAACCAGAAATAACAAAATCTGTTGAAAATATCTTCGTAAATGAACCATTTTTTATTGCTAATTCTACTTCTGATATTTCTTTTATTCGGTGCCTAATTTGTTACATCTAGAAAGATGCGTTGTTTAAAATGATAGGGTAGGTGACGAAAATCCTAAAGTTTTCTTTGGGGTAAGATAAATAATAAATATCTGTCTATATTTCATGTATTCGTTTAGTTATAAAAACTGCTTTTATTAAATATAATTTTTAAAGGAGTACGTATTTTTTTCTTTCTGAAAAAATTTACCTTTATTATAAGAGAAGTTTTTTCAGACACGTAAAAAAAGATCTCGGGTGTATAACTCAGTTGGTTAGAGTGATGGACTTTTAATCCGAAGGTCTTGGGTTCAAGT
>IB116
GCAAGGTTTTTAGCTGACCCGTACTAATCCCCAACATGAGTATCCTCTTAGTTATTTATAGCGTAGTTGTTTTAATGGTACACGCCTAACCAACCAAGACTTATCGTTTAATAATTCAACAGGCCTTAGAATAAAGTTCAACTCACTATTTTTGAATATTATGTAAGAAACTTTCTTACTTTAGCCAAAGAACTAGATCTGTGATAAGAGTTACTTAAAAGAAGCTTATTGAGTCATCTGTTCAGATTCACAGTAGTTATTACTGGAAGACGTGTTCATAAACCAGAAATAACAAAATCTGTTGAAAATATCTTCGTAAATGAACCATTTTTTATTGCTAATTCTACTTCTGATATTTCTTTTATTCGGTGCCTAATTTGTTACATCTAGAAAGATGCGTTGTTTAAAATGATAGGGTAGGTGACGAAAATCCTAAAGTTTTCTTTGGGGTAAGATAAATAATAAATATCTGTCTATATTTCATGTATTCGTTTAGTTATAAAAACTGCTTTTATTAAATATAATTTTTAAAGGAGTACGTATTTTTTTCTTTCTGAAAAAATTTACCTTTATTATAAGAGAAGTTTTTTCAGACACGTAAAAAAAGATCTCGGGTGTATAACTCAGTTGGTTAGAGTGATGGACTTTTAATCCGAAGGTCTTGGGTTCAAGT
>IB117
GCAAGGTTTTTAGCTGACCCGTACTAATCCCCAACATGAGTATCCTCTTAGTTATTTATAGCGTAGTTGTTTTAATGGTACACGCCTAACCAACCAAGACTTATCGTTTAATAATTCAACAGGCCTTAGAATAAAGTTCAACTCACTATTTTTGAATATTATGTAAGAAACTTTCTTACTTTAGCCAAAGAACTAGATCTGTGATAAGAGTTACTTAAAAGAAGCTTATTGAGTCATCTGTTCAGATTCACAGTAGTTATTACTGGAAGACGTGTTCATAAACCAGAAATAACAAAATCTGTTGAAAATATCTTCGTAAATGAACCATTTTTTATTGCTAATTCTACTTCTGATATTTCTTTTATTCGGTGCCTAATTTGTTACATCTAGAAAGATGCGTTGTTTAAAATGATAGGGTAGGTGACGAAAATCCTAAAGTTTTCTTTGGGGTAAGATAAATAATAAATATCTGTCTATATTTCATGTATTCGTTTAGTTATAAAAACTGCTTTTATTAAATATAATTTTTAAAGGAGTACGTATTTTTTTCTTTCTGAAAAAATTTACCTTTATTATAAGAGAAGTTTTTTCAGACACGTAAAAAAAGATCTCGGGTGTATAACTCAGTTGGTTAGAGTGATGGACTTTTAATCCGAAGGTCTTGGGTTCAAGT
>IB118
GCAAGGTTTTTAGCTGACCCGTACTAATCCCCAACATGAGTATCCTCTTAGTTATTTATAGCGTAGTTGTTTTAATGGTACACGCCTAACCAACCAAGACTTATCGTTTAATAATTCAACAGGCCTTAGAATAAAGTTCAACTCACTATTTTTGAATATTATGTAAGAAACTTTCTTACTTTAGCCAAAGAACTAGATCTGTGATAAGAGTTACTTAAAAGAAGCTTATTGAGTCATCTGTTCAGATTCACAGTAGTTATTACTGGAAGACGTGTTCATAAACCAGAAATAACAAAATCTGTTGAAAATATCTTCGTAAATGAACCATTTTTTATTGCTAATTCTACTTCTGATATTTCTTTTATTCGGTGCCTAATTTGTTACATCTAGAAAGATGCGTTGTTTAAAATGATAGGGTAGGTGACGAAAATCCTAAAGTTTTCTTTGGGGTAAGATAAATAATAAATATCTGTCTATATTTCATGTATTCGTTTAGTTATAAAAACTGCTTTTATTAAATATAATTTTTAAAGGAGTACGTATTTTTTTCTTTCTGAAAAAATTTACCTTTATTATAAGAGAAGTTTTTTCAGACACGTAAAAAAAGATCTCGGGTGTATAACTCAGTTGGTTAGAGTGATGGACTTTTAATCCGAAGGTCTTGGGTTCAAGT
>IB119
GCAAGGTTTTTAGCTGACCCGTACTAATCCCCAACATGAGTATCCTCTTAGTTATTTATAGCGTAGTTGTTTTAATGGTACACGCCTAACCAACCAAGACTTATCGTTTAATAATTCAACAGGCCTTAGAATAAAGTTCAACTCACTATTTTTGAATATTATGTAAGAAACTTTCTTACTTTAGCCAAAGAACTAGATCTGTGATAAGAGTTACTTAAAAGAAGCTTATTGAGTCATCTGTTCAGATTCACAGTAGTTATTACTGGAAGACGTGTTCATAAACCAGAAATAACAAAATCTGTTGAAAATATCTTCGTAAATGAACCATTTTTTATTGCTAATTCTACTTCTGATATTTCTTTTATTCGGTGCCTAATTTGTTACATCTAGAAAGATGCGTTGTTTAAAATGATAGGGTAGGTGACGAAAATCCTAAAGTTTTCTTTGGGGTAAGATAAATAATAAATATCTGTCTATATTTCATGTATTCGTTTAGTTATAAAAACTGCTTTTATTAAATATAATTTTTAAAGGAGTACGTATTTTTTTCTTTCTGAAAAAATTTACCTTTATTATAAGAGAAGTTTTTTCAGACACGTAAAAAAAGATCTCGGGTGTATAACTCAGTTGGTTAGAGTGATGGACTTTTAATCCGAAGGTCTTGGGTTCAAGT
>IB120
GCAAGGTTTTTAGCTGACCCGTACTAATCCCCAACATGAGTATCCTCTTAGTTATTTATAGCGTAGTTGTTTTAATGGTACACGCCTAACCAACCAAGACTTATCGTTTAATAATTCAACAGGCCTTAGAATAAAGTTCAACTCACTATTTTTGAATATTATGTAAGAAACTTTCTTACTTTAGCCAAAGAACTAGATCTGTAATAAGAGTTACTTAAAAGAAGCTTATTGAGTCATCTGTTCAGATTCACAGTAGTTATTACTGGAAGACGTGTTCATAAACCAGAAATAACAAAATCTGTTGAAAATATCTTCGTAAATGAACCATTTTTTATTGCTAATTCTACTTCTGATATTTCTTTTATTCGGTGCCTAATTTGTTACATCTAGAAAGATGCGTTGTTTAAAATGATAGGGTAGGTGACGAAAATCCTAAAGTTTTCTTTGGGGTAAGATAAATAATAAATATCTGTCTATATTTCATGTATTCGTTTAGTTATAAAAACTGCTTTTATTAAATATAATTTTTAAAGGAGTACGTATTTTTTTCTTTCTGAAAAAATTTACCTTTATTATAAGAGAAGTTTTTTCAGACACGTAAAAAAAGATCTCGGGTGTATAACTCAGTTGGTTAGAGTGATGGACTTTTAATCCGAAGGTCTTGGGTTCAAGT
>IB121
GCAAGGTTTTTAGCTGACCCGTACTAATCCCCAACATGAGTATCCTCTTAGTTATTTATAGCGTAGTCGTTTTAATGGTACACGCCCAACCAACCAAGACTTATCGTTTAATAATTCAACAGGCCTTAGAATAAAGTTCAACTCACTATTTTTGAATATTATGTAAGAAACTTTCTTACTTTAGCCAAAGAACTAGATCTGTAATAAGAGTTACTTAAAAGAAGCTTATTGAGTCATCTGTTCAGATTCACAGTAGTTATTACTGGAAGACGTGTTCATAAACCAGAAATAACAAAATCTGTTGAAAATATCTTCGTAAATGAACCATTTTTTATTGCTAATTCTACTTCTGATATTTCTTTTATTCGGTGCCTAATTTGTTACATCTAGAAAGATGCGTTGTTTAAAATGATAGGGTAGGTGACGAAAATCCTAAAGTTTTCTTTGGGGTAAGATAAATAATAAATATCTGTCTATATTTCATGTATTCGTTTAGTTATAAAAACTGCTTTTATTAAATAGAATTTTTAAAGGAGTACGTATTTTTTTCTTTCTGAAAAAATTTACCTTTATTATAAGAGAAGTTTTTTCAGACACGTAAAAAAAGATCTCGGGTGTATAACTCAGTTGGTTAGAGTGATGGACTTTTAATCCGAAGGTCTTGGGTTCAAGT
>IB122
GCAAGGTTTTTAGCTGACCCGTACTAATCCCCAACATGAGTATCCTCTTAGTTATTTATAGCGTAGTTGTTTTAATGGTACACGCCTAACCAACCAAGACTTATCGTTTAATAATTCAACAGGCCTTAGAATAAAGTTCAACTCACTATTTTTGAATATTATGTAAGAAACTTTCTTACTTTAGCCAAAGAACTAGATCTGTAATAAGAGTTACTTAAAAGAAGCTTATTGAGTCATCTGTTCAGATTCACAGTAGTTATTACTGGAAGACGTGTTCATAAACCAGAAATAACAAAATCTGTTGAAAATATCTTCGTAAATGAACCATTTTTTATTGCTAATTCTACTTCTGATATTTCTTTTATTCGGTGCCTAATTTGTTACATCTAGAAAGATGCGTTGTTTAAAATGATAGGGTAGGTGACGAAAATCCTAAAGTTTTCTTTGGGGTAAGATAAATAATAAATATCTGTCTATATTTCATGTATTCGTTTAGTTATAAAAACTGCTTTTATTAAATATAATTTTTAAAGGAGTACGTATTTTTTTCTTTCTGAAAAAATTTACCTTTATTATAAGAGAAGTTTTTTCAGACACGTAAAAAAAGATCTCGGGTGTATAACTCAGTTGGTTAGAGTGATGGACTTTTAATCCGAAGGTCTTGGGTTCAAGT
>IB123
GCAAGGTTTTTAGCTGACCCGTACTAATCCCCAACATGAGTATCCTCTTAGTTATTTATAGCGTAGTTGTTTTAATGGTACACGCCTAACCAACCAAGACTTATCGTTTAATAATTCAACAGGCCTTAGAATAAAGTTCAACTCACTATTTTTGAATATTATGTAAGAAACTTTCTTACTTTAGCCAAAGAACTAGATCTGTAATAAGAGTTACTTAAAAGAAGCTTATTGAGTCATCTGTTCAGATTCACAGTAGTTATTACTGGAAGACGTGTTCATAAACCAGAAATAACAAAATCTGTTGAAAATATCTTCGTAAATGAACCATTTTTTATTGCTAATTCTACTTCTGATATTTCTTTTATTCGGTGCCTAATTTGTTACATCTAGAAAGATGCGTTGTTTAAAATGATAGGGTAGGTGACGAAAATCCTAAAGTTTTCTTTGGGGTAAGATAAATAATAAATATCTGTCTATATTTCATGTATTCGTTTAGTTATAAAAACTGCTTTTATTAAATATAATTTTTAAAGGAGTACGTATTTTTTTCTTTCTGAAAAAATTTACCTTTATTATAAGAGAAGTTTTTTCAGACACGTAAAAAAAGATCTCGGGTGTATAACTCAGTTGGTTAGAGTGATGGACTTTTAATCCGAAGGTCTTGGGTTCAAGT
>IB124
GCAAGGTTTTTAGCTGACCCGTACTAATCCCCAACATGAGTATCCTCTTAGTTATTTATAGCGTAGTTGTTTTAATGGTACACGCCTAACCAACCAAGACTTATCGTTTAATAATTCAACAGGCCTTAGAATAAAGTTCAACTCACTATTTTTGAATATTATGTAAGAAACTTTCTTACTTTAGCCAAATAACTAGATCTGTAATAAGAGTTACTTAAAAGAAGCTTATTGAGTCATCTGTTCAGATTCACAGTAGTTATTACTGGAAGACGTGTTCATAAACCAGAAATAACAAAATCTGTTGAAAATATCTTCGTAAATGAACCATTTTTTATTGCTAATTCTACTTCTGATATTTCTTTTATTCGGTGCCTAATTTGTTACATCTAGAAAGATGCGTTGTTTAAAATGATAGGGTAGGTGACGAAAATCCTAAAGTTTTCTTTGGGGTAAGATAAATAATAAATATCTGTCTATATTTCATGTATTCGTTTAGTTATAAAAACTGCTTTTATTAAATATAATTTTTAAAGGAGTACGTATTTTTTTCTTTCTGAAAAAATTTACCTTTATTATAAGAGAAGTTTTTTCAGACACGTAAAAAAAGATCTCGGGTGTATAACTCAGTTGGTTAGAGTGATGGACTTTTAATCCGAAGGTCTTGGGTTCAAGT
>IB125
GCAAGGTTTTTAGCTGACCCGTACTAATCCCCAACATGAGTATCCTCTTAGTTATTTATAGCGTAGTTGTTTTAATGGTACACGCCTAACCAACCAAGACTTATCGTTTAATAATTCAACAGGCCTTAGAATAAAGTTCAACTCACTATTTTTGAATATTATGTAAGAAACTTTCTTACTTTAGCCAAATAACTAGATCTGTAATAAGAGTTACTTAAAAGAAGCTTATTGAGTCATCTGTTCAGATTCACAGTAGTTATTACTGGAAGACGTGTTCATAAACCAGAAATAACAAAATCTGTTGAAAATATCTTCGTAAATGAACCATTTTTTATTGCTAATTCTACTTCTGATATTTCTTTTATTCGGTGCCTAATTTGTTACATCTAGAAAGATGCGTTGTTTAAAATGATAGGGTAGGTGACGAAAATCCTAAAGTTTTCTTTGGGGTAAGATAAATAATAAATATCTGTCTATATTTCATGTATTCGTTTAGTTATAAAAACTGCTTTTATTAAATATAATTTTTAAAGGAGTACGTATTTTTTTCTTTCTGAAAAAATTTACCTTTATTATAAGAGAAGTTTTTTCAGACACGTAAAAAAAGATCTCGGGTGTATAACTCAGTTGGTTAGAGTGATGGACTTTTAATCCGAAGGTCTTGGGTTCAAGT
>IB126
GCAAGGTTTTTAGCTGACCCGTACTAATCCCCAACATGAGTATCCTCTTAGTTATTTATAGCGTAGTTGTTTTAATGGTACACGCCTAACCAACCAAGACTTATCGTTTAATAATTCAACAGGCCTTAGAATAAAGTTCAACTCACTATTTTTGAATATTATGTAAGAAACTTTCTTACTTTAGCCAAATAACTAGATCTGTAATAAGAGTTACTTAAAAGAAGCTTATTGAGTCATCTGTTCAGATTCACAGTAGTTATTACTGGAAGACGTGTTCATAAACCAGAAATAACAAAATCTGTTGAAAATATCTTCGTAAATGAACCATTTTTTATTGCTAATTCTACTTCTGATATTTCTTTTATTCGGTGCCTAATTTGTTACATCTAGAAAGATGCGTTGTTTAAAATGATAGGGTAGGTGACGAAAATCCTAAAGTTTTCTTTGGGGTAAGATAAATAATAAATATCTGTCTATATTTCATGTATTCGTTTAGTTATAAAAACTGCTTTTATTAAATATAATTTTTAAAGGAGTACGTATTTTTTTCTTTCTGAAAAAATTTACCTTTATTATAAGAGAAGTTTTTTCAGACACGTAAAAAAAGATCTCGGGTGTATAACTCAGTTGGTTAGAGTGATGGACTTTTAATCCGAAGGTCTTGGGTTCAAGT
>IB127
GCAAGGTTTTTAGCTGACCCGTACTAATCCCCAACATGAGTATCCTCTTAGTTATTTATAGCGTAGTTGTTTTAATGGTACACGCCTAACCAACCAAGACTTATCGTTTAATAATTCAACAGGCCTTAGAATAAAGTTCAACTCACTATTTTTGAATATTATGTAAGAAACTTTCTTACTTTAGCCAAATAACTAGATCTGTAATAAGAGTTACTTAAAAGAAGCTTATTGAGTCATCTGTTCAGATTCACAGTAGTTATTACTGGAAGACGTGTTCATAAACCAGAAATAACAAAATCTGTTGAAAATATCTTCGTAAATGAACCATTTTTTATTGCTAATTCTACTTCTGATATTTCTTTTATTCGGTGCCTAATTTGTTACATCTAGAAAGATGCGTTGTTTAAAATGATAGGGTAGGTGACGAAAATCCTAAAGTTTTCTTTGGGGTAAGATAAATAATAAATATCTGTCTATATTTCATGTATTCGTTTAGTTATAAAAACTGCTTTTATTAAATATAATTTTTAAAGGAGTACGTATTTTTTTCTTTCTGAAAAAATTTACCTTTATTATAAGAGAAGTTTTTTCAGACACGTAAAAAAAGATCTCGGGTGTATAACTCAGTTGGTTAGAGTGATGGACTTTTAATCCGAAGGTCTTGGGTTCAAGT
>BIS01
GCAAGGTTTTTAGCTGACCCGTACTAATCCCCAACATGAGTATCCTCTTAGTTATTTATAGCGTAGTCGTTTTAATGGTACACGCCCAACCAACCAATACTTATCGTTTAATAATTCAACAGGCCTTAGAATAAAGTTCAACTCACTATTTTTGAATATTATGTAAGAAAGTTTCTTACTTTAGCCAAAGAACTAGATCTGTAATAAGAGTTACTTAAAAGAAGCTTATTGAGTCATCTGTTCAGATTCACAGTAGTTATTACTGGAAGACGTGTTCATAAACCAGAAATAACAAAATCTGTTGAAAATATCTTCGTAAATGAACCATTTTTTATTGCTAATTTCACTTCTGATATTTCTTTTATTGGGTGCCTAATTTGTTACATCTAGAAAGATGCGTTGTTTAAAATGATAGGGTAGTTGACGAAAATCCTAAAGTTTTCTTTGGGGTAAGATAAATAATAAATATCTGTCTATATTTCATGTATTCGTTTAGTTATAAAAACTGCTTTTATTAAATAGAATTTTTAAAGGAGTACGTATTTTTTTCTTTCTGAAAAAATTTACCTTTATTATAAGAGAAGTTTTTTCAGACACGTAAAAAAAGATCTCGGGTGTATAACTCAGTTGGTTAGAGTGATGGACTTTTAATCCGAAGGTCTTGGGTTCAAGT
>BIS02
GCAAGGTTTTTAGCTGACCCGTACTAATCCCCAACATGAGTATCCTCTTAGTTATTTATAGCGTAGTCGTTTTAATGGTACACGCCCAACCAACCAATACTTATCGTTTAATAATTCAACAGGCCTTAGAATAAAGTTCAACTCACTATTTTTGAATATTATGTAAGAAAGTTTCTTACTTTAGCCAAAGAACTAGATCTGTAATAAGAGTTACTTAAAAGAAGCTTATTGAGTCATCTGTTCAGATTCACAGTAGTTATTACTGGAAGACGTGTTCATAAACCAGAAATAACAAAATCTGTTGAAAATATCTTCGTAAATGAACCATTTTTTATTGCTAATTTCACTTCTGATATTTCTTTTATTGGGTGCCTAATTTGTTACATCTAGAAAGATGCGTTGTTTAAAATGATAGGGTAGTTGACGAAAATCCTAAAGTTTTCTTTGGGGTAAGATAAATAATAAATATCTGTCTATATTTCATGTATTCGTTTAGTTATAAAAACTGCTTTTATTAAATAGAATTTTTAAAGGAGTACGTATTTTTTTCTTTCTGAAAAAATTTACCTTTATTATAAGAGAAGTTTTTTCAGACACGTAAAAAAAGATCTCGGGTGTATAACTCAGTTGGTTAGAGTGATGGACTTTTAATCCGAAGGTCTTGGGTTCAAGT
>BIS03
GCAAGGTTTTTAGCTGACCCGTACTAATCCCCAACATGAGTATCCTCTTAGTTATTTATAGCGTAGTCGTTTTAATGGTACACGCCCAACCAACCAATACTTATCGTTTAATAATTCAACAGGCCTTAGAATAAAGTTCAACTCACTATTTTTGAATATTATGTAAGAAAGTTTCTTACTTTAGCCAAAGAACTAGATCTGTAATAAGAGTTACTAAAAAGAAGCTTATTGAGTCATCTGTTCAGATTCACAGTAGTTATTACTGGAAGACGTGTTCATAAACCAGAAATAACAAAATCTGTTGAAAATATCTTCGTAAATGAACCATTTTTTATTGCTAATTTCACTTCTGATATTTCTTTTATTGGGTGCCTAATTTGTTACATCTAGAAAGATGCGTTGTTTAAAATGATAGGGTAGGTGACGAAAATCCTAAAGTTTTTTTTGGGGTAAGATAAATAATAAATATCTGTCTATATTTCATGTATTCGTTTAGTTATAAAAACTGCTTTTATTAAATAGAATTTTTAAAGGAGTACGTATTTTTTTCTTTCTGAAAAAATTTACCTTTATTATAAGAGAAGTTTTTTCAGACACGTAAAAAAAGATCTCGGGTGTATAACTCAGTTGGTTAGAGTGATGGACTTTTAATCCGAAGGTCTTGGGTTCAAGT
>BIS04
GCAAGGTTTTTAGCTGACCCGTACTAATCCCCAACATGAGTATCCTCTTAGTTATTTATAGCGTAGTCGTTTTAATGGTACACGCCCAACCAACCAATACTTATCGTTTAATAATTCAACAGGCCTTAGAATAAAGTTCAACTCACTATTTTTGAATATTATGTAAGAAAGTTTCTTACTTTAGCCAAAGAACTAGATCTGTAATAAGAGTTACTTAAAAGAAGCTTATTGAGTCATCTGTTCAGATTCACAGTAGTTATTACTGGAAGACGTGTTCATAAACCAGAAATAACAAAATCTGTTGAAAATATCTTCGTAAATGAACCATTTTTTATTGCTAATTTCACTTCTGATATTTCTTTTATTGGGTGCCTAATTTGTTACATCTAGAAAGATGCGTTGTTTAAAATGATAGGGTAGTTGACGAAAATCCTAAAGTTTTCTTTGGGGTAAGATAAATAATAAATATCTGTCTATATTTCATGTATTCGTTTAGTTATAAAAACTGCTTTTATTAAATAGAATTTTTAAAGGAGTACGTATTTTTTTCTTTCTGAAAAAATTTACCTTTATTATAAGAGAAGTTTTTTCAGACACGTAAAAAAAGATCTCGGGTGTATAACTCAGTTGGTTAGAGTGATGGACTTTTAATCCGAAGGTCTTGGGTTCAAGT
>BIS05
GCAAGGTTTTTAGCTGACCCGTACTAATCCCCAACATGAGTATCCTCTTAGTTATTTATAGCGTAGTCGTTTTAATGGTACACGCCCAACCAACCAATACTTATCGTTTAATAATTCAACAGGCCTTAGAATAAAGTTCAACTCACTATTTTTGAATATTATGTAAGAAAGTTTCTTACTTTAGCCAAAGAACTAGATCTGTAATAAGAGTTACTTAAAAGAAGCTTATTGAGTCATCTGTTCAGATTCACAGTAGTTATTACTGGAAGACGTGTTCATAAACCAGAAATAACAAAATCTGTTGAAAATATCTTCGTAAATGAACCATTTTTTATTGCTAATTTCACTTCTGATATTTCTTTTATTGGGTGCCTAATTTGTTACATCTAGAAAGATGCGTTGTTTAAAATGATAGGGTAGTTGACGAAAATCCTAAAGTTTTCTTTGGGGTAAGATAAATAATAAATATCTGTCTATATTTCATGTATTCGTTTAGTTATAAAAACTGCTTTTATTAAATAGAATTTTTAAAGGAGTACGTATTTTTTTCTTTCTGAAAAAATTTACCTTTATTATAAGAGAAGTTTTTTCAGACACGTAAAAAAAGATCTCGGGTGTATAACTCAGTTGGTTAGAGTGATGGACTTTTAATCCGAAGGTCTTGGGTTCAAGT
>BIS06
GCAAGGTTTTTAGCTGACCCGTACTAATCCCCAACATGAGTATCCTCTTAGTTATTTATAGCGTAGTCGTTTTAATGGTACACGCCCAACCAACCAATACTTATCGTTTAATAATTCAACAGGCCTTAGAATAAAGTTCAACTCACTATTTTTGAATATTATGTAAGAAAGTTTCTTACTTTAGCCAAAGAACTAGATCTGTAATAAGAGTTACTTAAAAGAAGCTTATTGAGTCATCTGTTCAGATTCACAGTAGTTATTACTGGAAGACGTGTTCATAAACCAGAAATAACAAAATCTGTTGAAAATATCTTCGTAAATGAACCATTTCTTATTGCTAATTCCACTTCTGATATTTCTTTTATTGGGTGCCTAATTTGTTACATCTAGAAAGATGCGTTGTTTAAAATGATAGGGTAGGTGACGAAAATCCTAAAGTTTTCTTTGGGGTAAGATAAATAATAAATATCTGTCTATATTTCATGTATTCGTTTAGTTATAAAAACTGCTTTTATTAAATAGAATTTTTAAAGGAGTACGTATTTTTTTCTTTCTGAAAAAATTTACCTTTATTATAAGAGAAGTTTTTTCAGACACGTAAAAAAAGATCTCGGGTGTATAACTCAGTTGGTTAGAGTGATGGACTTTTAATCCGAAGGTCTTGGGTTCAAGT
>BIS07
GCAAGGTTTTTAGCTGACCCGTACTAATCCCCAACATGAGTATCCTCTTAGTTATTTATAGCGTAGTCGTTTTAATGGTACACGCCCAACCAACCAATACTTATCGTTTAATAATTCAACAGGCCTTAGAATAAAGTTCAACTCACTATTTTTGAATATTATGTAAGAAAGTTTCTTACTTTAGCCAAAGAACTAGATCTGTAATAAGAGTTACTTAAAAGAAGCTTATTGAGTCATCTGTTCAGATTCACAGTAGTTATTACTGGAAGACGTGTTCATAAACCAGAAATAACAAAATCTGTTGAAAATATCTTCGTAAATGAACCATTTTTTATTGCTAATTTCACTTCTGATATTTCTTTTATTGGGTGCCTAATTTGTTACATCTAGAAAGATGCGTTGTTTAAAATGATAGGGTAGTTGACGAAAATCCTAAAGTTTTCTTTGGGGTAAGATAAATAATAAATATCTGTCTATATTTCATGTATTCGTTTAGTTATAAAAACTGCTTTTATTAAATAGAATTTTTAAAGGAGTACGTATTTTTTTCTTTCTGAAAAAATTTACCTTTATTATAAGAGAAGTTTTTTCAGACACGTAAAAAAAGATCTCGGGTGTATAACTCAGTTGGTTAGAGTGATGGACTTTTAATCCGAAGGTCTTGGGTTCAAGT
>BIS08
GCAAGGTTTTTAGCTGACCCGTACTAATCCCCAACATGAGTATCCTCTTAGTTATTTATAGCGTAGTCGTTTTAATGGTACACGCCCAACCAACCAATACTTATCGTTTAATAATTCAACAGGCCTTAGAATAAAGTTCAACTCACTATTTTTGAATATTATGTAAGAAAGTTTCTTACTTTAGCCAAAGAACTAGATCTGTAATAAGAGTTACTTAAAAGAAGCTTATTGAGTCATCTGTTCAGATTCACAGTAGTTATTACTGGAAGACGTGTTCATAAACCAGAAATAACAAAATCTGTTGAAAATATCTTCGTAAATGAACCATTTTTTATTGCTAATTTCACTTCTGATATTTCTTTTATTGGGTGCCTAATTTGTTACATCTAGAAAGATGCGTTGTTTAAAATGATAGGGTAGTTGACGAAAATCCTAAAGTTTTCTTTGGGGTAAGATAAATAATAAATATCTGTCTATATTTCATGTATTCGTTTAGTTATAAAAACTGCTTTTATTAAATAGAATTTTTAAAGGAGTACGTATTTTTTTCTTTCTGAAAAAATTTACCTTTATTATAAGAGAAGTTTTTTCAGACACGTAAAAAAAGATCTCGGGTGTATAACTCAGTTGGTTAGAGTGATGGACTTTTAATCCGAAGGTCTTGGGTTCAAGT
>BIS09
GCAAGGTTTTTAGCTGACCCGTACTAATCCCCAACATGAGTATCCTCTTAGTTATTTATAGCGTAGTCGTTTTAATGGTACACGCCCAACCAACCAATACTTATCGTTTAATAATTCAACAGGCCTTAGAATAAAGTTCAACTCACTATTTTTGAATATTATGTAAGAAAGTTTCTTACTTTAGCCAAAGAACTAGATCTGTAATAAGAGTTACTTAAAAGAAGCTTATTGAGTCATCTGTTCAGATTCACAGTAGTTATTACTGGAAGACGTGTTCATAAACCAGAAATAACAAAATCTGTTGAAAATATCTTCGTAAATGAACCATTTCTTATTGCTAATTCCACTTCTGATATTTCTTTTATTGGGTGCCTAATTTGTTACATCTAGAAAGATGCGTTGTTTAAAATGATAGGGTAGGTGACGAAAATCCTAAAGTTTTCTTTGGGGTAAGATAAATAATAAATATCTGTCTATATTTCATGTATTCGTTTAGTTATAAAAACTGCTTTTATTAAATAGAATTTTTAAAGGAGTACGTATTTTTTTCTTTCTGAAAAAATTTACCTTTATTATAAGAGAAGTTTTTTCAGACACGTAAAAAAAGATCTCGGGTGTATAACTCAGTTGGTTAGAGTGATGGACTTTTAATCCGAAGGTCTTGGGTTCAAGT
>BIS10
GCAAGGTTTTTAGCTGACCCGTACTAATCCCCAACATGAGTATCCTCTTAGTTATTTATAGCGTAGTCGTTTTAATGGTACACGCCCAACCAACCAATACTTATCGTTTAATAATTCAACAGGCCTTAGAATAAAGTTCAACTCACTATTTTTGAATATTATGTAAGAAAGTTTCTTACTTTAGCCAAAGAACTAGATCTGTAATAAGAGTTACTTAAAAGAAGCTTATTGAGTCATCTGTTCAGATTCACAGTAGTTATTACTGGAAGACGTGTTCATAAACCAGAAATAACAAAATCTGTTGAAAATATCTTCGTAAATGAACCATTTTTTATTGCTAATTTCACTTCTGATATTTCTTTTATTGGGTGCCTAATTTGTTACATCTAGAAAGATGCGTTGTTTAAAATGATAGGGTAGTTGACGAAAATCCTAAAGTTTTCTTTGGGGTAAGATAAATAATAAATATCTGTCTATATTTCATGTATTCGTTTAGTTATAAAAACTGCTTTTATTAAATAGAATTTTTAAAGGAGTACGTATTTTTTTCTTTCTGAAAAAATTTACCTTTATTATAAGAGAAGTTTTTTCAGACACGTAAAAAAAGATCTCGGGTGTATAACTCAGTTGGTTAGAGTGATGGACTTTTAATCCGAAGGTCTTGGGTTCAAGT
>BIS11
GCAAGGTTTTTAGCTGACCCGTACTAATCCCCAACATGAGTATCCTCTTAGTTATTTATAGCGTAGTCGTTTTAATGGTACACGCCCAACCAACCAATACTTATCGTTTAATAATTCAACAGGCCTTAGAATAAAGTTCAACTCACTATTTTTGAATATTATGTAAGAAAGTTTCTTACTTTAGCCAAAGAACTAGATCTGTAATAAGAGTTACTTAAAAGAAGCTTATTGAGTCATCTGTTCAGATTCACAGTAGTTATTACTGGAAGACGTGTTCATAAACCAGAAATAACAAAATCTGTTGAAAATATCTTCGTAAATGAACCATTTTTTATTGCTAATTTCACTTCTGATATTTCTTTTATTGGGTGCCTAATTTGTTACATCTAGAAAGATGCGTTGTTTAAAATGATAGGGTAGTTGACGAAAATCCTAAAGTTTTCTTTGGGGTAAGATAAATAATAAATATCTGTCTATATTTCATGTATTCGTTTAGTTATAAAAACTGCTTTTATTAAATAGAATTTTTAAAGGAGTACGTATTTTTTTCTTTCTGAAAAAATTTACCTTTATTATAAGAGAAGTTTTTTCAGACACGTAAAAAAAGATCTCGGGTGTATAACTCAGTTGGTTAGAGTGATGGACTTTTAATCCGAAGGTCTTGGGTTCAAGT
>BIS12
GCAAGGTTTTTAGCTGACCCGTACTAATCCCCAACATGAGTATCCTCTTAGTTATTTATAGCGTAGTCGTTTTAATGGTACACGCCCAACCAACCAATACTTATCGTTTAATAATTCAACAGGCCTTAGAATAAAGTTCAACTCACTATTTTTGAATATTATGTAAGAAAGTTTCTTACTTTAGCCAAAGAACTAGATCTGTAATAAGAGTTACTTAAAAGAAGCTTATTGAGTCATCTGTTCAGATTCACAGTAGTTATTACTGGAAGACGTGTTCATAAACCAGAAATAACAAAATCTGTTGAAAATATCTTCGTAAATGAACCATTTTTTATTGCTAATTTCACTTCTGATATTTCTTTTATTGGGTGCCTAATTTGTTACATCTAGAAAGATGCGTTGTTTAAAATGATAGGGTAGTTGACGAAAATCCTAAAGTTTTCTTTGGGGTAAGATAAATAATAAATATCTGTCTATATTTCATGTATTCGTTTAGTTATAAAAACTGCTTTTATTAAATAGAATTTTTAAAGGAGTACGTATTTTTTTCTTTCTGAAAAAATTTACCTTTATTATAAGAGAAGTTTTTTCAGACACGTAAAAAAAGATCTCGGGTGTATAACTCAGTTGGTTAGAGTGATGGACTTTTAATCCGAAGGTCTTGGGTTCAAGT
>BIS13
GCAAGGTTTTTAGCTGACCCGTACTAATCCCCAACATGAGTATCCTCTTAGTTATTTATAGCGTAGTCGTTTTAATGGTACACGCCCAACCAACCAATACTTATCGTTTAATAATTCAACAGGCCTTAGAATAAAGTTCAACTCACTATTTTTGAATATTATGTAAGAAAGTTTCTTACTTTAGCCAAAGAACTAGATCTGTAATAAGAGTTACTTAAAAGAAGCTTATTGAGTCATCTGTTCAGATTCACAGTAGTTATTACTGGAAGACGTGTTCATAAACCAGAAATAACAAAATCTGTTGAAAATATCTTCGTAAATGAACCATTTTTTATTGCTAATTTCACTTCTGATATTTCTTTTATTGGGTGCCTAATTTGTTACATCTAGAAAGATGCGTTGTTTAAAATGATAGGGTAGTTGACGAAAATCCTAAAGTTTTCTTTGGGGTAAGATAAATAATAAATATCTGTCTATATTTCATGTATTCGTTTAGTTATAAAAACTGCTTTTATTAAATAGAATTTTTAAAGGAGTACGTATTTTTTTCTTTCTGAAAAAATTTACCTTTATTATAAGAGAAGTTTTTTCAGACACGTAAAAAAAGATCTCGGGTGTATAACTCAGTTGGTTAGAGTGATGGACTTTTAATCCGAAGGTCTTGGGTTCAAGT
>BIS14
GCAAGGTTTTTAGCTGACCCGTACTAATCCCCAACATGAGTATCCTCTTAGTTATTTATAGCGTAGTCGTTTTAATGGTACACGCCCAACCAACCAATACTTATCGTTTAATAATTCAACAGGCCTTAGAATAAAGTTCAACTCACTATTTTTGAATATTATGTAAGAAAGTTTCTTACTTTAGCCAAAGAACTAGATCTGTAATAAGAGTTACTTAAAAGAAGCTTATTGAGTCATCTGTTCAGATTCACAGTAGTTATTACTGGAAGACGTGTTCATAAACCAGAAATAACAAAATCTGTTGAAAATATCTTCGTAAATGAACCATTTTTTATTGCTAATTTCACTTCTGATATTTCTTTTATTGGGTGCCTAATTTGTTACATCTAGAAAGATGCGTTGTTTAAAATGATAGGGTAGTTGACGAAAATCCTAAAGTTTTCTTTGGGGTAAGATAAATAATAAATATCTGTCTATATTTCATGTATTCGTTTAGTTATAAAAACTGCTTTTATTAAATAGAATTTTTAAAGGAGTACGTATTTTTTTCTTTCTGAAAAAATTTACCTTTATTATAAGAGAAGTTTTTTCAGACACGTAAAAAAAGATCTCGGGTGTATAACTCAGTTGGTTAGAGTGATGGACTTTTAATCCGAAGGTCTTGGGTTCAAGT
>BIS16
GCAAGGTTTTTAGCTGACCCGTACTAATCCCCAACATGAGTATCCTCTTAGTTATTTATAGCGTAGTCGTTTTAATGGTACACGCCCAACCAACCAATACTTATCGTTTAATAATTCAACAGGCCTTAGAATAAAGTTCAACTCACTATTTTTGAATATTATGTAAGAAAGTTTCTTACTTTAGCCAAAGAACTAGATCTGTAATAAGAGTTACTTAAAAGAAGCTTATTGAGTCATCTGTTCAGATTCACAGTAGTTATTACTGGAAGACGTGTTCATAAACCAGAAATAACAAAATCTGTTGAAAATATCTTCGTAAATGAACCATTTTTTATTGCTAATTTCACTTCTGATATTTCTTTTATTGGGTGCCTAATTTGTTACATCTAGAAAGATGCGTTGTTTAAAATGATAGGGTAGTTGACGAAAATCCTAAAGTTTTCTTTGGGGTAAGATAAATAATAAATATCTGTCTATATTTCATGTATTCGTTTAGTTATAAAAACTGCTTTTATTAAATAGAATTTTTAAAGGAGTACGTATTTTTTTCTTTCTGAAAAAATTTACCTTTATTATAAGAGAAGTTTTTTCAGACACGTAAAAAAAGATCTCGGGTGTATAACTCAGTTGGTTAGAGTGATGGACTTTTAATCCGAAGGTCTTGGGTTCAAGT
>BIS17
GCAAGGTTTTTAGCTGACCCGTACTAATCCCCAACATGAGTATCCTCTTAGTTATTTATAGCGTAGTCGTTTTAATGGTACACGCCCAACCAACCAATACTTATCGTTTAATAATTCAACAGGCCTTAGAATAAAGTTCAACTCACTATTTTTGAATATTATGTAAGAAAGTTTCTTACTTTAGCCAAAGAACTAGATCTGTAATAAGAGTTACTTAAAAGAAGCTTATTGAGTCATCTGTTCAGATTCACAGTAGTTATTACTGGAAGACGTGTTCATAAACCAGAAATAACAAAATCTGTTGAAAATATCTTCGTAAATGAACCATTTTTTATTGCTAATTCCACTTCTGATATTTCTTTTATTGGGTGCCTAATTTGTTACATCTAGAAAGATGCGTTGTTTAAAATGATAGGGTAGGTGACGAAAATCCTAAAGTTTTCTTTGGGGTAAGATAAATAATAAATATCTGTCTATATTTCATGTATTCGTTTAGTTATAAAAACTGCTTTTATTAAATAGAATTTTTAAAGGAGTACGTATTTTTTTCTTTCTGAAAAAATTTACCTTTATTATAAGAGAAGTTTTTTCAGACACGTAAAAAAAGATCTCGGGTGTATAACTCAGTTGGTTAGAGTGATGGACTTTTAATCCGAAGGTCTTGGGTTCAAGT
>BIS18
GCAAGGTTTTTAGCTGACCCGTACTAATCCCCAACATGAGTATCCTCTTAGTTATTTATAGCGTAGTCGTTTTAATGGTACACGCCCAACCAACCAATACTTATCGTTTAATAATTCAACAGGCCTTAGAATAAAGTTCAACTCACTATTTTTGAATATTATGTAAGAAAGTTTCTTACTTTAGCCAAAGAACTAGATCTGTAATAAGAGTTACTTAAAAGAAGCTTATTGAGTCATCTGTTCAGATTCACAGTAGTTATTACTGGAAGACGTGTTCATAAACCAGAAATAACAAAATCTGTTGAAAATATCTTCGTAAATGAACCATTTTTTATTGCTAATTCCACTTCTGATATTTCTTTTATTGGGTGCCTAATTTGTTACATCTAGAAAGATGCGTTGTTTAAAATGATAGGGTAGGTGACGAAAATCCTAAAGTTTTCTTTGGGGTAAGATAAATAATAAATATCTGTCTATATTTCATGTATTCGTTTAGTTATAAAAACTGCTTTTATTAAATAGAATTTTTAAAGGAGTACGTATTTTTTTCTTTCTGAAAAAATTTACCTTTATTATAAGAGAAGTTTTTTCAGACACGTAAAAAAAGATCTCGGGTGTATAACTCAGTTGGTTAGAGTGATGGACTTTTAATCCGAAGGTCTTGGGTTCAAGT
>BIS19
GCAAGGTTTTTAGCTGACCCGTACTAATCCCCAACATGAGTATCCTCTTAGTTATTTATAGCGTAGTCGTTTTAATGGTACACGCCCAACCAACCAATACTTATCGTTTAATAATTCAACAGGCCTTAGAATAAAGTTCAACTCACTATTTTTGAATATTATGTAAGAAAGTTTCTTACTTTAGCCAAAGAACTAGATCTGTAATAAGAGTTACTTAAAAGAAGCTTATTGAGTCATCTGTTCAGATTCACAGTAGTTATTACTGGAAGACGTGTTCATAAACCAGAAATAACAAAATCTGTTGAAAATATCTTCGTAAATGAACCATTTTTTATTGCTAATTCCACTTCTGATATTTCTTTTATTGGGTGCCTAATTTGTTACATCTAGAAAGATGCGTTGTTTAAAATGATAGGGTAGGTGACGAAAATCCTAAAGTTTTCTTTGGGGTAAGATAAATAATAAATATCTGTCTATATTTCATGTATTCGTTTAGTTATAAAAACTGCTTTTATTAAATAGAATTTTTAAAGGAGTACGTATTTTTTTCTTTCTGAAAAAATTTACCTTTATTATAAGAGAAGTTTTTTCAGACACGTAAAAAAAGATCTCGGGTGTATAACTCAGTTGGTTAGAGTGATGGACTTTTAATCCGAAGGTCTTGGGTTCAAGT
>BIS20
GCAAGGTTTTTAGCTGACCCGTACTAATCCCCAACATGAGTATCCTCTTAGTTATTTATAGCGTAGTCGTTTTAATGGTACACGCCCAACCAACCAATACTTATCGTTTAATAATTCAACAGGCCTTAGAATAAAGTTCAACTCACTATTTTTGAATATTATGTAAGAAAGTTTCTTACTTTAGCCAAAGAACTAGATCTGTAATAAGAGTTACTTAAAAGAAGCTTATTGAGTCATCTGTTCAGATTCACAGTAGTTATTACTGGAAGACGTGTTCATAAACCAGAAATAACAAAATCTGTTGAAAATATCTTCGTAAATGAACCATTTTTTATTGCTAATTCCACTTCTGATATTTCTTTTATTGGGTGCCTAATTTGTTACATCTAGAAAGATGCGTTGTTTAAAATGATAGGGTAGGTGACGAAAATCCTAAAGTTTTCTTTGGGGTAAGATAAATAATAAATATCTGTCTATATTTCATGTATTCGTTTAGTTATAAAAACTGCTTTTATTAAATAGAATTTTTAAAGGAGTACGTATTTTTTTCTTTCTGAAAAAATTTACCTTTATTATAAGAGAAGTTTTTTCAGACACGTAAAAAAAGATCTCGGGTGTATAACTCAGTTGGTTAGAGTGATGGACTTTTAATCCGAAGGTCTTGGGTTCAAGT
>BIS21
GCAAGGTTTTTAGCTGACCCGTACTAATCCCCAACATGAGTATCCTCTTAGTTATTTATAGCGTAGTCGTTTTAATGGTACACGCCCAACCAACCAATACTTATCGTTTAATAATTCAACAGGCCTTAGAATAAAGTTCAACTCACTATTTTTGAATATTATGTAAGAAAGTTTCTTACTTTAGCCAAAGAACTAGATCTGTAATAAGAGTTACTTAAAAGAAGCTTATTGAGTCATCTGTTCAGATTCACAGTAGTTATTACTGGAAGACGTGTTCATAAACCAGAAATAACAAAATCTGTTGAAAATATCTTCGTAAATGAACCATTTTTTATTGCTAATTCCACTTCTGATATTTCTTTTATTGGGTGCCTAATTTGTTACATCTAGAAAGATGCGTTGTTTAAAATGATAGGGTAGGTGACGAAAATCCTAAAGTTTTCTTTGGGGTAAGATAAATAATAAATATCTGTCTATATTTCATGTATTCGTTTAGTTATAAAAACTGCTTTTATTAAATAGAATTTTTAAAGGAGTACGTATTTTTTTCTTTCTGAAAAAATTTACCTTTATTATAAGAGAAGTTTTTTCAGACACGTAAAAAAAGATCTCGGGTGTATAACTCAGTTGGTTAGAGTGATGGACTTTTAATCCGAAGGTCTTGGGTTCAAGT
>BIS22
GCAAGGTTTTTAGCTGACCCGTACTAATCCCCAACACGAGTATCCTCTTAGTTATTTATAGCGTAGTCGTTTTAATGGTACACGCCCAACCAACCAATACTTATCGTTTAATAATTCAACAGGCCTTAGAATAAAGTTCAACTCACTATTTTTGAATATTATGTAAGAAAGTTTCTTACTTTAGCCAAAGAACTAGATCTGTAATAAGAGTTACTTAAAAGAAGCTTATTGAGTCATCTGTTCAGATTCACAGTAGTTATTACTGGAAGACGTGTTCATAAACCAGAAATAACAAAATCTGTTGAAAATATCTTCGTAAATGAACCATTTTTTATTGCTAATTCCACTTCTGATATTTCTTTTATTGGGTGCCTAATTTGTTACATCTAGAAAGATGCGTTGTTTAAAATGATAGGGTAGGTGACGAAAATCCTAAAGTTTTCTTTGGGGTAAGATAAATAATAAATATCTGTCTATATTTCATGTATTCGTTTAGTTATAAAAACTGCTTTTATTAAATAGAATTTTTAAAGGAGTACGTATTTTTTTCTTTCTGAAAAAATTTACCTTTATTATAAGAGAAGTTTTTTCAGACACGTAAAAAAAGATCTCGGGTGTATAACTCAGTTGGTTAGAGTGATGGACTTTTAATCCGAAGGTCTTGGGTTCAAGT
>BIS23
GCAAGGTTTTTAGCTGACCCGTACTAATCCCCAACATGAGTATCCTCTTAGTTATTTATAGCGTAGTCGTTTTAATGGTACACGCCCAACCAACCAATACTTATCGTTTAATAATTCAACAGGCCTTAGAATAAAGTTCAACTCACTATTTTTGAATATTATGTAAGAAAGTTTCTTACTTTAGCCAAAGAACTAGATCTGTAATAAGAGTTACTTAAAAGAAGCTTATTGAGTCATCTGTTCAGATTCACAGTAGTTATTACTGGAAGACGTGTTCATAAACCAGAAATAACAAAATCTGTTGAAAATATCTTCGTAAATGAACCATTTTTTATTGCTAATTCCACTTCTGATATTTCTTTTATTGGGTGCCTAATTTGTTACATCTAGAAAGATGCGTTGTTTAAAATGATAGGGTAGGTGACGAAAATCCTAAAGTTTTCTTTGGGGTAAGATAAATAATAAATATCTGTCTATATTTCATGTATTCGTTTAGTTATAAAAACTGCTTTTATTAAATAGAATTTTTAAAGGAGTACGTATTTTTTTCTTTCTGAAAAAATTTACCTTTATTATAAGAGAAGTTTTTTCAGACACGTAAAAAAAGATCTCGGGTGTATAACTCAGTTGGTTAGAGTGATGGACTTTTAATCCGAAGGTCTTGGGTTCAAGT
>BIS24
GCAAGGTTTTTAGCTGACCCGTACTAATCCCCAACATGAGTATCCTCTTAGTTATTTATAGCGTAGTCGTTTTAATGGTACACGCCCAACCAACCAATACTTATCGTTTAATAATTCAACAGGCCTTAGAATAAAGTTCAACTCACTATTTTTGAATATTATGTAAGAAAGTTTCTTACTTTAGCCAAAGAACTAGATCTGTAATAAGAGTTACTTAAAAGAAGCTTATTGAGTCATCTGTTCAGATTCACAGTAGTTATTACTGGAAGACGTGTTCATAAACCAGAAATAACAAAATCTGTTGAAAATATCTTCGTAAATGAACCATTTTTTATTGCTAATTCCACTTCTGATATTTCTTTTATTGGGTGCCTAATTTGTTACATCTAGAAAGATGCGTTGTTTAAAATGATAGGGTAGGTGACGAAAATCCTAAAGTTTTCTTTGGGGTAAGATAAATAATAAATATCTGTCTATATTTCATGTATTCGTTTAGTTATAAAAACTGCTTTTATTAAATAGAATTTTTAAAGGAGTACGTATTTTTTTCTTTCTGAAAAAATTTACCTTTATTATAAGAGAAGTTTTTTCAGACACGTAAAAAAAGATCTCGGGTGTATAACTCAGTTGGTTAGAGTGATGGACTTTTAATCCGAAGGTCTTGGGTTCAAGT
>BIS25
GCAAGGTTTTTAGCTGACCCGTACTAATCCCCAACATGAGTATCCTCTTAGTTATTTATAGCGTAGTCGTTTTAATGGTACACGCCCAACCAACCAATACTTATCGTTTAATAATTCAACAGGCCTTAGAATAAAGTTCAACTCACTATTTTTGAATATTATGTAAGAAAGTTTCTTACTTTAGCCAAAGAACTAGATCTGTAATAAGAGTTACTTAAAAGAAGCTTATTGAGTCATCTGTTCAGATTCACAGTAGTTATTACTGGAAGACGTGTTCATAAACCAGAAATAACAAAATCTGTTGAAAATATCTTCGTAAATGAACCATTTTTTATTGCTAATTCCACTTCTGATATTTCTTTTATTGGGTGCCTAATTTGTTACATCTAGAAAGATGCGTTGTTTAAAATGATAGGGTAGGTGACGAAAATCCTAAAGTTTTCTTTGGGGTAAGATAAATAATAAATATCTGTCTATATTTCATGTATTCGTTTAGTTATAAAAACTGCTTTTATTAAATAGAATTTTTAAAGGAGTACGTATTTTTTTCTTTCTGAAAAAATTTACCTTTATTATAAGAGAAGTTTTTTCAGACACGTAAAAAAAGATCTCGGGTGTATAACTCAGTTGGTTAGAGTGATGGACTTTTAATCCGAAGGTCTTGGGTTCAAGT
>BIS26
GCAAGGTTTTTAGCTGACCCGTACTAATCCCCAACATGAGTATCCTCTTAGTTATTTATAGCGTAGTCGTTTTAATGGTACACGCCCAACCAACCAATACTTATCGTTTAATAATTCAACAGGCCTTAGAATAAAGTTCAACTCACTATTTTTGAATATTATGTAAGAAAGTTTCTTACTTTAGCCAAAGAACTAGATCTGTAATAAGAGTTACTTAAAAGAAGCTTATTGAGTCATCTGTTCAGATTCACAGTAGTTATTACTGGAAGACGTGTTCATAAACCAGAAATAACAAAATCTGTTGAAAATATCTTCGTAAATGAACCATTTTTTATTGCTAATTCCACTTCTGATATTTCTTTTATTGGGTGCCTAATTTGTTACATCTAGAAAGATGCGTTGTTTAAAATGATAGGGTAGGTGACGAAAATCCTAAAGTTTTCTTTGGGGTAAGATAAATAATAAATATCTGTCTATATTTCATGTATTCGTTTAGTTATAAAAACTGCTTTTATTAAATAGAATTTTTAAAGGAGTACGTATTTTTTTCTTTCTGAAAAAATTTACCTTTATTATAAGAGAAGTTTTTTCAGACACGTAAAAAAAGATCTCGGGTGTATAACTCAGTTGGTTAGAGTGATGGACTTTTAATCCGAAGGTCTTGGGTTCAAGT
>BIS27
GCAAGGTTTTTAGCTGACCCGTACTAATCCCCAACATGAGTATCCTCTTAGTTATTTATAGCGTAGTCGTTTTAATGGTACACGCCCAACCAACCAATACTTATCGTTTAATAATTCAACAGGCCTTAGAATAAAGTTCAACTCACTATTTTTGAATATTATGTAAGAAAGTTTCTTACTTTAGCCAAAGAACTAGATCTGTAATAAGAGTTACTTAAAAGAAGCTTATTGAGTCATCTGTTCAGATTCACAGTAGTTATTACTGGAAGACGTGTTCATAAACCAGAAATAACAAAATCTGTTGAAAATATCTTCGTAAATGAACCATTTTTTATTGCTAATTCCACTTCTGATATTTCTTTTATTGGGTGCCTAATTTGTTACATCTAGAAAGATGCGTTGTTTAAAATGATAGGGTAGGTGACGAAAATCCTAAAGTTTTCTTTGGGGTAAGATAAATAATAAATATCTGTCTATATTTCATGTATTCGTTTAGTTATAAAAACTGCTTTTATTAAATAGAATTTTTAAAGGAGTACGTATTTTTTTCTTTCTGAAAAAATTTACCTTTATTATAAGAGAAGTTTTTTCAGACACGTAAAAAAAGATCTCGGGTGTATAACTCAGTTGGTTAGAGTGATGGACTTTTAATCCGAAGGTCTTGGGTTCAAGT
>BIS28
GCAAGGTTTTTAGCTGACCCGTACTAATCCCCAACATGAGTATCCTCTTAGTTATTTATAGCGTAGTCGTTTTAATGGTACACGCCCAACCAACCAATACTTATCGTTTAATAATTCAACAGGCCTTAGAATAAAGTTCAACTCACTATTTTTGAATATTATGTAAGAAAGTTTCTTACTTTAGCCAAAGAACTAGATCTGTAATAAGAGTTACTTAAAAGAAGCTTATTGAGTCATCTGTTCAGATTCACAGTAGTTATTACTGGAAGACGTGTTCATAAACCAGAAATAACAAAATCTGTTGAAAATATCTTCGTAAATGAACCATTTTTTATTGCTAATTCCACTTCTGATATTTCTTTTATTGGGTGCCTAATTTGTTACATCTAGAAAGATGCGTTGTTTAAAATGATAGGGTAGGTGACGAAAATCCTAAAGTTTTCTTTGGGGTAAGATAAATAATAAATATCTGTCTATATTTCATGTATTCGTTTAGTTATAAAAACTGCTTTTATTAAATAGAATTTTTAAAGGAGTACGTATTTTTTTCTTTCTGAAAAAATTTACCTTTATTATAAGAGAAGTTTTTTCAGACACGTAAAAAAAGATCTCGGGTGTATAACTCAGTTGGTTAGAGTGATGGACTTTTAATCCGAAGGTCTTGGGTTCAAGT
>BIS29
GCAAGGTTTTTAGCTGACCCGTACTAATCCCCAACATGAGTATCCTCTTAGTTATTTATAGCGTAGTCGTTTTAATGGTACACGCCCAACCAACCAATACTTATCGTTTAATAATTCAACAGGCCTTAGAATAAAGTTCAACTCACTATTTTTGAATATTATGTAAGAAAGTTTCTTACTTTAGCCAAAGAACTAGATCTGTAATAAGAGTTACTTAAAAGAAGCTTATTGAGTCATCTGTTCAGATTCACAGTAGTTATTACTGGAAGACGTGTTCATAAACCAGAAATAACAAAATCTGTTGAAAATATCTTCGTAAATGAACCATTTTTTATTGCTAATTCCACTTCTGATATTTCTTTTATTGGGTGCCTAATTTGTTACATCTAGAAAGATGCGTTGTTTAAAATGATAGGGTAGGTGACGAAAATCCTAAAGTTTTCTTTGGGGTAAGATAAATAATAAATATCTGTCTATATTTCATGTATTCGTTTAGTTATAAAAACTGCTTTTATTAAATAGAATTTTTAAAGGAGTACGTATTTTTTTCTTTCTGAAAAAATTTACCTTTATTATAAGAGAAGTTTTTTCAGACACGTAAAAAAAGATCTCGGGTGTATAACTCAGTTGGTTAGAGTGATGGACTTTTAATCCGAAGGTCTTGGGTTCAAGT
>BIS30
GCAAGGTTTTTAGCTGACCCGTACTAATCCCCAACATGAGTATCCTCTTAGTTATTTATAGCGTAGTCGTTTTAATGGTACACGCCCAACCAACCAATACTTATCGTTTAATAATTCAACAGGCCTTAGAATAAAGTTCAACTCACTATTTTTGAATATTATGTAAGAAAGTTTCTTACTTTAGCCAAAGAACTAGATCTGTAATAAGAGTTACTTAAAAGAAGCTTATTGAGTCATCTGTTCAGATTCACAGTAGTTATTACTGGAAGACGTGTTCATAAACCAGAAATAACAAAATCTGTTGAAAATATCTTCGTAAATGAACCATTTTTTATTGCTAATTCCACTTCTGATATTTCTTTTATTGGGTGCCTAATTTGTTACATCTAGAAAGATGCGTTGTTTAAAATGATAGGGTAGGTGACGAAAATCCTAAAGTTTTCTTTGGGGTAAGATAAATAATAAATATCTGTCTATATTTCATGTATTCGTTTAGTTATAAAAACTGCTTTTATTAAATAGAATTTTTAAAGGAGTACGTATTTTTTTCTTTCTGAAAAAATTTACCTTTATTATAAGAGAAGTTTTTTCAGACACGTAAAAAAAGATCTCGGGTGTATAACTCAGTTGGTTAGAGTGATGGACTTTTAATCCGAAGGTCTTGGGTTCAAGT
>BIS31
GCAAGGTTTTTAGCTGACCCGTACTAATCCCCAACATGAGTATCCTCTTAGTTATTTATAGCGTAGTCGTTTTAATGGTACACGCCCAACCAACCAATACTTATCGTTTAATAATTCAACAGGCCTTAGAATAAAGTTCAACTCACTATTTTTGAATATTATGTAAGAAAGTTTCTTACTTTAGCCAAAGAACTAGATCTGTAATAAGAGTTACTTAAAAGAAGCTTATTGAGTCATCTGTTCAGATTCACAGTAGTTATTACTGGAAGACGTGTTCATAAACCAGAAATAACAAAATCTGTTGAAAATATCTTCGTAAATGAACCATTTTTTATTGCTAATTCCACTTCTGATATTTCTTTTATTGGGTGCCTAATTTGTTACATCTAGAAAGATGCGTTGTTTAAAATGATAGGGTAGGTGACGAAAATCCTAAAGTTTTCTTTGGGGTAAGATAAATAATAAATATCTGTCTATATTTCATGTATTCGTTTAGTTATAAAAACTGCTTTTATTAAATAGAATTTTTAAAGGAGTACGTATTTTTTTCTTTCTGAAAAAATTTACCTTTATTATAAGAGAAGTTTTTTCAGACACGTAAAAAAAGATCTCGGGTGTATAACTCAGTTGGTTAGAGTGATGGACTTTTAATCCGAAGGTCTTGGGTTCAAGT
>BIS32
GCAAGGTTTTTAGCTGACCCGTACTAATCCCCAACATGAGTATCCTCTTAGTTATTTATAGCGTAGTCGTTTTAATGGTACACGCCCAACCAACCAATACTTATCGTTTAATAATTCAACAGGCCTTAGAATAAAGTTCAACTCACTATTTTTGAATATTATGTAAGAAAGTTTCTTACTTTAGCCAAAGAACTAGATCTGTAATAAGAGTTACTTAAAAGAAGCTTATTGAGTCATCTGTTCAGATTCACAGTAGTTATTACTGGAAGACGTGTTCATAAACCAGAAATAACAAAATCTGTTGAAAATATCTTCGTAAATGAACCATTTTTTATTGCTAATTCCACTTCTGATATTTCTTTTATTGGGTGCCTAATTTGTTACATCTAGAAAGATGCGTTGTTTAAAATGATAGGGTAGGTGACGAAAATCCTAAAGTTTTCTTTGGGGTAAGATAAATAATAAATATCTGTCTATATTTCATGTATTCGTTTAGTTATAAAAACTGCTTTTATTAAATAGAATTTTTAAAGGAGTACGTATTTTTTTCTTTCTGAAAAAATTTACCTTTATTATAAGAGAAGTTTTTTCAGACACGTAAAAAAAGATCTCGGGTGTATAACTCAGTTGGTTAGAGTGATGGACTTTTAATCCGAAGGTCTTGGGTTCAAGT
>BRI01
GCAAGGTTTTTAGCTGACCCGTACTAATCCCCAACATGAGTATCCTCTTAGTTATTTATAGCGTAGTCGTTTTAATGGTACACGCCCAACCAACCAATACTTATCGTTTAATAATTCAACAGGCCTTAGAATAAAGTTCAACTCACTATTTTTGAATATTATGTAAGAAAGTTTCTTACTTTAGCCAAAGAACTAGATCTGTAATAAGAGTTACTTAAAAGAAGCTTATTGAGTCATCTGTTCAGATTCACAGTAGTTATTACTGGAAGATGTGTTCATAAACCAGAAATAACAAAATCTGTTGAAAATATCTTCGTAAATGAACCATTTTTTATTGCTAATTCCACTTCTGATATTTCTTTTATTGGGTGCCTAATTTGTTACATCTAGAAAGATGCGTTGTTTAAAATGATAGGGTAGGTGACGAAAATCCTAAAGTTTTCTTTGGGGTAAGATAAATAATAAATATCTGTCTATATTTCATGTATTCGTTTAGTTATAAAAACTGCTTTTATTAAATAGAATTTTTAAAGGAGTACGTATTTTTTTCTTTCTGAAAAAATTTACCTTTATTATAAGAGAAGTTTTTTCAGACACGTAAAAAAAGATCTCGGGTGTATAACTCAGTTGGTTAGAGTGATGGACTTTTAATCCGAAGGTCTTGGGTTCAAGT
>BRI02
GCAAGGTTTTTAGCTGACCCGTACTAATCCCCAACATGAGTATCCTCTTAGTTATTTATAGCGTAGTCGTTTTAATGGTACACGCCCAACCAACCAATACTTATCGTTTAATAATTCAACAGGCCTTAGAATAAAGTTCAACTCACTATTTTTGAATATTATGTAAGAAAGTTTCTTACTTTAGCCAAAGAACTAGATCTGTAATAAGAGTTACTTAAAAGAAGCTTATTGAGTCATCTGTTCAGATTCACAGTAGTTATTACTGGAAGATGTGTTCATAAACCAGAAATAACAAAATCTGTTGAAAATATCTTCGTAAATGAACCATTTTTTATTGCTAATTCCACTTCTGATATTTCTTTTATTGGGTGCCTAATTTGTTACATCTAGAAAGATGCGTTGTTTAAAATGATAGGGTAGGTGACGAAAATCCTAAAGTTTTCTTTGGGGTAAGATAAATAATAAATATCTGTCTATATTTCATGTATTCGTTTAGTTATAAAAACTGCTTTTATTAAATAGAATTTTTAAAGGAGTACGTATTTTTTTCTTTCTGAAAAAATTTACCTTTATTATAAGAGAAGTTTTTTCAGACACGTAAAAAAAGATCTCGGGTGTATAACTCAGTTGGTTAGAGTGATGGACTTTTAATCCGAAGGTCTTGGGTTCAAGT
>BRI03
GCAAGGTTTTTAGCTGACCCGTACTAATCCCCAACATGAGTATCCTCTTAGTTATTTATAGCGTAGTCGTTTTAATGGTACACGCCCAACCAACCAATACTTATCGTTTAATAATTCAACAGGCCTTAGAATAAAGTTCAACTCACTATTTTTGAATATTATGTAAGAAACTTTCTTACTTTAGCCAAAGAACTAGATCTGTAATAAGAGTTACTTAAAAGAAGCTTATTGAGTCATCTGTTCAGATTCACAGTAGTTATTACTGGAAGACGTGTTCATAAACCAGAAATAACAAAATCTGTTGAAAATATCTTCGTAAATGAACCATTTTTTATTGCTAATACCACTTCTGATATTTCTTTTATTGGGTGCCTAATTTGTTACATCTAGAAAGATGCGTTGTTTAAAATGATAGGGTAGGTGACGAAAATCCTAAAGTTTTCTTTGGGGTAAGATAAATAATAAATATCTGTCTATATTTCATGTATTCGTTTAGTTATAAAAACTGCTTTTATTAAATAGAATTTTTAAAGGAGTACGTATTTTTTTCTTTCTGAAAAAATTTACCTTTATTATAAGAGAAGTTTTTTCAGACACGTAAAAAAAGATCTCGGGTGTATAACTCAGTTGGTTAGAGTGATGGACTTTTAATCCGAAGGTCTTGGGTTCAAGT
>BRI04
GCAAGGTTTTTAGCTGACCCGTACTAATCCCCAACATGAGTATCCTCTTAGTTATTTATAGCGTAGTCGTTTTAATGGTACACGCCCAACCAACCAATACTTATCGTTTAATAATTCAACAGGCCTTAGAATAAAGTTCAACTCACTATTTTTGAATATTATGTAAGAAAGTTTCTTACTTTAGCCAAAGAACTAGATCTGTAATAAGAGTTACTTAAAAGAAGCTTATTGAGTCATCTGTTCAGATTCACAGTAGTTATTACTGGAAGATGTGTTCATAAACCAGAAATAACAAAATCTGTTGAAAATATCTTCGTAAATGAACCATTTTTTATTGCTAATTCCACTTCTGATATTTCTTTTATTGGGTGCCTAATTTGTTACATCTAGAAAGATGCGTTGTTTAAAATGATAGGGTAGGTGACGAAAATCCTAAAGTTTTCTTTGGGGTAAGATAAATAATAAATATCTGTCTATATTTCATGTATTCGTTTAGTTATAAAAACTGCTTTTATTAAATAGAATTTTTAAAGGAGTACGTATTTTTTTCTTTCTGAAAAAATTTACCTTTATTATAAGAGAAGTTTTTTCAGACACGTAAAAAAAGATCTCGGGTGTATAACTCAGTTGGTTAGAGTGATGGACTTTTAATCCGAAGGTCTTGGGTTCAAGT
>BRI05
GCAAGGTTTTTAGCTGACCCGTACTAATCCCCAACATGAGTATCCTCTTAGTTATTTATAGCGTAGTCGTTTTAATGGTACACGCCCAACCAACCAATACTTATCGTTTAATAATTCAACAGGCCTTAGAATAAAGTTCAACTCACTATTTTTGAATATTATGTAAGAAAGTTTCTTACTTTAGCCAAAGAACTAGATCTGTAATAAGAGTTACTTAAAAGAAGCTTATTGAGTCATCTGTTCAGATTCACAGTAGTTATTACTGGAAGACGTGTTCATAAACCAGAAATAACAAAATCTGTTGAAAATATCTTCGTAAATGAACCATTTTTTATTGCTAATTACACTTCTGATATTTCTTTTATTGGGTGCCTAATTTGTTACATCTAGAAAGATGCGTTGTTTAAAATGATAGGGTAGGTGACGAAAATCCTAAAGTTTTCTTTGGGGTAAGATAAATAATAAATATCTGTCTATATTTCATGTATTCGTTTAGTTATAAAAATTGCTTTTATTAAATAGAATTTTTAAAGGAGTACGTATTTTTTTCTTTCTGAAAAAATTTACCTTTATTATAAGAGAAGTTTTTTCAGACACGTAAAAAAAGATCTCGGGTGTATAACTCAGTTGGTTAGAGTGATGGACTTTTAATCCGAAGGTCTTGGGTTCAAGT
>BRI06
GCAAGGTTTTTAGCTGACCCGTACTAATCCCCAACATGAGTATCCTCTTAGTTATTTATAGCGTAGTCGTTTTAATGGTACACGCCCAACCAACCAATACTTATCGTTTAATAATTCAACAGGCCTTAGAATAAAGTTCAACTCACTATTTTTGAATATTATGTAAGAAAGTTTCTTACTTTAGCCAAAGAACTAGATCTGTAATAAGAGTTACTTAAAAGAAGCTTATTGAGTCATCTGTTCAGATTCACAGTAGTTATTACTGGAAGATGTGTTCATAAACCAGAAATAACAAAATCTGTTGAAAATATCTTCGTAAATGAACCATTTTTTATTGCTAATTCCACTTCTGATATTTCTTTTATTGGGTGCCTAATTTGTTACATCTAGAAAGATGCGTTGTTTAAAATGATAGGGTAGGTGACGAAAATCCTAAAGTTTTCTTTGGGGTAAGATAAATAATAAATATCTGTCTATATTTCATGTATTCGTTTAGTTATAAAAACTGCTTTTATTAAATAGAATTTTTAAAGGAGTACGTATTTTTTTCTTTCTGAAAAAATTTACCTTTATTATAAGAGAAGTTTTTTCAGACACGTAAAAAAAGATCTCGGGTGTATAACTCAGTTGGTTAGAGTGATGGACTTTTAATCCGAAGGTCTTGGGTTCAAGT
>BRI07
GCAAGGTTTTTAGCTGACCCGTACTAATCCCCAACATGAGTATCCTCTTAGTTATTTATAGCGTAGTCGTTTTAATGGTACACGCCCAACCAACCAATACTTATCGTTTAATAATTCAACAGGCCTTAGAATAAAGTTCAACTCACTATTTTTGAATATTATGTAAGAAACTTTCTTACTTTAGCCAAAGAACTAGATCTGTAATAAGAGTTACTTAAAAGAAGCTTATTGAGTCATCTGTTCAGATTCACAGTAGTTATTACTGGAAGACGTGTTCATAAACCAGAAATAACAAAATCTGTTGAAAATATCTTCGTAAATGAACCATTTTTTATTGCTAATACCACTTCTGATATTTCTTTTATTGGGTGCCTAATTTGTTACATCTAGAAAGATGCGTTGTTTAAAATGATAGGGTAGGTGACGAAAATCCTAAAGTTTTCTTTGGGGTAAGATAAATAATAAATATCTGTCTATATTTCATGTATTCGTTTAGTTATAAAAACTGCTTTTATTAAATAGAATTTTTAAAGGAGTACGTATTTTTTTCTTTCTGAAAAAATTTACCTTTATTATAAGAGAAGTTTTTTCAGACACGTAAAAAAAGATCTCGGGTGTATAACTCAGTTGGTTAGAGTGATGGACTTTTAATCCGAAGGTCTTGGGTTCAAGT
>BRI08
GCAAGGTTTTTAGCTGACCCGTACTAATCCCCAACATGAGTATCCTCTTAGTTATTTATAGCGTAGTCGTTTTAATGGTACACGCCCAACCAACCAATACTTATCGTTTAATAATTCAACAGGCCTTAGAATAAAGTTCAACTCACTATTTTTGAATATTATGTAAGAAAGTTTCTTACTTTAGCCAAAGAACTAGATCTGTAATAAGAGTTACTTAAAAGAAGCTTATTGAGTCATCTGTTCAGATTCACAGTAGTTATTACTGGAAGATGTGTTCATAAACCAGAAATAACAAAATCTGTTGAAAATATCTTCGTAAATGAACCATTTTTTATTGCTAATTCCACTTCTGATATTTCTTTTATTGGGTGCCTAATTTGTTACATCTAGAAAGATGCGTTGTTTAAAATGATAGGGTAGGTGACGAAAATCCTAAAGTTTTCTTTGGGGTAAGATAAATAATAAATATCTGTCTATATTTCATGTATTCGTTTAGTTATAAAAACTGCTTTTATTAAATAGAATTTTTAAAGGAGTACGTATTTTTTTCTTTCTGAAAAAATTTACCTTTATTATAAGAGAAGTTTTTTCAGACACGTAAAAAAAGATCTCGGGTGTATAACTCAGTTGGTTAGAGTGATGGACTTTTAATCCGAAGGTCTTGGGTTCAAGT
>BRI09
GCAAGGTTTTTAGCTGACCCGTACTAATCCCCAACATGAGTATCCTCTTAGTTATTTATAGCGTAGTCGTTTTAATGGTACACGCCCAACCAACCAATACTTATCGTTTAATAATTCAACAGGCCTTAGAATAAAGTTCAACTCACTATTTTTGAATATTATGTAAGAAAGTTTCTTACTTTAGCCAAAGAACTAGATCTGTAATAAGAGTTACTTAAAAGAAGCTTATTGAGTCATCTGTTCAGATTCACAGTAGTTATTACTGGAAGATGTGTTCATAAACCAGAAATAACAAAATCTGTTGAAAATATCTTCGTAAATGAACCATTTTTTATTGCTAATTCCACTTCTGATATTTCTTTTATTGGGTGCCTAATTTGTTACATCTAGAAAGATGCGTTGTTTAAAATGATAGGGTAGGTGACGAAAATCCTAAAGTTTTCTTTGGGGTAAGATAAATAATAAATATCTGTCTATATTTCATGTATTCGTTTAGTTATAAAAACTGCTTTTATTAAATAGAATTTTTAAAGGAGTACGTATTTTTTTCTTTCTGAAAAAATTTACCTTTATTATAAGAGAAGTTTTTTCAGACACGTAAAAAAAGATCTCGGGTGTATAACTCAGTTGGTTAGAGTGATGGACTTTTAATCCGAAGGTCTTGGGTTCAAGT
>BRI10
GCAAGGTTTTTAGCTGACCCGTACTAATCCCCAACATGAGTATCCTCTTAGTTATTTATAGCGTAGTCGTTTTAATGGTACACGCCCAACCGACCAATACTTATCGTTTAATAATTCAACAGGCCTTAGAATAAAGTTCAACTCACTATTTTTGAATATTATGTAAGAAAGTTTCTTACTTTAGCCAAAGAACTAGATCTGTAATAAGAGTTACTTAAAAGAAGCTTATTGAGTCATCTGTTCAGATTCACAGTAGTTATTACTGGAAGACGTGTTCATAAACCAGAAATAACAAAATCTGTTGAAAATATCTTCGTAAATGAACCATTTTTTATTGCTAATTTCACTTCTGATATTTCTTTTATTGGGTGCCTAATTTGTTACATCTAGAAAGATGCGTTGTTTAAAATGATAGGGTAGGTGACGAAAATCCTAAAGTTTTCTTTGGGGTAAGATAAATAATAAATATCTGTCTATATTTCATGTATTCGTTTAGTTATAAAAACTGCTTTTATTAAATAGAATTTTTAAAGGAGTACGTATTTTTTTCTTTCTGAAAAAATTTACCTTTATTATAAGAGAAGTTTTTTCAGACACGTAAAAAAAGATCTCGGGTGTATAACTCAGTTGGTTAGAGTGATGGACTTTTAATCCGAAGGTCTTGGGTTCAAGT
>BRI11
GCAAGGTTTTTAGCTGACCCGTACTAATCCCCAACATGAGTATCCTCTTAGTTATTTATAGCGTAGTCGTTTTAATGGTACACGCCCAACCGACCAATACTTATCGTTTAATAATTCAACAGGCCTTAGAATAAAGTTCAACTCACTATTTTTGAATATTATGTAAGAAAGTTTCTTACTTTAGCCAAAGAACTAGATCTGTAATAAGAGTTACTTAAAAGAAGCTTATTGAGTCATCTGTTCAGATTCACAGTAGTTATTACTGGAAGACGTGTTCATAAACCAGAAATAACAAAATCTGTTGAAAATATCTTCGTAAATGAACCATTTTTTATTGCTAATTCCACTTCTGATATTTCTTTTATTGGGTGCCTAATTTGTTACATCTAGAAAGATGCGTTGTTTAAAATGATAGGGTAGGTGACGAAAATCCTAAAGTTTTCTTTGGGGTAAGATAAATAATAAATATCTGTCTATATTTCATGTATTCGTTTAGTTATAAAAACTGCTTTTATTAAATAGAATTTTTAAAGGAGTACGTATTTTTTTCTTTCTGAAAAAATTTACCTTTATTATAAGAGAAGTTTTTTCAGACACGTAAAAAAAGATCTCGGGTGTATAACTCAGTTGGTTAGAGTGATGGACTTTTAATCCGAAGGTCTTGGGTTCAAGT
>BRI12
GCAAGGTTTTTAGCTGACCCGTACTAATCCCCAACATGAGTATCCTCTTAGTTATTTATAGCGTAGTCGTTTTAATGGTACACGCCCAACCAACCAATACTTATCGTTTAATAATTCAACAGGCCTTAGAATAAAGTTCAACTCACTATTTTTGAATATTATGTAAGAAAGTTTCTTACTTTAGCCAAAGAACTAGATCTGTAATAAGAGTTACTTAAAAGAAGCTTATTGAGTCATCTGTTCAGATTCACAGTAGTTATTACTGGAAGATGTGTTCATAAACCAGAAATAACAAAATCTGTTGAAAATATCTTCGTAAATGAACCATTTTTTATTGCTAATTCCACTTCTGATATTTCTTTTATTGGGTGCCTAATTTGTTACATCTAGAAAGATGCGTTGTTTAAAATGATAGGGTAGGTGACGAAAATCCTAAAGTTTTCTTTGGGGTAAGATAAATAATAAATATCTGTCTATATTTCATGTATTCGTTTAGTTATAAAAACTGCTTTTATTAAATAGAATTTTTAAAGGAGTACGTATTTTTTTCTTTCTGAAAAAATTTACCTTTATTATAAGAGAAGTTTTTTCAGACACGTAAAAAAAGATCTCGGGTGTATAACTCAGTTGGTTAGAGTGATGGACTTTTAATCCGAAGGTCTTGGGTTCAAGT
>BRI13
GCAAGGTTTTTAGCTGACCCGTACTAATCCCCAACATGAGTATCCTCTTAGTTATTTATAGCGTAGTCGTTTTAATGGTACACGCCCAACCAACCAATACTTATCGTTTAATAATTCAACAGGCCTTAGAATAAAGTTCAACTCACTATTTTTGAATATTATGTAAGAAAGTTTCTTACTTTAGCCAAAGAACTAGATCTGTAATAAGAGTTACTTAAAAGAAGCTTATTGAGTCATCTGTTCAGATTCACAGTAGTTATTACTGGAAGACGTGTTCATAAACCAGAAATAACAAAATCTGTTGAAAATATCTTCGTAAATGAACCATTTTTTATTGCTAATTCCACTTCTGATATTTCTTTTATTGGGTGCCTAATTTGTTACATCTATAAAGATGCGTTGTTTAAAATGATAGGGTAGGTGACGAAAATCCTAAAGTTTTCTTTGGGGTAAGATAAATAATAAATATCTGTCTATATTTCATGTATTCGTTTAGTTATAAAAACTGCTTTTATTAAATAGAATTTTTAAAGGAGTACGTATTTTTTTCTTTCTGAAAAAATTTACCTTTATTATAAGAGAAGTTTTTTCAGACACGTAAAAAAAGATCTCGGGTGTATAACTCAGTTGGTTAGAGTGATGGACTTTTAATCCGAAGGTCTTGGGTTCAAGT
>BRI14
GCAAGGTTTTTAGCTGACCCGTACTAATCCCCAACATGAGTATCCTCTTAGTTATTTATAGCGTAGTCGTTTTAATGGTACACGCCCAACCAACCAATACTTATCGTTTAATAATTCAACAGGCCTTAGAATAAAGTTCAACTCACTATTTTTGAATATTATGTAAGAAAGTTTCTTACTTTAGCCAAAGAACTAGATCTGTAATAAGAGTTACTTAAAAGAAGCTTATTGAGTCATCTGTTCAGATTCACAGTAGTTATTACTGGAAGACGTGTTCATAAACCAGAAATAACAAAATCTGTTGAAAATATCTTCGTAAATGAACCATTTTTTATTGCTAATTCCACTTCTGATATTTCTTTTATTGGGTGCCTAATTTGTTACATCTAGAAAGATGCGTTGTTTAAAATGATAGGGTAGGTGACGAAAATCCTAAAGTTTTCTTTGGGGTAAGATAAATAATAAATATCTGTCTATATTTCATGTATTCGTTTAGTTATAAAAATTGCTTTTATTAAATAGAATTTTTAAAGGAGTACGTATTTTTTTCTTTCTGAAAAAATTTACCTTTATTATAAGAGAAGTTTTTTCAGACACGTAAAAAAAGATCTCGGGTGTATAACTCAGTTGGTTAGAGTGATGGACTTTTAATCCGAAGGTCTTGGGTTCAAGT
>BRI15
GCAAGGTTTTTAGCTGACCCGTACTAATCCCCAACATGAGTATCCTCTTAGTTATTTATAGCGTAGTCGTTTTAATGGTACACGCCCAACCAACCAATACTTATCGTTTAATAATTCAACAGGCCTTAGAATAAAGTTCAACTCACTATTTTTGAATATTATGTAAGAAAGTTTCTTACTTTAGCCAAAGAACTAGATCTGTAATAAGAGTTACTTAAAAGAAGCTTATTGAGTCATCTGTTCAGATTCACAGTAGTTATTACTGGAAGATGTGTTCATAAACCAGAAATAACAAAATCTGTTGAAAATATCTTCGTAAATGAACCATTTTTTATTGCTAATTCCACTTCTGATATTTCTTTTATTGGGTGCCTAATTTGTTACATCTAGAAAGATGCGTTGTTTAAAATGATAGGGTAGGTGACGAAAATCCTAAAGTTTTCTTTGGGGTAAGATAAATAATAAATATCTGTCTATATTTCATGTATTCGTTTAGTTATAAAAACTGCTTTTATTAAATAGAATTTTTAAAGGAGTACGTATTTTTTTCTTTCTGAAAAAATTTACCTTTATTATAAGAGAAGTTTTTTCAGACACGTAAAAAAAGATCTCGGGTGTATAACTCAGTTGGTTAGAGTGATGGACTTTTAATCCGAAGGTCTTGGGTTCAAGT
>BRI16
GCAAGGTTTTTAGCTGACCCGTACTAATCCCCAACATGAGTATCCTCTTAGTTATTTATAGCGTAGTCGTTTTAATGGTACACGCCCAACCAACCAATACTTATCGTTTAATAATTCAACAGGCCTTAGAATAAAGTTCAACTCACTATTTTTGAATATTATGTAAGAAAGTTTCTTACTTTAGCCAAAGAACTAGATCTGTAATAAGAGTTACTTAAAAGAAGCTTATTGAGTCATCTGTTCAGATTCACAGTAGTTATTACTGGAAGATGTGTTCATAAACCAGAAATAACAAAATCTGTTGAAAATATCTTCGTAAATGAACCATTTTTTATTGCTAATTCCACTTCTGATATTTCTTTTATTGGGTGCCTAATTTGTTACATCTAGAAAGATGCGTTGTTTAAAATGATAGGGTAGGTGACGAAAATCCTAAAGTTTTCTTTGGGGTAAGATAAATAATAAATATCTGTCTATATTTCATGTATTCGTTTAGTTATAAAAACTGCTTTTATTAAATAGAATTTTTAAAGGAGTACGTATTTTTTTCTTTCTGAAAAAATTTACCTTTATTATAAGAGAAGTTTTTTCAGACACGTAAAAAAAGATCTCGGGTGTATAACTCAGTTGGTTAGAGTGATGGACTTTTAATCCGAAGGTCTTGGGTTCAAGT
>BRI17
GCAAGGTTTTTAGCTGACCCGTACTAATCCCCAACATGAGTATCCTCTTAGTTATTTATAGAGTAGTCGTTTTAATGGTACACGCCCAACCAACCAACACTTATCGTTTAATAATTCAACAGGCCTTAGAATAAAGTTCAACTCACTATTTTTGAATATTATGTAAGAAAGTTTCTTACTTTAGCCAAAGAACTAGATCTGTAATAAGAGTTACTTAAAAGAAGCTTATTGAGTCATCTGTTCAGATTCACAGTAGTTATTACTGGAAGACGTGTTCATAAACCAGAAATAACAAAATCTGTTGAAAATATCTTCGTAAATGAACCATTTTTTATTGCTAATTCCACTTCTGATATTTCTTTTATTGGGTGCCTAATTTGTTACATCTAGAAAGATGCGTTGTTTAAAATGATAGGGTAGGTGACGAAAATCCTAAAGTTTTCTTTGGGGTAAGATAAATAATAAATATCTGTCTATATTTCATGTATTCGTTTAGTTATAAAAACTGCTTTTATTAAATAGAATTTTTAAAGGAGTACGTATTTTTTTCTTTCTGAAAAAATTTACCTTTATTATAAGAGAAGTTTTTTCAGACACGTAAAAAAAGATCTCGGGTGTATAACTCAGTTGGTTAGAGTGATGGACTTTTAATCCGAAGGTCTTGGGTTCAAGT
>BRI18
GCAAGGTTTTTAGCTGACCCGTACTAATCCCCAACATGAGTATCCTCTTAGTTATTTATAGAGTAGTCGTTTTAATGGTACACGCCCAACCAACCAACACTTATCGTTTAATAATTCAACAGGCCTTAGAATAAAGTTCAACTCACTATTTTTGAATATTATGTAAGAAAGTTTCTTACTTTAGCCAAAGAACTAGATCTGTAATAAGAGTTACTTAAAAGAAGCTTATTGAGTCATCTGTTCAGATTCACAGTAGTTATTACTGGAAGACGTGTTCATAAACCAGAAATAACAAAATCTGTTGAAAATATCTTCGTAAATGAACCATTTTTTATTGCTAATTCCACTTCTGATATTTCTTTTATTGGGTGCCTAATTTGTTACATCTAGAAAGATGCGTTGTTTAAAATGATAGGGTAGGTGACGAAAATCCTAAAGTTTTCTTTGGGGTAAGATAAATAATAAATATCTGTCTATATTTCATGTATTCGTTTAGTTATAAAAACTGCTTTTATTAAATAGAATTTTTAAAGGAGTACGTATTTTTTTCTTTCTGAAAAAATTTACCTTTATTATAAGAGAAGTTTTTTCAGACACGTAAAAAAAGATCTCGGGTGTATAACTCAGTTGGTTAGAGTGATGGACTTTTAATCCGAAGGTCTTGGGTTCAAGT
>BRI19
GCAAGGTTTTTAGCTGACCCGTACTAATCCCCAACATGAGTATCCTCTTAGTTATTTATAGAGTAGTCGTTTTAATGGTACACGCCCAACCAACCAACACTTATCGTTTAATAATTCAACAGGCCTTAGAATAAAGTTCAACTCACTATTTTTGAATATTATGTAAGAAAGTTTCTTACTTTAGCCAAAGAACTAGATCTGTAATAAGAGTTACTTAAAAGAAGCTTATTGAGTCATCTGTTCAGATTCACAGTAGTTATTACTGGAAGACGTGTTCATAAACCAGAAATAACAAAATCTGTTGAAAATATCTTCGTAAATGAACCATTTTTTATTGCTAATTCCACTTCTGATATTTCTTTTATTGGGTGCCTAATTTGTTACATCTAGAAAGATGCGTTGTTTAAAATGATAGGGTAGGTGACGAAAATCCTAAAGTTTTCTTTGGGGTAAGATAAATAATAAATATCTGTCTATATTTCATGTATTCGTTTAGTTATAAAAACTGCTTTTATTAAATAGAATTTTTAAAGGAGTACGTATTTTTTTCTTTCTGAAAAAATTTACCTTTATTATAAGAGAAGTTTTTTCAGACACGTAAAAAAAGATCTCGGGTGTATAACTCAGTTGGTTAGAGTGATGGACTTTTAATCCGAAGGTCTTGGGTTCAAGT
>BRI20
GCAAGGTTTTTAGCTGACCCGTACTAATCCCCAACATGAGTATCCTCTTAGTTATTTATAGAGTAGTCGTTTTAATGGTACACGCCCAACCAACCAACACTTATCGTTTAATAATTCAACAGGCCTTAGAATAAAGTTCAACTCACTATTTTTGAATATTATGTAAGAAAGTTTCTTACTTTAGCCAAAGAACTAGATCTGTAATAAGAGTTACTTAAAAGAAGCTTATTGAGTCATCTGTTCAGATTCACAGTAGTTATTACTGGAAGACGTGTTCATAAACCAGAAATAACAAAATCTGTTGAAAATATCTTCGTAAATGAACCATTTTTTATTGCTAATTCCACTTCTGATATTTCTTTTATTGGGTGCCTAATTTGTTACATCTAGAAAGATGCGTTGTTTAAAATGATAGGGTAGGTGACGAAAATCCTAAAGTTTTCTTTGGGGTAAGATAAATAATAAATATCTGTCTATATTTCATGTATTCGTTTAGTTATAAAAACTGCTTTTATTAAATAGAATTTTTAAAGGAGTACGTATTTTTTTCTTTCTGAAAAAATTTACCTTTATTATAAGAGAAGTTTTTTCAGACACGTAAAAAAAGATCTCGGGTGTATAACTCAGTTGGTTAGAGTGATGGACTTTTAATCCGAAGGTCTTGGGTTCAAGT
>BRI21
GCAAGGTTTTTAGCTGACCCGTACTAATCCCCAACATGAGTATCCTCTTAGTTATTTATAGAGTAGTCGTTTTAATGGTACACGCCCAACCAACCAACACTTATCGTTTAATAATTCAACAGGCCTTAGAATAAAGTTCAACTCACTATTTTTGAATATTATGTAAGAAAGTTTCTTACTTTAGCCAAAGAACTAGATCTGTAATAAGAGTTACTTAAAAGAAGCTTATTGAGTCATCTGTTCAGATTCACAGTAGTTATTACTGGAAGACGTGTTCATAAACCAGAAATAACAAAATCTGTTGAAAATATCTTCGTAAATGAACCATTTTTTATTGCTAATTCCACTTCTGATATTTCTTTTATTGGGTGCCTAATTTGTTACATCTAGAAAGATGCGTTGTTTAAAATGATAGGGTAGGTGACGAAAATCCTAAAGTTTTCTTTGGGGTAAGATAAATAATAAATATCTGTCTATATTTCATGTATTCGTTTAGTTATAAAAACTGCTTTTATTAAATAGAATTTTTAAAGGAGTACGTATTTTTTTCTTTCTGAAAAAATTTACCTTTATTATAAGAGAAGTTTTTTCAGACACGTAAAAAAAGATCTCGGGTGTATAACTCAGTTGGTTAGAGTGATGGACTTTTAATCCGAAGGTCTTGGGTTCAAGT
>BRI22
GCAAGGTTTTTAGCTGACCCGTACTAATCCCCAACATGAGTATCCTCTTAGTTATTTATAGAGTAGTCGTTTTAATGGTACACGCCCAACCAACCAACACTTATCGTTTAATAATTCAACAGGCCTTAGAATAAAGTTCAACTCACTATTTTTGAATATTATGTAAGAAAGTTTCTTACTTTAGCCAAAGAACTAGATCTGTAATAAGAGTTACTTAAAAGAAGCTTATTGAGTCATCTGTTCAGATTCACAGTAGTTATTACTGGAAGACGTGTTCATAAACCAGAAATAACAAAATCTGTTGAAAATATCTTCGTAAATGAACCATTTTTTATTGCTAATTCCACTTCTGATATTTCTTTTATTGGGTGCCTAATTTGTTACATCTAGAAAGATGCGTTGTTTAAAATGATAGGGTAGGTGACGAAAATCCTAAAGTTTTCTTTGGGGTAAGATAAATAATAAATATCTGTCTATATTTCATGTATTCGTTTAGTTATAAAAACTGCTTTTATTAAATAGAATTTTTAAAGGAGTACGTATTTTTTTCTTTCTGAAAAAATTTACCTTTATTATAAGAGAAGTTTTTTCAGACACGTAAAAAAAGATCTCGGGTGTATAACTCAGTTGGTTAGAGTGATGGACTTTTAATCCGAAGGTCTTGGGTTCAAGT
>BRI23
GCAAGGTTTTTAGCTGACCCGTACTAATCCCCAACATGAGTATCCTCTTAGTTATTTATAGAGTAGTCGTTTTAATGGTACACGCCCAACCAACCAACACTTATCGTTTAATAATTCAACAGGCCTTAGAATAAAGTTCAACTCACTATTTTTGAATATTATGTAAGAAAGTTTCTTACTTTAGCCAAAGAACTAGATCTGTAATAAGAGTTACTTAAAAGAAGCTTATTGAGTCATCTGTTCAGATTCACAGTAGTTATTACTGGAAGACGTGTTCATAAACCAGAAATAACAAAATCTGTTGAAAATATCTTCGTAAATGAACCATTTTTTATTGCTAATTCCACTTCTGATATTTCTTTTATTGGGTGCCTAATTTGTTACATCTAGAAAGATGCGTTGTTTAAAATGATAGGGTAGGTGACGAAAATCCTAAAGTTTTCTTTGGGGTAAGATAAATAATAAATATCTGTCTATATTTCATGTATTCGTTAAGTTATAAAAACTGCTTTTATTAAATAGAATTTTTAAAGGAGTACGTATTTTTTTCTTTCTGAAAAAATTTACCTTTATTATAAGAGAAGTTTTTTCAGACACGTAAAAAAAGATCTCGGGTGTATAACTCAGTTGGTTAGAGTGATGGACTTTTAATCCGAAGGTCTTGGGTTCAAGT
>BRI24
GCAAGGTTTTTAGCTGACCCGTACTAATCCCCAACATGAGTATCCTCTTAGTTATTTATAGCGTAGTCGTTTTAATGGTACACGCCCAACCAACCAATACTTATCGTTTAATAATTCAACAGGCCTTAGAATAAAGTTCAACTCACTATTTTTGAATATTATGTAAGAAAGTTTCTTACTTTAGCCAAAGAACTAGATCTGTAATAAGAGTTACTTAAAAGAAGCTTATTGAGTCATCTGTTCAGATTCACAGTAGTTATTACTGGAAGACGTGTTCATAAACCAGAAATAACAAAATCTGTTGAAAATATCTTCGTAAATGAACCATTTTTTATTGCTAATTCCACTTCTGATATTTCTTTTATTGGGTGCCTAATTTGTTACATCTAGAAAGATGCGTTGTTTAAAATGATAGGGTAGGTGACGAAAATCCTAAAGTTTTCTTTGGGGTAAGATAAATAATAAATATCTGTCTATATTTCATGTATTCGTTTAGTTATAAAAACTGCTTTTATTAAATAGAATTTTTAAAGGAGTACGTATTTTTTTCTTTCTGAAAAAATTTACCTTTATTATAAGAGAAGTTTTTTCAGACACGTAAAAAAAGATCTCGGGTGTATAACTCAGTTGGTTAGAGTGATGGACTTTTAATCCGAAGGTCTTGGGTTCAAGT
>BRI25
GCAAGGTTTTTAGCTGACCCGTACTAATCCCCAACATGAGTATCCTCTTAGTTATTTATAGAGTAGTCGTTTTAATGGTACACGCCCAACCAACCAACACTTATCGTTTAATAATTCAACAGGCCTTAGAATAAAGTTCAACTCACTATTTTTGAATATTATGTAAGAAAGTTTCTTACTTTAGCCAAAGAACTAGATCTGTAATAAGAGTTACTTAAAAGAAGCTTATTGAGTCATCTGTTCAGATTCACAGTAGTTATTACTGGAAGACGTGTTCATAAACCAGAAATAACAAAATCTGTTGAAAATATCTTCGTAAATGAACCATTTTTTATTGCTAATTCCACTTCTGATATTTCTTTTATTGGGTGCCTAATTTGTTACATCTAGAAAGATGCGTTGTTTAAAATGATAGGGTAGGTGACGAAAATCCTAAAGTTTTCTTTGGGGTAAGATAAATAATAAATATCTGTCTATATTTCATGTATTCGTTTAGTTATAAAAACTGCTTTTATTAAATAGAATTTTTAAAGGAGTACGTATTTTTTTCTTTCTGAAAAAATTTACCTTTATTATAAGAGAAGTTTTTTCAGACACGTAAAAAAAGATCTCGGGTGTATAACTCAGTTGGTTAGAGTGATGGACTTTTAATCCGAAGGTCTTGGGTTCAAGT
>BRI26
GCAAGGTTTTTAGCTGACCCGTACTAATCCCCAACATGAGTATCCTCTTAGTTATTTATAGAGTAGTCGTTTTAATGGTACACGCCCAACCAACCAACACTTATCGTTTAATAATTCAACAGGCCTTAGAATAAAGTTCAACTCACTATTTTTGAATATTATGTAAGAAAGTTTCTTACTTTAGCCAAAGAACTAGATCTGTAATAAGAGTTACTTAAAAGAAGCTTATTGAGTCATCTGTTCAGATTCACAGTAGTTATTACTGGAAGACGTGTTCATAAACCAGAAATAACAAAATCTGTTGAAAATATCTTCGTAAATGAACCATTTTTTATTGCTAATTCCACTTCTGATATTTCTTTTATTGGGTGCCTAATTTGTTACATCTAGAAAGATGCGTTGTTTAAAATGATAGGGTAGGTGACGAAAATCCTAAAGTTTTCTTTGGGGTAAGATAAATAATAAATATCTGTCTATATTTCATGTATTCGTTTAGTTATAAAAACTGCTTTTATTAAATAGAATTTTTAAAGGAGTACGTATTTTTTTCTTTCTGAAAAAATTTACCTTTATTATAAGAGAAGTTTTTTCAGACACGTAAAAAAAGATCTCGGGTGTATAACTCAGTTGGTTAGAGTGATGGACTTTTAATCCGAAGGTCTTGGGTTCAAGT
>BRI27
GCAAGGTTTTTAGCTGACCCGTACTAATCCCCAACATGAGTATCCTCTTAGTTATTTATAGAGTAGTCGTTTTAATGGTACACGCCCAACCAACCAACACTTATCGTTTAATAATTCAACAGGCCTTAGAATAAAGTTCAACTCACTATTTTTGAATATTATGTAAGAAAGTTTCTTACTTTAGCCAAAGAACTAGATCTGTAATAAGAGTTACTTAAAAGAAGCTTATTGAGTCATCTGTTCAGATTCACAGTAGTTATTACTGGAAGACGTGTTCATAAACCAGAAATAACAAAATCTGTTGAAAATATCTTCGTAAATGAACCATTTTTTATTGCTAATTCCACTTCTGATATTTCTTTTATTGGGTGCCTAATTTGTTACATCTAGAAAGATGCGTTGTTTAAAATGATAGGGTAGGTGACGAAAATCCTAAAGTTTTCTTTGGGGTAAGATAAATAATAAATATCTGTCTATATTTCATGTATTCGTTTAGTTATAAAAACTGCTTTTATTAAATAGAATTTTTAAAGGAGTACGTATTTTTTTCTTTCTGAAAAAATTTACCTTTATTATAAGAGAAGTTTTTTCAGACACGTAAAAAAAGATCTCGGGTGTATAACTCAGTTGGTTAGAGTGATGGACTTTTAATCCGAAGGTCTTGGGTTCAAGT
>BRI28
GCAAGGTTTTTAGCTGACCCGTACTAATCCCCAACATGAGTATCCTCTTAGTTATTTATAGAGTAGTCGTTTTAATGGTACACGCCCAACCAACCAATACTTATCGTTTAATAATTCAACAGGCCTTAGAATAAAGTTCAACTCACTATTTTTGAATATTATGTAAGAAAGTTTCTTAATTTAGCCAAAGAACTAGATCTGTAATAAGAGTTACTTAAAAGAAGCTTATTGAGTCATCTGTTCAGATTCACAGTAGTTATTACTGGAAGACGTGTTCATAAACCAGAAATAACAAAATCTGTTGAAAATATCTTCGTAAATGAACCATTTTTTATTGCTAATTCCACTTCTGATATTTCTTTTATTGGGTGCCTAATTTGTTACATCTAGAAAGATGCGTTGTTTAAAATGATAGGGTAGGTGACGAAAATCCTAAAGTTTTCTTTGGGGTAAGATAAATAATAAATATCTGTCTATATTTCATGTATTCGTTTAGTTATAAAAACTGCTTTTATTAAATAGAATTTTTAAAGGAGTACGTATTTTTTTCTTTCTGAAAAAATTTACCTTTATTATAAGAGAAGTTTTTTCAGACACGTAAAAAAAGATCTCGGGTGTATAACTCAGTTGGTTAGAGTGATGGACTTTTAATCCGAAGGTCTTGGGTTCAAGT
>BRI29
GCAAGGTTTTTAGCTGACCCGTACTAATCCCCAACATGAGTATCCTCTTAGTTATTTATAGCGTAGTCGTTTTAATGGTACACGCCCAACCAACCAATACTTATCGTTTAATAATTCAACAGGCCTTAGAATAAAGTTCAACTCACTATTTTTGAATATTATGTAAGAAAGTTTCTTACTTTAGCCAAAGAACTAGATCTGTAATAAGAGTTACTTAAAAGAAGCTTATTGAGTCATCTGTTCAGATTCACAGTAGTTATTACTGGAAGACGTGTTCATAAACCAGAAATAACAAAATCTGTTGAAAATATCTTCGTAAATGAACCATTTTTTATTGCTAATTCCACTTCTGATATTTCTTTTATTGGGTGCCTAATTTGTTACATCTAGAAAGATGCGTTGTTTAAAATGATAGGGTAGGTGACGAAAATCCTAAAGTTTTCTTTGGGGTAAGATAAATAATAAATATCTGTCTATATTTCATGTATTCGTTTAGTTATAAAAACTGCTTTTATTAAATAGAATTTTTAAAGGAGTACGTATTTTTTTCTTTCTGAAAAAATTTACCTTTATTATAAGAGAAGTTTTTTCAGACACGTAAAAAAAGATCTCGGGTGTATAACTCAGTTGGTTAGAGTGATGGACTTTTAATCCGAAGGTCTTGGGTTCAAGT
>BRI30
GCAAGGTTTTTAGCTGACCCGTACTAATCCCCAACATGAGTATCCTCTTAGTTATTTATAGAGTAGTCGTTTTAATGGTACACGCCCAACCAACCAACACTTATCGTTTAATAATTCAACAGGCCTTAGAATAAAGTTCAACTCACTATTTTTGAATATTATGTAAGAAAGTTTCTTACTTTAGCCAAAGAACTAGATCTGTAATAAGAGTTACTTAAAAGAAGCTTATTGAGTCATCTGTTCAGATTCACAGTAGTTATTACTGGAAGACGTGTTCATAAACCAGAAATAACAAAATCTGTTGAAAATATCTTCGTAAATGAACCATTTTTTATTGCTAATTCCACTTCTGATATTTCTTTTATTGGGTGCCTAATTTGTTACATCTAGAAAGATGCGTTGTTTAAAATGATAGGGTAGGTGACGAAAATCCTAAAGTTTTCTTTGGGGTAAGATAAATAATAAATATCTGTCTATATTTCATGTATTCGTTTAGTTATAAAAACTGCTTTTATTAAATAGAATTTTTAAAGGAGTACGTATTTTTTTCTTTCTGAAAAAATTTACCTTTATTATAAGAGAAGTTTTTTCAGACACGTAAAAAAAGATCTCGGGTGTATAACTCAGTTGGTTAGAGTGATGGACTTTTAATCCGAAGGTCTTGGGTTCAAGT
>BRI31
GCAAGGTTTTTAGCTGACCCGTACTAATCCCCAACATGAGTATCCTCTTAGTTATTTATAGAGTAGTCGTTTTAATGGTACACGCCCAACCAACCAACACTTATCGTTTAATAATTCAACAGGCCTTAGAATAAAGTTCAACTCACTATTTTTGAATATTATGTAAGAAAGTTTCTTACTTTAGCCAAAGAACTAGATCTGTAATAAGAGTTACTTAAAAGAAGCTTATTGAGTCATCTGTTCAGATTCACAGTAGTTATTACTGGAAGACGTGTTCATAAACCAGAAATAACAAAATCTGTTGAAAATATCTTCGTAAATGAACCATTTTTTATTGCTAATTCCACTTCTGATATTTCTTTTATTGGGTGCCTAATTTGTTACATCTAGAAAGATGCGTTGTTTAAAATGATAGGGTAGGTGACGAAAATCCTAAAGTTTTCTTTGGGGTAAGATAAATAATAAATATCTGTCTATATTTCATGTATTCGTTTAGTTATAAAAACTGCTTTTATTAAATAGAATTTTTAAAGGAGTACGTATTTTTTTCTTTCTGAAAAAATTTACCTTTATTATAAGAGAAGTTTTTTCAGACACGTAAAAAAAGATCTCGGGTGTATAACTCAGTTGGTTAGAGTGATGGACTTTTAATCCGAAGGTCTTGGGTTCAAGT
>DUN01
GCAAGGTTTTTAGCTGACCCGTACTAATCCCCAACATGAGTATCCTCTTAGTTATTTATAGCGTAGTCGTTTTAATGGTACACGCCCAACCAACCAATACTTATCGTTTAATAATTCAACAGGCCTTAGAATAAAGTTCAACTCACTATTTTTGAATATTATGTAAGAAAGTTTCTTACTTTAGCCAAAGAACTAGATCTGTAATAAGAGTTACTTAAAAGAAGCTTATTGAGTCATCTGTTCAGATTCACAGTAGTTATTACTGGAAGACGTGTTCATAAACCAGAAATAACAAAATCTGTTGAAAATATCTTCGTAAATGAACCATTTTTTATTGCTAATTCCACTTCTGATATTTCTTTTATTGGGTGCCTAATTTGTTACATCTAGAAAGATGCGTTGTTTAAAATGATAGGGTAGGTGACGAAAATCCTAAAGTTTTCTTTGGGGTAAGATAAATAATAAATATCTGTCTATATTTCATGTATTCGTTTAGTTATAAAAACTGCTTTTATTAAATAGAATTTTTAAAGGAGTACGTATTTTTTTCTTTCTGAAAAAATTTACCTTTATTATAAGAGAAGTTTTTTCAGACACGTAAAAAAAGATCTCGGGTGTATAACTCAGTTGGTTAGAGTGATGGACTTTTAATCCGAAGGTCTTGGGTTCAAGT
>DUN02
GCAAGGTTTTTAGCTGACCCGTACTAATCCCCAACATGAGTATCCTCTTAGTTATTTATAGCGTAGTCGTTTTAATGGTACACGCCCAACCAACCAATACTTATCGTTTAATAATTCAACAGGCCTTAGAATAAAGTTCAACTCACTATTTTTGAATATTATGTAAGAAAGTTTCTTACTTTAGCCAAAGAACTAGATCTGTAATAAGAGTTACTTAAAAGAAGCTTATTGAGTCATCTGTTCAGATTCACAGTAGTTATTACTGGAAGACGTGTTCATAAACCAGAAATAACAAAATCTGTTGAAAATATCTTCGTAAATGAACCATTTTTTATTGCTAATTCCACTTCTGATATTTCTTTTATTGGGTGCCTAATTTGTTACATCTAGAAAGATGCGTTGTTTAAAATGATAGGGTAGGTGACGAAAATCCTAAAGTTTTCTTTGGGGTAAGATAAATAATAAATATCTGTCTATATTTCATGTATTCGTTTAGTTATAAAAACTGCTTTTATTAAATAGAATTTTTAAAGGAGTACGTATTTTTTTCTTTCTGAAAAAATTTACCTTTATTATAAGAGAAGTTTTTTCAGACACGTAAAAAAAGATCTCGGGTGTATAACTCAGTTGGTTAGAGTGATGGACTTTTAATCCGAAGGTCTTGGGTTCAAGT
>DUN03
GCAAGGTTTTTAGCTGACCCGTACTAATCCCCAACATGAGTATCCTCTTAGTTATTTATAGCGTAGTCGTTTTAATGGTACACGCCCAACCAACCAATACTTATCGTTTAATAATTCAACAGGCCTTAGAATAAAGTTCAACTCACTATTTTTGAATATTATGTAAGAAAGTTTCTTACTTTAGCCAAAGAACTAGATCTGTAATAAGAGTTACTTAAAAGAAGCTTATTGAGTCATCTGTTCAGATTCACAGTAGTTATTACTGGAAGACGTGTTCATAAACCAGAAATAACAAAATCTGTTGAAAATATCTTCGTAAATGAACCATTTTTTATTGCTAATTCCACTTCTGATATTTCTTTTATTGGGTGCCTAATTTGTTACATCTAGAAAGATGCGTTGTTTAAAATGATAGGGTAGGTGACGAAAATCCTAAAGTTTTCTTTGGGGTAAGATAAATAATAAATATCTGTCTATATTTCATGTATTCGTTTAGTTATAAAAACTGCTTTTATTAAATAGAATTTTTAAAGGAGTACGTATTTTTTTCTTTCTGAAAAAATTTACCTTTATTATAAGAGAAGTTTTTTCAGACACGTAAAAAAAGATCTCGGGTGTATAACTCAGTTGGTTAGAGTGATGGACTTTTAATCCGAAGGTCTTGGGTTCAAGT
>DUN04
GCAAGGTTTTTAGCTGACCCGTACTAATCCCCAACATGAGTATCCTCTTAGTTATTTATAGCGTAGTCGTTTTAATGGTACACGCCCAACCAACCAATACTTATCGTTTAATAATTCAACAGGCCTTAGAATAAAGTTCAACTCACTATTTTTGAATATTATGTAAGAAAGTTTCTTACTTTAGCCAAAGAACTAGATCTGTAATAAGAGTTACTTAAAAGAAGCTTATTGAGTCATCTGTTCAGATTCACAGTAGTTATTACTGGAAGACGTGTTCATAAACCAGAAATAACAAAATCTGTTGAAAATATCTTCGTAAATGAACCATTTTTTATTGCTAATTCCACTTCTGATATTTCTTTTATTGGGTGCCTAATTTGTTACATCTAGAAAGATGCGTTGTTTAAAATGATAGGGTAGGTGACGAAAATCCTAAAGTTTTCTTTGGGGTAAGATAAATAATAAATATCTGTCTATATTTCATGTATTCGTTTAGTTATAAAAACTGCTTTTATTAAATAGAATTTTTAAAGGAGTACGTATTTTTTTCTTTCTGAAAAAATTTACCTTTATTATAAGAGAAGTTTTTTCAGACACGTAAAAAAAGATCTCGGGTGTATAACTCAGTTGGTTAGAGTGATGGACTTTTAATCCGAAGGTCTTGGGTTCAAGT
>DUN05
GCAAGGTTTTTAGCTGACCCGTACTAATCCCCAACATGAGTATCCTCTTAGTTATTTATAGCGTAGTCGTTTTAATGGTACACGCCCAACCAACCAATACTTATCGTTTAATAATTCAACAGGCCTTAGAATAAAGTTCAACTCACTATTTTTGAATATTATGTAAGAAAGTTTCTTACTTTAGCCAAAGAACTAGATCTGTAATAAGAGTTACTTAAAAGAAGCTTATTGAGTCATCTGTTCAGATTCACAGTAGTTATTACTGGAAGACGTGTTCATAAACCAGAAATAACAAAATCTGTTGAAAATATCTTCGTAAATGAACCATTTTTTATTGCTAATTCCACTTCTGATATTTCTTTTATTGGGTGCCTAATTTGTTACATCTAGAAAGATGCGTTGTTTAAAATGATAGGGTAGGTGACGAAAATCCTAAAGTTTTCTTTGGGGTAAGATAAATAATAAATATCTGTCTATATTTCATGTATTCGTTTAGTTATAAAAACTGCTTTTATTAAATAGAATTTTTAAAGGAGTACGTATTTTTTTCTTTCTGAAAAAATTTACCTTTATTATAAGAGAAGTTTTTTCAGACACGTAAAAAAAGATCTCGGGTGTATAACTCAGTTGGTTAGAGTGATGGACTTTTAATCCGAAGGTCTTGGGTTCAAGT
>DUN06
GCAAGGTTTTTAGCTGACCCGTACTAATCCCCAACATGAGTATCCTCTTAGTTATTTATAGCGTAGTCGTTTTAATGGTACACGCCCAACCAACCAATACTTATCGTTTAATAATTCAACAGGCCTTAGAATAAAGTTCAACTCACTATTTTTGAATATTATGTAAGAAAGTTTCTTACTTTAGCCAAAGAACTAGATCTGTAATAAGAGTTACTTAAAAGAAGCTTATTGAGTCATCTGTTCAGATTCACAGTAGTTATTACTGGAAGACGTGTTCATAAACCAGAAATAACAAAATCTGTTGAAAATATCTTCGTAAATGAACCATTTTTTATTGCTAATTCCACTTCTGATATTTCTTTTATTGGGTGCCTAATTTGTTACATCTAGAAAGATGCGTTGTTTAAAATGATAGGGTAGGTGACGAAAATCCTAAAGTTTTCTTTGGGGTAAGATAAATAATAAATATCTGTCTATATTTCATGTATTCGTTTAGTTATAAAAACTGCTTTTATTAAATAGAATTTTTAAAGGAGTACGTATTTTTTTCTTTCTGAAAAAATTTACCTTTATTATAAGAGAAGTTTTTTCAGACACGTAAAAAAAGATCTCGGGTGTATAACTCAGTTGGTTAGAGTGATGGACTTTTAATCCGAAGGTCTTGGGTTCAAGT
>DUN07
GCAAGGTTTTTAGCTGACCCGTACTAATCCCCAACATGAGTATCCTCTTAGTTATTTATAGCGTAGTCGTTTTAATGGTACACGCCCAACCAACCAATACTTATCGTTTAATAATTCAACAGGCCTTAGAATAAAGTTCAACTCACTATTTTTGAATATTATGTAAGAAAGTTTCTTACTTTAGCCAAAGAACTAGATCTGTAATAAGAGTTACTTAAAAGAAGCTTATTGAGTCATCTGTTCAGATTCACAGTAGTTATTACTGGAAGACGTGTTCATAAACCAGAAATAACAAAATCTGTTGAAAATATCTTCGTAAATGAACCATTTTTTATTGCTAATTCCACTTCTGATATTTCTTTTATTGGGTGCCTAATTTGTTACATCTAGAAAGATGCGTTGTTTAAAATGATAGGGTAGGTGACGAAAATCCTAAAGTTTTCTTTGGGGTAAGATAAATAATAAATATCTGTCTATATTTCATGTATTCGTTTAGTTATAAAAACTGCTTTTATTAAATAGAATTTTTAAAGGAGTACGTATTTTTTTCTTTCTGAAAAAATTTACCTTTATTATAAGAGAAGTTTTTTCAGACACATAAAAAAAGATCTCGGGTGTATAACTCAGTTGGTTAGAGTGATGGACTTTTAATCCGAAGGTCTTGGGTTCAAGT
>DUN08
GCAAGGTTTTTAGCTGACCCGTACTAATCCCCAACATGAGTATCCTCTTAGTTATTTATAGCGTAGTCGTTTTAATGGTACACGCCCAACCAACCAATACTTATCGTTTAATAATTCAACAGGCCTTAGAATAAAGTTCAACTCACTATTTTTGAATATTATGTAAGAAAGTTTCTTACTTTAGCCAAAGAACTAGATCTGTAATAAGAGTTACTTAAAAGAAGCTTATTGAGTCATCTGTTCAGATTCACAGTAGTTATTACTGGAAGACGTGTTCATAAACCAGAAATAACAAAATCTGTTGAAAATATCTTCGTAAATGAACCATTTTTTATTGCTAATTCCACTTCTGATATTTCTTTTATTGGGTGCCTAATTTGTTACATCTAGAAAGATGCGTTGTTTAAAATGATAGGGTAGGTGACGAAAATCCTAAAGTTTTCTTTGGGGTAAGATAAATAATAAATATCTGTCTATATTTCATGTATTCGTTTAGTTATAAAAACTGCTTTTATTAAATAGAATTTTTAAAGGAGTACGTATTTTTTTCTTTCTGAAAAAATTTACCTTTATTATAAGAGAAGTTTTTTCAGACACGTAAAAAAAGATCTCGGGTGTATAACTCAGTTGGTTAGAGTGATGGACTTTTAATCCGAAGGTCTTGGGTTCAAGT
>DUN09
GCAAGGTTTTTAGCTGACCCGTACTAATCCCCAACATGAGTATCCTCTTAGTTATTTATAGCGTAGTCGTTTTAATGGTACACGCCCAACCAACCAATACTTATCGTTTAATAATTCAACAGGCCTTAGAATAAAGTTCAACTCACTATTTTTGAATATTATGTAAGAAAGTTTCTTACTTTAGCCAAAGAACTAGATCTGTAATAAGAGTTACTTAAAAGAAGCTTATTGAGTCATCTGTTCAGATTCACAGTAGTTATTACTGGAAGACGTGTTCATAAACCAGAAATAACAAAATCTGTTGAAAATATCTTCGTAAATGAACCATTTTTTATTGCTAATTCCACTTCTGATATTTCTTTTATTGGGTGCCTAATTTGTTACATCTAGAAAGATGCGTTGTTTAAAATGATAGGGTAGGTGACGAAAATCCTAAAGTTTTCTTTGGGGTAAGATAAATAATAAATATCTGTCTATATTTCATGTATTCGTTTAGTTATAAAAACTGCTTTTATTAAATAGAATTTTTAAAGGAGTACGTATTTTTTTCTTTCTGAAAAAATTTACCTTTATTATAAGAGAAGTTTTTTCAGACACGTAAAAAAAGATCTCGGGTGTATAACTCAGTTGGTTAGAGTGATGGACTTTTAATCCGAAGGTCTTGGGTTCAAGT
>DUN10
GCAAGGTTTTTAGCTGACCCGTACTAATCCCCAACATGAGTATCCTCTTAGTTATTTATAGCGTAGTCGTTTTAATGGTACACGCCCAACCAACCAATACTTATCGTTTAATAATTCAACAGGCCTTAGAATAAAGTTCAACTCACTATTTTTGAATATTATGTAAGAAAGTTTCTTACTTTAGCCAAAGAACTAGATCTGTAATAAGAGTTACTTAAAAGAAGCTTATTGAGTCATCTGTTCAGATTCACAGTAGTTATTACTGGAAGACGTGTTCATAAACCAGAAATAACAAAATCTGTTGAAAATATCTTCGTAAATGAACCATTTTTTATTGCTAATTCCACTTCTGATATTTCTTTTATTGGGTGCCTAATTTGTTACATCTAGAAAGATGCGTTGTTTAAAATGATAGGGTAGGTGACGAAAATCCTAAAGTTTTCTTTGGGGTAAGATAAATAATAAATATCTGTCTATATTTCATGTATTCGTTTAGTTATAAAAACTGCTTTTATTAAATAGAATTTTTAAAGGAGTACGTATTTTTTTCTTTCTGAAAAAATTTACCTTTATTATAAGAGAAGTTTTTTCAGACACATAAAAAAAGATCTCGGGTGTATAACTCAGTTGGTTAGAGTGATGGACTTTTAATCCGAAGGTCTTGGGTTCAAGT
>DUN11
GCAAGGTTTTTAGCTGACCCGTACTAATCCCCAACATGAGTATCCTCTTAGTTATTTATAGCGTAGTCGTTTTAATGGTACACGCCCAACCAACCAATACTTATCGTTTAATAATTCAACAGGCCTTAGAATAAAGTTCAACTCACTATTTTTGAATATTATGTAAGAAAGTTTCTTACTTTAGCCAAAGAACTAGATCTGTAATAAGAGTTACTTAAAAGAAGCTTATTGAGTCATCTGTTCAGATTCACAGTAGTTATTACTGGAAGACGTGTTCATAAACCAGAAATAACAAAATCTGTTGAAAATATCTTCGTAAATGAACCATTTTTTATTGCTAATTCCACTTCTGATATTTCTTTTATTGGGTGCCTAATTTGTTACATCTAGAAAGATGCGTTGTTTAAAATGATAGGGTAGGTGACGAAAATCCTAAAGTTTTCTTTGGGGTAAGATAAATAATAAATATCTGTCTATATTTCATGTATTCGTTTAGTTATAAAAACTGCTTTTATTAAATAGAATTTTTAAAGGAGTACGTATTTTTTTCTTTCTGAAAAAATTTACCTTTATTATAAGAGAAGTTTTTTCAGACACGTAAAAAAAGATCTCGGGTGTATAACTCAGTTGGTTAGAGTGATGGACTTTTAATCCGAAGGTCTTGGGTTCAAGT
>DUN12
GCAAGGTTTTTAGCTGACCCGTACTAATCCCCAACATGAGTATCCTCTTAGTTATTTATAGCGTAGTCGTTTTAATGGTACACGCCCAACCAACCAATACTTATCGTTTAATAATTCAACAGGCCTTAGAATAAAGTTCAACTCACTATTTTTGAATATTATGTAAGAAAGTTTCTTACTTTAGCCAAAGAACTAGATCTGTAATAAGAGTTACTTAAAAGAAGCTTATTGAGTCATCTGTTCAGATTCACAGTAGTTATTACTGGAAGACGTGTTCATAAACCAGAAATAACAAAATCTGTTGAAAATATCTTCGTAAATGAACCATTTTTTATTGCTAATTCCACTTCTGATATTTCTTTTATTGGGTGCCTAATTTGTTACATCTAGAAAGATGCGTTGTTTAAAATGATAGGGTAGGTGACGAAAATCCTAAAGTTTTCTTTGGGGTAAGATAAATAATAAATATCTGTCTATATTTCATGTATTCGTTTAGTTATAAAAACTGCTTTTATTAAATAGAATTTTTAAAGGAGTACGTATTTTTTTCTTTCTGAAAAAATTTACCTTTATTATAAGAGAAGTTTTTTCAGACACGTAAAAAAAGATCTCGGGTGTATAACTCAGTTGGTTAGAGTGATGGACTTTTAATCCGAAGGTCTTGGGTTCAAGT
>DUN13
GCAAGGTTTTTAGCTGACCCGTACTAATCCCCAACATGAGTATCCTCTTAGTTATTTATAGCGTAGTCGTTTTAATGGTACACGCCCAACCAACCAATACTTATCGTTTAATAATTCAACAGGCCTTAGAATAAAGTTCAACTCACTATTTTTGAATATTATGTAAGAAAGTTTCTTACTTTAGCCAAAGAACTAGATCTGTAATAAGAGTTACTTAAAAGAAGCTTATTGAGTCATCTGTTCAGATTCACAGTAGTTATTACTGGAAGACGTGTTCATAAACCAGAAATAACAAAATCTGTTGAAAATATCTTCGTAAATGAACCATTTTTTATTGCTAATTCCACTTCTGATATTTCTTTTATTGGGTGCCTAATTTGTTACATCTAGAAAGATGCGTTGTTTAAAATGATAGGGTAGGTGACGAAAATCCTAAAGTTTTCTTTGGGGTAAGATAAATAATAAATATCTGTCTATATTTCATGTATTCGTTTAGTTATAAAAACTGCTTTTATTAAATAGAATTTTTAAAGGAGTACGTATTTTTTTCTTTCTGAAAAAATTTACCTTTATTATAAGAGAAGTTTTTTCAGACACGTAAAAAAAGATCTCGGGTGTATAACTCAGTTGGTTAGAGTGATGGACTTTTAATCCGAAGGTCTTGGGTTCAAGT
>DUN14
GCAAGGTTTTTAGCTGACCCGTACTAATCCCCAACATGAGTATCCTCTTAGTTATTTATAGCGTAGTCGTTTTAATGGTACACGCCCAACCAACCAATACTTATCGTTTAATAATTCAACAGGCCTTAGAATAAAGTTCAACTCACTATTTTTGAATATTATGTAAGAAAGTTTCTTACTTTAGCCAAAGAACTAGATCTGTAATAAGAGTTACTTAAAAGAAGCTTATTGAGTCATCTGTTCAGATTCACAGTAGTTATTACTGGAAGACGTGTTCATAAACCAGAAATAACAAAATCTGTTGAAAATATCTTCGTAAATGAACCATTTTTTATTGCTAATTCCACTTCTGATATTTCTTTTATTGGGTGCCTAATTTGTTACATCTAGAAAGATGCGTTGTTTAAAATGATAGGGTAGGTGACGAAAATCCTAAAGTTTTCTTTGGGGTAAGATAAATAATAAATATCTGTCTATATTTCATGTATTCGTTTAGTTATAAAAACTGCTTTTATTAAATAGAATTTTTAAAGGAGTACGTATTTTTTTCTTTCTGAAAAAATTTACCTTTATTATAAGAGAAGTTTTTTCAGACACGTAAAAAAAGATCTCGGGTGTATAACTCAGTTGGTTAGAGTGATGGACTTTTAATCCGAAGGTCTTGGGTTCAAGT
>DUN15
GCAAGGTTTTTAGCTGACCCGTACTAATCCCCAACATGAGTATCCTCTTAGTTATTTATAGCGTAGTCGTTTTAATGGTACACGCCCAACCAACCAATACTTATCGTTTAATAATTCAACAGGCCTTAGAATAAAGTTCAACTCACTATTTTTGAATATTATGTAAGAAAGTTTCTTACTTTAGCCAAAGAACTAGATCTGTAATAAGAGTTACTTAAAAGAAGCTTATTGAGTCATCTGTTCAGATTCACAGTAGTTATTACTGGAAGACGTGTTCATAAACCAGAAATAACAAAATCTGTTGAAAATATCTTCGTAAATGAACCATTTTTTATTGCTAATTCCACTTCTGATATTTCTTTTATTGGGTGCCTAATTTGTTACATCTAGAAAGATGCGTTGTTTAAAATGATAGGGTAGGTGACGAAAATCCTAAAGTTTTCTTTGGGGTAAGATAAATAATAAATATCTGTCTATATTTCATGTATTCGTTTAGTTATAAAAACTGCTTTTATTAAATAGAATTTTTAAAGGAGTACGTATTTTTTTCTTTCTGAAAAAATTTACCTTTATTATAAGAGAAGTTTTTTCAGACACGTAAAAAAAGATCTCGGGTGTATAACTCAGTTGGTTAGAGTGATGGACTTTTAATCCGAAGGTCTTGGGTTCAAGT
>DUN16
GCAAGGTTTTTAGCTGACCCGTACTAATCCCCAACATGAGTATCCTCTTAGTTATTTATAGCGTAGTCGTTTTAATGGTACACGCCCAACCAACCAATACTTATCGTTTAATAATTCAACAGGCCTTAGAATAAAGTTCAACTCACTATTTTTGAATATTATGTAAGAAAGTTTCTTACTTTAGCCAAAGAACTAGATCTGTAATAAGAGTTACTTAAAAGAAGCTTATTGAGTCATCTGTTCAGATTCACAGTAGTTATTACTGGAAGACGTGTTCATAAACCAGAAATAACAAAATCTGTTGAAAATATCTTCGTAAATGAACCATTTTTTATTGCTAATTCCACTTCTGATATTTCTTTTATTGGGTGCCTAATTTGTTACATCTAGAAAGATGCGTTGTTTAAAATGATAGGGTAGGTGACGAAAATCCTAAAGTTTTCTTTGGGGTAAGATAAATAATAAATATCTGTCTATATTTCATGTATTCGTTTAGTTATAAAAACTGCTTTTATTAAATAGAATTTTTAAAGGAGTACGTATTTTTTTCTTTCTGAAAAAATTTACCTTTATTATAAGAGAAGTTTTTTCAGACACGTAAAAAAAGATCTCGGGTGTATAACTCAGTTGGTTAGAGTGATGGACTTTTAATCCGAAGGTCTTGGGTTCAAGT
>GAL01
GCAAGGTTTTTAGCTGACCCGTACTAATCCCCAACATGAGTATCCTCTTAGTTATTTATAGCGTAGTCGTTTTAATGGTACACGCCCAACCAACCAATACTTATCGTTTAATAATTCAACAGGCCTTAGAATAAAGTTCAACTCACTATTTTTGAATATTATGTAAGAAAGTTTCTTACTTTAGCCAAAGAACTAGATCTGTAATAAGAGTTACTTAAAAGAAGCTTATTGAGTCATCTGTTCAGATTCACAGTAGTTATTACTGGAAGACGTGTTCATAAACCAGAAATAACAAAATCTGTTGAAAATATCTTCGTAAATGAACCATTTTTTATTGCTAATTCCACTTCTGATATTTCTTTTATTGGGTGCCTAATTTGTTACATCTAGAAAGATGCGTTGTTTAAAATGATAGGGTAGGTGACGAAAATCCTAAAGTTTTCTTTGGGGTAAGATAAATAATAAATATCTGTCTATATTTCATGTATTCGTTTAGTTATAAAAACTGCTTTTATTAAATAGAATTTTTAAAGGAGTACGTATTTTTTTCTTTCTGAAAAAATTTACCTTTATTATAAGAGAAGTTTTTTCAGACACGTAAAAAAAGATCTCGGGTGTATAACTCAGTTGGTTAGAGTGATGGACTTTTAATCCGAAGGTCTTGGGTTCAAGT
>GAL02
GCAAGGTTTTTAGCTGACCCGTACTAATCCCCAACATGAGTATCCTCTTAGTTATTTATAGCGTAGTCGTTTTAATGGTACACGCCCAACCAACCAATACTTATCGTTTAATAATTCAACAGGCCTTAGAATAAAGTTCAACTCACTATTTTTGAATATTATGTAAGAAAGTTTCTTACTTTAGCCAAAGAACTAGATCTGTAATAAGAGTTACTTAAAAGAAGCTTATTGAGTCATCTGTTCAGATTCACAGTAGTTATTACTGGAAGACGTGTTCATAAACCAGAAATAACAAAATCTGTTGAAAATATCTTCGTAAATGAACCATTTTTTATTGCTAATTCCACTTCTGATATTTCTTTTATTGGGTGCCTAATTTGTTACATCTAGAAAGATGCGTTGTTTAAAATGATAGGGTAGGTGACGAAAATCCTAAAGTTTTCTTTGGGGTAAGATAAATAATAAATATCTGTCTATATTTCATGTATTCGTTTAGTTATAAAAACTGCTTTTATTAAATAGAATTTTTAAAGGAGTACGTATTTTTTTCTTTCTGAAAAAATTTACCTTTATTATAAGAGAAGTTTTTTCAGACACGTAAAAAAAGATCTCGGGTGTATAACTCAGTTGGTTAGAGTGATGGACTTTTAATCCGAAGGTCTTGGGTTCAAGT
>GAL03
GCAAGGTTTTTAGCTGACCCGTACTAATCCCCAACATGAGTATCCTCTTAGTTATTTATAGCGTAGTCGTTTTAATGGTACACGCCCAACCAACCAATACTTATCGTTTAATAATTCAACAGGCCTTAGAATAAAGTTCAACTCACTATTTTTGAATATTATGTAAGAAAGTTTCTTACTTTAGCCAAAGAACTAGATCTGTAATAAGAGTTACTTAAAAGAAGCTTATTGAGTCATCTGTTCAGATTCACAGTAGTTATTACTGGAAGACGTGTTCATAAACCAGAAATAACAAAATCTGTTGAAAATATCTTCGTAAATGAACCATTTTTTATTGCTAATTCCACTTCTGATATTTCTTTTATTGGGTGCCTAATTTGTTACATCTAGAAAGATGCGTTGTTTAAAATGATAGGGTAGGTGACGAAAATCCTAAAGTTTTCTTTGGGGTAAGATAAATAATAAATATCTGTCTATATTTCATGTATTCGTTTAGTTATAAAAACTGCTTTTATTAAATAGAATTTTTAAAGGAGTACGTATTTTTTTCTTTCTGAAAAAATTTACCTTTATTATAAGAGAAGTTTTTTCAGACACGTAAAAAAAGATCTCGGGTGTATAACTCAGTTGGTTAGAGTGATGGACTTTTAATCCGAAGGTCTTGGGTTCAAGT
>GAL04
GCAAGGTTTTTAGCTGACCCGTACTAATCCCCAACATGAGTATCCTCTTAGTTATTTATAGCGTAGTCGTTTTAATGGTACACGCCCAACCAACCAATACTTATCGTTTAATAATTCAACAGGCCTTAGAATAAAGTTCAACTCACTATTTTTGAATATTATGTAAGAAAGTTTCTTACTTTAGCCAAAGAACTAGATCTGTAATAAGAGTTACTTAAAAGAAGCTTATTGAGTCATCTGTTCAGATTCACAGTAGTTATTACTGGAAGACGTGTTCATAAACCAGAAATAACAAAATCTGTTGAAAATATCTTCGTAAATGAACCATTTTTTATTGCTAATTCCACTTCTGATATTTCTTTTATTGGGTGCCTAATTTGTTACATCTAGAAAGATGCGTTGTTTAAAATGATAGGGTAGGTGACGAAAATCCTAAAGTTTTCTTTGGGGTAAGATAAATAATAAATATCTGTCTATATTTCATGTATTCGTTTAGTTATAAAAACTGCTTTTATTAAATAGAATTTTTAAAGGAGTACGTATTTTTTTCTTTCTGAAAAAATTTACCTTTATTATAAGAGAAGTTTTTTCAGACACGTAAAAAAAGATCTCGGGTGTATAACTCAGTTGGTTAGAGTGATGGACTTTTAATCCGAAGGTCTTGGGTTCAAGT
>GAL05
GCAAGGTTTTTAGCTGACCCGTACTAATCCCCAACATGAGTATCCTCTTAGTTATTTATAGCGTAGTCGTTTTAATGGTACACGCCCAACCAACCAATACTTATCGTTTAATAATTCAACAGGCCTTAGAATAAAGTTCAACTCACTATTTTTGAATATTATGTAAGAAAGTTTCTTACTTTAGCCAAAGAACTAGATCTGTAATAAGAGTTACTTAAAAGAAGCTTATTGAGTCATCTGTTCAGATTCACAGTAGTTATTACTGGAAGACGTGTTCATAAACCAGAAATAACAAAATCTGTTGAAAATATCTTCGTAAATGAACCATTTTTTATTGCTAATTCCACTTCTGATATTTCTTTTATTGGGTGCCTAATTTGTTACATCTAGAAAGATGCGTTGTTTAAAATGATAGGGTAGGTGACGAAAATCCTAAAGTTTTCTTTGGGGTAAGATAAATAATAAATATCTGTCTATATTTCATGTATTCGTTTAGTTATAAAAACTGCTTTTATTAAATAGAATTTTTAAAGGAGTACGTATTTTTTTCTTTCTGAAAAAATTTACCTTTATTATAAGAGAAGTTTTTTCAGACACGTAAAAAAAGATCTCGGGTGTATAACTCAGTTGGTTAGAGTGATGGACTTTTAATCCGAAGGTCTTGGGTTCAAGT
>GAL06
GCAAGGTTTTTAGCTGACCCGTACTAATCCCCAACATGAGTATCCTCTTAGTTATTTATAGCGTAGTCGTTTTAATGGTACACGCCCAACCAACCAATACTTATCGTTTAATAATTCAACAGGCCTTAGAATAAAGTTCAACTCACTATTTTTGAATATTATGTAAGAAAGTTTCTTACTTTAGCCAAAGAACTAGATCTGTAATAAGAGTTACTTAAAAGAAGCTTATTGAGTCATCTGTTCAGATTCACAGTAGTTATTACTGGAAGACGTGTTCATAAACCAGAAATAACAAAATCTGTTGAAAATATCTTCGTAAATGAACCATTTTTTATTGCTAATTCCACTTCTGATATTTCTTTTATTGGGTGCCTAATTTGTTACATCTAGAAAGATGCGTTGTTTAAAATGATAGGGTAGGTGACGAAAATCCTAAAGTTTTCTTTGGGGTAAGATAAATAATAAATATCTGTCTATATTTCATGTATTCGTTTAGTTATAAAAACTGCTTTTATTAAATAGAATTTTTAAAGGAGTACGTATTTTTTTCTTTCTGAAAAAATTTACCTTTATTATAAGAGAAGTTTTTTCAGACACGTAAAAAAAGATCTCGGGTGTATAACTCAGTTGGTTAGAGTGATGGACTTTTAATCCGAAGGTCTTGGGTTCAAGT
>GAL07
GCAAGGTTTTTAGCTGACCCGTACTAATCCCCAACATGAGTATCCTCTTAGTTATTTATAGCGTAGTCGTTTTAATGGTACACGCCCAACCAACCAATACTTATCGTTTAATAATTCAACAGGCCTTAGAATAAAGTTCAACTCACTATTTTTGAATATTATGTAAGAAAGTTTCTTACTTTAGCCAAAGAACTAGATCTGTAATAAGAGTTACTTAAAAGAAGCTTATTGAGTCATCTGTTCAGATTCACAGTAGTTATTACTGGAAGACGTGTTCATAAACCAGAAATAACAAAATCTGTTGAAAATATCTTCGTAAATGAACCATTTTTTATTGCTAATTCCACTTCTGATATTTCTTTTATTGGGTGCCTAATTTGTTACATCTAGAAAGATGCGTTGTTTAAAATGATAGGGTAGGTGACGAAAATCCTAAAGTTTTCTTTGGGGTAAGATAAATAATAAATATCTGTCTATATTTCATGTATTCGTTTAGTTATAAAAACTGCTTTTATTAAATAGAATTTTTAAAGGAGTACGTATTTTTTTCTTTCTGAAAAAATTTACCTTTATTATAAGAGAAGTTTTTTCAGACACGTAAAAAAAGATCTCGGGTGTATAACTCAGTTGGTTAGAGTGATGGACTTTTAATCCGAAGGTCTTGGGTTCAAGT
>GAL08
GCAAGGTTTTTAGCTGACCCGTACTAATCCCCAACATGAGTATCCTCTTAGTTATTTATAGCGTAGTCGTTTTAATGGTACACGCCCAACCAACCAATACTTATCGTTTAATAATTCAACAGGCCTTAGAATAAAGTTCAACTCACTATTTTTGAATATTATGTAAGAAAGTTTCTTACTTTAGCCAAAGAACTAGATCTGTAATAAGAGTTACTTAAAAGAAGCTTATTGAGTCATCTGTTCAGATTCACAGTAGTTATTACTGGAAGACGTGTTCATAAACCAGAAATAACAAAATCTGTTGAAAATATCTTCGTAAATGAACCATTTTTTATTGCTAATTCCACTTCTGATATTTCTTTTATTGGGTGCCTAATTTGTTACATCTAGAAAGATGCGTTGTTTAAAATGATAGGGTAGGTGACGAAAATCCTAAAGTTTTCTTTGGGGTAAGATAAATAATAAATATCTGTCTATATTTCATGTATTCGTTTAGTTATAAAAACTGCTTTTATTAAATAGAATTTTTAAAGGAGTACGTATTTTTTTCTTTCTGAAAAAATTTACCTTTATTATAAGAGAAGTTTTTTCAGACACGTAAAAAAAGATCTCGGGTGTATAACTCAGTTGGTTAGAGTGATGGACTTTTAATCCGAAGGTCTTGGGTTCAAGT
>GAL09
GCAAGGTTTTTAGCTGACCCGTACTAATCCCCAACATGAGTATCCTCTTAGTTATTTATAGCGTAGTCGTTTTAATGGTACACGCCCAACCAACCAATACTTATCGTTTAATAATTCAACAGGCCTTAGAATAAAGTTCAACTCACTATTTTTGAATATTATGTAAGAAAGTTTCTTACTTTAGCCAAAGAACTAGATCTGTAATAAGAGTTACTTAAAAGAAGCTTATTGAGTCATCTGTTCAGATTCACAGTAGTTATTACTGGAAGACGTGTTCATAAACCAGAAATAACAAAATCTGTTGAAAATATCTTCGTAAATGAACCATTTTTTATTGCTAATTCCACTTCTGATATTTCTTTTATTGGGTGCCTAATTTGTTACATCTAGAAAGATGCGTTGTTTAAAATGATAGGGTAGGTGACGAAAATCCTAAAGTTTTCTTTGGGGTAAGATAAATAATAAATATCTGTCTATATTTCATGTATTCGTTTAGTTATAAAAACTGCTTTTATTAAATAGAATTTTTAAAGGAGTACGTATTTTTTTCTTTCTGAAAAAATTTACCTTTATTATAAGAGAAGTTTTTTCAGACACGTAAAAAAAGATCTCGGGTGTATAACTCAGTTGGTTAGAGTGATGGACTTTTAATCCGAAGGTCTTGGGTTCAAGT
>GAL10
GCAAGGTTTTTAGCTGACCCGTACTAATCCCCAACATGAGTATCCTCTTAGTTATTTATAGCGTAGTCGTTTTAATGGTACACGCCCAACCAACCAATACTTATCGTTTAATAATTCAACAGGCCTTAGAATAAAGTTCAACTCACTATTTTTGAATATTATGTAAGAAAGTTTCTTACTTTAGCCAAAGAACTAGATCTGTAATAAGAGTTACTTAAAAGAAGCTTATTGAGTCATCTGTTCAGATTCACAGTAGTTATTACTGGAAGACGTGTTCATAAACCAGAAATAACAAAATCTGTTGAAAATATCTTCGTAAATGAACCATTTTTTATTGCTAATTCCACTTCTGATATTTCTTTTATTGGGTGCCTAATTTGTTACATCTAGAAAGATGCGTTGTTTAAAATGATAGGGTAGGTGACGAAAATCCTAAAGTTTTCTTTGGGGTAAGATAAATAATAAATATCTGTCTATATTTCATGTATTCGTTTAGTTATAAAAACTGCTTTTATTAAATAGAATTTTTAAAGGAGTACGTATTTTTTTCTTTCTGAAAAAATTTACCTTTATTATAAGAGAAGTTTTTTCAGACACGTAAAAAAAGATCTCGGGTGTATAACTCAGTTGGTTAGAGTGATGGACTTTTAATCCGAAGGTCTTGGGTTCAAGT
>GAL11
GCAAGGTTTTTAGCTGACCCGTACTAATCCCCAACATGAGTATCCTCTTAGTTATTTATAGCGTAGTCGTTTTAATGGTACACGCCCAACCAACCAATACTTATCGTTTAATAATTCAACAGGCCTTAGAATAAAGTTCAACTCACTATTTTTGAATATTATGTAAGAAAGTTTCTTACTTTAGCCAAAGAACTAGATCTGTAATAAGAGTTACTTAAAAGAAGCTTATTGAGTCATCTGTTCAGATTCACAGTAGTTATTACTGGAAGACGTGTTCATAAACCAGAAATAACAAAATCTGTTGAAAATATCTTCGTAAATGAACCATTTTTTATTGCTAATTCCACTTCTGATATTTCTTTTATTGGGTGCCTAATTTGTTACATCTAGAAAGATGCGTTGTTTAAAATGATAGGGTAGGTGACGAAAATCCTAAAGTTTTCTTTGGGGTAAGATAAATAATAAATATCTGTCTATATTTCATGTATTCGTTTAGTTATAAAAACTGCTTTTATTAAATAGAATTTTTAAAGGAGTACGTATTTTTTTCTTTCTGAAAAAATTTACCTTTATTATAAGAGAAGTTTTTTCAGACACGTAAAAAAAGATCTCGGGTGTATAACTCAGTTGGTTAGAGTGATGGACTTTTAATCCGAAGGTCTTGGGTTCAAGT
>GAL12
GCAAGGTTTTTAGCTGACCCGTACTAATCCCCAACATGAGTATCCTCTTAGTTATTTATAGCGTAGTCGTTTTAATGGTACACGCCCAACCAACCAATACTTATCGTTTAATAATTCAACAGGCCTTAGAATAAAGTTCAACTCACTATTTTTGAATATTATGTAAGAAAGTTTCTTACTTTAGCCAAAGAACTAGATCTGTAATAAGAGTTACTTAAAAGAAGCTTATTGAGTCATCTGTTCAGATTCACAGTAGTTATTACTGGAAGACGTGTTCATAAACCAGAAATAACAAAATCTGTTGAAAATATCTTCGTAAATGAACCATTTTTTATTGCTAATTCCACTTCTGATATTTCTTTTATTGGGTGCCTAATTTGTTACATCTAGAAAGATGCGTTGTTTAAAATGATAGGGTAGGTGACGAAAATCCTAAAGTTTTCTTTGGGGTAAGATAAATAATAAATATCTGTCTATATTTCATGTATTCGTTTAGTTATAAAAACTGCTTTTATTAAATAGAATTTTTAAAGGAGTACGTATTTTTTTCTTTCTGAAAAAATTTACCTTTATTATAAGAGAAGTTTTTTCAGACACGTAAAAAAAGATCTCGGGTGTATAACTCAGTTGGTTAGAGTGATGGACTTTTAATCCGAAGGTCTTGGGTTCAAGT
>GAL13
GCAAGGTTTTTAGCTGACCCGTACTAATCCCCAACATGAGTATCCTCTTAGTTATTTATAGCGTAGTCGTTTTAATGGTACACGCCCAACCAACCAATACTTATCGTTTAATAATTCAACAGGCCTTAGAATAAAGTTCAACTCACTATTTTTGAATATTATGTAAGAAAGTTTCTTACTTTAGCCAAAGAACTAGATCTGTAATAAGAGTTACTTAAAAGAAGCTTATTGAGTCATCTGTTCAGATTCACAGTAGTTATTACTGGAAGACGTGTTCATAAACCAGAAATAACAAAATCTGTTGAAAATATCTTCGTAAATGAACCATTTTTTATTGCTAATTCCACTTCTGATATTTCTTTTATTGGGTGCCTAATTTGTTACATCTAGAAAGATGCGTTGTTTAAAATGATAGGGTAGGTGACGAAAATCCTAAAGTTTTCTTTGGGGTAAGATAAATAATAAATATCTGTCTATATTTCATGTATTCGTTTAGTTATAAAAACTGCTTTTATTAAATAGAATTTTTAAAGGAGTACGTATTTTTTTCTTTCTGAAAAAATTTACCTTTATTATAAGAGAAGTTTTTTCAGACACGTAAAAAAAGATCTCGGGTGTATAACTCAGTTGGTTAGAGTGATGGACTTTTAATCCGAAGGTCTTGGGTTCAAGT
>GAL14
GCAAGGTTTTTAGCTGACCCGTACTAATCCCCAACATGAGTATCCTCTTAGTTATTTATAGCGTAGTCGTTTTAATGGTACACGCCCAACCAACCAATACTTATCGTTTAATAATTCAACAGGCCTTAGAATAAAGTTCAACTCACTATTTTTGAATATTATGTAAGAAAGTTTCTTACTTTAGCCAAAGAACTAGATCTGTAATAAGAGTTACTTAAAAGAAGCTTATTGAGTCATCTGTTCAGATTCACAGTAGTTATTACTGGAAGACGTGTTCATAAACCAGAAATAACAAAATCTGTTGAAAATATCTTCGTAAATGAACCATTTTTTATTGCTAATTCCACTTCTGATATTTCTTTTATTGGGTGCCTAATTTGTTACATCTAGAAAGATGCGTTGTTTAAAATGATAGGGTAGGTGACGAAAATCCTAAAGTTTTCTTTGGGGTAAGATAAATAATAAATATCTGTCTATATTTCATGTATTCGTTTAGTTATAAAAACTGCTTTTATTAAATAGAATTTTTAAAGGAGTACGTATTTTTTTCTTTCTGAAAAAATTTACCTTTATTATAAGAGAAGTTTTTTCAGACACGTAAAAAAAGATCTCGGGTGTATAACTCAGTTGGTTAGAGTGATGGACTTTTAATCCGAAGGTCTTGGGTTCAAGT
>GAL15
GCAAGGTTTTTAGCTGACCCGTACTAATCCCCAACATGAGTATCCTCTTAGTTATTTATAGCGTAGTCGTTTTAATGGTACACGCCCAACCAACCAATACTTATCGTTTAATAATTCAACAGGCCTTAGAATAAAGTTCAACTCACTATTTTTGAATATTATGTAAGAAAGTTTCTTACTTTAGCCAAAGAACTAGATCTGTAATAAGAGTTACTTAAAAGAAGCTTATTGAGTCATCTGTTCAGATTCACAGTAGTTATTACTGGAAGACGTGTTCATAAACCAGAAATAACAAAATCTGTTGAAAATATCTTCGTAAATGAACCATTTTTTATTGCTAATTCCACTTCTGATATTTCTTTTATTGGGTGCCTAATTTGTTACATCTAGAAAGATGCGTTGTTTAAAATGATAGGGTAGGTGACGAAAATCCTAAAGTTTTCTTTGGGGTAAGATAAATAATAAATATCTGTCTATATTTCATGTATTCGTTTAGTTATAAAAACTGCTTTTATTAAATAGAATTTTTAAAGGAGTACGTATTTTTTTCTTTCTGAAAAAATTTACCTTTATTATAAGAGAAGTTTTTTCAGACACGTAAAAAAAGATCTCGGGTGTATAACTCAGTTGGTTAGAGTGATGGACTTTTAATCCGAAGGTCTTGGGTTCAAGT
>GAL16
GCAAGGTTTTTAGCTGACCCGTACTAATCCCCAACATGAGTATCCTCTTAGTTATTTATAGCGTAGTCGTTTTAATGGTACACGCCCAACCAACCAATACTTATCGTTTAATAATTCAACAGGCCTTAGAATAAAGTTCAACTCACTATTTTTGAATATTATGTAAGAAAGTTTCTTACTTTAGCCAAAGAACTAGATCTGTAATAAGAGTTACTTAAAAGAAGCTTATTGAGTCATCTGTTCAGATTCACAGTAGTTATTACTGGAAGACGTGTTCATAAACCAGAAATAACAAAATCTGTTGAAAATATCTTCGTAAATGAACCATTTTTTATTGCTAATTCCACTTCTGATATTTCTTTTATTGGGTGCCTAATTTGTTACATCTAGAAAGATGCGTTGTTTAAAATGATAGGGTAGGTGACGAAAATCCTAAAGTTTTCTTTGGGGTAAGATAAATAATAAATATCTGTCTATATTTCATGTATTCGTTTAGTTATAAAAACTGCTTTTATTAAATAGAATTTTTAAAGGAGTACGTATTTTTTTCTTTCTGAAAAAATTTACCTTTATTATAAGAGAAGTTTTTTCAGACACGTAAAAAAAGATCTCGGGTGTATAACTCAGTTGGTTAGAGTGATGGACTTTTAATCCGAAGGTCTTGGGTTCAAGT
>BAL01
GCAAGGTTTTTAGCTGACCCGTACTAATCCCCAACATGAGTATCCTCTTAGTTATTTATAGCGTAGTCGTCTTAATGGTACACGCCCAACCAACAAATACTTATCGTTTAATAATTCAACAGGCCTTAGAATAAAGTTCAACTCACTATTTTTGAATATTATGTAAGAAAGTTTCTTACTTTAGCCAAAGAACTAGATCTGTAATAAGAGTTACTTAAAAGAAGCTTATTGAGTCATCTGTTCAGATTCTCAGTAGTTATTACTGGAAGACGTGTTCATAAACCAGAAATAACAAAATCTGTTGAAAATATCTTCGTAAATGAACCATTTTTTATTGCTAATTCCACTTCTGATATTTCTTTTATTGGGTGCCTAATTTGTTACATCTAGAAAGATGCGTTGTTTAAAATGATAGGGTAGGTGACGAAAATCCTAAAGTTTTCTTTGGGGTAAGATAAATAATAAATATCTGTCTATATTTCATGTATTCGTTTAGTTATAAAAACTGCTTTTATTAAATAGAATTTTTAAAGGAGTACGTATTTTTTTCTTTCTGAAAAAATTTACCTTTATTATAAGAGAAGTTTTTTCAGACACGTAAAAAAAGATCTCGGGTGTATAACTCAGTTGGTTAGAGTGATGGACTTTTAATCCGAAGGTCTTGGGTTCAAGT
>BAL02
GCAAGGTTTTTAGCTGACCCGTACTAATCCCCAACATGAGTATCCTCTTAGTTATTTATAGCGTAGTCGTCTTAATGGTACACGCCCAACCAACCAATACTTATCGTTTAATAATTCAACAGGCCTTAGAATAAAGTTCAACTCACTATTTTTGAATATTATGTAAGAAAGTTTCTTACTTTAGCCAAAGAACTAGATCTGTAATAAGAGTTACTTAAAAGAAGCTTATTGAGTCATCTGTTCAGATTCACAGTAGTTATTACTGGAAGACGTGTTCATAAACCAGAAATAACAAAATCTGTTGAAAATATCTTCGTAAATGAACCATTTTTTATTGCTAATTTCACTTCTGATATTTCTTTTATTGGGTGCCTAATTTGTTACATCTAGAAAGATGCGTTGTTTAAAATGATAGGGTAGGTGACGAAAATCCTAAAGTTTTCTTTGGGGTAAGATAAATAATAAATATCTGTCTATATTTCATGTATTCGTTTAGTTATAAAAACTGCTTTTATTAAATAGAATTTTTAAAGGAGTACGTATTTTTTTCTTTCTGAAAAAATTTACCTTTATTATAAGAGAAGTTTTTTCAGACACGTAAAAAAAGATCTCGGGTGTATAACTCAGTTGGTTAGAGTGATGGACTTTTAATCCGAAGGTCTTGGGTTCAAGT
>BAL03
GCAAGGTTTTTAGCTGACCCGTACTAATCCCCAACATGAGTATCCTCTTAGTTATTTATAGCGTAGTCGTCTTAATGGTACACGCCCAACCAACCAATACTTATCGTTTAATAATTCAACAGGCCTTAGAATAAAGTTCAACTCACTATTTTTGAATATTATGTAAGAAAGTTTCTTACTTTAGCCAAAGAACTAGATCTGTAATAAGAGTTACTTAAAAGAAGCTTATTGAGTCATCTGTTCAGATTCACAGTAGTTATTACTGGAAGACGTGTTCATAAACCAGAAATAACAAAATCTGTTGAAAATATCTTCGTAAATGAACCATTTTTTATTGCTAATTTCACTTCTGATATTTCTTTTATTGGGTGCCTAATTTGTTACATCTAGAAAGATGCGTTGTTTAAAATGATAGGGTAGGTGACGAAAATCCTAAAGTTTTCTTTGGGGTAAGATAAATAATAAATATCTGTCTATATTTCATGTATTCGTTTAGTTATAAAAACTGCTTTTATTAAATAGAATTTTTAAAGGAGTACGTATTTTTTTCTTTCTGAAAAAATTTACCTTTATTATAAGAGAAGTTTTTTCAGACACGTAAAAAAAGATCTCGGGTGTATAACTCAGTTGGTTAGAGTGATGGACTTTTAATCCGAAGGTCTTGGGTTCAAGT
>BAL04
GCAAGGTTTTTAGCTGACCCGTACTAATCCCCAACATGAGTATCCTCTTAGTTATTTATAGCGTAGTCGTCTTAATGGTACACGCCCAACCAACCAATACTTATCGTTTAATAATTCAACAGGCCTTAGAATAAAGTTCAACTCACTATTTTTGAATATTATGTAAGAAAGTTTCTTACTTTAGCCAAAGAACTAGATCTGTAATAAGAGTTACTTAAAAGAAGCTTATTGAGTCATCTGTTCAGATTCACAGTAGTTATTACTGGAAGACGTGTTCATAAACCAGAAATAACAAAATCTGTTGAAAATATCTTCGTAAATGAACCATTTTTTATTGCTAATTTCACTTCTGATATTTCTTTTATTGGGTGCCTAATTTGTTACATCTAGAAAGATGCGTTGTTTAAAATGATAGGGTAGGTGACGAAAATCCTAAAGTTTTCTTTGGGGTAAGATAAATAATAAATATCTGTCTATATTTCATGTATTCGTTTAGTTATAAAAACTGCTTTTATTAAATAGAATTTTTAAAGGAGTACGTATTTTTTTCTTTCTGAAAAAATTTACCTTTATTATAAGAGAAGTTTTTTCAGACACGTAAAAAAAGATCTCGGGTGTATAACTCAGTTGGTTAGAGTGATGGACTTTTAATCCGAAGGTCTTGGGTTCAAGT
>BAL05
GCAAGGTTTTTAGCTGACCCGTACTAATCCCCAACATGAGTATCCTCTTAGTTATTTATAGCGTAGTCGTCTTAATGGTACACGCCCAACCAACCAATACTTATCGTTTAATAATTCAACAGGCCTTAGAATAAAGTTCAACTCACTATTTTTGAATATTATGTAAGAAAGTTTCTTACTTTAGCCAAAGAACTAGATCTGTAATAAGAGTTACTTAAAAGAAGCTTATTGAGTCATCTGTTCAGATTCACAGTAGTTATTACTGGAAGACGTGTTCATAAACCAGAAATAACAAAATCTGTTGAAAATATCTTCGTAAATGAACCATTTTTTATTGCTAATTTCACTTCTGATATTTCTTTTATTGGGTGCCTAATTTGTTACATCTAGAAAGATGCGTTGTTTAAAATGATAGGGTAGGTGACGAAAATCCTAAAGTTTTCTTTGGGGTAAGATAAATAATAAATATCTGTCTATATTTCATGTATTCGTTTAGTTATAAAAACTGCTTTTATTAAATAGAATTTTTAAAGGAGTACGTATTTTTTTCTTTCTGAAAAAATTTACCTTTATTATAAGAGAAGTTTTTTCAGACACGTAAAAAAAGATCTCGGGTGTATAACTCAGTTGGTTAGAGTGATGGACTTTTAATCCGAAGGTCTTGGGTTCAAGT
>BAL06
GCAAGGTTTTTAGCTGACCCGTACTAATCCCCAACATGAGTATCCTCTTAGTTATTTATAGCGTAGTCGTCTTAATGGTACACGCCCAACCAACCAATACTTATCGTTTAATAATTCAACAGGCCTTAGAATAAAGTTCAACTCACTATTTTTGAATATTATGTAAGAAAGTTTCTTACTTTAGCCAAAGAACTAGATCTGTAATAAGAGTTACTTAAAAGAAGCTTATTGAGTCATCTGTTCAGATTCACAGTAGTTATTACTGGAAGACGTGTTCATAAACCAGAAATAACAAAATCTGTTGAAAATATCTTCGTAAATGAACCATTTTTTATTGCTAATTCCACTTCTGATATTTCTTTTATTGGGTGCCTAATTTGTTACATCTAGAAAGATGCGTTGTTTAAAATGATAGGGTAGGTGACGAAAATCCTAAAGTTTTCTTTGGGGTAAGATAAATAATAAATATCTGTCTATATTTCATGTATTCGTTTAGTTATAAAAACTGCTTTTATTAAATAGAATTTTTAAAGGAGTACGTATTTTTTTCTTTCTGAAAAAATTTACCTTTATTATAAGAGAAGTTTTTTCAGACACGTAAAAAAAGATCTCGGGTGTATAACTCAGTTGGTTAGAGTGATGGACTTTTAATCCGAAGGTCTTGGGTTCAAGT
>BAL07
GCAAGGTTTTTAGCTGACCCGTACTAATCCCCAACATGAGTATCCTCTTAGTTATTTATAGCGTAGTCGTCTTAATGGTACACGCCCAACCAACCAATACTTATCGTTTAATAATTCAACAGGCCTTAGAATAAAGTTCAACTCACTATTTTTGAATATTATGTAAGAAAGTTTCTTACTTTAGCCAAAGAACTAGATCTGTAATAAGAGTTACTTAAAAGAAGCTTATTGAGTCATCTGTTCAGATTCACAGTAGTTATTACTGGAAGACGTGTTCAGAAACCAGAAATAACAAAATCTGTTGAAAATATCTTCGTAAATGAACCATTTTTTATTGCTAATTCCACTTCTGATATTTCTTTTATTGGGTGCCTAATTTGTTACATCTAGAAAGATGCGTTGTTTAAAATGATAGGGTAGGTGACGAAAATCCTAAAGTTTTCTTTGGGGTAAGATAAATAATAAATATCTGTCTATATTTCATGTATTCGTTTAGTTATAAAAACTGCTTTTATTAAATAGAATTTTTAAAGGAGTACGTATTTTTTTCTTTCTGAAAAAATTTACCTTTATTATAAGAGAAGTTTTTTCAGACACGTAAAAAAAGATCTCGGGTGTATAACTCAGTTGGTTAGAGTGATGGACTTTTAATCCGAAGGTCTTGGGTTCAAGT
>BAL08
GCAAGGTTTTTAGCTGACCCGTACTAATCCCCAACATGAGTATCCTCTTAGTTATTTATAGCGTAGTCGTTTTAATGGTACACGCCCAACCAACCAATACTTATCGTTTAATAATTCAACAGGCCTTAGAATAAAGTTCAACTCACTATTTTTGAATATTATGTAAGAAAGTTTCTTACTTTAGCCAAAGAACTAGATCTGTAATAAGAGTTACTTAAAAGAAGCTTATTGAGTCATCTGTTCAGATTCACAGTAGTTATTACTGGAAGACGTGTTCATAAACCAGAAATAACAAAATCTGTTGAAAATATCTTCGTAAATGAACCATTTTTTATTGCTAATTCCACTTCTGATATTTCTTTTATTGGGTGCCTAATTTGTTACATCTAGAAAGATGCGTTGTTTAAAATGATAGGGTAGGTGACGAAAATCCTAAAGTTTTCTTTGGGGTAAGATAAATAATAAATATCTGTCTATATTTCATGTATTCGTTTAGTTATAAAAACTGCTTTTATTAAATAGAATTTTTAAAGGAGTACGTATTTTTTTCTTTCTGAAAAAATTTACCTTTATTATAAGAGAAGTTTTTTCAGACACGTAAAAAAAGATCTCGGGTGTATAACTCAGTTGGTTAGAGTGATGGACTTTTAATCCGAAGGTCTTGGGTTCAAGT
>BAL09
GCAAGGTTTTTAGCTGACCCGTACTAATCCCCAACATGAGTATCCTCTTAGTTATTTATAGCGTAGTCGTTTTAATGGTACACGCCCAACCAACCAATACTTATCGTTTAATAATTCAACAGGCCTTAGAATAAAGTTCAACTCACTATTTTTGAATATTATGTAAGAAAGTTTCTTACTTTAGCCAAAGAACTAGATCTGTAATAAGAGTTACTTAAAAGAAGCTTATTGAGTCATCTGTTCAGATTCACAGTAGTTATTACTGGAAGACGTGTTCATAAACCAGAAATAACAAAATCTGTTGAAAATATCTTCGTAAATGAACCATTTTTTATTGCTAATTCCACTTCTGATATTTCTTTTATTGGGTGCCTAATTTGTTACATCTAGAAAGATGCGTTGTTTAAAATGATAGGGTAGGTGACGAAAATCCTAAAGTTTTCTTTGGGGTAAGATAAATAATAAATATCTGTCTATATTTCATGTATTCGTTTAGTTATAAAAACTGCTTTTATTAAATAGAATTTTTAAAGGAGTACGTATTTTTTTCTTTCTGAAAAAATTTACCTTTATTATAAGAGAAGTTTTTTCAGACACGTAAAAAAAGATCTCGGGTGTATAACTCAGTTGGTTAGAGTGATGGACTTTTAATCCGAAGGTCTTGGGTTCAAGT
>BAL10
GCAAGGTTTTTAGCTGACCCGTACTAATCCCCAACATGAGTATCCTCTTAGTTATTTATAGCGTAGTCGTCTTAATGGTACACGCCCAACCAACCAATACTTATCGTTTAATAATTCAACAGGCCTTAGAATAAAGTTCAACTCACTATTTTTGAATATAATGTAAGAAAGTTTCTTACTTTAGCCAAAGAACTAGATCTGTAATAAGAGTTACTTAAAAGAAGCTTATTGAGTCATCTGTTCAGATTCACAGTAGTTATTACTGGAAGACGTGTTCATAAACCAGAAATAACAAAATCTGTTGAAAATATCTTCGTAAATGAACCATTTTTTATTGCTAATTTCACTTCTGATATTTCTTTTATTGGGTGCCTAATTTGTTACATCTAGAAAGATGCGTTGTTTAAAATGATAGGGTAGGTGACGAAAATCCTAAAGTTTTCTTTGGGGTAAGATAAATAATAAATATCTGTCTATATTTCATGTATTCGTTTAGTTATAAAAACTGCTTTTATTAAATAGAATTTTTAAAGGAGTACGTATTTTTTTCTTTCTGAAAAAATTTACCTTTATTATAAGAGAAGTTTTTTCAGACACGTAAAAAAAGATCTCGGGTGTATAACTCAGTTGGTTAGAGTGATGGACTTTTAATCCGAAGGTCTTGGGTTCAAGT
>BAL11
GCAAGGTTTTTAGCTGACCCGTACTAATCCCCAACATGAGTATCCTCTTAGTTATTTATAGCGTAGTCGTCTTAATGGTACACGCCCAACCAACCAATACTTATCGTTTAATAATTCAACAGGCCTTAGAATAAAGTTCAACTCACTATTTTTGAATATTATGTAAGAAAGTTTCTTACTTTAGCCAAAGAACTAGATCTGTAATAAGAGTTACTTAAAAGAAGCTTATTGAGTCATCTGTTCAGATTCACAGTAGTTATTACTGGAAGACGTGTTCATAAACCAGAAATAACAAAATCTGTTGAAAATATCTTCGTAAATGAACCATTTTTTATTGCTAATTCCACTTCTGATATTTCTTTTATTGGGTGCCTAATTTGTTACATCTAGAAAGATGCGTTGTTTAAAATGATAGGGTAGGTGACGAAAATCCTAAAGTTTTCTTTGGGGTAAGATAAATAATAAATATCTGTCTATATTTCATGTATTCGTTTAGTTATAAAAACTGCTTTTATTAAATAGAATTTTTAAAGGAGTACGTATTTTTTTCTTTCTGAAAAAATTTACCTTTATTATAAGAGAAGTTTTTTCAGACACGTAAAAAAAGATCTCGGGTGTATAACTCAGTTGGTTAGAGTGATGGACTTTTAATCCGAAGGTCTTGGGTTCAAGT
>BAL12
GCAAGGTTTTTAGCTGACCCGTACTAATCCCCAACATGAGTATCCTCTTAGTTATTTATAGCGTAGTCGTTTTAATGGTACACGCCCAACCAACCAATACTTATCGTTTAATAATTCAACAGGCCTTAGAATAAAGTTCAACTCACTATTTTTGAATATTATGTAAGAAAGTTTCTTACTTTAGCCAAAGAACTAGATCTGTAATAAGAGTTACTTAAAAGAAGCTTATTGAGTCATCTGTTCAGATTCACAGTAGTTATTACTGGAAGACGTGTTCATAAACCAGAAATAACAAAATCTGTTGAAAATATCTTCGTAAATGAACCATTTTTTATTGCTAATTCCACTTCTGATATTTCTTTTATTGGGTGCCTAATTTGTTACATCTAGAAAGATGCGTTGTTTAAAATGATAGGGTAGGTGACGAAAATCCTAAAGTTTTCTTTGGGGTAAGATAAATAATAAATATCTGTCTATATTTCATGTATTCGTTTAGTTATAAAAACTGCTTTTATTAAATAGAATTTTTAAAGGAGTACGTATTTTTTTCTTTCTGAAAAAATTTACCTTTATTATAAGAGAAGTTTTTTCAGACACGTAAAAAAAGATCTCGGGTGTATAACTCAGTTGGTTAGAGTGATGGACTTTTAATCCGAAGGTCTTGGGTTCAAGT
>BAL13
GCAAGGTTTTTAGCTGACCCGTACTAATCCCCAACATGAGTATCCTCTTAGTTATTTATAGCGTAGTCGTCTTAATGGTACACGCCCAACCAACCAATACTTATCGTTTAATAATTCAACAGGCCTTAGAATAAAGTTCAACTCACTATTTTTGAATATTATGTAAGAAAGTTTCTTACTTTAGCCAAAGAACTAGATCTGTAATAAGAGTTACTTAAAAGAAGCTTATTGAGTCATCTGTTCAGATTCACAGTAGTTATTACTGGAAGACGTGTTCATAAACCAGAAATAACAAAATCTGTTGAAAATATCTTCGTAAATGAACCATTTTTTATTGCTAATTTCACTTCTGATATTTCTTTTATTGGGTGCCTAATTTGTTACATCTAGAAAGATGCGTTGTTTAAAATGATAGGGTAGGTGACGAAAATCCTAAAGTTTTCTTTGGGGTAAGATAAATAATAAATATCTGTCTATATTTCATGTATTCGTTTAGTTATAAAAACTGCTTTTATTAAATAGAATTTTTAAAGGAGTACGTATTTTTTTCTTTCTGAAAAAATTTACCTTTATTATAAGAGAAGTTTTTTCAGACACGTAAAAAAAGATCTCGGGTGTATAACTCAGTTGGTTAGAGTGATGGACTTTTAATCCGAAGGTCTTGGGTTCAAGT
>BAL14
GCAAGGTTTTTAGCTGACCCGTACTAATCCCCAACATGAGTATCCTCTTAGTTATTTATAGCGTAGTCGTCTTAATGGTACACGCCCAACCAACCAATACTTATCGTTTAATAATTCAACAGGCCTTAGAATAAAGTTCAACTCACTATTTTTGAATATTATGTAAGAAAGTTTCTTACTTTAGCCAAAGAACTAGATCTGTAATAAGAGTTACTTAAAAGAAGCTTATTGAGTCATCTGTTCAGATTCACAGTAGTTATTACTGGAAGACGTGTTCATAAACCAGAAATAACAAAATCTGTTGAAAATATCTTCGTAAATGAACCATTTTTTATTGCTAATTTCACTTCTGATATTTCTTTTATTGGGTGCCTAATTTGTTACATCTAGAAAGATGCGTTGTTTAAAATGATAGGGTAGGTGACGAAAATCCTAAAGTTTTCTTTGGGGTAAGATAAATAATAAATATCTGTCTATATTTCATGTATTCGTTTAGTTATAAAAACTGCTTTTATTAAATAGAATTTTTAAAGGAGTACGTATTTTTTTCTTTCTGAAAAAATTTACCTTTATTATAAGAGAAGTTTTTTCAGACACGTAAAAAAAGATCTCGGGTGTATAACTCAGTTGGTTAGAGTGATGGACTTTTAATCCGAAGGTCTTGGGTTCAAGT
>BAL15
GCAAGGTTTTTAGCTGACCCGTACTAATCCCCAACATGAGTATCCTCTTAGTTATTTATAGCGTAGTCGTCTTAATGGTACACGCCCAACCAACCAATACTTATCGTTTAATAATTCAACAGGCCTTAGAATAAAGTTCAACTCACTATTTTTGAATATTATGTAAGAAAGTTTCTTACTTTAGCCAAAGAACTAGATCTGTAATAAGAGTTACTTAAAAGAAGCTTATTGAGTCATCTGTTCAGATTCACAGTAGTTATTACTGGAAGACGTGTTCATAAACCAGAAATAACAAAATCTGTTGAAAATATCTTCGTAAATGAACCATTTTTTATTGCTAATTTCACTTCTGATATTTCTTTTATTGGGTGCCTAATTTGTTACATCTAGAAAGATGCGTTGTTTAAAATGATAGGGTAGGTGACGAAAATCCTAAAGTTTTCTTTGGGGTAAGATAAATAATAAATATCTGTCTATATTTCATGTATTCGTTTAGTTATAAAAACTGCTTTTATTAAATAGAATTTTTAAAGGAGTACGTATTTTTTTCTTTCTGAAAAAATTTACCTTTATTATAAGAGAAGTTTTTTCAGACACGTAAAAAAAGATCTCGGGTGTATAACTCAGTTGGTTAGAGTGATGGACTTTTAATCCGAAGGTCTTGGGTTCAAGT
>BAL16
GCAAGGTTTTTAGCTGACCCGTACTAATCCCCAACATGAGTATCCTCTTAGTTATTTATAGCGTAGTCGTCTTAATGGTACACGCCCAACCAACCAATACTTATCGTTTAATAATTCAACAGGCCTTAGAATAAAGTTCAACTCACTATTTTTGAATATTATGTAAGAAAGTTTCTTACTTTAGCCAAAGAACTAGATCTGTAATAAGAGTTACTTAAAAGAAGCTTATTGAGTCATCTGTTCAGATTCACAGTAGTTATTACTGGAAGACGTGTTCATAAACCAGAAATAACAAAATCTGTTGAAAATATCTTCGTAAATGAACCATTTTTTATTGCTAATTTCACTTCTGATATTTCTTTTATTGGGTGCCTAATTTGTTACATCTAGAAAGATGCGTTGTTTAAAATGATAGGGTAGGTGACGAAAATCCTAAAGTTTTCTTTGGGGTAAGATAAATAATAAATATCTGTCTATATTTCATGTATTCGTTTAGTTATAAAAACTGCTTTTATTAAATAGAATTTTTAAAGGAGTACGTATTTTTTTCTTTCTGAAAAAATTTACCTTTATTATAAGAGAAGTTTTTTCAGACACGTAAAAAAAGATCTCGGGTGTATAACTCAGTTGGTTAGAGTGATGGACTTTTAATCCGAAGGTCTTGGGTTCAAGT
>PLY01
GCAAGGTTTTTAGCTGACCCGTACTAATCCCCAACATGAGTATCCTCTTAGTTATTTATAGCGTAGTCGTTTTAATGGTACACGCCCAACCAACCAATACTTATCGTTTAATAATTCAACAGGCCTTAGAATAAAGTTCAACTCACTATTTTTGAATATTATGTAAGAAAGTTTCTTACTTTAGCCAAAGAACTAGATCTGTAATAAGAGTTACTTAAAAGAAGCTTATTGAGTCATCTGTTCAGATTCACAGTAGTTATTACTGGAAGACGTGTTCATAAACCAGAAATAACAAAATCTGTTGAAAATATCTTCGTAAATGAACCATTTTTTATTGCTAATTCCACTTCTGATATTTCTTTTATTGGGTGCCTAATTTGTTACATCTAGAAAGATGCGTTGTTTAAAATGATAGGGTAGGTGACGAAAATCCTAAAGTTTTCTTTGGGGTAAGATAAATAATAAATATCTGTCTATATTTCATGTATTCGTTTAGTTATAAAAACTGCTTTTATTAAATAGAATTTTTAAAGGAGTACGTATTTTTTTCTTTCTGAAAAAATTTACCTTTATTATAAGAGAAGTTTTTTCAGACACGTAAAAAAAGATCTCGGGTGTATAACTCAGTTGGTTAGAGTGATGGACTTTTAATCCGAAGGTCTTGGGTTCAAGT
>PLY02
GCAAGGTTTTTAGCTGACCCGTACTAATCCCCAACATGAGTATCCTCTTAGTTATTTATAGCGTAGTCGTTTTAATGGTACACGCCCAACCAACCAATACTTATCGTTTAATAATTCAACAGGCCTTAGAATAAAGTTCAACTCACTATTTTTGAATATTATGTAAGAAAGTTTCTTACTTTAGCCAAAGAACTAGATCTGTAATAAGAGTTACTTAAAAGAAGCTTATTGAGTCATCTGTTCAGATTCACAGTAGTTATTACTGGAAGACGTGTTCATAAACCAGAAATAACAAAATCTGTTGAAAATATCTTCGTAAATGAACCATTTTTTATTGCTAATTCCACTTCTGATATTTCTTTTATTGGGTGCCTAATTTGTTACATCTAGAAAGATGCGTTGTTTAAAATGATAGGGTAGGTGACGAAAATCCTAAAGTTTTCTTTGGGGTAAGATAAATAATAAATATCTGTCTATATTTCATGTATTCGTTTAGTTATAAAAACTGCTTTTATTAAATAGAATTTTTAAAGGAGTACGTATTTTTTTCTTTCTGAAAAAATTTACCTTTATTATAAGAGAAGTTTTTTCAGACACGTAAAAAAAGATCTCGGGTGTATAACTCAGTTGGTTAGAGTGATGGACTTTTAATCCGAAGGTCTTGGGTTCAAGT
>PLY03
GCAAGGTTTTTAGCTGACCCGTACTAATCCCCAACATGAGTATCCTCTTAGTTATTTATAGCGTAGTCGTTTTAATGGTACACGCCCAACCAACCAATACTTATCGTTTAATAATTCAACAGGCCTTAGAATAAAGTTCAACTCACTATTTTTGAATATTATGTAAGAAAGTTTCTTACTTTAGCCAAAGAACTAGATCTGTAATAAGAGTTACTTAAAAGAAGCTTATTGAGTCATCTGTTCAGATTCACAGTAGTTATTACTGGAAGACGTGTTCATAAACCAGAAATAACAAAATCTGTTGAAAATATCTTCGTAAATGAACCATTTTTTATTGCTAATTCCACTTCTGATATTTCTTTTATTGGGTGCCTAATTTGTTACATCTAGAAAGATGCGTTGTTTAAAATGATAGGGTAGGTGACGAAAATCCTAAAGTTTTCTTTGGGGTAAGATAAATAATAAATATCTGTCTATATTTCATGTATTCGTTTAGTTATAAAAACTGCTTTTATTAAATAGAATTTTTAAAGGAGTACGTATTTTTTTCTTTCTGAAAAAATTTACCTTTATTATAAGAGAAGTTTTTTCAGACACGTAAAAAAAGATCTCGGGTGTATAACTCAGTTGGTTAGAGTGATGGACTTTTAATCCGAAGGTCTTGGGTTCAAGT
>PLY04
GCAAGGTTTTTAGCTGACCCGTACTAATCCCCAACATGAGTATCCTCTTAGTTATTTATAGCGTAGTCGTTTTAATGGTACACGCCCAACCAACCAATACTTATCGTTTAATAATTCAACAGGCCTTAGAATAAAGTTCAACTCACTATTTTTGAATATTATGTAAGAAAGTTTCTTACTTTAGCCAAAGAACTAGATCTGTAATAAGAGTTACTTAAAAGAAGCTTATTGAGTCATCTGTTCAGATTCACAGTAGTTATTACTGGAAGACGTGTTCATAAACCAGAAATAACAAAATCTGTTGAAAATATCTTCGTAAATGAACCATTTTTTATTGCTAATTCCACTTCTGATATTTCTTTTATTGGGTGCCTAATTTGTTACATCTAGAAAGATGCGTTGTTTAAAATGATAGGGTAGGTGACGAAAATCCTAAAGTTTTCTTTGGGGTAAGATAAATAATAAATATCTGTCTATATTTCATGTATTCGTTTAGTTATAAAAACTGCTTTTATTAAATAGAATTTTTAAAGGAGTACGTATTTTTTTCTTTCTGAAAAAATTTACCTTTATTATAAGAGAAGTTTTTTCAGACACGTAAAAAAAGATCTCGGGTGTATAACTCAGTTGGTTAGAGTGATGGACTTTTAATCCGAAGGTCTTGGGTTCAAGT
>PLY05
GCAAGGTTTTTAGCTGACCCGTACTAATCCCCAACATGAGTATCCTCTTAGTTATTTATAGCGTAGTCGTTTTAATGGTACACGCCCAACCAACCAATACTTATCGTTTAATAATTCAACAGGCCTTAGAATAAAGTTCAACTCACTATTTTTGAATATTATGTAAGAAAGTTTCTTACTTTAGCCAAAGAACTAGATCTGTAATAAGAGTTACTTAAAAGAAGCTTATTGAGTCATCTGTTCAGATTCACAGTAGTTATTACTGGAAGACGTGTTCATAAACCAGAAATAACAAAATCTGTTGAAAATATCTTCGTAAATGAACCATTTTTTATTGCTAATTCCACTTCTGATATTTCTTTTATTGGGTGCCTAATTTGTTACATCTAGAAAGATGCGTTGTTTAAAATGATAGGGTAGGTGACGAAAATCCTAAAGTTTTCTTTGGGGTAAGATAAATAATAAATATCTGTCTATATTTCATGTATTCGTTTAGTTATAAAAACTGCTTTTATTAAATAGAATTTTTAAAGGAGTACGTATTTTTTTCTTTCTGAAAAAATTTACCTTTATTATAAGAGAAGTTTTTTCAGACACGTAAAAAAAGATCTCGGGTGTATAACTCAGTTGGTTAGAGTGATGGACTTTTAATCCGAAGGTCTTGGGTTCAAGT
>PLY06
GCAAGGTTTTTAGCTGACCCGTACTAATCCCCAACATGAGTATCCTCTTAGTTATTTATAGCGTAGTCGTTTTAATGGTACACGCCCAACCAACCAATACTTATCGTTTAATAATTCAACAGGCCTTAGAATAAAGTTCAACTCACTATTTTTGAATATTATGTAAGAAAGTTTCTTACTTTAGCCAAAGAACTAGATCTGTAATAAGAGTTACTTAAAAGAAGCTTATTGAGTCATCTGTTCAGATTCACAGTAGTTATTACTGGAAGACGTGTTCATAAACCAGAAATAACAAAATCTGTTGAAAATATCTTCGTAAATGAACCATTTTTTATTGCTAATTCCACTTCTGATATTTCTTTTATTGGGTGCCTAATTTGTTACATCTAGAAAGATGCGTTGTTTAAAATGATAGGGTAGGTGACGAAAATCCTAAAGTTTTCTTTGGGGTAAGATAAATAATAAATATCTGTCTATATTTCATGTATTCGTTTAGTTATAAAAACTGCTTTTATTAAATAGAATTTTTAAAGGAGTACGTATTTTTTTCTTTCTGAAAAAATTTACCTTTATTATAAGAGAAGTTTTTTCAGACACGTAAAAAAAGATCTCGGGTGTATAACTCAGTTGGTTAGAGTGATGGACTTTTAATCCGAAGGTCTTGGGTTCAAGT
>PLY07
GCAAGGTTTTTAGCTGACCCGTACTAATCCCCAACATGAGTATCCTCTTAGTTATTTATAGCGTAGTCGTTTTAATGGTACACGCCCAACCAACCAATACTTATCGTTTAATAATTCAACAGGCCTTAGAATAAAGTTCAACTCACTATTTTTGAATATTATGTAAGAAAGTTTCTTACTTTAGCCAAAGAACTAGATCTGTAATAAGAGTTACTTAAAAGAAGCTTATTGAGTCATCTGTTCAGATTCACAGTAGTTATTACTGGAAGACGTGTTCATAAACCAGAAATAACAAAATCTGTTGAAAATATCTTCGTAAATGAACCATTTTTTATTGCTAATTCCACTTCTGATATTTCTTTTATTGGGTGCCTAATTTGTTACATCTAGAAAGATGCGTTGTTTAAAATGATAGGGTAGGTGACGAAAATCCTAAAGTTTTCTTTGGGGTAAGATAAATAATAAATATCTGTCTATATTTCATGTATTCGTTTAGTTATAAAAACTGCTTTTATTAAATAGAATTTTTAAAGGAGTACGTATTTTTTTCTTTCTGAAAAAATTTACCTTTATTATAAGAGAAGTTTTTTCAGACACGTAAAAAAAGATCTCGGGTGTATAACTCAGTTGGTTAGAGTGATGGACTTTTAATCCGAAGGTCTTGGGTTCAAGT
>PLY08
GCAAGGTTTTTAGCTGACCCGTACTAATCCCCAACATGAGTATCCTCTTAGTTATTTATAGCGTAGTCGTTTTAATGGTACACGCCCAACCAACCAATACTTATCGTTTAATAATTCAACAGGCCTTAGAATAAAGTTCAACTCACTATTTTTGAATATTATGTAAGAAAGTTTCTTACTTTAGCCAAAGAACTAGATCTGTAATAAGAGTTACTTAAAAGAAGCTTATTGAGTCATCTGTTCAGATTCACAGTAGTTATTACTGGAAGACGTGTTCATAAACCAGAAATAACAAAATCTGTTGAAAATATCTTCGTAAATGAACCATTTTTTATTGCTAATTCCACTTCTGATATTTCTTTTATTGGGTGCCTAATTTGTTACATCTAGAAAGATGCGTTGTTTAAAATGATAGGGTAGGTGACGAAAATCCTAAAGTTTTCTTTGGGGTAAGATAAATAATAAATATCTGTCTATATTTCATGTATTCGTTTAGTTATAAAAACTGCTTTTATTAAATAGAATTTTTAAAGGAGTACGTATTTTTTTCTTTCTGAAAAAATTTACCTTTATTATAAGAGAAGTTTTTTCAGACACGTAAAAAAAGATCTCGGGTGTATAACTCAGTTGGTTAGAGTGATGGACTTTTAATCCGAAGGTCTTGGGTTCAAGT
>PLY09
GCAAGGTTTTTAGCTGACCCGTACTAATCCCCAACATGAGTATCCTCTTAGTTATTTATAGCGTAGTCGTTTTAATGGTACACGCCCAACCAACCAATACTTATCGTTTAATAATTCAACAGGCCTTAGAATAAAGTTCAACTCACTATTTTTGAATATTATGTAAGAAAGTTTCTTACTTTAGCCAAAGAACTAGATCTGTAATAAGAGTTACTTAAAAGAAGCTTATTGAGTCATCTGTTCAGATTCACAGTAGTTATTACTGGAAGACGTGTTCATAAACCAGAAATAACAAAATCTGTTGAAAATATCTTCGTAAATGAACCATTTTTTATTGCTAATTCCACTTCTGATATTTCTTTTATTGGGTGCCTAATTTGTTACATCTAGAAAGATGCGTTGTTTAAAATGATAGGGTAGGTGACGAAAATCCTAAAGTTTTCTTTGGGGTAAGATAAATAATAAATATCTGTCTATATTTCATGTATTCGTTTAGTTATAAAAACTGCTTTTATTAAATAGAATTTTTAAAGGAGTACGTATTTTTTTCTTTCTGAAAAAATTTACCTTTATTATAAGAGAAGTTTTTTCAGACACGTAAAAAAAGATCTCGGGTGTATAACTCAGTTGGTTAGAGTGATGGACTTTTAATCCGAAGGTCTTGGGTTCAAGT
>PLY10
GCAAGGTTTTTAGCTGACCCGTACTAATCCCCAACATGAGTATCCTCTTAGTTATTTATAGCGTAGTCGTTTTAATGGTACACGCCCAACCAACCAATACTTATCGTTTAATAATTCAACAGGCCTTAGAATAAAGTTCAACTCACTATTTTTGAATATTATGTAAGAAAGTTTCTTACTTTAGCCAAAGAACTAGATCTGTAATAAGAGTTACTTAAAAGAAGCTTATTGAGTCATCTGTTCAGATTCACAGTAGTTATTACTGGAAGACGTGTTCATAAACCAGAAATAACAAAATCTGTTGAAAATATCTTCGTAAATGAACCATTTTTTATTGCTAATTCCACTTCTGATATTTCTTTTATTGGGTGCCTAATTTGTTACATCTAGAAAGATGCGTTGTTTAAAATGATAGGGTAGGTGACGAAAATCCTAAAGTTTTCTTTGGGGTAAGATAAATAATAAATATCTGTCTATATTTCATGTATTCGTTTAGTTATAAAAACTGCTTTTATTAAATAGAATTTTTAAAGGAGTACGTATTTTTTTCTTTCTGAAAAAATTTACCTTTATTATAAGAGAAGTTTTTTCAGACACGTAAAAAAAGATCTCGGGTGTATAACTCAGTTGGTTAGAGTGATGGACTTTTAATCCGAAGGTCTTGGGTTCAAGT
>PLY11
GCAAGGTTTTTAGCTGACCCGTACTAATCCCCAACATGAGTATCCTCTTAGTTATTTATAGCGTAGTCGTTTTAATGGTACACGCCCAACCAACCAATACTTATCGTTTAATAATTCAACAGGCCTTAGAATAAAGTTCAACTCACTATTTTTGAATATTATGTAAGAAAGTTTCTTACTTTAGCCAAAGAACTAGATCTGTAATAAGAGTTACTTAAAAGAAGCTTATTGAGTCATCTGTTCAGATTCACAGTAGTTATTACTGGAAGACGTGTTCATAAACCAGAAATAACAAAATCTGTTGAAAATATCTTCGTAAATGAACCATTTTTTATTGCTAATTCCACTTCTGATATTTCTTTTATTGGGTGCCTAATTTGTTACATCTAGAAAGATGCGTTGTTTAAAATGATAGGGTAGGTGACGAAAATCCTAAAGTTTTCTTTGGGGTAAGATAAATAATAAATATCTGTCTATATTTCATGTATTCGTTTAGTTATAAAAACTGCTTTTATTAAATAGAATTTTTAAAGGAGTACGTATTTTTTTCTTTCTGAAAAAATTTACCTTTATTATAAGAGAAGTTTTTTCAGACACGTAAAAAAAGATCTCGGGTGTATAACTCAGTTGGTTAGAGTGATGGACTTTTAATCCGAAGGTCTTGGGTTCAAGT
>PLY12
GCAAGGTTTTTAGCTGACCCGTACTAATCCCCAACATGAGTATCCTCTTAGTTATTTATAGCGTAGTCGTTTTAATGGTACACGCCCAACCAACCAATACTTATCGTTTAATAATTCAACAGGCCTTAGAATAAAGTTCAACTCACTATTTTTGAATATTATGTAAGAAAGTTTCTTACTTTAGCCAAAGAACTAGATCTGTAATAAGAGTTACTTAAAAGAAGCTTATTGAGTCATCTGTTCAGATTCACAGTAGTTATTACTGGAAGACGTGTTCATAAACCAGAAATAACAAAATCTGTTGAAAATATCTTCGTAAATGAACCATTTTTTATTGCTAATTCCACTTCTGATATTTCTTTTATTGGGTGCCTAATTTGTTACATCTAGAAAGATGCGTTGTTTAAAATGATAGGGTAGGTGACGAAAATCCTAAAGTTTTCTTTGGGGTAAGATAAATAATAAATATCTGTCTATATTTCATGTATTCGTTTAGTTATAAAAACTGCTTTTATTAAATAGAATTTTTAAAGGAGTACGTATTTTTTTCTTTCTGAAAAAATTTACCTTTATTATAAGAGAAGTTTTTTCAGACACGTAAAAAAAGATCTCGGGTGTATAACTCAGTTGGTTAGAGTGATGGACTTTTAATCCGAAGGTCTTGGGTTCAAGT
>PLY13
GCAAGGTTTTTAGCTGACCCGTACTAATCCCCAACATGAGTATCCTCTTAGTTATTTATAGCGTAGTCGTTTTAATGGTACACGCCCAACCAACCAATACTTATCGTTTAATAATTCAACAGGCCTTAGAATAAAGTTCAACTCACTATTTTTGAATATTATGTAAGAAAGTTTCTTACTTTAGCCAAAGAACTAGATCTGTAATAAGAGTTACTTAAAAGAAGCTTATTGAGTCATCTGTTCAGATTCACAGTAGTTATTACTGGAAGACGTGTTCATAAACCAGAAATAACAAAATCTGTTGAAAATATCTTCGTAAATGAACCATTTTTTATTGCTAATTCCACTTCTGATATTTCTTTTATTGGGTGCCTAATTTGTTACATCTAGAAAGATGCGTTGTTTAAAATGATAGGGTAGGTGACGAAAATCCTAAAGTTTTCTTTGGGGTAAGATAAATAATAAATATCTGTCTATATTTCATGTATTCGTTTAGTTATAAAAACTGCTTTTATTAAATAGAATTTTTAAAGGAGTACGTATTTTTTTCTTTCTGAAAAAATTTACCTTTATTATAAGAGAAGTTTTTTCAGACACGTAAAAAAAGATCTCGGGTGTATAACTCAGTTGGTTAGAGTGATGGACTTTTAATCCGAAGGTCTTGGGTTCAAGT
>PLY14
GCAAGGTTTTTAGCTGACCCGTACTAATCCCCAACATGAGTATCCTCTTAGTTATTTATAGCGTAGTCGTTTTAATGGTACACGCCCAACCAACCAATACTTATCGTTTAATAATTCAACAGGCCTTAGAATAAAGTTCAACTCACTATTTTTGAATATTATGTAAGAAAGTTTCTTACTTTAGCCAAAGAACTAGATCTGTAATAAGAGTTACTTAAAAGAAGCTTATTGAGTCATCTGTTCAGATTCACAGTAGTTATTACTGGAAGACGTGTTCATAAACCAGAAATAACAAAATCTGTTGAAAATATCTTCGTAAATGAACCATTTTTTATTGCTAATTCCACTTCTGATATTTCTTTTATTGGGTGCCTAATTTGTTACATCTAGAAAGATGCGTTGTTTAAAATGATAGGGTAGGTGACGAAAATCCTAAAGTTTTCTTTGGGGTAAGATAAATAATAAATATCTGTCTATATTTCATGTATTCGTTTAGTTATAAAAACTGCTTTTATTAAATAGAATTTTTAAAGGAGTACGTATTTTTTTCTTTCTGAAAAAATTTACCTTTATTATAAGAGAAGTTTTTTCAGACACGTAAAAAAAGATCTCGGGTGTATAACTCAGTTGGTTAGAGTGATGGACTTTTAATCCGAAGGTCTTGGGTTCAAGT
>PLY15
GCAAGGTTTTTAGCTGACCCGTACTAATCCCCAACATGAGTATCCTCTTAGTTATTTATAGCGTAGTCGTTTTAATGGTACACGCCCAACCAACCAATACTTATCGTTTAATAATTCAACAGGCCTTAGAATAAAGTTCAACTCACTATTTTTGAATATTATGTAAGAAAGTTTCTTACTTTAGCCAAAGAACTAGATCTGTAATAAGAGTTACTTAAAAGAAGCTTATTGAGTCATCTGTTCAGATTCACAGTAGTTATTACTGGAAGACGTGTTCATAAACCAGAAATAACAAAATCTGTTGAAAATATCTTCGTAAATGAACCATTTTTTATTGCTAATTCCACTTCTGATATTTCTTTTATTGGGTGCCTAATTTGTTACATCTAGAAAGATGCGTTGTTTAAAATGATAGGGTAGGTGACGAAAATCCTAAAGTTTTCTTTGGGGTAAGATAAATAATAAATATCTGTCTATATTTCATGTATTCGTTTAGTTATAAAAACTGCTTTTATTAAATAGAATTTTTAAAGGAGTACGTATTTTTTTCTTTCTGAAAAAATTTACCTTTATTATAAGAGAAGTTTTTTCAGACACGTAAAAAAAGATCTCGGGTGTATAACTCAGTTGGTTAGAGTGATGGACTTTTAATCCGAAGGTCTTGGGTTCAAGT
>PLY16
GCAAGGTTTTTAGCTGACCCGTACTAATCCCCAACATGAGTATCCTCTTAGTTATTTATAGCGTAGTCGTTTTAATGGTACACGCCCAACCAACCAATACTTATCGTTTAATAATTCAACAGGCCTTAGAATAAAGTTCAACTCACTATTTTTGAATATTATGTAAGAAAGTTTCTTACTTTAGCCAAAGAACTAGATCTGTAATAAGAGTTACTTAAAAGAAGCTTATTGAGTCATCTGTTCAGATTCACAGTAGTTATTACTGGAAGACGTGTTCATAAACCAGAAATAACAAAATCTGTTGAAAATATCTTCGTAAATGAACCATTTTTTATTGCTAATTCCACTTCTGATATTTCTTTTATTGGGTGCCTAATTTGTTACATCTAGAAAGATGCGTTGTTTAAAATGATAGGGTAGGTGACGAAAATCCTAAAGTTTTCTTTGGGGTAAGATAAATAATAAATATCTGTCTATATTTCATGTATTCGTTTAGTTATAAAAACTGCTTTTATTAAATAGAATTTTTAAAGGAGTACGTATTTTTTTCTTTCTGAAAAAATTTACCTTTATTATAAGAGAAGTTTTTTCAGACACGTAAAAAAAGATCTCGGGTGTATAACTCAGTTGGTTAGAGTGATGGACTTTTAATCCGAAGGTCTTGGGTTCAAGT
>PLY17
GCAAGGTTTTTAGCTGACCCGTACTAATCCCCAACATGAGTATCCTCTTAGTTATTTATAGCGTAGTCGTTTTAATGGTACACGCCCAACCAACCAATACTTATCGTTTAATAATTCAACAGGCCTTAGAATAAAGTTCAACTCACTATTTTTGAATATTATGTAAGAAAGTTTCTTACTTTAGCCAAAGAACTAGATCTGTAATAAGAGTTACTTAAAAGAAGCTTATTGAGTCATCTGTTCAGATTCACAGTAGTTATTACTGGAAGACGTGTTCATAAACCAGAAATAACAAAATCTGTTGAAAATATCTTCGTAAATGAACCATTTTTTATTGCTAATTCCACTTCTGATATTTCTTTTATTGGGTGCCTAATTTGTTACATCTAGAAAGATGCGTTGTTTAAAATGATAGGGTAGGTGACGAAAATCCTAAAGTTTTCTTTGGGGTAAGATAAATAATAAATATCTGTCTATATTTCATGTATTCGTTTAGTTATAAAAACTGCTTTTATTAAATAGAATTTTTAAAGGAGTACGTATTTTTTTCTTTCTGAAAAAATTTACCTTTATTATAAGAGAAGTTTTTTCAGACACGTAAAAAAAGATCTCGGGTGTATAACTCAGTTGGTTAGAGTGTTGGACTTTTAATCCGAAGGTCTTGGGTTCAAGT
>PLY18
GCAAGGTTTTTAGCTGACCCGTACTAATCCCCAACATGAGTATCCTCTTAGTTATTTATAGCGTAGTCGTTTTAATGGTACACGCCCAACCAACCAATACTTATCGTTTAATAATTCAACAGGCCTTAGAATAAAGTTCAACTCACTATTTTTGAATATTATGTAAGAAAGTTTCTTACTTTAGCCAAAGAACTAGATCTGTAATAAGAGTTACTTAAAAGAAGCTTATTGAGTCATCTGTTCAGATTCACAGTAGTTATTACTGGAAGACGTGTTCATAAACCAGAAATAACAAAATCTGTTGAAAATATCTTCGTAAATGAACCATTTTTTATTGCTAATTCCACTTCTGATATTTCTTTTATTGGGTGCCTAATTTGTTACATCTAGAAAGATGCGTTGTTTAAAATGATAGGGTAGGTGACGAAAATCCTAAAGTTTTCTTTGGGGTAAGATAAATAATAAATATCTGTCTATATTTCATGTATTCGTTTAGTTATAAAAACTGCTTTTATTAAATAGAATTTTTAAAGGAGTACGTATTTTTTTCTTTCTGAAAAAATTTACCTTTATTATAAGAGAAGTTTTTTCAGACACGTAAAAAAAGATCTCGGGTGTATAACTCAGTTGGTTAGAGTGTTGGACTTTTAATCCGAAGGTCTTGGGTTCAAGT
>PLY19
GCAAGGTTTTTAGCTGACCCGTACTAATCCCCAACATGAGTATCCTCTTAGTTATTTATAGCGTAGTCGTTTTAATGGTACACGCCCAACCAACCAATACTTATCGTTTAATAATTCAACAGGCCTTAGAATAAAGTTCAACTCACTATTTTTGAATATTATGTAAGAAAGTTTCTTACTTTAGCCAAAGAACTAGATCTGTAATAAGAGTTACTTAAAAGAAGCTTATTGAGTCATCTGTTCAGATTCACAGTAGTTATTACTGGAAGACGTGTTCATAAACCAGAAATAACAAAATCTGTTGAAAATATCTTCGTAAATGAACCATTTTTTATTGCTAATTCCACTTCTGATATTTCTTTTATTGGGTGCCTAATTTGTTACATCTAGAAAGATGCGTTGTTTAAAATGATAGGGTAGGTGACGAAAATCCTAAAGTTTTCTTTGGGGTAAGATAAATAATAAATATCTGTCTATATTTCATGTATTCGTTTAGTTATAAAAACTGCTTTTATTAAATAGAATTTTTAAAGGAGTACGTATTTTTTTCTTTCTGAAAAAATTTACCTTTATTATAAGAGAAGTTTTTTCAGACACGTAAAAAAAGATCTCGGGTGTATAACTCAGTTGGTTAGAGTGTTGGACTTTTAATCCGAAGGTCTTGGGTTCAAGT
>PLY20
GCAAGGTTTTTAGCTGACCCGTACTAATCCCCAACATGAGTATCCTCTTAGTTATTTATAGCGTAGTCGTTTTAATGGTACACGCCCAACCAACCAATACTTATCGTTTAATAATTCAACAGGCCTTAGAATAAAGTTCAACTCACTATTTTTGAATATTATGTAAGAAAGTTTCTTACTTTAGCCAAAGAACTAGATCTGTAATAAGAGTTACTTAAAAGAAGCTTATTGAGTCATCTGTTCAGATTCACAGTAGTTATTACTGGAAGACGTGTTCATAAACCAGAAATAACAAAATCTGTTGAAAATATCTTCGTAAATGAACCATTTTTTATTGCTAATTCCACTTCTGATATTTCTTTTATTGGGTGCCTAATTTGTTACATCTAGAAAGATGCGTTGTTTAAAATGATAGGGTAGGTGACGAAAATCCTAAAGTTTTCTTTGGGGTAAGATAAATAATAAATATCTGTCTATATTTCATGTATTCGTTTAGTTATAAAAACTGCTTTTATTAAATAGAATTTTTAAAGGAGTACGTATTTTTTTCTTTCTGAAAAAATTTACCTTTATTATAAGAGAAGTTTTTTCAGACACGTAAAAAAAGATCTCGGGTGTATAACTCAGTTGGTTAGAGTGTTGGACTTTTAATCCGAAGGTCTTGGGTTCAAGT
>PLY21
GCAAGGTTTTTAGCTGACCCGTACTAATCCCCAACATGAGTATCCTCTTAGTTATTTATAGCGTAGTCGTTTTAATGGTACACGCCCAACCAACCAATACTTATCGTTTAATAATTCAACAGGCCTTAGAATAAAGTTCAACTCACTATTTTTGAATATTATGTAAGAAAGTTTCTTACTTTAGCCAAAGAACTAGATCTGTAATAAGAGTTACTTAAAAGAAGCTTATTGAGTCATCTGTTCAGATTCACAGTAGTTATTACTGGAAGACGTGTTCATAAACCAGAAATAACAAAATCTGTTGAAAATATCTTCGTAAATGAACCATTTTTTATTGCTAATTCCACTTCTGATATTTCTTTTATTGGGTGCCTAATTTGTTACATCTAGAAAGATGCGTTGTTTAAAATGATAGGGTAGGTGACGAAAATCCTAAAGTTTTCTTTGGGGTAAGATAAATAATAAATATCTGTCTATATTTCATGTATTCGTTTAGTTATAAAAACTGCTTTTATTAAATAGAATTTTTAAAGGAGTACGTATTTTTTTCTTTCTGAAAAAATTTACCTTTATTATAAGAGAAGTTTTTTCAGACACGTAAAAAAAGATCTCGGGTGTATAACTCAGTTGGTTAGAGTGTTGGACTTTTAATCCGAAGGTCTTGGGTTCAAGT
>PLY22
GCAAGGTTTTTAGCTGACCCGTACTAATCCCCAACATGAGTATCCTCTTAGTTATTTATAGCGTAGTCGTTTTAATGGTACACGCCCAACCAACCAATACTTATCGTTTAATAATTCAACAGGCCTTAGAATAAAGTTCAACTCACTATTTTTGAATATTATGTAAGAAAGTTTCTTACTTTAGCCAAAGAACTAGATCTGTAATAAGAGTTACTTAAAAGAAGCTTATTGAGTCATCTGTTCAGATTCACAGTAGTTATTACTGGAAGACGTGTTCATAAACCAGAAATAACAAAATCTGTTGAAAATATCTTCGTAAATGAACCATTTTTTATTGCTAATTCCACTTCTGATATTTCTTTTATTGGGTGCCTAATTTGTTACATCTAGAAAGATGCGTTGTTTAAAATGATAGGGTAGGTGACGAAAATCCTAAAGTTTTCTTTGGGGTAAGATAAATAATAAATATCTGTCTATATTTCATGTATTCGTTTAGTTATAAAAACTGCTTTTATTAAATAGAATTTTTAAAGGAGTACGTATTTTTTTCTTTCTGAAAAAATTTACCTTTATTATAAGAGAAGTTTTTTCAGACACGTAAAAAAAGATCTCGGGTGTATAACTCAGTTGGTTAGAGTGTTGGACTTTTAATCCGAAGGTCTTGGGTTCAAGT
>PLY23
GCAAGGTTTTTAGCTGACCCGTACTAATCCCCAACATGAGTATCCTCTTAGTTATTTATAGCGTAGTCGTTTTAATGGTACACGCCCAACCAACCAATACTTATCGTTTAATAATTCAACAGGCCTTAGAATAAAGTTCAACTCACTATTTTTGAATATTATGTAAGAAAGTTTCTTACTTTAGCCAAAGAACTAGATCTGTAATAAGAGTTACTTAAAAGAAGCTTATTGAGTCATCTGTTCAGATTCACAGTAGTTATTACTGGAAGACGTGTTCATAAACCAGAAATAACAAAATCTGTTGAAAATATCTTCGTAAATGAACCATTTTTTATTGCTAATTCCACTTCTGATATTTCTTTTATTGGGTGCCTAATTTGTTACATCTAGAAAGATGCGTTGTTTAAAATGATAGGGTAGGTGACGAAAATCCTAAAGTTTTCTTTGGGGTAAGATAAATAATAAATATCTGTCTATATTTCATGTATTCGTTTAGTTATAAAAACTGCTTTTATTAAATAGAATTTTTAAAGGAGTACGTATTTTTTTCTTTCTGAAAAAATTTACCTTTATTATAAGAGAAGTTTTTTCAGACACGTAAAAAAAGATCTCGGGTGTATAACTCAGTTGGTTAGAGTGTTGGACTTTTAATCCGAAGGTCTTGGGTTCAAGT
>PLY24
GCAAGGTTTTTAGCTGACCCGTACTAATCCCCAACATGAGTATCCTCTTAGTTATTTATAGCGTAGTCGTTTTAATGGTACACGCCCAACCAACCAATACTTATCGTTTAATAATTCAACAGGCCTTAGAATAAAGTTCAACTCACTATTTTTGAATATTATGTAAGAAAGTTTCTTACTTTAGCCAAAGAACTAGATCTGTAATAAGAGTTACTTAAAAGAAGCTTATTGAGTCATCTGTTCAGATTCACAGTAGTTATTACTGGAAGACGTGTTCATAAACCAGAAATAACAAAATCTGTTGAAAATATCTTCGTAAATGAACCATTTTTTATTGCTAATTCCACTTCTGATATTTCTTTTATTGGGTGCCTAATTTGTTACATCTAGAAAGATGCGTTGTTTAAAATGATAGGGTAGGTGACGAAAATCCTAAAGTTTTCTTTGGGGTAAGATAAATAATAAATATCTGTCTATATTTCATGTATTCGTTTAGTTATAAAAACTGCTTTTATTAAATAGAATTTTTAAAGGAGTACGTATTTTTTTCTTTCTGAAAAAATTTACCTTTATTATAAGAGAAGTTTTTTCAGACACGTAAAAAAAGATCTCGGGTGTATAACTCAGTTGGTTAGAGTGTTGGACTTTTAATCCGAAGGTCTTGGGTTCAAGT
>PLY25
GCAAGGTTTTTAGCTGACCCGTACTAATCCCCAACATGAGTATCCTCTTAGTTATTTATAGCGTAGTCGTTTTAATGGTACACGCCCAACCAACCAATACTTATCGTTTAATAATTCAACAGGCCTTAGAATAAAGTTCAACTCACTATTTTTGAATATTATGTAAGAAAGTTTCTTACTTTAGCCAAAGAACTAGATCTGTAATAAGAGTTACTTAAAAGAAGCTTATTGAGTCATCTGTTCAGATTCACAGTAGTTATTACTGGAAGACGTGTTCATAAACCAGAAATAACAAAATCTGTTGAAAATATCTTCGTAAATGAACCATTTTTTATTGCTAATTCCACTTCTGATATTTCTTTTATTGGGTGCCTAATTTGTTACATCTAGAAAGATGCGTTGTTTAAAATGATAGGGTAGGTGACGAAAATCCTAAAGTTTTCTTTGGGGTAAGATAAATAATAAATATCTGTCTATATTTCATGTATTCGTTTAGTTATAAAAACTGCTTTTATTAAATAGAATTTTTAAAGGAGTACGTATTTTTTTCTTTCTGAAAAAATTTACCTTTATTATAAGAGAAGTTTTTTCAGACACGTAAAAAAAGATCTCGGGTGTATAACTCAGTTGGTTAGAGTGTTGGACTTTTAATCCGAAGGTCTTGGGTTCAAGT
>PLY26
GCAAGGTTTTTAGCTGACCCGTACTAATCCCCAACATGAGTATCCTCTTAGTTATTTATAGCGTAGTCGTTTTAATGGTACACGCCCAACCAACCAATACTTATCGTTTAATAATTCAACAGGCCTTAGAATAAAGTTCAACTCACTATTTTTGAATATTATGTAAGAAAGTTTCTTACTTTAGCCAAAGAACTAGATCTGTAATAAGAGTTACTTAAAAGAAGCTTATTGAGTCATCTGTTCAGATTCACAGTAGTTATTACTGGAAGACGTGTTCATAAACCAGAAATAACAAAATCTGTTGAAAATATCTTCGTAAATGAACCATTTTTTATTGCTAATTCCACTTCTGATATTTCTTTTATTGGGTGCCTAATTTGTTACATCTAGAAAGATGCGTTGTTTAAAATGATAGGGTAGGTGACGAAAATCCTAAAGTTTTCTTTGGGGTAAGATAAATAATAAATATCTGTCTATATTTCATGTATTCGTTTAGTTATAAAAACTGCTTTTATTAAATAGAATTTTTAAAGGAGTACGTATTTTTTTCTTTCTGAAAAAATTTACCTTTATTATAAGAGAAGTTTTTTCAGACACGTAAAAAAAGATCTCGGGTGTATAACTCAGTTGGTTAGAGTGTTGGACTTTTAATCCGAAGGTCTTGGGTTCAAGT
>PLY27
GCAAGGTTTTTAGCTGACCCGTACTAATCCCCAACATGAGTATCCTCTTAGTTATTTATAGCGTAGTCGTTTTAATGGTACACGCCCAACCAACCAATACTTATCGTTTAATAATTCAACAGGCCTTAGAATAAAGTTCAACTCACTATTTTTGAATATTATGTAAGAAAGTTTCTTACTTTAGCCAAAGAACTAGATCTGTAATAAGAGTTACTTAAAAGAAGCTTATTGAGTCATCTGTTCAGATTCACAGTAGTTATTACTGGAAGACGTGTTCATAAACCAGAAATAACAAAATCTGTTGAAAATATCTTCGTAAATGAACCATTTTTTATTGCTAATTCCACTTCTGATATTTCTTTTATTGGGTGCCTAATTTGTTACATCTAGAAAGATGCGTTGTTTAAAATGATAGGGTAGGTGACGAAAATCCTAAAGTTTTCTTTGGGGTAAGATAAATAATAAATATCTGTCTATATTTCATGTATTCGTTTAGTTATAAAAACTGCTTTTATTAAATAGAATTTTTAAAGGAGTACGTATTTTTTTCTTTCTGAAAAAATTTACCTTTATTATAAGAGAAGTTTTTTCAGACACGTAAAAAAAGATCTCGGGTGTATAACTCAGTTGGTTAGAGTGTTGGACTTTTAATCCGAAGGTCTTGGGTTCAAGT
>PLY28
GCAAGGTTTTTAGCTGACCCGTACTAATCCCCAACATGAGTATCCTCTTAGTTATTTATAGCGTAGTCGTTTTAATGGTACACGCCCAACCAACCAATACTTATCGTTTAATAATTCAACAGGCCTTAGAATAAAGTTCAACTCACTATTTTTGAATATTATGTAAGAAAGTTTCTTACTTTAGCCAAAGAACTAGATCTGTAATAAGAGTTACTTAAAAGAAGCTTATTGAGTCATCTGTTCAGATTCACAGTAGTTATTACTGGAAGACGTGTTCATAAACCAGAAATAACAAAATCTGTTGAAAATATCTTCGTAAATGAACCATTTTTTATTGCTAATTCCACTTCTGATATTTCTTTTATTGGGTGCCTAATTTGTTACATCTAGAAAGATGCGTTGTTTAAAATGATAGGGTAGGTGACGAAAATCCTAAAGTTTTCTTTGGGGTAAGATAAATAATAAATATCTGTCTATATTTCATGTATTCGTTTAGTTATAAAAACTGCTTTTATTAAATAGAATTTTTAAAGGAGTACGTATTTTTTTCTTTCTGAAAAAATTTACCTTTATTATAAGAGAAGTTTTTTCAGACACGTAAAAAAAGATCTCGGGTGTATAACTCAGTTGGTTAGAGTGTTGGACTTTTAATCCGAAGGTCTTGGGTTCAAGT
>PLY29
GCAAGGTTTTTAGCTGACCCGTACTAATCCCCAACATGAGTATCCTCTTAGTTATTTATAGCGTAGTCGTTTTAATGGTACACGCCCAACCAACCAATACTTATCGTTTAATAATTCAACAGGCCTTAGAATAAAGTTCAACTCACTATTTTTGAATATTATGTAAGAAAGTTTCTTACTTTAGCCAAAGAACTAGATCTGTAATAAGAGTTACTTAAAAGAAGCTTATTGAGTCATCTGTTCAGATTCACAGTAGTTATTACTGGAAGACGTGTTCATAAACCAGAAATAACAAAATCTGTTGAAAATATCTTCGTAAATGAACCATTTTTTATTGCTAATTCCACTTCTGATATTTCTTTTATTGGGTGCCTAATTTGTTACATCTAGAAAGATGCGTTGTTTAAAATGATAGGGTAGGTGACGAAAATCCTAAAGTTTTCTTTGGGGTAAGATAAATAATAAATATCTGTCTATATTTCATGTATTCGTTTAGTTATAAAAACTGCTTTTATTAAATAGAATTTTTAAAGGAGTACGTATTTTTTTCTTTCTGAAAAAATTTACCTTTATTATAAGAGAAGTTTTTTCAGACACGTAAAAAAAGATCTCGGGTGTATAACTCAGTTGGTTAGAGTGTTGGACTTTTAATCCGAAGGTCTTGGGTTCAAGT
>PLY30
GCAAGGTTTTTAGCTGACCCGTACTAATCCCCAACATGAGTATCCTCTTAGTTATTTATAGCGTAGTCGTTTTAATGGTACACGCCCAACCAACCAATACTTATCGTTTAATAATTCAACAGGCCTTAGAATAAAGTTCAACTCACTATTTTTGAATATTATGTAAGAAAGTTTCTTACTTTAGCCAAAGAACTAGATCTGTAATAAGAGTTACTTAAAAGAAGCTTATTGAGTCATCTGTTCAGATTCACAGTAGTTATTACTGGAAGACGTGTTCATAAACCAGAAATAACAAAATCTGTTGAAAATATCTTCGTAAATGAACCATTTTTTATTGCTAATTCCACTTCTGATATTTCTTTTATTGGGTGCCTAATTTGTTACATCTAGAAAGATGCGTTGTTTAAAATGATAGGGTAGGTGACGAAAATCCTAAAGTTTTCTTTGGGGTAAGATAAATAATAAATATCTGTCTATATTTCATGTATTCGTTTAGTTATAAAAACTGCTTTTATTAAATAGAATTTTTAAAGGAGTACGTATTTTTTTCTTTCTGAAAAAATTTACCTTTATTATAAGAGAAGTTTTTTCAGACACGTAAAAAAAGATCTCGGGTGTATAACTCAGTTGGTTAGAGTGTTGGACTTTTAATCCGAAGGTCTTGGGTTCAAGT
>PLY31
GCAAGGTTTTTAGCTGACCCGTACTAATCCCCAACATGAGTATCCTCTTAGTTATTTATAGCGTAGTCGTTTTAATGGTACACGCCCAACCAACCAATACTTATCGTTTAATAATTCAACAGGCCTTAGAATAAAGTTCAACTCACTATTTTTGAATATTATGTAAGAAAGTTTCTTACTTTAGCCAAAGAACTAGATCTGTAATAAGAGTTACTTAAAAGAAGCTTATTGAGTCATCTGTTCAGATTCACAGTAGTTATTACTGGAAGACGTGTTCATAAACCAGAAATAACAAAATCTGTTGAAAATATCTTCGTAAATGAACCATTTTTTATTGCTAATTCCACTTCTGATATTTCTTTTATTGGGTGCCTAATTTGTTACATCTAGAAAGATGCGTTGTTTAAAATGATAGGGTAGGTGACGAAAATCCTAAAGTTTTCTTTGGGGTAAGATAAATAATAAATATCTGTCTATATTTCATGTATTCGTTTAGTTATAAAAACTGCTTTTATTAAATAGAATTTTTAAAGGAGTACGTATTTTTTTCTTTCTGAAAAAATTTACCTTTATTATAAGAGAAGTTTTTTCAGACACGTAAAAAAAGATCTCGGGTGTATAACTCAGTTGGTTAGAGTGTTGGACTTTTAATCCGAAGGTCTTGGGTTCAAGT
>PLY32
GCAAGGTTTTTAGCTGACCCGTACTAATCCCCAACATGAGTATCCTCTTAGTTATTTATAGCGTAGTCGTTTTAATGGTACACGCCCAACCAACCAATACTTATCGTTTAATAATTCAACAGGCCTTAGAATAAAGTTCAACTCACTATTTTTGAATATTATGTAAGAAAGTTTCTTACTTTAGCCAAAGAACTAGATCTGTAATAAGAGTTACTTAAAAGAAGCTTATTGAGTCATCTGTTCAGATTCACAGTAGTTATTACTGGAAGACGTGTTCATAAACCAGAAATAACAAAATCTGTTGAAAATATCTTCGTAAATGAACCATTTTTTATTGCTAATTCCACTTCTGATATTTCTTTTATTGGGTGCCTAATTTGTTACATCTAGAAAGATGCGTTGTTTAAAATGATAGGGTAGGTGACGAAAATCCTAAAGTTTTCTTTGGGGTAAGATAAATAATAAATATCTGTCTATATTTCATGTATTCGTTTAGTTATAAAAACTGCTTTTATTAAATAGAATTTTTAAAGGAGTACGTATTTTTTTCTTTCTGAAAAAATTTACCTTTATTATAAGAGAAGTTTTTTCAGACACGTAAAAAAAGATCTCGGGTGTATAACTCAGTTGGTTAGAGTGTTGGACTTTTAATCCGAAGGTCTTGGGTTCAAGT
>NL01
GCAAGGTTTTTAGCTGACCCGTACTAATCCCCAACATGAGTATCCTCTTAGTTATTTATAGCGTAGTCGTTTTAATGGTACACGCCCAACCAACCGATACTTATCGTTTAATAATTCAACAGGCCTTAGAATAAAGTTCAACTCACTATTTTTGAATATTATGTAAGAAAGTTTCTTACTTTAGCCAAAGAACTAGATCTGTAATAAGAGTTACTTAAAAGAAGCTTATTGAGTCATCTGTTCAGATTCACAGTAGTTATTACTGGAAGACGTGTTCATAAACCAGAAATAACAAAATCTGTTGAAAATATCTTCGTAAATGAACCATTTTTTATTGCTAATTCCACTTCTGATATTTCTTTTATTGGGTGCCTAATTTGTTACATCTAGAAAGATGCGTTGTTTAAAATGATAGGGTAGGTGACGAAAATCCTAAAGTTTTCTTTGGGGTAAGATAAATAATAAATATCTGTCTATATTTCATGTATTCGTTTAGTTATAAAAACTGCTTTTATTAAATAGAATTTTTAAAGGAGTACGTATTTTTTTCTTTCTGAAAAAATTTACCTTTATTATAAGAGAAGTTTTTTCAGACACGTAAAAAAAGATCTCGGGTGTATAACTCAGTTGGTTAGAGTGATGGACTTTTAATCCGAAGGTCTTGGGTTCAAGT
>NL02
GCAAGGTTTTTAGCTGACCCGTACTAATCCCCAACATGAGTATCCTCTTAGTTATTTATAGCGTAGTCGTTTTAATGGTACACGCCCAACCAACCGATACTTATCGTTTAATAATTCAACAGGCCTTAGAATAAAGTTCAACTCACTATTTTTGAATATTATGTAAGAAAGTTTCTTACTTTAGCCAAAGAACTAGATCTGTAATAAGAGTTACTTAAAAGAAGCTTATTGAGTCATCTGTTCAGATTCACAGTAGTTATTACTGGAAGACGTGTTCATAAACCAGAAATAACAAAATCTGTTGAAAATATCTTCGTAAATGAACCATTTTTTATTGCTAATTCCACTTCTGATATTTCTTTTATTGGGTGCCTAATTTGTTACATCTAGAAAGATGCGTTGTTTAAAATGATAGGGTAGGTGACGAAAATCCTAAAGTTTTCTTTGGGGTAAGATAAATAATAAATATCTGTCTATATTTCATGTATTCGTTTAGTTATAAAAACTGCTTTTATTAAATAGAATTTTTAAAGGAGTACGTATTTTTTTCTTTCTGAAAAAATTTACCTTTATTATAAGAGAAGTTTTTTCAGACACGTAAAAAAAGATCTCGGGTGTATAACTCAGTTGGTTAGAGTGATGGACTTTTAATCCGAAGGTCTTGGGTTCAAGT
>NL03
GCAAGGTTTTTAGCTGACCCGTACTAATCCCCAACATGAGTATCCTCTTAGTTATTTATAGCGTAGTCGTTTTAATGGTACACGCCCAACCAACCGATACTTATCGTTTAATAATTCAACAGGCCTTAGAATAAAGTTCAACTCACTATTTTTGAATATTATGTAAGAAAGTTTCTTACTTTAGCCAAAGAACTAGATCTGTAATAAGAGTTACTTAAAAGAAGCTTATTGAGTCATCTGTTCAGATTCACAGTAGTTATTACTGGAAGACGTGTTCATAAACCAGAAATAACAAAATCTGTTGAAAATATCTTCGTAAATGAACCATTTTTTATTGCTAATTCCACTTCTGATATTTCTTTTATTGGGTGCCTAATTTGTTACATCTAGAAAGATGCGTTGTTTAAAATGATAGGGTAGGTGACGAAAATCCTAAAGTTTTCTTTGGGGTAAGATAAATAATAAATATCTGTCTATATTTCATGTATTCGTTTAGTTATAAAAACTGCTTTTATTAAATAGAATTTTTAAAGGAGTACGTATTTTTTTCTTTCTGAAAAAATTTACCTTTATTATAAGAGAAGTTTTTTCAGACACGTAAAAAAAGATCTCGGGTGTATAACTCAGTTGGTTAGAGTGATGGACTTTTAATCCGAAGGTCTTGGGTTCAAGT
>NL04
GCAAGGTTTTTAGCTGACCCGTACTAATCCCCAACATGAGTATCCTCTTAGTTATTTATAGCGTAGTCGTTTTAATGGTACACGCCCAACCAACCGATACTTATCGTTTAATAATTCAACAGGCCTTAGAATAAAGTTCAACTCACTATTTTTGAATATTATGTAAGAAAGTTTCTTACTTTAGCCAAAGAACTAGATCTGTAATAAGAGTTACTTAAAAGAAGCTTATTGAGTCATCTGTTCAGATTCACAGTAGTTATTACTGGAAGACGTGTTCATAAACCAGAAATAACAAAATCTGTTGAAAATATCTTCGTAAATGAACCATTTTTTATTGCTAATTCCACTTCTGATATTTCTTTTATTGGGTGCCTAATTTGTTACATCTAGAAAGATGCGTTGTTTAAAATGATAGGGTAGGTGACGAAAATCCTAAAGTTTTCTTTGGGGTAAGATAAATAATAAATATCTGTCTATATTTCATGTATTCGTTTAGTTATAAAAACTGCTTTTATTAAATAGAATTTTTAAAGGAGTACGTATTTTTTTCTTTCTGAAAAAATTTACCTTTATTATAAGAGAAGTTTTTTCAGACACGTAAAAAAAGATCTCGGGTGTATAACTCAGTTGGTTAGAGTGATGGACTTTTAATCCGAAGGTCTTGGGTTCAAGT
>NL05
GCAAGGTTTTTAGCTGACCCGTACTAATCCCCAACATGAGTATCCTCTTAGTTATTTATAGCGTAGTCGTTTTAATGGTACACGCCCAACCAACCGATACTTATCGTTTAATAATTCAACAGGCCTTAGAATAAAGTTCAACTCACTATTTTTGAATATTATGTAAGAAAGTTTCTTACTTTAGCCAAAGAACTAGATCTGTAATAAGAGTTACTTAAAAGAAGCTTATTGAGTCATCTGTTCAGATTCACAGTAGTTATTACTGGAAGACGTGTTCATAAACCAGAAATAACAAAATCTGTTGAAAATATCTTCGTAAATGAACCATTTTTTATTGCTAATTCCACTTCTGATATTTCTTTTATTGGGTGCCTAATTTGTTACATCTAGAAAGATGCGTTGTTTAAAATGATAGGGTAGGTGACGAAAATCCTAAAGTTTTCTTTGGGGTAAGATAAATAATAAATATCTGTCTATATTTCATGTATTCGTTTAGTTATAAAAACTGCTTTTATTAAATAGAATTTTTAAAGGAGTACGTATTTTTTTCTTTCTGAAAAAATTTACCTTTATTATAAGAGAAGTTTTTTCAGACACGTAAAAAAAGATCTCGGGTGTATAACTCAGTTGGTTAGAGTGATGGACTTTTAATCCGAAGGTCTTGGGTTCAAGT
>NL06
GCAAGGTTTTTAGCTGACCCGTACTAATCCCCAACATGAGTATCCTCTTAGTTATTTATAGCGTAGTCGTTTTAATGGTACACGCCCAACCAACCGATACTTATCGTTTAATAATTCAACAGGCCTTAGAATAAAGTTCAACTCACTATTTTTGAATATTATGTAAGAAAGTTTCTTACTTTAGCCAAAGAACTAGATCTGTAATAAGAGTTACTTAAAAGAAGCTTATTGAGTCATCTGTTCAGATTCACAGTAGTTATTACTGGAAGACGTGTTCATAAACCAGAAATAACAAAATCTGTTGAAAATATCTTCGTAAATGAACCATTTTTTATTGCTAATTCCACTTCTGATATTTCTTTTATTGGGTGCCTAATTTGTTACATCTAGAAAGATGCGTTGTTTAAAATGATAGGGTAGGTGACGAAAATCCTAAAGTTTTCTTTGGGGTAAGATAAATAATAAATATCTGTCTATATTTCATGTATTCGTTTAGTTATAAAAACTGCTTTTATTAAATAGAATTTTTAAAGGAGTACGTATTTTTTTCTTTCTGAAAAAATTTACCTTTATTATAAGAGAAGTTTTTTCAGACACGTAAAAAAAGATCTCGGGTGTATAACTCAGTTGGTTAGAGTGATGGACTTTTAATCCGAAGGTCTTGGGTTCAAGT
>NL07
GCAAGGTTTTTAGCTGACCCGTACTAATCCCCAACATGAGTATCCTCTTAGTTATTTATAGCGTAGTCGTTTTAATGGTACACGCCCAACCAACCGATACTTATCGTTTAATAATTCAACAGGCCTTAGAATAAAGTTCAACTCACTATTTTTGAATATTATGTAAGAAAGTTTCTTACTTTAGCCAAAGAACTAGATCTGTAATAAGAGTTACTTAAAAGAAGCTTATTGAGTCATCTGTTCAGATTCACAGTAGTTATTACTGGAAGACGTGTTCATAAACCAGAAATAACAAAATCTGTTGAAAATATCTTCGTAAATGAACCATTTTTTATTGCTAATTCCACTTCTGATATTTCTTTTATTGGGTGCCTAATTTGTTACATCTAGAAAGATGCGTTGTTTAAAATGATAGGGTAGGTGACGAAAATCCTAAAGTTTTCTTTGGGGTAAGATAAATAATAAATATCTGTCTATATTTCATGTATTCGTTTAGTTATAAAAACTGCTTTTATTAAATAGAATTTTTAAAGGAGTACGTATTTTTTTCTTTCTGAAAAAATTTACCTTTATTATAAGAGAAGTTTTTTCAGACACGTAAAAAAAGATCTCGGGTGTATAACTCAGTTGGTTAGAGTGATGGACTTTTAATCCGAAGGTCTTGGGTTCAAGT
>NL08
GCAAGGTTTTTAGCTGACCCGTACTAATCCCCAACATGAGTATCCTCTTAGTTATTTATAGCGTAGTCGTTTTAATGGTACACGCCCAACCAACCGATACTTATCGTTTAATAATTCAACAGGCCTTAGAATAAAGTTCAACTCACTATTTTTGAATATTATGTAAGAAAGTTTCTTACTTTAGCCAAAGAACTAGATCTGTAATAAGAGTTACTTAAAAGAAGCTTATTGAGTCATCTGTTCAGATTCACAGTAGTTATTACTGGAAGACGTGTTCATAAACCAGAAATAACAAAATCTGTTGAAAATATCTTCGTAAATGAACCATTTTTTATTGCTAATTCCACTTCTGATATTTCTTTTATTGGGTGCCTAATTTGTTACATCTAGAAAGATGCGTTGTTTAAAATGATAGGGTAGGTGACGAAAATCCTAAAGTTTTCTTTGGGGTAAGATAAATAATAAATATCTGTCTATATTTCATGTATTCGTTTAGTTATAAAAACTGCTTTTATTAAATAGAATTTTTAAAGGAGTACGTATTTTTTTCTTTCTGAAAAAATTTACCTTTATTATAAGAGAAGTTTTTTCAGACACGTAAAAAAAGATCTCGGGTGTATAACTCAGTTGGTTAGAGTGATGGACTTTTAATCCGAAGGTCTTGGGTTCAAGT
>NL09
GCAAGGTTTTTAGCTGACCCGTACTAATCCCCAACATGAGTATCCTCTTAGTTATTTATAGCGTAGTCGTTTTAATGGTACACGCCCAACCAACCGATACTTATCGTTTAATAATTCAACAGGCCTTAGAATAAAGTTCAACTCACTATTTTTGAATATTATGTAAGAAAGTTTCTTACTTTAGCCAAAGAACTAGATCTGTAATAAGAGTTACTTAAAAGAAGCTTATTGAGTCATCTGTTCAGATTCACAGTAGTTATTACTGGAAGACGTGTTCATAAACCAGAAATAACAAAATCTGTTGAAAATATCTTCGTAAATGAACCATTTTTTATTGCTAATTCCACTTCTGATATTTCTTTTATTGGGTGCCTAATTTGTTACATCTAGAAAGATGCGTTGTTTAAAATGATAGGGTAGGTGACGAAAATCCTAAAGTTTTCTTTGGGGTAAGATAAATAATAAATATCTGTCTATATTTCATGTATTCGTTTAGTTATAAAAACTGCTTTTATTAAATAGAATTTTTAAAGGAGTACGTATTTTTTTCTTTCTGAAAAAATTTACCTTTATTATAAGAGAAGTTTTTTCAGACACGTAAAAAAAGATCTCGGGTGTATAACTCAGTTGGTTAGAGTGATGGACTTTTAATCCGAAGGTCTTGGGTTCAAGT
>NL10
GCAAGGTTTTTAGCTGACCCGTACTAATCCCCAACATGAGTATCCTCTTAGTTATTTATAGCGTAGTCGTTTTAATGGTACACGCCCAACCAACCGATACTTATCGTTTAATAATTCAACAGGCCTTAGAATAAAGTTCAACTCACTATTTTTGAATATTATGTAAGAAAGTTTCTTACTTTAGCCAAAGAACTAGATCTGTAATAAGAGTTACTTAAAAGAAGCTTATTGAGTCATCTGTTCAGATTCACAGTAGTTATTACTGGAAGACGTGTTCATAAACCAGAAATAACAAAATCTGTTGAAAATATCTTCGTAAATGAACCATTTTTTATTGCTAATTCCACTTCTGATATTTCTTTTATTGGGTGCCTAATTTGTTACATCTAGAAAGATGCGTTGTTTAAAATGATAGGGTAGGTGACGAAAATCCTAAAGTTTTCTTTGGGGTAAGATAAATAATAAATATCTGTCTATATTTCATGTATTCGTTTAGTTATAAAAACTGCTTTTATTAAATAGAATTTTTAAAGGAGTACGTATTTTTTTCTTTCTGAAAAAATTTACCTTTATTATAAGAGAAGTTTTTTCAGACACGTAAAAAAAGATCTCGGGTGTATAACTCAGTTGGTTAGAGTGATGGACTTTTAATCCGAAGGTCTTGGGTTCAAGT
>NL11
GCAAGGTTTTTAGCTGACCCGTACTAATCCCCAACATGAGTATCCTCTTAGTTATTTATAGCGTAGTCGTTTTAATGGTACACGCCCAACCAACCGATACTTATCGTTTAATAATTCAACAGGCCTTAGAATAAAGTTCAACTCACTATTTTTGAATATTATGTAAGAAAGTTTCTTACTTTAGCCAAAGAACTAGATCTGTAATAAGAGTTACTTAAAAGAAGCTTATTGAGTCATCTGTTCAGATTCACAGTAGTTATTACTGGAAGACGTGTTCATAAACCAGAAATAACAAAATCTGTTGAAAATATCTTCGTAAATGAACCATTTTTTATTGCTAATTCCACTTCTGATATTTCTTTTATTGGGTGCCTAATTTGTTACATCTAGAAAGATGCGTTGTTTAAAATGATAGGGTAGGTGACGAAAATCCTAAAGTTTTCTTTGGGGTAAGATAAATAATAAATATCTGTCTATATTTCATGTATTCGTTTAGTTATAAAAACTGCTTTTATTAAATAGAATTTTTAAAGGAGTACGTATTTTTTTCTTTCTGAAAAAATTTACCTTTATTATAAGAGAAGTTTTTTCAGACACGTAAAAAAAGATCTCGGGTGTATAACTCAGTTGGTTAGAGTGATGGACTTTTAATCCGAAGGTCTTGGGTTCAAGT
>NL12
GCAAGGTTTTTAGCTGACCCGTACTAATCCCCAACATGAGTATCCTCTTAGTTATTTATAGCGTAGTCGTTTTAATGGTACACGCCCAACCAACCGATACTTATCGTTTAATAATTCAACAGGCCTTAGAATAAAGTTCAACTCACTATTTTTGAATATTATGTAAGAAAGTTTCTTACTTTAGCCAAAGAACTAGATCTGTAATAAGAGTTACTTAAAAGAAGCTTATTGAGTCATCTGTTCAGATTCACAGTAGTTATTACTGGAAGACGTGTTCATAAACCAGAAATAACAAAATCTGTTGAAAATATCTTCGTAAATGAACCATTTTTTATTGCTAATTCCACTTCTGATATTTCTTTTATTGGGTGCCTAATTTGTTACATCTAGAAAGATGCGTTGTTTAAAATGATAGGGTAGGTGACGAAAATCCTAAAGTTTTCTTTGGGGTAAGATAAATAATAAATATCTGTCTATATTTCATGTATTCGTTTAGTTATAAAAACTGCTTTTATTAAATAGAATTTTTAAAGGAGTACGTATTTTTTTCTTTCTGAAAAAATTTACCTTTATTATAAGAGAAGTTTTTTCAGACACGTAAAAAAAGATCTCGGGTGTATAACTCAGTTGGTTAGAGTGATGGACTTTTAATCCGAAGGTCTTGGGTTCAAGT
>NL13
GCAAGGTTTTTAGCTGACCCGTACTAATCCCCAACATGAGTATCCTCTTAGTTATTTATAGCGTAGTCGTTTTAATGGTACACGCCCAACCAACCGATACTTATCGTTTAATAATTCAACAGGCCTTAGAATAAAGTTCAACTCACTATTTTTGAATATTATGTAAGAAAGTTTCTTACTTTAGCCAAAGAACTAGATCTGTAATAAGAGTTACTTAAAAGAAGCTTATTGAGTCATCTGTTCAGATTCACAGTAGTTATTACTGGAAGACGTGTTCATAAACCAGAAATAACAAAATCTGTTGAAAATATCTTCGTAAATGAACCATTTTTTATTGCTAATTCCACTTCTGATATTTCTTTTATTGGGTGCCTAATTTGTTACATCTAGAAAGATGCGTTGTTTAAAATGATAGGGTAGGTGACGAAAATCCTAAAGTTTTCTTTGGGGTAAGATAAATAATAAATATCTGTCTATATTTCATGTATTCGTTTAGTTATAAAAACTGCTTTTATTAAATAGAATTTTTAAAGGAGTACGTATTTTTTTCTTTCTGAAAAAATTTACCTTTATTATAAGAGAAGTTTTTTCAGACACGTAAAAAAAGATCTCGGGTGTATAACTCAGTTGGTTAGAGTGATGGACTTTTAATCCGAAGGTCTTGGGTTCAAGT
>NL14
GCAAGGTTTTTAGCTGACCCGTACTAATCCCCAACATGAGTATCCTCTTAGTTATTTATAGCGTAGTCGTTTTAATGGTACACGCCCAACCAACCGATACTTATCGTTTAATAATTCAACAGGCCTTAGAATAAAGTTCAACTCACTATTTTTGAATATTATGTAAGAAAGTTTCTTACTTTAGCCAAAGAACTAGATCTGTAATAAGAGTTACTTAAAAGAAGCTTATTGAGTCATCTGTTCAGATTCACAGTAGTTATTACTGGAAGACGTGTTCATAAACCAGAAATAACAAAATCTGTTGAAAATATCTTCGTAAATGAACCATTTTTTATTGCTAATTCCACTTCTGATATTTCTTTTATTGGGTGCCTAATTTGTTACATCTAGAAAGATGCGTTGTTTAAAATGATAGGGTAGGTGACGAAAATCCTAAAGTTTTCTTTGGGGTAAGATAAATAATAAATATCTGTCTATATTTCATGTATTCGTTTAGTTATAAAAACTGCTTTTATTAAATAGAATTTTTAAAGGAGTACGTATTTTTTTCTTTCTGAAAAAATTTACCTTTATTATAAGAGAAGTTTTTTCAGACACGTAAAAAAAGATCTCGGGTGTATAACTCAGTTGGTTAGAGTGATGGACTTTTAATCCGAAGGTCTTGGGTTCAAGT
>NL15
GCAAGGTTTTTAGCTGACCCGTACTAATCCCCAACATGAGTATCCTCTTAGTTATTTATAGCGTAGTCGTTTTAATGGTACACGCCCAACCAACCGATACTTATCGTTTAATAATTCAACAGGCCTTAGAATAAAGTTCAACTCACTATTTTTGAATATTATGTAAGAAAGTTTCTTACTTTAGCCAAAGAACTAGATCTGTAATAAGAGTTACTTAAAAGAAGCTTATTGAGTCATCTGTTCAGATTCACAGTAGTTATTACTGGAAGACGTGTTCATAAACCAGAAATAACAAAATCTGTTGAAAATATCTTCGTAAATGAACCATTTTTTATTGCTAATTCCACTTCTGATATTTCTTTTATTGGGTGCCTAATTTGTTACATCTAGAAAGATGCGTTGTTTAAAATGATAGGGTAGGTGACGAAAATCCTAAAGTTTTCTTTGGGGTAAGATAAATAATAAATATCTGTCTATATTTCATGTATTCGTTTAGTTATAAAAACTGCTTTTATTAAATAGAATTTTTAAAGGAGTACGTATTTTTTTCTTTCTGAAAAAATTTACCTTTATTATAAGAGAAGTTTTTTCAGACACGTAAAAAAAGATCTCGGGTGTATAACTCAGTTGGTTAGAGTGATGGACTTTTAATCCGAAGGTCTTGGGTTCAAGT
>NL16
GCAAGGTTTTTAGCTGACCCGTACTAATCCCCAACATGAGTATCCTCTTAGTTATTTATAGCGTAGTCGTTTTAATGGTACACGCCCAACCAACCGATACTTATCGTTTAATAATTCAACAGGCCTTAGAATAAAGTTCAACTCACTATTTTTGAATATTATGTAAGAAAGTTTCTTACTTTAGCCAAAGAACTAGATCTGTAATAAGAGTTACTTAAAAGAAGCTTATTGAGTCATCTGTTCAGATTCACAGTAGTTATTACTGGAAGACGTGTTCATAAACCAGAAATAACAAAATCTGTTGAAAATATCTTCGTAAATGAACCATTTTTTATTGCTAATTCCACTTCTGATATTTCTTTTATTGGGTGCCTAATTTGTTACATCTAGAAAGATGCGTTGTTTAAAATGATAGGGTAGGTGACGAAAATCCTAAAGTTTTCTTTGGGGTAAGATAAATAATAAATATCTGTCTATATTTCATGTATTCGTTTAGTTATAAAAACTGCTTTTATTAAATAGAATTTTTAAAGGAGTACGTATTTTTTTCTTTCTGAAAAAATTTACCTTTATTATAAGAGAAGTTTTTTCAGACACGTAAAAAAAGATCTCGGGTGTATAACTCAGTTGGTTAGAGTGATGGACTTTTAATCCGAAGGTCTTGGGTTCAAGT
>IS01
GCAAGGTTTTTAGCTGACCCGTACTAATCCCCAACATGAGTATCCTCTTAGTTATTTATAGCGTAGTCGTTTTAATGGTACACGCCCAACCAACCAATACTTATCGTTTAATAATTCAACAGGCCTTAGAATAAAGTTCAACTCACTATTTTTGAATATTATGTAAGAAAGTTTCTTACTTTAGCCAAAGAACTAGATCTGTAATAAGAGTTACTTAAAAGAAGCTTATTGAGTCATCTGTTCAGATTCACAGTAGTTATTACTGGAAGACGTGTTCATAAACCAGAAATAACAAAATCTGTTGAAAATATCTTCGTAAATGAACCATTTTTTATTGCTAATTCCACTTCTGATATTTCTTTTATTGGGTGCCTAATTTGTTACATCTAGAAAGATGCGTTGTTTAAAATGATAGGGTAGGTGACGAAAATCCTAAAGTTTTCTTTGGGGTAAGATAAATAATAAATATCTGTCTATATTTCATGTATTCGTTTAGTTATAAAAACTGCTTTTATTAAATAGAATTTTTAAAGGAGTACGTATTTTTTTCTTTCTGAAAAAATTTACCTTTATTATAAGAGAAGTTTTTTCAGACACGTAAAAAAAGATCTCGGGTGTATAACTCAGTTGGTTAGAGTGATGGACTTTTAATCCGAAGGTCTTGGGTTCAAGT
>IS02
GCAAGGTTTTTAGCTGACCCGTACTAATCCCCAACATGAGTATCCTCTTAGTTATTTATAGCGTAGTCGTTTTAATGGTACACGCCCAACCAACCAATACTTATCGTTTAATAATTCAACAGGCCTTAGAATAAAGTTCAACTCACTATTTTTGAATATTATGTAAGAAAGTTTCTTACTTTAGCCAAAGAACTAGATCTGTAATAAGAGTTACTTAAAAGAAGCTTATTGAGTCATCTGTTCAGATTCACAGTAGTTATTACTGGAAGACGTGTTCATAAACCAGAAATAACAAAATCTGTTGAAAATATCTTCGTAAATGAACCATTTTTTATTGCTAATTCCACTTCTGATATTTCTTTTATTGGGTGCCTAATTTGTTACATCTAGAAAGATGCGTTGTTTAAAATGATAGGGTAGGTGACGAAAATCCTAAAGTTTTCTTTGGGGTAAGATAAATAATAAATATCTGTCTATATTTCATGTATTCGTTTAGTTATAAAAACTGCTTTTATTAAATAGAATTTTTAAAGGAGTACGTATTTTTTTCTTTCTGAAAAAATTTACCTTTATTATAAGAGAAGTTTTTTCAGACACGTAAAAAAAGATCTCGGGTGTATAACTCAGTTGGTTAGAGTGATGGACTTTTAATCCGAAGGTCTTGGGTTCAAGT
>IS03
GCAAGGTTTTTAGCTGACCCGTACTAATCCCCAACATGAGTATCCTCTTAGTTATTTATAGCGTAGTCGTTTTAATGGTACACGCCCAACCAACCAATACTTATCGTTTAATAATTCAACAGGCCTTAGAATAAAGTTCAACTCACTATTTTTGAATATTATGTAAGAAAGTTTCTTACTTTAGCCAAAGAACTAGATCTGTAATAAGAGTTACTTAAAAGAAGCTTATTGAGTCATCTGTTCAGATTCACAGTAGTTATTACTGGAAGACGTGTTCATAAACCAGAAATAACAAAATCTGTTGAAAATATCTTCGTAAATGAACCATTTTTTATTGCTAATTCCACTTCTGATATTTCTTTTATTGGGTGCCTAATTTGTTACATCTAGAAAGATGCGTTGTTTAAAATGATAGGGTAGGTGACGAAAATCCTAAAGTTTTCTTTGGGGTAAGATAAATAATAAATATCTGTCTATATTTCATGTATTCGTTTAGTTATAAAAACTGCTTTTATTAAATAGAATTTTTAAAGGAGTACGTATTTTTTTCTTTCTGAAAAAATTTACCTTTATTATAAGAGAAGTTTTTTCAGACACGTAAAAAAAGATCTCGGGTGTATAACTCAGTTGGTTAGAGTGATGGACTTTTAATCCGAAGGTCTTGGGTTCAAGT
>IS04
GCAAGGTTTTTAGCTGACCCGTACTAATCCCCAACATGAGTATCCTCTTAGTTATTTATAGCGTAGTCGTTTTAATGGTACACGCCCAACCAACCAATACTTATCGTTTAATAATTCAACAGGCCTTAGAATAAAGTTCAACTCACTATTTTTGAATATTATGTAAGAAAGTTTCTTACTTTAGCCAAAGAACTAGATCTGTAATAAGAGTTACTTAAAAGAAGCTTATTGAGTCATCTGTTCAGATTCACAGTAGTTATTACTGGAAGACGTGTTCATAAACCAGAAATAACAAAATCTGTTGAAAATATCTTCGTAAATGAACCATTTTTTATTGCTAATTCCACTTCTGATATTTCTTTTATTGGGTGCCTAATTTGTTACATCTAGAAAGATGCGTTGTTTAAAATGATAGGGTAGGTGACGAAAATCCTAAAGTTTTCTTTGGGGTAAGATAAATAATAAATATCTGTCTATATTTCATGTATTCGTTTAGTTATAAAAACTGCTTTTATTAAATAGAATTTTTAAAGGAGTACGTATTTTTTTCTTTCTGAAAAAATTTACCTTTATTATAAGAGAAGTTTTTTCAGACACGTAAAAAAAGATCTCGGGTGTATAACTCAGTTGGTTAGAGTGATGGACTTTTAATCCGAAGGTCTTGGGTTCAAGT
>IS51
GCAAGGTTTTTAGCTGACCCGTACTAATCCCCAACATGAGTATCCTCTTAGTTATTTATAGCGTAGTCGTTTTAATGGTACACGCCCAACCAACCAATACTTATCGTTTAATAATTCAACAGGCCTTAGAATAAAGTTCAACTCACTATTTTTGAATATTATGTAAGAAAGTTTCTTACTTTAGCCAAAGAACTAGATCTGTAATAAGAGTTACTTAAAAGAAGCTTATTGAGTCATCTGTTCAGATTCACAGTAGTTATTACTGGAAGACGTGTTCATAAACCAGAAATAACAAAATCTGTTGAAAATATCTTCGTAAATGAACCATTTTTTATTGCTAATTCCACTTCTGATATTTCTTTTATTGGGTGCCTAATTTGTTACATCTAGAAAGATGCGTTGTTTAAAATGATAGGGTAGGTGACGAAAATCCTAAAGTTTTCTTTGGGGTAAGATAAATAATAAATATCTGTCTATATTTCATGTATTCGTTTAGTTATAAAAACTGCTTTTATTAAATAGAATTTTTAAAGGAGTACGTATTTTTTTCTTTCTGAAAAAATTTACCTTTATTATAAGAGAAGTTTTTTCAGACACGTAAAAAAAGATCTCGGGTGTATAACTCAGTTGGTTAGAGTGATGGACTTTTAATCCGAAGGTCTTGGGTTCAAGT
>IS06
GCAAGGTTTTTAGCTGACCCGTACTAATCCCCAACATGAGTATCCTCTTAGTTATTTATAGCGTAGTCGTTTTAATGGTACACGCCCAACCAACCAATACTTATCGTTTAATAATTCAACAGGCCTTAGAATAAAGTTCAACTCACTATTTTTGAATATTATGTAAGAAAGTTTCTTACTTTAGCCAAAGAACTAGATCTGTAATAAGAGTTACTTAAAAGAAGCTTATTGAGTCATCTGTTCAGATTCACAGTAGTTATTACTGGAAGACGTGTTCATAAACCAGAAATAACAAAATCTGTTGAAAATATCTTCGTAAATGAACCATTTTTTATTGCTAATTCCACTTCTGATATTTCTTTTATTGGGTGCCTAATTTGTTACATCTAGAAAGATGCGTTGTTTAAAATGATAGGGTAGGTGACGAAAATCCTAAAGTTTTCTTTGGGGTAAGATAAATAATAAATATCTGTCTATATTTCATGTATTCGTTTAGTTATAAAAACTGCTTTTATTAAATAGAATTTTTAAAGGAGTACGTATTTTTTTCTTTCTGAAAAAATTTACCTTTATTATAAGAGAAGTTTTTTCAGACACGTAAAAAAAGATCTCGGGTGTATAACTCAGTTGGTTAGAGTGATGGACTTTTAATCCGAAGGTCTTGGGTTCAAGT
>IS07
GCAAGGTTTTTAGCTGACCCGTACTAATCCCCAACATGAGTATCCTCTTAGTTATTTATAGCGTAGTCGTTTTAATGGTACACGCCCAACCAACCAATACTTATCGTTTAATAATTCAACAGGCCTTAGAATAAAGTTCAACTCACTATTTTTGAATATTATGTAAGAAAGTTTCTTACTTTAGCCAAAGAACTAGATCTGTAATAAGAGTTACTTAAAAGAAGCTTATTGAGTCATCTGTTCAGATTCACAGTAGTTATTACTGGAAGACGTGTTCATAAACCAGAAATAACAAAATCTGTTGAAAATATCTTCGTAAATGAACCATTTTTTATTGCTAATTCCACTTCTGATATTTCTTTTATTGGGTGCCTAATTTGTTACATCTAGAAAGATGCGTTGTTTAAAATGATAGGGTAGGTGACGAAAATCCTAAAGTTTTCTTTGGGGTAAGATAAATAATAAATATCTGTCTATATTTCATGTATTCGTTTAGTTATAAAAACTGCTTTTATTAAATAGAATTTTTAAAGGAGTACGTATTTTTTTCTTTCTGAAAAAATTTACCTTTATTATAAGAGAAGTTTTTTCAGACACGTAAAAAAAGATCTCGGGTGTATAACTCAGTTGGTTAGAGTGATGGACTTTTAATCCGAAGGTCTTGGGTTCAAGT
>IS08
GCAAGGTTTTTAGCTGACCCGTACTAATCCCCAACATGAGTATCCTCTTAGTTATTTATAGCGTAGTCGTTTTAATGGTACACGCCCAACCAACCAATACTTATCGTTTAATAATTCAACAGGCCTTAGAATAAAGTTCAACTCACTATTTTTGAATATTATGTAAGAAAGTTTCTTACTTTAGCCAAAGAACTAGATCTGTAATAAGAGTTACTTAAAAGAAGCTTATTGAGTCATCTGTTCAGATTCACAGTAGTTATTACTGGAAGACGTGTTCATAAACCAGAAATAACAAAATCTGTTGAAAATATCTTCGTAAATGAACCATTTTTTATTGCTAATTCCACTTCTGATATTTCTTTTATTGGGTGCCTAATTTGTTACATCTAGAAAGATGCGTTGTTTAAAATGATAGGGTAGGTGACGAAAATCCTAAAGTTTTCTTTGGGGTAAGATAAATAATAAATATCTGTCTATATTTCATGTATTCGTTTAGTTATAAAAACTGCTTTTATTAAATAGAATTTTTAAAGGAGTACGTATTTTTTTCTTTCTGAAAAAATTTACCTTTATTATAAGAGAAGTTTTTTCAGACACGTAAAAAAAGATCTCGGGTGTATAACTCAGTTGGTTAGAGTGATGGACTTTTAATCCGAAGGTCTTGGGTTCAAGT
>IS09
GCAAGGTTTTTAGCTGACCCGTACTAATCCCCAACATGAGTATCCTCTTAGTTATTTATAGCGTAGTCGTTTTAATGGTACACGCCCAACCAACCAATACTTATCGTTTAATAATTCAACAGGCCTTAGAATAAAGTTCAACTCACTATTTTTGAATATTATGTAAGAAAGTTTCTTACTTTAGCCAAAGAACTAGATCTGTAATAAGAGTTACTTAAAAGAAGCTTATTGAGTCATCTGTTCAGATTCACAGTAGTTATTACTGGAAGACGTGTTCATAAACCAGAAATAACAAAATCTGTTGAAAATATCTTCGTAAATGAACCATTTTTTATTGCTAATTCCACTTCTGATATTTCTTTTATTGGGTGCCTAATTTGTTACATCTAGAAAGATGCGTTGTTTAAAATGATAGGGTAGGTGACGAAAATCCTAAAGTTTTCTTTGGGGTAAGATAAATAATAAATATCTGTCTATATTTCATGTATTCGTTTAGTTATAAAAACTGCTTTTATTAAATAGAATTTTTAAAGGAGTACGTATTTTTTTCTTTCTGAAAAAATTTACCTTTATTATAAGAGAAGTTTTTTCAGACACGTAAAAAAAGATCTCGGGTGTATAACTCAGTTGGTTAGAGTGATGGACTTTTAATCCGAAGGTCTTGGGTTCAAGT
>IS10
GCAAGGTTTTTAGCTGACCCGTACTAATCCCCAACATGAGTATCCTCTTAGTTATTTATAGCGTAGTCGTTTTAATGGTACACGCCCAACCAACCAATACTTATCGTTTAATAATTCAACAGGCCTTAGAATAAAGTTCAACTCACTATTTTTGAATATTATGTAAGAAAGTTTCTTACTTTAGCCAAAGAACTAGATCTGTAATAAGAGTTACTTAAAAGAAGCTTATTGAGTCATCTGTTCAGATTCACAGTAGTTATTACTGGAAGACGTGTTCATAAACCAGAAATAACAAAATCTGTTGAAAATATCTTCGTAAATGAACCATTTTTTATTGCTAATTCCACTTCTGATATTTCTTTTATTGGGTGCCTAATTTGTTACATCTAGAAAGATGCGTTGTTTAAAATGATAGGGTAGGTGACGAAAATCCTAAAGTTTTCTTTGGGGTAAGATAAATAATAAATATCTGTCTATATTTCATGTATTCGTTTAGTTATAAAAACTGCTTTTATTAAATAGAATTTTTAAAGGAGTACGTATTTTTTTCTTTCTGAAAAAATTTACCTTTATTATAAGAGAAGTTTTTTCAGACACGTAAAAAAAGATCTCGGGTGTATAACTCAGTTGGTTAGAGTGATGGACTTTTAATCCGAAGGTCTTGGGTTCAAGT
>IS11
GCAAGGTTTTTAGCTGACCCGTACTAATCCCCAACATGAGTATCCTCTTAGTTATTTATAGCGTAGTCGTTTTAATGGTACACGCCCAACCAACCAATACTTATCGTTTAATAATTCAACAGGCCTTAGAATAAAGTTCAACTCACTATTTTTGAATATTATGTAAGAAAGTTTCTTACTTTAGCCAAAGAACTAGATCTGTAATAAGAGTTACTTAAAAGAAGCTTATTGAGTCATCTGTTCAGATTCACAGTAGTTATTACTGGAAGACGTGTTCATAAACCAGAAATAACAAAATCTGTTGAAAATATCTTCGTAAATGAACCATTTTTTATTGCTAATTCCACTTCTGATATTTCTTTTATTGGGTGCCTAATTTGTTACATCTAGAAAGATGCGTTGTTTAAAATGATAGGGTAGGTGACGAAAATCCTAAAGTTTTCTTTGGGGTAAGATAAATAATAAATATCTGTCTATATTTCATGTATTCGTTTAGTTATAAAAACTGCTTTTATTAAATAGAATTTTTAAAGGAGTACGTATTTTTTTCTTTCTGAAAAAATTTACCTTTATTATAAGAGAAGTTTTTTCAGACACGTAAAAAAAGATCTCGGGTGTATAACTCAGTTGGTTAGAGTGATGGACTTTTAATCCGAAGGTCTTGGGTTCAAGT
>IS12
GCAAGGTTTTTAGCTGACCCGTACTAATCCCCAACATGAGTATCCTCTTAGTTATTTATAGCGTAGTCGTTTTAATGGTACACGCCCAACCAACCAATACTTATCGTTTAATAATTCAACAGGCCTTAGAATAAAGTTCAACTCACTATTTTTGAATATTATGTAAGAAAGTTTCTTACTTTAGCCAAAGAACTAGATCTGTAATAAGAGTTACTTAAAAGAAGCTTATTGAGTCATCTGTTCAGATTCACAGTAGTTATTACTGGAAGACGTGTTCATAAACCAGAAATAACAAAATCTGTTGAAAATATCTTCGTAAATGAACCATTTTTTATTGCTAATTCCACTTCTGATATTTCTTTTATTGGGTGCCTAATTTGTTACATCTAGAAAGATGCGTTGTTTAAAATGATAGGGTAGGTGACGAAAATCCTAAAGTTTTCTTTGGGGTAAGATAAATAATAAATATCTGTCTATATTTCATGTATTCGTTTAGTTATAAAAACTGCTTTTATTAAATAGAATTTTTAAAGGAGTACGTATTTTTTTCTTTCTGAAAAAATTTACCTTTATTATAAGAGAAGTTTTTTCAGACACGTAAAAAAAGATCTCGGGTGTATAACTCAGTTGGTTAGAGTGATGGACTTTTAATCCGAAGGTCTTGGGTTCAAGT
>IS13
GCAAGGTTTTTAGCTGACCCGTACTAATCCCCAACATGAGTATCCTCTTAGTTATTTATAGCGTAGTCGTTTTAATGGTACACGCCCAACCAACCAATACTTATCGTTTAATAATTCAACAGGCCTTAGAATAAAGTTCAACTCACTATTTTTGAATATTATGTAAGAAAGTTTCTTACTTTAGCCAAAGAACTAGATCTGTAATAAGAGTTACTTAAAAGAAGCTTATTGAGTCATCTGTTCAGATTCACAGTAGTTATTACTGGAAGACGTGTTCATAAACCAGAAATAACAAAATCTGTTGAAAATATCTTCGTAAATGAACCATTTTTTATTGCTAATTCCACTTCTGATATTTCTTTTATTGGGTGCCTAATTTGTTACATCTAGAAAGATGCGTTGTTTAAAATGATAGGGTAGGTGACGAAAATCCTAAAGTTTTCTTTGGGGTAAGATAAATAATAAATATCTGTCTATATTTCATGTATTCGTTTAGTTATAAAAACTGCTTTTATTAAATAGAATTTTTAAAGGAGTACGTATTTTTTTCTTTCTGAAAAAATTTACCTTTATTATAAGAGAAGTTTTTTCAGACACGTAAAAAAAGATCTCGGGTGTATAACTCAGTTGGTTAGAGTGATGGACTTTTAATCCGAAGGTCTTGGGTTCAAGT
>IS14
GCAAGGTTTTTAGCTGACCCGTACTAATCCCCAACATGAGTATCCTCTTAGTTATTTATAGCGTAGTCGTTTTAATGGTACACGCCCAACCAACCAATACTTATCGTTTAATAATTCAACAGGCCTTAGAATAAAGTTCAACTCACTATTTTTGAATATTATGTAAGAAAGTTTCTTACTTTAGCCAAAGAACTAGATCTGTAATAAGAGTTACTTAAAAGAAGCTTATTGAGTCATCTGTTCAGATTCACAGTAGTTATTACTGGAAGACGTGTTCATAAACCAGAAATAACAAAATCTGTTGAAAATATCTTCGTAAATGAACCATTTTTTATTGCTAATTCCACTTCTGATATTTCTTTTATTGGGTGCCTAATTTGTTACATCTAGAAAGATGCGTTGTTTAAAATGATAGGGTAGGTGACGAAAATCCTAAAGTTTTCTTTGGGGTAAGATAAATAATAAATATCTGTCTATATTTCATGTATTCGTTTAGTTATAAAAACTGCTTTTATTAAATAGAATTTTTAAAGGAGTACGTATTTTTTTCTTTCTGAAAAAATTTACCTTTATTATAAGAGAAGTTTTTTCAGACACGTAAAAAAAGATCTCGGGTGTATAACTCAGTTGGTTAGAGTGATGGACTTTTAATCCGAAGGTCTTGGGTTCAAGT
>IS15
GCAAGGTTTTTAGCTGACCCGTACTAATCCCCAACATGAGTATCCTCTTAGTTATTTATAGCGTAGTCGTTTTAATGGTACACGCCCAACCAACCAATACTTATCGTTTAATAATTCAACAGGCCTTAGAATAAAGTTCAACTCACTATTTTTGAATATTATGTAAGAAAGTTTCTTACTTTAGCCAAAGAACTAGATCTGTAATAAGAGTTACTTAAAAGAAGCTTATTGAGTCATCTGTTCAGATTCACAGTAGTTATTACTGGAAGACGTGTTCATAAACCAGAAATAACAAAATCTGTTGAAAATATCTTCGTAAATGAACCATTTTTTATTGCTAATTCCACTTCTGATATTTCTTTTATTGGGTGCCTAATTTGTTACATCTAGAAAGATGCGTTGTTTAAAATGATAGGGTAGGTGACGAAAATCCTAAAGTTTTCTTTGGGGTAAGATAAATAATAAATATCTGTCTATATTTCATGTATTCGTTTAGTTATAAAAACTGCTTTTATTAAATAGAATTTTTAAAGGAGTACGTATTTTTTTCTTTCTGAAAAAATTTACCTTTATTATAAGAGAAGTTTTTTCAGACACGTAAAAAAAGATCTCGGGTGTATAACTCAGTTGGTTAGAGTGATGGACTTTTAATCCGAAGGTCTTGGGTTCAAGT
>IS16
GCAAGGTTTTTAGCTGACCCGTACTAATCCCCAACATGAGTATCCTCTTAGTTATTTATAGCGTAGTCGTTTTAATGGTACACGCCCAACCAACCAATACTTATCGTTTAATAATTCAACAGGCCTTAGAATAAAGTTCAACTCACTATTTTTGAATATTATGTAAGAAAGTTTCTTACTTTAGCCAAAGAACTAGATCTGTAATAAGAGTTACTTAAAAGAAGCTTATTGAGTCATCTGTTCAGATTCACAGTAGTTATTACTGGAAGACGTGTTCATAAACCAGAAATAACAAAATCTGTTGAAAATATCTTCGTAAATGAACCATTTTTTATTGCTAATTCCACTTCTGATATTTCTTTTATTGGGTGCCTAATTTGTTACATCTAGAAAGATGCGTTGTTTAAAATGATAGGGTAGGTGACGAAAATCCTAAAGTTTTCTTTGGGGTAAGATAAATAATAAATATCTGTCTATATTTCATGTATTCGTTTAGTTATAAAAACTGCTTTTATTAAATAGAATTTTTAAAGGAGTACGTATTTTTTTCTTTCTGAAAAAATTTACCTTTATTATAAGAGAAGTTTTTTCAGACACGTAAAAAAAGATCTCGGGTGTATAACTCAGTTGGTTAGAGTGATGGACTTTTAATCCGAAGGTCTTGGGTTCAAGT
>OBA01
GCAAGGTTTTTAGCTGACCCGTACTAATCCCCAACATGAGTATCCTCTTAGTTATTTATAGCGTAGTCGTTTTAATGGTACACGCCCAACCAACCAATACTTATCGTTTAATAATTCAACAGGCCTTAGAATAAAGTTCAACTCACTATTTTTGAATATTATGTAAGAAAGTTTCTTACTTTAGCCAAAGAACTAGATCTGTAATAAGAGTTACTTAAAAGAAGCTTATTGAGTCATCTGTTCAGATTCACAGTAGTTATTACTGGAAGACGTGTTCATAAACCAGAAATAACAAAATCTGTTGAAAATATCTTCGTAAATGAACCATTTTTTATTGCTAATTCCACTTCTGATATTTCTTTTATTGGGTGCCTAATTTGTTACATCTAGAAAGATGCGTTGTTTAAAATGATAGGGTAGGTGACGAAAATCCTAAAGTTTTCTTTGGGGTAAGATAAATAATAAATATCTGTCTATATTTCATGTATTCGTTTAGTTATAAAAACTGCTTTTATTAAATAGAATTTTTAAAGGAGTACGTATTTTTTTCTTTCTGAAAAAATTTACCTTTATTATAAGAGAAGTTTTTTCAGACACGTAAAAAAAGATCTCGGGTGTATAACTCAGTTGGTTAGAGTGATGGACTTTTAATCCGAAGGTCTTGGGTTCAAGT
>OBA02
GCAAGGTTTTTAGCTGACCCGTACTAATCCCCAACATGAGTATCCTCTTAGTTATTTATAGCGTAGTCGTTTTAATGGTACACGCCCAACCAACCAATACTTATCGTTTAATAATTCAACAGGCCTTAGAATAAAGTTCAACTCACTATTTTTGAATATTATGTAAGAAAGTTTCTTACTTTAGCCAAAGAACTAGATCTGTAATAAGAGTTACTTAAAAGAAGCTTATTGAGTCATCTGTTCAGATTCACAGTAGTTATTACTGGAAGACGTGTTCATAAACCAGAAATAACAAAATCTGTTGAAAATATCTTCGTAAATGAACCATTTTTTATTGCTAATTCCACTTCTGATATTTCTTTTATTGGGTGCCTAATTTGTTACATCTAGAAAGATGCGTTGTTTAAAATGATAGGGTAGGTGACGAAAATCCTAAAGTTTTCTTTGGGGTAAGATAAATAATAAATATCTGTCTATATTTCATGTATTCGTTTAGTTATAAAAACTGCTTTTATTAAATAGAATTTTTAAAGGAGTACGTATTTTTTTCTTTCTGAAAAAATTTACCTTTATTATAAGAGAAGTTTTTTCAGACACGTAAAAAAAGATCTCGGGTGTATAACTCAGTTGGTTAGAGTGATGGACTTTTAATCCGAAGGTCTTGGGTTCAAGT
>OBA03
GCAAGGTTTTTAGCTGACCCGTACTAATCCCCAACATGAGTATCCTCTTAGTTATTTATAGCGTAGTCGTTTTAATGGTACACGCCCAACCAACCAATACTTATCGTTTAATAATTCAACAGGCCTTAGAATAAAGTTCAACTCACTATTTTTGAATATTATGTAAGAAAGTTTCTTACTTTAGCCAAAGAACTAGATCTGTAATAAGAGTTACTTAAAAGAAGCTTATTGAGTCATCTGTTCAGATTCACAGTAGTTATTACTGGAAGACGTGTTCATAAACCAGAAATAACAAAATCTGTTGAAAATATCTTCGTAAATGAACCATTTTTTATTGCTAATTCCACTTCTGATATTTCTTTTATTGGGTGCCTAATTTGTTACATCTAGAAAGATGCGTTGTTTAAAATGATAGGGTAGGTGACGAAAATCCTAAAGTTTTCTTTGGGGTAAGATAAATAATAAATATCTGTCTATATTTCATGTATTCGTTTAGTTATAAAAACTGCTTTTATTAAATAGAATTTTTAAAGGAGTACGTATTTTTTTCTTTCTGAAAAAATTTACCTTTATTATAAGAGAAGTTTTTTCAGACACGTAAAAAAAGATCTCGGGTGTATAACTCAGTTGGTTAGAGTGATGGACTTTTAATCCGAAGGTCTTGGGTTCAAGT
>OBA04
GCAAGGTTTTTAGCTGACCCGTACTAATCCCCAACATGAGTATCCTCTTAGTTATTTATAGCGTAGTCGTTTTAATGGTACACGCCCAACCAACCAATACTTATCGTTTAATAATTCAACAGGCCTTAGAATAAAGTTCAACTCACTATTTTTGAATATTATGTAAGAAAGTTTCTTACTTTAGCCAAAGAACTAGATCTGTAATAAGAGTTACTTAAAAGAAGCTTATTGAGTCATCTGTTCAGATTCACAGTAGTTATTACTGGAAGACGTGTTCATAAACCAGAAATAACAAAATCTGTTGAAAATATCTTCGTAAATGAACCATTTTTTATTGCTAATTCCACTTCTGATATTTCTTTTATTGGGTGCCTAATTTGTTACATCTAGAAAGATGCGTTGTTTAAAATGATAGGGTAGGTGACGAAAATCCTAAAGTTTTCTTTGGGGTAAGATAAATAATAAATATCTGTCTATATTTCATGTATTCGTTTAGTTATAAAAACTGCTTTTATTAAATAGAATTTTTAAAGGAGTACGTATTTTTTTCTTTCTGAAAAAATTTACCTTTATTATAAGAGAAGTTTTTTCAGACACGTAAAAAAAGATCTCGGGTGTATAACTCAGTTGGTTAGAGTGATGGACTTTTAATCCGAAGGTCTTGGGTTCAAGT
>OBA05
GCAAGGTTTTTAGCTGACCCGTACTAATCCCCAACATGAGTATCCTCTTAGTTATTTATAGCGTAGTCGTTTTAATGGTACACGCCCAACCGACCAATACTTATCGTTTAATAATTCAACAGGCCTTAGAATAAAGTTCAACTCACTATTTTTGAATATTATGTAAGAAAGTTTCTTACTTTAGCCAAAGAACTAGATCTGTAATAAGAGTTACTTAAAAGAAGCTTATTGAGTCATCTGTTCAGATTCACAGTAGTTATTACTGGAAGACGTGTTCATAAACCAGAAATAACAAAATCTGTTGAAAATATCTTCGTAAATGAACCATTTTTTATTGCTAATTCCACTTCTGATATTTCTTTTATTGGGTGCCTAATTTGTTACATCTAGAAAGATGCGTTGTTTAAAATGATAGGGTAGGTGACGAAAATCCTAAAGTTTTCTTTGGGGTAAGATAAATAATAAATATCTGTCTATATTTCATGTATTCGTTTAGTTATAAAAACTGCTTTTATTAAATAGAATTTTTAAAGGAGTACGTATTTTTTTCTTTCTGAAAAAATTTACCTTTATTATAAGAGAAGTTTTTTCAGACACGTAAAAAAAGATCTCGGGTGTATAACTCAGTTGGTTAGAGTGATGGACTTTTAATCCGAAGGTCTTGGGTTCAAGT
>OBA06
GCAAGGTTTTTAGCTGACCCGTACTAATCCCCAACATGAGTATCCTCTTAGTTATTTATAGCGTAGTCGTTTTAATGGTACACGCCCAACCAACCAATACTTATCGTTTAATAATTCAACAGGCCTTAGAATAAAGTTCAACTCACTATTTTTGAATATTATGTAAGAAAGTTTCTTACTTTAGCCAAAGAACTAGATCTGTAATAAGAGTTACTTAAAAGAAGCTTATTGAGTCATCTGTTCAGATTCACAGTAGTTATTACTGGAAGACGTGTTCATAAACCAGAAATAACAAAATCTGTTGAAAATATCTTCGTAAATGAACCATTTTTTATTGCTAATTCCACTTCTGATATTTCTTTTATTGGGTGCCTAATTTGTTACATCTAGAAAGATGCGTTGTTTAAAATGATAGGGTAGGTGACGAAAATCCTAAAGTTTTCTTTGGGGTAAGATAAATAATAAATATCTGTCTATATTTCATGTATTCGTTTAGTTATAAAAACTGCTTTTATTAAATAGAATTTTTAAAGGAGTACGTATTTTTTTCTTTCTGAAAAAATTTACCTTTATTATAAGAGAAGTTTTTTCAGACACGTAAAAAAAGATCTCGGGTGTATAACTCAGTTGGTTAGAGTGATGGACTTTTAATCCGAAGGTCTTGGGTTCAAGT
>OBA07
GCAAGGTTTTTAGCTGACCCGTACTAATCCCCAACATGAGTATCCTCTTAGTTATTTATAGCGTAGTCGTTTTAATGGTACACGCCCAACCAACCAATACTTATCGTTTAATAATTCAACAGGCCTTAGAATAAAGTTCAACTCACTATTTTTGAATATTATGTAAGAAAGTTTCTTACTTTAGCCAAAGAACTAGATCTGTAATAAGAGTTACTTAAAAGAAGCTTATTGAGTCATCTGTTCAGATTCACAGTAGTTATTACTGGAAGACGTGTTCATAAACCAGAAATAACAAAATCTGTTGAAAATATCTTCGTAAATGAACCATTTTTTATTGCTAATTCCACTTCTGATATTTCTTTTATTGGGTGCCTAATTTGTTACATCTAGAAAGATGCGTTGTTTAAAATGATAGGGTAGGTGACGAAAATCCTAAAGTTTTCTTTGGGGTAAGATAAATAATAAATATCTGTCTATATTTCATGTATTCGTTTAGTTATAAAAACTGCTTTTATTAAATAGAATTTTTAAAGGAGTACGTATTTTTTTCTTTCTGAAAAAATTTACCTTTATTATAAGAGAAGTTTTTTCAGACACGTAAAAAAAGATCTCGGGTGTATAACTCAGTTGGTTAGAGTGATGGACTTTTAATCCGAAGGTCTTGGGTTCAAGT
>OBA08
GCAAGGTTTTTAGCTGACCCGTACTAATCCCCAACATGAGTATCCTCTTAGTTATTTATAGCGTAGTCGTTTTAATGGTACACGCCCAACCAACCAATACTTATCGTTTAATAATTCAACAGGCCTTAGAATAAAGTTCAACTCACTATTTTTGAATATTATGTAAGAAAGTTTCTTACTTTAGCCAAAGAACTAGATCTGTAATAAGAGTTACTTAAAAGAAGCTTATTGAGTCATCTGTTCAGATTCACAGTAGTTATTACTGGAAGACGTGTTCATAAACCAGAAATAACAAAATCTGTTGAAAATATCTTCGTAAATGAACCATTTTTTATTGCTAATTCCACTTCTGATATTTCTTTTATTGGGTGCCTAATTTGTTACATCTAGAAAGATGCGTTGTTTAAAATGATAGGGTAGGTGACGAAAATCCTAAAGTTTTCTTTGGGGTAAGATAAATAATAAATATCTGTCTATATTTCATGTATTCGTTTAGTTATAAAAACTGCTTTTATTAAATAGAATTTTTAAAGGAGTACGTATTTTTTTCTTTCTGAAAAAATTTACCTTTATTATAAGAGAAGTTTTTTCAGACACGTAAAAAAAGATCTCGGGTGTATAACTCAGTTGGTTAGAGTGATGGACTTTTAATCCGAAGGTCTTGGGTTCAAGT
>OBA09
GCAAGGTTTTTAGCTGACCCGTACTAATCCCCAACATGAGTATCCTCTTAGTTATTTATAGCGTAGTCGTTTTAATGGTACACGCCCAACCAACCAATACTTATCGTTTAATAATTCAACAGGCCTTAGAATAAAGTTCAACTCACTATTTTTGAATATTATGTAAGAAAGTTTCTTACTTTAGCCAAAGAACTAGATCTGTAATAAGAGTTACTTAAAAGAAGCTTATTGAGTCATCTGTTCAGATTCACAGTAGTTATTACTGGAAGACGTGTTCATAAACCAGAAATAACAAAATCTGTTGAAAATATCTTCGTAAATGAACCATTTTTTATTGCTAATTCCACTTCTGATATTTCTTTTATTGGGTGCCTAATTTGTTACATCTAGAAAGATGCGTTGTTTAAAATGATAGGGTAGGTGACGAAAATCCTAAAGTTTTCTTTGGGGTAAGATAAATAATAAATATCTGTCTATATTTCATGTATTCGTTTAGTTATAAAAACTGCTTTTATTAAATAGAATTTTTAAAGGAGTACGTATTTTTTTCTTTCTGAAAAAATTTACCTTTATTATAAGAGAAGTTTTTTCAGACACGTAAAAAAAGATCTCGGGTGTATAACTCAGTTGGTTAGAGTGATGGACTTTTAATCCGAAGGTCTTGGGTTCAAGT
>OBA10
GCAAGGTTTTTAGCTGACCCGTACTAATCCCCAACATGAGTATCCTCTTAGTTATTTATAGCGTAGTCGTTTTAATGGTACACGCCCAACCAACCAATACTTATCGTTTAATAATTCAACAGGCCTTAGAATAAAGTTCAACTCACTATTTTTGAATATTATGTAAGAAAGTTTCTTACTTTAGCCAAAGAACTAGATCTGTAATAAGAGTTACTTAAAAGAAGCTTATTGAGTCATCTGTTCAGATTCACAGTAGTTATTACTGGAAGACGTGTTCATAAACCAGAAATAACAAAATCTGTTGAAAATATCTTCGTAAATGAACCATTTTTTATTGCTAATTCCACTTCTGATATTTCTTTTATTGGGTGCCTAATTTGTTACATCTAGAAAGATGCGTTGTTTAAAATGATAGGGTAGGTGACGAAAATCCTAAAGTTTTCTTTGGGGTAAGATAAATAATAAATATCTGTCTATATTTCATGTATTCGTTTAGTTATAAAAACTGCTTTTATTAAATAGAATTTTTAAAGGAGTACGTATTTTTTTCTTTCTGAAAAAATTTACCTTTATTATAAGAGAAGTTTTTTCAGACACGTAAAAAAAGATCTCGGGTGTATAACTCAGTTGGTTAGAGTGATGGACTTTTAATCCGAAGGTCTTGGGTTCAAGT
>OBA11
GCAAGGTTTTTAGCTGACCCGTACTAATCCCCAACATGAGTATCCTCTTAGTTATTTATAGCGTAGTCGTTTTAATGGTACACGCCCAACCGACCAATACTTATCGTTTAATAATTCAACAGGCCTTAGAATAAAGTTCAACTCACTATTTTTGAATATTATGTAAGAAAGTTTCTTACTTTAGCCAAAGAACTAGATCTGTAATAAGAGTTACTTAAAAGAAGCTTATTGAGTCATCTGTTCAGATTCACAGTAGTTATTACTGGAAGACGTGTTCATAAACCAGAAATAACAAAATCTGTTGAAAATATCTTCGTAAATGAACCATTTTTTATTGCTAATTCCACTTCTGATATTTCTTTTATTGGGTGCCTAATTTGTTACATCTAGAAAGATGCGTTGTTTAAAATGATAGGGTAGGTGACGAAAATCCTAAAGTTTTCTTTGGGGTAAGATAAATAATAAATATCTGTCTATATTTCATGTATTCGTTTAGTTATAAAAACTGCTTTTATTAAATAGAATTTTTAAAGGAGTACGTATTTTTTTCTTTCTGAAAAAATTTACCTTTATTATAAGAGAAGTTTTTTCAGACACGTAAAAAAAGATCTCGGGTGTATAACTCAGTTGGTTAGAGTGATGGACTTTTAATCCGAAGGTCTTGGGTTCAAGT
>OBA12
GCAAGGTTTTTAGCTGACCCGTACTAATCCCCAACATGAGTATCCTCTTAGTTATTTATAGCGTAGTCGTTTTAATGGTACACGCCCAACCAACCAATACTTATCGTTTAATAATTCAACAGGCCTTAGAATAAAGTTCAACTCACTATTTTTGAATATTATGTAAGAAAGTTTCTTACTTTAGCCAAAGAACTAGATCTGTAATAAGAGTTACTTAAAAGAAGCTTATTGAGTCATCTGTTCAGATTCACAGTAGTTATTACTGGAAGACGTGTTCATAAACCAGAAATAACAAAATCTGTTGAAAATATCTTCGTAAATGAACCATTTTTTATTGCTAATTCCACTTCTGATATTTCTTTTATTGGGTGCCTAATTTGTTACATCTAGAAAGATGCGTTGTTTAAAATGATAGGGTAGGTGACGAAAATCCTAAAGTTTTCTTTGGGGTAAGATAAATAATAAATATCTGTCTATATTTCATGTATTCGTTTAGTTATAAAAACTGCTTTTATTAAATAGAATTTTTAAAGGAGTACGTATTTTTTTCTTTCTGAAAAAATTTACCTTTATTATAAGAGAAGTTTTTTCAGACACGTAAAAAAAGATCTCGGGTGTATAACTCAGTTGGTTAGAGTGATGGACTTTTAATCCGAAGGTCTTGGGTTCAAGT
>OBA13
GCAAGGTTTTTAGCTGACCCGTACTAATCCCCAACATGAGTATCCTCTTAGTTATTTATAGCGTAGTCGTTTTAATGGTACACGCCCAACCGACCAATACTTATCGTTTAATAATTCAACAGGCCTTAGAATAAAGTTCAACTCACTATTTTTGAATATTATGTAAGAAAGTTTCTTACTTTAGCCAAAGAACTAGATCTGTAATAAGAGTTACTTAAAAGAAGCTTATTGAGTCATCTGTTCAGATTCACAGTAGTTATTACTGGAAGACGTGTTCATAAACCAGAAATAACAAAATCTGTTGAAAATATCTTCGTAAATGAACCATTTTTTATTGCTAATTCCACTTCTGATATTTCTTTTATTGGGTGCCTAATTTGTTACATCTAGAAAGATGCGTTGTTTAAAATGATAGGGAAGGTGACGAAAATCCTAAAGTTTTCTTTGGGGTAAGATAAATAATAAATATCTGTCTATATTTCATGTATTCGTTTAGTTATAAAAACTGCTTTTATTAAATAGAATTTTTAAAGGAGTACGTATTTTTTTCTTTCTGAAAAAATTTACCTTTATTATAAGAGAAGTTTTTTCAGACACGTAAAAAAAGATCTCGGGTGTATAACTCAGTTGGTTAGAGTGATGGACTTTTAATCCGAAGGTCTTGGGTTCAAGT
>OBA14
GCAAGGTTTTTAGCTGACCCGTACTAATCCCCAACATGAGTATCCTCTTAGTTATTTATAGCGTAGTCGTTTTAATGGTACACGCCCAACCGACCAATACTTATCGTTTAATAATTCAACAGGCCTTAGAATAAAGTTCAACTCACTATTTTTGAATATTATGTAAGAAAGTTTCTTACTTTAGCCAAAGAACTAGATCTGTAATAAGAGTTACTTAAAAGAAGCTTATTGAGTCATCTGTTCAGATTCACAGTAGTTATTACTGGAAGACGTGTTCATAAACCAGAAATAACAAAATCTGTTGAAAATATCTTCGTAAATGAACCATTTTTTATTGCTAATTCCACTTCTGATATTTCTTTTATTGGGTGCCTAATTTGTTACATCTAGAAAGATGCGTTGTTTAAAATGATAGGGTAGGTGACGAAAATCCTAAAGTTTTCTTTGGGGTAAGATAAATAATAAATATCTGTCTATATTTCATGTATTCGTTTAGTTATAAAAACTGCTTTTATTAAATAGAATTTTTAAAGGAGTACGTATTTTTTTCTTTCTGAAAAAATTTACCTTTATTATAAGAGAAGTTTTTTCAGACACGTAAAAAAAGATCTCGGGTGTATAACTCAGTTGGTTAGAGTGATGGACTTTTAATCCGAAGGTCTTGGGTTCAAGT
>OBA15
GCAAGGTTTTTAGCTGACCCGTACTAATCCCCAACATGAGTATCCTCTTAGTTATTTATAGCGTAGTCGTTTTAATGGTACACGCCCAACCGACCAATACTTATCGTTTAATAATTCAACAGGCCTTAGAATAAAGTTCAACTCACTATTTTTGAATATTATGTAAGAAAGTTTCTTACTTTAGCCAAAGAACTAGATCTGTAATAAGAGTTACTTAAAAGAAGCTTATTGAGTCATCTGTTCAGATTCACAGTAGTTATTACTGGAAGACGTGTTCATAAACCAGAAATAACAAAATCTGTTGAAAATATCTTCGTAAATGAACCATTTTTTATTGCTAATTCCACTTCTGATATTTCTTTTATTGGGTGCCTAATTTGTTACATCTAGAAAGATGCGTTGTTTAAAATGATAGGGAAGGTGACGAAAATCCTAAAGTTTTCTTTGGGGTAAGATAAATAATAAATATCTGTCTATATTTCATGTATTCGTTTAGTTATAAAAACTGCTTTTATTAAATAGAATTTTTAAAGGAGTACGTATTTTTTTCTTTCTGAAAAAATTTACCTTTATTATAAGAGAAGTTTTTTCAGACACGTAAAAAAAGATCTCGGGTGTATAACTCAGTTGGTTAGAGTGATGGACTTTTAATCCGAAGGTCTTGGGTTCAAGT
>OBA16
GCAAGGTTTTTAGCTGACCCGTACTAATCCCCAACATGAGTATCCTCTTAGTTATTTATAGCGTAGTCGTTTTAATGGTACACGCCCAACCAACCAATACTTATCGTTTAATAATTCAACAGGCCTTAGAATAAAGTTCAACTCACTATTTTTGAATATTATGTAAGAAAGTTTCTTACTTTAGCCAAAGAACTAGATCTGTAATAAGAGTTACTTAAAAGAAGCTTATTGAGTCATCTGTTCAGATTCACAGTAGTTATTACTGGAAGACGTGTTCATAAACCAGAAATAACAAAATCTGTTGAAAATATCTTCGTAAATGAACCATTTTTTATTGCTAATTCCACTTCTGATATTTCTTTTATTGGGTGCCTAATTTGTTACATCTAGAAAGATGCGTTGTTTAAAATGATAGGGTAGGTGACGAAAATCCTAAAGTTTTCTTTGGGGTAAGATAAATAATAAATATCTGTCTATATTTCATGTATTCGTTTAGTTATAAAAACTGCTTTTATTAAATAGAATTTTTAAAGGAGTACGTATTTTTTTCTTTCTGAAAAAATTTACCTTTATTATAAGAGAAGTTTTTTCAGACACGTAAAAAAAGATCTCGGGTGTATAACTCAGTTGGTTAGAGTGATGGACTTTTAATCCGAAGGTCTTGGGTTCAAGT
>ORK01
GCAAGGTTTTTAGCTGACCCGTACTAATCCCCAACATGAGTATCCTCTTAGTTATTTATAGCGTAGTCGTTTTAATGGTACACGCCCAACCAACCAATACTTATCGTTTAATAATTCAACAGGCCTTAGAATAAAGTTCAACTCACTATTTTTGAATATTATGTAAGAAAGTTTCTTACTTTAGCCAAAGAACTAGATCTGTAATAAGAGTTACTTAAAAGAAGCTTATTGAGTCATCTGTTCAGATTCACAGTAGTTATTACTGGAAGACGTGTTCATAAACCAGAAATAACAAAATCTGTTGAAAATATCTTCGTAAATGAACCATTTTTTATTGCTAATTTCACTTCTGATATTTCTTTTATTGGGTGCCTAATTTGTTACATCTAGAAAGATGCGTTGTTTAAAATGATAGGGTAGGTGACGAAAATCCTAAAGTTTTCTTTGGGGTAAGATAAATAATAAATATCTGTCTATATTTCATGTATTCGTTTAGTTATAAAAACTGCTTTTATTAAATAGAATTTTTAAAGGAGTACGTATTTTTTTCTTTCTGAAAAAATTTACCTTTATTATAAGAGAAGTTTTTTCAGACACGTAAAAAAAGATCTCGGGTGTATAACTCAGTTGGTTAGAGTGATGGACTTTTAATCCGAAGGTCTTGGGTTCAAGT
>ORK02
GCAAGGTTTTTAGCTGACCCGTACTAATCCCCAACATGAGTATCCTCTTAGTTATTTATAGCGTAGTCGTTTTAATGGTACACGCCCAACCAACCAATACTTATCGTTTAATAATTCAACAGGCCTTAGAATAAAGTTCAACTCACTATTTTTGAATATTATGTAAGAAAGTTTCTTACTTTAGCCAAAGAACTAGATCTGTAATAAGAGTTACTTAAAAGAAGCTTATTGAGTCATCTGTTCAGATTCACAGTAGTTATTACTGGAAGACGTGTTCATAAACCAGAAATAACAAAATCTGTTGAAAATATCTTCGTAAATGAACCATTTTTTATTGCTAATTTCACTTCTGATATTTCTTTTATTGGGTGCCTAATTTGTTACATCTAGAAAGATGCGTTGTTTAAAATGATAGGGTAGGTGACGAAAATCCTAAAGTTTTCTTTGGGGTAAGATAAATAATAAATATCTGTCTATATTTCATGTATTCGTTTAGTTATAAAAACTGCTTTTATTAAATAGAATTTTTAAAGGAGTACGTATTTTTTTCTTTCTGAAAAAATTTACCTTTATTATAAGAGAAGTTTTTTCAGACACGTAAAAAAAGATCTCGGGTGTATAACTCAGTTGGTTAGAGTGATGGACTTTTAATCCGAAGGTCTTGGGTTCAAGT
>ORK03
GCAAGGTTTTTAGCTGACCCGTACTAATCCCCAACATGAGTATCCTCTTAGTTATTTATAGCGTAGTCGTTTTAATGGTACACGCCCAACCAACCAATACTTATCGTTTAATAATTCAACAGGCCTTAGAATAAAGTTCAACTCACTATTTTTGAATATTATGTAAGAAAGTTTCTTACTTTAGCCAAAGAACTAGATCTGTAATAAGAGTTACTTAAAAGAAGCTTATTGAGTCATCTGTTCAGATTCACAGTAGTTATTACTGGAAGACGTGTTCATAAACCAGAAATAACAAAATCTGTTGAAAATATCTTCGTAAATGAACCATTTTTTATTGCTAATTTCACTTCTGATATTTCTTTTATTGGGTGCCTAATTTGTTACATCTAGAAAGATGCGTTGTTTAAAATGATAGGGTAGGTGACGAAAATCCTAAAGTTTTCTTTGGGGTAAGATAAATAATAAATATCTGTCTATATTTCATGTATTCGTTTAGTTATAAAAACTGCTTTTATTAAATAGAATTTTTAAAGGAGTACGTATTTTTTTCTTTCTGAAAAAATTTACCTTTATTATAAGAGAAGTTTTTTCAGACACGTAAAAAAAGATCTCGGGTGTATAACTCAGTTGGTTAGAGTGATGGACTTTTAATCCGAAGGTCTTGGGTTCAAGT
>ORK04
GCAAGGTTTTTAGCTGACCCGTACTAATCCCCAACATGAGTATCCTCTTAGTTATTTATAGCGTAGTCGTTTTAATGGTACACGCCCAACCAACCAATACTTATCGTTTAATAATTCAACAGGCCTTAGAATAAAGTTCAACTCACTATTTTTGAATATTATGTAAGAAAGTTTCTTACTTTAGCCAAAGAACTAGATCTGTAATAAGAGTTACTTAAAAGAAGCTTATTGAGTCATCTGTTCAGATTCACAGTAGTTATTACTGGAAGACGTGTTCATAAACCAGAAATAACAAAATCTGTTGAAAATATCTTCGTAAATGAACCATTTTTTATTGCTAATTTCACTTCTGATATTTCTTTTATTGGGTGCCTAATTTGTTACATCTAGAAAGATGCGTTGTTTAAAATGATAGGGTAGGTGACGAAAATCCTAAAGTTTTCTTTGGGGTAAGATAAATAATAAATATCTGTCTATATTTCATGTATTCGTTTAGTTATAAAAACTGCTTTTATTAAATAGAATTTTTAAAGGAGTACGTATTTTTTTCTTTCTGAAAAAATTTACCTTTATTATAAGAGAAGTTTTTTCAGACACGTAAAAAAAGATCTCGGGTGTATAACTCAGTTGGTTAGAGTGATGGACTTTTAATCCGAAGGTCTTGGGTTCAAGT
>ORK05
GCAAGGTTTTTAGCTGACCCGTACTAATCCCCAACATGAGTATCCTCTTAGTTATTTATAGCGTAGTCGTTTTAATGGTACACGCCCAACCAACCAATACTTATCGTTTAATAATTCAACAGGCCTTAGAATAAAGTTCAACTCACTATTTTTGAATATTATGTAAGAAAGTTTCTTACTTTAGCCAAAGAACTAGATCTGTAATAAGAGTTACTTAAAAGAAGCTTATTGAGTCATCTGTTCAGATTCACAGTAGTTATTACTGGAAGACGTGTTCATAAACCAGAAATAACAAAATCTGTTGAAAATATCTTCGTAAATGAACCATTTTTTATTGCTAATTTCACTTCTGATATTTCTTTTATTGGGTGCCTAATTTGTTACATCTAGAAAGATGCGTTGTTTAAAATGATAGGGTAGGTGACGAAAATCCTAAAGTTTTCTTTGGGGTAAGATAAATAATAAATATCTGTCTATATTTCATGTATTCGTTTAGTTATAAAAACTGCTTTTATTAAATAGAATTTTTAAAGGAGTACGTATTTTTTTCTTTCTGAAAAAATTTACCTTTATTATAAGAGAAGTTTTTTCAGACACGTAAAAAAAGATCTCGGGTGTATAACTCAGTTGGTTAGAGTGATGGACTTTTAATCCGAAGGTCTTGGGTTCAAGT
>ORK06
GCAAGGTTTTTAGCTGACCCGTACTAATCCCCAACATGAGTATCCTCTTAGTTATTTATAGCGTAGTCGTTTTAATGGTACACGCCCAACCAACCAATACTTATCGTTTAATAATTCAACAGGCCTTAGAATAAAGTTCAACTCACTATTTTTGAATATTATGTAAGAAAGTTTCTTACTTTAGCCAAAGAACTAGATCTGTAATAAGAGTTACTTAAAAGAAGCTTATTGAGTCATCTGTTCAGATTCACAGTAGTTATTACTGGAAGACGTGTTCATAAACCAGAAATAACAAAATCTGTTGAAAATATCTTCGTAAATGAACCATTTTTTATTGCTAATTTCACTTCTGATATTTCTTTTATTGGGTGCCTAATTTGTTACATCTAGAAAGATGCGTTGTTTAAAATGATAGGGTAGGTGACGAAAATCCTAAAGTTTTCTTTGGGGTAAGATAAATAATAAATATCTGTCTATATTTCATGTATTCGTTTAGTTATAAAAACTGCTTTTATTAAATAGAATTTTTAAAGGAGTACGTATTTTTTTCTTTCTGAAAAAATTTACCTTTATTATAAGAGAAGTTTTTTCAGACACGTAAAAAAAGATCTCGGGTGTATAACTCAGTTGGTTAGAGTGATGGACTTTTAATCCGAAGGTCTTGGGTTCAAGT
>ORK07
GCAAGGTTTTTAGCTGACCCGTACTAATCCCCAACATGAGTATCCTCTTAGTTATTTATAGCGTAGTCGTTTTAATGGTACACGCCCAACCAACCAATACTTATCGTTTAATAATTCAACAGGCCTTAGAATAAAGTTCAACTCACTATTTTTGAATATTATGTAAGAAAGTTTCTTACTTTAGCCAAAGAACTAGATCTGTAATAAGAGTTACTTAAAAGAAGCTTATTGAGTCATCTGTTCAGATTCACAGTAGTTATTACTGGAAGACGTGTTCATAAACCAGAAATAACAAAATCTGTTGAAAATATCTTCGTAAATGAACCATTTTTTATTGCTAATTTCACTTCTGATATTTCTTTTATTGGGTGCCTAATTTGTTACATCTAGAAAGATGCGTTGTTTAAAATGATAGGGTAGGTGACGAAAATCCTAAAGTTTTCTTTGGGGTAAGATAAATAATAAATATCTGTCTATATTTCATGTATTCGTTTAGTTATAAAAACTGCTTTTATTAAATAGAATTTTTAAAGGAGTACGTATTTTTTTCTTTCTGAAAAAATTTACCTTTATTATAAGAGAAGTTTTTTCAGACACGTAAAAAAAGATCTCGGGTGTATAACTCAGTTGGTTAGAGTGATGGACTTTTAATCCGAAGGTCTTGGGTTCAAGT
>ORK08
GCAAGGTTTTTAGCTGACCCGTACTAATCCCCAACATGAGTATCCTCTTAGTTATTTATAGCGTAGTCGTTTTAATGGTACACGCCCAACCAACCAATACTTATCGTTTAATAATTCAACAGGCCTTAGAATAAAGTTCAACTCACTATTTTTGAATATTATGTAAGAAAGTTTCTTACTTTAGCCAAAGAACTAGATCTGTAATAAGAGTTACTTAAAAGAAGCTTATTGAGTCATCTGTTCAGATTCACAGTAGTTATTACTGGAAGACGTGTTCATAAACCAGAAATAACAAAATCTGTTGAAAATATCTTCGTAAATGAACCATTTTTTATTGCTAATTTCACTTCTGATATTTCTTTTATTGGGTGCCTAATTTGTTACATCTAGAAAGATGCGTTGTTTAAAATGATAGGGTAGGTGACGAAAATCCTAAAGTTTTCTTTGGGGTAAGATAAATAATAAATATCTGTCTATATTTCATGTATTCGTTTAGTTATAAAAACTGCTTTTATTAAATAGAATTTTTAAAGGAGTACGTATTTTTTTCTTTCTGAAAAAATTTACCTTTATTATAAGAGAAGTTTTTTCAGACACGTAAAAAAAGATCTCGGGTGTATAACTCAGTTGGTTAGAGTGATGGACTTTTAATCCGAAGGTCTTGGGTTCAAGT
>ORK09
GCAAGGTTTTTAGCTGACCCGTACTAATCCCCAACATGAGTATCCTCTTAGTTATTTATAGCGTAGTCGTTTTAATGGTACACGCCCAACCAACCAATACTTATCGTTTAATAATTCAACAGGCCTTAGAATAAAGTTCAACTCACTATTTTTGAATATTATGTAAGAAAGTTTCTTACTTTAGCCAAAGAACTAGATCTGTAATAAGAGTTACTTAAAAGAAGCTTATTGAGTCATCTGTTCAGATTCACAGTAGTTATTACTGGAAGACGTGTTCATAAACCAGAAATAACAAAATCTGTTGAAAATATCTTCGTAAATGAACCATTTTTTATTGCTAATTTCACTTCTGATATTTCTTTTATTGGGTGCCTAATTTGTTACATCTAGAAAGATGCGTTGTTTAAAATGATAGGGTAGGTGACGAAAATCCTAAAGTTTTCTTTGGGGTAAGATAAATAATAAATATCTGTCTATATTTCATGTATTCGTTTAGTTATAAAAACTGCTTTTATTAAATAGAATTTTTAAAGGAGTACGTATTTTTTTCTTTCTGAAAAAATTTACCTTTATTATAAGAGAAGTTTTTTCAGACACGTAAAAAAAGATCTCGGGTGTATAACTCAGTTGGTTAGAGTGATGGACTTTTAATCCGAAGGTCTTGGGTTCAAGT
>ORK10
GCAAGGTTTTTAGCTGACCCGTACTAATCCCCAACATGAGTATCCTCTTAGTTATTTATAGCGTAGTCGTTTTAATGGTACACGCCCAACCAACCAATACTTATCGTTTAATAATTCAACAGGCCTTAGAATAAAGTTCAACTCACTATTTTTGAATATTATGTAAGAAAGTTTCTTACTTTAGCCAAAGAACTAGATCTGTAATAAGAGTTACTTAAAAGAAGCTTATTGAGTCATCTGTTCAGATTCACAGTAGTTATTACTGGAAGACGTGTTCATAAACCAGAAATAACAAAATCTGTTGAAAATATCTTCGTAAATGAACCATTTTTTATTGCTAATTTCACTTCTGATATTTCTTTTATTGGGTGCCTAATTTGTTACATCTAGAAAGATGCGTTGTTTAAAATGATAGGGTAGGTGACGAAAATCCTAAAGTTTTCTTTGGGGTAAGATAAATAATAAATATCTGTCTATATTTCATGTATTCGTTTAGTTATAAAAACTGCTTTTATTAAATAGAATTTTTAAAGGAGTACGTATTTTTTTCTTTCTGAAAAAATTTACCTTTATTATAAGAGAAGTTTTTTCAGACACGTAAAAAAAGATCTCGGGTGTATAACTCAGTTGGTTAGAGTGATGGACTTTTAATCCGAAGGTCTTGGGTTCAAGT
>ORK11
GCAAGGTTTTTAGCTGACCCGTACTAATCCCCAACATGAGTATCCTCTTAGTTATTTATAGCGTAGTCGTTTTAATGGTACACGCCCAACCAACCAATACTTATCGTTTAATAATTCAACAGGCCTTAGAATAAAGTTCAACTCACTATTTTTGAATATTATGTAAGAAAGTTTCTTACTTTAGCCAAAGAACTAGATCTGTAATAAGAGTTACTTAAAAGAAGCTTATTGAGTCATCTGTTCAGATTCACAGTAGTTATTACTGGAAGACGTGTTCATAAACCAGAAATAACAAAATCTGTTGAAAATATCTTCGTAAATGAACCATTTTTTATTGCTAATTTCACTTCTGATATTTCTTTTATTGGGTGCCTAATTTGTTACATCTAGAAAGATGCGTTGTTTAAAATGATAGGGTAGGTGACGAAAATCCTAAAGTTTTCTTTGGGGTAAGATAAATAATAAATATCTGTCTATATTTCATGTATTCGTTTAGTTATAAAAACTGCTTTTATTAAATAGAATTTTTAAAGGAGTACGTATTTTTTTCTTTCTGAAAAAATTTACCTTTATTATAAGAGAAGTTTTTTCAGACACGTAAAAAAAGATCTCGGGTGTATAACTCAGTTGGTTAGAGTGATGGACTTTTAATCCGAAGGTCTTGGGTTCAAGT
>ORK12
GCAAGGTTTTTAGCTGACCCGTACTAATCCCCAACATGAGTATCCTCTTAGTTATTTATAGCGTAGTCGTTTTAATGGTACACGCCCAACCAACCAATACTTATCGTTTAATAATTCAACAGGCCTTAGAATAAAGTTCAACTCACTATTTTTGAATATTATGTAAGAAAGTTTCTTACTTTAGCCAAAGAACTAGATCTGTAATAAGAGTTACTTAAAAGAAGCTTATTGAGTCATCTGTTCAGATTCACAGTAGTTATTACTGGAAGACGTGTTCATAAACCAGAAATAACAAAATCTGTTGAAAATATCTTCGTAAATGAACCATTTTTTATTGCTAATTTCACTTCTGATATTTCTTTTATTGGGTGCCTAATTTGTTACATCTAGAAAGATGCGTTGTTTAAAATGATAGGGTAGGTGACGAAAATCCTAAAGTTTTCTTTGGGGTAAGATAAATAATAAATATCTGTCTATATTTCATGTATTCGTTTAGTTATAAAAACTGCTTTTATTAAATAGAATTTTTAAAGGAGTACGTATTTTTTTCTTTCTGAAAAAATTTACCTTTATTATAAGAGAAGTTTTTTCAGACACGTAAAAAAAGATCTCGGGTGTATAACTCAGTTGGTTAGAGTGATGGACTTTTAATCCGAAGGTCTTGGGTTCAAGT
>ORK13
GCAAGGTTTTTAGCTGACCCGTACTAATCCCCAACATGAGTATCCTCTTAGTTATTTATAGCGTAGTCGTTTTAATGGTACACGCCCAACCAACCAATACTTATCGTTTAATAATTCAACAGGCCTTAGAATAAAGTTCAACTCACTATTTTTGAATATTATGTAAGAAAGTTTCTTACTTTAGCCAAAGAACTAGATCTGTAATAAGAGTTACTTAAAAGAAGCTTATTGAGTCATCTGTTCAGATTCACAGTAGTTATTACTGGAAGACGTGTTCATAAACCAGAAATAACAAAATCTGTTGAAAATATCTTCGTAAATGAACCATTTTTTATTGCTAATTTCACTTCTGATATTTCTTTTATTGGGTGCCTAATTTGTTACATCTAGAAAGATGCGTTGTTTAAAATGATAGGGTAGGTGACGAAAATCCTAAAGTTTTCTTTGGGGTAAGATAAATAATAAATATCTGTCTATATTTCATGTATTCGTTTAGTTATAAAAACTGCTTTTATTAAATAGAATTTTTAAAGGAGTACGTATTTTTTTCTTTCTGAAAAAATTTACCTTTATTATAAGAGAAGTTTTTTCAGACACGTAAAAAAAGATCTCGGGTGTATAACTCAGTTGGTTAGAGTGATGGACTTTTAATCCGAAGGTCTTGGGTTCAAGT
>ORK14
GCAAGGTTTTTAGCTGACCCGTACTAATCCCCAACATGAGTATCCTCTTAGTTATTTATAGCGTAGTCGTTTTAATGGTACACGCCCAACCAACCAATACTTATCGTTTAATAATTCAACAGGCCTTAGAATAAAGTTCAACTCACTATTTTTGAATATTATGTAAGAAAGTTTCTTACTTTAGCCAAAGAACTAGATCTGTAATAAGAGTTACTTAAAAGAAGCTTATTGAGTCATCTGTTCAGATTCACAGTAGTTATTACTGGAAGACGTGTTCATAAACCAGAAATAACAAAATCTGTTGAAAATATCTTCGTAAATGAACCATTTTTTATTGCTAATTTCACTTCTGATATTTCTTTTATTGGGTGCCTAATTTGTTACATCTAGAAAGATGCGTTGTTTAAAATGATAGGGTAGGTGACGAAAATCCTAAAGTTTTCTTTGGGGTAAGATAAATAATAAATATCTGTCTATATTTCATGTATTCGTTTAGTTATAAAAACTGCTTTTATTAAATAGAATTTTTAAAGGAGTACGTATTTTTTTCTTTCTGAAAAAATTTACCTTTATTATAAGAGAAGTTTTTTCAGACACGTAAAAAAAGATCTCGGGTGTATAACTCAGTTGGTTAGAGTGATGGACTTTTAATCCGAAGGTCTTGGGTTCAAGT
>ORK15
GCAAGGTTTTTAGCTGACCCGTACTAATCCCCAACATGAGTATCCTCTTAGTTATTTATAGCGTAGTCGTTTTAATGGTACACGCCCAACCAACCAATACTTATCGTTTAATAATTCAACAGGCCTTAGAATAAAGTTCAACTCACTATTTTTGAATATTATGTAAGAAAGTTTCTTACTTTAGCCAAAGAACTAGATCTGTAATAAGAGTTACTTAAAAGAAGCTTATTGAGTCATCTGTTCAGATTCACAGTAGTTATTACTGGAAGACGTGTTCATAAACCAGAAATAACAAAATCTGTTGAAAATATCTTCGTAAATGAACCATTTTTTATTGCTAATTTCACTTCTGATATTTCTTTTATTGGGTGCCTAATTTGTTACATCTAGAAAGATGCGTTGTTTAAAATGATAGGGTAGGTGACGAAAATCCTAAAGTTTTCTTTGGGGTAAGATAAATAATAAATATCTGTCTATATTTCATGTATTCGTTTAGTTATAAAAACTGCTTTTATTAAATAGAATTTTTAAAGGAGTACGTATTTTTTTCTTTCTGAAAAAATTTACCTTTATTATAAGAGAAGTTTTTTCAGACACGTAAAAAAAGATCTCGGGTGTATAACTCAGTTGGTTAGAGTGATGGACTTTTAATCCGAAGGTCTTGGGTTCAAGT
>ORK16
GCAAGGTTTTTAGCTGACCCGTACTAATCCCCAACATGAGTATCCTCTTAGTTATTTATAGCGTAGTCGTTTTAATGGTACACGCCCAACCAACCAATACTTATCGTTTAATAATTCAACAGGCCTTAGAATAAAGTTCAACTCACTATTTTTGAATATTATGTAAGAAAGTTTCTTACTTTAGCCAAAGAACTAGATCTGTAATAAGAGTTACTTAAAAGAAGCTTATTGAGTCATCTGTTCAGATTCACAGTAGTTATTACTGGAAGACGTGTTCATAAACCAGAAATAACAAAATCTGTTGAAAATATCTTCGTAAATGAACCATTTTTTATTGCTAATTTCACTTCTGATATTTCTTTTATTGGGTGCCTAATTTGTTACATCTAGAAAGATGCGTTGTTTAAAATGATAGGGTAGGTGACGAAAATCCTAAAGTTTTCTTTGGGGTAAGATAAATAATAAATATCTGTCTATATTTCATGTATTCGTTTAGTTATAAAAACTGCTTTTATTAAATAGAATTTTTAAAGGAGTACGTATTTTTTTCTTTCTGAAAAAATTTACCTTTATTATAAGAGAAGTTTTTTCAGACACGTAAAAAAAGATCTCGGGTGTATAACTCAGTTGGTTAGAGTGATGGACTTTTAATCCGAAGGTCTTGGGTTCAAGT
>AB01
GCAAGGTTTTTAGCTGACCCGTACTAATCCCCAACATGAGTATCCTCTTAGTTATTTATAGCGTAGTCGTTTTAATGGTACACGCCCAACCAACCAATACTTATCGTTTAATAATTCAACAGGCCTTAGAATAAAGTTCAACTCACTATTTTTGAATATTATGTAAGAAAGTTTCTTACTTTAGCCAAAGAACTAGATCTGTAATAAGAGTTACTTAAAAGAAGCTTATTGAGTCATCTGTTCAGATTCACAGTAGTTATTACTGGAAGACGTGTTCATAAACCAGAAATAACAAAATCTGTTGAAAATATCTTCGTAAATGAACCATTTTTTATTGCTAATTTCACTTCTGATATTTCTTTTATTGGGTGCCTAATTTGTTACATCTAGAAAGATGCGTTGTTTAAAATGATAGGGTAGGTGACGAAAATCCTAAAGTTTTCTTTGGGGTAAGATAAATAATAAATATCTGTCTATATTTCATGTATTCGTTTAGTTATAAAAACTGCTTTTATTAAATAGAATTTTTAAAGGAGTACGTATTTTTTTCTTTCTGAAAAAATTTACCTTTATTATAAGAGAAGTTTTTTCAGACACGTAAAAAAAGATCTCGGGTGTATAACTCAGTTGGTTAGAGTGATGGACTTTTAATCCGAAGGTCTTGGGTTCAAGT
>AB02
GCAAGGTTTTTAGCTGACCCGTACTAATCCCCAACATGAGTATCCTCTTAGTTATTTATAGCGTAGTCGTTTTAATGGTACACGCCCAACCAACCAATACTTATCGTTTAATAATTCAACAGGCCTTAGAATAAAGTTCAACTCACTATTTTTGAATATTATGTAAGAAAGTTTCTTACTTTAGCCAAAGAACTAGATCTGTAATAAGAGTTACTTAAAAGAAGCTTATTGAGTCATCTGTTCAGATTCACAGTAGTTATTACTGGAAGACGTGTTCATAAACCAGAAATAACAAAATCTGTTGAAAATATCTTCGTAAATGAACCATTTTTTATTGCTAATTTCACTTCTGATATTTCTTTTATTGGGTGCCTAATTTGTTACATCTAGAAAGATGCGTTGTTTAAAATGATAGGGTAGGTGACGAAAATCCTAAAGTTTTCTTTGGGGTAAGATAAATAATAAATATCTGTCTATATTTCATGTATTCGTTTAGTTATAAAAACTGCTTTTATTAAATAGAATTTTTAAAGGAGTACGTATTTTTTTCTTTCTGAAAAAATTTACCTTTATTATAAGAGAAGTTTTTTCAGACACGTAAAAAAAGATCTCGGGTGTATAACTCAGTTGGTTAGAGTGATGGACTTTTAATCCGAAGGTCTTGGGTTCAAGT
>AB03
GCAAGGTTTTTAGCTGACCCGTACTAATCCCCAACATGAGTATCCTCTTAGTTATTTATAGCGTAGTCGTTTTAATGGTACACGCCCAACCAACCAATACTTATCGTTTAATAATTCAACAGGCCTTAGAATAAAGTTCAACTCACTATTTTTGAATATTATGTAAGAAAGTTTCTTACTTTAGCCAAAGAACTAGATCTGTAATAAGAGTTACTTAAAAGAAGCTTATTGAGTCATCTGTTCAGATTCACAGTAGTTATTACTGGAAGACGTGTTCATAAACCAGAAATAACAAAATCTGTTGAAAATATCTTCGTAAATGAACCATTTTTTATTGCTAATTTCACTTCTGATATTTCTTTTATTGGGTGCCTAATTTGTTACATCTAGAAAGATGCGTTGTTTAAAATGATAGGGTAGGTGACGAAAATCCTAAAGTTTTCTTTGGGGTAAGATAAATAATAAATATCTGTCTATATTTCATGTATTCGTTTAGTTATAAAAACTGCTTTTATTAAATAGAATTTTTAAAGGAGTACGTATTTTTTTCTTTCTGAAAAAATTTACCTTTATTATAAGAGAAGTTTTTTCAGACACGTAAAAAAAGATCTCGGGTGTATAACTCAGTTGGTTAGAGTGATGGACTTTTAATCCGAAGGTCTTGGGTTCAAGT
>AB04
GCAAGGTTTTTAGCTGACCCGTACTAATCCCCAACATGAGTATCCTCTTAGTTATTTATAGCGTATTCGTTTTAATGGTACACGCCCAACCAACCAATACTTATCGTTTAATAATTCAACAGGCCTTAGAATAAAGTTCAACTCACTATTTTTGAATATTATGTAAGAAAGTTTCTTACTTTAGCCAAAGAACTAGATCTGTAATAAGAGTTACTTAAAAGAAGCTTATTGAGTCATCTGTTCAGATTCACAGTAGTTATTACTGGAAGACGTGTTCATAAACCAGAAATAACAAAATCTGTTGAAAATATCTTCGTAAATGAACCATTTTTTATTGCTAATTTCACTTCTGATATTTCTTTTATTGGGTGCCTAATTTGTTACATCTAGAAAGATGCGTTGTTTAAAATGATAGGGTAGGTGACGAAAATCCTAAAGTTTTCTTTGGGGTAAGATAAATAATAAATATCTGTCTATATTTCATGTATTCGTTTAGTTATAAAAACTGCTTTTATTAAATAGAATTTTTAAAGGAGTACGTATTTTTTTCTTTCTGAAAAAATTTACCTTTATTATAAGAGAAGTTTTTTCAGACACGTAAAAAAAGATCTCGGGTGTATAACTCAGTTGGTTAGAGTGATGGACTTTTAATCCGAAGGTCTTGGGTTCAAGT
>AB05
GCAAGGTTTTTAGCTGACCCGTACTAATCCCCAACATGAGTATCCTCTTAGTTATTTATAGCGTAGTCGTTTTAATGGTACACGCCCAACCAACCAATACTTATCGTTTAATAATTCAACAGGCCTTAGAATAAAGTTCAACTCACTATTTTTGAATATTATGTAAGAAAGTTTCTTACTTTAGCCAAAGAACTAGATCTGTAATAAGAGTTACTTAAAAGAAGCTTATTGAGTCATCTGTTCAGATTCACAGTAGTTATTACTGGAAGACGTGTTCATAAACCAGAAATAACAAAATCTGTTGAAAATATCTTCGTAAATGAACCATTTTTTATTGCTAATTTCACTTCTGATATTTCTTTTATTGGGTGCCTAATTTGTTACATCTAGAAAGATGCGTTGTTTAAAATGATAGGGTAGGTGACGAAAATCCTAAAGTTTTCTTTGGGGTAAGATAAATAATAAATATCTGTCTATATTTCATGTATTCGTTTAGTTATAAAAACTGCTTTTATTAAATAGAATTTTTAAAGGAGTACGTATTTTTTTCTTTCTGAAAAAATTTACCTTTATTATAAGAGAAGTTTTTTCAGACACGTAAAAAAAGATCTCGGGTGTATAACTCAGTTGGTTAGAGTGATGGACTTTTAATCCGAAGGTCTTGGGTTCAAGT
>AB06
GCAAGGTTTTTAGCTGACCCGTACTAATCCCCAACATGAGTATCCTCTTAGTTATTTATAGCGTAGTCGTTTTAATGGTACACGCCCAACCAACCAATACTTATCGTTTAATAATTCAACAGGCCTTAGAATAAAGTTCAACTCACTATTTTTGAATATTATGTAAGAAAGTTTCTTACTTTAGCCAAAGAACTAGATCTGTAATAAGAGTTACTTAAAAGAAGCTTATTGAGTCATCTGTTCAGATTCACAGTAGTTATTACTGGAAGACGTGTTCATAAACCAGAAATAACAAAATCTGTTGAAAATATCTTCGTAAATGAACCATTTTTTATTGCTAATTTCACTTCTGATATTTCTTTTATTGGGTGCCTAATTTGTTACATCTAGAAAGATGCGTTGTTTAAAATGATAGGGTAGGTGACGAAAATCCTAAAGTTTTCTTTGGGGTAAGATAAATAATAAATATCTGTCTATATTTCATGTATTCGTTTAGTTATAAAAACTGCTTTTATTAAATAGAATTTTTAAAGGAGTACGTATTTTTTTCTTTCTGAAAAAATTTACCTTTATTATAAGAGAAGTTTTTTCAGACACGTAAAAAAAGATCTCGGGTGTATAACTCAGTTGGTTAGAGTGATGGACTTTTAATCCGAAGGTCTTGGGTTCAAGT
>AB07
GCAAGGTTTTTAGCTGACCCGTACTAATCCCCAACATGAGTATCCTCTTAGTTATTTATAGCGTAGTCGTTTTAATGGTACACGCCCAACCAACCAATACTTATCGTTTAATAATTCAACAGGCCTTAGAATAAAGTTCAACTCACTATTTTTGAATATTATGTAAGAAAGTTTCTTACTTTAGCCAAAGAACTAGATCTGTAATAAGAGTTACTTAAAAGAAGCTTATTGAGTCATCTGTTCAGATTCACAGTAGTTATTACTGGAAGACGTGTTCATAAACCAGAAATAACAAAATCTGTTGAAAATATCTTCGTAAATGAACCATTTTTTATTGCTAATTTCACTTCTGATATTTCTTTTATTGGGTGCCTAATTTGTTACATCTAGAAAGATGCGTTGTTTAAAATGATAGGGTAGGTGACGAAAATCCTAAAGTTTTCTTTGGGGTAAGATAAATAATAAATATCTGTCTATATTTCATGTATTCGTTTAGTTATAAAAACTGCTTTTATTAAATAGAATTTTTAAAGGAGTACGTATTTTTTTCTTTCTGAAAAAATTTACCTTTATTATAAGAGAAGTTTTTTCAGACACGTAAAAAAAGATCTCGGGTGTATAACTCAGTTGGTTAGAGTGATGGACTTTTAATCCGAAGGTCTTGGGTTCAAGT
>AB08
GCAAGGTTTTTAGCTGACCCGTACTAATCCCCAACATGAGTATCCTCTTAGTTATTTATAGCGTAGTCGTTTTAATGGTACACGCCCAACCAACCAATACTTATCGTTTAATAATTCAACAGGCCTTAGAATAAAGTTCAACTCACTATTTTTGAATATTATGTAAGAAAGTTTCTTACTTTAGCCAAAGAACTAGATCTGTAATAAGAGTTACTTAAAAGAAGCTTATTGAGTCATCTGTTCAGATTCACAGTAGTTATTACTGGAAGACGTGTTCATAAACCAGAAATAACAAAATCTGTTGAAAATATCTTCGTAAATGAACCATTTTTTATTGCTAATTTCACTTCTGATATTTCTTTTATTGGGTGCCTAATTTGTTACATCTAGAAAGATGCGTTGTTTAAAATGATAGGGTAGGTGACGAAAATCCTAAAGTTTTCTTTGGGGTAAGATAAATAATAAATATCTGTCTATATTTCATGTATTCGTTTAGTTATAAAAACTGCTTTTATTAAATAGAATTTTTAAAGGAGTACGTATTTTTTTCTTTCTGAAAAAATTTACCTTTATTATAAGAGAAGTTTTTTCAGACACGTAAAAAAAGATCTCGGGTGTATAACTCAGTTGGTTAGAGTGATGGACTTTTAATCCGAAGGTCTTGGGTTCAAGT
>AB09
GCAAGGTTTTTAGCTGACCCGTACTAATCCCCAACATGAGTATCCTCTTAGTTATTTATAGCGTAGTCGTTTTAATGGTACACGCCCAACCAACCAATACTTATCGTTTAATAATTCAACAGGCCTTAGAATAAAGTTCAACTCACTATTTTTGAATATTATGTAAGAAAGTTTCTTACTTTAGCCAAAGAACTAGATCTGTAATAAGAGTTACTTAAAAGAAGCTTATTGAGTCATCTGTTCAGATTCACAGTAGTTATTACTGGAAGACGTGTTCATAAACCAGAAATAACAAAATCTGTTGAAAATATCTTCGTAAATGAACCATTTTTTATTGCTAATTTCACTTCTGATATTTCTTTTATTGGGTGCCTAATTTGTTACATCTAGAAAGATGCGTTGTTTAAAATGATAGGGTAGGTGACGAAAATCCTAAAGTTTTCTTTGGGGTAAGATAAATAATAAATATCTGTCTATATTTCATGTATTCGTTTAGTTATAAAAACTGCTTTTATTAAATAGAATTTTTAAAGGAGTACGTATTTTTTTCTTTCTGAAAAAATTTACCTTTATTATAAGAGAAGTTTTTTCAGACACGTAAAAAAAGATCTCGGGTGTATAACTCAGTTGGTTAGAGTGATGGACTTTTAATCCGAAGGTCTTGGGTTCAAGT
>AB10
GCAAGGTTTTTAGCTGACCCGTACTAATCCCCAACATGAGTATCCTCTTAGTTATTTATAGCGTAGTCGTTTTAATGGTACACGCCCAACCAACCAATACTTATCGTTTAATAATTCAACAGGCCTTAGAATAAAGTTCAACTCACTATTTTTGAATATTATGTAAGAAAGTTTCTTACTTTAGCCAAAGAACTAGATCTGTAATAAGAGTTACTTAAAAGAAGCTTATTGAGTCATCTGTTCAGATTCACAGTAGTTATTACTGGAAGACGTGTTCATAAACCAGAAATAACAAAATCTGTTGAAAATATCTTCGTAAATGAACCATTTTTTATTGCTAATTTCACTTCTGATATTTCTTTTATTGGGTGCCTAATTTGTTACATCTAGAAAGATGCGTTGTTTAAAATGATAGGGTAGGTGACGAAAATCCTAAAGTTTTCTTTGGGGTAAGATAAATAATAAATATCTGTCTATATTTCATGTATTCGTTTAGTTATAAAAACTGCTTTTATTAAATAGAATTTTTAAAGGAGTACGTATTTTTTTCTTTCTGAAAAAATTTACCTTTATTATAAGAGAAGTTTTTTCAGACACGTAAAAAAAGATCTCGGGTGTATAACTCAGTTGGTTAGAGTGATGGACTTTTAATCCGAAGGTCTTGGGTTCAAGT
>AB11
GCAAGGTTTTTAGCTGACCCGTACTAATCCCCAACATGAGTATCCTCTTAGTTATTTATAGCGTAGTCGTTTTAATGGTACACGCCCAACCAACCAATACTTATCGTTTAATAATTCAACAGGCCTTAGAATAAAGTTCAACTCACTATTTTTGAATATTATGTAAGAAAGTTTCTTACTTTAGCCAAAGAACTAGATCTGTAATAAGAGTTACTTAAAAGAAGCTTATTGAGTCATCTGTTCAGATTCACAGTAGTTATTACTGGAAGACGTGTTCATAAACCAGAAATAACAAAATCTGTTGAAAATATCTTCGTAAATGAACCATTTTTTATTGCTAATTTCACTTCTGATATTTCTTTTATTGGGTGCCTAATTTGTTACATCTAGAAAGATGCGTTGTTTAAAATGATAGGGTAGGTGACGAAAATCCTAAAGTTTTCTTTGGGGTAAGATAAATAATAAATATCTGTCTATATTTCATGTATTCGTTTAGTTATAAAAACTGCTTTTATTAAATAGAATTTTTAAAGGAGTACGTATTTTTTTCTTTCTGAAAAAATTTACCTTTATTATAAGAGAAGTTTTTTCAGACACGTAAAAAAAGATCTCGGGTGTATAACTCAGTTGGTTAGAGTGATGGACTTTTAATCCGAAGGTCTTGGGTTCAAGT
>AB12
GCAAGGTTTTTAGCTGACCCGTACTAATCCCCAACATGAGTATCCTCTTAGTTATTTATAGCGTAGTCGTTTTAATGGTACACGCCCAACCAACCAATACTTATCGTTTAATAATTCAACAGGCCTTAGAATAAAGTTCAACTCACTATTTTTGAATATTATGTAAGAAAGTTTCTTACTTTAGCCAAAGAACTAGATCTGTAATAAGAGTTACTTAAAAGAAGCTTATTGAGTCATCTGTTCAGATTCACAGTAGTTATTACTGGAAGACGTGTTCATAAACCAGAAATAACAAAATCTGTTGAAAATATCTTCGTAAATGAACCATTTTTTATTGCTAATTTCACTTCTGATATTTCTTTTATTGGGTGCCTAATTTGTTACATCTAGAAAGATGCGTTGTTTAAAATGATAGGGTAGGTGACGAAAATCCTAAAGTTTTCTTTGGGGTAAGATAAATAATAAATATCTGTCTATATTTCATGTATTCGTTTAGTTATAAAAACTGCTTTTATTAAATAGAATTTTTAAAGGAGTACGTATTTTTTTCTTTCTGAAAAAATTTACCTTTATTATAAGAGAAGTTTTTTCAGACACGTAAAAAAAGATCTCGGGTGTATAACTCAGTTGGTTAGAGTGATGGACTTTTAATCCGAAGGTCTTGGGTTCAAGT
>AB13
GCAAGGTTTTTAGCTGACCCGTACTAATCCCCAACATGAGTATCCTCTTAGTTATTTATAGCGTAGTCGTTTTAATGGTACACGCCCAACCAACCAATACTTATCGTTTAATAATTCAACAGGCCTTAGAATAAAGTTCAACTCACTATTTTTGAATATTATGTAAGAAAGTTTCTTACTTTAGCCAAAGAACTAGATCTGTAATAAGAGTTACTTAAAAGAAGCTTATTGAGTCATCTGTTCAGATTCACAGTAGTTATTACTGGAAGACGTGTTCATAAACCAGAAATAACAAAATCTGTTGAAAATATCTTCGTAAATGAACCATTTTTTATTGCTAATTTCACTTCTGATATTTCTTTTATTGGGTGCCTAATTTGTTACATCTAGAAAGATGCGTTGTTTAAAATGATAGGGTAGGTGACGAAAATCCTAAAGTTTTCTTTGGGGTAAGATAAATAATAAATATCTGTCTATATTTCATGTATTCGTTTAGTTATAAAAACTGCTTTTATTAAATAGAATTTTTAAAGGAGTACGTATTTTTTTCTTTCTGAAAAAATTTACCTTTATTATAAGAGAAGTTTTTTCAGACACGTAAAAAAAGATCTCGGGTGTATAACTCAGTTGGTTAGAGTGATGGACTTTTAATCCGAAGGTCTTGGGTTCAAGT
>AB14
GCAAGGTTTTTAGCTGACCCGTACTAATCCCCAACATGAGTATCCTCTTAGTTATTTATAGCGTATTCGTTTTAATGGTACACGCCCAACCAACCAATACTTATCGTTTAATAATTCAACAGGCCTTAGAATAAAGTTCAACTCACTATTTTTGAATATTATGTAAGAAAGTTTCTTACTTTAGCCAAAGAACTAGATCTGTAATAAGAGTTACTTAAAAGAAGCTTATTGAGTCATCTGTTCAGATTCACAGTAGTTATTACTGGAAGACGTGTTCATAAACCAGAAATAACAAAATCTGTTGAAAATATCTTCGTAAATGAACCATTTTTTATTGCTAATTTCACTTCTGATATTTCTTTTATTGGGTGCCTAATTTGTTACATCTAGAAAGATGCGTTGTTTAAAATGATAGGGTAGGTGACGAAAATCCTAAAGTTTTCTTTGGGGTAAGATAAATAATAAATATCTGTCTATATTTCATGTATTCGTTTAGTTATAAAAACTGCTTTTATTAAATAGAATTTTTAAAGGAGTACGTATTTTTTTCTTTCTGAAAAAATTTACCTTTATTATAAGAGAAGTTTTTTCAGACACGTAAAAAAAGATCTCGGGTGTATAACTCAGTTGGTTAGAGTGATGGACTTTTAATCCGAAGGTCTTGGGTTCAAGT
>AB15
GCAAGGTTTTTAGCTGACCCGTACTAATCCCCAACATGAGTATCCTCTTAGTTATTTATAGCGTAGTCGTTTTAATGGTACACGCCCAACCAACCAATACTTATCGTTTAATAATTCAACAGGCCTTAGAATAAAGTTCAACTCACTATTTTTGAATATTATGTAAGAAAGTTTCTTACTTTAGCCAAAGAACTAGATCTGTAATAAGAGTTACTTAAAAGAAGCTTATTGAGTCATCTGTTCAGATTCACAGTAGTTATTACTGGAAGACGTGTTCATAAACCAGAAATAACAAAATCTGTTGAAAATATCTTCGTAAATGAACCATTTTTTATTGCTAATTCCACTTCTGATATTTCTTTTATTGGGTGCCTAATTTGTTACATCTAGAAAGATGCGTTGTTTAAAATGATAGGGTAGGTGACGAAAATCCTAAAGTTTTCTTTGGGGTAAGATCAATAATAAATATCTGTCTATATTTCATGTATTCGTTTAGTTATAAAAACTGCTTTTATTAAATAGAATTTTTAAAGGAGTACGTATTTTTTTCTTTCTGAAAAAATTTACCTTTATTATAAGAGAAGTTTTTTCAGACACGTAAAAAAAGATCTCGGGTGTATAACTCAGTTGGTTAGAGTGATGGACTTTTAATCCGAAGGTCTTGGGTTCAAGT
>AB16
GCAAGGTTTTTAGCTGACCCGTACTAATCCCCAACATGAGTATCCTCTTAGTTATTTATAGCGTAGTCGTTTTAATGGTACACGCCCAACCAACCAATACTTATCGTTTAATAATTCAACAGGCCTTAGAATAAAGTTCAACTCACTATTTTTGAATATTATGTAAGAAAGTTTCTTACTTTAGCCAAAGAACTAGATCTGTAATAAGAGTTACTTAAAAGAAGCTTATTGAGTCATCTGTTCAGATTCACAGTAGTTATTACTGGAAGACGTGTTCATAAACCAGAAATAACAAAATCTGTTGAAAATATCTTCGTAAATGAACCATTTTTTATTGCTAATTTCACTTCTGATATTTCTTTTATTGGGTGCCTAATTTGTTACATCTAGAAAGATGCGTTGTTTAAAATGATAGGGTAGTTGACGAAAATCCTAAAGTTTTCTTTGGGGTAAGATAAATAATAAATATCTGTCTATATTTCATGTATTCGTTTAGTTATAAAAACTGCTTTTATTAAATAGAATTTTTAAAGGAGTACGTATTTTTTTCTTTCTGAAAAAATTTACCTTTATTATAAGAGAAGTTTTTTCAGACACGTAAAAAAAGATCTCGGGTGTATAACTCAGTTGGTTAGAGTGATGGACTTTTAATCCGAAGGTCTTGGGTTCAAGT
>FAR01
GCAAGGTTTTTAGCTGACCCGTACTAATCCCCAACATGAGTATCCTCTTAGTTATTTATAGCGTAGTCGTTTTAATGGTACACGCCCAACCAACCAATACTTATCGTTTAATAATTCAACAGGCCTTAGAATAAAGTTCAACTCACTATTTTTGAATATTATGTAAGAAAGTTTCTTACTTTAGCCAAAGAACTAGATCTGTAATAAGAGTTACTTAAAAGAAGCTTATTGAGTCATCTGTTCAGATTCACAGTAGTTATTACTGGAAGACGTGTTCATAAACCAGAAATAACAAAATCTGTTGAAAATATCTTCGTAAATGAACCATTTTTTATTGCTAATTTCACTTCTGATATTTCTTTTATTGGGTGCCTAATTTGTTACATCTAGAAAGATGCGTTGTTTAAAATGATAGGGTAGGTGACGAAAATCCTAAAGTTTTCTTTGGGGTAAGATAAATAATAAATATCTGTCTATATTTCATGTATTCGTTTAGTTATAAAAACTGCTTTTATTAAATAGAATTTTTAAAGGAGTACGTATTTTTTTCTTTCTGAAAAAATTTACCTTTATTATAAGAGAAGTTTTTTCAGACACGTAAAAAAAGATCTCGGGTGTATAACTCAGTTGGTTAGAGTGATGGACTTTTAATCCGAAGGTCTTGGGTTCAAGT
>FAR02
GCAAGGTTTTTAGCTGACCCGTACTAATCCCCAACATGAGTATCCTCTTAGTTATTTATAGCGTAGTCGTTTTAATGGTACACGCCCAACCAACCAATACTTATCGTTTAATAATTCAACAGGCCTTAGAATAAAGTTCAACTCACTATTTTTGAATATTATGTAAGAAAGTTTCTTACTTTAGCCAAAGAACTAGATCTGTAATAAGAGTTACTTAAAAGAAGCTTATTGAGTCATCTGTTCAGATTCACAGTAGTTATTACTGGAAGACGTGTTCATAAACCAGAAATAACAAAATCTGTTGAAAATATCTTCGTAAATGAACCATTTTTTATTGCTAATTTCACTTCTGATATTTCTTTTATTGGGTGCCTAATTTGTTACATCTAGAAAGATGCGTTGTTTAAAATGATAGGGTAGGTGACGAAAATCCTAAAGTTTTCTTTGGGGTAAGATAAATAATAAATATCTGTCTATATTTCATGTATTCGTTTAGTTATAAAAACTGCTTTTATTAAATAGAATTTTTAAAGGAGTACGTATTTTTTTCTTTCTGAAAAAATTTACCTTTATTATAAGAGAAGTTTTTTCAGACACGTAAAAAAAGATCTCGGGTGTATAACTCAGTTGGTTAGAGTGATGGACTTTTAATCCGAAGGTCTTGGGTTCAAGT
>FAR03
GCAAGGTTTTTAGCTGACCCGTACTAATCCCCAACATGAGTATCCTCTTAGTTATTTATAGCGTAGTCGTTTTAATGGTACACGCCCAACCAACCAATACTTATCGTTTAATAATTCAACAGGCCTTAGAATAAAGTTCAACTCACTATTTTTGAATATTATGTAAGAAAGTTTCTTACTTTAGCCAAAGAACTAGATCTGTAATAAGAGTTACTTAAAAGAAGCTTATTGAGTCATCTGTTCAGATTCACAGTAGTTATTACTGGAAGACGTGTTCATAAACCAGAAATAACAAAATCTGTTGAAAATATCTTCGTAAATGAACCATTTTTTATTGCTAATTTCACTTCTGATATTTCTTTTATTGGGTGCCTAATTTGTTACATCTAGAAAGATGCGTTGTTTAAAATGATAGGGTAGGTGACGAAAATCCTAAAGTTTTCTTTGGGGTAAGATAAATAATAAATATCTGTCTATATTTCATGTATTCGTTTAGTTATAAAAACTGCTTTTATTAAATAGAATTTTTAAAGGAGTACGTATTTTTTTCTTTCTGAAAAAATTTACCTTTATTATAAGAGAAGTTTTTTCAGACACGTAAAAAAAGATCTCGGGTGTATAACTCAGTTGGTTAGAGTGATGGACTTTTAATCCGAAGGTCTTGGGTTCAAGT
>FAR04
GCAAGGTTTTTAGCTGACCCGTACTAATCCCCAACATGAGTATCCTCTTAGTTATTTATAGCGTAGTCGTTTTAATGGTACACGCCCAACCAACCAATACTTATCGTTTAATAATTCAACAGGCCTTAGAATAAAGTTCAACTCACTATTTTTGAATATTATGTAAGAAAGTTTCTTACTTTAGCCAAAGAACTAGATCTGTAATAAGAGTTACTTAAAAGAAGCTTATTGAGTCATCTGTTCAGATTCACAGTAGTTATTACTGGAAGACGTGTTCATAAACCAGAAATAACAAAATCTGTTGAAAATATCTTCGTAAATGAACCATTTTTTATTGCTAATTCCACTTCTGATATTTCTTTTATTGGGTGCCTAATTTGTTACATCTAGAAAGATGCGTTGTTTAAAATGATAGGGTAGGTGACGAAAATCCTAAAGTTTTCTTTGGGGTAAGATAAATAATAAATATCTGTCTATATTTCATGTATTCGTTTAGTTATAAAAACTGCTTTTATTAAATAGAATTTTTAAAGGAGTACGTATTTTTTTCTTTCTGAAAAAATTTACCCTTATTATAAGAGAAGTTTTTTCAGACACGTAAAAAAAGATCTCGGGTGTATAACTCAGTTGGTTAGAGTGATGGACTTTTAATCCGAAGGTCTTGGGTTCAAGT
>FAR05
GCAAGGTTTTTAGCTGACCCGTACTAATCCCCAACATGAGTATCCTCTTAGTTATTTATAGCGTAGTCGTTTTAATGGTACACGCCCAACCAACCAATACTTATCGTTTAATAATTCAACAGGCCTTAGAATAAAGTTCAACTCACTATTTTTGAATATTATGTAAGAAAGTTTCTTACTTTAGCCAAAGAACTAGATCTGTAATAAGAGTTACTTAAAAGAAGCTTATTGAGTCATCTGTTCAGATTCACAGTAGTTATTACTGGAAGACGTGTTCATAAACCAGAAATAACAAAATCTGTTGAAAATATCTTCGTAAATGAACCATTTTTTATTGCTAATTTCACTTCTGATATTTCTTTTATTGGGTGCCTAATTTGTTACATCTAGAAAGATGCGTTGTTTAAAATGATAGGGTAGGTGACGAAAATCCTAAAGTTTTCTTTGGGGTAAGATAAATAATAAATATCTGTCTATATTTCATGTATTCGTTTAGTTATAAAAACTGCTTTTATTAAATAGAATTTTTAAAGGAGTACGTATTTTTTTCTTTCTGAAAAAATTTACCTTTATTATAAGAGAAGTTTTTTCAGACACGTAAAAAAAGATCTCGGGTGTATAACTCAGTTGGTTAGAGTGATGGACTTTTAATCCGAAGGTCTTGGGTTCAAGT
>FAR06
GCAAGGTTTTTAGCTGACCCGTACTAATCCCCAACATGAGTATCCTCTTAGTTATTTATAGCGTAGTCGTTTTAATGGTACACGCCCAACCAACCAATACTTATCGTTTAATAATTCAACAGGCCTTAGAATAAAGTTCAACTCACTATTTTTGAATATTATGTAAGAAAGTTTCTTACTTTAGCCAAAGAACTAGATCTGTAATAAGAGTTACTTAAAAGAAGCTTATTGAGTCATCTGTTCAGATTCACAGTAGTTATTACTGGAAGACGTGTTCATAAACCAGAAATAACAAAATCTGTTGAAAATATCTTCGTAAATGAACCATTTTTTATTGCTAATTTCACTTCTGATATTTCTTTTATTGGGTGCCTAATTTGTTACATCTAGAAAGATGCGTTGTTTAAAATGATAGGGTAGGTGACGAAAATCCTAAAGTTTTCTTTGGGGTAAGATAAATAATAAATATCTGTCTATATTTCATGTATTCGTTTAGTTATAAAAACTGCTTTTATTAAATAGAATTTTTAAAGGAGTACGTATTTTTTTCTTTCTGAAAAAATTTACCTTTATTATAAGAGAAGTTTTTTCAGACACGTAAAAAAAGATCTCGGGTGTATAACTCAGTTGGTTAGAGTGATGGACTTTTAATCCGAAGGTCTTGGGTTCAAGT
>FAR07
GCAAGGTTTTTAGCTGACCCGTACTAATCCCCAACATGAGTATCCTCTTAGTTATTTATAGCGTAGTCGTTTTAATGGTACACGCCCAACCAACCAATACTTATCGTTTAATAATTCAACAGGCCTTAGAATAAAGTTCAACTCACTATTTTTGAATATTATGTAAGAAAGTTTCTTACTTTAGCCAAAGAACTAGATCTGTAATAAGAGTTACTTAAAAGAAGCTTATTGAGTCATCTGTTCAGATTCACAGTAGTTATTACTGGAAGACGTGTTCATAAACCAGAAATAACAAAATCTGTTGAAAATATCTTCGTAAATGAACCATTTTTTATTGCTAATTTCACTTCTGATATTTCTTTTATTGGGTGCCTAATTTGTTACATCTAGAAAGATGCGTTGTTTAAAATGATAGGGTAGGTGACGAAAATCCTAAAGTTTTCTTTGGGGTAAGATAAATAATAAATATCTGTCTATATTTCATGTATTCGTTTAGTTATAAAAACTGCTTTTATTAAATAGAATTTTTAAAGGAGTACGTATTTTTTTCTTTCTGAAAAAATTTACCTTTATTATAAGAGAAGTTTTTTCAGACACGTAAAAAAAGATCTCGGGTGTATAACTCAGTTGGTTAGAGTGATGGACTTTTAATCCGAAGGTCTTGGGTTCAAGT
>FAR08
GCAAGGTTTTTAGCTGACCCGTACTAATCCCCAACATGAGTATCCTCTTAGTTATTTATAGCGTAGTCGTTTTAATGGTACACGCCCAACCAACCAATACTTATCGTTTAATAATTCAACAGGCCTTAGAATAAAGTTCAACTCACTATTTTTGAATATTATGTAAGAAAGTTTCTTACTTTAGCCAAAGAACTAGATCTGTAATAAGAGTTACTTAAAAGAAGCTTATTGAGTCATCTGTTCAGATTCACAGTAGTTATTACTGGAAGACGTGTTCATAAACCAGAAATAACAAAATCTGTTGAAAATATCTTCGTAAATGAACCATTTTTTATTGCTAATTTCACTTCTGATATTTCTTTTATTGGGTGCCTAATTTGTTACATCTAGAAAGATGCGTTGTTTAAAATGATAGGGTAGGTGACGAAAATCCTAAAGTTTTCTTTGGGGTAAGATAAATAATAAATATCTGTCTATATTTCATGTATTCGTTTAGTTATAAAAACTGCTTTTATTAAATAGAATTTTTAAAGGAGTACGTATTTTTTTCTTTCTGAAAAAATTTACCTTTATTATAAGAGAAGTTTTTTCAGACACGTAAAAAAAGATCTCGGGTGTATAACTCAGTTGGTTAGAGTGATGGACTTTTAATCCGAAGGTCTTGGGTTCAAGT
>FAR09
GCAAGGTTTTTAGCTGACCCGTACTAATCCCCAACATGAGTATCCTCTTAGTTATTTATAGCGTAGTCGTTTTAATGGTACACGCCCAACCAACCAATACTTATCGTTTAATAATTCAACAGGCCTTAGAATAAAGTTCAACTCACTATTTTTGAATATTATGTAAGAAAGTTTCTTACTTTAGCCAAAGAACTAGATCTGTAATAAGAGTTACTTAAAAGAAGCTTATTGAGTCATCTGTTCAGATTCACAGTAGTTATTACTGGAAGACGTGTTCATAAACCAGAAATAACAAAATCTGTTGAAAATATCTTCGTAAATGAACCATTTTTTATTGCTAATTTCACTTCTGATATTTCTTTTATTGGGTGCCTAATTTGTTACATCTAGAAAGATGCGTTGTTTAAAATGATAGGGTAGGTGACGAAAATCCTAAAGTTTTCTTTGGGGTAAGATAAATAATAAATATCTGTCTATATTTCATGTATTCGTTTAGTTATAAAAACTGCTTTTATTAAATAGAATTTTTAAAGGAGTACGTATTTTTTTCTTTCTGAAAAAATTTACCTTTATTATAAGAGAAGTTTTTTCAGACACGTAAAAAAAGATCTCGGGTGTATAACTCAGTTGGTTAGAGTGATGGACTTTTAATCCGAAGGTCTTGGGTTCAAGT
>FAR10
GCAAGGTTTTTAGCTGACCCGTACTAATCCCCAACATGAGTATCCTCTTAGTTATTTATAGCGTAGTCGTTTTAATGGTACACGCCCAACCAACCAATACTTATCGTTTAATAATTCAACAGGCCTTAGAATAAAGTTCAACTCACTATTTTTGAATATTATGTAAGAAAGTTTCTTACTTTAGCCAAAGAACTAGATCTGTAATAAGAGTTACTTAAAAGAAGCTTATTGAGTCATCTGTTCAGATTCACAGTAGTTATTACTGGAAGACGTGTTCATAAACCAGAAATAACAAAATCTGTTGAAAATATCTTCGTAAATGAACCATTTTTTATTGCTAATTTCACTTCTGATATTTCTTTTATTGGGTGCCTAATTTGTTACATCTAGAAAGATGCGTTGTTTAAAATGATAGGGTAGGTGACGAAAATCCTAAAGTTTTCTTTGGGGTAAGATAAATAATAAATATCTGTCTATATTTCATGTATTCGTTTAGTTATAAAAACTGCTTTTATTAAATAGAATTTTTAAAGGAGTACGTATTTTTTTCTTTCTGAAAAAATTTACCTTTATTATAAGAGAAGTTTTTTCAGACACGTAAAAAAAGATCTCGGGTGTATAACTCAGTTGGTTAGAGTGATGGACTTTTAATCCGAAGGTCTTGGGTTCAAGT
>FAR11
GCAAGGTTTTTAGCTGACCCGTACTAATCCCCAACATGAGTATCCTCTTAGTTATTTATAGCGTAGTCGTTTTAATGGTACACGCCCAACCAACCAATACTTATCGTTTAATAATTCAACAGGCCTTAGAATAAAGTTCAACTCACTATTTTTGAATATTATGTAAGAAAGTTTCTTACTTTAGCCAAAGAACTAGATCTGTAATAAGAGTTACTTAAAAGAAGCTTATTGAGTCATCTGTTCAGATTCACAGTAGTTATTACTGGAAGACGTGTTCATAAACCAGAAATAACAAAATCTGTTGAAAATATCTTCGTAAATGAACCATTTTTTATTGCTAATTTCACTTCTGATATTTCTTTTATTGGGTGCCTAATTTGTTACATCTAGAAAGATGCGTTGTTTAAAATGATAGGGTAGGTGACGAAAATCCTAAAGTTTTCTTTGGGGTAAGATAAATAATAAATATCTGTCTATATTTCATGTATTCGTTTAGTTATAAAAACTGCTTTTATTAAATAGAATTTTTAAAGGAGTACGTATTTTTTTCTTTCTGAAAAAATTTACCTTTATTATAAGAGAAGTTTTTTCAGACACGTAAAAAAAGATCTCGGGTGTATAACTCAGTTGGTTAGAGTGATGGACTTTTAATCCGAAGGTCTTGGGTTCAAGT
>FAR12
GCAAGGTTTTTAGCTGACCCGTACTAATCCCCAACATGAGTATCCTCTTAGTTATTTATAGCGTAGTCGTTTTAATGGTACACGCCCAACCAACCAATACTTATCGTTTAATAATTCAACAGGCCTTAGAATAAAGTTCAACTCACTATTTTTGAATATTATGTAAGAAAGTTTCTTACTTTAGCCAAAGAACTAGATCTGTAATAAGAGTTACTTAAAAGAAGCTTATTGAGTCATCTGTTCAGATTCACAGTAGTTATTACTGGAAGACGTGTTCATAAACCAGAAATAACAAAATCTGTTGAAAATATCTTCGTAAATGAACCATTTTTTATTGCTAATTCCACTTCTGATATTTCTTTTATTGGGTGCCTAATTTGTTACATCTAGAAAGATGCGTTGTTTAAAATGATAGGGTAGGTGACGAAAATCCTAAAGTTTTCTTTGGGGTAAGATAAATAATAAATATCTGTCTATATTTCATGTATTCGTTTAGTTATAAAAACTGCTTTTATTAAATAGAATTTTTAAAGGAGTACGTATTTTTTTCTTTCTGAAAAAATTTACCCTTATTATAAGAGAAGTTTTTTCAGACACGTAAAAAAAGATCTCGGGTGTATAACTCAGTTGGTTAGAGTGATGGACTTTTAATCCGAAGGTCTTGGGTTCAAGT
>FAR13
GCAAGGTTTTTAGCTGACCCGTACTAATCCCCAACATGAGTATCCTCTTAGTTATTTATAGCGTAGTCGTTTTAATGGTACACGCCCAACCAACCAATACTTATCGTTTAATAATTCAACAGGCCTTAGAATAAAGTTCAACTCACTATTTTTGAATATTATGTAAGAAAGTTTCTTACTTTAGCCAAAGAACTAGATCTGTAATAAGAGTTACTTAAAAGAAGCTTATTGAGTCATCTGTTCAGATTCACAGTAGTTATTACTGGAAGACGTGTTCATAAACCAGAAATAACAAAATCTGTTGAAAATATCTTCGTAAATGAACCATTTTTTATTGCTAATTCCACTTCTGATATTTCTTTTATTGGGTGCCTAATTTGTTACATCTAGAAAGATGCGTTGTTTAAAATGATAGGGTAGGTGACGAAAATCCTAAAGTTTTCTTTGGGGTAAGATAAATAATAAATATCTGTCTATATTTCATGTATTCGTTTAGTTATAAAAACTGCTTTTATTAAATAGAATTTTTAAAGGAGTACGTATTTTTTTCTTTCTGAAAAAATTTACCCTTATTATAAGAGAAGTTTTTTCAGACACGTAAAAAAAGATCTCGGGTGTATAACTCAGTTGGTTAGAGTGATGGACTTTTAATCCGAAGGTCTTGGGTTCAAGT
>FAR14
GCAAGGTTTTTAGCTGACCCGTACTAATCCCCAACATGAGTATCCTCTTAGTTATTTATAGCGTAGTCGTTTTAATGGTACACGCCCAACCAACCAATACTTATCGTTTAATAATTCAACAGGCCTTAGAATAAAGTTCAACTCACTATTTTTGAATATTATGTAAGAAAGTTTCTTACTTTAGCCAAAGAACTAGATCTGTAATAAGAGTTACTTAAAAGAAGCTTATTGAGTCATCTGTTCAGATTCACAGTAGTTATTACTGGAAGACGTGTTCATAAACCAGAAATAACAAAATCTGTTGAAAATATCTTCGTAAATGAACCATTTTTTATTGCTAATTCCACTTCTGATATTTCTTTTATTGGGTGCCTAATTTGTTACATCTAGAAAGATGCGTTGTTTAAAATGATAGGGTAGGTGACGAAAATCCTAAAGTTTTCTTTGGGGTAAGATAAATAATAAATATCTGTCTATATTTCATGTATTCGTTTAGTTATAAAAACTGCTTTTATTAAATAGAATTTTTAAAGGAGTACGTATTTTTTTCTTTCTGAAAAAATTTACCCTTATTATAAGAGAAGTTTTTTCAGACACGTAAAAAAAGATCTCGGGTGTATAACTCAGTTGGTTAGAGTGATGGACTTTTAATCCGAAGGTCTTGGGTTCAAGT
>FAR15
GCAAGGTTTTTAGCTGACCCGTACTAATCCCCAACATGAGTATCCTCTTAGTTATTTATAGCGTAGTCGTTTTAATGGTACACGCCCAACCAACCAATACTTATCGTTTAATAATTCAACAGGCCTTAGAATAAAGTTCAACTCACTATTTTTGAATATTATGTAAGAAAGTTTCTTACTTTAGCCAAAGAACTAGATCTGTAATAAGAGTTACTTAAAAGAAGCTTATTGAGTCATCTGTTCAGATTCACAGTAGTTATTACTGGAAGACGTGTTCATAAACCAGAAATAACAAAATCTGTTGAAAATATCTTCGTAAATGAACCATTTTTTATTGCTAATTCCACTTCTGATATTTCTTTTATTGGGTGCCTAATTTGTTACATCTAGAAAGATGCGTTGTTTAAAATGATAGGGTAGGTGACGAAAATCCTAAAGTTTTCTTTGGGGTAAGATAAATAATAAATATCTGTCTATATTTCATGTATTCGTTTAGTTATAAAAACTGCTTTTATTAAATAGAATTTTTAAAGGAGTACGTATTTTTTTCTTTCTGAAAAAATTTACCCTTATTATAAGAGAAGTTTTTTCAGACACGTAAAAAAAGATCTCGGGTGTATAACTCAGTTGGTTAGAGTGATGGACTTTTAATCCGAAGGTCTTGGGTTCAAGT
>FAR16
GCAAGGTTTTTAGCTGACCCGTACTAATCCCCAACATGAGTATCCTCTTAGTTATTTATAGCGTAGTCGTTTTAATGGTACACGCCCAACCAACCAATACTTATCGTTTAATAATTCAACAGGCCTTAGAATAAAGTTCAACTCACTATTTTTGAATATTATGTAAGAAAGTTTCTTACTTTAGCCAAAGAACTAGATCTGTAATAAGAGTTACTTAAAAGAAGCTTATTGAGTCATCTGTTCAGATTCACAGTAGTTATTACTGGAAGACGTGTTCATAAACCAGAAATAACAAAATCTGTTGAAAATATCTTCGTAAATGAACCATTTTTTATTGCTAATTCCACTTCTGATATTTCTTTTATTGGGTGCCTAATTTGTTACATCTAGAAAGATGCGTTGTTTAAAATGATAGGGTAGGTGACGAAAATCCTAAAGTTTTCTTTGGGGTAAGATAAATAATAAATATCTGTCTATATTTCATGTATTCGTTTAGTTATAAAAACTGCTTTTATTAAATAGAATTTTTAAAGGAGTACGTATTTTTTTCTTTCTGAAAAAATTTACCCTTATTATAAGAGAAGTTTTTTCAGACACGTAAAAAAAGATCTCGGGTGTATAACTCAGTTGGTTAGAGTGATGGACTTTTAATCCGAAGGTCTTGGGTTCAAGT
>NOR01
GCAAGGTTTTTAGCTGACCCGTACTAATCCCCAACATGAGTATCCTCTTAGTTATTTATAGCGTAGTCGTTTTAATGGTACACGCCCAACCAACCAATACTTATCGTTTAATAATTCAACAGGCCTTAGAATAAAGTTCAACTCACTATTTTTGAATATTATGTAAGAAAGTTTCTTACTTTAGCCAAAGAACTAGATCTGTAATAAGAGTTACTTAAAAGAAGCTTATTGAGTCATCTGTTCAGATTCACAGTAGTTATTACTGGAAGACGTGTTCATAAACCAGAAATAACAAAATCTGTTGAAAATATCTTCGTAAATGAACCATTTTTTATTGCTAATTCCACTTCTGATATTTCTTTTATTGGGTGCCTAATTTGTTACATCTAGAAAGATGCGTTGTTTAAAATGATAGGGTAGGTGACGAAAATCCTAAAGTTTTCTTTGGGGTAAGATAAATAATAAATATCTGTCTATATTTCATGTATTCGTTTAGTTATAAAAACTGCTTTTATTAAATAGAATTTTTAAAGGAGTACGTATTTTTTTCTTTCTGAAAAAATTTACCTTTATTATAAGAGAAGTTTTTTCAGACACGTAAAAAAAGATCTCGGGTGTATAACTCAGTTGGTTAGAGTGATGGACTTTTAATCCGAAGGTCTTGGGTTCAAGT
>NOR02
GCAAGGTTTTTAGCTGACCCGTACTAATCCCCAACATGAGTATCCTCTTAGTTATTTATAGCGTAGTCGTTTTAATGGTACACGCCCAACCAACCAATACTTATCGTTTAATAATTCAACAGGCCTTAGAATAAAGTTCAACTCACTATTTTTGAATATTATGTAAGAAAGTTTCTTACTTTAGCCAAAGAACTAGATCTGTAATAAGAGTTACTTAAAAGAAGCTTATTGAGTCATCTGTTCAGATTCACAGTAGTTATTACTGGAAGACGTGTTCATAAACCAGAAATAACAAAATCTGTTGAAAATATCTTCGTAAATGAACCATTTTTTATTGCTAATTCCACTTCTGATATTTCTTTTATTGGGTGCCTAATTTGTTACATCTAGAAAGATGCGTTGTTTAAAATGATAGGGTAGGTGACGAAAATCCTAAAGTTTTCTTTGGGGTAAGATAAATAATAAATATCTGTCTATATTTCATGTATTCGTTTAGTTATAAAAACTGCTTTTATTAAATAGAATTTTTAAAGGAGTACGTATTTTTTTCTTTCTGAAAAAATTTACCTTTATTATAAGAGAAGTTTTTTCAGACACGTAAAAAAAGATCTCGGGTGTATAACTCAGTTGGTTAGAGTGATGGACTTTTAATCCGAAGGTCTTGGGTTCAAGT
>NOR03
GCAAGGTTTTTAGCTGACCCGTACTAATCCCCAACATGAGTATCCTCTTAGTTATTTATAGCGTAGTCGTTTTAATGGTACACGCCCAACCAACCAATACTTATCGTTTAATAATTCAACAGGCCTTAGAATAAAGTTCAACTCACTATTTTTGAATATTATGTAAGAAAGTTTCTTACTTTAGCCAAAGAACTAGATCTGTAATAAGAGTTACTTAAAAGAAGCTTATTGAGTCATCTGTTCAGATTCACAGTAGTTATTACTGGAAGACGTGTTCATAAACCAGAAATAACAAAATCTGTTGAAAATATCTTCGTAAATGAACCATTTTTTATTGCTAATTCCACTTCTGATATTTCTTTTATTGGGTGCCTAATTTGTTACATCTAGAAAGATGCGTTGTTTAAAATGATAGGGTAGGTGACGAAAATCCTAAAGTTTTCTTTGGGGTAAGATAAATAATAAATATCTGTCTATATTTCATGTATTCGTTTAGTTATAAAAACTGCTTTTATTAAATAGAATTTTTAAAGGAGTACGTATTTTTTTCTTTCTGAAAAAATTTACCTTTATTATAAGAGAAGTTTTTTCAGACACGTAAAAAAAGATCTCGGGTGTATAACTCAGTTGGTTAGAGTGATGGACTTTTAATCCGAAGGTCTTGGGTTCAAGT
>NOR04
GCAAGGTTTTTAGCTGACCCGTACTAATCCCCAACATGAGTATCCTCTTAGTTATTTATAGCGTAGTCGTTTTAATGGTACACGCCCAACCAACCAATACTTATCGTTTAATAATTCAACAGGCCTTAGAATAAAGTTCAACTCACTATTTTTGAATATTACGTAAGAAAGTTTCTTACTTTAGCCAAAGAACTAGATCTGTAATAAGAGTTACTTAAAAGAAGCTTATTGAGTCATCTGTTCAGATTCACAGTAGTTATTACTGGAAGACGTGTTCATAAACCAGAAATAACAAAATCTGTTGAAAATATCTTCGTAAATGAACCATTTTTTATTGCTAATTCCACTTCTGATATTTCTTTTATTGGGTGCCTAATTTGTTACATCTAGAAAGATGCGTTGTTTAAAATGATAGGGTAGGTGACGAAAATCCTAAAGTTTTCTTTGGGGTAAGATAAATAATAAATATCTGTCTATATTTCATGTATTCGTTTAGTTATAAAAACTGCTTTTATTAAATAGAATTTTTAAAGGAGTACGTATTTTTTTCTTTCTGAAAAAATTTACCTTTATTATAAGAGAAGTTTTTTCAGACACGTAAAAAAAGATCTCGGGTGTATAACTCAGTTGGTTAGAGTGATGGACTTTTAATCCGAAGGTCTTGGGTTCAAGT
>NOR05
GCAAGGTTTTTAGCTGACCCGTACTAATCCCCAACATGAGTATCCTCTTAGTTATTTATAGCGTAGTCGTTTTAATGGTACACGCCCAACCAACCAATACTTATCGTTTAATAATTCAACAGGCCTTAGAATAAAGTTCAACTCACTATTTTTGAATATTATGTAAGAAAGTTTCTTACTTTAGCCAAAGAACTAGATCTGTAATAAGAGTTACTTAAAAGAAGCTTATTGAGTCATCTGTTCAGATTCACAGTAGTTATTACTGGAAGACGTGTTCATAAACCAGAAATAACAAAATCTGTTGAAAATATCTTCGTAAATGAACCATTTTTTATTGCTAATTCCACTTCTGATATTTCTTTTATTGGGTGCCTAATTTGTTACATCTAGAAAGATGCGTTGTTTAAAATGATAGGGTAGGTGACGAAAATCCTAAAGTTTTCTTTGGGGTAAGATAAATAATAAATATCTGTCTATATTTCATGTATTCGTTTAGTTATAAAAACTGCTTTTATTAAATAGAATTTTTAAAGGAGTACGTATTTTTTTCTTTCTGAAAAAATTTACCTTTATTATAAGAGAAGTTTTTTCAGACACGTAAAAAAAGATCTCGGGTGTATAACTCAGTTGGTTAGAGTGATGGACTTTTAATCCGAAGGTCTTGGGTTCAAGT
>NOR06
GCAAGGTTTTTAGCTGACCCGTACTAATCCCCAACATGAGTATCCTCTTAGTTATTTATAGCGTAGTCGTTTTAATGGTACACGCCCAACCAACCAATACTTATCGTTTAATAATTCAACAGGCCTTAGAATAAAGTTCAACTCACTATTTTTGAATATTATGTAAGAAAGTTTCTTACTTTAGCCAAAGAACTAGATCTGTAATAAGAGTTACTTAAAAGAAGCTTATTGAGTCATCTGTTCAGATTCACAGTAGTTATTACTGGAAGACGTGTTCATAAACCAGAAATAACAAAATCTGTTGAAAATATCTTCGTAAATGAACCATTTTTTATTGCTAATTCCACTTCTGATATTTCTTTTATTGGGTGCCTAATTTGTTACATCTAGAAAGATGCGTTGTTTAAAATGATAGGGTAGGTGACGAAAATCCTAAAGTTTTCTTTGGGGTAAGATAAATAATAAATATCTGTCTATATTTCATGTATTCGTTTAGTTATAAAAACTGCTTTTATTAAATAGAATTTTTAAAGGAGTACGTATTTTTTTCTTTCTGAAAAAATTTACCTTTATTATAAGAGAAGTTTTTTCAGACACGTAAAAAAAGATCTCGGGTGTATAACTCAGTTGGTTAGAGTGATGGACTTTTAATCCGAAGGTCTTGGGTTCAAGT
>NOR07
GCAAGGTTTTTAGCTGACCCGTACTAATCCCCAACATGAGTATCCTCTTAGTTATTTATAGCGTAGTCGTTTTAATGGTACACGCCCAACCAACCAATACTTATCGTTTAATAATTCAACAGGCCTTAGAATAAAGTTCAACTCACTATTTTTGAATATTATGTAAGAAAGTTTCTTACTTTAGCCAAAGAACTAGATCTGTAATAAGAGTTACTTAAAAGAAGCTTATTGAGTCATCTGTTCAGATTCACAGTAGTTATTACTGGAAGACGTGTTCATAAACCAGAAATAACAAAATCTGTTGAAAATATCTTCGTAAATGAACCATTTTTTATTGCTAATTCCACTTCTGATATTTCTTTTATTGGGTGCCTAATTTGTTACATCTAGAAAGATGCGTTGTTTAAAATGATAGGGTAGGTGACGAAAATCCTAAAGTTTTCTTTGGGGTAAGATAAATAATAAATATCTGTCTATATTTCATGTATTCGTTTAGTTATAAAAACTGCTTTTATTAAATAGAATTTTTAAAGGAGTACGTATTTTTTTCTTTCTGAAAAAATTTACCTTTATTATAAGAGAAGTTTTTTCAGACACGTAAAAAAAGATCTCGGGTGTATAACTCAGTTGGTTAGAGTGATGGACTTTTAATCCGAAGGTCTTGGGTTCAAGT
>NOR08
GCAAGGTTTTTAGCTGACCCGTACTAATCCCCAACATGAGTATCCTCTTAGTTATTTATAGCGTAGTCGTTTTAATGGTACACGCCCAACCAACCAATACTTATCGTTTAATAATTCAACAGGCCTTAGAATAAAGTTCAACTCACTATTTTTGAATATTATGTAAGAAAGTTTCTTACTTTAGCCAAAGAACTAGATCTGTAATAAGAGTTACTTAAAAGAAGCTTATTGAGTCATCTGTTCAGATTCACAGTAGTTATTACTGGAAGACGTGTTCATAAACCAGAAATAACAAAATCTGTTGAAAATATCTTCGTAAATGAACCATTTTTTATTGCTAATTCCACTTCTGATATTTCTTTTATTGGGTGCCTAATTTGTTACATCTAGAAAGATGCGTTGTTTAAAATGATAGGGTAGGTGACGAAAATCCTAAAGTTTTCTTTGGGGTAAGATAAATAATAAATATCTGTCTATATTTCATGTATTCGTTTAGTTATAAAAACTGCTTTTATTAAATAGAATTTTTAAAGGAGTACGTATTTTTTTCTTTCTGAAAAAATTTACCTTTATTATAAGAGAAGTTTTTTCAGACACGTAAAAAAAGATCTCGGGTGTATAACTCAGTTGGTTAGAGTGATGGACTTTTAATCCGAAGGTCTTGGGTTCAAGT
>NOR09
GCAAGGTTTTTAGCTGACCCGTACTAATCCCCAACATGAGTATCCTCTTAGTTATTTATAGCGTAGTCGTTTTAATGGTACACGCCCAACCAACCAATACTTATCGTTTAATAATTCAACAGGCCTTAGAATAAAGTTCAACTCACTATTTTTGAATATTATGTAAGAAAGTTTCTTACTTTAGCCAAAGAACTAGATCTGTAATAAGAGTTACTTAAAAGAAGCTTATTGAGTCATCTGTTCAGATTCACAGTAGTTATTACTGGAAGACGTGTTCATAAACCAGAAATAACAAAATCTGTTGAAAATATCTTCGTAAATGAACCATTTTTTATTGCTAATTCCACTTCTGATATTTCTTTTATTGGGTGCCTAATTTGTTACATCTAGAAAGATGCGTTGTTTAAAATGATAGGGTAGGTGACGAAAATCCTAAAGTTTTCTTTGGGGTAAGATAAATAATAAATATCTGTCTATATTTCATGTATTCGTTTAGTTATAAAAACTGCTTTTATTAAATAGAATTTTTAAAGGAGTACGTATTTTTTTCTTTCTGAAAAAATTTACCTTTATTATAAGAGAAGTTTTTTCAGACACGTAAAAAAAGATCTCGGGTGTATAACTCAGTTGGTTAGAGTGATGGACTTTTAATCCGAAGGTCTTGGGTTCAAGT
>NOR10
GCAAGGTTTTTAGCTGACCCGTACTAATCCCCAACATGAGTATCCTCTTAGTTATTTATAGCGTAGTCGTTTTAATGGTACACGCCCAACCAACCAATACTTATCGTTTAATAATTCAACAGGCCTTAGAATAAAGTTCAACTCACTATTTTTGAATATTATGTAAGAAAGTTTCTTACTTTAGCCAAAGAACTAGATCTGTAATAAGAGTTACTTAAAAGAAGCTTATTGAGTCATCTGTTCAGATTCACAGTAGTTATTACTGGAAGACGTGTTCATAAACCAGAAATAACAAAATCTGTTGAAAATATCTTCGTAAATGAACCATTTTTTATTGCTAATTCCACTTCTGATATTTCTTTTATTGGGTGCCTAATTTGTTACATCTAGAAAGATGCGTTGTTTAAAATGATAGGGTAGGTGACGAAAATCCTAAAGTTTTCTTTGGGGTAAGATAAATAATAAATATCTGTCTATATTTCATGTATTCGTTTAGTTATAAAAACTGCTTTTATTAAATAGAATTTTTAAAGGAGTACGTATTTTTTTCTTTCTGAAAAAATTTACCTTTATTATAAGAGAAGTTTTTTCAGACACGTAAAAAAAGATCTCGGGTGTATAACTCAGTTGGTTAGAGTGATGGACTTTTAATCCGAAGGTCTTGGGTTCAAGT
>NOR11
GCAAGGTTTTTAGCTGACCCGTACTAATCCCCAACATGAGTATCCTCTTAGTTATTTATAGCGTAGTCGTTTTAATGGTACACGCCCAACCAACCAATACTTATCGTTTAATAATTCAACAGGCCTTAGAATAAAGTTCAACTCACTATTTTTGAATATTATGTAAGAAAGTTTCTTACTTTAGCCAAAGAACTAGATCTGTAATAAGAGTTACTTAAAAGAAGCTTATTGAGTCATCTGTTCAGATTCACAGTAGTTATTACTGGAAGACGTGTTCATAAACCAGAAATAACAAAATCTGTTGAAAATATCTTCGTAAATGAACCATTTTTTATTGCTAATTCCACTTCTGATATTTCTTTTATTGGGTGCCTAATTTGTTACATCTAGAAAGATGCGTTGTTTAAAATGATAGGGTAGGTGACGAAAATCCTAAAGTTTTCTTTGGGGTAAGATAAATAATAAATATCTGTCTATATTTCATGTATTCGTTTAGTTATAAAAACTGCTTTTATTAAATAGAATTTTTAAAGGAGTACGTATTTTTTTCTTTCTGAAAAAATTTACCTTTATTATAAGAGAAGTTTTTTCAGACACGTAAAAAAAGATCTCGGGTGTATAACTCAGTTGGTTAGAGTGATGGACTTTTAATCCGAAGGTCTTGGGTTCAAGT
>NOR12
GCAAGGTTTTTAGCTGACCCGTACTAATCCCCAACATGAGTATCCTCTTAGTTATTTATAGCGTAGTCGTTTTAATGGTACACGCCCAACCAACCAATACTTATCGTTTAATAATTCAACAGGCCTTAGAATAAAGTTCAACTCACTATTTTTGAATATTATGTAAGAAAGTTTCTTACTTTAGCCAAAGAACTAGATCTGTAATAAGAGTTACTTAAAAGAAGCTTATTGAGTCATCTGTTCAGATTCACAGTAGTTATTACTGGAAGACGTGTTCATAAACCAGAAATAACAAAATCTGTTGAAAATATCTTCGTAAATGAACCATTTTTTATTGCTAATTCCACTTCTGATATTTCTTTTATTGGGTGCCTAATTTGTTACATCTAGAAAGATGCGTTGTTTAAAATGATAGGGTAGGTGACGAAAATCCTAAAGTTTTCTTTGGGGTAAGATAAATAATAAATATCTGTCTATATTTCATGTATTCGTTTAGTTATAAAAACTGCTTTTATTAAATAGAATTTTTAAAGGAGTACGTATTTTTTTCTTTCTGAAAAAATTTACCTTTATTATAAGAGAAGTTTTTTCAGACACGTAAAAAAAGATCTCGGGTGTATAACTCAGTTGGTTAGAGTGATGGACTTTTAATCCGAAGGTCTTGGGTTCAAGT
>NOR13
GCAAGGTTTTTAGCTGACCCGTACTAATCCCCAACATGAGTATCCTCTTAGTTATTTATAGCGTAGTCGTTTTAATGGTACACGCCCAACCAACCAATACTTATCGTTTAATAATTCAACAGGCCTTAGAATAAAGTTCAACTCACTATTTTTGAATATTATGTAAGAAAGTTTCTTACTTTAGCCAAAGAACTAGATCTGTAATAAGAGTTACTTAAAAGAAGCTTATTGAGTCATCTGTTCAGATTCACAGTAGTTATTACTGGAAGACGTGTTCATAAACCAGAAATAACAAAATCTGTTGAAAATATCTTCGTAAATGAACCATTTTTTATTGCTAATTCCACTTCTGATATTTCTTTTATTGGGTGCCTAATTTGTTACATCTAGAAAGATGCGTTGTTTAAAATGATAGGGTAGGTGACGAAAATCCTAAAGTTTTCTTTGGGGTAAGATAAATAATAAATATCTGTCTATATTTCATGTATTCGTTTAGTTATAAAAACTGCTTTTATTAAATAGAATTTTTAAAGGAGTACGTATTTTTTTCTTTCTGAAAAAATTTACCTTTATTATAAGAGAAGTTTTTTCAGACACGTAAAAAAAGATCTCGGGTGTATAACTCAGTTGGTTAGAGTGATGGACTTTTAATCCGAAGGTCTTGGGTTCAAGT
>NOR14
GCAAGGTTTTTAGCTGACCCGTACTAATCCCCAACATGAGTATCCTCTTAGTTATTTATAGCGTAGTCGTTTTAATGGTACACGCCCAACCAACCAATACTTATCGTTTAATAATTCAACAGGCCTTAGAATAAAGTTCAACTCACTATTTTTGAATATTATGTAAGAAAGTTTCTTACTTTAGCCAAAGAACTAGATCTGTAATAAGAGTTACTTAAAAGAAGCTTATTGAGTCATCTGTTCAGATTCACAGTAGTTATTACTGGAAGACGTGTTCATAAACCAGAAATAACAAAATCTGTTGAAAATATCTTCGTAAATGAACCATTTTTTATTGCTAATTCCACTTCTGATATTTCTTTTATTGGGTGCCTAATTTGTTACATCTAGAAAGATGCGTTGTTTAAAATGATAGGGTAGGTGACGAAAATCCTAAAGTTTTCTTTGGGGTAAGATAAATAATAAATATCTGTCTATATTTCATGTATTCGTTTAGTTATAAAAACTGCTTTTATTAAATAGAATTTTTAAAGGAGTACGTATTTTTTTCTTTCTGAAAAAATTTACCTTTATTATAAGAGAAGTTTTTTCAGACACGTAAAAAAAGATCTCGGGTGTATAACTCAGTTGGTTAGAGTGATGGACTTTTAATCCGAAGGTCTTGGGTTCAAGT
>NOR15
GCAAGGTTTTTAGCTGACCCGTACTAATCCCCAACATGAGTATCCTCTTAGTTATTTATAGCGTAGTCGTTTTAATGGTACACGCCCAACCAACCAATACTTATCGTTTAATAATTCAACAGGCCTTAGAATAAAGTTCAACTCACTATTTTTGAATATTATGTAAGAAACTTTCTTACTTTAGCCAAAGAACTAGATCTGTAATAAGAGTTACTTAAAAGAAGCTTATTGAGTCATCTGTTCAGATTCACAGTAGTTATTACTGGAAGACGTGTTCATAAACCAGAAATAACAAAATCTGTTGAAAATATCTTCGTAAATGAACCATTTTTTATTGCTAATTCCACTTCTGATATTTCTTTTATTGGGTGCCTAATTTGTTACATCTAGAAAGATGCGTTGTTTAAAATGATAGGGTAGGTGACGAAAATCCTAAAGTTTTCTTTGGGGTAAGATAAATAATAAATATCTGTCTATATTTCATGTATTCGTTTAGTTATAAAAACTGCTTTTATTAAATAGAATTTTTAAAGGAGTACGTATTTTTTTCTTTCTGAAAAAATTTACCTTTATTATAAGAGAAGTTTTTTCAGACACGTAAAAAAAGATCTCGGGTGTATAACTCAGTTGGTTAGAGTGATGGACTTTTAATCCGAAGGTCTTGGGTTCAAGT
>NOR16
GCAAGGTTTTTAGCTGACCCGTACTAATCCCCAACATGAGTATCCTCTTAGTTATTTATAGCGTAGTCGTTTTAATGGTACACGCCCAACCAACCAATACTTATCGTTTAATAATTCAACAGGCCTTAGAATAAAGTTCAACTCACTATTTTTGAATATTATGTAAGAAAGTTTCTTACTTTAGCCAAAGAACTAGATCTGTAATAAGAGTTACTTAAAAGAAGCTTATTGAGTCATCTGTTCAGATTCACAGTAGTTATTACTGGAAGACGTGTTCATAAACCAGAAATAACAAAATCTGTTGAAAATATCTTCGTAAATGAACCATTTTTTATTGCTAATTCCACTTCTGATATTTCTTTTATTGGGTGCCTAATTTGTTACATCTAGAAAGATGCGTTGTTTAAAATGATAGGGTAGGTGACGAAAATCCTAAAGTTTTCTTTGGGGTAAGATAAATAATAAATATCTGTCTATATTTCATGTATTCGTTTAGTTATAAAAACTGCTTTTATTAAATAGAATTTTTAAAGGAGTACGTATTTTTTTCTTTCTGAAAAAATTTACCTTTATTATAAGAGAAGTTTTTTCAGACACGTAAAAAAAGATCTCGGGTGTATAACTCAGTTGGTTAGAGTGATGGACTTTTAATCCGAAGGTCTTGGGTTCAAGT
>NOR17
GCAAGGTTTTTAGCTGACCCGTACTAATCCCCAACATGAGTATCCTCTTAGTTATTTATAGCGTAGTCGTTTTAATGGTACACGCCCAACCAACCAATACTTATCGTTTAATAATTCAACAGGCCTTAGAATAAAGTTCAACTCACTATTTTTGAATATTATGTAAGAAAGTTTCTTACTTTAGCCAAAGAACTAGATCTGTAATAAGAGTTACTTAAAAGAAGCTTATTGAGTCATCTGTTCAGATTCACAGTAGTTATTACTGGAAGACGTGTTCATAAACCAGAAATAACAAAATCTGTTGAAAATATCTTCGTAAATGAACCATTTTTTATTGCTAATTCCACTTCTGATATTTCTTTTATTGGGTGCCTAATTTGTTACATCTAGAAAGATGCGTTGTTTAAAATGATAGGGTAGGTGACGAAAATCCTAAAGTTTTCTTTGGGGTAAGATAAATAATAAATATCTGTCTATATTTCATGTATTCGTTTAGTTATAAAAACTGCTTTTATTAAATAGAATTTTTAAAGGAGTACGTATTTTTTTCTTTCTGAAAAAATTTACCTTTATTATAAGAGAAGTTTTTTCAGACACGTAAAAAAAGATCTCGGGTGTATAACTCAGTTGGTTAGAGTGATGGACTTTTAATCCGAAGGTCTTGGGTTCAAGT
>NOR18
GCAAGGTTTTTAGCTGACCCGTACTAATCCCCAACATGAGTATCCTCTTAGTTATTTATAGCGTAGTCGTTTTAATGGTACACGCCCAACCAACCAATACTTATCGTTTAATAATTCAACAGGCCTTAGAATAAAGTTCAACTCACTATTTTTGAATATTATGTAAGAAAGTTTCTTACTTTAGCCAAAGAACTAGATCTGTAATAAGAGTTACTTAAAAGAAGCTTATTGAGTCATCTGTTCAGATTCACAGTAGTTATTACTGGAAGACGTGTTCATAAACCAGAAATAACAAAATCTGTTGAAAATATCTTCGTAAATGAACCATTTTTTATTGCTAATTCCACTTCTGATATTTCTTTTATTGGGTGCCTAATTTGTTACATCTAGAAAGATGCGTTGTTTAAAATGATAGGGTAGGTGACGAAAATCCTAAAGTTTTCTTTGGGGTAAGATAAATAATAAATATCTGTCTATATTTCATGTATTCGTTTAGTTATAAAAACTGCTTTTATTAAATAGAATTTTTAAAGGAGTACGTATTTTTTTCTTTCTGAAAAAATTTACCTTTATTATAAGAGAAGTTTTTTCAGACACGTAAAAAAAGATCTCGGGTGTATAACTCAGTTGGTTAGAGTGATGGACTTTTAATCCGAAGGTCTTGGGTTCAAGT
>NOR19
GCAAGGTTTTTAGCTGACCCGTACTAATCCCCAACATGAGTATCCTCTTAGTTATTTATAGCGTAGTCGTTTTAATGGTACACGCCCAACCAACCAATACTTATCGTTTAATAATTCAACAGGCCTTAGAATAAAGTTCAACTCACTATTTTTGAATATTATGTAAGAAAGTTTCTTACTTTAGCCAAAGAACTAGATCTGTAATAAGAGTTACTTAAAAGAAGCTTATTGAGTCATCTGTTCAGATTCACAGTAGTTATTACTGGAAGACGTGTTCATAAACCAGAAATAACAAAATCTGTTGAAAATATCTTCGTAAATGAACCATTTTTTATTGCTAATTCCACTTCTGATATTTCTTTTATTGGGTGCCTAATTTGTTACATCTAGAAAGATGCGTTGTTTAAAATGATAGGGTAGGTGACGAAAATCCTAAAGTTTTCTTTGGGGTAAGATAAATAATAAATATCTGTCTATATTTCATGTATTCGTTTAGTTATAAAAACTGCTTTTATTAAATAGAATTTTTAAAGGAGTACGTATTTTTTTCTTTCTGAAAAAATTTACCTTTATTATAAGAGAAGTTTTTTCAGACACGTAAAAAAAGATCTCGGGTGTATAACTCAGTTGGTTAGAGTGATGGACTTTTAATCCGAAGGTCTTGGGTTCAAGT
>NOR20
GCAAGGTTTTTAGCTGACCCGTACTAATCCCCAACATGAGTATCCTCTTAGTTATTTATAGCGTAGTCGTTTTAATGGTACACGCCCAACCAACCAATACTTATCGTTTAATAATTCAACAGGCCTTAGAATAAAGTTCAACTCACTATTTTTGAATATTATGTAAGAAAGTTTCTTACTTTAGCCAAAGAACTAGATCTGTAATAAGAGTTACTTAAAAGAAGCTTATTGAGTCATCTGTTCAGATTCACAGTAGTTATTACTGGAAGACGTGTTCATAAACCAGAAATAACAAAATCTGTTGAAAATATCTTCGTAAATGAACCATTTTTTATTGCTAATTCCACTTCTGATATTTCTTTTATTGGGTGCCTAATTTGTTACATCTAGAAAGATGCGTTGTTTAAAATGATAGGGTAGGTGACGAAAATCCTAAAGTTTTCTTTGGGGTAAGATAAATAATAAATATCTGTCTATATTTCATGTATTCGTTTAGTTATAAAAACTGCTTTTATTAAATAGAATTTTTAAAGGAGTACGTATTTTTTTCTTTCTGAAAAAATTTACCTTTATTATAAGAGAAGTTTTTTCAGACACGTAAAAAAAGATCTCGGGTGTATAACTCAGTTGGTTAGAGTGATGGACTTTTAATCCGAAGGTCTTGGGTTCAAGT
>NOR21
GCAAGGTTTTTAGCTGACCCGTACTAATCCCCAACATGAGTATCCTCTTAGTTATTTATAGCGTAGTCGTTTTAATGGTACACGCCCAACCAACCAATACTTATCGTTTAATAATTCAACAGGCCTTAGAATAAAGTTCAACTCACTATTTTTGAATATTATGTAAGAAAGTTTCTTACTTTAGCCAAAGAACTAGATCTGTAATAAGAGTTACTTAAAAGAAGCTTATTGAGTCATCTGTTCAGATTCACAGTAGTTATTACTGGAAGACGTGTTCATAAACCAGAAATAACAAAATCTGTTGAAAATATCTTCGTAAATGAACCATTTTTTATTGCTAATTCCACTTCTGATATTTCTTTTATTGGGTGCCTAATTTGTTACATCTAGAAAGATGCGTTGTTTAAAATGATAGGGTAGGTGACGAAAATCCTAAAGTTTTCTTTGGGGTAAGATAAATAATAAATATCTGTCTATATTTCATGTATTCGTTTAGTTATAAAAACTGCTTTTATTAAATAGAATTTTTAAAGGAGTACGTATTTTTTTCTTTCTGAAAAAATTTACCTTTATTATAAGAGAAGTTTTTTCAGACACGTAAAAAAAGATCTCGGGTGTATAACTCAGTTGGTTAGAGTGATGGACTTTTAATCCGAAGGTCTTGGGTTCAAGT
>NOR22
GCAAGGTTTTTAGCTGACCCGTACTAATCCCCAACATGAGTATCCTCTTAGTTATTTATAGCGTAGTCGTTTTAATGGTACACGCCCAACCAACCAATACTTATCGTTTAATAATTCAACAGGCCTTAGAATAAAGTTCAACTCACTATTTTTGAATATTATGTAAGAAAGTTTCTTACTTTAGCCAAAGAACTAGATCTGTAATAAGAGTTACTTAAAAGAAGCTTATTGAGTCATCTGTTCAGATTCACAGTAGTTATTACTGGAAGACGTGTTCATAAACCAGAAATAACAAAATCTGTTGAAAATATCTTCGTAAATGAACCATTTTTTATTGCTAATTCCACTTCTGATATTTCTTTTATTGGGTGCCTAATTTGTTACATCTAGAAAGATGCGTTGTTTAAAATGATAGGGTAGGTGACGAAAATCCTAAAGTTTTCTTTGGGGTAAGATAAATAATAAATATCTGTCTATATTTCATGTATTCGTTTAGTTATAAAAACTGCTTTTATTAAATAGAATTTTTAAAGGAGTACGTATTTTTTTCTTTCTGAAAAAATTTACCTTTATTATAAGAGAAGTTTTTTCAGACACGTAAAAAAAGATCTCGGGTGTATAACTCAGTTGGTTAGAGTGATGGACTTTTAATCCGAAGGTCTTGGGTTCAAGT
>NOR23
GCAAGGTTTTTAGCTGACCCGTACTAATCCCCAACATGAGTATCCTCTTAGTTATTTATAGCGTAGTCGTTTTAATGGTACACGCCCAACCAACCAATACTTATCGTTTAATAATTCAACAGGCCTTAGAATAAAGTTCAACTCACTATTTTTGAATATTATGTAAGAAAGTTTCTTACTTTAGCCAAAGAACTAGATCTGTAATAAGAGTTACTTAAAAGAAGCTTATTGAGTCATCTGTTCAGATTCACAGTAGTTATTACTGGAAGACGTGTTCATAAACCAGAAATAACAAAATCTGTTGAAAATATCTTCGTAAATGAACCATTTTTTATTGCTAATTCCACTTCTGATATTTCTTTTATTGGGTGCCTAATTTGTTACATCTAGAAAGATGCGTTGTTTAAAATGATAGGGTAGGTGACGAAAATCCTAAAGTTTTCTTTGGGGTAAGATAAATAATAAATATCTGTCTATATTTCATGTATTCGTTTAGTTATAAAAACTGCTTTTATTAAATAGAATTTTTAAAGGAGTACGTATTTTTTTCTTTCTGAAAAAATTTACCTTTATTATAAGAGAAGTTTTTTCAGACACGTAAAAAAAGATCTCGGGTGTATAACTCAGTTGGTTAGAGTGATGGACTTTTAATCCGAAGGTCTTGGGTTCAAGT
>NOR24
GCAAGGTTTTTAGCTGACCCGTACTAATCCCCAACATGAGTATCCTCTTAGTTATTTATAGCGTAGTCGTTTTAATGGTACACGCCCAACCAACCAATACTTATCGTTTAATAATTCAACAGGCCTTAGAATAAAGTTCAACTCACTATTTTTGAATATTATGTAAGAAAGTTTCTTACTTTAGCCAAAGAACTAGATCTGTAATAAGAGTTACTTAAAAGAAGCTTATTGAGTCATCTGTTCAGATTCACAGTAGTTATTACTGGAAGACGTGTTCATAAACCAGAAATAACAAAATCTGTTGAAAATATCTTCGTAAATGAACCATTTTTTATTGCTAATTCCACTTCTGATATTTCTTTTATTGGGTGCCTAATTTGTTACATCTAGAAAGATGCGTTGTTTAAAATGATAGGGTAGGTGACGAAAATCCTAAAGTTTTCTTTGGGGTAAGATAAATAATAAATATCTGTCTATATTTCATGTATTCGTTTAGTTATAAAAACTGCTTTTATTAAATAGAATTTTTAAAGGAGTACGTATTTTTTTCTTTCTGAAAAAATTTACCTTTATTATAAGAGAAGTTTTTTCAGACACGTAAAAAAAGATCTCGGGTGTATAACTCAGTTGGTTAGAGTGATGGACTTTTAATCCGAAGGTCTTGGGTTCAAGT
>NOR25
GCAAGGTTTTTAGCTGACCCGTACTAATCCCCAACATGAGTATCCTCTTAGTTATTTATAGCGTAGTCGTTTTAATGGTACACGCCCAACCAACCAATACTTATCGTTTAATAATTCAACAGGCCTTAGAATAAAGTTCAACTCACTATTTTTGAATATTATGTAAGAAAGTTTCTTACTTTAGCCAAAGAACTAGATCTGTAATAAGAGTTACTTAAAAGAAGCTTATTGAGTCATCTGTTCAGATTCACAGTAGTTATTACTGGAAGACGTGTTCATAAACCAGAAATAACAAAATCTGTTGAAAATATCTTCGTAAATGAACCATTTTTTATTGCTAATTCCACTTCTGATATTTCTTTTATTGGGTGCCTAATTTGTTACATCTAGAAAGATGCGTTGTTTAAAATGATAGGGTAGGTGACGAAAATCCTAAAGTTTTCTTTGGGGTAAGATAAATAATAAATATCTGTCTATATTTCATGTATTCGTTTAGTTATAAAAACTGCTTTTATTAAATAGAATTTTTAAAGGAGTACGTATTTTTTTCTTTCTGAAAAAATTTACCTTTATTATAAGAGAAGTTTTTTCAGACACGTAAAAAAAGATCTCGGGTGTATAACTCAGTTGGTTAGAGTGATGGACTTTTAATCCGAAGGTCTTGGGTTCAAGT
>NOR26
GCAAGGTTTTTAGCTGACCCGTACTAATCCCCAACATGAGTATCCTCTTAGTTATTTATAGCGTAGTCGTTTTAATGGTACACGCCCAACCAACCAATACTTATCGTTTAATAATTCAACAGGCCTTAGAATAAAGTTCAACTCACTATTTTTGAATATTATGTAAGAAAGTTTCTTACTTTAGCCAAAGAACTAGATCTGTAATAAGAGTTACTTAAAAGAAGCTTATTGAGTCATCTGTTCAGATTCACAGTAGTTATTACTGGAAGACGTGTTCATAAACCAGAAATAACAAAATCTGTTGAAAATATCTTCGTAAATGAACCATTTTTTATTGCTAATTCCACTTCTGATATTTCTTTTATTGGGTGCCTAATTTGTTACATCTAGAAAGATGCGTTGTTTAAAATGATAGGGTAGGTGACGAAAATCCTAAAGTTTTCTTTGGGGTAAGATAAATAATAAATATCTGTCTATATTTCATGTATTCGTTTAGTTATAAAAACTGCTTTTATTAAATAGAATTTTTAAAGGAGTACGTATTTTTTTCTTTCTGAAAAAATTTACCTTTATTATAAGAGAAGTTTTTTCAGACACGTAAAAAAAGATCTCGGGTGTATAACTCAGTTGGTTAGAGTGATGGACTTTTAATCCGAAGGTCTTGGGTTCAAGT
>NOR27
GCAAGGTTTTTAGCTGACCCGTACTAATCCCCAACATGAGTATCCTCTTAGTTATTTATAGCGTAGTCGTTTTAATGGTACACGCCCAACCAACCAATACTTATCGTTTAATAATTCAACAGGCCTTAGAATAAAGTTCAACTCACTATTTTTGAATATTATGTAAGAAAGTTTCTTACTTTAGCCAAAGAACTAGATCTGTAATAAGAGTTACTTAAAAGAAGCTTATTGAGTCATCTGTTCAGATTCACAGTAGTTATTACTGGAAGACGTGTTCATAAACCAGAAATAACAAAATCTGTTGAAAATATCTTCGTAAATGAACCATTTTTTATTGCTAATTCCACTTCTGATATTTCTTTTATTGGGTGCCTAATTTGTTACATCTAGAAAGATGCGTTGTTTAAAATGATAGGGTAGGTGACGAAAATCCTAAAGTTTTCTTTGGGGTAAGATAAATAATAAATATCTGTCTATATTTCATGTATTCGTTTAGTTATAAAAACTGCTTTTATTAAATAGAATTTTTAAAGGAGTACGTATTTTTTTCTTTCTGAAAAAATTTACCTTTATTATAAGAGAAGTTTTTTCAGACACGTAAAAAAAGATCTCGGGTGTATAACTCAGTTGGTTAGAGTGATGGACTTTTAATCCGAAGGTCTTGGGTTCAAGT
>NOR28
GCAAGGTTTTTAGCTGACCCGTACTAATCCCCAACATGAGTATCCTCTTAGTTATTTATAGCGTAGTCGTTTTAATGGTACACGCCCAACCAACCAATACTTATCGTTTAATAATTCAACAGGCCTTAGAATAAAGTTCAACTCACTATTTTTGAATATTATGTAAGAAAGTTTCTTACTTTAGCCAAAGAACTAGATCTGTAATAAGAGTTACTTAAAAGAAGCTTATTGAGTCATCTGTTCAGATTCACAGTAGTTATTACTGGAAGACGTGTTCATAAACCAGAAATAACAAAATCTGTTGAAAATATCTTCGTAAATGAACCATTTTTTATTGCTAATTCCACTTCTGATATTTCTTTTATTGGGTGCCTAATTTGTTACATCTAGAAAGATGCGTTGTTTAAAATGATAGGGTAGGTGACGAAAATCCTAAAGTTTTCTTTGGGGTAAGATAAATAATAAATATCTGTCTATATTTCATGTATTCGTTTAGTTATAAAAACTGCTTTTATTAAATAGAATTTTTAAAGGAGTACGTATTTTTTTCTTTCTGAAAAAATTTACCTTTATTATAAGAGAAGTTTTTTCAGACACGTAAAAAAAGATCTCGGGTGTATAACTCAGTTGGTTAGAGTGATGGACTTTTAATCCGAAGGTCTTGGGTTCAAGT
>NOR29
GCAAGGTTTTTAGCTGACCCGTACTAATCCCCAACATGAGTATCCTCTTAGTTATTTATAGCGTAGTCGTTTTAATGGTACACGCCCAACCAACCAATACTTATCGTTTAATAATTCAACAGGCCTTAGAATAAAGTTCAACTCACTATTTTTGAATATTATGTAAGAAAGTTTCTTACTTTAGCCAAAGAACTAGATCTGTAATAAGAGTTACTTAAAAGAAGCTTATTGAGTCATCTGTTCAGATTCACAGTAGTTATTACTGGAAGACGTGTTCATAAACCAGAAATAACAAAATCTGTTGAAAATATCTTCGTAAATGAACCATTTTTTATTGCTAATTCCACTTCTGATATTTCTTTTATTGGGTGCCTAATTTGTTACATCTAGAAAGATGCGTTGTTTAAAATGATAGGGTAGGTGACGAAAATCCTAAAGTTTTCTTTGGGGTAAGATAAATAATAAATATCTGTCTATATTTCATGTATTCGTTTAGTTATAAAAACTGCTTTTATTAAATAGAATTTTTAAAGGAGTACGTATTTTTTTCTTTCTGAAAAAATTTACCTTTATTATAAGAGAAGTTTTTTCAGACACGTAAAAAAAGATCTCGGGTGTATAACTCAGTTGGTTAGAGTGATGGACTTTTAATCCGAAGGTCTTGGGTTCAAGT
>NOR30
GCAAGGTTTTTAGCTGACCCGTACTAATCCCCAACATGAGTATCCTCTTAGTTATTTATAGCGTAGTCGTTTTAATGGTACACGCCCAACCAACCAATACTTATCGTTTAATAATTCAACAGGCCTTAGAATAAAGTTCAACTCACTATTTTTGAATATTATGTAAGAAAGTTTCTTACTTTAGCCAAAGAACTAGATCTGTAATAAGAGTTACTTAAAAGAAGCTTATTGAGTCATCTGTTCAGATTCACAGTAGTTATTACTGGAAGACGTGTTCATAAACCAGAAATAACAAAATCTGTTGAAAATATCTTCGTAAATGAACCATTTTTTATTGCTAATTCCACTTCTGATATTTCTTTTATTGGGTGCCTAATTTGTTACATCTAGAAAGATGCGTTGTTTAAAATGATAGGGTAGGTGACGAAAATCCTAAAGTTTTCTTTGGGGTAAGATAAATAATAAATATCTGTCTATATTTCATGTATTCGTTTAGTTATAAAAACTGCTTTTATTAAATAGAATTTTTAAAGGAGTACGTATTTTTTTCTTTCTGAAAAAATTTACCTTTATTATAAGAGAAGTTTTTTCAGACACGTAAAAAAAGATCTCGGGTGTATAACTCAGTTGGTTAGAGTGATGGACTTTTAATCCGAAGGTCTTGGGTTCAAGT
>NOR31
GCAAGGTTTTTAGCTGACCCGTACTAATCCCCAACATGAGTATCCTCTTAGTTATTTATAGCGTAGTCGTTTTAATGGTACACGCCCAACCAACCAATACTTATCGTTTAATAATTCAACAGGCCTTAGAATAAAGTTCAACTCACTATTTTTGAATATTATGTAAGAAAGTTTCTTACTTTAGCCAAAGAACTAGATCTGTAATAAGAGTTACTTAAAAGAAGCTTATTGAGTCATCTGTTCAGATTCACAGTAGTTATTACTGGAAGACGTGTTCATAAACCAGAAATAACAAAATCTGTTGAAAATATCTTCGTAAATGAACCATTTTTTATTGCTAATTCCACTTCTGATATTTCTTTTATTGGGTGCCTAATTTGTTACATCTAGAAAGATGCGTTGTTTAAAATGATAGGGTAGGTGACGAAAATCCTAAAGTTTTCTTTGGGGTAAGATAAATAATAAATATCTGTCTATATTTCATGTATTCGTTTAGTTATAAAAACTGCTTTTATTAAATAGAATTTTTAAAGGAGTACGTATTTTTTTCTTTCTGAAAAAATTTACCTTTATTATAAGAGAAGTTTTTTCAGACACGTAAAAAAAGATCTCGGGTGTATAACTCAGTTGGTTAGAGTGATGGACTTTTAATCCGAAGGTCTTGGGTTCAAGT
>NOR32
GCAAGGTTTTTAGCTGACCCGTACTAATCCCCAACATGAGTATCCTCTTAGTTATTTATAGCGTAGTCGTTTTAATGGTACACGCCCAACCAACCAATACTTATCGTTTAATAATTCAACAGGCCTTAGAATAAAGTTCAACTCACTATTTTTGAATATTATGTAAGAAAGTTTCTTACTTTAGCCAAAGAACTAGATCTGTAATAAGAGTTACTTAAAAGAAGCTTATTGAGTCATCTGTTCAGATTCACAGTAGTTATTACTGGAAGACGTGTTCATAAACCAGAAATAACAAAATCTGTTGAAAATATCTTCGTAAATGAACCATTTTTTATTGCTAATTCCACTTCTGATATTTCTTTTATTGGGTGCCTAATTTGTTACATCTAGAAAGATGCGTTGTTTAAAATGATAGGGTAGGTGACGAAAATCCTAAAGTTTTCTTTGGGGTAAGATAAATAATAAATATCTGTCTATATTTCATGTATTCGTTTAGTTATAAAAACTGCTTTTATTAAATAGAATTTTTAAAGGAGTACGTATTTTTTTCTTTCTGAAAAAATTTACCTTTATTATAAGAGAAGTTTTTTCAGACACGTAAAAAAAGATCTCGGGTGTATAACTCAGTTGGTTAGAGTGATGGACTTTTAATCCGAAGGTCTTGGGTTCAAGT
>NOR33
GCAAGGTTTTTAGCTGACCCGTACTAATCCCCAACATGAGTATCCTCTTAGTTATTTATAGCGTAGTCGTTTTAATGGTACACGCCCAACCAACCAATACTTATCGTTTAATAATTCAACAGGCCTTAGAATAAAGTTCAACTCACTATTTTTGAATATTATGTAAGAAAGTTTCTTACTTTAGCCAAAGAACTAGATCTGTAATAAGAGTTACTTAAAAGAAGCTTATTGAGTCATCTGTTCAGATTCACAGTAGTTATTACTGGAAGACGTGTTCATAAACCAGAAATAACAAAATCTGTTGAAAATATCTTCGTAAATGAACCATTTTTTATTGCTAATTCCACTTCTGATATTTCTTTTATTGGGTGCCTAATTTGTTACATCTAGAAAGATGCGTTGTTTAAAATGATAGGGTAGGTGACGAAAATCCTAAAGTTTTCTTTGGGGTAAGATAAATAATAAATATCTGTCTATATTTCATGTATTCGTTTAGTTATAAAAACTGCTTTTATTAAATAGAATTTTTAAAGGAGTACGTATTTTTTTCTTTCTGAAAAAATTTACCTTTATTATAAGAGAAGTTTTTTCAGACACGTAAAAAAAGATCTCGGGTGTATAACTCAGTTGGTTAGAGTGATGGACTTTTAATCCGAAGGTCTTGGGTTCAAGT
>NOR34
GCAAGGTTTTTAGCTGACCCGTACTAATCCCCAACATGAGTATCCTCTTAGTTATTTATAGCGTAGTCGTTTTAATGGTACACGCCCAACCAACCAATACTTATCGTTTAATAATTCAACAGGCCTTAGAATAAAGTTCAACTCACTATTTTTGAATATTATGTAAGAAAGTTTCTTACTTTAGCCAAAGAACTAGATCTGTAATAAGAGTTACTTAAAAGAAGCTTATTGAGTCATCTGTTCAGATTCACAGTAGTTATTACTGGAAGACGTGTTCATAAACCAGAAATAACAAAATCTGTTGAAAATATCTTCGTAAATGAACCATTTTTTATTGCTAATTCCACTTCTGATATTTCTTTTATTGGGTGCCTAATTTGTTACATCTAGAAAGATGCGTTGTTTAAAATGATAGGGTAGGTGACGAAAATCCTAAAGTTTTCTTTGGGGTAAGATAAATAATAAATATCTGTCTATATTTCATGTATTCGTTTAGTTATAAAAACTGCTTTTATTAAATAGAATTTTTAAAGGAGTACGTATTTTTTTCTTTCTGAAAAAATTTACCTTTATTATAAGAGAAGTTTTTTCAGACACGTAAAAAAAGATCTCGGGTGTATAACTCAGTTGGTTAGAGTGATGGACTTTTAATCCGAAGGTCTTGGGTTCAAGT
>NOR35
GCAAGGTTTTTAGCTGACCCGTACTAATCCCCAACATGAGTATCCTCTTAGTTATTTATAGCGTAGTCGTTTTAATGGCACACGCCCAACCAACCAATACTTATCGTTTAATAATTCAACAGGCCTTAGAATAAAGTTCAACTCACTATTTTTGAATATTATGTAAGAAAGTTTCTTACTTTAGCCAAAGAACTAGATCTGTAATAAGAGTTACTTAAAAGAAGCTTATTGAGTCATCTGTTCAGATTCACAGTAGTTATTACTGGAAGACGTGTTCATAAACCAGAAATAACAAAATCTGTTGAAAATATCTTCGTAAATGAACCATTTTTTATTGCTAATTCCACTTCTGATATTTCTTTTATTGGGTGCCTAATTTGTTACATCTAGAAAGATGCGTTGTTTAAAATGATAGGGTAGGTGACGAAAATCCTAAAGTTTTCTTTGGGGTAAGATAAATAATAAATATCTGTCTATATTTCATGTATTCGTTTAGTTATAAAAACTGCTTTTATTAAATAGAATTTTTAAAGGAGTACGTATTTTTTTCTTTCTGAAAAAATTTACCTTTATTATAAGAGAAGTTTTTTCAGACACGTAAAAAAAGATCTCGGGTGTATAACTCAGTTGGTTAGAGTGATGGACTTTTAATCCGAAGGTCTTGGGTTCAAGT
>NOR36
GCAAGGTTTTTAGCTGACCCGTACTAATCCCCAACATGAGTATCCTCTTAGTTATTTATAGCGTAGTCGTTTTAATGGTACACGCCCAACCAACCAATACTTATCGTTTAATAATTCAACAGGCCTTAGAATAAAGTTCAACTCACTATTTTTGAATATTATGTAAGAAAGTTTCTTACTTTAGCCAAAGAACTAGATCTGTAATAAGAGTTACTTAAAAGAAGCTTATTGAGTCATCTGTTCAGATTCACAGTAGTTATTACTGGAAGACGTGTTCATAAACCAGAAATAACAAAATCTGTTGAAAATATCTTCGTAAATGAACCATTTTTTATTGCTAATTTCACTTCTGATATTTCTTTTATTGGGTGCCTAATTTGTTACATCTAGAAAGATGCGTTGTTTAAAATGATAGGGTAGGTGACGAAAATCCTAAAGTTTTCTTTGGGGTAAGATAAATAATAAATATCTGTCTATATTTCATGTATTCGTTTAGTTATAAAAACTGCTTTTATTAAATAGAATTTTTAAAGGAGTACGTATTTTTTTCTTTCTGAAAAAATTTACCTTTATTATAAGAGAAGTTTTTTCAGACACGTAAAAAAAGATCTCGGGTGTATAACTCAGTTGGTTAGAGTGATGGACTTTTAATCCGAAGGTCTTGGGTTCAAGT
>NOR37
GCAAGGTTTTTAGCTGACCCGTACTAATCCCCAACATGAGTATCCTCTTAGTTATTTATAGCGTAGTCGTTTTAATGGTACACGCCCAACCAACCAATACTTATCGTTTAATAATTCAACAGGCCTTAGAATAAAGTTCAACTCACTATTTTTGAATATTATGTAAGAAAGTTTCTTACTTTAGCCAAAGAACTAGATCTGTAATAAGAGTTACTTAAAAGAAGCTTATTGAGTCATCTGTTCAGATTCACAGTAGTTATTACTGGAAGACGTGTTCATAAACCAGAAATAACAAAATCTGTTGAAAATATCTTCGTAAATGAACCATTTTTTATTGCTAATTCCACTTCTGATATTTCTTTTATTGGGTGCCTAATTTGTTACATCTAGAAAGATGCGTTGTTTAAAATGATAGGGTAGGTGACGAAAATCCTAAAGTTTTCTTTGGGGTAAGATAAATAATAAATATCTGTCTATATTTCATGTATTCGTTTAGTTATAAAAACTGCTTTTATTAAATAGAATTTTTAAAGGAGTACGTATTTTTTTCTTTCTGAAAAAATTTACCTTTATTATAAGAGAAGTTTTTTCAGACACGTAAAAAAAGATCTCGGGTGTATAACTCAGTTGGTTAGAGTGATGGACTTTTAATCCGAAGGTCTTGGGTTCAAGT
>NOR38
GCAAGGTTTTTAGCTGACCCGTACTAATCCCCAACATGAGTATCCTCTTAGTTATTTATAGCGTAGTCGTTTTAATGGTACACGCCCAACCAACCAATACTTATCGTTTAATAATTCAACAGGCCTTAGAATAAAGTTCAACTCACTATTTTTGAATATTATGTAAGAAAGTTTCTTACTTTAGCCAAAGAACTAGATCTGTAATAAGAGTTACTTAAAAGAAGCTTATTGAGTCATCTGTTCAGATTCACAGTAGTTATTACTGGAAGACGTGTTCATAAACCAGAAATAACAAAATCTGTTGAAAATATCTTCGTAAATGAACCATTTTTTATTGCTAATTCCACTTCTGATATTTCTTTTATTGGGTGCCTAATTTGTTACATCTAGAAAGATGCGTTGTTTAAAATGATAGGGTAGGTGACGAAAATCCTAAAGTTTTCTTTGGGGTAAGATAAATAATAAATATCTGTCTATATTTCATGTATTCGTTTAGTTATAAAAACTGCTTTTATTAAATAGAATTTTTAAAGGAGTACGTATTTTTTTCTTTCTGAAAAAATTTACCTTTATTATAAGAGAAGTTTTTTCAGACACGTAAAAAAAGATCTCGGGTGTATAACTCAGTTGGTTAGAGTGATGGACTTTTAATCCGAAGGTCTTGGGTTCAAGT
>NOR39
GCAAGGTTTTTAGCTGACCCGTACTAATCCCCAACATGAGTATCCTCTTAGTTATTTATAGCGTAGTCGTTTTAATGGTACACGCCCAACCAACCAATACTTATCGTTTAATAATTCAACAGGCCTTAGAATAAAGTTCAACTCACTATTTTTGAATATTATGTAAGAAAGTTTCTTACTTTAGCCAAAGAACTAGATCTGTAATAAGAGTTACTTAAAAGAAGCTTATTGAGTCATCTGTTCAGATTCACAGTAGTTATTACTGGAAGACGTGTTCATAAACCAGAAATAACAAAATCTGTTGAAAATATCTTCGTAAATGAACCATTTTTTATTGCTAATTCCACTTCTGATATTTCTTTTATTGGGTGCCTAATTTGTTACATCTAGAAAGATGCGTTGTTTAAAATGATAGGGTAGGTGACGAAAATCCTAAAGTTTTCTTTGGGGTAAGATAAATAATAAATATCTGTCTATATTTCATGTATTCGTTTAGTTATAAAAACTGCTTTTATTAAATAGAATTTTTAAAGGAGTACGTATTTTTTTCTTTCTGAAAAAATTTACCTTTATTATAAGAGAAGTTTTTTCAGACACGTAAAAAAAGATCTCGGGTGTATAACTCAGTTGGTTAGAGTGATGGACTTTTAATCCGAAGGTCTTGGGTTCAAGT
>NOR40
GCAAGGTTTTTAGCTGACCCGTACTAATCCCCAACATGAGTATCCTCTTAGTTATTTATAGCGTAGTCGTTTTAATGGCACACGCCCAACCAACCAATACTTATCGTTTAATAATTCAACAGGCCTTAGAATAAAGTTCAACTCACTATTTTTGAATATTATGTAAGAAAGTTTCTTACTTTAGCCAAAGAACTAGATCTGTAATAAGAGTTACTTAAAAGAAGCTTATTGAGTCATCTGTTCAGATTCACAGTAGTTATTACTGGAAGACGTGTTCATAAACCAGAAATAACAAAATCTGTTGAAAATATCTTCGTAAATGAACCATTTTTTATTGCTAATTCCACTTCTGATATTTCTTTTATTGGGTGCCTAATTTGTTACATCTAGAAAGATGCGTTGTTTAAAATGATAGGGTAGGTGACGAAAATCCTAAAGTTTTCTTTGGGGTAAGATAAATAATAAATATCTGTCTATATTTCATGTATTCGTTTAGTTATAAAAACTGCTTTTATTAAATAGAATTTTTAAAGGAGTACGTATTTTTTTCTTTCTGAAAAAATTTACCTTTATTATAAGAGAAGTTTTTTCAGACACGTAAAAAAAGATCTCGGGTGTATAACTCAGTTGGTTAGAGTGATGGACTTTTAATCCGAAGGTCTTGGGTTCAAGT
>NOR41
GCAAGGTTTTTAGCTGACCCGTACTAATCCCCAACATGAGTATCCTCTTAGTTATTTATAGCGTAGTCGTTTTAATGGTACACGCCCAACCAACCAATACTTATCGTTTAATAATTCAACAGGCCTTAGAATAAAGTTCAACTCACTATTTTTGAATATTATGTAAGAAAGTTTCTTACTTTAGCCAAAGAACTAGATCTGTAATAAGAGTTACTTAAAAGAAGCTTATTGAGTCATCTGTTCAGATTCACAGTAGTTATTACTGGAAGACGTGTTCATAAACCAGAAATAACAAAATCTGTTGAAAATATCTTCGTAAATGAACCATTTTTTATTGCTAATTCCACTTCTGATATTTCTTTTATTGGGTGCCTAATTTGTTACATCTAGAAAGATGCGTTGTTTAAAATGATAGGGTAGGTGACGAAAATCCTAAAGTTTTCTTTGGGGTAAGATAAATAATAAATATCTGTCTATATTTCATGTATTCGTTTAGTTATAAAAACTGCTTTTATTAAATAGAATTTTTAAAGGAGTACGTATTTTTTTCTTTCTGAAAAAATTTACCTTTATTATAAGAGAAGTTTTTTCAGACACGTAAAAAAAGATCTCGGGTGTATAACTCAGTTGGTTAGAGTGATGGACTTTTAATCCGAAGGTCTTGGGTTCAAGT
>NOR42
GCAAGGTTTTTAGCTGACCCGTACTAATCCCCAACATGAGTATCCTCTTAGTTATTTATAGCGTAGTCGTTTTAATGGTACACGCCCAACCAACCAATACTTATCGTTTAATAATTCAACAGGCCTTAGAATAAAGTTCAACTCACTATTTTTGAATATTATGTAAGAAAGTTTCTTACTTTAGCCAAAGAACTAGATCTGTAATAAGAGTTACTTAAAAGAAGCTTATTGAGTCATCTGTTCAGATTCACAGTAGTTATTACTGGAAGACGTGTTCATAAACCAGAAATAACAAAATCTGTTGAAAATATCTTCGTAAATGAACCATTTTTTATTGCTAATTCCACTTCTGATATTTCTTTTATTGGGTGCCTAATTTGTTACATCTAGAAAGATGCGTTGTTTAAAATGATAGGGTAGGTGACGAAAATCCTAAAGTTTTCTTTGGGGTAAGATAAATAATAAATATCTGTCTATATTTCATGTATTCGTTTAGTTATAAAAACTGCTTTTATTAAATAGAATTTTTAAAGGAGTACGTATTTTTTTCTTTCTGAAAAAATTTACCTTTATTATAAGAGAAGTTTTTTCAGACACGTAAAAAAAGATCTCGGGTGTATAACTCAGTTGGTTAGAGTGATGGACTTTTAATCCGAAGGTCTTGGGTTCAAGT
>NOR43
GCAAGGTTTTTAGCTGACCCGTACTAATCCCCAACATGAGTATCCTCTTAGTTATTTATAGCGTAGTCGTTTTAATGGCACACGCCCAACCAACCAATACTTATCGTTTAATAATTCAACAGGCCTTAGAATAAAGTTCAACTCACTATTTTTGAATATTATGTAAGAAAGTTTCTTACTTTAGCCAAAGAACTAGATCTGTAATAAGAGTTACTTAAAAGAAGCTTATTGAGTCATCTGTTCAGATTCACAGTAGTTATTACTGGAAGACGTGTTCATAAACCAGAAATAACAAAATCTGTTGAAAATATCTTCGTAAATGAACCATTTTTTATTGCTAATTCCACTTCTGATATTTCTTTTATTGGGTGCCTAATTTGTTACATCTAGAAAGATGCGTTGTTTAAAATGATAGGGTAGGTGACGAAAATCCTAAAGTTTTCTTTGGGGTAAGATAAATAATAAATATCTGTCTATATTTCATGTATTCGTTTAGTTATAAAAACTGCTTTTATTAAATAGAATTTTTAAAGGAGTACGTATTTTTTTCTTTCTGAAAAAATTTACCTTTATTATAAGAGAAGTTTTTTCAGACACGTAAAAAAAGATCTCGGGTGTATAACTCAGTTGGTTAGAGTGATGGACTTTTAATCCGAAGGTCTTGGGTTCAAGT
>NOR44
GCAAGGTTTTTAGCTGACCCGTACTAATCCCCAACATGAGTATCCTCTTAGTTATTTATAGCGTAGTCGTTTTAATGGTACACGCCCAACCAACCAATACTTATCGTTTAATAATTCAACAGGCCTTAGAATAAAGTTCAACTCACTATTTTTGAATATTATGTAAGAAAGTTTCTTACTTTAGCCAAAGAACTAGATCTGTAATAAGAGTTACTTAAAAGAAGCTTATTGAGTCATCTGTTCAGATTCACAGTAGTTATTACTGGAAGACGTGTTCATAAACCAGAAATAACAAAATCTGTTGAAAATATCTTCGTAAATGAACCATTTTTTATTGCTAATTCCACTTCTGATATTTCTTTTATTGGGTGCCTAATTTGTTACATCTAGAAAGATGCGTTGTTTAAAATGATAGGGTAGGTGACGAAAATCCTAAAGTTTTCTTTGGGGTAAGATAAATAATAAATATCTGTCTATATTTCATGTATTCGTTTAGTTATAAAAACTGCTTTTATTAAATAGAATTTTTAAAGGAGTACGTATTTTTTTCTTTCTGAAAAAATTTACCTTTATTATAAGAGAAGTTTTTTCAGACACGTAAAAAAAGATCTCGGGTGTATAACTCAGTTGGTTAGAGTGATGGACTTTTAATCCGAAGGTCTTGGGTTCAAGT
>NOR45
GCAAGGTTTTTAGCTGACCCGTACTAATCCCCAACATGAGTATCCTCTTAGTTATTTATAGCGTAGTCGTTTTAATGGTACACGCCCAACCAACCAATACTTATCGTTTAATAATTCAACAGGCCTTAGAATAAAGTTCAACTCACTATTTTTGAATATTATGTAAGAAAGTTTCTTACTTTAGCCAAAGAACTAGATCTGTAATAAGAGTTACTTAAAAGAAGCTTATTGAGTCATCTGTTCAGATTCACAGTAGTTATTACTGGAAGACGTGTTCATAAACCAGAAATAACAAAATCTGTTGAAAATATCTTCGTAAATGAACCATTTTTTATTGCTAATTCCACTTCTGATATTTCTTTTATTGGGTGCCTAATTTGTTACATCTAGAAAGATGCGTTGTTTAAAATGATAGGGTAGGTGACGAAAATCCTAAAGTTTTCTTTGGGGTAAGATAAATAATAAATATCTGTCTATATTTCATGTATTCGTTTAGTTATAAAAACTGCTTTTATTAAATAGAATTTTTAAAGGAGTACGTATTTTTTTCTTTCTGAAAAAATTTACCTTTATTATAAGAGAAGTTTTTTCAGACACGTAAAAAAAGATCTCGGGTGTATAACTCAGTTGGTTAGAGTGATGGACTTTTAATCCGAAGGTCTTGGGTTCAAGT
>NOR46
GCAAGGTTTTTAGCTGACCCGTACTAATCCCCAACATGAGTATCCTCTTAGTTATTTATAGCGTAGTCGTTTTAATGGTACACGCCCAACCAACCAATACTTATCGTTTAATAATTCAACAGGCCTTAGAATAAAGTTCAACTCACTATTTTTGAATATTATGTAAGAAAGTTTCTTACTTTAGCCAAAGAACTAGATCTGTAATAAGAGTTACTTAAAAGAAGCTTATTGAGTCATCTGTTCAGATTCACAGTAGTTATTACTGGAAGACGTGTTCATAAACCAGAAATAACAAAATCTGTTGAAAATATCTTCGTAAATGAACCATTTTTTATTGCTAATTCCACTTCTGATATTTCTTTTATTGGGTGCCTAATTTGTTACATCTAGAAAGATGCGTTGTTTAAAATGATAGGGTAGGTGACGAAAATCCTAAAGTTTTCTTTGGGGTAAGATAAATAATAAATATCTGTCTATATTTCATGTATTCGTTTAGTTATAAAAACTGCTTTTATTAAATAGAATTTTTAAAGGAGTACGTATTTTTTTCTTTCTGAAAAAATTTACCTTTATTATAAGAGAAGTTTTTTCAGACACGTAAAAAAAGATCTCGGGTGTATAACTCAGTTGGTTAGAGTGATGGACTTTTAATCCGAAGGTCTTGGGTTCAAGT
>NOR47
GCAAGGTTTTTAGCTGACCCGTACTAATCCCCAACATGAGTATCCTCTTAGTTATTTATAGCGTAGTCGTTTTAATGGTACACGCCCAACCAACCAATACTTATCGTTTAATAATTCAACAGGCCTTAGAATAAAGTTCAACTCACTATTTTTGAATATTATGTAAGAAAGTTTCTTACTTTAGCCAAAGAACTAGATCTGTAATAAGAGTTACTTAAAAGAAGCTTATTGAGTCATCTGTTCAGATTCACAGTAGTTATTACTGGAAGACGTGTTCATAAACCAGAAATAACAAAATCTGTTGAAAATATCTTCGTAAATGAACCATTTTTTATTGCTAATTCCACTTCTGATATTTCTTTTATTGGGTGCCTAATTTGTTACATCTAGAAAGATGCGTTGTTTAAAATGATAGGGTAGGTGACGAAAATCCTAAAGTTTTCTTTGGGGTAAGATAAATAATAAATATCTGTCTATATTTCATGTATTCGTTTAGTTATAAAAACTGCTTTTATTAAATAGAATTTTTAAAGGAGTACGTATTTTTTTCTTTCTGAAAAAATTTACCTTTATTATAAGAGAAGTTTTTTCAGACACGTAAAAAAAGATCTCGGGTGTATAACTCAGTTGGTTAGAGTGATGGACTTTTAATCCGAAGGTCTTGGGTTCAAGT
>ICE01
GCAAGGTTTTTAGCTGACCCGTACTAATCCCCAACATGAGTATCCTCTTAGTTATTTATAGCGTAGTCGTTTTAATGGTACACGCCCAACCAACCAATACTTATCGTTTAATAATTCAACAGGCCTTAGAATAAAGTTCAACTCACTATTTTTGAATATTATGTAAGAAAGTTTCTTACTTTAGCCAAAGAACTAGATCTGTAATAAGAGTTACTTAAAAGAAGCTTATTGAGTCATCTGTTCAGATTCACAGTAGTTATTACTGGAAGACGTGTTCATAAACCAGAAATAACAAAATCTGTTGAAAATATCTTCGTAAATGAACCATTTTTTATTGCTAATTCCACTTCTGATATTTCTTTTATTGGGTGCCTAATTTGTTACATCTAGAAAGATGCGTTGTTTAAAATGATAGGGTAGGTGACGAAAATCCTAAAGTTTTCTTTGGGGTAAGATAAATAATAAATATCTGTCTATATTTCATGTATTCGTTTAGTTATAAAAACTGCTTTTATTAAATAGAATTTTTAAAGGAGTACGTATTTTTTTCTTTCTGAAAAAATTTACCTTTATTATAAGAGAAGTTTTTTCAGACACGTAAAAAAAGATCTCGGGTGTATAACTCAGTTGGTTAGAGTGATGGACTTTTAATCCGAAGGTCTTGGGTTCAAGT
>ICE02
GCAAGGTTTTTAGCTGACCCGTACTAATCCCCAACATGAGTATCCTCTTAGTTATTTATAGCGTAGTCGTTTTAATGGTACACGCCCAACCAACCAATACTTATCGTTTAATAATTCAACAGGCCTTAGAATAAAGTTCAACTCACTATTTTTGAATATTATGTAAGAAAGTTTCTTACTTTAGCCAAAGAACTAGATCTGTAATAAGAGTTACTTAAAAGAAGCTTATTGAGTCATCTGTTCAGATTCACAGTAGTTATTACTGGAAGACGTGTTCATAAACCAGAAATAACAAAATCTGTTGAAAATATCTTCGTAAATGAACCATTTTTTATTGCTAATTCCACTTCTGATATTTCTTTTATTGGGTGCCTAATTTGTTACATCTAGAAAGATGCGTTGTTTAAAATGATAGGGTAGGTGACGAAAATCCTAAAGTTTTCTTTGGGGTAAGATAAATAATAAATATCTGTCTATATTTCATGTATTCGTTTAGTTATAAAAACTGCTTTTATTAAATAGAATTTTTAAAGGAGTACGTATTTTTTTCTTTCTGAAAAAATTTACCTTTATTATAAGAGAAGTTTTTTCAGACACGTAAAAAAAGATCTCGGGTGTATAACTCAGTTGGTTAGAGTGATGGACTTTTAATCCGAAGGTCTTGGGTTCAAGT
>ICE03
GCAAGGTTTTTAGCTGACCCGTACTAATCCCCAACATGAGTATCCTCTTAGTTATTTATAGCGTAGTCGTTTTAATGGTACACGCCCAACCAACCAATACTTATCGTTTAATAATTCAACAGGCCTTAGAATAAAGTTCAACTCACTATTTTTGAATATTATGTAAGAAAGTTTCTTACTTTAGCCAAAGAACTAGATCTGTAATAAGAGTTACTTAAAAGAAGCTTATTGAGTCATCTGTTCAGATTCACAGTAGTTATTACTGGAAGACGTGTTCATAAACCAGAAATAACAAAATCTGTTGAAAATATCTTCGTAAATGAACCATTTTTTATTGCTAATTCCACTTCTGATATTTCTTTTATTGGGTGCCTAATTTGTTACATCTAGAAAGATGCGTTGTTTAAAATGATAGGGTAGGTGACGAAAATCCTAAAGTTTTCTTTGGGGTAAGATAAATAATAAATATCTGTCTATATTTCATGTATTCGTTTAGTTATAAAAACTGCTTTTATTAAATAGAATTTTTAAAGGAGTACGTATTTTTTTCTTTCTGAAAAAATTTACCTTTATTATAAGAGAAGTTTTTTCAGACACGTAAAAAAAGATCTCGGGTGTATAACTCAGTTGGTTAGAGTGATGGACTTTTAATCCGAAGGTCTTGGGTTCAAGT
>ICE04
GCAAGGTTTTTAGCTGACCCGTACTAATCCCCAACATGAGTATCCTCTTAGTTATTTATAGCGTAGTCGTTTTAATGGTACACGCCCAACCAACCAATACTTATCGTTTAATAATTCAACAGGCCTTAGAATAAAGTTCAACTCACTATTTTTGAATATTATGTAAGAAAGTTTCTTACTTTAGCCAAAGAACTAGATCTGTAATAAGAGTTACTTAAAAGAAGCTTATTGAGTCATCTGTTCAGATTCACAGTAGTTATTACTGGAAGACGTGTTCATAAACCAGAAATAACAAAATCTGTTGAAAATATCTTCGTAAATGAACCATTTTTTATTGCTAATTCCACTTCTGATATTTCTTTTATTGGGTGCCTAATTTGTTACATCTAGAAAGATGCGTTGTTTAAAATGATAGGGTAGGTGACGAAAATCCTAAAGTTTTCTTTGGGGTAAGATAAATAATAAATATCTGTCTATATTTCATGTATTCGTTTAGTTATAAAAACTGCTTTTATTAAATAGAATTTTTAAAGGAGTACGTATTTTTTTCTTTCTGAAAAAATTTACCTTTATTATAAGAGAAGTTTTTTCAGACACGTAAAAAAAGATCTCGGGTGTATAACTCAGTTGGTTAGAGTGATGGACTTTTAATCCGAAGGTCTTGGGTTCAAGT
>ICE05
GCAAGGTTTTTAGCTGACCCGTACTAATCCCCAACATGAGTATCCTCTTAGTTATTTATAGCGTAGTCGTTTTAATGGTACACGCCCAACCAACCAATACTTATCGTTTAATAATTCAACAGGCCTTAGAATAAAGTTCAACTCACTATTTTTGAATATTATGTAAGAAAGTTTCTTACTTTAGCCAAAGAACTAGATCTGTAATAAGAGTTACTTAAAAGAAGCTTATTGAGTCATCTGTTCAGATTCACAGTAGTTATTACTGGAAGACGTGTTCATAAACCAGAAATAACAAAATCTGTTGAAAATATCTTCGTAAATGAACCATTTTTTATTGCTAATTCCACTTCTGATATTTCTTTTATTGGGTGCCTAATTTGTTACATCTAGAAAGATGCGTTGTTTAAAATGATAGGGTAGGTGACGAAAATCCTAAAGTTTTCTTTGGGGTAAGATAAATAATAAATATCTGTCTATATTTCATGTATTCGTTTAGTTATAAAAACTGCTTTTATTAAATAGAATTTTTAAAGGAGTACGTATTTTTTTCTTTCTGAAAAAATTTACCTTTATTATAAGAGAAGTTTTTTCAGACACGTAAAAAAAGATCTCGGGTGTATAACTCAGTTGGTTAGAGTGATGGACTTTTAATCCGAAGGTCTTGGGTTCAAGT
>ICE06
GCAAGGTTTTTAGCTGACCCGTACTAATCCCCAACATGAGTATCCTCTTAGTTATTTATAGCGTAGTCGTTTTAATGGTACACGCCCAACCAACCAATACTTATCGTTTAATAATTCAACAGGCCTTAGAATAAAGTTCAACTCACTATTTTTGAATATTATGTAAGAAAGTTTCTTACTTTAGCCAAAGAACTAGATCTGTAATAAGAGTTACTTAAAAGAAGCTTATTGAGTCATCTGTTCAGATTCACAGTAGTTATTACTGGAAGACGTGTTCATAAACCAGAAATAACAAAATCTGTTGAAAATATCTTCGTAAATGAACCATTTTTTATTGCTAATTCCACTTCTGATATTTCTTTTATTGGGTGCCTAATTTGTTACATCTAGAAAGATGCGTTGTTTAAAATGATAGGGTAGGTGACGAAAATCCTAAAGTTTTCTTTGGGGTAAGATAAATAATAAATATCTGTCTATATTTCATGTATTCGTTTAGTTATAAAAACTGCTTTTATTAAATAGAATTTTTAAAGGAGTACGTATTTTTTTCTTTCTGAAAAAATTTACCTTTATTATAAGAGAAGTTTTTTCAGACACGTAAAAAAAGATCTCGGGTGTATAACTCAGTTGGTTAGAGTGATGGACTTTTAATCCGAAGGTCTTGGGTTCAAGT
>ICE07
GCAAGGTTTTTAGCTGACCCGTACTAATCCCCAACATGAGTATCCTCTTAGTTATTTATAGCGTAGTCGTTTTAATGGTACACGCCCAACCAACCAATACTTATCGTTTAATAATTCAACAGGCCTTAGAATAAAGTTCAACTCACTATTTTTGAATATTATGTAAGAAAGTTTCTTACTTTAGCCAAAGAACTAGATCTGTAATAAGAGTTACTTAAAAGAAGCTTATTGAGTCATCTGTTCAGATTCACAGTAGTTATTACTGGAAGACGTGTTCATAAACCAGAAATAACAAAATCTGTTGAAAATATCTTCGTAAATGAACCATTTTTTATTGCTAATTCCACTTCTGATATTTCTTTTATTGGGTGCCTAATTTGTTACATCTAGAAAGATGCGTTGTTTAAAATGATAGGGTAGGTGACGAAAATCCTAAAGTTTTCTTTGGGGTAAGATAAATAATAAATATCTGTCTATATTTCATGTATTCGTTTAGTTATAAAAACTGCTTTTATTAAATAGAATTTTTAAAGGAGTACGTATTTTTTTCTTTCTGAAAAAATTTACCTTTATTATAAGAGAAGTTTTTTCAGACACGTAAAAAAAGATCTCGGGTGTATAACTCAGTTGGTTAGAGTGATGGACTTTTAATCCGAAGGTCTTGGGTTCAAGT
>ICE08
GCAAGGTTTTTAGCTGACCCGTACTAATCCCCAACATGAGTATCCTCTTAGTTATTTATAGCGTAGTCGTTTTAATGGTACACGCCCAACCAACCAATACTTATCGTTTAATAATTCAACAGGCCTTAGAATAAAGTTCAACTCACTATTTTTGAATATTATGTAAGAAAGTTTCTTACTTTAGCCAAAGAACTAGATCTGTAATAAGAGTTACTTAAAAGAAGCTTATTGAGTCATCTGTTCAGATTCACAGTAGTTATTACTGGAAGACGTGTTCATAAACCAGAAATAACAAAATCTGTTGAAAATATCTTCGTAAATGAACCATTTTTTATTGCTAATTCCACTTCTGATATTTCTTTTATTGGGTGCCTAATTTGTTACATCTAGAAAGATGCGTTGTTTAAAATGATAGGGTAGGTGACGAAAATCCTAAAGTTTTCTTTGGGGTAAGATAAATAATAAATATCTGTCTATATTTCATGTATTCGTTTAGTTATAAAAACTGCTTTTATTAAATAGAATTTTTAAAGGAGTACGTATTTTTTTCTTTCTGAAAAAATTTACCTTTATTATAAGAGAAGTTTTTTCAGACACGTAAAAAAAGATCTCGGGTGTATAACTCAGTTGGTTAGAGTGATGGACTTTTAATCCGAAGGTCTTGGGTTCAAGT
>ICE09
GCAAGGTTTTTAGCTGACCCGTACTAATCCCCAACATGAGTATCCTCTTAGTTATTTATAGCGTAGTCGTTTTAATGGTACACGCCCAACCAACCAATACTTATCGTTTAATAATTCAACAGGCCTTAGAATAAAGTTCAACTCACTATTTTTGAATATTATGTAAGAAAGTTTCTTACTTTAGCCAAAGAACTAGATCTGTAATAAGAGTTACTTAAAAGAAGCTTATTGAGTCATCTGTTCAGATTCACAGTAGTTATTACTGGAAGACGTGTTCATAAACCAGAAATAACAAAATCTGTTGAAAATATCTTCGTAAATGAACCATTTTTTATTGCTAATTCCACTTCTGATATTTCTTTTATTGGGTGCCTAATTTGTTACATCTAGAAAGATGCGTTGTTTAAAATGATAGGGTAGGTGACGAAAATCCTAAAGTTTTCTTTGGGGTAAGATAAATAATAAATATCTGTCTATATTTCATGTATTCGTTTAGTTATAAAAACTGCTTTTATTAAATAGAATTTTTAAAGGAGTACGTATTTTTTTCTTTCTGAAAAAATTTACCTTTATTATAAGAGAAGTTTTTTCAGACACGTAAAAAAAGATCTCGGGTGTATAACTCAGTTGGTTAGAGTGATGGACTTTTAATCCGAAGGTCTTGGGTTCAAGT
>ICE10
GCAAGGTTTTTAGCTGACCCGTACTAATCCCCAACATGAGTATCCTCTTAGTTATTTATAGCGTAGTCGTTTTAATGGTACACGCCCAACCAACCAATACTTATCGTTTAATAATTCAACAGGCCTTAGAATAAAGTTCAACTCACTATTTTTGAATATTATGTAAGAAAGTTTCTTACTTTAGCCAAAGAACTAGATCTGTAATAAGAGTTACTTAAAAGAAGCTTATTGAGTCATCTGTTCAGATTCACAGTAGTTATTACTGGAAGACGTGTTCATAAACCAGAAATAACAAAATCTGTTGAAAATATCTTCGTAAATGAACCATTTTTTATTGCTAATTCCACTTCTGATATTTCTTTTATTGGGTGCCTAATTTGTTACATCTAGAAAGATGCGTTGTTTAAAATGATAGGGTAGGTGACGAAAATCCTAAAGTTTTCTTTGGGGTAAGATAAATAATAAATATCTGTCTATATTTCATGTATTCGTTTAGTTATAAAAACTGCTTTTATTAAATAGAATTTTTAAAGGAGTACGTATTTTTTTCTTTCTGAAAAAATTTACCTTTATTATAAGAGAAGTTTTTTCAGACACGTAAAAAAAGATCTCGGGTGTATAACTCAGTTGGTTAGAGTGATGGACTTTTAATCCGAAGGTCTTGGGTTCAAGT
>ICE11
GCAAGGTTTTTAGCTGACCCGTACTAATCCCCAACATGAGTATCCTCTTAGTTATTTATAGCGTAGTCGTTTTAATGGTACACGCCCAACCAACCAATACTTATCGTTTAATAATTCAACAGGCCTTAGAATAAAGTTCAACTCACTATTTTTGAATATTATGTAAGAAAGTTTCTTACTTTAGCCAAAGAACTAGATCTGTAATAAGAGTTACTTAAAAGAAGCTTATTGAGTCATCTGTTCAGATTCACAGTAGTTATTACTGGAAGACGTGTTCATAAACCAGAAATAACAAAATCTGTTGAAAATATCTTCGTAAATGAACCATTTTTTATTGCTAATTCCACTTCTGATATTTCTTTTATTGGGTGCCTAATTTGTTACATCTAGAAAGATGCGTTGTTTAAAATGATAGGGTAGGTGACGAAAATCCTAAAGTTTTCTTTGGGGTAAGATAAATAATAAATATCTGTCTATATTTCATGTATTCGTTTAGTTATAAAAACTGCTTTTATTAAATAGAATTTTTAAAGGAGTACGTATTTTTTTCTTTCTGAAAAAATTTACCTTTATTATAAGAGAAGTTTTTTCAGACACGTAAAAAAAGATCTCGGGTGTATAACTCAGTTGGTTAGAGTGATGGACTTTTAATCCGAAGGTCTTGGGTTCAAGT
>ICE12
GCAAGGTTTTTAGCTGACCCGTACTAATCCCCAACATGAGTATCCTCTTAGTTATTTATAGCGTAGTCGTTTTAATGGTACACGCCCAACCAACCAATACTTATCGTTTAATAATTCAACAGGCCTTAGAATAAAGTTCAACTCACTATTTTTGAATATTATGTAAGAAAGTTTCTTACTTTAGCCAAAGAACTAGATCTGTAATAAGAGTTACTTAAAAGAAGCTTATTGAGTCATCTGTTCAGATTCACAGTAGTTATTACTGGAAGACGTGTTCATAAACCAGAAATAACAAAATCTGTTGAAAATATCTTCGTAAATGAACCATTTTTTATTGCTAATTCCACTTCTGATATTTCTTTTATTGGGTGCCTAATTTGTTACATCTAGAAAGATGCGTTGTTTAAAATGATAGGGTAGGTGACGAAAATCCTAAAGTTTTCTTTGGGGTAAGATAAATAATAAATATCTGTCTATATTTCATGTATTCGTTTAGTTATAAAAACTGCTTTTATTAAATAGAATTTTTAAAGGAGTACGTATTTTTTTCTTTCTGAAAAAATTTACCTTTATTATAAGAGAAGTTTTTTCAGACACGTAAAAAAAGATCTCGGGTGTATAACTCAGTTGGTTAGAGTGATGGACTTTTAATCCGAAGGTCTTGGGTTCAAGT
>ICE13
GCAAGGTTTTTAGCTGACCCGTACTAATCCCCAACATGAGTATCCTCTTAGTTATTTATAGCGTAGTCGTTTTAATGGTACACGCCCAACCAACCAATACTTATCGTTTAATAATTCAACAGGCCTTAGAATAAAGTTCAACTCACTATTTTTGAATATTATGTAAGAAAGTTTCTTACTTTAGCCAAAGAACTAGATCTGTAATAAGAGTTACTTAAAAGAAGCTTATTGAGTCATCTGTTCAGATTCACAGTAGTTATTACTGGAAGACGTGTTCATAAACCAGAAATAACAAAATCTGTTGAAAATATCTTCGTAAATGAACCATTTTTTATTGCTAATTCCACTTCTGATATTTCTTTTATTGGGTGCCTAATTTGTTACATCTAGAAAGATGCGTTGTTTAAAATGATAGGGTAGGTGACGAAAATCCTAAAGTTTTCTTTGGGGTAAGATAAATAATAAATATCTGTCTATATTTCATGTATTCGTTTAGTTATAAAAACTGCTTTTATTAAATAGAATTTTTAAAGGAGTACGTATTTTTTTCTTTCTGAAAAAATTTACCTTTATTATAAGAGAAGTTTTTTCAGACACGTAAAAAAAGATCTCGGGTGTATAACTCAGTTGGTTAGAGTGATGGACTTTTAATCCGAAGGTCTTGGGTTCAAGT
>ICE14
GCAAGGTTTTTAGCTGACCCGTACTAATCCCCAACATGAGTATCCTCTTAGTTATTTATAGCGTAGTCGTTTTAATGGTACACGCCCAACCAACCAATACTTATCGTTTAATAATTCAACAGGCCTTAGAATAAAGTTCAACTCACTATTTTTGAATATTATGTAAGAAAGTTTCTTACTTTAGCCAAAGAACTAGATCTGTAATAAGAGTTACTTAAAAGAAGCTTATTGAGTCATCTGTTCAGATTCACAGTAGTTATTACTGGAAGACGTGTTCATAAACCAGAAATAACAAAATCTGTTGAAAATATCTTCGTAAATGAACCATTTTTTATTGCTAATTCCACTTCTGATATTTCTTTTATTGGGTGCCTAATTTGTTACATCTAGAAAGATGCGTTGTTTAAAATGATAGGGTAGGTGACGAAAATCCTAAAGTTTTCTTTGGGGTAAGATAAATAATAAATATCTGTCTATATTTCATGTATTCGTTTAGTTATAAAAACTGCTTTTATTAAATAGAATTTTTAAAGGAGTACGTATTTTTTTCTTTCTGAAAAAATTTACCTTTATTATAAGAGAAGTTTTTTCAGACACGTAAAAAAAGATCTCGGGTGTATAACTCAGTTGGTTAGAGTGATGGACTTTTAATCCGAAGGTCTTGGGTTCAAGT
>ICE15
GCAAGGTTTTTAGCTGACCCGTACTAATCCCCAACATGAGTATCCTCTTAGTTATTTATAGCGTAGTCGTTTTAATGGTACACGCCCAACCAACCAATACTTATCGTTTAATAATTCAACAGGCCTTAGAATAAAGTTCAACTCACTATTTTTGAATATTATGTAAGAAAGTTTCTTACTTTAGCCAAAGAACTAGATCTGTAATAAGAGTTACTTAAAAGAAGCTTATTGAGTCATCTGTTCAGATTCACAGTAGTTATTACTGGAAGACGTGTTCATAAACCAGAAATAACAAAATCTGTTGAAAATATCTTCGTAAATGAACCATTTTTTATTGCTAATTCCACTTCTGATATTTCTTTTATTGGGTGCCTAATTTGTTACATCTAGAAAGATGCGTTGTTTAAAATGATAGGGTAGGTGACGAAAATCCTAAAGTTTTCTTTGGGGTAAGATAAATAATAAATATCTGTCTATATTTCATGTATTCGTTTAGTTATAAAAACTGCTTTTATTAAATAGAATTTTTAAAGGAGTACGTATTTTTTTCTTTCTGAAAAAATTTACCTTTATTATAAGAGAAGTTTTTTCAGACACGTAAAAAAAGATCTCGGGTGTATAACTCAGTTGGTTAGAGTGATGGACTTTTAATCCGAAGGTCTTGGGTTCAAGT
>ICE16
GCAAGGTTTTTAGCTGACCCGTACTAATCCCCAACATGAGTATCCTCTTAGTTATTTATAGCGTAGTCGTTTTAATGGTACACGCCCAACCAACCAATACTTATCGTTTAATAATTCAACAGGCCTTAGAATAAAGTTCAACTCACTATTTTTGAATATTATGTAAGAAAGTTTCTTACTTTAGCCAAAGAACTAGATCTGTAATAAGAGTTACTTAAAAGAAGCTTATTGAGTCATCTGTTCAGATTCACAGTAGTTATTACTGGAAGACGTGTTCATAAACCAGAAATAACAAAATCTGTTGAAAATATCTTCGTAAATGAACCATTTTTTATTGCTAATTCCACTTCTGATATTTCTTTTATTGGGTGCCTAATTTGTTACATCTAGAAAGATGCGTTGTTTAAAATGATAGGGTAGGTGACGAAAATCCTAAAGTTTTCTTTGGGGTAAGATAAATAATAAATATCTGTCTATATTTCATGTATTCGTTTAGTTATAAAAACTGCTTTTATTAAATAGAATTTTTAAAGGAGTACGTATTTTTTTCTTTCTGAAAAAATTTACCTTTATTATAAGAGAAGTTTTTTCAGACACGTAAAAAAAGATCTCGGGTGTATAACTCAGTTGGTTAGAGTGATGGACTTTTAATCCGAAGGTCTTGGGTTCAAGT
