# Supplementary material for: Meta-analysis of northeast Atlantic marine taxa shows contrasting phylogeographic patterns following post-LGM expansions
Source: PeerJ. 2018 Sep 28;6:e5684. doi: 10.7717/peerj.5684 (PMC6166638; doi:10.7717/peerj.5684)
Supplement: Supplemental Information 2 [file peerj-06-5684-s006.zip › pomatoschistus_microps.fasta]

>TRO1_Trondheim
TTACTAGGCATCTGCCTTATCGCTCAAATTTTGACCGGTCTCTTCCTAGCGATGCACTACACATCTGACATCGCCACTGCCTTTTCATCTGTCGCCCACATTTGTCGGGACGTCAACTTTGGCTGGCTTATCCGCAACATGCACGCCAATGGCGCTTCTTTCTTCTTTATCTGCCTTTACCTTCACGTCGGACGAGGCCTCTACTACGGCTCTTATTTGTACAAGGAGACCTGAAATATTGGGGTTGTTCTGCTTCTTCTAGTAATGATGACGGCCTTCGTTGGCTACG
>TRO2_Trondheim
TTACTAGGCATCTGCCTTATCGCTCAAATTTTGACCGGTCTCTTCCTAGCGATGCACTACACATCTGACATCGCCACTGCCTTTTCATCTGTCGCCCACATTTGTCGGGACGTCAACTTTGGCTGGCTTATCCGCAACATGCACGCCAATGGCGCTTCTTTCTTCTTTATCTGCCTTTACCTTCACGTCGGACGAGGCCTCTACTACGGCTCTTATTTGTACAAGGAGACCTGAAATATTGGGGTTGTTCTGCTTCTTCTAGTAATGATGACGGCCTTCGTTGGCTACG
>TRO3_Trondheim
TTACTAGGCATCTGCCTTATCGCTCAAATTTTGACCGGTCTCTTCCTAGCGATGCACTACACATCTGACATCGCCACTGCCTTTTCATCTGTCGCCCACATTTGTCGGGACGTCAACTTTGGCTGGCTTATCCGCAACATGCACGCCAATGGCGCTTCTTTCTTCTTTATCTGCCTTTACCTTCACGTCGGACGAGGCCTCTACTACGGCTCTTATTTGTACAAGGAGACCTGAAATATTGGGGTTGTTCTGCTTCTTCTAGTAATGATGACGGCCTTCGTTGGCTACG
>TRO4_Trondheim
TTACTAGGCATCTGCCTTATCGCTCAAATTTTGACCGGTCTCTTCCTAGCGATGCACTACACATCTGACATCGCCACTGCCTTTTCATCTGTCGCCCACATTTGTCGGGACGTCAACTTTGGCTGGCTTATCCGCAACATGCACGCCAATGGCGCTTCTTTCTTCTTTATCTGCCTTTACCTTCACGTCGGACGAGGCCTCTACTACGGCTCTTATTTGTACAAGGAGACCTGAAATATTGGGGTTGTTCTGCTTCTTCTAGTAATGATGACGGCCTTCGTTGGCTACG
>TRO5_Trondheim
TTACTAGGCATCTGCCTTATCGCTCAAATTTTGACCGGTCTCTTCCTAGCGATGCACTACACATCTGACATCGCCACTGCCTTTTCATCTGTCGCCCACATTTGTCGGGACGTCAACTTTGGCTGGCTTATCCGCAACATGCACGCCAATGGCGCTTCTTTCTTCTTTATCTGCCTTTACCTTCACGTCGGACGAGGCCTCTACTACGGCTCTTATTTGTACAAGGAGACCTGAAATATTGGGGTTGTTCTGCTTCTTCTAGTAATGATGACGGCCTTCGTTGGCTACG
>TRO6_Trondheim
TTACTAGGCATCTGCCTTATCGCTCAAATTTTGACCGGTCTCTTCCTAGCGATGCACTACACATCTGACATCGCCACTGCCTTTTCATCTGTCGCCCACATTTGTCGGGACGTCAACTTTGGCTGGCTTATCCGCAACATGCACGCCAATGGCGCTTCTTTCTTCTTTATCTGCCTTTACCTTCACGTCGGACGAGGCCTCTACTACGGCTCTTATTTGTACAAGGAGACCTGAAATATTGGGGTTGTTCTGCTTCTTCTAGTAATGATGACGGCCTTCGTTGGCTACG
>TRO7_Trondheim
TTACTAGGCATCTGCCTTATCGCTCAAATTTTGACCGGTCTCTTCCTAGCGATGCACTACACATCTGACATCGCCACTGCCTTTTCATCTGTCGCCCACATTTGTCGGGACGTCAACTTTGGCTGGCTTATCCGCAACATGCACGCCAATGGCGCTTCTTTCTTCTTTATCTGCCTTTACCTTCACGTCGGACGAGGCCTCTACTACGGCTCTTATTTGTACAAGGAGACCTGAAATATTGGGGTTGTTCTGCTTCTTCTAGTAATGATGACGGCCTTCGTTGGCTACG
>TRO8_Trondheim
TTACTAGGCATCTGCCTTATCGCTCAAATTTTGACCGGTCTCTTCCTAGCGATGCACTACACATCTGACATCGCCACTGCCTTTTCATCTGTCGCCCACATTTGTCGGGACGTCAACTTTGGCTGGCTTATCCGCAACATGCACGCCAATGGCGCTTCTTTCTTCTTTATCTGCCTTTACCTTCACGTCGGACGAGGCCTCTACTACGGCTCTTATTTGTACAAGGAGACCTGAAATATTGGGGTTGTTCTGCTTCTTCTAGTAATGATGACGGCCTTCGTTGGCTACG
>TRO9_Trondheim
TTACTAGGCATCTGCCTTATCGCTCAAATTTTGACCGGTCTCTTCCTAGCGATGCACTACACATCTGACATCGCCACTGCCTTTTCATCTGTCGCCCACATTTGTCGGGACGTCAACTTTGGCTGGCTTATCCGCAACATGCACGCCAATGGCGCTTCTTTCTTCTTTATCTGCCTTTACCTTCACGTCGGACGAGGCCTCTACTACGGCTCTTATTTGTACAAGGAGACCTGAAATATTGGGGTTGTTCTGCTTCTTCTAGTAATGATGACGGCCTTCGTTGGCTACG
>TRO10_Trondheim
TTACTAGGCATCTGCCTTATCGCTCAAATTTTGACCGGTCTCTTCCTAGCGATGCACTACACATCTGACATCGCCACTGCCTTTTCATCTGTCGCCCACATTTGTCGGGACGTCAACTTTGGCTGGCTTATCCGCAACATGCACGCCAATGGCGCTTCTTTCTTCTTTATCTGCCTTTACCTTCACGTCGGACGAGGCCTCTACTACGGCTCTTATTTGTACAAGGAGACCTGAAATATTGGGGTTGTTCTGCTTCTTCTAGTAATGATGACGGCCTTCGTTGGCTACG
>TRO11_Trondheim
TTACTAGGCATCTGCCTTATCGCTCAAATTTTGACCGGTCTCTTCCTAGCGATGCACTACACATCTGACATCGCCACTGCCTTTTCATCTGTCGCCCACATTTGTCGGGACGTCAACTTTGGCTGGCTTATCCGCAACATGCACGCCAATGGCGCTTCTTTCTTCTTTATCTGCCTTTACCTTCACGTCGGACGAGGCCTCTACTACGGCTCTTATTTGTACAAGGAGACCTGAAATATTGGGGTTGTTCTGCTTCTTCTAGTAATGATGACGGCCTTCGTTGGCTACG
>TRO12_Trondheim
TTACTAGGCATCTGCCTTATCGCTCAAATTTTGACCGGTCTCTTCCTAGCGATGCACTACACATCTGACATCGCCACTGCCTTTTCATCTGTCGCCCACATTTGTCGGGACGTCAACTTTGGCTGGCTTATCCGCAACATGCACGCCAATGGCGCTTCTTTCTTCTTTATCTGCCTTTACCTTCACGTCGGACGAGGCCTCTACTACGGCTCTTATTTGTACAAGGAGACCTGAAATATTGGGGTTGTTCTGCTTCTTCTAGTAATGATGACGGCCTTCGTTGGCTACG
>TRO13_Trondheim
TTACTAGGCATCTGCCTTATCGCTCAAATTTTGACCGGTCTCTTCCTAGCGATGCACTACACATCTGACATCGCCACTGCCTTTTCATCTGTCGCCCACATTTGTCGGGACGTCAACTTTGGCTGGCTTATCCGCAACATGCACGCCAATGGCGCTTCTTTCTTCTTTATCTGCCTTTACCTTCACGTCGGACGAGGCCTCTACTACGGCTCTTATTTGTACAAGGAGACCTGAAATATTGGGGTTGTTCTGCTTCTTCTAGTAATGATGACGGCCTTCGTTGGCTACG
>TRO14_Trondheim
TTACTAGGCATCTGCCTTATCGCTCAAATTTTGACCGGTCTCTTCCTAGCGATGCACTACACATCTGACATCGCCACTGCCTTTTCATCTGTCGCCCACATTTGTCGGGACGTCAACTTTGGCTGGCTTATCCGCAACATGCACGCCAATGGCGCTTCTTTCTTCTTTATCTGCCTTTACCTTCACGTCGGACGAGGCCTCTACTACGGCTCTTATTTGTACAAGGAGACCTGAAATATTGGGGTTGTTCTGCTTCTTCTAGTAATGATGACGGCCTTCGTTGGCTACG
>TRO15_Trondheim
TTACTAGGCATCTGCCTTATCGCTCAAATTTTGACCGGTCTCTTCCTAGCGATGCACTACACATCTGACATCGCCACTGCCTTTTCATCTGTCGCCCACATTTGTCGGGACGTCAACTTTGGCTGGCTTATCCGCAACATGCACGCCAATGGCGCTTCTTTCTTCTTTATCTGCCTTTACCTTCACGTCGGACGAGGCCTCTACTACGGCTCTTATTTGTACAAGGAGACCTGAAATATTGGGGTTGTTCTGCTTCTTCTAGTAATGATGACGGCCTTCGTTGGCTACG
>TRO16_Trondheim
TTACTAGGCATCTGCCTTATCGCTCAAATTTTGACCGGTCTCTTCCTAGCGATGCACTACACATCTGACATCGCCACTGCCTTTTCATCTGTCGCCCACATTTGTCGGGACGTCAACTTTGGCTGGCTTATCCGCAACATGCACGCCAATGGCGCTTCTTTCTTCTTTATCTGCCTTTACCTTCACGTCGGACGAGGCCTCTACTACGGCTCTTATTTGTACAAGGAGACCTGAAATATTGGGGTTGTTCTGCTTCTTCTAGTAATGATGACGGCCTTCGTTGGCTACG
>TRO17_Trondheim
TTACTAGGCATCTGCCTTATCGCTCAAATTTTGACCGGTCTCTTCCTAGCGATGCACTACACATCTGACATCGCCACTGCCTTTTCATCTGTCGCCCACATTTGTCGGGACGTCAACTTTGGCTGGCTTATCCGCAACATGCACGCCAATGGCGCTTCTTTCTTCTTTATCTGCCTTTACCTTCACGTCGGACGAGGCCTCTACTACGGCTCTTATTTGTACAAGGAGACCTGAAATATTGGGGTTGTTCTGCTTCTTCTAGTAATGATGACGGCCTTCGTTGGCTACG
>TRO18_Trondheim
TTACTAGGCATCTGCCTTATCGCTCAAATTTTGACCGGTCTCTTCCTAGCGATGCACTACACATCTGACATCGCCACTGCCTTTTCATCTGTCGCCCACATTTGTCGGGACGTCAACTTTGGCTGGCTTATCCGCAACATGCACGCCAATGGCGCTTCTTTCTTCTTTATCTGCCTTTACCTTCACGTCGGACGAGGCCTCTACTACGGCTCTTATTTGTACAAGGAGACCTGAAATATTGGGGTTGTTCTGCTTCTTCTAGTAATGATGACGGCCTTCGTTGGCTACG
>TRO19_Trondheim
TTACTAGGCATCTGCCTTATCGCTCAAATTTTGACCGGTCTCTTCCTAGCGATGCACTACACATCTGACATCGCCACTGCCTTTTCATCTGTCGCCCACATTTGTCGGGACGTCAACTTTGGCTGGCTTATCCGCAACATGCACGCCAATGGCGCTTCTTTCTTCTTTATCTGCCTTTACCTTCACGTCGGACGAGGCCTCTACTACGGCTCTTATTTGTACAAGGAGACCTGAAATATTGGGGTTGTTCTGCTTCTTCTAGTAATGATGACGGCCTTCGTTGGCTACG
>TRO20_Trondheim
TTACTAGGCATCTGCCTTATCGCTCAAATTTTGACCGGTCTCTTCCTAGCGATGCACTACACATCTGACATCGCCACTGCCTTTTCATCTGTCGCCCACATTTGTCGGGACGTCAACTTTGGCTGGCTTATCCGCAACATGCACGCCAATGGCGCTTCTTTCTTCTTTATCTGCCTTTACCTTCACGTCGGACGAGGCCTCTACTACGGCTCTTATTTGTACAAGGAGACCTGAAATATTGGGGTTGTTCTGCTTCTTCTAGTAATGATGACGGCCTTCGTTGGCTACG
>TRO21_Trondheim
TTACTAGGCATCTGCCTTATCGCTCAAATTTTGACCGGTCTCTTCCTAGCGATGCACTACACATCTGACATCGCCACTGCCTTTTCATCTGTCGCCCACATTTGTCGGGACGTCAACTTTGGCTGGCTTATCCGCAACATGCACGCCAATGGCGCTTCTTTCTTCTTTATCTGCCTTTACCTTCACGTCGGACGAGGCCTCTACTACGGCTCTTATTTGTACAAGGAGACCTGAAATATTGGGGTTGTTCTGCTTCTTCTAGTAATGATGACGGCCTTCGTTGGCTACG
>TRO22_Trondheim
TTACTAGGCATCTGCCTTATCGCTCAAATTTTGACCGGTCTCTTCCTAGCGATGCACTACACATCTGACATCGCCACTGCCTTTTCATCTGTCGCCCACATTTGTCGGGACGTCAACTTTGGCTGGCTTATCCGCAACATGCACGCCAATGGCGCTTCTTTCTTCTTTATCTGCCTTTACCTTCACGTCGGACGAGGCCTCTACTACGGCTCTTATTTGTACAAGGAGACCTGAAATATTGGGGTTGTTCTGCTTCTTCTAGTAATGATGACGGCCTTCGTTGGCTACG
>TRO23_Trondheim
TTACTAGGCATCTGCCTTATCGCTCAAATTTTGACCGGTCTCTTCCTAGCGATGCACTACACATCTGACATCGCCACTGCCTTTTCATCTGTCGCCCACATTTGTCGGGACGTCAACTTTGGCTGGCTTATCCGCAACATGCACGCCAATGGCGCTTCTTTCTTCTTTATCTGCCTTTACCTTCACGTCGGACGAGGCCTCTACTACGGCTCTTATTTGTACAAGGAGACCTGAAATATTGGGGTTGTTCTGCTTCTTCTAGTAATGATGACGGCCTTCGTTGGCTACG
>TRO24_Trondheim
TTACTAGGCATCTGCCTTATCGCTCAAATTTTGACCGGTCTCTTCCTAGCGATGCACTACACATCTGACATCGCCACTGCCTTTTCATCTGTCGCCCACATTTGTCGGGACGTCAACTTTGGCTGGCTTATCCGCAACATGCACGCCAATGGCGCTTCTTTCTTCTTTATCTGCCTTTACCTTCACGTCGGACGAGGCCTCTACTACGGCTCTTATTTGTACAAGGAGACCTGAAATATTGGGGTTGTTCTGCTTCTTCTAGTAATGATGACGGCCTTCGTTGGCTACG
>TRO25_Trondheim
TTACTAGGCATCTGCCTTATCGCTCAAATTTTGACCGGTCTCTTCCTAGCGATGCACTACACATCTGACATCGCCACTGCCTTTTCATCTGTCGCCCACATTTGTCGGGACGTCAACTTTGGCTGGCTTATCCGCAACATGCACGCCAATGGCGCTTCTTTCTTCTTTATCTGCCTTTACCTTCACGTCGGACGAGGCCTCTACTACGGCTCTTATTTGTACAAGGAGACCTGAAATATTGGGGTTGTTCTGCTTCTTCTAGTAATGATGACGGCCTTCGTTGGCTACG
>TRO26_Trondheim
TTACTAGGCATCTGCCTTATCGCTCAAATTTTGACCGGTCTCTTCCTAGCGATGCACTACACATCTGACATCGCCACTGCCTTTTCATCTGTCGCCCACATTTGTCGGGACGTCAACTTTGGCTGGCTTATCCGCAACATGCACGCCAATGGCGCTTCTTTCTTCTTTATCTGCCTTTACCTTCACGTCGGACGAGGCCTCTACTACGGCTCTTATTTGTACAAGGAGACCTGAAATATTGGGGTTGTTCTGCTTCTTCTAGTAATGATGACGGCCTTCGTTGGCTACG
>TRO27_Trondheim
TTACTAGGCATCTGCCTTATCGCTCAAATTTTGACCGGTCTCTTCCTAGCGATGCACTACACATCTGACATCGCCACTGCCTTTTCATCTGTCGCCCACATTTGTCGGGACGTCAACTTTGGCTGGCTTATCCGCAACATGCACGCCAATGGCGCTTCTTTCTTCTTTATCTGCCTTTACCTTCACGTCGGACGAGGCCTCTACTACGGCTCTTATTTGTACAAGGAGACCTGAAATATTGGGGTTGTTCTGCTTCTTCTAGTAATGATGACGGCCTTCGTTGGCTACG
>OBA1_Oban_SCOT
TTACTAGGCATCTGCCTTATCGCTCAAATTTTGACCGGCCTCTTCCTAGCGATGCACTACACATCTGACATCGCCACTGCCTTTTCATCTGTCGCCCACATTTGTCGGGACGTCAACTTTGGCTGGCTTATCCGCAACATGCACGCCAATGGCGCTTCTTTCTTCTTTATCTGCCTTTACCTTCACGTGGGACGAGGCCTGTACTACGGCTCTTATTTATACAAGGAGACCTGAAATATTGGGGTTGTTCTGCTTCTTCTAGTAATGATGACAGCCTTCGTTGGCTANN
>OBA2_Oban_SCOT
TTACTAGGCATCTGCCTTATCGCTCAAATTTTGACCGGCCTCTTCCTAGCGATGCACTACACATCTGACATCGCCACTGCCTTTTCATCTGTCGCCCACATTTGTCGGGACGTCAACTTTGGCTGGCTTATCCGCAACATGCACGCCAATGGCGCTTCTTTCTTCTTTATCTGCCTTTACCTTCACGTGGGACGAGGCCTGTACTACGGCTCTTATTTATACAAGGAGACCTGAAATATTGGGGTTGTTCTGCTTCTTCTAGTAATGATGACAGCCTTCGTTGGCTANN
>OBA3_Oban_SCOT
TTACTAGGCATCTGCCTTATCGCTCAAATTTTGACCGGCCTCTTCCTAGCGATGCACTACACATCTGACATCGCCACTGCCTTTTCATCTGTCGCCCACATTTGTCGGGACGTCAACTTTGGCTGGCTTATCCGCAACATGCACGCCAATGGCGCTTCTTTCTTCTTTATCTGCCTTTACCTTCACGTGGGACGAGGCCTGTACTACGGCTCTTATTTATACAAGGAGACCTGAAATATTGGGGTTGTTCTGCTTCTTCTAGTAATGATGACAGCCTTCGTTGGCTANN
>OBA4_Oban_SCOT
TTACTAGGCATCTGCCTTATCGCTCAAATTTTGACCGGCCTCTTCCTAGCGATGCACTACACATCTGACATCGCCACTGCCTTTTCATCTGTCGCCCACATTTGTCGGGACGTCAACTTTGGCTGGCTTATCCGCAACATGCACGCCAATGGCGCTTCTTTCTTCTTTATCTGCCTTTACCTTCACGTGGGACGAGGCCTGTACTACGGCTCTTATTTATACAAGGAGACCTGAAATATTGGGGTTGTTCTGCTTCTTCTAGTAATGATGACAGCCTTCGTTGGCTANN
>OBA5_Oban_SCOT
TTACTAGGCATCTGCCTTATCGCTCAAATTTTGACCGGCCTCTTCCTAGCGATGCACTACACATCTGACATCGCCACTGCCTTTTCATCTGTCGCCCACATTTGTCGGGACGTCAACTTTGGCTGGCTTATCCGCAACATGCACGCCAATGGCGCTTCTTTCTTCTTTATCTGCCTTTACCTTCACGTGGGACGAGGCCTGTACTACGGCTCTTATTTATACAAGGAGACCTGAAATATTGGGGTTGTTCTGCTTCTTCTAGTAATGATGACAGCCTTCGTTGGCTANN
>OBA6_Oban_SCOT
TTACTAGGCATCTGCCTTATCGCTCAAATTTTGACCGGCCTCTTCCTAGCGATGCACTACACATCTGACATCGCCACTGCCTTTTCATCTGTCGCCCACATTTGTCGGGACGTCAACTTTGGCTGGCTTATCCGCAACATGCACGCCAATGGCGCTTCTTTCTTCTTTATCTGCCTTTACCTTCACGTGGGACGAGGCCTGTACTACGGCTCTTATTTATACAAGGAGACCTGAAATATTGGGGTTGTTCTGCTTCTTCTAGTAATGATGACAGCCTTCGTTGGCTANN
>OBA7_Oban_SCOT
TTACTAGGCATCTGCCTTATCGCTCAAATTTTGACCGGCCTCTTCCTAGCGATGCACTACACATCTGACATCGCCACTGCCTTTTCATCTGTCGCCCACATTTGTCGGGACGTCAACTTTGGCTGGCTTATCCGCAACATGCACGCCAATGGCGCTTCTTTCTTCTTTATCTGCCTTTACCTTCACGTGGGACGAGGCCTGTACTACGGCTCTTATTTATACAAGGAGACCTGAAATATTGGGGTTGTTCTGCTTCTTCTAGTAATGATGACAGCCTTCGTTGGCTANN
>OBA8_Oban_SCOT
TTACTAGGCATCTGCCTTATCGCTCAAATTTTGACCGGCCTCTTCCTAGCGATGCACTACACATCTGACATCGCCACTGCCTTTTCATCTGTCGCCCACATTTGTCGGGACGTCAACTTTGGCTGGCTTATCCGCAACATGCACGCCAATGGCGCTTCTTTCTTCTTTATCTGCCTTTACCTTCACGTGGGACGAGGCCTGTACTACGGCTCTTATTTATACAAGGAGACCTGAAATATTGGGGTTGTTCTGCTTCTTCTAGTAATGATGACAGCCTTCGTTGGCTANN
>OBA9_Oban_SCOT
TTACTAGGCATCTGCCTTATCGCTCAAATTTTGACCGGCCTCTTCCTAGCGATGCACTACACATCTGACATCGCCACTGCCTTTTCATCTGTCGCCCACATTTGTCGGGACGTCAACTTTGGCTGGCTTATCCGCAACATGCACGCCAATGGCGCTTCTTTCTTCTTTATCTGCCTTTACCTTCACGTGGGACGAGGCCTGTACTACGGCTCTTATTTATACAAGGAGACCTGAAATATTGGGGTTGTTCTGCTTCTTCTAGTAATGATGACAGCCTTCGTTGGCTANN
>OBA10_Oban_SCOT
TTACTAGGCATCTGCCTTATCGCTCAAATTTTGACCGGCCTCTTCCTAGCGATGCACTACACATCTGACATCGCCACTGCCTTTTCATCTGTCGCCCACATTTGTCGGGACGTCAACTTTGGCTGGCTTATCCGCAACATGCACGCCAATGGCGCTTCTTTCTTCTTTATCTGCCTTTACCTTCACGTGGGACGAGGCCTGTACTACGGCTCTTATTTATACAAGGAGACCTGAAATATTGGGGTTGTTCTGCTTCTTCTAGTAATGATGACAGCCTTCGTTGGCTANN
>OBA11_Oban_SCOT
TTACTAGGCATCTGCCTTATCGCTCAAATTTTGACCGGCCTCTTCCTAGCGATGCACTACACATCTGACATCGCCACTGCCTTTTCATCTGTCGCCCACATTTGTCGGGACGTCAACTTTGGCTGGCTTATCCGCAACATGCACGCCAATGGCGCTTCTTTCTTCTTTATCTGCCTTTACCTTCACGTGGGACGAGGCCTGTACTACGGCTCTTATTTATACAAGGAGACCTGAAATATTGGGGTTGTTCTGCTTCTTCTAGTAATGATGACAGCCTTCGTTGGCTANN
>OBA12_Oban_SCOT
TTACTAGGCATCTGCCTTATCGCTCAAATTTTGACCGGCCTCTTCCTAGCGATGCACTACACATCTGACATCGCCACTGCCTTTTCATCTGTCGCCCACATTTGTCGGGACGTCAACTTTGGCTGGCTTATCCGCAACATGCACGCCAATGGCGCTTCTTTCTTCTTTATCTGCCTTTACCTTCACGTGGGACGAGGCCTGTACTACGGCTCTTATTTATACAAGGAGACCTGAAATATTGGGGTTGTTCTGCTTCTTCTAGTAATGATGACAGCCTTCGTTGGCTANN
>OBA13_Oban_SCOT
TTACTAGGCATCTGCCTTATCGCTCAAATTTTGACCGGCCTCTTCCTAGCGATGCACTACACATCTGACATCGCCACTGCCTTTTCATCTGTCGCCCACATTTGTCGGGACGTCAACTTTGGCTGGCTTATCCGCAACATGCACGCCAATGGCGCTTCTTTCTTCTTTATCTGCCTTTACCTTCACGTGGGACGAGGCCTGTACTACGGCTCTTATTTATACAAGGAGACCTGAAATATTGGGGTTGTTCTGCTTCTTCTAGTAATGATGACAGCCTTCGTTGGCTANN
>OBA14_Oban_SCOT
TTACTAGGCATCTGCCTTATCGCTCAAATTTTGACCGGCCTCTTCCTGGCGATGCACTACACATCTGACATCGCCACTGCCTTTTCATCTGTCGCCCACATTTGTCGGGACGTCAACTTTGGCTGGCTTATCCGCAACATGCACGCCAATGGCGCTTCTTTCTTCTTTATCTGCCTTTACCTTCACGTCGGACGAGGCCTGTACTACGGCTCTTATTTATACAAGGAGACCTGAAATATTGGGGTTGTTCTGCTTCTTCTAGTAATGATGACAGCCTTCGTTGGCTACG
>GAL1_Galway
TTACTAGGCATCTGCCTTATCGCTCAAATTTTGACCGGCCTCTTCCTAGCGATGCACTACACATCTGACATCGCCACTGCCTTTTCATCTGTCGCCCACATTTGTCGGGACGTCAACTTTGGCTGGCTTATCCGCAACATGCACGCCAATGGCGCTTCTTTCTTCTTTATCTGCCTTTACCTTCACGTGGGACGAGGCCTGTACTACGGCTCTTATTTATACAAGGAGACCTGAAATATTGGGGTTGTTCTGCTTCTTCTAGTAATGATGACAGCCTTCGTTGGCTANN
>GAL2_Galway
TTACTAGGCATCTGCCTTATCGCTCAAATTTTGACCGGCCTCTTCCTAGCGATGCACTACACATCTGACATCGCCACTGCCTTTTCATCTGTCGCCCACATTTGTCGGGACGTCAACTTTGGCTGGCTTATCCGCAACATGCACGCCAATGGCGCTTCTTTCTTCTTTATCTGCCTTTACCTTCACGTGGGACGAGGCCTGTACTACGGCTCTTATTTATACAAGGAGACCTGAAATATTGGGGTTGTTCTGCTTCTTCTAGTAATGATGACAGCCTTCGTTGGCTANN
>GAL3_Galway
TTACTAGGCATCTGCCTTATCGCTCAAATTTTGACCGGCCTCTTCCTAGCGATGCACTACACATCTGACATCGCCACTGCCTTTTCATCTGTCGCCCACATTTGTCGGGACGTCAACTTTGGCTGGCTTATCCGCAACATGCACGCCAATGGCGCTTCTTTCTTCTTTATCTGCCTTTACCTTCACGTGGGACGAGGCCTGTACTACGGCTCTTATTTATACAAGGAGACCTGAAATATTGGGGTTGTTCTGCTTCTTCTAGTAATGATGACAGCCTTCGTTGGCTANN
>GAL4_Galway
TTACTAGGCATCTGCCTTATCGCTCAAATTTTGACCGGCCTCTTCCTAGCGATGCACTACACATCTGACATCGCCACTGCCTTTTCATCTGTCGCCCACATTTGTCGGGACGTCAACTTTGGCTGGCTTATCCGCAACATGCACGCCAATGGCGCTTCTTTCTTCTTTATCTGCCTTTACCTTCACGTGGGACGAGGCCTGTACTACGGCTCTTATTTATACAAGGAGACCTGAAATATTGGGGTTGTTCTGCTTCTTCTAGTAATGATGACAGCCTTCGTTGGCTANN
>GAL5_Galway
TTACTAGGCATCTGCCTTATCGCTCAAATTTTGACCGGCCTCTTCCTAGCGATGCACTACACATCTGACATCGCCACTGCCTTTTCATCTGTCGCCCACATTTGTCGGGACGTCAACTTTGGCTGGCTTATCCGCAACATGCACGCCAATGGCGCTTCTTTCTTCTTTATCTGCCTTTACCTTCACGTGGGACGAGGCCTGTACTACGGCTCTTATTTATACAAGGAGACCTGAAATATTGGGGTTGTTCTGCTTCTTCTAGTAATGATGACAGCCTTCGTTGGCTANN
>GAL6_Galway
TTACTAGGCATCTGCCTTATCGCTCAAATTTTGACCGGCCTCTTCCTAGCGATGCACTACACATCTGACATCGCCACTGCCTTTTCATCTGTCGCCCACATTTGTCGGGACGTCAACTTTGGCTGGCTTATCCGCAACATGCACGCCAATGGCGCTTCTTTCTTCTTTATCTGCCTTTACCTTCACGTGGGACGAGGCCTGTACTACGGCTCTTATTTATACAAGGAGACCTGAAATATTGGGGTTGTTCTGCTTCTTCTAGTAATGATGACAGCCTTCGTTGGCTANN
>GAL7_Galway
TTACTAGGCATCTGCCTTATCGCTCAAATTTTGACCGGCCTCTTCCTAGCGATGCACTACACATCTGACATCGCCACTGCCTTTTCATCTGTCGCCCACATTTGTCGGGACGTCAACTTTGGCTGGCTTATCCGCAACATGCACGCCAATGGCGCTTCTTTCTTCTTTATCTGCCTTTACCTTCACGTGGGACGAGGCCTGTACTACGGCTCTTATTTATACAAGGAGACCTGAAATATTGGGGTTGTTCTGCTTCTTCTAGTAATGATGACAGCCTTCGTTGGCTANN
>GAL8_Galway
TTACTAGGCATCTGCCTTATCGCTCAAATTTTGACCGGCCTCTTCCTAGCGATGCACTACACATCTGACATCGCCACTGCCTTTTCATCTGTCGCCCACATTTGTCGGGACGTCAACTTTGGCTGGCTTATCCGCAACATGCACGCCAATGGCGCTTCTTTCTTCTTTATCTGCCTTTACCTTCACGTGGGACGAGGCCTGTACTACGGCTCTTATTTATACAAGGAGACCTGAAATATTGGGGTTGTTCTGCTTCTTCTAGTAATGATGACAGCCTTCGTTGGCTANN
>GAL9_Galway
TTACTAGGCATCTGCCTTATCGCTCAAATTTTGACCGGCCTCTTCCTAGCGATGCACTACACATCTGACATCGCCACTGCCTTTTCATCTGTCGCCCACATTTGTCGGGACGTCAACTTTGGCTGGCTTATCCGCAACATGCACGCCAATGGCGCTTCTTTCTTCTTTATCTGCCTTTACCTTCACGTGGGACGAGGCCTGTACTACGGCTCTTATTTATACAAGGAGACCTGAAATATTGGGGTTGTTCTGCTTCTTCTAGTAATGATGACAGCCTTCGTTGGCTANN
>GAL10_Galway
TTACTAGGCATCTGCCTTATCGCTCAAATTTTGACCGGCCTCTTCCTAGCGATGCACTACACATCTGACATCGCCACTGCCTTTTCATCTGTCGCCCACATTTGTCGGGACGTCAACTTTGGCTGGCTTATCCGCAACATGCACGCCAATGGCGCTTCTTTCTTCTTTATCTGCCTTTACCTTCACGTGGGACGAGGCCTGTACTACGGCTCTTATTTATACAAGGAGACCTGAAATATTGGGGTTGTTCTGCTTCTTCTAGTAATGATGACAGCCTTCGTTGGCTANN
>GAL11_Galway
TTACTAGGCATCTGCCTTATCGCTCAAATTTTGACCGGCCTCTTCCTAGCGATGCACTACACATCTGACATCGCCACTGCCTTTTCATCTGTCGCCCACATTTGTCGGGACGTCAACTTTGGCTGGCTTATCCGCAACATGCACGCCAATGGCGCTTCTTTCTTCTTTATCTGCCTTTACCTTCACGTGGGACGAGGCCTGTACTACGGCTCTTATTTATACAAGGAGACCTGAAATATTGGGGTTGTTCTGCTTCTTCTAGTAATGATGACAGCCTTCGTTGGCTANN
>GAL12_Galway
TTACTAGGCATCTGCCTTATCGCTCAAATTTTGACCGGCCTCTTCCTAGCGATGCACTACACATCTGACATCGCCACTGCCTTTTCATCTGTCGCCCACATTTGTCGGGACGTCAACTTTGGCTGGCTTATCCGCAACATGCACGCCAATGGCGCTTCTTTCTTCTTTATCTGCCTTTACCTTCACGTGGGACGAGGCCTGTACTACGGCTCTTATTTATACAAGGAGACCTGAAATATTGGGGTTGTTCTGCTTCTTCTAGTAATGATGACAGCCTTCGTTGGCTANN
>GAL13_Galway
TTACTAGGCATCTGCCTTATCGCTCAAATTTTGACCGGCCTCTTCCTAGCGATGCACTACACATCTGACATCGCCACTGCCTTTTCATCTGTCGCCCACATTTGTCGGGACGTCAACTTTGGCTGGCTTATCCGCAACATGCACGCCAATGGCGCTTCTTTCTTCTTTATCTGCCTTTACCTTCACGTGGGACGAGGCCTGTACTACGGCTCTTATTTATACAAGGAGACCTGAAATATTGGGGTTGTTCTGCTTCTTCTAGTAATGATGACAGCCTTCGTTGGCTANN
>GAL14_Galway
TTACTAGGCATCTGCCTTATCGCTCAAATTTTGACCGGCCTCTTCCTAGCGATGCACTACACATCTGACATCGCCACTGCCTTTTCATCTGTCGCCCACATTTGTCGGGACGTCAACTTTGGCTGGCTTATCCGCAACATGCACGCCAATGGCGCTTCTTTCTTCTTTATCTGCCTTTACCTTCACGTGGGACGAGGCCTGTACTACGGCTCTTATTTATACAAGGAGACCTGAAATATTGGGGTTGTTCTGCTTCTTCTAGTAATGATGACAGCCTTCGTTGGCTANN
>GAL15_Galway
TTACTAGGCATCTGCCTTATCGCTCAAATTTTGACCGGCCTCTTCCTAGCGATGCACTACACATCTGACATCGCCACTGCCTTTTCATCTGTCGCCCACATTTGTCGGGACGTCAACTTTGGCTGGCTTATCCGCAACATGCACGCCAATGGCGCTTCTTTCTTCTTTATCTGCCTTTACCTTCACGTGGGACGAGGCCTGTACTACGGCTCTTATTTATACAAGGAGACCTGAAATATTGGGGTTGTTCTGCTTCTTCTAGTAATGATGACAGCCTTCGTTGGCTANN
>GAL16_Galway
TTACTAGGCATCTGCCTTATCGCTCAAATTTTGACCGGCCTCTTCCTAGCGATGCACTACACATCTGACATCGCCACTGCCTTTTCATCTGTCGCCCACATTTGTCGGGACGTCAACTTTGGCTGGCTTATCCGCAACATGCACGCCAATGGCGCTTCTTTCTTCTTTATCTGCCTTTACCTTCACGTGGGACGAGGCCTGTACTACGGCTCTTATTTATACAAGGAGACCTGAAATATTGGGGTTGTTCTGCTTCTTCTAGTAATGATGACAGCCTTCGTTGGCTANN
>GAL17_Galway
TTACTAGGCATCTGCCTTATCGCTCAAATTTTGACCGGCCTCTTCCTAGCGATGCACTACACATCTGACATCGCCACTGCCTTTTCATCTGTCGCCCACATTTGTCGGGACGTCAACTTTGGCTGGCTTATCCGCAACATGCACGCCAATGGCGCTTCTTTCTTCTTTATCTGCCTTTACCTTCACGTGGGACGAGGCCTGTACTACGGCTCTTATTTATACAAGGAGACCTGAAATATTGGGGTTGTTCTGCTTCTTCTAGTAATGATGACAGCCTTCGTTGGCTANN
>GAL18_Galway
TTACTAGGCATCTGCCTTATCGCTCAAATTTTGACCGGCCTCTTCCTAGCGATGCACTACACATCTGACATCGCCACTGCCTTTTCATCTGTCGCCCACATTTGTCGGGACGTCAACTTTGGCTGGCTTATCCGCAACATGCACGCCAATGGCGCTTCTTTCTTCTTTATCTGCCTTTACCTTCACGTGGGACGAGGCCTGTACTACGGCTCTTATTTATACAAGGAGACCTGAAATATTGGGGTTGTTCTGCTTCTTCTAGTAATGATGACAGCCTTCGTTGGCTANN
>GAL19_Galway
TTACTAGGCATCTGCCTTATCGCTCAAATTTTGACCGGCCTCTTCCTAGCGATGCACTACACATCTGACATCGCCACTGCCTTTTCATCTGTCGCCCACATTTGTCGGGACGTCAACTTTGGCTGGCTTATCCGCAACATGCACGCCAATGGCGCTTCTTTCTTCTTTATCTGCCTTTACCTTCACGTGGGACGAGGCCTGTACTACGGCTCTTATTTATACAAGGAGACCTGAAATATTGGGGTTGTTCTGCTTCTTCTAGTAATGATGACAGCCTTCGTTGGCTANN
>GAL20_Galway
TTACTAGGCATCTGCCTTATCGCTCAAATTTTGACCGGCCTCTTCCTAGCGATGCACTACACATCTGACATCGCCACTGCCTTCTCATCTGTCGCCCACATTTGTCGGGACGTCAACTTTGGCTGGCTTATCCGCAACATGCACGCCAATGGCGCTTCTTTCTTCTTTATCTGCCTTTACCTTCACGTCGGACGAGGCCTCTACTACGGCTCTTATTTGTACAAGGAGACCTGAAATATTGGGGTTGTTCTGCTTCTTCTAGTAATGATGACGGCCTTCGTTGGCTACG
>GAL21_Galway
TTACTAGGCATCTGCCTTATCGCTCAAATTTTGACCGGCCTCTTCCTAGCGATGCACTACACATCTGACATCGCCACTGCCTTTTCATCTGTCGCCCACATTTGTCGGGACGTCAACTTTGGCTGGCTTATCCGCAACATGCACGCCAATGGCGCTTCTTTCTTCTTTATCTGCCTTTACCTTCACGTCGGACGGGGCCTCTACTACGGCTCTTATTTGTACAAGGAGACCTGAAATATTGGGGTTGTTCTGCTTCTTCTAGTAATGATGACGGCCTTCGTTGGCTACG
>GAL22_Galway
TTACTAGGCATCTGCCTTATCGCTCAAATTTTGACCGGCCTCTTCCTAGCGATGCACTACACATCTGACATCGCCACTGCCTTTTCATCTGTCGCCCACATTTGTCGGGACGTCAACTTTGGCTGGCTTATCCGCAACATGCACGCCAATGGCGCTTCTTTCTTCTTTATCTGCCTTTACCTTCACGTCGGACGGGGCCTCTACTACGGCTCTTATTTGTACAAGGAGACCTGAAATATTGGGGTTGTTCTGCTTCTTCTAGTAATGATGACGGCCTTCGTTGGCTACG
>GAL23_Galway
TTACTAGGCATCTGCCTTATCGCTCAAATTTTGACCGGCCTCTTCCTAGCGATGCACTACACATCTGACATCGCCACTGCCTTTTCATCTGTCGCCCACATTTGTCGGGACGTCAACTTTGGCTGGCTTATCCGCAACATGCACGCCAATGGCGCTTCTTTCTTCTTTATCTGCCTTTACCTTCACGTCGGACGGGGCCTCTACTACGGCTCTTATTTGTACAAGGAGACCTGAAATATTGGGGTTGTTCTGCTTCTTCTAGTAATGATGACGGCCTTCGTTGGCTACG
>GAL24_Galway
TTACTAGGCATCTGCCTTATCGCTCAAATTTTGACCGGCCTCTTCCTAGCGATGCACTACACATCTGACATCGCCACTGCCTTTTCATCTGTCGCCCACATTTGTCGGGACGTCAACTTTGGCTGGCTTATCCGCAACATGCACGCCAATGGCGCTTCTTTCTTCTTTATCTGCCTTTACCTTCACGTCGGACGGGGCCTCTACTACGGCTCTTATTTGTACAAGGAGACCTGAAATATTGGGGTTGTTCTGCTTCTTCTAGTAATGATGACGGCCTTCGTTGGCTACG
>GAL25_Galway
TTACTAGGCATCTGCCTTATCGCTCAAATTTTGACCGGCCTCTTCCTAGCGATGCACTACACATCTGACATCGCCACTGCCTTTTCATCTGTCGCCCACATTTGTCGGGACGTCAACTTTGGCTGGCTTATCCGCAACATGCACGCCAATGGCGCTTCTTTCTTCTTTATCTGCCTTTACCTTCACGTCGGACGGGGCCTCTACTACGGCTCTTATTTGTACAAGGAGACCTGAAATATTGGGGTTGTTCTGCTTCTTCTAGTAATGATGACGGCCTTCGTTGGCTACG
>GAL26_Galway
TTACTAGGCATCTGCCTTATCGCTCAAATTTTGACCGGCCTCTTCCTAGCGATGCACTACACATCTGACATCGCCACTGCCTTTTCATCTGTCGCCCACATTTGTCGGGACGTCAACTTTGGCTGGCTTATCCGCAACATGCACGCCAATGGCGCTTCTTTCTTCTTTATCTGCCTTTACCTTCACGTCGGACGGGGCCTCTACTACGGCTCTTATTTGTACAAGGAGACCTGAAATATTGGGGTTGTTCTGCTTCTTCTAGTAATGATGACGGCCTTCGTTGGCTACG
>GAL27_Galway
TTACTAGGCATCTGCCTTATCGCTCAAATTTTGACCGGCCTCTTCCTAGCGATGCACTACACATCTGACATCGCCACTGCCTTTTCATCTGTCGCCCACATTTGTCGGGACGTCAACTTTGGCTGGCTTATCCGCAACATGCACGCCAATGGCGCTTCTTTCTTCTTTATCTGCCTTTACCTTCACGTCGGACGGGGCCTCTACTACGGCTCTTATTTGTACAAGGAGACCTGAAATATTGGGGTTGTTCTGCTTCTTCTAGTAATGATGACGGCCTTCGTTGGCTACG
>TEX1_Texel_NE
TTACTAGGCATCTGCCTTATCGCTCAAATTTTGACCGGCCTCTTCCTAGCGATGCACTACACATCTGACATCGCCACTGCCTTTTCATCTGTCGCCCACATTTGTCGGGACGTCAACTTTGGCTGGCTTATCCGCAACATGCACGCCAATGGCGCTTCTTTCTTCTTTATCTGCCTTTACCTTCACGTGGGACGAGGCCTGTACTACGGCTCTTATTTATACAAGGAGACCTGAAATATTGGGGTTGTTCTGCTTCTTCTAGTAATGATGACAGCCTTCGTTGGCTACG
>TEX1b_Texel_NE
TTACTAGGCATCTGCCTTATCGCTCAAATTTTGACCGGCCTCTTCCTAGCGATGCACTACACATCTGACATCGCCACTGCCTTTTCATCTGTCGCCCACATTTGTCGGGACGTCAACTTTGGCTGGCTTATCCGCAACATGCACGCCAATGGCGCTTCTTTCTTCTTTATCTGCCTTTACCTTCACGTGGGACGAGGCCTGTACTACGGCTCTTATTTATACAAGGAGACCTGAAATATTGGGGTTGTTCTGCTTCTTCTAGTAATGATGACAGCCTTCGTTGGCTANN
>TEX2_Texel_NE
TTACTAGGCATCTGCCTTATCGCTCAAATTTTGACCGGCCTCTTCCTAGCGATGCACTACACATCTGACATCGCCACTGCCTTTTCATCTGTCGCCCACATTTGTCGGGACGTCAACTTTGGCTGGCTTATCCGCAACATGCACGCCAATGGCGCTTCTTTCTTCTTTATCTGCCTTTACCTTCACGTGGGACGAGGCCTGTACTACGGCTCTTATTTATACAAGGAGACCTGAAATATTGGGGTTGTTCTGCTTCTTCTAGTAATGATGACAGCCTTCGTTGGCTANN
>TEX3_Texel_NE
TTACTAGGCATCTGCCTTATCGCTCAAATTTTGACCGGCCTCTTCCTAGCGATGCACTACACATCTGACATCGCCACTGCCTTTTCATCTGTCGCCCACATTTGTCGGGACGTCAACTTTGGCTGGCTTATCCGCAACATGCACGCCAATGGCGCTTCTTTCTTCTTTATCTGCCTTTACCTTCACGTGGGACGAGGCCTGTACTACGGCTCTTATTTATACAAGGAGACCTGAAATATTGGGGTTGTTCTGCTTCTTCTAGTAATGATGACAGCCTTCGTTGGCTANN
>TEX4_Texel_NE
TTACTAGGCATCTGCCTTATCGCTCAAATTTTGACCGGCCTCTTCCTAGCGATGCACTACACATCTGACATCGCCACTGCCTTTTCATCTGTCGCCCACATTTGTCGGGACGTCAACTTTGGCTGGCTTATCCGCAACATGCACGCCAATGGCGCTTCTTTCTTCTTTATCTGCCTTTACCTTCACGTGGGACGAGGCCTGTACTACGGCTCTTATTTATACAAGGAGACCTGAAATATTGGGGTTGTTCTGCTTCTTCTAGTAATGATGACAGCCTTCGTTGGCTANN
>TEX5_Texel_NE
TTACTAGGCATCTGCCTTATCGCTCAAATTTTGACCGGCCTCTTCCTAGCGATGCACTACACATCTGACATCGCCACTGCCTTTTCATCTGTCGCCCACATTTGTCGGGACGTCAACTTTGGCTGGCTTATCCGCAACATGCACGCCAATGGCGCTTCTTTCTTCTTTATCTGCCTTTACCTTCACGTGGGACGAGGCCTGTACTACGGCTCTTATTTATACAAGGAGACCTGAAATATTGGGGTTGTTCTGCTTCTTCTAGTAATGATGACAGCCTTCGTTGGCTANN
>TEX6_Texel_NE
TTACTAGGCATCTGCCTTATCGCTCAAATTTTGACCGGCCTCTTCCTAGCGATGCACTACACATCTGACATCGCCACTGCCTTTTCATCTGTCGCCCACATTTGTCGGGACGTCAACTTTGGCTGGCTTATCCGCAACATGCACGCCAATGGCGCTTCTTTCTTCTTTATCTGCCTTTACCTTCACGTGGGACGAGGCCTGTACTACGGCTCTTATTTATACAAGGAGACCTGAAATATTGGGGTTGTTCTGCTTCTTCTAGTAATGATGACAGCCTTCGTTGGCTANN
>TEX7_Texel_NE
TTACTAGGCATCTGCCTTATCGCTCAAATTTTGACCGGCCTCTTCCTAGCGATGCACTACACATCTGACATCGCCACTGCCTTTTCATCTGTCGCCCACATTTGTCGGGACGTCAACTTTGGCTGGCTTATCCGCAACATGCACGCCAATGGCGCTTCTTTCTTCTTTATCTGCCTTTACCTTCACGTGGGACGAGGCCTGTACTACGGCTCTTATTTATACAAGGAGACCTGAAATATTGGGGTTGTTCTGCTTCTTCTAGTAATGATGACAGCCTTCGTTGGCTANN
>TEX8_Texel_NE
TTACTAGGCATCTGCCTTATCGCTCAAATTTTGACCGGCCTCTTCCTAGCGATGCACTACACATCTGACATCGCCACTGCCTTTTCATCTGTCGCCCACATTTGTCGGGACGTCAACTTTGGCTGGCTTATCCGCAACATGCACGCCAATGGCGCTTCTTTCTTCTTTATCTGCCTTTACCTTCACGTGGGACGAGGCCTGTACTACGGCTCTTATTTATACAAGGAGACCTGAAATATTGGGGTTGTTCTGCTTCTTCTAGTAATGATGACAGCCTTCGTTGGCTANN
>TEX9_Texel_NE
TTACTAGGCATCTGCCTTATCGCTCAAATTTTGACCGGCCTCTTCCTAGCGATGCACTACACATCTGACATCGCCACTGCCTTTTCATCTGTCGCCCACATTTGTCGGGACGTCAACTTTGGCTGGCTTATCCGCAACATGCACGCCAATGGCGCTTCTTTCTTCTTTATCTGCCTTTACCTTCACGTGGGACGAGGCCTGTACTACGGCTCTTATTTATACAAGGAGACCTGAAATATTGGGGTTGTTCTGCTTCTTCTAGTAATGATGACAGCCTTCGTTGGCTANN
>TEX10_Texel_NE
TTACTAGGCATCTGCCTTATCGCTCAAATTTTGACCGGCCTCTTCCTAGCGATGCACTACACATCTGACATCGCCACTGCCTTTTCATCTGTCGCCCACATTTGTCGGGACGTCAACTTTGGCTGGCTTATCCGCAACATGCACGCCAATGGCGCTTCTTTCTTCTTTATCTGCCTTTACCTTCACGTGGGACGAGGCCTGTACTACGGCTCTTATTTATACAAGGAGACCTGAAATATTGGGGTTGTTCTGCTTCTTCTAGTAATGATGACAGCCTTCGTTGGCTANN
>TEX11_Texel_NE
TTACTAGGCATCTGCCTTATCGCTCAAATTTTGACCGGCCTCTTCCTAGCGATGCACTACACATCTGACATCGCCACTGCCTTTTCATCTGTCGCCCACATTTGTCGGGACGTCAACTTTGGCTGGCTTATCCGCAACATGCACGCCAATGGCGCTTCTTTCTTCTTTATCTGCCTTTACCTTCACGTGGGACGAGGCCTGTACTACGGCTCTTATTTATACAAGGAGACCTGAAATATTGGGGTTGTTCTGCTTCTTCTAGTAATGATGACAGCCTTCGTTGGCTANN
>TEX12_Texel_NE
TTACTAGGCATCTGCCTTATCGCTCAAATTTTGACCGGCCTCTTCCTAGCGATGCACTACACATCTGACATCGCCACTGCCTTTTCATCTGTCGCCCACATTTGTCGGGACGTCAACTTTGGCTGGCTTATCCGCAACATGCACGCCAATGGCGCTTCTTTCTTCTTTATCTGCCTTTACCTTCACGTGGGACGAGGCCTGTACTACGGCTCTTATTTATACAAGGAGACCTGAAATATTGGGGTTGTTCTGCTTCTTCTAGTAATGATGACAGCCTTCGTTGGCTANN
>TEX13_Texel_NE
TTACTAGGCATCTGCCTTATCGCTCAAATTTTGACCGGCCTCTTCCTAGCGATGCACTACACATCTGACATCGCCACTGCCTTTTCATCTGTCGCCCACATTTGTCGGGACGTCAACTTTGGCTGGCTTATCCGCAACATGCACGCCAATGGCGCTTCTTTCTTCTTTATCTGCCTTTACCTTCACGTGGGACGAGGCCTGTACTACGGCTCTTATTTATACAAGGAGACCTGAAATATTGGGGTTGTTCTGCTTCTTCTAGTAATGATGACAGCCTTCGTTGGCTANN
>TEX14_Texel_NE
TTACTAGGCATCTGCCTTATCGCTCAAATTTTGACCGGCCTCTTCCTAGCGATGCACTACACATCTGACATCGCCACTGCCTTTTCATCTGTCGCCCACATTTGTCGGGACGTCAACTTTGGCTGGCTTATCCGCAACATGCACGCCAATGGCGCTTCTTTCTTCTTTATCTGCCTTTACCTTCACGTGGGACGAGGCCTGTACTACGGCTCTTATTTATACAAGGAGACCTGAAATATTGGGGTTGTTCTGCTTCTTCTAGTAATGATGACAGCCTTCGTTGGCTANN
>TEX15_Texel_NE
TTACTAGGCATCTGCCTTATCGCTCAAATTTTGACCGGCCTCTTCCTAGCGATGCACTACACATCTGACATCGCCACTGCCTTTTCATCTGTCGCCCACATTTGTCGGGACGTCAACTTTGGCTGGCTTATCCGCAACATGCACGCCAATGGCGCTTCTTTCTTCTTTATCTGCCTTTACCTTCACGTGGGACGAGGCCTGTACTACGGCTCTTATTTATACAAGGAGACCTGAAATATTGGGGTTGTTCTGCTTCTTCTAGTAATGATGACAGCCTTCGTTGGCTANN
>TEX16_Texel_NE
TTACTAGGCATCTGCCTTATCGCTCAAATTTTGACCGGCCTCTTCCTAGCGATGCACTACACATCTGACATCGCCACTGCCTTTTCATCTGTCGCCCACATTTGTCGGGACGTCAACTTTGGCTGGCTTATCCGCAACATGCACGCCAATGGCGCTTCTTTCTTCTTTATCTGCCTTTACCTTCACGTGGGACGAGGCCTGTACTACGGCTCTTATTTATACAAGGAGACCTGAAATATTGGGGTTGTTCTGCTTCTTCTAGTAATGATGACAGCCTTCGTTGGCTANN
>TEX17_Texel_NE
TTACTAGGCATCTGCCTTATCGCTCAAATTTTGACCGGCCTCTTCCTAGCGATGCACTACACATCTGACATCGCCACTGCCTTTTCATCTGTCGCCCACATTTGTCGGGACGTCAACTTTGGCTGGCTTATCCGCAACATGCACGCCAATGGCGCTTCTTTCTTCTTTATCTGCCTTTACCTTCACGTGGGACGAGGCCTGTACTACGGCTCTTATTTATACAAGGAGACCTGAAATATTGGGGTTGTTCTGCTTCTTCTAGTAATGATGACAGCCTTCGTTGGCTANN
>TEX18_Texel_NE
TTACTAGGCATCTGCCTTATCGCTCAAATTTTGACCGGCCTCTTCCTAGCGATGCACTACACATCTGACATCGCCACTGCCTTTTCATCTGTCGCCCACATTTGTCGGGACGTCAACTTTGGCTGGCTTATCCGCAACATGCACGCCAATGGCGCTTCTTTCTTCTTTATCTGCCTTTACCTTCACGTGGGACGAGGCCTGTACTACGGCTCTTATTTATACAAGGAGACCTGAAATATTGGGGTTGTTCTGCTTCTTCTAGTAATGATGACAGCCTTCGTTGGCTANN
>TEX19_Texel_NE
TTACTAGGCATCTGCCTTATCGCTCAAATTTTGACCGGCCTCTTCCTAGCGATGCACTACACATCTGACATCGCCACTGCCTTTTCATCTGTCGCCCACATTTGTCGGGACGTCAACTTTGGCTGGCTTATCCGCAACATGCACGCCAATGGCGCTTCTTTCTTCTTTATCTGCCTTTACCTTCACGTGGGACGAGGCCTGTACTACGGCTCTTATTTATACAAGGAGACCTGAAATATTGGGGTTGTTCTGCTTCTTCTAGTAATGATGACAGCCTTCGTTGGCTANN
>TEX20_Texel_NE
TTACTAGGCATCTGCCTTATCGCTCAAATTTTGACCGGCCTCTTCCTAGCGATGCACTACACATCTGACATCGCCACTGCCTTTTCATCTGTCGCCCACATTTGTCGGGACGTCAACTTTGGCTGGCTTATCCGCAACATGCACGCCAATGGCGCTTCTTTCTTCTTTATCTGCCTTTACCTTCACGTGGGACGAGGCCTGTACTACGGCTCTTATTTATACAAGGAGACCTGAAATATTGGGGTTGTTCTGCTTCTTCTAGTAATGATGACAGCCTTCGTTGGCTANN
>TEX21_Texel_NE
TTACTAGGCATCTGCCTTATCGCTCAAATTTTGACCGGCCTCTTCCTAGCGATACACTACACATCTGACATCGCCACTGCCTTTTCATCTGTCGCCCACATTTGTCGGGACGTCAACTTTGGCTGGCTTATCCGCAACATACACGCCAATGGCGCTTCTTTCTTCTTTATCTGCCTTTACCTTCACGTCGGACGAGGCCTGTACTACGGCTCTTATTTGTACAAGGAGACCTGAAATATTGGAGTTGTTCTGCTTCTTCTAGTAATGATGACCGCCTTCGTTGGCTACG
>TEX22_Texel_NE
TTACTAGGCATCTGCCTTATCGCTCAAATTTTGACCGGCCTCTTCCTAGCGATGCACTACACATCTGACATCGCCACTGCCTTTTCATCTGTCGCCCACATTTGTCGGGACGTCAACTTTGGCTGGCTTATCCGCAACATGCACGCCAATGGCGCTTCTTTCTTCTTTATCTGCCTTTACCTTCACGTCGGACGAGGCCTGTACTACGGCTCTTATTTGTACAAGGAGACCTGAAATATTGGAGTTGTTCTGCTTCTTCTAGTAATGATGACGGCCTTCGTTGGCTACG
>TEX23_Texel_NE
TTACTAGGCATCTGCCTTATCGCTCAAATTTTGACCGGCCTCTTCCTAGCGATGCACTACACATCTGACATCGCCACTGCCTTTTCATCTGTCGCCCACATTTGTCGGGACGTCAACTTTGGCTGGCTTATCCGCAACATGCACGCCAATGGCGCTTCTTTCTTCTTTATCTGCCTTTACCTTCACGTCGGACGAGGCCTGTACTACGGCTCTTATTTGTACAAGGAGACCTGAAATATTGGAGTTGTTCTGCTTCTTCTAGTAATGATGACGGCCTTCGTTGGCTACG
>TEX24_Texel_NE
TTACTAGGCATCTGCCTTATCGCTCAAATTTTGACCGGCCTCTTCCTAGCGATGCACTACACATCTGACATCGCCACTGCCTTTTCATCTGTCGCCCACATTTGTCGGGACGTCAACTTTGGCTGGCTTATCCGCAACATGCACGCCAATGGCGCTTCTTTCTTCTTTATCTGCCTTTACCTTCACGTCGGACGAGGCCTGTACTACGGCTCTTATTTGTACAAGGAGACCTGAAATATTGGAGTTGTTCTGCTTCTTCTAGTAATGATGACGGCCTTCGTTGGCTACG
>DAL1_Dale_Wales
TTACTAGGCATCTGCCTTATCGCTCAAATTTTGACCGGCCTCTTCCTAGCGATGCACTACACATCTGACATCGCCACTGCCTTTTCATCTGTCGCCCACATTTGTCGGGACGTCAACTTTGGCTGGCTTATCCGCAACATGCACGCCAATGGCGCTTCTTTCTTCTTTATCTGCCTTTACCTTCACGTGGGACGAGGCCTGTACTACGGCTCTTATTTATACAAGGAGACCTGAAATATTGGGGTTGTTCTGCTTCTTCTAGTAATGATGACAGCCTTCGTTGGCTACG
>DAL2_Dale_Wales
TTACTAGGCATCTGCCTTATCGCTCAAATTTTGACCGGCCTCTTCCTAGCGATGCACTACACATCTGACATCGCCACTGCCTTTTCATCTGTCGCCCACATTTGTCGGGACGTCAACTTTGGCTGGCTTATCCGCAACATGCACGCCAATGGCGCTTCTTTCTTCTTTATCTGCCTTTACCTTCACGTGGGACGAGGCCTGTACTACGGCTCTTATTTATACAAGGAGACCTGAAATATTGGGGTTGTTCTGCTTCTTCTAGTAATGATGACAGCCTTCGTTGGCTACG
>DAL3_Dale_Wales
TTACTAGGCATCTGCCTTATCGCTCAAATTTTGACCGGCCTCTTCCTAGCGATGCACTACACATCTGACATCGCCACTGCCTTTTCATCTGTCGCCCACATTTGTCGGGACGTCAACTTTGGCTGGCTTATCCGCAACATGCACGCCAATGGCGCTTCTTTCTTCTTTATCTGCCTTTACCTTCACGTGGGACGAGGCCTGTACTACGGCTCTTATTTATACAAGGAGACCTGAAATATTGGGGTTGTTCTGCTTCTTCTAGTAATGATGACAGCCTTCGTTGGCTACG
>DAL4_Dale_Wales
TTACTAGGCATCTGCCTTATCGCTCAAATTTTGACCGGCCTCTTCCTAGCGATGCACTACACATCTGACATCGCCACTGCCTTTTCATCTGTCGCCCACATTTGTCGGGACGTCAACTTTGGCTGGCTTATCCGCAACATGCACGCCAATGGCGCTTCTTTCTTCTTTATCTGCCTTTACCTTCACGTGGGACGAGGCCTGTACTACGGCTCTTATTTATACAAGGAGACCTGAAATATTGGGGTTGTTCTGCTTCTTCTAGTAATGATGACAGCCTTCGTTGGCTACG
>DAL5_Dale_Wales
TTACTAGGCATCTGCCTTATCGCTCAAATTTTGACCGGCCTCTTCCTAGCGATGCACTACACATCTGACATCGCCACTGCCTTTTCATCTGTCGCCCACATTTGTCGGGACGTCAACTTTGGCTGGCTTATCCGCAACATGCACGCCAATGGCGCTTCTTTCTTCTTTATCTGCCTTTACCTTCACGTGGGACGAGGCCTGTACTACGGCTCTTATTTATACAAGGAGACCTGAAATATTGGGGTTGTTCTGCTTCTTCTAGTAATGATGACAGCCTTCGTTGGCTACG
>DAL6_Dale_Wales
TTACTAGGCATCTGCCTTATCGCTCAAATTTTGACCGGCCTCTTCCTAGCGATGCACTACACATCTGACATCGCCACTGCCTTTTCATCTGTCGCCCACATTTGTCGGGACGTCAACTTTGGCTGGCTTATCCGCAACATGCACGCCAATGGCGCTTCTTTCTTCTTTATCTGCCTTTACCTTCACGTGGGACGAGGCCTGTACTACGGCTCTTATTTATACAAGGAGACCTGAAATATTGGGGTTGTTCTGCTTCTTCTAGTAATGATGACAGCCTTCGTTGGCTACG
>DAL7_Dale_Wales
TTACTAGGCATCTGCCTTATCGCTCAAATTTTGACCGGCCTCTTCCTAGCGATGCACTACACATCTGACATCGCCACTGCCTTTTCATCTGTCGCCCACATTTGTCGGGACGTCAACTTTGGCTGGCTTATCCGCAACATGCACGCCAATGGCGCTTCTTTCTTCTTTATCTGCCTTTACCTTCACGTGGGACGAGGCCTGTACTACGGCTCTTATTTATACAAGGAGACCTGAAATATTGGGGTTGTTCTGCTTCTTCTAGTAATGATGACAGCCTTCGTTGGCTACG
>DAL8_Dale_Wales
TTACTAGGCATCTGCCTTATCGCTCAAATTTTGACCGGCCTCTTCCTAGCGATGCACTACACATCTGACATCGCCACTGCCTTTTCATCTGTCGCCCACATTTGTCGGGACGTCAACTTTGGCTGGCTTATCCGCAACATGCACGCCAATGGCGCTTCTTTCTTCTTTATCTGCCTTTACCTTCACGTGGGACGAGGCCTGTACTACGGCTCTTATTTATACAAGGAGACCTGAAATATTGGGGTTGTTCTGCTTCTTCTAGTAATGATGACAGCCTTCGTTGGCTACG
>DAL9_Dale_Wales
TTACTAGGCATCTGCCTTATCGCTCAAATTTTGACCGGCCTCTTCCTAGCGATGCACTACACATCTGACATCGCCACTGCCTTTTCATCTGTCGCCCACATTTGTCGGGACGTCAACTTTGGCTGGCTTATCCGCAACATGCACGCCAATGGCGCTTCTTTCTTCTTTATCTGCCTTTACCTTCACGTGGGACGAGGCCTGTACTACGGCTCTTATTTATACAAGGAGACCTGAAATATTGGGGTTGTTCTGCTTCTTCTAGTAATGATGACAGCCTTCGTTGGCTACG
>DAL10_Dale_Wales
TTACTAGGCATCTGCCTTATCGCTCAAATTTTGACCGGCCTCTTCCTAGCGATGCACTACACATCTGACATCGCCACTGCCTTTTCATCTGTCGCCCACATTTGTCGGGACGTCAACTTTGGCTGGCTTATCCGCAACATGCACGCCAATGGCGCTTCTTTCTTCTTTATCTGCCTTTACCTTCACGTGGGACGAGGCCTGTACTACGGCTCTTATTTATACAAGGAGACCTGAAATATTGGGGTTGTTCTGCTTCTTCTAGTAATGATGACAGCCTTCGTTGGCTACG
>DAL11_Dale_Wales
TTACTAGGCATCTGCCTTATCGCTCAAATTTTGACCGGCCTCTTCCTAGCGATGCACTACACATCTGACATCGCCACTGCCTTTTCATCTGTCGCCCACATTTGTCGGGACGTCAACTTTGGCTGGCTTATCCGCAACATGCACGCCAATGGCGCTTCTTTCTTCTTTATCTGCCTTTACCTTCACGTGGGACGAGGCCTGTACTACGGCTCTTATTTATACAAGGAGACCTGAAATATTGGGGTTGTTCTGCTTCTTCTAGTAATGATGACAGCCTTCGTTGGCTACG
>DAL12_Dale_Wales
TTACTAGGCATCTGCCTTATCGCTCAAATTTTGACCGGCCTCTTCCTAGCGATGCACTACACATCTGACATCGCCACTGCCTTTTCATCTGTCGCCCACATTTGTCGGGACGTCAACTTTGGCTGGCTTATCCGCAACATGCACGCCAATGGCGCTTCTTTCTTCTTTATCTGCCTTTACCTTCACGTGGGACGAGGCCTGTACTACGGCTCTTATTTATACAAGGAGACCTGAAATATTGGGGTTGTTCTGCTTCTTCTAGTAATGATGACAGCCTTCGTTGGCTACG
>DAL13_Dale_Wales
TTACTAGGCATCTGCCTTATCGCTCAAATTTTGACCGGCCTCTTCCTAGCGATGCACTACACATCTGACATCGCCACTGCCTTTTCATCTGTCGCCCACATTTGTCGGGACGTCAACTTTGGCTGGCTTATCCGCAACATGCACGCCAATGGCGCTTCTTTCTTCTTTATCTGCCTTTACCTTCACGTGGGACGAGGCCTGTACTACGGCTCTTATTTATACAAGGAGACCTGAAATATTGGGGTTGTTCTGCTTCTTCTAGTAATGATGACAGCCTTCGTTGGCTACG
>DAL14_Dale_Wales
TTACTAGGCATCTGCCTTATCGCTCAAATTTTGACCGGCCTCTTCCTAGCGATGCACTACACATCTGACATCGCCACTGCCTTTTCATCTGTCGCCCACATTTGTCGGGACGTCAACTTTGGCTGGCTTATCCGCAACATGCACGCCAATGGCGCTTCTTTCTTCTTTATCTGCCTTTACCTTCACGTGGGACGAGGCCTGTACTACGGCTCTTATTTATACAAGGAGACCTGAAATATTGGGGTTGTTCTGCTTCTTCTAGTAATGATGACAGCCTTCGTTGGCTACG
>DAL15_Dale_Wales
TTACTAGGCATCTGCCTTATCGCTCAAATTTTGACCGGCCTCTTCCTAGCGATGCACTACACATCTGACATCGCCACTGCCTTTTCATCTGTCGCCCACATTTGTCGGGACGTCAACTTTGGCTGGCTTATCCGCAACATGCACGCCAATGGCGCTTCTTTCTTCTTTATCTGCCTTTACCTTCACGTGGGACGAGGCCTGTACTACGGCTCTTATTTATACAAGGAGACCTGAAATATTGGGGTTGTTCTGCTTCTTCTAGTAATGATGACAGCCTTCGTTGGCTACG
>DAL16_Dale_Wales
TTACTAGGCATCTGCCTTATCGCTCAAATTTTGACCGGCCTCTTCCTAGCGATGCACTACACATCTGACATCGCCACTGCCTTTTCATCTGTCGCCCACATTTGTCGGGACGTCAACTTTGGCTGGCTTATCCGCAACATGCACGCCAATGGCGCTTCTTTCTTCTTTATCTGCCTTTACCTTCACGTGGGACGAGGCCTGTACTACGGCTCTTATTTATACAAGGAGACCTGAAATATTGGGGTTGTTCTGCTTCTTCTAGTAATGATGACAGCCTTCGTTGGCTACG
>DAL17_Dale_Wales
TTACTAGGCATCTGCCTTATCGCTCAAATTTTGACCGGCCTCTTCCTAGCGATGCACTACACATCTGACATCGCCACTGCCTTTTCATCTGTCGCCCACATTTGTCGGGACGTCAACTTTGGCTGGCTTATCCGCAACATGCACGCCAATGGCGCTTCTTTCTTCTTTATCTGCCTTTACCTTCACGTGGGACGAGGCCTGTACTACGGCTCTTATTTATACAAGGAGACCTGAAATATTGGGGTTGTTCTGCTTCTTCTAGTAATGATGACAGCCTTCGTTGGCTACG
>DAL18_Dale_Wales
TTACTAGGCATCTGCCTTATCGCTCAAATTTTGACCGGCCTCTTCCTAGCGATGCACTACACATCTGACATCGCCACTGCCTTTTCATCTGTCGCCCACATTTGTCGGGACGTCAACTTTGGCTGGCTTATCCGCAACATGCACGCCAATGGCGCTTCTTTCTTCTTTATCTGCCTTTACCTTCACGTGGGACGAGGCCTGTACTACGGCTCTTATTTATACAAGGAGACCTGAAATATTGGGGTTGTTCTGCTTCTTCTAGTAATGATGACAGCCTTCGTTGGCTACG
>DAL19_Dale_Wales
TTACTAGGCATCTGCCTTATCGCTCAAATTTTGACCGGCCTCTTCCTAGCGATGCACTACACATCTGACATCGCCACTGCCTTTTCATCTGTCGCCCACATTTGTCGGGACGTCAACTTTGGCTGGCTTATCCGCAACATGCACGCCAATGGCGCTTCTTTCTTCTTTATCTGCCTTTACCTTCACGTGGGACGAGGCCTGTACTACGGCTCTTATTTATACAAGGAGACCTGAAATATTGGGGTTGTTCTGCTTCTTCTAGTAATGATGACAGCCTTCGTTGGCTACG
>DAL20_Dale_Wales
TTACTAGGCATCTGCCTTATCGCTCAAATTTTGACCGGCCTCTTCCTAGCGATGCACTACACATCTGACATCGCCACTGCCTTTTCATCTGTCGCCCACATTTGTCGGGACGTCAACTTTGGCTGGCTTATCCGCAACATGCACGCCAATGGCGCTTCTTTCTTCTTTATCTGCCTTTACCTTCACGTGGGACGAGGCCTGTACTACGGCTCTTATTTATACAAGGAGACCTGAAATATTGGGGTTGTTCTGCTTCTTCTAGTAATGATGACAGCCTTCGTTGGCTACG
>DAL21_Dale_Wales
TTACTAGGCATCTGCCTTATCGCTCAAATTTTGACCGGCCTCTTCCTAGCGATGCACTACACATCTGACATCGCCACTGCCTTTTCATCTGTCGCCCACATTTGTCGGGACGTCAACTTTGGCTGGCTTATCCGCAACATGCACGCCAATGGCGCTTCTTTCTTCTTTATCTGCCTTTACCTTCACGTCGGACGAGGCCTGTACTACGGCTCTTATTTATACAAGGAGACCTGAAATATTGGGGTTGTTCTGCTTCTTCTAGTAATGATGACAGCCTTCGTTGGCTACG
>DAL22_Dale_Wales
TTACTAGGCATCTGCCTTATCGCTCAAATTTTGACCGGCCTCTTCCTAGCGATGCACTACACATCTGACATCGCCACTGCCTTTTCATCTGTCGCCCACATTTGTCGGGACGTCAACTTTGGCTGGCTTATCCGCAACATGCACGCCAATGGCGCTTCTTTCTTCTTTATCTGCCTTTACCTTCACGTCGGACGAGGCCTGTACTACGGCTCTTACTTGTACAAGGAGACCTGAAATATTGGAGTTGTTCTGCTTCTTCTAGTAATGATGACGGCCTTCGTTGGCTACG
>DO1_Doel_BEL
TTACTAGGCATCTGCCTTATCGCTCAAATTTTGACCGGCCTCTTCCTAGCGATGCACTACACATCTGACATCGCCACTGCCTTTTCATCTGTCGCCCACATTTGTCGGGACGTCAACTTTGGCTGGCTTATCCGCAACATGCACGCCAATGGCGCTTCTTTCTTCTTTATCTGCCTTTACCTTCACGTGGGACGAGGCCTGTACTACGGCTCTTATTTATACAAGGAGACCTGAAATATTGGGGTTGTTCTGCTTCTTCTAGTAATGATGACAGCCTTCGTTGGCTACG
>DO2_Doel_BEL
TTACTAGGCATCTGCCTTATCGCTCAAATTTTGACCGGCCTCTTCCTAGCGATGCACTACACATCTGACATCGCCACTGCCTTTTCATCTGTCGCCCACATTTGTCGGGACGTCAACTTTGGCTGGCTTATCCGCAACATGCACGCCAATGGCGCTTCTTTCTTCTTTATCTGCCTTTACCTTCACGTGGGACGAGGCCTGTACTACGGCTCTTATTTATACAAGGAGACCTGAAATATTGGGGTTGTTCTGCTTCTTCTAGTAATGATGACAGCCTTCGTTGGCTACG
>DO3_Doel_BEL
TTACTAGGCATCTGCCTTATCGCTCAAATTTTGACCGGCCTCTTCCTAGCGATGCACTACACATCTGACATCGCCACTGCCTTTTCATCTGTCGCCCACATTTGTCGGGACGTCAACTTTGGCTGGCTTATCCGCAACATGCACGCCAATGGCGCTTCTTTCTTCTTTATCTGCCTTTACCTTCACGTCGGACGAGGCCTCTACTACGGCTCTTATTTGTACAAGGAGACCTGAAATATTGGAGTTGTTCTGCTTCTTCTAGTAATGATGACGGCCTTCGTTGGCTACG
>DO4_Doel_BEL
TTACTAGGCATCTGCCTTATCGCTCAAATTTTGACCGGCCTCTTCCTAGCGATGCACTACACATCTGACATCGCCACTGCCTTTTCATCTGTCGCCCACATTTGTCGGGACGTCAACTTTGGCTGGCTTATCCGCAACATGCACGCCAATGGCGCTTCTTTCTTCTTTATCTGCCTTTACCTTCACGTCGGACGAGGCCTGTACTACGGCTCTTATTTGTACAAGGAGACCTGAAATATTGGAGTTGTTCTACTTCTTCTAGTAATGATGACCGCCTTCGTTGGCTACG
>DO5_Doel_BEL
TTACTAGGCATCTGCCTTATCGCTCAAATTTTGACCGGCCTCTTCCTAGCGATGCACTACACATCTGACATCGCCACTGCCTTTTCATCTGTCGCCCACATTTGTCGGGACGTCAACTTTGGCTGGCTTATCCGCAACATGCACGCCAATGGCGCTTCTTTCTTCTTTATCTGCCTTTACCTTCACGTGGGACGAGGCCTGTACTACGGCTCTTATTTATACAAGGAGACCTGAAATATTGGGGTTGTTCTGCTTCTTCTAGTAATGATGACAGCCTTCGTTGGCTANN
>DO6_Doel_BEL
TTACTAGGCATCTGCCTTATCGCTCAAATTTTGACCGGCCTCTTCCTAGCGATGCACTACACATCTGACATCGCCACTGCCTTTTCATCTGTCGCCCACATTTGTCGGGACGTCAACTTTGGCTGGCTTATCCGCAACATGCACGCCAATGGCGCTTCTTTCTTCTTTATCTGCCTTTACCTTCACGTGGGACGAGGCCTGTACTACGGCTCTTATTTATACAAGGAGACCTGAAATATTGGGGTTGTTCTGCTTCTTCTAGTAATGATGACAGCCTTCGTTGGCTANN
>DO7_Doel_BEL
TTACTAGGCATCTGCCTTATCGCTCAAATTTTGACCGGCCTCTTCCTAGCGATGCACTACACATCTGACATCGCCACTGCCTTTTCATCTGTCGCCCACATTTGTCGGGACGTCAACTTTGGCTGGCTTATCCGCAACATGCACGCCAATGGCGCTTCTTTCTTCTTTATCTGCCTTTACCTTCACGTGGGACGAGGCCTGTACTACGGCTCTTATTTATACAAGGAGACCTGAAATATTGGGGTTGTTCTGCTTCTTCTAGTAATGATGACAGCCTTCGTTGGCTANN
>DO8_Doel_BEL
TTACTAGGCATCTGCCTTATCGCTCAAATTTTGACCGGCCTCTTCCTAGCGATGCACTACACATCTGACATCGCCACTGCCTTTTCATCTGTCGCCCACATTTGTCGGGACGTCAACTTTGGCTGGCTTATCCGCAACATGCACGCCAATGGCGCTTCTTTCTTCTTTATCTGCCTTTACCTTCACGTGGGACGAGGCCTGTACTACGGCTCTTATTTATACAAGGAGACCTGAAATATTGGGGTTGTTCTGCTTCTTCTAGTAATGATGACAGCCTTCGTTGGCTANN
>DO9_Doel_BEL
TTACTAGGCATCTGCCTTATCGCTCAAATTTTGACCGGCCTCTTCCTAGCGATGCACTACACATCTGACATCGCCACTGCCTTTTCATCTGTCGCCCACATTTGTCGGGACGTCAACTTTGGCTGGCTTATCCGCAACATGCACGCCAATGGCGCTTCTTTCTTCTTTATCTGCCTTTACCTTCACGTGGGACGAGGCCTGTACTACGGCTCTTATTTATACAAGGAGACCTGAAATATTGGGGTTGTTCTGCTTCTTCTAGTAATGATGACAGCCTTCGTTGGCTANN
>DO10_Doel_BEL
TTACTAGGCATCTGCCTTATCGCTCAAATTTTGACCGGCCTCTTCCTAGCGATGCACTACACATCTGACATCGCCACTGCCTTTTCATCTGTCGCCCACATTTGTCGGGACGTCAACTTTGGCTGGCTTATCCGCAACATGCACGCCAATGGCGCTTCTTTCTTCTTTATCTGCCTTTACCTTCACGTGGGACGAGGCCTGTACTACGGCTCTTATTTATACAAGGAGACCTGAAATATTGGGGTTGTTCTGCTTCTTCTAGTAATGATGACAGCCTTCGTTGGCTANN
>DO11_Doel_BEL
TTACTAGGCATCTGCCTTATCGCTCAAATTTTGACCGGCCTCTTCCTAGCGATGCACTACACATCTGACATCGCCACTGCCTTTTCATCTGTCGCCCACATTTGTCGGGACGTCAACTTTGGCTGGCTTATCCGCAACATGCACGCCAATGGCGCTTCTTTCTTCTTTATCTGCCTTTACCTTCACGTGGGACGAGGCCTGTACTACGGCTCTTATTTATACAAGGAGACCTGAAATATTGGGGTTGTTCTGCTTCTTCTAGTAATGATGACAGCCTTCGTTGGCTANN
>DO12_Doel_BEL
TTACTAGGCATCTGCCTTATCGCTCAAATTTTGACCGGCCTCTTCCTAGCGATGCACTACACATCTGACATCGCCACTGCCTTTTCATCTGTCGCCCACATTTGTCGGGACGTCAACTTTGGCTGGCTTATCCGCAACATGCACGCCAATGGCGCTTCTTTCTTCTTTATCTGCCTTTACCTTCACGTGGGACGAGGCCTGTACTACGGCTCTTATTTATACAAGGAGACCTGAAATATTGGGGTTGTTCTGCTTCTTCTAGTAATGATGACAGCCTTCGTTGGCTANN
>DO13_Doel_BEL
TTACTAGGCATCTGCCTTATCGCTCAAATTTTGACCGGCCTCTTCCTAGCGATGCACTACACATCTGACATCGCCACTGCCTTTTCATCTGTCGCCCACATTTGTCGGGACGTCAACTTTGGCTGGCTTATCCGCAACATGCACGCCAATGGCGCTTCTTTCTTCTTTATCTGCCTTTACCTTCACGTGGGACGAGGCCTGTACTACGGCTCTTATTTATACAAGGAGACCTGAAATATTGGGGTTGTTCTGCTTCTTCTAGTAATGATGACAGCCTTCGTTGGCTANN
>DO14_Doel_BEL
TTACTAGGCATCTGCCTTATCGCTCAAATTTTGACCGGCCTCTTCCTAGCGATGCACTACACATCTGACATCGCCACTGCCTTTTCATCTGTCGCCCACATTTGTCGGGACGTCAACTTTGGCTGGCTTATCCGCAACATGCACGCCAATGGCGCTTCTTTCTTCTTTATCTGCCTTTACCTTCACGTGGGACGAGGCCTGTACTACGGCTCTTATTTATACAAGGAGACCTGAAATATTGGGGTTGTTCTGCTTCTTCTAGTAATGATGACAGCCTTCGTTGGCTANN
>DO15_Doel_BEL
TTACTAGGCATCTGCCTTATCGCTCAAATTTTGACCGGTCTCTTCCTAGCGATGCACTACACATCTGACATCGCCACTGCCTTTTCATCTGTCGCCCACATTTGTCGGGACGTCAACTTTGGCTGGCTTATCCGCAACATGCACGCCAATGGCGCTTCTTTCTTCTTTATCTGCCTTTACCTTCACGTCGGACGAGGCCTCTACTACGGCTCTTATTTGTACAAGGAGACCTGAAATATTGGGGTTGTTCTGCTTCTTCTAGTAATGATGACGGCCTTCGTTGGCTACG
>DO16_Doel_BEL
TTACTAGGCATCTGCCTTATCGCTCAAATTTTGACCGGTCTCTTCCTAGCGATGCACTACACATCTGACATCGCCACTGCCTTTTCATCTGTCGCCCACATTTGTCGGGACGTCAACTTTGGCTGGCTTATCCGCAACATGCACGCCAATGGCGCTTCTTTCTTCTTTATCTGCCTTTACCTTCACGTCGGACGAGGCCTCTACTACGGCTCTTATTTGTACAAGGAGACCTGAAATATTGGGGTTGTTCTGCTTCTTCTAGTAATGATGACGGCCTTCGTTGGCTACG
>BD1_Bray_Dunes_NW_France
TTACTAGGCATCTGCCTTATCGCTCAAATTTTGACCGGCCTCTTCCTAGCGATGCACTACACATCTGACATCGCCACTGCCTTTTCATCTGTCGCCCACATTTGTCGGGACGTCAACTTTGGCTGGCTTATCCGCAACATGCACGCCAATGGCGCTTCTTTCTTCTTTATCTGCCTTTACCTTCACGTGGGACGAGGCCTGTACTACGGCTCTTATTTATACAAGGAGACCTGAAATATTGGGGTTGTTCTGCTTCTTCTAGTAATGATGACAGCCTTCGTTGGCTACG
>BD2_Bray_Dunes_NW_France
TTACTAGGCATCTGCCTTATCGCTCAAATTTTGACCGGCCTCTTCCTAGCGATGCACTACACATCTGACATCGCCACTGCCTTTTCATCTGTCGCCCACATTTGTCGGGACGTCAACTTTGGCTGGCTTATCCGCAACATGCACGCCAATGGCGCTTCTTTCTTCTTTATCTGCCTTTACCTTCACGTGGGACGAGGCCTGTACTACGGCTCTTATTTATACAAGGAGACCTGAAATATTGGGGTTGTTCTGCTTCTTCTAGTAATGATGACAGCCTTCGTTGGCTACG
>BD3_Bray_Dunes_NW_France
TTACTAGGCATCTGCCTTATCGCTCAAATTTTGACCGGCCTCTTCCTAGCGATGCACTACACATCTGACATCGCCACTGCCTTTTCATCTGTCGCCCACATTTGTCGGGACGTCAACTTTGGCTGGCTTATCCGCAACATGCACGCCAATGGCGCTTCTTTCTTCTTTATCTGCCTTTACCTTCACGTGGGACGAGGCCTGTACTACGGCTCTTATTTATACAAGGAGACCTGAAATATTGGGGTTGTTCTGCTTCTTCTAGTAATGATGACAGCCTTCGTTGGCTACG
>BD4_Bray_Dunes_NW_France
TTACTAGGCATCTGCCTTATCGCTCAAATTTTGACCGGCCTCTTCCTAGCGATGCACTACACATCTGACATCGCCACTGCCTTTTCATCTGTCGCCCACATTTGTCGGGACGTCAACTTTGGCTGGCTTATCCGCAACATGCACGCCAATGGCGCTTCTTTCTTCTTTATCTGCCTTTACCTTCACGTGGGACGAGGCCTGTACTACGGCTCTTATTTATACAAGGAGACCTGAAATATTGGGGTTGTTCTGCTTCTTCTAGTAATGATGACAGCCTTCGTTGGCTACG
>BD5_Bray_Dunes_NW_France
TTACTAGGCATCTGCCTTATCGCTCAAATTTTGACCGGCCTCTTCCTAGCGATGCACTACACATCTGACATCGCCACTGCCTTTTCATCTGTCGCCCACATTTGTCGGGACGTCAACTTTGGCTGGCTTATCCGCAACATGCACGCCAATGGCGCTTCTTTCTTCTTTATCTGCCTTTACCTTCACGTGGGACGAGGCCTGTACTACGGCTCTTATTTATACAAGGAGACCTGAAATATTGGGGTTGTTCTGCTTCTTCTAGTAATGATGACAGCCTTCGTTGGCTANN
>BD6_Bray_Dunes_NW_France
TTACTAGGCATCTGCCTTATCGCTCAAATTTTGACCGGCCTCTTCCTAGCGATGCACTACACATCTGACATCGCCACTGCCTTTTCATCTGTCGCCCACATTTGTCGGGACGTCAACTTTGGCTGGCTTATCCGCAACATGCACGCCAATGGCGCTTCTTTCTTCTTTATCTGCCTTTACCTTCACGTGGGACGAGGCCTGTACTACGGCTCTTATTTATACAAGGAGACCTGAAATATTGGGGTTGTTCTGCTTCTTCTAGTAATGATGACAGCCTTCGTTGGCTANN
>BD7_Bray_Dunes_NW_France
TTACTAGGCATCTGCCTTATCGCTCAAATTTTGACCGGCCTCTTCCTAGCGATGCACTACACATCTGACATCGCCACTGCCTTTTCATCTGTCGCCCACATTTGTCGGGACGTCAACTTTGGCTGGCTTATCCGCAACATGCACGCCAATGGCGCTTCTTTCTTCTTTATCTGCCTTTACCTTCACGTGGGACGAGGCCTGTACTACGGCTCTTATTTATACAAGGAGACCTGAAATATTGGGGTTGTTCTGCTTCTTCTAGTAATGATGACAGCCTTCGTTGGCTANN
>BD8_Bray_Dunes_NW_France
TTACTAGGCATCTGCCTTATCGCTCAAATTTTGACCGGCCTCTTCCTAGCGATGCACTACACATCTGACATCGCCACTGCCTTTTCATCTGTCGCCCACATTTGTCGGGACGTCAACTTTGGCTGGCTTATCCGCAACATGCACGCCAATGGCGCTTCTTTCTTCTTTATCTGCCTTTACCTTCACGTGGGACGAGGCCTGTACTACGGCTCTTATTTATACAAGGAGACCTGAAATATTGGGGTTGTTCTGCTTCTTCTAGTAATGATGACAGCCTTCGTTGGCTANN
>BD9_Bray_Dunes_NW_France
TTACTAGGCATCTGCCTTATCGCTCAAATTTTGACCGGCCTCTTCCTAGCGATGCACTACACATCTGACATCGCCACTGCCTTTTCATCTGTCGCCCACATTTGTCGGGACGTCAACTTTGGCTGGCTTATCCGCAACATGCACGCCAATGGCGCTTCTTTCTTCTTTATCTGCCTTTACCTTCACGTGGGACGAGGCCTGTACTACGGCTCTTATTTATACAAGGAGACCTGAAATATTGGGGTTGTTCTGCTTCTTCTAGTAATGATGACAGCCTTCGTTGGCTANN
>BD10_Bray_Dunes_NW_France
TTACTAGGCATCTGCCTTATCGCTCAAATTTTGACCGGCCTCTTCCTAGCGATGCACTACACATCTGACATCGCCACTGCCTTTTCATCTGTCGCCCACATTTGTCGGGACGTCAACTTTGGCTGGCTTATCCGCAACATGCACGCCAATGGCGCTTCTTTCTTCTTTATCTGCCTTTACCTTCACGTGGGACGAGGCCTGTACTACGGCTCTTATTTATACAAGGAGACCTGAAATATTGGGGTTGTTCTGCTTCTTCTAGTAATGATGACAGCCTTCGTTGGCTANN
>BD11_Bray_Dunes_NW_France
TTACTAGGCATCTGCCTTATCGCTCAAATTTTGACCGGCCTCTTCCTAGCGATGCACTACACATCTGACATCGCCACTGCCTTTTCATCTGTCGCCCACATTTGTCGGGACGTCAACTTTGGCTGGCTTATCCGCAACATGCACGCCAATGGCGCTTCTTTCTTCTTTATCTGCCTTTACCTTCACGTGGGACGAGGCCTGTACTACGGCTCTTATTTATACAAGGAGACCTGAAATATTGGGGTTGTTCTGCTTCTTCTAGTAATGATGACAGCCTTCGTTGGCTANN
>BD12_Bray_Dunes_NW_France
TTACTAGGCATCTGCCTTATCGCTCAAATTTTGACCGGCCTCTTCCTAGCGATGCACTACACATCTGACATCGCCACTGCCTTTTCATCTGTCGCCCACATTTGTCGGGACGTCAACTTTGGCTGGCTTATCCGCAACATGCACGCCAATGGCGCTTCTTTCTTCTTTATCTGCCTTTACCTTCACGTGGGACGAGGCCTGTACTACGGCTCTTATTTATACAAGGAGACCTGAAATATTGGGGTTGTTCTGCTTCTTCTAGTAATGATGACAGCCTTCGTTGGCTANN
>BD13_Bray_Dunes_NW_France
TTACTAGGCATCTGCCTTATCGCTCAAATTTTGACCGGCCTCTTCCTAGCGATGCACTACACATCTGACATCGCCACTGCCTTTTCATCTGTCGCCCACATTTGTCGGGACGTCAACTTTGGCTGGCTTATCCGCAACATGCACGCCAATGGCGCTTCTTTCTTCTTTATCTGCCTTTACCTTCACGTGGGACGAGGCCTGTACTACGGCTCTTATTTATACAAGGAGACCTGAAATATTGGGGTTGTTCTGCTTCTTCTAGTAATGATGACAGCCTTCGTTGGCTANN
>BD14_Bray_Dunes_NW_France
TTACTAGGCATCTGCCTTATCGCTCAAATTTTGACCGGCCTCTTCCTAGCGATGCACTACACATCTGACATCGCCACTGCCTTTTCATCTGTCGCCCACATTTGTCGGGACGTCAACTTTGGCTGGCTTATCCGCAACATGCACGCCAATGGCGCTTCTTTCTTCTTTATCTGCCTTTACCTTCACGTGGGACGAGGCCTGTACTACGGCTCTTATTTATACAAGGAGACCTGAAATATTGGGGTTGTTCTGCTTCTTCTAGTAATGATGACAGCCTTCGTTGGCTANN
>BD15_Bray_Dunes_NW_France
TTACTAGGCATCTGCCTTATCGCTCAAATTTTGACCGGCCTCTTCCTAGCGATGCACTACACATCTGACATCGCCACTGCCTTTTCATCTGTCGCCCACATTTGTCGGGACGTCAACTTTGGCTGGCTTATCCGCAACATGCACGCCAATGGCGCTTCTTTCTTCTTTATCTGCCTTTACCTTCACGTGGGACGAGGCCTGTACTACGGCTCTTATTTATACAAGGAGACCTGAAATATTGGGGTTGTTCTGCTTCTTCTAGTAATGATGACAGCCTTCGTTGGCTANN
>BD16_Bray_Dunes_NW_France
TTACTAGGCATCTGCCTTATCGCTCAAATTTTGACCGGCCTCTTCCTAGCGATGCACTACACATCTGACATCGCCACTGCCTTTTCATCTGTCGCCCACATTTGTCGGGACGTCAACTTTGGCTGGCTTATCCGCAACATGCACGCCAATGGCGCTTCTTTCTTCTTTATCTGCCTTTACCTTCACGTGGGACGAGGCCTGTACTACGGCTCTTATTTATACAAGGAGACCTGAAATATTGGGGTTGTTCTGCTTCTTCTAGTAATGATGACAGCCTTCGTTGGCTANN
>BD17_Bray_Dunes_NW_France
TTACTAGGCATCTGCCTTATCGCTCAAATTTTGACCGGCCTCTTCCTAGCGATGCACTACACATCTGACATCGCCACTGCCTTTTCATCTGTCGCCCACATTTGTCGGGACGTCAACTTTGGCTGGCTTATCCGCAACATGCACGCCAATGGCGCTTCTTTCTTCTTTATCTGCCTTTACCTTCACGTGGGACGAGGCCTGTACTACGGCTCTTATTTATACAAGGAGACCTGAAATATTGGGGTTGTTCTGCTTCTTCTAGTAATGATGACAGCCTTCGTTGGCTANN
>BD18_Bray_Dunes_NW_France
TTACTAGGCATCTGCCTTATCGCTCAAATTTTGACCGGCCTCTTCCTAGCGATGCACTACACATCTGACATCGCCACTGCCTTTTCATCTGTCGCCCACATTTGTCGGGACGTCAACTTTGGCTGGCTTATCCGCAACATGCACGCCAATGGCGCTTCTTTCTTCTTTATCTGCCTTTACCTTCACGTGGGACGAGGCCTGTACTACGGCTCTTATTTATACAAGGAGACCTGAAATATTGGGGTTGTTCTGCTTCTTCTAGTAATGATGACAGCCTTCGTTGGCTANN
>BD19_Bray_Dunes_NW_France
TTACTAGGCATCTGCCTTATCGCTCAAATTTTGACCGGCCTCTTCCTAGCGATGCACTACACATCTGACATCGCCACTGCCTTTTCATCTGTCGCCCACATTTGTCGGGACGTCAACTTTGGCTGGCTTATCCGCAACATGCACGCCAATGGCGCTTCTTTCTTCTTTATCTGCCTTTACCTTCACGTGGGACGAGGCCTGTACTACGGCTCTTATTTATACAAGGAGACCTGAAATATTGGGGTTGTTCTGCTTCTTCTAGTAATGATGACAGCCTTCGTTGGCTANN
>BD20_Bray_Dunes_NW_France
TTACTAGGCATCTGCCTTATCGCTCAAATTTTGACCGGCCTCTTCCTAGCGATGCACTACACATCTGACATCGCCACTGCCTTTTCATCTGTCGCCCACATTTGTCGGGACGTCAACTTTGGCTGGCTTATCCGCAACATGCACGCCAATGGCGCTTCTTTCTTCTTTATCTGCCTTTACCTTCACGTGGGACGAGGCCTGTACTACGGCTCTTATTTATACAAGGAGACCTGAAATATTGGGGTTGTTCTGCTTCTTCTAGTAATGATGACAGCCTTCGTTGGCTANN
>BD21_Bray_Dunes_NW_France
TTACTAGGCATCTGCCTTATCGCTCAAATTTTGACCGGCCTCTTCCTAGCGATGCACTACACATCTGACATCGCCACTGCCTTTTCATCTGTCGCCCACATTTGTCGGGACGTCAACTTTGGCTGGCTTATCCGCAACATGCACGCCAATGGCGCTTCTTTCTTCTTTATCTGCCTTTACCTTCACGTGGGACGAGGCCTGTACTACGGCTCTTATTTATACAAGGAGACCTGAAATATTGGGGTTGTTCTGCTTCTTCTAGTAATGATGACAGCCTTCGTTGGCTANN
>BD22_Bray_Dunes_NW_France
TTACTAGGCATCTGCCTTATCGCTCAAATTTTGACCGGCCTCTTCCTAGCGATGCACTACACATCTGACATCGCCACTGCCTTTTCATCTGTCGCCCACATTTGTCGGGACGTCAACTTTGGCTGGCTTATCCGCAACATGCACGCCAATGGCGCTTCTTTCTTCTTTATCTGCCTTTACCTTCACGTCGGACGAGGCCTGTACTACGGCTCTTATTTATACAAGGAGACCTGAAATATTGGGGTTGTTCTGCTTCTTCTAGTAATGATGACAGCCTTCGTTGGCTACG
>BD23_Bray_Dunes_NW_France
TTACTAGGCATCTGCCTTATCGCTCAAATTTTGACCGGCCTCTTCCTAGCGATGCACTACACATCTGACATCGCCACTGCCTTTTCATCTGTCGCCCACATTTGTCGGGACGTCAACTTTGGCTGGCTTATCCGCAACATGCACGCCAATGGCGCTTCTTTCTTCTTTATCTGCCTTTACCTTCACGTCGGACGAGGCCTGTACTACGGCTCTTATTTATACAAGGAGACCTGAAATATTGGGGTTGTTCTGCTTCTTCTAGTAATGATGACAGCCTTCGTTGGCTACG
>BD24_Bray_Dunes_NW_France
TTACTAGGCATCTGCCTTGTCGCTCAAATTTTAACCGGCCTCTTCCTAGCGATACACTACACATCTGACATCGCCACTGCCTTTTCATCTGTCGCCCACATTTGTCGGGACGTCAACTTTGGCTGGCTTATCCGCAACATGCACGCCAATGGCGCTTCTTTCTTCTTTATCTGCCTTTACCTTCACGTCGGACGAGGCCTGTACTACGGCTCTTATTTGTACAAGGAGACCTGAAATATTGGAGTTGTTCTGCTTCTTCTAGTAATGATGACCGCCTTCGTTGGCTACG
>BD25_Bray_Dunes_NW_France
TTACTAGGCATCTGCCTTGTCGCTCAAATTTTAACCGGCCTCTTCCTAGCGATACACTACACATCTGACATCGCCACTGCCTTTTCATCTGTCGCCCACATTTGTCGGGACGTCAACTTTGGCTGGCTTATCCGCAACATGCACGCCAATGGCGCTTCTTTCTTCTTTATCTGCCTTTACCTTCACGTCGGACGAGGCCTGTACTACGGCTCTTATTTGTACAAGGAGACCTGAAATATTGGAGTTGTTCTGCTTCTTCTAGTAATGATGACCGCCTTCGTTGGCTACG
>BD26_Bray_Dunes_NW_France
TTACTAGGCATCTGCCTTATCGCTCAAATTTTGACCGGCCTCTTCCTAGCGATGCACTACACATCTGACATCGCCACTGCCTTTTCATCTGTCGCCCACATTTGTCGGGACGTCAACTTTGGCTGGCTTATCCGCAACATGCACGCCAATGGCGCTTCTTTCTTCTTTATCTGCCTTTACCTTCACGTCGGACGAGGCCTGTACTACGGCTCTTATTTGTACAAGGAGACCTGAAATATTGGAGTTGTTCTGCTTCTTCTAGTAATGATGACAGCCTTCGTTGGCTACG
>PLY1_Plymouth
TTACTAGGCATCTGCCTTATCGCTCAAATTTTGACCGGCCTCTTCCTAGCGATGCACTACACATCTGACATCGCCACTGCCTTTTCATCTGTCGCCCACATTTGTCGGGACGTCAACTTTGGCTGGCTTATCCGCAACATGCACGCCAATGGCGCTTCTTTCTTCTTTATCTGCCTTTACCTTCACGTGGGACGAGGCCTGTACTACGGCTCTTATTTATACAAGGAGACCTGAAATATTGGGGTTGTTCTGCTTCTTCTAGTAATGATGACAGCCTTCGTTGGCTACG
>PLY2_Plymouth
TTACTAGGCATCTGCCTTATCGCTCAAATTTTGACCGGCCTCTTCCTAGCGATGCACTACACATCTGACATCGCCACTGCCTTTTCATCTGTCGCCCACATTTGTCGGGACGTCAACTTTGGCTGGCTTATCCGCAACATGCACGCCAATGGCGCTTCTTTCTTCTTTATCTGCCTTTACCTTCACGTGGGACGAGGCCTGTACTACGGCTCTTATTTATACAAGGAGACCTGAAATATTGGGGTTGTTCTGCTTCTTCTAGTAATGATGACAGCCTTCGTTGGCTACG
>PLY3_Plymouth
TTACTAGGCATCTGCCTTATCGCTCAAATTTTGACCGGCCTCTTCCTAGCGATGCACTACACATCTGACATCGCCACTGCCTTTTCATCTGTCGCCCACATTTGTCGGGACGTCAACTTTGGCTGGCTTATCCGCAACATGCACGCCAATGGCGCTTCTTTCTTCTTTATCTGCCTTTACCTTCACGTGGGACGAGGCCTGTACTACGGCTCTTATTTATACAAGGAGACCTGAAATATTGGGGTTGTTCTGCTTCTTCTAGTAATGATGACAGCCTTCGTTGGCTACG
>PLY4_Plymouth
TTACTAGGCATCTGCCTTATCGCTCAAATTTTGACCGGCCTCTTCCTAGCGATGCACTACACATCTGACATCGCCACTGCCTTTTCATCTGTCGCCCACATTTGTCGGGACGTCAACTTTGGCTGGCTTATCCGCAACATGCACGCCAATGGCGCTTCTTTCTTCTTTATCTGCCTTTACCTTCACGTGGGACGAGGCCTGTACTACGGCTCTTATTTATACAAGGAGACCTGAAATATTGGGGTTGTTCTGCTTCTTCTAGTAATGATGACAGCCTTCGTTGGCTACG
>PLY5_Plymouth
TTACTAGGCATCTGCCTTATCGCTCAAATTTTGACCGGCCTCTTCCTAGCGATGCACTACACATCTGACATCGCCACTGCCTTTTCATCTGTCGCCCACATTTGTCGGGACGTCAACTTTGGCTGGCTTATCCGCAACATGCACGCCAATGGCGCTTCTTTCTTCTTTATCTGCCTTTACCTTCACGTGGGACGAGGCCTGTACTACGGCTCTTATTTATACAAGGAGACCTGAAATATTGGGGTTGTTCTGCTTCTTCTAGTAATGATGACAGCCTTCGTTGGCTACG
>PLY6_Plymouth
TTACTAGGCATCTGCCTTATCGCTCAAATTTTGACCGGCCTCTTCCTAGCGATGCACTACACATCTGACATCGCCACTGCCTTTTCATCTGTCGCCCACATTTGTCGGGACGTCAACTTTGGCTGGCTTATCCGCAACATGCACGCCAATGGCGCTTCTTTCTTCTTTATCTGCCTTTACCTTCACGTGGGACGAGGCCTGTACTACGGCTCTTATTTATACAAGGAGACCTGAAATATTGGGGTTGTTCTGCTTCTTCTAGTAATGATGACAGCCTTCGTTGGCTACG
>PLY7_Plymouth
TTACTAGGCATCTGCCTTATCGCTCAAATTTTGACCGGCCTCTTCCTAGCGATGCACTACACATCTGACATCGCCACTGCCTTTTCATCTGTCGCCCACATTTGTCGGGACGTCAACTTTGGCTGGCTTATCCGCAACATGCACGCCAATGGCGCTTCTTTCTTCTTTATCTGCCTTTACCTTCACGTCGGACGAGGCCTGTACTACGGCTCTTATTTGTACAAGGAGACCTGAAATATTGGAGTTGTTCTACTTCTTCTAGTAATGATGACCGCCTTCGTTGGCTACG
>PLY8_Plymouth
TTACTAGGCATCTGCCTTATCGCTCAAATTTTGACCGGCCTCTTCCTAGCGATGCACTACACATCTGACATCGCCACTGCCTTTTCATCTGTCGCCCACATTTGTCGGGACGTCAACTTTGGCTGGCTTATCCGCAACATGCACGCCAATGGCGCTTCTTTCTTCTTTATCTGCCTTTACCTTCACGTGGGACGAGGCCTGTACTACGGCTCTTATTTATACAAGGAGACCTGAAATATTGGGGTTGTTCTGCTTCTTCTAGTAATGATGACAGCCTTCGTTGGCTANN
>PLY9_Plymouth
TTACTAGGCATCTGCCTTATCGCTCAAATTTTGACCGGCCTCTTCCTAGCGATGCACTACACATCTGACATCGCCACTGCCTTTTCATCTGTCGCCCACATTTGTCGGGACGTCAACTTTGGCTGGCTTATCCGCAACATGCACGCCAATGGCGCTTCTTTCTTCTTTATCTGCCTTTACCTTCACGTGGGACGAGGCCTGTACTACGGCTCTTATTTATACAAGGAGACCTGAAATATTGGGGTTGTTCTGCTTCTTCTAGTAATGATGACAGCCTTCGTTGGCTANN
>PLY10_Plymouth
TTACTAGGCATCTGCCTTATCGCTCAAATTTTGACCGGCCTCTTTCTAGCGATGCACTACACATCTGACATCGCCACTGCCTTTTCATCTGTCGCCCACATTTGTCGGGACGTCAACTTTGGCTGGCTTATCCGCAACATGCACGCCAATGGCGCTTCTTTCTTCTTTATCTGCCTTTACCTTCACGTCGGACGAGGCCTCTACTACGGCTCTTATTTGTACAAGGAGACCTGAAATATTGGGGTTGTTCTGCTTCTTCTAGTAATGATGACGGCCTTCGTTGGCTACG
>PLY11_Plymouth
TTACTAGGCATCTGCCTTATCGCTCAAATTTTGACCGGCCTCTTCCTAGCGATGCACTACACATCTGACATCGCCACTGCCTTTTCATCTGTCGCCCACATTTGTCGGGACGTCAACTTTGGCTGGCTTATCCGCAATATGCACGCCAATGGCGCTTCTTTCTTCTTTATCTGCCTTTACCTTCACGTCGGACGAGGCCTCTACTACGGCTCTTATTTGTACAAGGAGACCTGAAATATTGGGGTTGTTCTGCTTCTTCTAGTAATGATGACGGCCTTCGTTGGCTACG
>PLY12_Plymouth
TTACTAGGCATCTGCCTTATCGCTCAAATTTTGACCGGCCTCTTCCTAGCGATGCACTACACATCTGACATCGCCACTGCCTTTTCATCTGTCGCCCACATTTGTCGGGACGTCAACTTTGGCTGGCTTATCCGCAATATGCACGCCAATGGCGCTTCTTTCTTCTTTATCTGCCTTTACCTTCACGTCGGACGAGGCCTCTACTACGGCTCTTATTTGTACAAGGAGACCTGAAATATTGGGGTTGTTCTGCTTCTTCTAGTAATGATGACGGCCTTCGTTGGCTACG
>PLY13_Plymouth
TTACTAGGCATCTGCCTTATCGCTCAAATTTTGACCGGCCTCTTCCTAGCGATGCACTACACATCTGACATCGCCACTGCCTTTTCATCTGTCGCCCACATTTGTCGGGACGTCAACTTTGGCTGGCTTATCCGCAATATGCACGCCAATGGCGCTTCTTTCTTCTTTATCTGCCTTTACCTTCACGTCGGACGAGGCCTCTACTACGGCTCTTATTTGTACAAGGAGACCTGAAATATTGGGGTTGTTCTGCTTCTTCTAGTAATGATGACGGCCTTCGTTGGCTACG
>PLY14_Plymouth
TTACTAGGCATCTGCCTTATCGCTCAAATTTTGACCGGCCTCTTCCTAGCGATACACTACACATCTGACATCGCCACTGCCTTTTCATCTGTCGCCCACATTTGTCGGGACGTCAACTTTGGCTGGCTTATCCGCAACATGCACGCCAATGGCGCTTCTTTCTTCTTTATCTGCCTTTACCTTCACGTCGGACGAGGCCTGTACTACGGCTCTTATTTGTACAAGGAGACCTGAAATATTGGAGTTGTTCTGCTTCTTCTAGTAATAATGACCGCCTTCGTTGGCTACG
>LT1_Tremblade_Biscay
TTACTAGGCATCTGCCTTATCGCTCAAATTTTGACCGGCCTCTTCCTAGCGATGCACTACACATCTGACATCGCCACTGCCTTTTCATCTGTCGCCCACATTTGTCGGGACGTCAACTTTGGCTGGCTTATCCGCAACATGCACGCCAATGGCGCTTCTTTCTTCTTTATCTGCCTTTACCTTCACGTGGGACGAGGCCTGTACTACGGCTCTTATTTATACAAGGAGACCTGAAATATTGGGGTTGTTCTGCTTCTTCTAGTAATGATGACAGCCTTCGTTGGCTACG
>LT2_La_Tremblade_Biscay
TTACTAGGCATCTGCCTTATCGCTCAAATTTTGACCGGCCTCTTCCTAGCGATGCACTACACATCTGACATCGCCACTGCCTTTTCATCTGTCGCCCACATTTGTCGGGACGTCAACTTTGGCTGGCTTATCCGCAACATGCACGCCAATGGCGCTTCTTTCTTCTTTATCTGCCTTTACCTTCACGTGGGACGAGGCCTGTACTACGGCTCTTATTTATACAAGGAGACCTGAAATATTGGGGTTGTTCTGCTTCTTCTAGTAATGATGACAGCCTTCGTTGGCTACG
>LT3_La_Tremblade_Biscay
TTACTAGGCATCTGCCTTATCGCTCAAATTTTGACCGGCCTCTTCCTAGCGATGCACTACACATCTGACATCGCCACTGCCTTTTCATCTGTCGCCCACATTTGTCGGGACGTCAACTTTGGCTGGCTTATCCGCAACATGCACGCCAATGGCGCTTCTTTCTTCTTTATCTGCCTTTACCTTCACGTGGGACGAGGCCTGTACTACGGCTCTTATTTATACAAGGAGACCTGAAATATTGGGGTTGTTCTGCTTCTTCTAGTAATGATGACAGCCTTCGTTGGCTACG
>LT4_La_Tremblade_Biscay
TTACTAGGCATCTGCCTTATCGCTCAAATTTTGACCGGCCTCTTCCTAGCGATGCACTACACATCTGACATCGCCACTGCCTTTTCATCTGTCGCCCACATTTGTCGGGACGTCAACTTTGGCTGGCTTATCCGCAACATGCACGCCAATGGCGCTTCTTTCTTCTTTATCTGCCTTTACCTTCACGTGGGACGAGGCCTGTACTACGGCTCTTATTTATACAAGGAGACCTGAAATATTGGGGTTGTTCTGCTTCTTCTAGTAATGATGACAGCCTTCGTTGGCTACG
>LT5_La_Tremblade_Biscay
TTACTAGGCATCTGCCTTATCGCTCAAATTTTGACCGGCCTCTTCCTAGCGATGCACTACACATCTGACATCGCCACTGCCTTTTCATCTGTCGCCCACATTTGTCGGGACGTCAACTTTGGCTGGCTTATCCGCAACATGCACGCCAATGGCGCTTCTTTCTTCTTTATCTGCCTTTACCTTCACGTGGGACGAGGCCTGTACTACGGCTCTTATTTATACAAGGAGACCTGAAATATTGGGGTTGTTCTGCTTCTTCTAGTAATGATGACAGCCTTCGTTGGCTACG
>LT6_La_Tremblade_Biscay
TTACTAGGCATCTGCCTTATCGCTCAAATTTTGACCGGCCTCTTCCTAGCGATGCACTACACATCTGACATCGCCACTGCCTTTTCATCTGTCGCCCACATTTGTCGGGACGTCAACTTTGGCTGGCTTATCCGCAACATGCACGCCAATGGCGCTTCTTTCTTCTTTATCTGCCTTTACCTTCACGTGGGACGAGGCCTGTACTACGGCTCTTATTTATACAAGGAGACCTGAAATATTGGGGTTGTTCTGCTTCTTCTAGTAATGATGACAGCCTTCGTTGGCTACG
>LT7_La_Tremblade_Biscay
TTACTAGGCATCTGCCTTATCGCTCAAATTTTGACCGGCCTCTTCCTAGCGATGCACTACACATCTGACATCGCCACTGCCTTTTCATCTGTCGCCCACATTTGTCGGGACGTCAACTTTGGCTGGCTTATCCGCAACATGCACGCCAATGGCGCTTCTTTCTTCTTTATCTGCCTTTACCTTCACGTGGGACGAGGCCTGTACTACGGCTCTTATTTATACAAGGAGACCTGAAATATTGGGGTTGTTCTGCTTCTTCTAGTAATGATGACAGCCTTCGTTGGCTACG
>LT8_La_Tremblade_Biscay
TTACTAGGCATCTGCCTTATCGCTCAAATTTTGACCGGCCTCTTCCTAGCGATGCACTACACATCTGACATCGCCACTGCCTTTTCATCTGTCGCCCACATTTGTCGGGACGTCAACTTTGGCTGGCTTATCCGCAACATGCACGCCAATGGCGCTTCTTTCTTCTTTATCTGCCTTTACCTTCACGTGGGACGAGGCCTGTACTACGGCTCTTATTTATACAAGGAGACCTGAAATATTGGGGTTGTTCTGCTTCTTCTAGTAATGATGACAGCCTTCGTTGGCTACG
>LT9_La_Tremblade_Biscay
TTACTAGGCATCTGCCTTATCGCTCAAATTTTGACCGGCCTCTTCCTAGCGATGCACTACACATCTGACATCGCCACTGCCTTTTCATCTGTCGCCCACATTTGTCGGGACGTCAACTTTGGCTGGCTTATCCGCAACATGCACGCCAATGGCGCTTCTTTCTTCTTTATCTGCCTTTACCTTCACGTGGGACGAGGCCTGTACTACGGCTCTTATTTATACAAGGAGACCTGAAATATTGGGGTTGTTCTGCTTCTTCTAGTAATGATGACAGCCTTCGTTGGCTACG
>LT10_La_Tremblade_Biscay
TTACTAGGCATCTGCCTTATCGCTCAAATTTTGACCGGCCTCTTCCTAGCGATGCACTACACATCTGACATCGCCACTGCCTTTTCATCTGTCGCCCACATTTGTCGGGACGTCAACTTTGGCTGGCTTATCCGCAACATGCACGCCAATGGCGCTTCTTTCTTCTTTATCTGCCTTTACCTTCACGTGGGACGAGGCCTGTACTACGGCTCTTATTTATACAAGGAGACCTGAAATATTGGGGTTGTTCTGCTTCTTCTAGTAATGATGACAGCCTTCGTTGGCTACG
>LT11_La_Tremblade_Biscay
TTACTAGGCATCTGCCTTATCGCTCAAATTTTGACCGGCCTCTTCCTAGCGATGCACTACACATCTGACATCGCCACTGCCTTTTCATCTGTCGCCCACATTTGTCGGGACGTCAACTTTGGCTGGCTTATCCGCAACATGCACGCCAATGGCGCTTCTTTCTTCTTTATCTGCCTTTACCTTCACGTGGGACGAGGCCTGTACTACGGCTCTTATTTATACAAGGAGACCTGAAATATTGGGGTTGTTCTGCTTCTTCTAGTAATGATGACAGCCTTCGTTGGCTACG
>LT12_La_Tremblade_Biscay
TTACTAGGCATCTGCCTTATCGCTCAAATTTTGACCGGCCTCTTCCTAGCGATGCACTACACATCTGACATCGCCACTGCCTTTTCATCTGTCGCCCACATTTGTCGGGACGTCAACTTTGGCTGGCTTATCCGCAACATGCACGCCAATGGCGCTTCTTTCTTCTTTATCTGCCTTTACCTTCACGTGGGACGAGGCCTGTACTACGGCTCTTATTTATACAAGGAGACCTGAAATATTGGGGTTGTTCTGCTTCTTCTAGTAATGATGACAGCCTTCGTTGGCTACG
>LT13_La_Tremblade_Biscay
TTACTAGGCATCTGCCTTATCGCTCAAATTTTGACCGGCCTCTTCCTAGCGATGCACTACACATCTGACATCGCCACTGCCTTTTCATCTGTCGCCCACATTTGTCGGGACGTCAACTTTGGCTGGCTTATCCGCAACATGCACGCCAATGGCGCTTCTTTCTTCTTTATCTGCCTTTACCTTCACGTGGGACGAGGCCTGTACTACGGCTCTTATTTATACAAGGAGACCTGAAATATTGGGGTTGTTCTGCTTCTTCTAGTAATGATGACAGCCTTCGTTGGCTACG
>LT14_La_Tremblade_Biscay
TTACTAGGCATCTGCCTTATCGCTCAAATTTTGACCGGCCTCTTCCTAGCGATGCACTACACATCTGACATCGCCACTGCCTTTTCATCTGTCGCCCACATTTGTCGGGACGTCAACTTTGGCTGGCTTATCCGCAACATGCACGCCAATGGCGCTTCTTTCTTCTTTATCTGCCTTTACCTTCACGTGGGACGAGGCCTGTACTACGGCTCTTATTTATACAAGGAGACCTGAAATATTGGGGTTGTTCTGCTTCTTCTAGTAATGATGACAGCCTTCGTTGGCTACG
>LT15_La_Tremblade_Biscay
TTACTAGGCATCTGCCTTATCGCTCAAATTTTGACCGGCCTCTTCCTAGCGATGCACTACACATCTGACATCGCCACTGCCTTTTCATCTGTCGCCCACATTTGTCGGGACGTCAACTTTGGCTGGCTTATCCGCAACATGCACGCCAATGGCGCTTCTTTCTTCTTTATCTGCCTTTACCTTCACGTGGGACGAGGCCTGTACTACGGCTCTTATTTATACAAGGAGACCTGAAATATTGGGGTTGTTCTGCTTCTTCTAGTAATGATGACAGCCTTCGTTGGCTACG
>LT16_La_Tremblade_Biscay
TTACTAGGCATCTGCCTTATCGCTCAAATTTTGACCGGCCTCTTCCTAGCGATGCACTACACATCTGACATCGCCACTGCCTTTTCATCTGTCGCCCACATTTGTCGGGACGTCAACTTTGGCTGGCTTATCCGCAACATGCACGCCAATGGCGCTTCTTTCTTCTTTATCTGCCTTTACCTTCACGTGGGACGAGGCCTGTACTACGGCTCTTATTTATACAAGGAGACCTGAAATATTGGGGTTGTTCTGCTTCTTCTAGTAATGATGACAGCCTTCGTTGGCTACG
>LT17_La_Tremblade_Biscay
TTACTAGGCATCTGCCTTATCGCTCAAATTTTGACCGGCCTCTTCCTAGCGATGCACTACACATCTGACATCGCCACTGCCTTTTCATCTGTCGCCCACATTTGTCGGGACGTCAACTTTGGCTGGCTTATCCGCAACATGCACGCCAATGGCGCTTCTTTCTTCTTTATCTGCCTTTACCTTCACGTGGGACGAGGCCTGTACTACGGCTCTTATTTATACAAGGAGACCTGAAATATTGGGGTTGTTCTGCTTCTTCTAGTAATGATGACAGCCTTCGTTGGCTACG
>LT18_La_Tremblade_Biscay
TTACTAGGCATCTGCCTTATCGCTCAAATTTTGACCGGCCTCTTCCTAGCGATGCACTACACATCTGACATCGCCACTGCCTTTTCATCTGTCGCCCACATTTGTCGGGACGTCAACTTTGGCTGGCTTATCCGCAACATGCACGCCAATGGCGCTTCTTTCTTCTTTATCTGCCTTTACCTTCACGTGGGACGAGGCCTGTACTACGGCTCTTATTTATACAAGGAGACCTGAAATATTGGGGTTGTTCTGCTTCTTCTAGTAATGATGACAGCCTTCGTTGGCTACG
>LT19_La_Tremblade_Biscay
TTACTAGGCATCTGCCTTATCGCTCAAATTTTGACCGGCCTCTTCCTAGCGATGCACTACACATCTGACATCGCCACTGCCTTTTCATCTGTCGCCCACATTTGTCGGGACGTCAACTTTGGCTGGCTTATCCGCAACATGCACGCCAATGGCGCTTCTTTCTTCTTTATCTGCCTTTACCTTCACGTGGGACGAGGCCTGTACTACGGCTCTTATTTATACAAGGAGACCTGAAATATTGGGGTTGTTCTGCTTCTTCTAGTAATGATGACAGCCTTCGTTGGCTACG
>LT20_La_Tremblade_Biscay
TTACTAGGCATCTGCCTTATCGCTCAAATTTTGACCGGCCTCTTCCTAGCGATGCACTACACATCTGACATCGCCACTGCCTTTTCATCTGTCGCCCACATTTGTCGGGACGTCAACTTTGGCTGGCTTATCCGCAACATGCACGCCAATGGCGCTTCTTTCTTCTTTATCTGCCTTTACCTTCACGTCGGACGAGGCCTGTACTACGGCTCTTATTTGTACAAGGAGACCTGAAATATTGGAGTTGTTCTACTTCTTCTAGTAATGATGACCGCCTTCGTTGGCTACG
>LT21_La_Tremblade_Biscay
TTACTAGGCATCTGCCTTATCGCTCAAATTTTGACCGGCCTCTTCCTAGCGATGCACTACACATCTGACATCGCCACTGCCTTTTCATCTGTCGCCCACATTTGTCGGGACGTCAACTTTGGCTGGCTTATCCGCAACATGCACGCCAATGGCGCTTCTTTCTTCTTTATCTGCCTTTACCTTCACGTCGGACGAGGCCTGTACTACGGCTCTTATTTGTACAAGGAGACCTGAAATATTGGAGTTGTTCTACTTCTTCTAGTAATGATGACCGCCTTCGTTGGCTACG
>LT22_La_Tremblade_Biscay
TTACTAGGCATCTGCCTTATCGCTCAAATTTTGACCGGCCTCTTCCTAGCGATGCACTACACATCTGACATCGCCACTGCCTTTTCATCTGTCGCCCACATTTGTCGGGACGTCAACTTTGGCTGGCTTATCCGCAACATGCACGCCAATGGCGCTTCTTTCTTCTTTATCTGCCTTTACCTTCACGTCGGACGAGGCCTGTACTACGGCTCTTATTTGTACAAGGAGACCTGAAATATTGGAGTTGTTCTACTTCTTCTAGTAATGATGACCGCCTTCGTTGGCTACG
>LT23_La_Tremblade_Biscay
TTACTAGGCATCTGCCTTATCGCTCAAATTTTGACCGGCCTCTTCCTAGCGATGCACTACACATCTGACATCGCCACTGCCTTTTCATCTGTCGCCCACATTTGTCGGGACGTCAACTTTGGCTGGCTTATCCGCAACATGCACGCCAATGGCGCTTCTTTCTTCTTTATCTGCCTTTACCTTCACGTCGGACGAGGCCTGTACTACGGCTCTTATTTGTACAAGGAGACCTGAAATATTGGAGTTGTTCTACTTCTTCTAGTAATGATGACCGCCTTCGTTGGCTACG
>LT24_La_Tremblade_Biscay
TTACTAGGCATCTGCCTTATCGCTCAAATTTTGACCGGCCTCTTCCTAGCGATGCACTACACATCTGACATCGCCACTGCCTTTTCATCTGTCGCCCACATTTGTCGGGACGTCAACTTTGGCTGGCTTATCCGCAACATGCACGCCAATGGCGCTTCTTTCTTCTTTATCTGCCTTTACCTTCACGTCGGACGAGGCCTGTACTACGGCTCTTATTTATACAAGGAGACCTGAAATATTGGGGTTGTTCTGCTTCTTCTAGTAATGATGACAGCCTTCGTTGGCTACG
>LT25_La_Tremblade_Biscay
TTACTAGGCATCTGCCTTATCGCTCAAATTTTGACCGGCCTCTTCCTAGCGATGCACTACACATCTGACATCGCCACTGCCTTTTCATCTGTCGCCCACATTTGTCGGGACGTCAACTTTGGCTGGCTTATCCGCAACATGCACGCCAATGGCGCTTCTTTCTTCTTTATCTGCCTTTACCTTCACGTCGGACGAGGCCTGTACTACGGCTCTTATTTATACAAGGAGACCTGAAATATTGGGGTTGTTCTGCTTCTTCTAGTAATGATGACAGCCTTCGTTGGCTACG
>LT26_La_Tremblade_Biscay
TTACTAGGCATCTGCCTTATCGCTCAAATTTTGACCGGCCTCTTCCTAGCGATGCACTACACATCTGACATCGCCACTGCCTTTTCATCTGTCGCCCACATTTGTCGGGACGTCAACTTTGGCTGGCTTATCCGCAACATGCACGCCAATGGCGCTTCTTTCTTCTTTATCTGCCTTTACCTTCACGTCGGACGAGGCCTCTACTACGGCTCTTATTTGTACAAGGAGACCTGAAATATTGGGGTTGTTCTGCTTCTTCTAGTAATGATGACGGCTTTCGTTGGCTACG
>LT27_La_Tremblade_Biscay
TTACTAGGCATCTGCCTTATCGCTCAAATTTTGACCGGCCTCTTCCTAGCGATGCACTACACATCTGACATCGCCACTGCCTTTTCATCTGTCGCCCACATTTGTCGGGACGTCAACTTTGGCTGGCTTATCCGCAACATGCACGCCAATGGCGCTTCTTTCTTCTTTATCTGCCTTTACCTTCACGTCGGACGAGGCCTCTACTACGGCTCTTATTTGTACAAGGAGACCTGAAATATTGGGGTTGTTCTGCTTCTTCTAGTAATGATGACGGCTTTCGTTGGCTACG
>LT28_La_Tremblade_Biscay
TTACTAGGCATCTGCCTTATCGCTCAAATTTTGACCGGCCTCTTCCTAGCGATGCACTACACATCTGACATCGCCACTGCCTTTTCATCTGTCGCCCACATTTGTCGGGACGTCAACTTTGGCTGGCTTATCCGCAACATGCACGCCAATGGCGCTTCTTTCTTCTTTATCTGCCTTTACCTTCACGTCGGACGAGGCCTCTACTACGGCTCTTATTTGTACAAGGAGACCTGAAATATTGGGGTTGTTCTGCTTCTTCTAGTAATGATGACGGCTTTCGTTGGCTACG
>LT29_La_Tremblade_Biscay
TTACTAGGCATCTGCCTTATCGCTCAAATTTTGACCGGCCTCTTCCTAGCGATGCACTACACATCTGACATCGCCACTGCCTTTTCATCTGTCGCCCACATTTGTCGGGACGTCAACTTTGGCTGGCTTATCCGCAACATGCACGCCAATGGCGCTTCTTTCTTCTTTATCTGCCTTTACCTTCACGTCGGACGAGGCCTCTACTACGGCTCTTACTTGTACAAGGAGACCTGAAATATTGGGGTTGTTCTGCTTCTTCTAGTAATGATGACGGCCTTCGTTGGCTACG
>LT30_La_Tremblade_Biscay
TTACTAGGCATCTGCCTTATCGCTCAAATTTTGACCGGCCTCTTCCTAGCGATACACTACACATCTGACATCGCCACTGCCTTTTCATCTGTCGCCCACATTTGTCGGGACGTCAACTTTGGCTGGCTTATCCGCAACATGCACGCCAATGGCGCTTCTTTCTTCTTTATCTGCCTTTACCTTCACGTCGGACGAGGCCTGTACTACGGCTCTTATTTGTACAAGGAGACCTGAAATATTGGAGTTGTTCTGCTTCTCCTAGTAATGATAACCGCCTTCGTTGGCTACG
>LT31_La_Tremblade_Biscay
TTACTAGGCATCTGCCTTATCGCTCAAATTTTGACCGGCCTCTTCCTAGCGATACACTACACATCTGACATCGCCACTGCCTTTTCATCTGTCGCCCACATTTGTCGGGACGTCAACTTTGGCTGGCTTATCCGCAACATGCACGCCAATGGCGCTTCTTTCTTCTTTATCTGCCTTTACCTTCACGTCGGACGAGGCCTGTACTACGGCTCTTATTTGTACAAGGAGACCTGAAATATTGGAGTTGTTCTGCTTCTCCTAGTAATGATAACCGCCTTCGTTGGCTACG
>LT32_La_Tremblade_Biscay
TTACTAGGCATCTGCCTTATCGCTCAAATTTTGACCGGCCTCTTCCTAGCGATGCACTACACATCTGACATCGCCACTGCCTTTTCATCTGTCGCCCACATTTGTCGGGACGTCAACTTTGGCTGGCTTATCCGCAACATGCACGCCAATGGCGCTTCTTTCTTCTTTATCTGCCTCTACCTTCACGTCGGACGAGGCCTGTACTTCGGCTCTTATTTGTACAAGGAGACCTGAAATATTGGAGTTGTTCTGCTTCTTCTAGTAATGATGACGGCCTTCGTTGGCTACG
>FAR1_Faro
TTACTAGGCATCTGCCTTATCGCTCAAATTTTGACCGGCCTCTTCCTAGCGATGCACTACACATCTGACATCGCCACTGCCTTTTCATCTGTCGCCCACATTTGTCGGGACGTCAACTTTGGCTGGCTTATCCGCAACATGCACGCCAATGGCGCTTCTTTCTTCTTTATCTGCCTTTACCTTCACGTGGGACGAGGCCTGTACTACGGCTCTTATTTATACAAGGAGACCTGAAATATTGGGGTTGTTCTGCTTCTTCTAGTAATGATGACAGCCTTCGTTGGCTACG
>FAR2_Faro
TTACTAGGCATCTGCCTTATCGCTCAAATTTTGACCGGCCTCTTCCTAGCGATGCACTACACATCTGACATCGCCACTGCCTTTTCATCTGTCGCCCACATTTGTCGGGACGTCAACTTTGGCTGGCTTATCCGCAACATGCACGCCAATGGCGCTTCTTTCTTCTTTATCTGCCTTTACCTTCACGTCGGACGAGGCCTGTACTACGGCTCTTATTTGTACAAGGAGACCTGAAATATTGGAGTTGTTCTACTTCTTCTAGTAATGATGACCGCCTTCGTTGGCTACG
>FAR3_Faro
TTACTAGGCATCTGCCTTATCGCTCAAATTTTGACCGGCCTCTTCCTAGCGATGCACTACACATCTGACATCGCCACTGCCTTTTCATCTGTCGCCCACATTTGTCGGGACGTCAACTTTGGCTGGCTTATCCGCAACATGCACGCCAATGGCGCTTCTTTCTTCTTTATCTGCCTTTACCTTCACGTCGGACGAGGCCTGTACTACGGCTCTTATTTATACAAGGAGACCTGAAATATTGGGGTTGTTCTGCTTCTTCTAGTAATGATGACAGCCTTCGTTGGCTACG
>FAR4_Faro
TTACTAGGCATCTGCCTTATCGCTCAAATTTTGACCGGCCTCTTCCTAGCGATGCACTACACATCTGACATCGCCACTGCCTTTTCATCTGTCGCCCACATTTGTCGGGACGTCAACTTTGGCTGGCTTATCCGCAACATGCACGCCAATGGCGCTTCTTTCTTCTTTATCTGCCTTTACCTTCACGTCGGACGAGGCCTGTACTACGGCTCTTATTTATACAAGGAGACCTGAAATATTGGGGTTGTTCTGCTTCTTCTAGTAATGATGACAGCCTTCGTTGGCTACG
>FAR5_Faro
TTACTAGGCATCTGCCTTATCGCTCAAATTTTGACCGGCCTCTTCCTAGCGATGCACTACACATCTGACATCGCCACTGCCTTTTCATCTGTCGCCCACATTTGTCGGGACGTCAACTTTGGCTGGCTTATCCGCAACATGCACGCCAATGGCGCTTCTTTCTTCTTTATCTGCCTTTACCTTCACGTCGGACGAGGCCTGTACTACGGCTCTTATTTATACAAGGAGACCTGAAATATTGGGGTTGTTCTGCTTCTTCTAGTAATGATGACAGCCTTCGTTGGCTACG
>FAR6_Faro
TTACTAGGCATCTGCCTTATCGCTCAAATTTTGACCGGCCTCTTCCTAGCGATGCACTACACATCTGACATCGCCACTGCCTTTTCATCTGTCGCCCACATTTGTCGGGACGTCAACTTTGGCTGGCTTATCCGCAACATGCACGCCAATGGCGCTTCTTTCTTCTTTATCTGCCTTTACCTTCACGTCGGACGAGGCCTGTACTACGGCTCTTATTTATACAAGGAGACCTGAAATATTGGGGTTGTTCTGCTTCTTCTAGTAATGATGACAGCCTTCGTTGGCTACG
>FAR7_Faro
TTACTAGGCATCTGCCTTATCGCTCAAATTTTGACCGGCCTCTTCCTAGCGATGCACTACACATCTGACATCGCCACTGCCTTTTCATCTGTCGCCCACATTTGTCGGGACGTCAACTTTGGCTGGCTTATCCGCAACATGCACGCCAATGGCGCTTCTTTCTTCTTTATCTGCCTTTACCTTCACGTCGGACGAGGCCTGTACTACGGCTCTTATTTATACAAGGAGACCTGAAATATTGGGGTTGTTCTGCTTCTTCTAGTAATGATGACAGCCTTCGTTGGCTACG
>FAR8_Faro
TTACTAGGCATCTGCCTTATCGCTCAAATTTTGACCGGCCTCTTCCTAGCGATGCACTACACATCTGACATCGCCACTGCCTTTTCATCTGTCGCCCACATTTGTCGGGACGTCAACTTTGGCTGGCTTATCCGCAACATGCACGCCAATGGCGCTTCTTTCTTCTTTATCTGCCTTTACCTTCACGTCGGACGAGGCCTGTACTACGGCTCTTATTTATACAAGGAGACCTGAAATATTGGGGTTGTTCTGCTTCTTCTAGTAATGATGACAGCCTTCGTTGGCTACG
>FAR9_Faro
TTACTAGGCATCTGCCTTATCGCTCAAATTTTGACCGGCCTCTTCCTAGCGATGCACTACACATCTGACATCGCCACTGCCTTTTCATCTGTCGCCCACATTTGTCGGGACGTCAACTTTGGCTGGCTTATCCGCAACATGCACGCCAATGGCGCTTCTTTCTTCTTTATCTGCCTTTACCTTCACGTCGGACGAGGCCTGTACTACGGCTCTTATTTATACAAGGAGACCTGAAATATTGGGGTTGTTCTGCTTCTTCTAGTAATGATGACAGCCTTCGTTGGCTACG
>FAR10_Faro
TTACTAGGCATCTGCCTTATCGCTCAAATTTTGACCGGCCTCTTCCTAGCGATGCACTACACATCTGACATCGCCACTGCCTTTTCATCTGTCGCCCACATTTGTCGGGACGTCAACTTTGGCTGGCTTATCCGCAACATGCACGCCAATGGCGCTTCTTTCTTCTTTATCTGCCTTTACCTTCACGTCGGACGAGGCCTGTACTACGGCTCTTATTTATACAAGGAGACCTGAAATATTGGGGTTGTTCTGCTTCTTCTAGTAATGATGACAGCCTTCGTTGGCTACG
>FAR11_Faro
TTACTAGGCATCTGCCTTATCGCTCAAATTTTGACCGGCCTCTTCCTAGCGATGCACTACACATCTGACATCGCCACTGCCTTTTCATCTGTCGCCCACATTTGTCGGGACGTCAACTTTGGCTGGCTTATCCGCAACATGCACGCCAATGGCGCTTCTTTCTTCTTTATCTGCCTTTACCTTCACGTCGGACGAGGCCTGTACTACGGCTCTTATTTATACAAGGAGACCTGAAATATTGGGGTTGTTCTGCTTCTTCTAGTAATGATGACAGCCTTCGTTGGCTACG
>FAR12_Faro
TTACTAGGCATCTGCCTTATCGCTCAAATTTTGACCGGCCTCTTCCTAGCGATGCACTACACATCTGACATCGCCACTGCCTTTTCATCTGTCGCCCACATTTGTCGGGACGTCAACTTTGGCTGGCTTATCCGCAACATGCACGCCAATGGCGCTTCTTTCTTCTTTATCTGCCTTTACCTTCACGTCGGACGAGGCCTGTACTACGGCTCTTATTTATACAAGGAGACCTGAAATATTGGGGTTGTTCTGCTTCTTCTAGTAATGATGACAGCCTTCGTTGGCTACG
>FAR13_Faro
TTACTAGGCATCTGCCTTATCGCTCAAATTTTGACCGGCCTCTTCCTAGCGATGCACTACACATCTGACATCGCCACTGCCTTTTCATCTGTCGCCCACATTTGTCGGGACGTCAACTTTGGCTGGCTTATCCGCAACATGCACGCCAATGGCGCTTCTTTCTTCTTTATCTGCCTTTACCTTCACGTCGGACGAGGCCTGTACTACGGCTCTTATTTATACAAGGAGACCTGAAATATTGGGGTTGTTCTGCTTCTTCTAGTAATGATGACAGCCTTCGTTGGCTACG
>FAR14_Faro
TTACTAGGCATCTGCCTTATCGCTCAAATTTTGACCGGCCTCTTCCTAGCGATGCACTACACATCTGACATCGCCACTGCCTTTTCATCTGTCGCCCACATTTGTCGGGACGTCAACTTTGGCTGGCTTATCCGCAACATGCACGCCAATGGCGCTTCTTTCTTCTTTATCTGCCTTTACCTTCACGTCGGACGAGGCCTGTACTACGGCTCTTATTTGTACAAGGAGACCTGAAATATTGGGGTTGTTCTGCTTCTTCTAGTAATGATGACAGCCTTCGTTGGCTACG
>FAR15_Faro
TTACTAGGCATCTGCCTTATCGCTCAAATTTTGACCGGCCTCTTCCTAGCGATGCACTACACATCTGACATCGCCACTGCCTTTTCATCTGTCGCCCACATTTGTCGGGACGTCAACTTTGGCTGGCTTATCCGCAACATGCACGCCAATGGCGCTTCTTTCTTCTTTATCTGCCTTTACCTCCACGTCGGACGAGGCCTGTACTACGGCTCTTATTTGTACAAGGAGACCTGAAATATCGGGGTTGTTCTGCTTCTTCTAGTAATGATGACAGCCTTCGTTGGCTACG
>FAR16_Faro
TTACTAGGCATCTGCCTTATCGCTCAAATTTTGACCGGCCTCTTCCTAGCGATGCACTACACATCTGACATCGCCACTGCCTTTTCATCTGTCGCCCACATTTGTCGGGACGTCAACTTTGGCTGGCTTATCCGCAACATGCACGCCAATGGCGCTTCTTTCTTCTTTATCTGCCTTTACCTTCACGTCGGACGAGGCCTGTACTACGGCTCTTATTTGTACAAGGAGACCTGAAATATTGGGGTTGTTCTGCTTCTTCTAGTAATGATGACGGCCTTCGTTGGCTACG
>FAR17_Faro
TTACTAGGCATCTGCCTTATCGCTCAAATTTTGACCGGCCTCTTCCTAGCGATGCACTACACATCTGACATCGCCACTGCCTTTTCATCTGTCGCCCACATTTGTCGGGACGTCAACTTTGGCTGGCTTATCCGCAACATGCACGCCAATGGCGCTTCTTTCTTCTTTATCTGCCTTTACCTTCACGTCGGACGAGGCCTATACTACGGCTCTTATTTGTACAAGGAGACCTGAAATATTGGGGTTGTTCTGCTTCTTCTAGTAATGATGACGGCCTTCGTTGGCTACG
>FAR18_Faro
TTACTAGGCATCTGCCTTATCGCTCAAATTTTGACCGGCCTCTTCCTAGCGATGCACTACACATCTGACATCGCCACTGCCTTTTCATCTGTCGCCCACATTTGTCGGGACGTCAACTTTGGCTGGCTTATCCGCAACATGCACGCCAATGGCGCTTCTTTCTTCTTTATCTGCCTTTACCTTCACGTCGGACGAGGCCTCTACTACGGCTCTTATTTGTACAAGGAGACCTGAAATATTGGGGTTGTTCTGCTTCTTCTAGTAATGATGACGGCCTTCGTTGGCTACG
>FAR19_Faro
TTACTAGGCATCTGCCTTATCGCTCAAATTTTGACCGGCCTCTTCCTAGCGATGCACTACACATCTGACATCGCCACTGCCTTTTCATCTGTCGCCCACATTTGTCGGGACGTCAACTTTGGCTGGCTTATCCGCAACATGCACGCCAATGGCGCTTCTTTCTTCTTTATCTGCCTTTACCTTCACGTCGGACGAGGCCTCTACTACGGCTCTTATTTGTACAAGGAGACCTGAAATATTGGGGTTGTTCTGCTTCTTCTAGTAATGATGACGGCCTTCGTTGGCTACG
>FAR20_Faro
TTACTAGGCATCTGCCTTATCGCTCAAATTTTGACCGGCCTCTTCCTAGCGATACACTACACATCTGACATCGCCACTGCCTTTTCATCTGTCGCCCACATTTGTCGGGACGTCAACTTTGGCTGGCTTATCCGCAACATGCACGCCAATGGCGCTTCTTTCTTCTTTATCTGCCTTTACCTTCACGTCGGACGAGGCCTGTACTACGGCTCTTATTTGTACAAGGAGACCTGAAATATTGGAGTTGTTCTGCTTCTTCTAGTAATGATGACCCGCTTCGTTGGCTACG
>FAR21_Faro
TTACTAGGCATCTGCCTTATCGCTCAAATTTTGACCGGCCTCTTCCTAGCGATACACTACACATCTGACATCGCCACTGCCTTTTCATCTGTCGCCCACATTTGTCGGGACGTCAACTTTGGCTGGCTTATCCGCAACATGCACGCCAATGGCGCTTCTTTCTTCTTTATCTGCCTCTACCTTCACGTCGGACGAGGCCTGTACTACGGCTCTTATTTGTACAAGGAGACCTGAAATATTGGAGTTGTTCTGCTTCTTCTAGTAATGATGACCGCCTTCGTTGGCTACG
>FAR22_Faro
TTACTAGGCATCTGCCTTATCGCTCAAATTTTGACCGGCCTCTTCCTAGCGATGCACTACACATCTGACATCGCCACTGCCTTTTCATCTGTCGCCCACATTTGTCGGGACGTCAACTTTGGCTGGCTTATCCGCAACATGCACGCCAATGGCGCTTCTTTCTTCTTTATCTGCCTTTACCTTCACGTCGGACGAGGCCTGTACTACGGCTCTTATTTGTACAAGGAGACCTGAAATATTGGAGTTGTTCTGCTTCTTCTAGTAATGATGACCGCCTTCGTTGGCTACG
>FAR23_Faro
TTACTAGGCATCTGCCTTATCGCTCAAATTTTGACCGGCCTCTTCCTAGCGATGCACTACACATCTGACATCGCCACTGCCTTTTCATCTGTCGCCCACATTTGTCGGGACGTCAACTTTGGCTGGCTTATCCGCAACATGCACGCCAATGGCGCTTCTTTCTTCTTTATCTGCCTTTACCTTCACGTCGGACGAGGCCTGTACTACGGCTCTTATTTGTACAAGGAGACCTGAAATATTGGAGTTGTTCTGCTTCTTCTAGTAATGATGACCGCCTTCGTTGGCTACG
>FAR24_Faro
TTACTAGGCATCTGCCTTATCGCTCAAATTTTGACCGGCCTCTTCCTAGCGATACACTACACATCTGACATCGCCACTGCCTTTTCATCTGTCGCCCACATTTGTCGGGACGTCAACTTTGGCTGGCTTATCCGCAACATGCACGCCAATGGCGCTTCTTTCTTCTTTATCTGCCTTTACCTTCACGTCGGACGAGGCCTGTACTACGGCTCTTATTTGTACAAGGAGACCTGAAATATTGGAGTTGTTCTGCTTCTTCTAGTAATGATGACGGCCTTCGTTGGCTACG
>FAR25_Faro
TTACTAGGCATCTGCCTTATCGCTCAAATTTTGACCGGCCTCTTCCTAGCGATGCACTACACATCTGACATCGCCACTGCCTTTTCATCTGTCGCCCACATTTGTCGGGACGTCAACTTTGGCTGGCTTATCCGCAACATGCACGCCAATGGCGCTTCTTTCTTCTTTATCTGCCTCTACCTTCACGTCGGACGAGGCCTGTACTACGGCTCTTATTTGTACAAGGAGACCTGAAATATTGGAGTTGTTCTGCTTCTTCTAGTAATGATGACGGCCTTCGTTGGCTACG
>FAR26_Faro
TTACTAGGCATCTGCCTTATCGCTCAAATTTTGACCGGCCTCTTCCTAGCGATGCACTACACATCTGACATCGCCACTGCCTTTTCATCTGTCGCCCACATTTGTCGGGACGTCAACTTTGGCTGGCTTATCCGCAACATGCACGCCAATGGCGCTTCTTTCTTCTTTATCTGCCTCTACCTTCACGTCGGACGAGGCCTGTACTACGGCTCTTATTTGTACAAGGAGACCTGAAATATTGGAGTTGTTCTGCTTCTTCTAGTAATGATGACGGCCTTCGTTGGCTACG
>FAR27_Faro
TTACTAGGCATCTGCCTTATCGCTCAAATTCTGACCGGCCTCTTCCTAGCGATGCACTACACATCTGACATCGCCACTGCCTTTTCATCTGTCGCCCACATTTGTCGGGACGTCAACTTTGGCTGGCTTATCCGCAACATGCACGCCAATGGCGCTTCTTTCTTCTTTATCTGCCTTTACCTTCACGTCGGACGAGGCCTGTACTACGGCTCTTATTTGTACAAGGAGACCTGAAATATTGGAGTTGTTCTGCTTCTTCTAGTAATGATGACGGCCTTCGTTGGCTACG
>FAR28_Faro
TTACTAGGCATCTGCCTTATCGCTCAAATTTTGACCGGCCTCTTCCTAGCGATGCACTACACATCTGACATCGCCACTGCCTTTTCATCTGTCGCCCACATTTGTCGGGATGTCAACTTTGGCTGGCTTATCCGCAACATGCACGCCAATGGCGCTTCTTTCTTCTTTATCTGCCTTTACCTTCACGTCGGACGAGGCCTGTACTACGGCTCTTATTTGTACAAGGAGACCTGAAATATTGGAGTTGTTCTGCTTCTTCTAGTAATGATGACGGCCTTCGTTGGCTACG
>FAR29_Faro
TTACTAGGCATCTGCCTTATCGCTCAAATTTTGACCGGCCTCTTCCTAGCGATGCACTACACATCTGACATCGCCACTGCCTTTTCATCTGTCGCCCACATTTGTCGGGACGTCAACTTTGGCTGGCTTATCCGCAACATGCACGCCAATGGCGCTTCTTTCTTCTTTATCTGCCTTTACCTTCACGTCGGACGAGGCTTGTACTACGGCTCTTATTTGTACAAGGAGACCTGAAATATTGGAGTTGTTCTGCTTCTTCTAGTAATGATGACGGCCTTCGTTGGCTACG
