# Supplementary material for: Meta-analysis of northeast Atlantic marine taxa shows contrasting phylogeographic patterns following post-LGM expansions
Source: PeerJ. 2018 Sep 28;6:e5684. doi: 10.7717/peerj.5684 (PMC6166638; doi:10.7717/peerj.5684)
Supplement: Supplemental Information 2 [file peerj-06-5684-s006.zip › pomatoschistus_minutus.fasta]

>SKA01_Skagerrak
ACTTCGGCTGACTCATCCGAAATATGCATGCCAACGGCGCTTCTTTCTTTTTTATCTGCCTTTACCTTCACGTCGGCCGCGGCCTATACTACGGCTCTTACCTCTACAAAGAAACCTGGGTGATTGGAGTAGTACTCCTACTACTTGTAATAATAACCGCCTTCGTTGGCTATGTACTCCCCTGAGGACAGATGTCTTTTTGGGGGGCCACCGTTATCACTAACCTGCTCTCCGCAGTCCCTTATGTTGGCAATAGTCTTGTTCAGTGAATCTGGGGGGGCTTTTCAGTAGACAATGCGACACTTACTCGGTTTTTTGCCTTCCACTTCCTCTTCCCCTTTGTAGTACTAGCAGCTACAGTCCTTCACTTGCTATTTCTTCACGAATCTGGGTCGAACAACCCCACCGGCCTTAACTCAGACGCAGACAAAATTCCCTTTCACCCATACTTCTCGTATAAAGACCTAATTGGCTTCGCCGTAATACTTGTTGCACTTGCCTCCCTCGCTCTCTTCTCCCCCAACTATTTAGGAGACCCCGACAACTTCACCCCAGCAAACCCACTGGTGACCCCGCCCCACATCAAGCCAGAATGGTACTTTCTTTTTGCCTATGCCATCTTACGATCTATTCCCAATAAACTAGGAGGAGTACTAGCCTTACTAGCATCGATCCTCGTGTTACTTTTGGTCCCCTTCCTACACACTTCCAAGCAACGAGGGCTCACCTTCCGCCCCCTTTCTCAGTTCCTATTCTGAACCCTGGTAGCTGATGTTCTGATCCTCACTTGAATTGGAGGCATGCCTGTAGAGCACCCCTACATCATCATTGGGCAGCTGGCCTCCCTCAT
>SKA01_2_Skagerrak
ACTTCGGCTGACTCATCCGAAATATGCATGCCAACGGCGCTTCTTTCTTTTTTATCTGCCTTTACCTTCACGTCGGCCGCGGCCTATACTACGGCTCTTACCTCTACAAAGAAACCTGGGTGATTGGAGTAGTACTCCTACTACTTGTAATAATAACCGCCTTCGTTGGCTATGTACTCCCCTGAGGACAGATGTCTTTTTGGGGGGCCACCGTTATCACTAACCTGCTCTCCGCAGTCCCTTATGTTGGCAATAGTCTTGTTCAGTGAATCTGGGGGGGCTTTTCAGTAGACAATGCGACACTTACTCGGTTTTTTGCCTTCCACTTCCTCTTCCCCTTTGTAGTACTAGCAGCTACAGTCCTTCACTTGCTATTTCTTCACGAATCTGGGTCGAACAACCCCACCGGCCTTAACTCAGACGCAGACAAAATTCCCTTTCACCCATACTTCTCGTATAAAGACCTAATTGGCTTCGCCGTAATACTTGTTGCACTTGCCTCCCTCGCTCTCTTCTCCCCCAACTATTTAGGAGACCCCGACAACTTCACCCCAGCAAACCCACTGGTGACCCCGCCCCACATCAAGCCAGAATGGTACTTTCTTTTTGCCTATGCCATCTTACGATCTATTCCCAATAAACTAGGAGGAGTACTAGCCTTACTAGCATCGATCCTCGTGTTACTTTTGGTCCCCTTCCTACACACTTCCAAGCAACGAGGGCTCACCTTCCGCCCCCTTTCTCAGTTCCTATTCTGAACCCTGGTAGCTGATGTTCTGATCCTCACTTGAATTGGAGGCATGCCTGTAGAGCACCCCTACATCATCATTGGGCAGCTGGCCTCCCTCAT
>SKA01_3_Skagerrak
ACTTCGGCTGACTCATCCGAAATATGCATGCCAACGGCGCTTCTTTCTTTTTTATCTGCCTTTACCTTCACGTCGGCCGCGGCCTATACTACGGCTCTTACCTCTACAAAGAAACCTGGGTGATTGGAGTAGTACTCCTACTACTTGTAATAATAACCGCCTTCGTTGGCTATGTACTCCCCTGAGGACAGATGTCTTTTTGGGGGGCCACCGTTATCACTAACCTGCTCTCCGCAGTCCCTTATGTTGGCAATAGTCTTGTTCAGTGAATCTGGGGGGGCTTTTCAGTAGACAATGCGACACTTACTCGGTTTTTTGCCTTCCACTTCCTCTTCCCCTTTGTAGTACTAGCAGCTACAGTCCTTCACTTGCTATTTCTTCACGAATCTGGGTCGAACAACCCCACCGGCCTTAACTCAGACGCAGACAAAATTCCCTTTCACCCATACTTCTCGTATAAAGACCTAATTGGCTTCGCCGTAATACTTGTTGCACTTGCCTCCCTCGCTCTCTTCTCCCCCAACTATTTAGGAGACCCCGACAACTTCACCCCAGCAAACCCACTGGTGACCCCGCCCCACATCAAGCCAGAATGGTACTTTCTTTTTGCCTATGCCATCTTACGATCTATTCCCAATAAACTAGGAGGAGTACTAGCCTTACTAGCATCGATCCTCGTGTTACTTTTGGTCCCCTTCCTACACACTTCCAAGCAACGAGGGCTCACCTTCCGCCCCCTTTCTCAGTTCCTATTCTGAACCCTGGTAGCTGATGTTCTGATCCTCACTTGAATTGGAGGCATGCCTGTAGAGCACCCCTACATCATCATTGGGCAGCTGGCCTCCCTCAT
>SKA01_4_Skagerrak
ACTTCGGCTGACTCATCCGAAATATGCATGCCAACGGCGCTTCTTTCTTTTTTATCTGCCTTTACCTTCACGTCGGCCGCGGCCTATACTACGGCTCTTACCTCTACAAAGAAACCTGGGTGATTGGAGTAGTACTCCTACTACTTGTAATAATAACCGCCTTCGTTGGCTATGTACTCCCCTGAGGACAGATGTCTTTTTGGGGGGCCACCGTTATCACTAACCTGCTCTCCGCAGTCCCTTATGTTGGCAATAGTCTTGTTCAGTGAATCTGGGGGGGCTTTTCAGTAGACAATGCGACACTTACTCGGTTTTTTGCCTTCCACTTCCTCTTCCCCTTTGTAGTACTAGCAGCTACAGTCCTTCACTTGCTATTTCTTCACGAATCTGGGTCGAACAACCCCACCGGCCTTAACTCAGACGCAGACAAAATTCCCTTTCACCCATACTTCTCGTATAAAGACCTAATTGGCTTCGCCGTAATACTTGTTGCACTTGCCTCCCTCGCTCTCTTCTCCCCCAACTATTTAGGAGACCCCGACAACTTCACCCCAGCAAACCCACTGGTGACCCCGCCCCACATCAAGCCAGAATGGTACTTTCTTTTTGCCTATGCCATCTTACGATCTATTCCCAATAAACTAGGAGGAGTACTAGCCTTACTAGCATCGATCCTCGTGTTACTTTTGGTCCCCTTCCTACACACTTCCAAGCAACGAGGGCTCACCTTCCGCCCCCTTTCTCAGTTCCTATTCTGAACCCTGGTAGCTGATGTTCTGATCCTCACTTGAATTGGAGGCATGCCTGTAGAGCACCCCTACATCATCATTGGGCAGCTGGCCTCCCTCAT
>SKA01_5_Skagerrak
ACTTCGGCTGACTCATCCGAAATATGCATGCCAACGGCGCTTCTTTCTTTTTTATCTGCCTTTACCTTCACGTCGGCCGCGGCCTATACTACGGCTCTTACCTCTACAAAGAAACCTGGGTGATTGGAGTAGTACTCCTACTACTTGTAATAATAACCGCCTTCGTTGGCTATGTACTCCCCTGAGGACAGATGTCTTTTTGGGGGGCCACCGTTATCACTAACCTGCTCTCCGCAGTCCCTTATGTTGGCAATAGTCTTGTTCAGTGAATCTGGGGGGGCTTTTCAGTAGACAATGCGACACTTACTCGGTTTTTTGCCTTCCACTTCCTCTTCCCCTTTGTAGTACTAGCAGCTACAGTCCTTCACTTGCTATTTCTTCACGAATCTGGGTCGAACAACCCCACCGGCCTTAACTCAGACGCAGACAAAATTCCCTTTCACCCATACTTCTCGTATAAAGACCTAATTGGCTTCGCCGTAATACTTGTTGCACTTGCCTCCCTCGCTCTCTTCTCCCCCAACTATTTAGGAGACCCCGACAACTTCACCCCAGCAAACCCACTGGTGACCCCGCCCCACATCAAGCCAGAATGGTACTTTCTTTTTGCCTATGCCATCTTACGATCTATTCCCAATAAACTAGGAGGAGTACTAGCCTTACTAGCATCGATCCTCGTGTTACTTTTGGTCCCCTTCCTACACACTTCCAAGCAACGAGGGCTCACCTTCCGCCCCCTTTCTCAGTTCCTATTCTGAACCCTGGTAGCTGATGTTCTGATCCTCACTTGAATTGGAGGCATGCCTGTAGAGCACCCCTACATCATCATTGGGCAGCTGGCCTCCCTCAT
>SKA08_Skagerrak
ACTTCGGCTGACTCATCCGAAATATGCATGCCAACGGCGCTTCTTTCTTTTTTATCTGCCTTTACCTTCACGTCGGCCGCGGCCTATACTACGGCTCTTACCTCTACAAAGAAACCTGAGTGATTGGAGTAGTACTCCTACTACTTGTAATAATAACCGCCTTCGTTGGCTATGTACTCCCCTGAGGACAGATGTCTTTTTGGGGGGCCACCGTTATCACTAACCTGCTCTCCGCAGTCCCTTATGTTGGCAATAGTCTTGTTCAATGAATCTGGGGGGGCTTTTCAGTAGACAATGCGACACTTACTCGGTTTTTTGCCTTCCACTTCCTCTTCCCCTTTGTAGTACTAGCAGCTACAGTCCTTCACTTGCTATTTCTTCACGAATCTGGGTCGAACAACCCCACCGGCCTTAACTCAGACGCAGACAAAATTCCCTTTCACCCATACTTCTCGTATAAAGACCTAATTGGCTTCGCCGTAATACTTGTTGCACTTGCCTCCCTCGCTCTCTTCTCCCCCAACTATTTAGGAGACCCCGACAACTTCACCCCAGCAAACCCACTGGTGACCCCGCCCCACATCAAGCCAGAATGGTACTTTCTTTTTGCCTATGCCATCTTACGATCTATTCCCAATAAACTAGGAGGAGTACTAGCCTTACTAGCATCGATCCTCGTGTTACTTTTGGTCCCCTTCCTACACACTTCCAAGCAACGAGGGCTCACCTTCCGCCCCCTTTCTCAGTTCCTATTCTGAACCCTGGTAGCTGATGTTCTGATCCTCACTTGAATTGGAGGCATGCCTGTAGAGCACCCCTACATCATCATTGGGCAGCTGGCCTCCCTCAT
>SKA15_Skagerrak
ACTTCGGCTGACTCATCCGAAATATGCATGCCAACGGCGCTTCTTTCTTTTTTATCTGCCTTTACCTTCACGTCGGCCGCGGCCTATACTACGGCTCTTACCTCTACAAAGAAACCTGGGTGATTGGAGTAGTACTCCTACTACTTGTAATAATAACCGCCTTCGTTGGCTATGTACTCCCCTGAGGACAGATGTCTTTTTGGGGGGCCACCGTTATCACTAACCTGCTCTCCGCAGTCCCTTATGTTGGCAATAGTCTTGTTCAGTGAATCTGGGGGGGCTTTTCAGTAGACAATGCGACACTTACTCGGTTTTTTGCCTTCCACTTCCTCTTCCCCTTTGTAGTACTAGCAGCTACAGTCCTTCACTTGCTATTTCTTCACGAATCTGGGTCGAACAACCCCACCGGCCTTAACTCAGACGCAGACAAAATTCCCTTTCACCCATACTTCTCGTATAAGGACCTGATTGGCTTCGCCGTAATACTTGTTGCACTTGCCTCCCTCGCTCTCTTCTCCCCCAACTATTTAGGAGACCCCGACAACTTCACCCCAGCAAACCCACTGGTGACCCCGCCCCACATCAAGCCAGAATGGTACTTTCTTTTTGCCTATGCCATCTTACGATCCATTCCCAATAAACTAGGAGGAGTACTAGCCTTACTAGCATCGATCCTCGTGTTACTTTTGGTCCCCTTCCTACACACTTCCAAGCAACGAGGGCTCACCTTCCGCCCCCTTTCTCAGTTCCTATTCTGAACCCTGGTAGCTGATGTTCTGATCCTCACTTGAATTGGAGGCATGCCTGTAGAACACCCCTACATCATCATTGGGCAGCTAGCCTCCCTCAT
>SKA28_Skagerrak
ACTTCGGCTGACTCATCCGAAATATGCATGCCAACGGCGCTTCTTTCTTTTTTATCTGCCTTTACCTTCACGTCGGCCGCGGCCTATACTACGGCTCTTACCTCTACAAAGAAACCTGGGTGATTGGAGTAGTACTCCTACTACTTGTAATAATAACCGCCTTCGTTGGCTATGTCCTCCCCTGAGGACAGATGTCTTTTTGGGGGGCCACCGTTATCACTAACCTGCTCTCCGCAGTCCCTTATGTTGGCAATAGTCTTGTTCAGTGAATCTGGGGGGGCTTTTCAGTAGACAATGCGACACTTACTCGGTTTTTTGCCTTCCACTTCCTCTTCCCCTTTGTAGTACTAGCAGCTACAGTCCTTCACTTGCTATTTCTTCACGAATCTGGGTCGAACAACCCCACCGGCCTTAACTCAGACGCAGACAAAATTCCCTTTCACCCATACTTCTCGTATAAGGACCTAATTGGCTTCGCCGTAATACTTGTTGCACTTGCCTCCCTCGCTCTCTTCTCCCCCAACTATTTAGGAGACCCCGACAACTTCACCCCAGCAAACCCACTGGTGACCCCGCCCCACATCAAGCCAGAATGGTACTTTCTTTTTGCCTATGCCATCTTACGATCCATTCCCAATAAACTAGGAGGGGTACTAGCCTTACTAGCATCGATCCTCGTGTTACTTTTGGTCCCCTTCCTACACACTTCCAAGCAACGAGGGCTCACCTTCCGCCCCCTTTCTCAGTTCCTATTCTGAACCCTGGTAGCTGATGTTCTGATCCTCACTTGAATTGGAGGCATGCCTGTAGAACACCCCTACATCATCATTGGGCAGCTGGCCTCCCTCAT
>SKA28_2_Skagerrak
ACTTCGGCTGACTCATCCGAAATATGCATGCCAACGGCGCTTCTTTCTTTTTTATCTGCCTTTACCTTCACGTCGGCCGCGGCCTATACTACGGCTCTTACCTCTACAAAGAAACCTGGGTGATTGGAGTAGTACTCCTACTACTTGTAATAATAACCGCCTTCGTTGGCTATGTCCTCCCCTGAGGACAGATGTCTTTTTGGGGGGCCACCGTTATCACTAACCTGCTCTCCGCAGTCCCTTATGTTGGCAATAGTCTTGTTCAGTGAATCTGGGGGGGCTTTTCAGTAGACAATGCGACACTTACTCGGTTTTTTGCCTTCCACTTCCTCTTCCCCTTTGTAGTACTAGCAGCTACAGTCCTTCACTTGCTATTTCTTCACGAATCTGGGTCGAACAACCCCACCGGCCTTAACTCAGACGCAGACAAAATTCCCTTTCACCCATACTTCTCGTATAAGGACCTAATTGGCTTCGCCGTAATACTTGTTGCACTTGCCTCCCTCGCTCTCTTCTCCCCCAACTATTTAGGAGACCCCGACAACTTCACCCCAGCAAACCCACTGGTGACCCCGCCCCACATCAAGCCAGAATGGTACTTTCTTTTTGCCTATGCCATCTTACGATCCATTCCCAATAAACTAGGAGGGGTACTAGCCTTACTAGCATCGATCCTCGTGTTACTTTTGGTCCCCTTCCTACACACTTCCAAGCAACGAGGGCTCACCTTCCGCCCCCTTTCTCAGTTCCTATTCTGAACCCTGGTAGCTGATGTTCTGATCCTCACTTGAATTGGAGGCATGCCTGTAGAACACCCCTACATCATCATTGGGCAGCTGGCCTCCCTCAT
>SKA47_Skagerrak
ACTTCGGCTGACTCATCCGAAATATGCATGCCAACGGCGCTTCTTTCTTTTTTATCTGCCTTTACCTTCACGTCGGCCGCGGCCTATACTACGGCTCTTACCTCTACAAAGAAACCTGGGTGATTGGAGTCGTACTCCTACTACTTGTAATAATAACCGCCTTCGTTGGCTATGTCCTCCCCTGAGGACAGATGTCTTTTTGGGGGGCCACCGTTATCACTAACCTGCTCTCCGCAGTCCCTTATGTTGGCAATAGTCTTGTTCAGTGAATCTGGGGGGGCTTTTCAGTAGACAATGCGACACTTACTCGGTTTTTTGCCTTCCACTTCCTCTTCCCCTTTGTAGTACTAGCAGCTACAGTCCTTCACTTGCTATTTCTTCACGAATCTGGGTCGAACAACCCCACCGGCCTTAACTCAGACGCAGACAAAATTCCCTTTCACCCATACTTCTCGTATAAGGACCTAATTGGCTTCGCCGTAATACTTGTTGCACTTGCCTCCCTCGCTCTCTTCTCCCCCAACTATTTAGGAGACCCCGACAACTTCACCCCAGCAAACCCACTGGTGACCCCGCCCCACATCAAGCCAGAATGGTACTTTCTTTTTGCCTATGCCATCTTACGATCCATTCCCAATAAACTAGGAGGAGTACTAGCCTTACTAGCATCGATCCTCGTGTTACTTTTGGTCCCCTTCCTACACACTTCCAAGCAACGAGGGCTCACCTTCCGCCCCCTTTCTCAGTTCCTATTCTGAACCCTGGTAGCTGATGTTCTGATCCTCACTTGAATTGGAGGCATGCCTGTAGAGCACCCCTACATCATCATTGGGCAGCTGGCCTCCCTCAT
>SKA54_Skagerrak
ACTTCGGCTGACTCATCCGAAATATGCATGCCAACGGCGCTTCTTTCTTTTTTATCTGCCTTTACCTTCACGTCGGCCGCGGCCTATACTACGGCTCTTACCTCTACAAAGAAACCTGGGTGATTGGAGTAGTACTCCTACTACTTGTAATAATAACCGCCTTCGTTGGCTATGTCCTCCCCTGAGGACAGATGTCTTTTTGGGGGGCCACCGTTATCACTAACCTGCTCTCCGCAGTCCCTTATGTTGGCAATAGTCTTGTTCAGTGAATCTGGGGGGGCTTTTCAGTAGACAATGCGACACTTACTCGGTTTTTTGCCTTCCACTTCCTCTTCCCCTTTGTAGTACTAGCAGCTACAGTCCTTCACTTGCTATTTCTTCACGAATCTGGGTCAAACAACCCCACTGGCCTTAACTCAGACGCAGACAAAATTCCCTTTCACCCATACTTCTCGTATAAGGACCTAATTGGCTTCGCCGTAATACTTGTTGCACTTGCCTCCCTCGCTCTCTTCTCCCCCAACTATTTAGGAGACCCCGACAACTTCACCCCAGCAAACCCACTGGTGACCCCGCCCCACATCAAGCCAGAATGGTACTTTCTTTTTGCCTATGCCATCTTACGATCCATTCCCAATAAACTAGGAGGGGTACTAGCCTTACTAGCGTCGATCCTCGTGTTACTTTTGGTCCCCTTCCTACACACTTCCAAGCAACGAGGGCTCACCTTCCGCCCCCTTTCTCAGTTCCTATTCTGAACCCTGGTAGCTGATGTTCTGATCCTCACTTGAATTGGAGGCATGCCTGTAGAACACCCCTACATCATCATTGGGCAGCTGGCCTCCCTCAT
>SKA55_Skagerrak
ACTTCGGCTGACTCATCCGAAATATGCATGCCAACGGCGCTTCTTTCTTTTTTATCTGCCTTTACCTTCACGTCGGCCGCGGCCTATACTACGGCTCTTACCTCTACAAAGAAACCTGGGTGATTGGAGTAGTACTCCTACTACTTGTAATAATAACCGCCTTCGTTGGCTATGTACTCCCCTGAGGACAGATGTCTTTTTGGGGGGCCACCGTTATCACTAACCTGCTCTCCGCAGTCCCTTATGTTGGCAATAGTCTTGTTCAGTGAATCTGGGGGGGCTTTTCAGTAGACAATGCGACACTTACTCGGTTTTTTGCCTTCCACTTCCTCTTCCCCTTTGTAGTACTAGCAGCTACAGTCCTTCACTTGCTATTTCTTCACGAATCTGGGTCGAACAACCCCACCGGCCTTAACTCAGACGCAGACAAAATTCCCTTTCACCCATACTTCTCGTATAAAGACCTAATTGGCTTCGCCGTAATACTTGTTGCACTTGCCTCCCTCGCTCTCTTCTCCCCCAACTATTTAGGAGACCCCGACAACTTCACCCCAGCAAACCCACTGGTGACCCCGCCCCACATCAAGCCAGAATGGTACTTTCTTTTTGCCTATGCCATCTTACGATCTATTCCCAATAAACTAGGAGGAGTACTAGCCTTACTAGCATCGATCCTCGTGTTACTTTTGGTCCCCTTCCTACACACTTCCAAGCAACGAGGCCTCACCTTCCGCCCCCTTTCTCAGTTCCTATTCTGAACCCTGGTAGCTGATGTTCTGATCCTCACTTGAATTGGAGGCATGCCTGTAGAGCACCCCTACATCATCATTGGGCAGCTGGCCTCCCTCAT
>SKA56_Skagerrak
ACTTCGGCTGACTCATCCGAAATATGCATGCCAACGGCGCTTCTTTCTTTTTTATCTGCCTTTACCTTCACGTCGGCCGCGGCCTATACTACGGCTCTTACCTCTACAAAGAAACCTGGGTGATTGGAGTAGTGCTCCTACTACTTGTAATAATAACCGCCTTCGTTGGTTATGTCCTCCCCTGAGGACAGATGTCTTTTTGAGGGGCCACCGTTATCACTAACCTGCTCTCCGCAGTCCCTTATGTTGGCAATAGTCTTGTTCAGTGAATCTGGGGGGGCTTTTCAGTAGACAATGCGACACTTACTCGGTTTTTTGCCTTCCACTTCCTCTTCCCCTTTGTAGTACTAGCAGCTACAGTCCTTCACTTGCTATTTCTTCACGAGTCTGGGTCGAACAACCCCACCGGCCTTAACTCAGACGCAGACAAAATTCCCTTTCACCCATACTTCTCGTATAAGGACCTAATTGGCTTCGCCGTAATACTTGTTGCACTTGCCTCCCTCGCTCTCTTCTCCCCCAACTATTTAGGAGACCCCGACAACTTCACCCCAGCAAACCCACTGGTGACCCCGCCCCACATCAAGCCAGAATGGTACTTTCTTTTTGCCTATGCCATCTTACGATCCATTCCCAATAAACTAGGAGGAGTACTAGCCTTACTAGCATCGATCCTCGTGTTACTTTTGGTCCCCTTCCTACACACTTCCAAGCAACGAGGGCTCACCTTCCGCCCCCTTTCTCAGTTCCTATTCTGAACCCTGGTAGCTGATGTTCTGATCCTCACTTGAATTGGAGGCATGCCTGTAGAACACCCCTACATCATCATTGGGCAGCTGGCCTCCCTCAT
>SKA57_Skagerrak
ACTTCGGCTGACTCATCCGAAATATGCATGCCAACGGCGCTTCTTTCTTTTTTATCTGCCTTTACCTTCACGTCGGCCGCGGCCTATACTACGGCTCTTACCTCTACAAAGAAACCTGGGTGATTGGAGTAGTACTCCTACTACTTGTAATAATAACCGCCTTCGTTGGCTATGTACTCCCCTGAGGACAGATGTCTTTTTGGGGGGCCACCGTTATCACTAACCTGCTCTCCGCAGTCCCTTATGTTGGCAATAGTCTTGTTCAGTGAATCTGGGGGGGCTTTTCAGTAGACAATGCGACACTTACTCGGTTTTTTGCCTTCCACTTCCTCTTCCCCTTTGTAGTACTAGCAGCTACAGTCCTTCACTTGCTATTTCTTCACGAATCTGGGTCGAACAACCCCACCGGCCTTAACTCAGACGCAGACAAAATTCCCTTTCACCCATACTTCTCGTATAAAGACCTAATTGGCTTCGCCGTAATACTTGTTGCACTTGCCTCCCTCGCTCTCTTCTCCCCCAACTATTTAGGAGACCCCGACAACTTCACCCCAGCAAACCCACTGGTGACCCCGCCCCACATCAAGCCAGAATGGTACTTTCTTTTTGCCTATGCCATCTTACGATCTATTCCCAATAAACTAGGAGGAGTACTAGCCTTACTAGCATCGATCCTCGTGTTACTTTTGGTCCCCTTCCTACACACTTCCAAGCAACGAGGGCTCACCTTCCGCCCCCTTTCTCAGTTCCTATTCTGAACCCTGGTAGCTGATGTTCTGATCCTCACTTGAATTGGAGGCATGCCTGTAGAGCACCCCTACATCATCATTGGGCAGCTGGGCTCCCTCAT
>SKA58_Skagerrak
ACTTCGGCTGACTCATCCGAAATATGCATGCCAACGGCGCTTCTTTCTTTTTTATCTGCCTTTACCTCCACGTCGGCCGCGGCCTATACTACGGCTCTTACCTCTACAAAGAAACCTGGGTGATTGGAGTAGTACTCCTACTACTTGTAATAATAACCGCCTTCGTTGGCTATGTACTCCCCTGAGGACAGATGTCTTTTTGGGGGGCCACCGTTATCACCAACCTGCTCTCCGCAGTCCCTTATGTTGGCAATAGTCTTGTTCAGTGAATCTGGGGGGGCTTTTCAGTAGACAATGCGACACTTACTCGGTTTTTTGCCTTCCACTTCCTCTTCCCCTTTGTAGTACTAGCAGCTACAGTCCTTCACTTGCTATTTCTTCACGAATCTGGGTCGAACAACCCCACCGGCCTTAACTCAGACGCAGACAAAATTCCCTTTCACCCATACTTCTCGTATAAAGACCTAATTGGCTTCGCCGTAATACTTGTTGCACTTGCCTCCCTCGCTCTCTTCTCCCCCAACTATTTAGGAGACCCCGACAACTTCACCCCAGCAAACCCACTGGTGACCCCGCCCCACATCAAGCCAGAATGGTACTTTCTTTTTGCCTATGCCATCTTACGATCTATTCCCAATAAACTAGGAGGAGTACTAGCCTTACTAGCATCGATCCTCGTGTTACTTTTGGTCCCCTTCCTACACACTTCCAAGCAACGAGGGCTCACCTTCCGCCCCCTTTCTCAGTTCCTATTCTGAACCCTGGTAGCTGATGTTCTGATCCTCACTTGAATTGGAGGCATGCCTGTAGAGCACCCCTACATCATCATTGGGCAGCTGGCCTCCCTCAT
>SKA59_Skagerrak
ACTTCGGCTGACTCATCCGAAATATGCATGCCAACGGCGCTTCTTTCTTTTTTATCTGCCTTTACCTTCACGTCGGCCGCGGCCTATACTACGGCTCTTACCTCTACAAAGAAACCTGGGTGATTGGAGTAGTACTCCTACTACTTGTAATAATAACCGCCTTCGTTGGCTATGTACTCCCCTGAGGACAGATGTCTTTTTGGGGGGCCACCGTTATCACTAACCTGCTCTCTGCAGTCCCTTATGTTGGCAATAGTCTTGTTCAGTGAATCTGGGGGGGCTTTTCAGTAGACAATGCGACACTTACTCGGTTTTTTGCCTTCCACTTCCTCTTCCCCTTTGTAGTACTAGCAGCTACAGTCCTTCACTTGCTATTTCTTCACGAATCTGGGTCGAACAACCCCACCGGCCTTAACTCAGACGCAGACAAAATTCCCTTTCACCCATACTTCTCGTATAAAGACCTAATTGGCTTCGCCGTAATACTTGTTGCACTTGCCTCCCTCGCTCTCTTCTCCCCCAACTATTTAGGAGACCCCGACAACTTCACCCCAGCAAACCCACTGGTGACCCCGCCCCACATCAAGCCAGAATGGTACTTTCTTTTTGCCTATGCCATCTTACGATCTATTCCCAATAAACTAGGAGGAGTACTAGCCTTACTAGCATCGATCCTCGTGTTACTTTTGGTCCCCTTCCTACACACTTCCAAGCAACGAGGGCTCACCTTCCGCCCTCTTTCTCAGTTCCTATTCTGAACCCTGGTAGCTGATGTTCTGATCCTCACTTGAATTGGAGGCATGCCTGTAGAGCACCCCTACATCATCATTGGGCAGCTGGCCTCCCTCAT
>SKA60_Skagerrak
ACTTCGGCTGACTCATCCGAAATATGCATGCCAACGGCGCTTCTTTCTTTTTTATCTGCCTTTACCTTCACGTCGGCCGCGGCCTATACTACGGCTCTTACCTCTACAAAGAAACCTGGGTGATTGGAGTAGTACTCCTACTACTTGTAATAATAACCGCCTTCGTTGGCTATGTCCTCCCCTGAGGACAGATGTCTTTTTGGGGGGCCACCGTCATCACTAACCTGCTCTCCGCAGTCCCTTATGTTGGCAATAGTCTTGTTCAGTGAATCTGGGGGGGCTTTTCAGTAGACAATGCGACACTTACTCGGTTTTTTGCCTTCCACTTCCTCTTCCCCTTTGTAGTACTAGCAGCTACAGTCCTTCACTTGCTATTTCTTCACGAATCTGGGTCGAACAACCCCACCGGCCTTAACTCAGACGCAGACAAAATTCCCTTTCACCCATACTTCTCGTATAAGGACCTAATTGGCTTCGCCGTAATACTTGTTGCACTTGCCTCCCTCGCTCTCTTCTCCCCCAACTATTTAGGAGACCCCGACAACTTCACCCCAGCAAACCCACTGGTGACCCCGCCCCACATCAAGCCAGAATGGTACTTTCTTTTTGCCTATGCCATCTTACGATCCATTCCCAATAAACTAGGAGGGGTACTAGCCTTACTAGCGTCGATCCTCGTGTTACTTTTGGTCCCCTTCCTACACACTTCCAAGCAACGAGGGCTCACCTTCCGCCCCCTTTCTCAGTTCCTATTCTGAACCCTGGTAGCTGATGTTCTGATCCTCACTTGAATTGGAGGCATGCCTGTAGAACACCCCTACATCATCATTGGGCAGCTGGCCTCCCTCAT
>REN01_Renesse_North_Sea
ACTTCGGCTGACTCATCCGAAATATGCATGCCAACGGCGCTTCTTTCTTTTTTATCTGCCTTTACCTTCACGTCGGCCGCGGCCTATACTACGGCTCTTACCTCTACAAAGAAACCTGGGTGATTGGAGTAGTACTCCTACTACTTGTAATAATAACCGCCTTCGTTGGCTATGTACTCCCCTGAGGACAGATGTCTTTTTGGGGGGCCACCGTTATCACTAACCTGCTCTCCGCAGTCCCTTATGTTGGCAATAGTCTTGTTCAGTGAATCTGGGGGGGCTTTTCAGTAGACAATGCGACACTTACTCGGTTTTTTGCCTTCCACTTCCTCTTCCCCTTTGTAGTACTAGCAGCTACAGTCCTTCACTTGCTATTTCTTCACGAATCTGGGTCGAACAACCCCACCGGCCTTAACTCAGACGCAGACAAAATTCCCTTTCACCCATACTTCTCGTATAAAGACCTAATTGGCTTCGCCGTAATACTTGTTGCACTTGCCTCCCTCGCTCTCTTCTCCCCCAACTATTTAGGAGACCCCGACAACTTCACCCCAGCAAACCCACTGGTGACCCCGCCCCACATCAAGCCAGAATGGTACTTTCTTTTTGCCTATGCCATCTTACGATCTATTCCCAATAAACTAGGAGGAGTACTAGCCTTACTAGCATCGATCCTCGTGTTACTTTTGGTCCCCTTCCTACACACTTCCAAGCAACGAGGGCTCACCTTCCGCCCCCTTTCTCAGTTCCTATTCTGAACCCTGGTAGCTGATGTTCTGATCCTCACTTGAATTGGAGGCATGCCTGTAGAGCACCCCTACATCATCATTGGGCAGCTGGCCTCCCTCAT
>REN09_Renesse_North_Sea
ACTTCGGCTGACTCATCCGAAATATGCATGCCAACGGCGCTTCTTTCTTTTTTATCTGCCTTTACCTTCACGTCGGCCGCGGCCTATACTACGGCTCTTACCTCTACAAGGAAACCTGGGTGATTGGAGTAGTACTCCTACTACTTGTAATAATAACCGCCTTCGTTGGCTATGTCCTCCCCTGAGGACAGATGTCTTTTTGGGGGGCCACCGTTATCACTAACCTGCTCTCCGCAGTCCCTTATGTTGGCAATAGTCTTGTTCAGTGAATCTGGGGGGGCTTTTCAGTAGACAATGCGACACTTACTCGGTTTTTTGCCTTCCACTTCCTCTTCCCCTTTGTAGTACTAGCAGCTACAGTCCTTCACTTGCTATTTCTTCACGAATCTGGGTCGAACAACCCCACCGGCCTTAACTCAGACGCAGACAAAATTCCCTTTCACCCATACTTCTCGTATAAGGACCTGATTGGCTTCGCCGTAATACTTGTTGCACTTGCCTCCCTCGCTCTCTTCTCCCCCAACTATTTAGGAGACCCCGACAACTTCACCCCAGCAAACCCACTGGTGACCCCGCCCCACATCAAGCCAGAATGGTACTTTCTTTTTGCCTATGCCATCTTACGATCCATTCCCAATAAACTAGGAGGAGTACTAGCCTTACTAGCATCGATCCTCGTGTTACTTTTGGTCCCCTTCCTACACACTTCCAAGCAACGAGGGCTCACCTTCCGCCCCCTTTCTCAGTTCCTATTCTGAACCCTGGTAGCTGATGTTCTGATCCTCACTTGAATTGGAGGCATGCCTGTAGAACACCCCTACATCATCATTGGGCAGCTAGCCTCCCTCAT
>REN09_2_Renesse_North_Sea
ACTTCGGCTGACTCATCCGAAATATGCATGCCAACGGCGCTTCTTTCTTTTTTATCTGCCTTTACCTTCACGTCGGCCGCGGCCTATACTACGGCTCTTACCTCTACAAGGAAACCTGGGTGATTGGAGTAGTACTCCTACTACTTGTAATAATAACCGCCTTCGTTGGCTATGTCCTCCCCTGAGGACAGATGTCTTTTTGGGGGGCCACCGTTATCACTAACCTGCTCTCCGCAGTCCCTTATGTTGGCAATAGTCTTGTTCAGTGAATCTGGGGGGGCTTTTCAGTAGACAATGCGACACTTACTCGGTTTTTTGCCTTCCACTTCCTCTTCCCCTTTGTAGTACTAGCAGCTACAGTCCTTCACTTGCTATTTCTTCACGAATCTGGGTCGAACAACCCCACCGGCCTTAACTCAGACGCAGACAAAATTCCCTTTCACCCATACTTCTCGTATAAGGACCTGATTGGCTTCGCCGTAATACTTGTTGCACTTGCCTCCCTCGCTCTCTTCTCCCCCAACTATTTAGGAGACCCCGACAACTTCACCCCAGCAAACCCACTGGTGACCCCGCCCCACATCAAGCCAGAATGGTACTTTCTTTTTGCCTATGCCATCTTACGATCCATTCCCAATAAACTAGGAGGAGTACTAGCCTTACTAGCATCGATCCTCGTGTTACTTTTGGTCCCCTTCCTACACACTTCCAAGCAACGAGGGCTCACCTTCCGCCCCCTTTCTCAGTTCCTATTCTGAACCCTGGTAGCTGATGTTCTGATCCTCACTTGAATTGGAGGCATGCCTGTAGAACACCCCTACATCATCATTGGGCAGCTAGCCTCCCTCAT
>REN09_3_Renesse_North_Sea
ACTTCGGCTGACTCATCCGAAATATGCATGCCAACGGCGCTTCTTTCTTTTTTATCTGCCTTTACCTTCACGTCGGCCGCGGCCTATACTACGGCTCTTACCTCTACAAGGAAACCTGGGTGATTGGAGTAGTACTCCTACTACTTGTAATAATAACCGCCTTCGTTGGCTATGTCCTCCCCTGAGGACAGATGTCTTTTTGGGGGGCCACCGTTATCACTAACCTGCTCTCCGCAGTCCCTTATGTTGGCAATAGTCTTGTTCAGTGAATCTGGGGGGGCTTTTCAGTAGACAATGCGACACTTACTCGGTTTTTTGCCTTCCACTTCCTCTTCCCCTTTGTAGTACTAGCAGCTACAGTCCTTCACTTGCTATTTCTTCACGAATCTGGGTCGAACAACCCCACCGGCCTTAACTCAGACGCAGACAAAATTCCCTTTCACCCATACTTCTCGTATAAGGACCTGATTGGCTTCGCCGTAATACTTGTTGCACTTGCCTCCCTCGCTCTCTTCTCCCCCAACTATTTAGGAGACCCCGACAACTTCACCCCAGCAAACCCACTGGTGACCCCGCCCCACATCAAGCCAGAATGGTACTTTCTTTTTGCCTATGCCATCTTACGATCCATTCCCAATAAACTAGGAGGAGTACTAGCCTTACTAGCATCGATCCTCGTGTTACTTTTGGTCCCCTTCCTACACACTTCCAAGCAACGAGGGCTCACCTTCCGCCCCCTTTCTCAGTTCCTATTCTGAACCCTGGTAGCTGATGTTCTGATCCTCACTTGAATTGGAGGCATGCCTGTAGAACACCCCTACATCATCATTGGGCAGCTAGCCTCCCTCAT
>REN09_4_Renesse_North_Sea
ACTTCGGCTGACTCATCCGAAATATGCATGCCAACGGCGCTTCTTTCTTTTTTATCTGCCTTTACCTTCACGTCGGCCGCGGCCTATACTACGGCTCTTACCTCTACAAGGAAACCTGGGTGATTGGAGTAGTACTCCTACTACTTGTAATAATAACCGCCTTCGTTGGCTATGTCCTCCCCTGAGGACAGATGTCTTTTTGGGGGGCCACCGTTATCACTAACCTGCTCTCCGCAGTCCCTTATGTTGGCAATAGTCTTGTTCAGTGAATCTGGGGGGGCTTTTCAGTAGACAATGCGACACTTACTCGGTTTTTTGCCTTCCACTTCCTCTTCCCCTTTGTAGTACTAGCAGCTACAGTCCTTCACTTGCTATTTCTTCACGAATCTGGGTCGAACAACCCCACCGGCCTTAACTCAGACGCAGACAAAATTCCCTTTCACCCATACTTCTCGTATAAGGACCTGATTGGCTTCGCCGTAATACTTGTTGCACTTGCCTCCCTCGCTCTCTTCTCCCCCAACTATTTAGGAGACCCCGACAACTTCACCCCAGCAAACCCACTGGTGACCCCGCCCCACATCAAGCCAGAATGGTACTTTCTTTTTGCCTATGCCATCTTACGATCCATTCCCAATAAACTAGGAGGAGTACTAGCCTTACTAGCATCGATCCTCGTGTTACTTTTGGTCCCCTTCCTACACACTTCCAAGCAACGAGGGCTCACCTTCCGCCCCCTTTCTCAGTTCCTATTCTGAACCCTGGTAGCTGATGTTCTGATCCTCACTTGAATTGGAGGCATGCCTGTAGAACACCCCTACATCATCATTGGGCAGCTAGCCTCCCTCAT
>REN09_5_Renesse_North_Sea
ACTTCGGCTGACTCATCCGAAATATGCATGCCAACGGCGCTTCTTTCTTTTTTATCTGCCTTTACCTTCACGTCGGCCGCGGCCTATACTACGGCTCTTACCTCTACAAGGAAACCTGGGTGATTGGAGTAGTACTCCTACTACTTGTAATAATAACCGCCTTCGTTGGCTATGTCCTCCCCTGAGGACAGATGTCTTTTTGGGGGGCCACCGTTATCACTAACCTGCTCTCCGCAGTCCCTTATGTTGGCAATAGTCTTGTTCAGTGAATCTGGGGGGGCTTTTCAGTAGACAATGCGACACTTACTCGGTTTTTTGCCTTCCACTTCCTCTTCCCCTTTGTAGTACTAGCAGCTACAGTCCTTCACTTGCTATTTCTTCACGAATCTGGGTCGAACAACCCCACCGGCCTTAACTCAGACGCAGACAAAATTCCCTTTCACCCATACTTCTCGTATAAGGACCTGATTGGCTTCGCCGTAATACTTGTTGCACTTGCCTCCCTCGCTCTCTTCTCCCCCAACTATTTAGGAGACCCCGACAACTTCACCCCAGCAAACCCACTGGTGACCCCGCCCCACATCAAGCCAGAATGGTACTTTCTTTTTGCCTATGCCATCTTACGATCCATTCCCAATAAACTAGGAGGAGTACTAGCCTTACTAGCATCGATCCTCGTGTTACTTTTGGTCCCCTTCCTACACACTTCCAAGCAACGAGGGCTCACCTTCCGCCCCCTTTCTCAGTTCCTATTCTGAACCCTGGTAGCTGATGTTCTGATCCTCACTTGAATTGGAGGCATGCCTGTAGAACACCCCTACATCATCATTGGGCAGCTAGCCTCCCTCAT
>REN09_6_Renesse_North_Sea
ACTTCGGCTGACTCATCCGAAATATGCATGCCAACGGCGCTTCTTTCTTTTTTATCTGCCTTTACCTTCACGTCGGCCGCGGCCTATACTACGGCTCTTACCTCTACAAGGAAACCTGGGTGATTGGAGTAGTACTCCTACTACTTGTAATAATAACCGCCTTCGTTGGCTATGTCCTCCCCTGAGGACAGATGTCTTTTTGGGGGGCCACCGTTATCACTAACCTGCTCTCCGCAGTCCCTTATGTTGGCAATAGTCTTGTTCAGTGAATCTGGGGGGGCTTTTCAGTAGACAATGCGACACTTACTCGGTTTTTTGCCTTCCACTTCCTCTTCCCCTTTGTAGTACTAGCAGCTACAGTCCTTCACTTGCTATTTCTTCACGAATCTGGGTCGAACAACCCCACCGGCCTTAACTCAGACGCAGACAAAATTCCCTTTCACCCATACTTCTCGTATAAGGACCTGATTGGCTTCGCCGTAATACTTGTTGCACTTGCCTCCCTCGCTCTCTTCTCCCCCAACTATTTAGGAGACCCCGACAACTTCACCCCAGCAAACCCACTGGTGACCCCGCCCCACATCAAGCCAGAATGGTACTTTCTTTTTGCCTATGCCATCTTACGATCCATTCCCAATAAACTAGGAGGAGTACTAGCCTTACTAGCATCGATCCTCGTGTTACTTTTGGTCCCCTTCCTACACACTTCCAAGCAACGAGGGCTCACCTTCCGCCCCCTTTCTCAGTTCCTATTCTGAACCCTGGTAGCTGATGTTCTGATCCTCACTTGAATTGGAGGCATGCCTGTAGAACACCCCTACATCATCATTGGGCAGCTAGCCTCCCTCAT
>REN09_7_Renesse_North_Sea
ACTTCGGCTGACTCATCCGAAATATGCATGCCAACGGCGCTTCTTTCTTTTTTATCTGCCTTTACCTTCACGTCGGCCGCGGCCTATACTACGGCTCTTACCTCTACAAGGAAACCTGGGTGATTGGAGTAGTACTCCTACTACTTGTAATAATAACCGCCTTCGTTGGCTATGTCCTCCCCTGAGGACAGATGTCTTTTTGGGGGGCCACCGTTATCACTAACCTGCTCTCCGCAGTCCCTTATGTTGGCAATAGTCTTGTTCAGTGAATCTGGGGGGGCTTTTCAGTAGACAATGCGACACTTACTCGGTTTTTTGCCTTCCACTTCCTCTTCCCCTTTGTAGTACTAGCAGCTACAGTCCTTCACTTGCTATTTCTTCACGAATCTGGGTCGAACAACCCCACCGGCCTTAACTCAGACGCAGACAAAATTCCCTTTCACCCATACTTCTCGTATAAGGACCTGATTGGCTTCGCCGTAATACTTGTTGCACTTGCCTCCCTCGCTCTCTTCTCCCCCAACTATTTAGGAGACCCCGACAACTTCACCCCAGCAAACCCACTGGTGACCCCGCCCCACATCAAGCCAGAATGGTACTTTCTTTTTGCCTATGCCATCTTACGATCCATTCCCAATAAACTAGGAGGAGTACTAGCCTTACTAGCATCGATCCTCGTGTTACTTTTGGTCCCCTTCCTACACACTTCCAAGCAACGAGGGCTCACCTTCCGCCCCCTTTCTCAGTTCCTATTCTGAACCCTGGTAGCTGATGTTCTGATCCTCACTTGAATTGGAGGCATGCCTGTAGAACACCCCTACATCATCATTGGGCAGCTAGCCTCCCTCAT
>REN28_Renesse_North_Sea
ACTTCGGCTGACTCATCCGAAATATGCATGCCAACGGCGCTTCTTTCTTTTTTATCTGCCTTTACCTTCACGTCGGCCGCGGCCTATACTACGGCTCTTACCTCTACAAAGAAACCTGGGTGATTGGAGTAGTACTCCTACTACTTGTAATAATAACCGCCTTCGTTGGCTATGTCCTCCCCTGAGGACAGATGTCTTTTTGGGGGGCCACCGTTATCACTAACCTGCTCTCCGCAGTCCCTTATGTTGGCAATAGTCTTGTTCAGTGAATCTGGGGGGGCTTTTCAGTAGACAATGCGACACTTACTCGGTTTTTTGCCTTCCACTTCCTCTTCCCCTTTGTAGTACTAGCAGCTACAGTCCTTCACTTGCTATTTCTTCACGAATCTGGGTCGAACAACCCCACCGGCCTTAACTCAGACGCAGACAAAATTCCCTTTCACCCATACTTCTCGTATAAGGACCTAATTGGCTTCGCCGTAATACTTGTTGCACTTGCCTCCCTCGCTCTCTTCTCCCCCAACTATTTAGGAGACCCCGACAACTTCACCCCAGCAAACCCACTGGTGACCCCGCCCCACATCAAGCCAGAATGGTACTTTCTTTTTGCCTATGCCATCTTACGATCCATTCCCAATAAACTAGGAGGGGTACTAGCCTTACTAGCATCGATCCTCGTGTTACTTTTGGTCCCCTTCCTACACACTTCCAAGCAACGAGGGCTCACCTTCCGCCCCCTTTCTCAGTTCCTATTCTGAACCCTGGTAGCTGATGTTCTGATCCTCACTTGAATTGGAGGCATGCCTGTAGAACACCCCTACATCATCATTGGGCAGCTGGCCTCCCTCAT
>REN31_Renesse_North_Sea
ACTTCGGCTGACTCATCCGAAATATGCATGCCAACGGCGCTTCTTTCTTTTTTATCTGCCTTTACCTTCACGTCGGCCGCGGCCTATACTACGGCTCTTACCTCTACAAAGAAACCTGGGTGATTGGAGTAGTACTCCTACTACTTGTAATAATAACCGCCTTCGTTGGCTATGTGCTCCCCTGAGGACAGATGTCTTTTTGGGGGGCCACCGTTATCACTAACCTGCTCTCCGCAGTCCCTTATGTTGGCAATAGTCTTGTTCAGTGAATCTGGGGGGGCTTTTCAGTAGACAATGCGACACTTACTCGGTTTTTTGCCTTCCACTTCCTCTTCCCCTTTGTAGTACTAGCAGCTACAGTCCTTCACTTGCTATTTCTTCACGAATCTGGGTCGAACAACCCCACCGGCCTTAACTCAGACGCAGACAAAATTCCCTTTCACCCATACTTCTCGTATAAAGACCTAATTGGCTTCGCCGTAATACTTGTTGCACTTGCCTCCCTCGCTCTCTTCTCCCCCAACTATTTAGGAGACCCCGACAACTTCACCCCAGCAAACCCACTGGTGACCCCGCCCCACATCAAGCCAGAATGGTACTTTCTTTTTGCCTATGCCATCTTACGATCTATTCCCAATAAACTAGGAGGAGTACTAGCCTTACTAGCATCGATCCTCGTGTTACTTTTGGTCCCCTTCCTACACACTTCCAAGCAACGAGGGCTCACCTTCCGCCCCCTTTCTCAGTTCCTATTCTGAACCCTGGTAGCTGATGTTCTGATCCTCACTTGAATTGGAGGCATGCCTGTAGAGCACCCCTACATCATCATTGGGCAGCTGGCCTCCCTCAT
>REN43_Renesse_North_Sea
ACTTCGGCTGACTCATCCGAAATATGCATGCCAACGGCGCTTCTTTCTTTTTTATCTGCCTTTACCTTCACGTCGGCCGCGGCCTATACTACGGCTCTTACCTCTACAAAGAAACCTGGGTGATTGGAGTAGTACTCCTACTACTTGTAATAATAACCGCCTTCGTTGGCTATGTACTCCCCTGAGGACAGATGTCTTTTTGGGGGGCCACCGTTATCACTAACCTGCTCTCCGCAGTCCCTTATGTTGGCAATAGTCTTGTTCAGTGAATCTGGGGGGGCTTTTCAGTAGACAATGCGACACTTACTCGGTTTTTTGCCTTCCACTTCCTCTTCCCCTTTGTAGTACTAGCAGCTACAGTCCTTCACTTGCTATTTCTTCACGAATCTGGGTCGAACAACCCCACCGGCCTTAACTCAGACGCAGACAAAATTCCCTTTCACCCATACTTCTCGTATAAAGACCTAATTGGCTTCGCCGTAATACTTGTTGCACTTGCCTCCCTCGCTCTCTTCTCCCCCAACTATTTAGGAGACCCCGACAACTTCACCCCAGCAAACCCACTGGTGACCCCGCCCCACATCAAGCCAGAATGGTACTTTCTTTTTGCCTATGCCATCTTACGATCTATTCCCAATAAACTAGGAGGAGTACTAGCCTTACTAGCATCGATCCTCGTGTTACTTTTGGTCCCCTTCCTACACACTTCCAAGCAACGAGGGCTCACCTTCCGCCCCCTTTCTCAGTTCCTATTCTGAACCCTGGTAGCTGATGTTCTGATCCTCACTTGAATTGGAGGCATGCCTGTAGAGCATCCCTACATCATCATTGGGCAGCTGGCCTCCCTCAT
>REN44_Renesse_North_Sea
ACTTCGGCTGACTCATCCGAAATATGCATGCCAACGGCGCTTCTTTCTTTTTTATCTGCCTTTACCTTCACGTCGGCCGCGGCCTATACTACGGCTCTTACCTCTACAAGGAAACCTGGGTGATTGGAGTAGTACTCCTACTACTTGTAATAATAACCGCCTTCGTTGGCTATGTCCTCCCCTGAGGACAGATGTCTTTTTGGGGGGCCACCGTTATCACTAACCTGCTCTCCGCAGTCCCTTATGTTGGCAATAGTCTTGTTCAGTGAATCTGGGGGGGCTTTTCAGTAGACAATGCGACACTTACTCGGTTTTTTGCCTTCCACTTCCTCTTCCCCTTTGTAGTACTAGCAGCTACAGTCCTTCACTTGCTATTTCTTCACGAATCTGGGTCAAACAACCCCACCGGCCTTAACTCAGACGCAGACAAAATTCCCTTTCACCCATACTTCTCGTATAAGGACCTGATTGGCTTCGCCGTAATACTTGTTGCACTTGCCTCCCTCGCTCTCTTCTCCCCCAACTATTTAGGAGACCCCGACAACTTCACCCCAGCAAACCCACTGGTGACCCCGCCCCACATCAAGCCAGAATGGTACTTTCTTTTTGCCTATGCCATCTTACGATCCATTCCCAATAAACTAGGAGGAGTACTAGCCTTACTAGCATCGATCCTCGTGTTACTTTTGGTCCCCTTCCTACACACTTCCAAGCAACGAGGGCTCACCTTCCGCCCCCTTTCTCAGTTCCTATTCTGAACCCTGGTAGCTGATGTTCTGATCCTCACTTGAATTGGAGGCATGCCTGTAGAACACCCCTACATCATCATTGGGCAGCTAGCCTCCCTCAT
>REN45_Renesse_North_Sea
ACTTCGGCTGACTCATCCGAAATATGCATGCCAACGGCGCTTCTTTCTTTTTTATCTGCCTTTACCTTCACGTCGGCCGCGGCCTATACTACGGCTCTTACCTCTACAAAGAAACCTGGGTGATTGGAGTAGTACTCCTACTACTTGTAATAATAACCGCCTTCGTTGGCTATGTACTCCCCTGAGGACAGATGTCTTTTTGGGGGGCCACCGTTATCACTAACCTGCTCTCCGCAGTCCCTTATGTTGGCAATAGTCTTGTTCAGTGAATCTGGGGGGGCTTTTCAGTAGACAATGCGACACTTACTCGGTTTTTTGCCTTCCACTTCCTCTTCCCCTTTGTAGTACTAGCAGCTACAGTCCTTCACTTGCTATTTCTTCACGAATCTGGGTCGAACAACCCCACCGGCCTTAACTCAGACGCAGACAAAATTCCCTTTCACCCATACTTCTCGTATAAAGACCTAATTGGCTTCGCCGTAATACTTGTTGCACTTGCCTCCCTCGCTCTCTTCTCCCCCAACTATTTAGGAGACCCCGACAACTTCACCCCAGCAAACCCACTGGTGACCCCGCCCCACATCAAGCCAGAATGGTACTTTCTTTTTGCCTATGCCATCTTACGATCTATTCCCAACAAACTAGGAGGAGTACTAGCCTTACTAGCATCGATCCTCGTGTTACTTTTGGTCCCCTTCCTACACACTTCCAAGCAACGAGGGCTCACCTTCCGCCCCCTTTCTCAGTTCCTATTCTGAACCCTGGTAGCTGATGTTCTGATCCTCACTTGAATTGGAGGCATGCCTGTAGAGCACCCCTACATCATCATTGGGCAGCTGGCCTCCCTCAT
>REN46_Renesse_North_Sea
ACTTCGGCTGACTCATCCGAAATATGCATGCCAACGGCGCTTCTTTCTTTTTTATCTGCCTTTACCTTCACGTCGGCCGCGGCCTATACTACGGCTCTTACCTCTACAAAGAAACCTGGGTGATTGGAGTAGTACTCCTACTACTTGTAATAATAACCGCCTTCGTTGGCTATGTCCTCCCCTGAGGACAGATGTCTTTTTGGGGGGCCACCGTTATCACTAACCTGCTCTCCGCAGTCCCTTATGTTGGCAATAGTCTTGTTCAGTGAATCTGGGGGGGCTTTTCAGTAGACAATGCGACACTTACTCGGTTTTTTGCCTTCCACTTCCTCTTCCCCTTTGTAGTACTAGCAGCTACAGTCCTTCACTTGCTATTTCTTCACGAATCTGGGTCGAACAACCCCACCGGCCTTAACTCAGACGCAGACAAAATTCCCTTTCACCCATACTTCTCGTATAAGGACCTAATTGGCTTCGCCGTAATACTTGTTGCACTTGCCTCCCTCGCTCTCTTCTCCCCCAACTATTTAGGAGACCCCGACAACTTCACCCCAGCAAACCCACTGGTGACCCCGCCCCACATCAAGCCAGAATGGTACTTTCTTTTTGCCTATGCCATCTTACGATCCATTCCCAATAAACTAGGAGGAGTACTAGCCTTACTAGCATCGATCCTCGTGTTACTTTTGGTCCCCTTCCTACACACTTCCAAGCAACGAGGGCTCACCTTCCGCCCCCTTTCTCAGTTCCTATTCTGAACCCTGGTAGCTGATGTTCTGATCCTCACTTGAATTGGAGGCATGCCTGTAGAGCACCCCTACATCATCATTGGGCAGCTGGCCTCCCTCAT
>REN46_2_Renesse_North_Sea
ACTTCGGCTGACTCATCCGAAATATGCATGCCAACGGCGCTTCTTTCTTTTTTATCTGCCTTTACCTTCACGTCGGCCGCGGCCTATACTACGGCTCTTACCTCTACAAAGAAACCTGGGTGATTGGAGTAGTACTCCTACTACTTGTAATAATAACCGCCTTCGTTGGCTATGTCCTCCCCTGAGGACAGATGTCTTTTTGGGGGGCCACCGTTATCACTAACCTGCTCTCCGCAGTCCCTTATGTTGGCAATAGTCTTGTTCAGTGAATCTGGGGGGGCTTTTCAGTAGACAATGCGACACTTACTCGGTTTTTTGCCTTCCACTTCCTCTTCCCCTTTGTAGTACTAGCAGCTACAGTCCTTCACTTGCTATTTCTTCACGAATCTGGGTCGAACAACCCCACCGGCCTTAACTCAGACGCAGACAAAATTCCCTTTCACCCATACTTCTCGTATAAGGACCTAATTGGCTTCGCCGTAATACTTGTTGCACTTGCCTCCCTCGCTCTCTTCTCCCCCAACTATTTAGGAGACCCCGACAACTTCACCCCAGCAAACCCACTGGTGACCCCGCCCCACATCAAGCCAGAATGGTACTTTCTTTTTGCCTATGCCATCTTACGATCCATTCCCAATAAACTAGGAGGAGTACTAGCCTTACTAGCATCGATCCTCGTGTTACTTTTGGTCCCCTTCCTACACACTTCCAAGCAACGAGGGCTCACCTTCCGCCCCCTTTCTCAGTTCCTATTCTGAACCCTGGTAGCTGATGTTCTGATCCTCACTTGAATTGGAGGCATGCCTGTAGAGCACCCCTACATCATCATTGGGCAGCTGGCCTCCCTCAT
>REN46_3_Renesse_North_Sea
ACTTCGGCTGACTCATCCGAAATATGCATGCCAACGGCGCTTCTTTCTTTTTTATCTGCCTTTACCTTCACGTCGGCCGCGGCCTATACTACGGCTCTTACCTCTACAAAGAAACCTGGGTGATTGGAGTAGTACTCCTACTACTTGTAATAATAACCGCCTTCGTTGGCTATGTCCTCCCCTGAGGACAGATGTCTTTTTGGGGGGCCACCGTTATCACTAACCTGCTCTCCGCAGTCCCTTATGTTGGCAATAGTCTTGTTCAGTGAATCTGGGGGGGCTTTTCAGTAGACAATGCGACACTTACTCGGTTTTTTGCCTTCCACTTCCTCTTCCCCTTTGTAGTACTAGCAGCTACAGTCCTTCACTTGCTATTTCTTCACGAATCTGGGTCGAACAACCCCACCGGCCTTAACTCAGACGCAGACAAAATTCCCTTTCACCCATACTTCTCGTATAAGGACCTAATTGGCTTCGCCGTAATACTTGTTGCACTTGCCTCCCTCGCTCTCTTCTCCCCCAACTATTTAGGAGACCCCGACAACTTCACCCCAGCAAACCCACTGGTGACCCCGCCCCACATCAAGCCAGAATGGTACTTTCTTTTTGCCTATGCCATCTTACGATCCATTCCCAATAAACTAGGAGGAGTACTAGCCTTACTAGCATCGATCCTCGTGTTACTTTTGGTCCCCTTCCTACACACTTCCAAGCAACGAGGGCTCACCTTCCGCCCCCTTTCTCAGTTCCTATTCTGAACCCTGGTAGCTGATGTTCTGATCCTCACTTGAATTGGAGGCATGCCTGTAGAGCACCCCTACATCATCATTGGGCAGCTGGCCTCCCTCAT
>REN47_Renesse_North_Sea
ACTTCGGCTGACTCATCCGAAATATGCATGCCAACGGCGCTTCTTTCTTTTTTATCTGCCTTTACCTTCACGTCGGCCGCGGCCTATACTACGGCTCTTACCTCTACAAAGAAACCTGGGTGATTGGAGTCGTACTCCTACTACTTGTAATAATAACCGCCTTCGTTGGCTATGTCCTCCCCTGAGGACAGATGTCTTTTTGGGGGGCCACCGTTATCACTAACCTGCTCTCCGCAGTCCCTTATGTTGGCAATAGTCTTGTTCAGTGAATCTGGGGGGGCTTTTCAGTAGACAATGCGACACTTACTCGGTTTTTTGCCTTCCACTTCCTCTTCCCCTTTGTAGTACTAGCAGCTACAGTCCTTCACTTGCTATTTCTTCACGAATCTGGGTCGAACAACCCCACCGGCCTTAACTCAGACGCAGACAAAATTCCCTTTCACCCATACTTCTCGTATAAGGACCTAATTGGCTTCGCCGTAATACTTGTTGCACTTGCCTCCCTCGCTCTCTTCTCCCCCAACTATTTAGGAGACCCCGACAACTTCACCCCAGCAAACCCACTGGTGACCCCGCCCCACATCAAGCCAGAATGGTACTTTCTTTTTGCCTATGCCATCTTACGATCCATTCCCAATAAACTAGGAGGAGTACTAGCCTTACTAGCATCGATCCTCGTGTTACTTTTGGTCCCCTTCCTACACACTTCCAAGCAACGAGGGCTCACCTTCCGCCCCCTTTCTCAGTTCCTATTCTGAACCCTGGTAGCTGATGTTCTGATCCTCACTTGAATTGGAGGCATGCCTGTAGAGCACCCCTACATCATCATTGGGCAGCTGGCCTCCCTCAT
>REN48_Renesse_North_Sea
ACTTCGGCTGACTCATCCGAAATATGCATGCCAACGGCGCTTCTTTCTTTTTTATCTGCCTTTACCTTCACGTCGGCCGCGGCCTATACTACGGCTCTTACCTCTACAAAGAAACCTGGGTGATTGGAGTAGTACTCCTACTACTTGTAATAATAACCGCCTTCGTTGGCTATGTACTCCCCTGAGGACAGATGTCTTTTTGGGGGGCCACCGTTATCACTAACCTGCTCTCCGCAGTCCCTTATGTTGGCAATAGTCTTGTTCAGTGAATCTGGGGGGGCTTTTCAGTAGACAATGCGACACTTACTCGGTTTTTTGCCTTCCACTTCCTCTTCCCCTTTGTAGTACTAGCAGCTACAGTCCTTCACTTGCTATTTCTTCACGAATCTGGGTCGAACAACCCCACCGGCCTTAACTCAGACGCAGACAAAATTCCCTTTCACCCATACTTCTCATATAAAGACCTAATTGGCTTCGCCGTAATACTTGTTGCACTTGCCTCCCTCGCTCTCTTCTCCCCCAACTATTTAGGAGACCCCGACAACTTCACCCCAGCAAACCCACTGGTGACCCCGCCCCACATCAAGCCAGAATGGTACTTTCTTTTTGCCTATGCCATCTTACGATCTATTCCCAATAAACTAGGAGGAGTACTAGCCTTACTAGCATCGATCCTCGTGTTACTTTTGGTCCCCTTCCTACACACTTCCAAGCAACGAGGGCTCACCTTCCGCCCCCTTTCTCAGTTCCTATTCTGAACCCTGGTAGCTGATGTTCTGATCCTCACTTGAATTGGGGGCATGCCTGTAGAGCACCCCTACATCATCATTGGGCAGCTGGCCTCCCTCAT
>REN49_Renesse_North_Sea
ACTTCGGCTGACTCATCCGAAATATGCATGCCAACGGCGCTTCTTTCTTTTTTATCTGCCTTTACCTTCACGTCGGCCGCGGCCTATACTACGGCTCTTACCTCTACAAAGAAACCTGGGTGATTGGAGTAGTACTCCTACTACTTGTAATAATAACCGCCTTCGTTGGCTATGTCCTCCCCTGAGGACAGATGTCTTTTTGGGGGGCCACCGTTATCACTAACCTGCTCTCCGCAGTCCCTTATGTTGGCAATAGTCTTGTTCAGTGAATCTGGGGGGGCTTTTCAGTAGACAATGCGACACTTACTCGGTTTTTTGCCTTCCACTTCCTCTTCCCCTTTGTAGTACTAGCAGCTACAGTCCTTCACTTACTATTTCTTCACGAATCTGGGTCGAACAACCCCACCGGCCTTAACTCAGACGCAGACAAAATTCCCTTTCACCCATACTTCTCGTATAAGGACCTAATTGGCTTCGCCGTAATACTTGTTGCACTTGCCTCCCTCGCTCTCTTCTCCCCCAACTATTTAGGAGACCCCGACAACTTCACCCCAGCAAACCCACTGGTGACCCCGCCCCACATCAAGCCAGAATGGTACTTTCTTTTTGCCTATGCCATCTTACGATCCATTCCCAATAAACTAGGAGGAGTACTAGCCTTACTAGCATCGATCCTCGTGTTACTTTTGGTCCCCTTCCTACACACTTCCAAGCAACGAGGGCTCACCTTCCGCCCCCTTTCTCAGTTCCTATTCTGAACCCTGGTAGCTGATGTTCTGACCCTCACTTGAATTGGAGGCATGCCTGTAGAGCACCCCTACATCATCATTGGGCAGCTGGCCTCCCTCAT
>REN50_Renesse_North_Sea
ACTTCGGCTGACTCATCCGAAATATGCATGCCAACGGCGCTTCTTTCTTTTTTATCTGCCTTTACCTTCACGTCGGCCGCGGCCTATACTACGGCTCTTACCTCTACAAAGAAACCTGGGTGATTGGAGTCGTACTCCTACTACTTGTAATAATAACCGCCTTCGTTGGCTATGTCCTCCCCTGAGGACAGATGTCTTTTTGGGGGGCCACCGTTATCACTAACCTGCTCTCCGCAGTCCCTTATGTTGGCAATAGTCTTGTTCAGTGAATCTGGGGGGGCTTTTCAGTAGACAATGCGACACTTACTCGGTTTTTTGCCTTCCACTTCCTCTTCCCCTTTGTAGTACTAGCAGCTACAGTCCTTCACTTGCTATTTCTTCACGAATCTGGGTCGAACAACCCCACCGGCCTTAACTCAGACGCAGACAAAATTCCCTTTCACCCATACTTCTCGTATAAGGACCTAATTGGCTTCGCCGTAATACTTGTTGCACTTGCCTCCCTCGCTCTCTTCTCCCCCAACTATTTAGGAGACCCCGACAACTTCACCCCAGCAAACCCACTGGTGACCCCGCCCCACATCAAGCCAGAGTGGTACTTTCTTTTTGCCTATGCCATCTTACGATCCATTCCCAATAAACTAGGAGGAGTACTAGCCTTACTAGCATCGATCCTCGTGTTACTTTTGGTCCCCTTCCTACACACTTCCAAGCAACGAGGGCTCACCTTCCGCCCCCTTTCTCAGTTCCTATTCTGAACCCTGGTAGCTGATGTTCTGATCCTCACTTGAATTGGAGGCATGCCTGTAGAGCACCCCTACATCATCATTGGGCAGCTGGCCTCCCTCAT
>REN51_Renesse_North_Sea
ACTTCGGCTGACTCATCCGAAATATGCATGCCAACGGCGCTTCTTTCTTTTTTATCTGCCTTTACCTTCACGTCGGCCGCGGCCTATACTACGGCTCTTACCTCTACAAAGAAACCTGGGTGATTGGAGTAGTACTCCTACTACTTGTAATAATAACCGCCTTCGTTGGCTATGTACTCCCCTGAGGACAGATGTCTTTTTGGGGGGCCACCGTTATCACTAACCTGCTCTCCGCAGTCCCTTATGTTGGCAATAGTCTTGTTCAGTGAATCTGGGGGGGCTTTTCAGTAGACAATGCGACACTTACTCGGTTTTTTGCCTTCCACTTCCTCTTCCCCTTTGTAGTACTAGCGGCTACAGTCCTTCACTTGCTATTTCTTCACGAATCTGGGTCGAACAACCCCACCGGCCTTAACTCAGACGCAGACAAAATTCCCTTTCACCCATACTTCTCGTATAAAGACCTAATTGGCTTCGCCGTAATACTTGTTGCACTTGCCTCCCTCGCTCTCTTCTCCCCCAACTATTTAGGAGACCCCGACAACTTCACCCCAGCAAACCCACTGGTGACCCCGCCCCACATCAAGCCAGAATGGTACTTTCTTTTTGCCTATGCCATCTTACGATCTATTCCCAATAAACTAGGAGGAGTACTAGCCTTACTAGCATCGATCCTCGTGTTACTTTTGGTCCCCTTCCTACACACTTCCAAGCAACGAGGGCTCACCTTCCGCCCCCTTTCTCAGTTCCTATTCTGAACCCTGGTAGCTGATGTTCTGATCCTCACTTGAATTGGAGGCATGCCTGTAGAGCACCCCTACATCATCATTGGGCAGCTGGCCTCCCTCAT
>REN52_Renesse_North_Sea
ACTTCGGCTGACTCATCCGAAATATGCATGCCAACGGCGCTTCTTTCTTTTTTATCTGCCTTTACCTTCACGTCGGCCGCGGCCTATACTACGGCTCTTACCTCTACAAAGAAACCTGGGTGATTGGAGTAGTACTCCTACTACTTGTAATAATAACCGCCTTCGTTGGCTATGTACTCCCCTGAGGACAGATGTCTTTTTGGGGGGCCACCGTTATCACTAACCTGCTCTCCGCAGTCCCTTATGTTGGCAATAGTCTTGTTCAGTGAATCTGGGGGGGCTTTTCAGTAGACAATGCGACACTTACTCGGTTTTTTGCCTTCCACTTCCTCTTCCCCTTTGTAGTACTAGCAGCTACAGTCCTTCACTTGCTATTTCTTCACGAATCTGGGTCGAACAACCCCACCGGCCTTAACTCAGACGCAGACAAAATTCCCTTTCACCCATACTTCTCGTATAAAGACCTAATTGGCTTCGCCGTAATACTTGTTGCACTTGCCTCCCTCGCTCTATTCTCCCCCAACTATTTAGGAGACCCCGACAACTTCACCCCAGCAAACCCACTGGTGACCCCGCCCCACATCAAGCCAGAATGGTACTTTCTTTTTGCCTATGCCATCTTACGATCTATTCCCAATAAACTAGGAGGAGTACTAGCCTTACTAGCATCGATCCTCGTGTTACTTTTGGTCCCCTTCCTACACACTTCCAAGCAACGAGGGCTCACCTTCCGCCCCCTTTCTCAGTTCCTATTCTGAACCCTGGTAGCTGATGTTCTGATCCTCACTTGAATTGGAGGCATGCCTGTAGAGCACCCCTACATCATCATTGGGCAGCTGGCCTCCCTCAT
>BEL01_Belgium_North_Sea
ACTTCGGCTGACTCATCCGAAATATGCATGCCAACGGCGCTTCTTTCTTTTTTATCTGCCTTTACCTTCACGTCGGCCGCGGCCTATACTACGGCTCTTACCTCTACAAAGAAACCTGGGTGATTGGAGTAGTACTCCTACTACTTGTAATAATAACCGCCTTCGTTGGCTATGTACTCCCCTGAGGACAGATGTCTTTTTGGGGGGCCACCGTTATCACTAACCTGCTCTCCGCAGTCCCTTATGTTGGCAATAGTCTTGTTCAGTGAATCTGGGGGGGCTTTTCAGTAGACAATGCGACACTTACTCGGTTTTTTGCCTTCCACTTCCTCTTCCCCTTTGTAGTACTAGCAGCTACAGTCCTTCACTTGCTATTTCTTCACGAATCTGGGTCGAACAACCCCACCGGCCTTAACTCAGACGCAGACAAAATTCCCTTTCACCCATACTTCTCGTATAAAGACCTAATTGGCTTCGCCGTAATACTTGTTGCACTTGCCTCCCTCGCTCTCTTCTCCCCCAACTATTTAGGAGACCCCGACAACTTCACCCCAGCAAACCCACTGGTGACCCCGCCCCACATCAAGCCAGAATGGTACTTTCTTTTTGCCTATGCCATCTTACGATCTATTCCCAATAAACTAGGAGGAGTACTAGCCTTACTAGCATCGATCCTCGTGTTACTTTTGGTCCCCTTCCTACACACTTCCAAGCAACGAGGGCTCACCTTCCGCCCCCTTTCTCAGTTCCTATTCTGAACCCTGGTAGCTGATGTTCTGATCCTCACTTGAATTGGAGGCATGCCTGTAGAGCACCCCTACATCATCATTGGGCAGCTGGCCTCCCTCAT
>BEL01_2_Belgium_North_Sea
ACTTCGGCTGACTCATCCGAAATATGCATGCCAACGGCGCTTCTTTCTTTTTTATCTGCCTTTACCTTCACGTCGGCCGCGGCCTATACTACGGCTCTTACCTCTACAAAGAAACCTGGGTGATTGGAGTAGTACTCCTACTACTTGTAATAATAACCGCCTTCGTTGGCTATGTACTCCCCTGAGGACAGATGTCTTTTTGGGGGGCCACCGTTATCACTAACCTGCTCTCCGCAGTCCCTTATGTTGGCAATAGTCTTGTTCAGTGAATCTGGGGGGGCTTTTCAGTAGACAATGCGACACTTACTCGGTTTTTTGCCTTCCACTTCCTCTTCCCCTTTGTAGTACTAGCAGCTACAGTCCTTCACTTGCTATTTCTTCACGAATCTGGGTCGAACAACCCCACCGGCCTTAACTCAGACGCAGACAAAATTCCCTTTCACCCATACTTCTCGTATAAAGACCTAATTGGCTTCGCCGTAATACTTGTTGCACTTGCCTCCCTCGCTCTCTTCTCCCCCAACTATTTAGGAGACCCCGACAACTTCACCCCAGCAAACCCACTGGTGACCCCGCCCCACATCAAGCCAGAATGGTACTTTCTTTTTGCCTATGCCATCTTACGATCTATTCCCAATAAACTAGGAGGAGTACTAGCCTTACTAGCATCGATCCTCGTGTTACTTTTGGTCCCCTTCCTACACACTTCCAAGCAACGAGGGCTCACCTTCCGCCCCCTTTCTCAGTTCCTATTCTGAACCCTGGTAGCTGATGTTCTGATCCTCACTTGAATTGGAGGCATGCCTGTAGAGCACCCCTACATCATCATTGGGCAGCTGGCCTCCCTCAT
>BEL01_3_Belgium_North_Sea
ACTTCGGCTGACTCATCCGAAATATGCATGCCAACGGCGCTTCTTTCTTTTTTATCTGCCTTTACCTTCACGTCGGCCGCGGCCTATACTACGGCTCTTACCTCTACAAAGAAACCTGGGTGATTGGAGTAGTACTCCTACTACTTGTAATAATAACCGCCTTCGTTGGCTATGTACTCCCCTGAGGACAGATGTCTTTTTGGGGGGCCACCGTTATCACTAACCTGCTCTCCGCAGTCCCTTATGTTGGCAATAGTCTTGTTCAGTGAATCTGGGGGGGCTTTTCAGTAGACAATGCGACACTTACTCGGTTTTTTGCCTTCCACTTCCTCTTCCCCTTTGTAGTACTAGCAGCTACAGTCCTTCACTTGCTATTTCTTCACGAATCTGGGTCGAACAACCCCACCGGCCTTAACTCAGACGCAGACAAAATTCCCTTTCACCCATACTTCTCGTATAAAGACCTAATTGGCTTCGCCGTAATACTTGTTGCACTTGCCTCCCTCGCTCTCTTCTCCCCCAACTATTTAGGAGACCCCGACAACTTCACCCCAGCAAACCCACTGGTGACCCCGCCCCACATCAAGCCAGAATGGTACTTTCTTTTTGCCTATGCCATCTTACGATCTATTCCCAATAAACTAGGAGGAGTACTAGCCTTACTAGCATCGATCCTCGTGTTACTTTTGGTCCCCTTCCTACACACTTCCAAGCAACGAGGGCTCACCTTCCGCCCCCTTTCTCAGTTCCTATTCTGAACCCTGGTAGCTGATGTTCTGATCCTCACTTGAATTGGAGGCATGCCTGTAGAGCACCCCTACATCATCATTGGGCAGCTGGCCTCCCTCAT
>BEL09_Belgium_North_Sea
ACTTCGGCTGACTCATCCGAAATATGCATGCCAACGGCGCTTCTTTCTTTTTTATCTGCCTTTACCTTCACGTCGGCCGCGGCCTATACTACGGCTCTTACCTCTACAAGGAAACCTGGGTGATTGGAGTAGTACTCCTACTACTTGTAATAATAACCGCCTTCGTTGGCTATGTCCTCCCCTGAGGACAGATGTCTTTTTGGGGGGCCACCGTTATCACTAACCTGCTCTCCGCAGTCCCTTATGTTGGCAATAGTCTTGTTCAGTGAATCTGGGGGGGCTTTTCAGTAGACAATGCGACACTTACTCGGTTTTTTGCCTTCCACTTCCTCTTCCCCTTTGTAGTACTAGCAGCTACAGTCCTTCACTTGCTATTTCTTCACGAATCTGGGTCGAACAACCCCACCGGCCTTAACTCAGACGCAGACAAAATTCCCTTTCACCCATACTTCTCGTATAAGGACCTGATTGGCTTCGCCGTAATACTTGTTGCACTTGCCTCCCTCGCTCTCTTCTCCCCCAACTATTTAGGAGACCCCGACAACTTCACCCCAGCAAACCCACTGGTGACCCCGCCCCACATCAAGCCAGAATGGTACTTTCTTTTTGCCTATGCCATCTTACGATCCATTCCCAATAAACTAGGAGGAGTACTAGCCTTACTAGCATCGATCCTCGTGTTACTTTTGGTCCCCTTCCTACACACTTCCAAGCAACGAGGGCTCACCTTCCGCCCCCTTTCTCAGTTCCTATTCTGAACCCTGGTAGCTGATGTTCTGATCCTCACTTGAATTGGAGGCATGCCTGTAGAACACCCCTACATCATCATTGGGCAGCTAGCCTCCCTCAT
>BEL09_2_Belgium_North_Sea
ACTTCGGCTGACTCATCCGAAATATGCATGCCAACGGCGCTTCTTTCTTTTTTATCTGCCTTTACCTTCACGTCGGCCGCGGCCTATACTACGGCTCTTACCTCTACAAGGAAACCTGGGTGATTGGAGTAGTACTCCTACTACTTGTAATAATAACCGCCTTCGTTGGCTATGTCCTCCCCTGAGGACAGATGTCTTTTTGGGGGGCCACCGTTATCACTAACCTGCTCTCCGCAGTCCCTTATGTTGGCAATAGTCTTGTTCAGTGAATCTGGGGGGGCTTTTCAGTAGACAATGCGACACTTACTCGGTTTTTTGCCTTCCACTTCCTCTTCCCCTTTGTAGTACTAGCAGCTACAGTCCTTCACTTGCTATTTCTTCACGAATCTGGGTCGAACAACCCCACCGGCCTTAACTCAGACGCAGACAAAATTCCCTTTCACCCATACTTCTCGTATAAGGACCTGATTGGCTTCGCCGTAATACTTGTTGCACTTGCCTCCCTCGCTCTCTTCTCCCCCAACTATTTAGGAGACCCCGACAACTTCACCCCAGCAAACCCACTGGTGACCCCGCCCCACATCAAGCCAGAATGGTACTTTCTTTTTGCCTATGCCATCTTACGATCCATTCCCAATAAACTAGGAGGAGTACTAGCCTTACTAGCATCGATCCTCGTGTTACTTTTGGTCCCCTTCCTACACACTTCCAAGCAACGAGGGCTCACCTTCCGCCCCCTTTCTCAGTTCCTATTCTGAACCCTGGTAGCTGATGTTCTGATCCTCACTTGAATTGGAGGCATGCCTGTAGAACACCCCTACATCATCATTGGGCAGCTAGCCTCCCTCAT
>BEL09_3_Belgium_North_Sea
ACTTCGGCTGACTCATCCGAAATATGCATGCCAACGGCGCTTCTTTCTTTTTTATCTGCCTTTACCTTCACGTCGGCCGCGGCCTATACTACGGCTCTTACCTCTACAAGGAAACCTGGGTGATTGGAGTAGTACTCCTACTACTTGTAATAATAACCGCCTTCGTTGGCTATGTCCTCCCCTGAGGACAGATGTCTTTTTGGGGGGCCACCGTTATCACTAACCTGCTCTCCGCAGTCCCTTATGTTGGCAATAGTCTTGTTCAGTGAATCTGGGGGGGCTTTTCAGTAGACAATGCGACACTTACTCGGTTTTTTGCCTTCCACTTCCTCTTCCCCTTTGTAGTACTAGCAGCTACAGTCCTTCACTTGCTATTTCTTCACGAATCTGGGTCGAACAACCCCACCGGCCTTAACTCAGACGCAGACAAAATTCCCTTTCACCCATACTTCTCGTATAAGGACCTGATTGGCTTCGCCGTAATACTTGTTGCACTTGCCTCCCTCGCTCTCTTCTCCCCCAACTATTTAGGAGACCCCGACAACTTCACCCCAGCAAACCCACTGGTGACCCCGCCCCACATCAAGCCAGAATGGTACTTTCTTTTTGCCTATGCCATCTTACGATCCATTCCCAATAAACTAGGAGGAGTACTAGCCTTACTAGCATCGATCCTCGTGTTACTTTTGGTCCCCTTCCTACACACTTCCAAGCAACGAGGGCTCACCTTCCGCCCCCTTTCTCAGTTCCTATTCTGAACCCTGGTAGCTGATGTTCTGATCCTCACTTGAATTGGAGGCATGCCTGTAGAACACCCCTACATCATCATTGGGCAGCTAGCCTCCCTCAT
>BEL09_4_Belgium_North_Sea
ACTTCGGCTGACTCATCCGAAATATGCATGCCAACGGCGCTTCTTTCTTTTTTATCTGCCTTTACCTTCACGTCGGCCGCGGCCTATACTACGGCTCTTACCTCTACAAGGAAACCTGGGTGATTGGAGTAGTACTCCTACTACTTGTAATAATAACCGCCTTCGTTGGCTATGTCCTCCCCTGAGGACAGATGTCTTTTTGGGGGGCCACCGTTATCACTAACCTGCTCTCCGCAGTCCCTTATGTTGGCAATAGTCTTGTTCAGTGAATCTGGGGGGGCTTTTCAGTAGACAATGCGACACTTACTCGGTTTTTTGCCTTCCACTTCCTCTTCCCCTTTGTAGTACTAGCAGCTACAGTCCTTCACTTGCTATTTCTTCACGAATCTGGGTCGAACAACCCCACCGGCCTTAACTCAGACGCAGACAAAATTCCCTTTCACCCATACTTCTCGTATAAGGACCTGATTGGCTTCGCCGTAATACTTGTTGCACTTGCCTCCCTCGCTCTCTTCTCCCCCAACTATTTAGGAGACCCCGACAACTTCACCCCAGCAAACCCACTGGTGACCCCGCCCCACATCAAGCCAGAATGGTACTTTCTTTTTGCCTATGCCATCTTACGATCCATTCCCAATAAACTAGGAGGAGTACTAGCCTTACTAGCATCGATCCTCGTGTTACTTTTGGTCCCCTTCCTACACACTTCCAAGCAACGAGGGCTCACCTTCCGCCCCCTTTCTCAGTTCCTATTCTGAACCCTGGTAGCTGATGTTCTGATCCTCACTTGAATTGGAGGCATGCCTGTAGAACACCCCTACATCATCATTGGGCAGCTAGCCTCCCTCAT
>BEL46_Belgium_North_Sea
ACTTCGGCTGACTCATCCGAAATATGCATGCCAACGGCGCTTCTTTCTTTTTTATCTGCCTTTACCTTCACGTCGGCCGCGGCCTATACTACGGCTCTTACCTCTACAAAGAAACCTGGGTGATTGGAGTAGTACTCCTACTACTTGTAATAATAACCGCCTTCGTTGGCTATGTCCTCCCCTGAGGACAGATGTCTTTTTGGGGGGCCACCGTTATCACTAACCTGCTCTCCGCAGTCCCTTATGTTGGCAATAGTCTTGTTCAGTGAATCTGGGGGGGCTTTTCAGTAGACAATGCGACACTTACTCGGTTTTTTGCCTTCCACTTCCTCTTCCCCTTTGTAGTACTAGCAGCTACAGTCCTTCACTTGCTATTTCTTCACGAATCTGGGTCGAACAACCCCACCGGCCTTAACTCAGACGCAGACAAAATTCCCTTTCACCCATACTTCTCGTATAAGGACCTAATTGGCTTCGCCGTAATACTTGTTGCACTTGCCTCCCTCGCTCTCTTCTCCCCCAACTATTTAGGAGACCCCGACAACTTCACCCCAGCAAACCCACTGGTGACCCCGCCCCACATCAAGCCAGAATGGTACTTTCTTTTTGCCTATGCCATCTTACGATCCATTCCCAATAAACTAGGAGGAGTACTAGCCTTACTAGCATCGATCCTCGTGTTACTTTTGGTCCCCTTCCTACACACTTCCAAGCAACGAGGGCTCACCTTCCGCCCCCTTTCTCAGTTCCTATTCTGAACCCTGGTAGCTGATGTTCTGATCCTCACTTGAATTGGAGGCATGCCTGTAGAGCACCCCTACATCATCATTGGGCAGCTGGCCTCCCTCAT
>BEL47_Belgium_North_Sea
ACTTCGGCTGACTCATCCGAAATATGCATGCCAACGGCGCTTCTTTCTTTTTTATCTGCCTTTACCTTCACGTCGGCCGCGGCCTATACTACGGCTCTTACCTCTACAAAGAAACCTGGGTGATTGGAGTCGTACTCCTACTACTTGTAATAATAACCGCCTTCGTTGGCTATGTCCTCCCCTGAGGACAGATGTCTTTTTGGGGGGCCACCGTTATCACTAACCTGCTCTCCGCAGTCCCTTATGTTGGCAATAGTCTTGTTCAGTGAATCTGGGGGGGCTTTTCAGTAGACAATGCGACACTTACTCGGTTTTTTGCCTTCCACTTCCTCTTCCCCTTTGTAGTACTAGCAGCTACAGTCCTTCACTTGCTATTTCTTCACGAATCTGGGTCGAACAACCCCACCGGCCTTAACTCAGACGCAGACAAAATTCCCTTTCACCCATACTTCTCGTATAAGGACCTAATTGGCTTCGCCGTAATACTTGTTGCACTTGCCTCCCTCGCTCTCTTCTCCCCCAACTATTTAGGAGACCCCGACAACTTCACCCCAGCAAACCCACTGGTGACCCCGCCCCACATCAAGCCAGAATGGTACTTTCTTTTTGCCTATGCCATCTTACGATCCATTCCCAATAAACTAGGAGGAGTACTAGCCTTACTAGCATCGATCCTCGTGTTACTTTTGGTCCCCTTCCTACACACTTCCAAGCAACGAGGGCTCACCTTCCGCCCCCTTTCTCAGTTCCTATTCTGAACCCTGGTAGCTGATGTTCTGATCCTCACTTGAATTGGAGGCATGCCTGTAGAGCACCCCTACATCATCATTGGGCAGCTGGCCTCCCTCAT
>BEL47_2_Belgium_North_Sea
ACTTCGGCTGACTCATCCGAAATATGCATGCCAACGGCGCTTCTTTCTTTTTTATCTGCCTTTACCTTCACGTCGGCCGCGGCCTATACTACGGCTCTTACCTCTACAAAGAAACCTGGGTGATTGGAGTCGTACTCCTACTACTTGTAATAATAACCGCCTTCGTTGGCTATGTCCTCCCCTGAGGACAGATGTCTTTTTGGGGGGCCACCGTTATCACTAACCTGCTCTCCGCAGTCCCTTATGTTGGCAATAGTCTTGTTCAGTGAATCTGGGGGGGCTTTTCAGTAGACAATGCGACACTTACTCGGTTTTTTGCCTTCCACTTCCTCTTCCCCTTTGTAGTACTAGCAGCTACAGTCCTTCACTTGCTATTTCTTCACGAATCTGGGTCGAACAACCCCACCGGCCTTAACTCAGACGCAGACAAAATTCCCTTTCACCCATACTTCTCGTATAAGGACCTAATTGGCTTCGCCGTAATACTTGTTGCACTTGCCTCCCTCGCTCTCTTCTCCCCCAACTATTTAGGAGACCCCGACAACTTCACCCCAGCAAACCCACTGGTGACCCCGCCCCACATCAAGCCAGAATGGTACTTTCTTTTTGCCTATGCCATCTTACGATCCATTCCCAATAAACTAGGAGGAGTACTAGCCTTACTAGCATCGATCCTCGTGTTACTTTTGGTCCCCTTCCTACACACTTCCAAGCAACGAGGGCTCACCTTCCGCCCCCTTTCTCAGTTCCTATTCTGAACCCTGGTAGCTGATGTTCTGATCCTCACTTGAATTGGAGGCATGCCTGTAGAGCACCCCTACATCATCATTGGGCAGCTGGCCTCCCTCAT
>BEL47_3_Belgium_North_Sea
ACTTCGGCTGACTCATCCGAAATATGCATGCCAACGGCGCTTCTTTCTTTTTTATCTGCCTTTACCTTCACGTCGGCCGCGGCCTATACTACGGCTCTTACCTCTACAAAGAAACCTGGGTGATTGGAGTCGTACTCCTACTACTTGTAATAATAACCGCCTTCGTTGGCTATGTCCTCCCCTGAGGACAGATGTCTTTTTGGGGGGCCACCGTTATCACTAACCTGCTCTCCGCAGTCCCTTATGTTGGCAATAGTCTTGTTCAGTGAATCTGGGGGGGCTTTTCAGTAGACAATGCGACACTTACTCGGTTTTTTGCCTTCCACTTCCTCTTCCCCTTTGTAGTACTAGCAGCTACAGTCCTTCACTTGCTATTTCTTCACGAATCTGGGTCGAACAACCCCACCGGCCTTAACTCAGACGCAGACAAAATTCCCTTTCACCCATACTTCTCGTATAAGGACCTAATTGGCTTCGCCGTAATACTTGTTGCACTTGCCTCCCTCGCTCTCTTCTCCCCCAACTATTTAGGAGACCCCGACAACTTCACCCCAGCAAACCCACTGGTGACCCCGCCCCACATCAAGCCAGAATGGTACTTTCTTTTTGCCTATGCCATCTTACGATCCATTCCCAATAAACTAGGAGGAGTACTAGCCTTACTAGCATCGATCCTCGTGTTACTTTTGGTCCCCTTCCTACACACTTCCAAGCAACGAGGGCTCACCTTCCGCCCCCTTTCTCAGTTCCTATTCTGAACCCTGGTAGCTGATGTTCTGATCCTCACTTGAATTGGAGGCATGCCTGTAGAGCACCCCTACATCATCATTGGGCAGCTGGCCTCCCTCAT
>BEL53_Belgium_North_Sea
ACTTCGGCTGACTCATCCGAAATATGCATGCCAACGGCGCTTCTTTCTTTTTTATCTGCCTTTACCTTCACGTCGGCCGCGGCCTATACTACGGCTCTTACCTCTACAAGGAAACCTGGGTGATTGGAGTAGTACTCCTACTACTTGTAATAATAACCGCCTTCGTTGGCTATGTCCTCCCCTGAGGACAGATGTCTTTTTGGGGGGCCACCGTTATCACTAACCTGCTCTCCGCAGTCCCTTATGTTGGCAATAGTCTTGTTCAGTGAATCTGGGGGGGCTTTTCAGTAGACAATGCGACACTTACTCGGTTTTTTGCCTTCCACTTCCTCTTCCCCTTTGTAGTACTAGCAGCTACAGTCCTTCACTTGCTATTTCTTCACGAATCTGGGTCGAACAACCCCACCGGCCTTAACTCAGACGCAGACAAAATTCCCTTTCACCCATACTTCTCGTATAAGGACCTGATTGGCTTCGCCGTAATACTTGTTGCACTTGCCTCCCTCGCTCTCTTCTCCCCCAACTATTTAGGAGACCCCGACAACTTCACCCCAGCAAACCCACTGGTGACCCCGCCCCACATCAAGCCAGAATGGTACTTTCTTTTTGCCTATGCCATCTTACGATCCATTCCCAATAAACTAGGAGGAGTACTAGCCTTACTAGCATCGATCCTCGTGTTACTTTTGGTCCCCTTCCTACACACTTCCAAGCAACGAGGGCTCACCTTCCGCCCCCTTTCTCAGTTCCTATTCTGAACCCTGGTAGCTGATGTTCTAATCCTCACTTGAATTGGAGGCATGCCTGTAGAACACCCCTACATCATCATTGGGCAGCTAGCCTCCCTCAT
>RB01_River_Bann_Irish_Sea
ACTTCGGCTGACTCATCCGAAATATGCATGCCAACGGCGCTTCTTTCTTTTTTATCTGCCTTTACCTTCACGTCGGCCGCGGCCTATACTACGGCTCTTACCTCTACAAAGAAACCTGGGTGATTGGAGTAGTACTCCTACTACTTGTAATAATAACCGCCTTCGTTGGCTATGTACTCCCCTGAGGACAGATGTCTTTTTGGGGGGCCACCGTTATCACTAACCTGCTCTCCGCAGTCCCTTATGTTGGCAATAGTCTTGTTCAGTGAATCTGGGGGGGCTTTTCAGTAGACAATGCGACACTTACTCGGTTTTTTGCCTTCCACTTCCTCTTCCCCTTTGTAGTACTAGCAGCTACAGTCCTTCACTTGCTATTTCTTCACGAATCTGGGTCGAACAACCCCACCGGCCTTAACTCAGACGCAGACAAAATTCCCTTTCACCCATACTTCTCGTATAAAGACCTAATTGGCTTCGCCGTAATACTTGTTGCACTTGCCTCCCTCGCTCTCTTCTCCCCCAACTATTTAGGAGACCCCGACAACTTCACCCCAGCAAACCCACTGGTGACCCCGCCCCACATCAAGCCAGAATGGTACTTTCTTTTTGCCTATGCCATCTTACGATCTATTCCCAATAAACTAGGAGGAGTACTAGCCTTACTAGCATCGATCCTCGTGTTACTTTTGGTCCCCTTCCTACACACTTCCAAGCAACGAGGGCTCACCTTCCGCCCCCTTTCTCAGTTCCTATTCTGAACCCTGGTAGCTGATGTTCTGATCCTCACTTGAATTGGAGGCATGCCTGTAGAGCACCCCTACATCATCATTGGGCAGCTGGCCTCCCTCAT
>RB01_2_River_Bann_Irish_Sea
ACTTCGGCTGACTCATCCGAAATATGCATGCCAACGGCGCTTCTTTCTTTTTTATCTGCCTTTACCTTCACGTCGGCCGCGGCCTATACTACGGCTCTTACCTCTACAAAGAAACCTGGGTGATTGGAGTAGTACTCCTACTACTTGTAATAATAACCGCCTTCGTTGGCTATGTACTCCCCTGAGGACAGATGTCTTTTTGGGGGGCCACCGTTATCACTAACCTGCTCTCCGCAGTCCCTTATGTTGGCAATAGTCTTGTTCAGTGAATCTGGGGGGGCTTTTCAGTAGACAATGCGACACTTACTCGGTTTTTTGCCTTCCACTTCCTCTTCCCCTTTGTAGTACTAGCAGCTACAGTCCTTCACTTGCTATTTCTTCACGAATCTGGGTCGAACAACCCCACCGGCCTTAACTCAGACGCAGACAAAATTCCCTTTCACCCATACTTCTCGTATAAAGACCTAATTGGCTTCGCCGTAATACTTGTTGCACTTGCCTCCCTCGCTCTCTTCTCCCCCAACTATTTAGGAGACCCCGACAACTTCACCCCAGCAAACCCACTGGTGACCCCGCCCCACATCAAGCCAGAATGGTACTTTCTTTTTGCCTATGCCATCTTACGATCTATTCCCAATAAACTAGGAGGAGTACTAGCCTTACTAGCATCGATCCTCGTGTTACTTTTGGTCCCCTTCCTACACACTTCCAAGCAACGAGGGCTCACCTTCCGCCCCCTTTCTCAGTTCCTATTCTGAACCCTGGTAGCTGATGTTCTGATCCTCACTTGAATTGGAGGCATGCCTGTAGAGCACCCCTACATCATCATTGGGCAGCTGGCCTCCCTCAT
>RB01_3_River_Bann_Irish_Sea
ACTTCGGCTGACTCATCCGAAATATGCATGCCAACGGCGCTTCTTTCTTTTTTATCTGCCTTTACCTTCACGTCGGCCGCGGCCTATACTACGGCTCTTACCTCTACAAAGAAACCTGGGTGATTGGAGTAGTACTCCTACTACTTGTAATAATAACCGCCTTCGTTGGCTATGTACTCCCCTGAGGACAGATGTCTTTTTGGGGGGCCACCGTTATCACTAACCTGCTCTCCGCAGTCCCTTATGTTGGCAATAGTCTTGTTCAGTGAATCTGGGGGGGCTTTTCAGTAGACAATGCGACACTTACTCGGTTTTTTGCCTTCCACTTCCTCTTCCCCTTTGTAGTACTAGCAGCTACAGTCCTTCACTTGCTATTTCTTCACGAATCTGGGTCGAACAACCCCACCGGCCTTAACTCAGACGCAGACAAAATTCCCTTTCACCCATACTTCTCGTATAAAGACCTAATTGGCTTCGCCGTAATACTTGTTGCACTTGCCTCCCTCGCTCTCTTCTCCCCCAACTATTTAGGAGACCCCGACAACTTCACCCCAGCAAACCCACTGGTGACCCCGCCCCACATCAAGCCAGAATGGTACTTTCTTTTTGCCTATGCCATCTTACGATCTATTCCCAATAAACTAGGAGGAGTACTAGCCTTACTAGCATCGATCCTCGTGTTACTTTTGGTCCCCTTCCTACACACTTCCAAGCAACGAGGGCTCACCTTCCGCCCCCTTTCTCAGTTCCTATTCTGAACCCTGGTAGCTGATGTTCTGATCCTCACTTGAATTGGAGGCATGCCTGTAGAGCACCCCTACATCATCATTGGGCAGCTGGCCTCCCTCAT
>RB01_4_River_Bann_Irish_Sea
ACTTCGGCTGACTCATCCGAAATATGCATGCCAACGGCGCTTCTTTCTTTTTTATCTGCCTTTACCTTCACGTCGGCCGCGGCCTATACTACGGCTCTTACCTCTACAAAGAAACCTGGGTGATTGGAGTAGTACTCCTACTACTTGTAATAATAACCGCCTTCGTTGGCTATGTACTCCCCTGAGGACAGATGTCTTTTTGGGGGGCCACCGTTATCACTAACCTGCTCTCCGCAGTCCCTTATGTTGGCAATAGTCTTGTTCAGTGAATCTGGGGGGGCTTTTCAGTAGACAATGCGACACTTACTCGGTTTTTTGCCTTCCACTTCCTCTTCCCCTTTGTAGTACTAGCAGCTACAGTCCTTCACTTGCTATTTCTTCACGAATCTGGGTCGAACAACCCCACCGGCCTTAACTCAGACGCAGACAAAATTCCCTTTCACCCATACTTCTCGTATAAAGACCTAATTGGCTTCGCCGTAATACTTGTTGCACTTGCCTCCCTCGCTCTCTTCTCCCCCAACTATTTAGGAGACCCCGACAACTTCACCCCAGCAAACCCACTGGTGACCCCGCCCCACATCAAGCCAGAATGGTACTTTCTTTTTGCCTATGCCATCTTACGATCTATTCCCAATAAACTAGGAGGAGTACTAGCCTTACTAGCATCGATCCTCGTGTTACTTTTGGTCCCCTTCCTACACACTTCCAAGCAACGAGGGCTCACCTTCCGCCCCCTTTCTCAGTTCCTATTCTGAACCCTGGTAGCTGATGTTCTGATCCTCACTTGAATTGGAGGCATGCCTGTAGAGCACCCCTACATCATCATTGGGCAGCTGGCCTCCCTCAT
>RB01_5_River_Bann_Irish_Sea
ACTTCGGCTGACTCATCCGAAATATGCATGCCAACGGCGCTTCTTTCTTTTTTATCTGCCTTTACCTTCACGTCGGCCGCGGCCTATACTACGGCTCTTACCTCTACAAAGAAACCTGGGTGATTGGAGTAGTACTCCTACTACTTGTAATAATAACCGCCTTCGTTGGCTATGTACTCCCCTGAGGACAGATGTCTTTTTGGGGGGCCACCGTTATCACTAACCTGCTCTCCGCAGTCCCTTATGTTGGCAATAGTCTTGTTCAGTGAATCTGGGGGGGCTTTTCAGTAGACAATGCGACACTTACTCGGTTTTTTGCCTTCCACTTCCTCTTCCCCTTTGTAGTACTAGCAGCTACAGTCCTTCACTTGCTATTTCTTCACGAATCTGGGTCGAACAACCCCACCGGCCTTAACTCAGACGCAGACAAAATTCCCTTTCACCCATACTTCTCGTATAAAGACCTAATTGGCTTCGCCGTAATACTTGTTGCACTTGCCTCCCTCGCTCTCTTCTCCCCCAACTATTTAGGAGACCCCGACAACTTCACCCCAGCAAACCCACTGGTGACCCCGCCCCACATCAAGCCAGAATGGTACTTTCTTTTTGCCTATGCCATCTTACGATCTATTCCCAATAAACTAGGAGGAGTACTAGCCTTACTAGCATCGATCCTCGTGTTACTTTTGGTCCCCTTCCTACACACTTCCAAGCAACGAGGGCTCACCTTCCGCCCCCTTTCTCAGTTCCTATTCTGAACCCTGGTAGCTGATGTTCTGATCCTCACTTGAATTGGAGGCATGCCTGTAGAGCACCCCTACATCATCATTGGGCAGCTGGCCTCCCTCAT
>RB02_River_Bann_Irish_Sea
ACTTCGGCTGACTCATCCGAAATATGCATGCCAACGGCGCTTCTTTCTTTTTTATCTGCCTTTACCTTCACGTCGGCCGCGGCCTATACTACGGCTCTTACCTCTACAAAGAAACCTGGGTGGTTGGAGTAGTACTCCTACTACTTGTAATAATAACCGCCTTCGTTGGCTATGTACTCCCCTGAGGACAGATGTCTTTTTGGGGGGCCACCGTTATCACTAACCTGCTCTCCGCAGTCCCTTATGTTGGCAATAGTCTTGTTCAGTGAATCTGGGGGGGCTTTTCAGTAGACAATGCGACACTTACTCGGTTTTTTGCCTTCCACTTCCTCTTCCCCTTTGTAGTACTAGCAGCTACAGTCCTTCACTTACTATTTCTTCACGAATCTGGGTCGAACAACCCCACCGGCCTTAACTCAGACGCAGACAAAATTCCCTTTCACCCATACTTCTCGTATAAAGACCTAATTGGCTTCGCCGTAATACTTGTTGCACTTGCCTCCCTCGCTCTCTTCTCCCCCAACTATTTAGGAGACCCCGACAACTTCACCCCAGCAAACCCACTGGTGACCCCGCCCCACATCAAGCCAGAATGGTACTTTCTTTTTGCCTATGCCATCTTACGATCTATTCCCAATAAACTAGGAGGAGTACTAGCCTTACTAGCATCGATCCTCGTGTTACTTTTGGTCCCCTTCCTACACACTTCCAAGCAACGAGGGCTCACCTTCCGCCCCCTTTCTCAGTTCCTATTCTGAACCCTGGTAGCTGATGTTCTGATCCTCACTTGAATTGGAGGCATGCCTGTAGAGCACCCCTACATCATCATTGGGCAGCTGGCCTCCCTCAT
>RB71_River_Bann_Irish_Sea
ACTTCGGCTGACTCATCCGAAATATGCATGCCAACGGCGCTTCTTTCTTTTTTATCTGCCTTTACCTTCACGTCGGCCGCGGCCTATACTACGGCTCTTACCTCTACAAAGAAACCTGGGTGATCGGAGTAGTACTCCTACTACTTGTAATAATAACCGCCTTCGTTGGCTATGTACTCCCCTGAGGACAGATGTCTTTTTGGGGGGCCACCGTTATCACTAACCTGCTCTCCGCAGTCCCTTATGTTGGCAATAGTCTTGTTCAGTGAATCTGGGGGGGCTTTTCAGTAGACAATGCGACACTTACTCGGTTTTTTGCCTTCCACTTCCTCTTCCCCTTTGTAGTACTAGCAGCTACAGTCCTTCACTTGTTATTTCTTCACGAATCTGGGTCGAACAACCCCACCGGCCTTAACTCAGACGCAGACAAAATTCCCTTTCACCCATACTTCTCGTATAAAGACCTAATTGGCTTCGCCGTAATACTTGTTGCACTTGCCTCCCTCGCTCTCTTCTCCCCCAACTATTTAGGAGACCCCGACAACTTCACCCCAGCAAACCCACTGGTGACCCCGCCCCACATCAAGCCAGAATGGTACTTTCTTTTTGCCTATGCCATCTTACGATCTATTCCCAATAAACTAGGAGGAGTACTAGCCTTACTAGCATCGATCCTCGTGTTACTTTTGGTCCCCTTCCTACACACTTCCAAGCAACGAGGGCTCACCTTCCGCCCCCTTTCTCAGTTCCTATTCTGAACCCTGGTAGCTGATGTTCTGATCCTCACTTGAATTGGAGGCATGCCTGTAGAGCACCCCTACATCATCATTGGGCAGCTGGCCTCCCTCAT
>RB72_River_Bann_Irish_Sea
ACTTCGGCTGACTCATCCGAAATATGCATGCCAACGGCGCTTCTTTCTTTTTTATCTGCCTTTACCTTCACGTCGGCCGCGGCCTATACTACGGCTCTTACCTCTACAAAGAAACCTGGGTGATTGGAGTAGTACTCCTACTACTTGTAATAATAACCGCCTTCGTTGGCTATGTACTCCCCTGAGGACAGATGTCTTTTTGGGGGGCCACCGTTATCACTAACCTGCTCTCCGCAGTCCCTTATGTTGGCAATAGTCTTGTTCAGTGAATCTGGGGGGGCTTTTCAGTAGACAATGCGACACTTACTCGGTTTTTTGCCTTCCACTTCCTCTTCCCCTTTGTAGTACTAGCAGCTACAGTCCTTCACTTGCTATTTCTTCACGAATCTGGGTCGAACAACCCCACCGGCCTTAACTCAGACGCAGACAAAATTCCCTTTCACCCATACTTCTCGTATAAAGACCTAATTGGCTTCGCCGTAATACTTGTTGCACTTGCCTCCCTCGCTCTCTTCTCCCCCAACTATTTAGGAGACCCCGACAACTTCACCCCAGCAAACCCACTGGTGACCCCGCCCCACATCAAGCCAGAATGGTACTTTCTTTTTGCCTATGCCATCTTACGATCTATTCCCAATAAACTAGGAGGAGTACTAGCCTTACTAGCATCGATCCTCGTGTTACTCTTGGTCCCCTTCCTACACACTTCCAAGCAACGAGGGCTCACCTTCCGCCCCCTTTCTCAGTTCCTATTCTGAACCCTGGTAGCTGATGTTCTGATCCTCACTTGAATTGGAGGCATGCCTGTAGAGCACCCCTACATCATCATTGGGCAGCTGGCCTCCCTCAT
>RB73_River_Bann_Irish_Sea
ACTTCGGCTGACTCATCCGAAATATGCATGCCAACGGCGCTTCTTTCTTTTTTATCTGCCTTTACCTTCACGTCGGCCGCGGCCTATACTACGGCTCTTACCTCTACAAAGAAACCTGGGTGATTGGAGTAGTACTCCTACTACTTGTAATAATAACCGCCTTCGTTGGCTATGTACTCCCCTGAGGACAGATGTCTTTTTGGGGGGCCACCGTTATCACTAACCTGCTCTCCGCAGTCCCTTATGTTGGCAATAGTCTTGTTCAGTGAATCTGGGGGGGCTTTTCAGTAGACAATGCGACACTTACTCGGTTTTTTGCCTTCCACTTCCTCTTCCCCTTTGTAGTACTAGCAGCTACAGTCCTTCACTTGCTATTTCTTCACGAATCTGGGTCGAACAACCCCACCGGCCTTAACTCAGACGCAGACAAAATTCCCTTTCACCCATACTTCTCGTATAAGGACCTGATTGGCTTCGCCGTAATACTTGTTGCACTTGCCTCCCTCGCTCTCTTCTCCCCCAACTATTTAGGAGACCCCGACAACTTCACCCCAGCAAACCCACTGGTGACCCCGCCCCACATCAAGCCAGAATGGTACTTTCTTTTTGCCTATGCCATCTTACGATCCATTCCCAATAAACTAGGAGGAGTACTAGCCTTACTAGCATCGATCCTCGTGTTACTTTTGGTCCCCTTCCTACACACTTCCAAGCAACGAGGGCTCACCTTCCGCCCCCTTTCTCAGTTCCTATTCTGAACCCTGGTAGCTGATGTTCTGATCCTCACTTGAATTGGAGGCATGCCTGTAGAGCACCCCTACATCATCATTGGGCAGCTGGCCTCCCTCAT
>LL01_Llanfairfechan_Irish_Sea
ACTTCGGCTGACTCATCCGAAATATGCATGCCAACGGCGCTTCTTTCTTTTTTATCTGCCTTTACCTTCACGTCGGCCGCGGCCTATACTACGGCTCTTACCTCTACAAAGAAACCTGGGTGATTGGAGTAGTACTCCTACTACTTGTAATAATAACCGCCTTCGTTGGCTATGTACTCCCCTGAGGACAGATGTCTTTTTGGGGGGCCACCGTTATCACTAACCTGCTCTCCGCAGTCCCTTATGTTGGCAATAGTCTTGTTCAGTGAATCTGGGGGGGCTTTTCAGTAGACAATGCGACACTTACTCGGTTTTTTGCCTTCCACTTCCTCTTCCCCTTTGTAGTACTAGCAGCTACAGTCCTTCACTTGCTATTTCTTCACGAATCTGGGTCGAACAACCCCACCGGCCTTAACTCAGACGCAGACAAAATTCCCTTTCACCCATACTTCTCGTATAAAGACCTAATTGGCTTCGCCGTAATACTTGTTGCACTTGCCTCCCTCGCTCTCTTCTCCCCCAACTATTTAGGAGACCCCGACAACTTCACCCCAGCAAACCCACTGGTGACCCCGCCCCACATCAAGCCAGAATGGTACTTTCTTTTTGCCTATGCCATCTTACGATCTATTCCCAATAAACTAGGAGGAGTACTAGCCTTACTAGCATCGATCCTCGTGTTACTTTTGGTCCCCTTCCTACACACTTCCAAGCAACGAGGGCTCACCTTCCGCCCCCTTTCTCAGTTCCTATTCTGAACCCTGGTAGCTGATGTTCTGATCCTCACTTGAATTGGAGGCATGCCTGTAGAGCACCCCTACATCATCATTGGGCAGCTGGCCTCCCTCAT
>LL01_2_Llanfairfechan_Irish_Sea
ACTTCGGCTGACTCATCCGAAATATGCATGCCAACGGCGCTTCTTTCTTTTTTATCTGCCTTTACCTTCACGTCGGCCGCGGCCTATACTACGGCTCTTACCTCTACAAAGAAACCTGGGTGATTGGAGTAGTACTCCTACTACTTGTAATAATAACCGCCTTCGTTGGCTATGTACTCCCCTGAGGACAGATGTCTTTTTGGGGGGCCACCGTTATCACTAACCTGCTCTCCGCAGTCCCTTATGTTGGCAATAGTCTTGTTCAGTGAATCTGGGGGGGCTTTTCAGTAGACAATGCGACACTTACTCGGTTTTTTGCCTTCCACTTCCTCTTCCCCTTTGTAGTACTAGCAGCTACAGTCCTTCACTTGCTATTTCTTCACGAATCTGGGTCGAACAACCCCACCGGCCTTAACTCAGACGCAGACAAAATTCCCTTTCACCCATACTTCTCGTATAAAGACCTAATTGGCTTCGCCGTAATACTTGTTGCACTTGCCTCCCTCGCTCTCTTCTCCCCCAACTATTTAGGAGACCCCGACAACTTCACCCCAGCAAACCCACTGGTGACCCCGCCCCACATCAAGCCAGAATGGTACTTTCTTTTTGCCTATGCCATCTTACGATCTATTCCCAATAAACTAGGAGGAGTACTAGCCTTACTAGCATCGATCCTCGTGTTACTTTTGGTCCCCTTCCTACACACTTCCAAGCAACGAGGGCTCACCTTCCGCCCCCTTTCTCAGTTCCTATTCTGAACCCTGGTAGCTGATGTTCTGATCCTCACTTGAATTGGAGGCATGCCTGTAGAGCACCCCTACATCATCATTGGGCAGCTGGCCTCCCTCAT
>LL01_3_Llanfairfechan_Irish_Sea
ACTTCGGCTGACTCATCCGAAATATGCATGCCAACGGCGCTTCTTTCTTTTTTATCTGCCTTTACCTTCACGTCGGCCGCGGCCTATACTACGGCTCTTACCTCTACAAAGAAACCTGGGTGATTGGAGTAGTACTCCTACTACTTGTAATAATAACCGCCTTCGTTGGCTATGTACTCCCCTGAGGACAGATGTCTTTTTGGGGGGCCACCGTTATCACTAACCTGCTCTCCGCAGTCCCTTATGTTGGCAATAGTCTTGTTCAGTGAATCTGGGGGGGCTTTTCAGTAGACAATGCGACACTTACTCGGTTTTTTGCCTTCCACTTCCTCTTCCCCTTTGTAGTACTAGCAGCTACAGTCCTTCACTTGCTATTTCTTCACGAATCTGGGTCGAACAACCCCACCGGCCTTAACTCAGACGCAGACAAAATTCCCTTTCACCCATACTTCTCGTATAAAGACCTAATTGGCTTCGCCGTAATACTTGTTGCACTTGCCTCCCTCGCTCTCTTCTCCCCCAACTATTTAGGAGACCCCGACAACTTCACCCCAGCAAACCCACTGGTGACCCCGCCCCACATCAAGCCAGAATGGTACTTTCTTTTTGCCTATGCCATCTTACGATCTATTCCCAATAAACTAGGAGGAGTACTAGCCTTACTAGCATCGATCCTCGTGTTACTTTTGGTCCCCTTCCTACACACTTCCAAGCAACGAGGGCTCACCTTCCGCCCCCTTTCTCAGTTCCTATTCTGAACCCTGGTAGCTGATGTTCTGATCCTCACTTGAATTGGAGGCATGCCTGTAGAGCACCCCTACATCATCATTGGGCAGCTGGCCTCCCTCAT
>LL01_4_Llanfairfechan_Irish_Sea
ACTTCGGCTGACTCATCCGAAATATGCATGCCAACGGCGCTTCTTTCTTTTTTATCTGCCTTTACCTTCACGTCGGCCGCGGCCTATACTACGGCTCTTACCTCTACAAAGAAACCTGGGTGATTGGAGTAGTACTCCTACTACTTGTAATAATAACCGCCTTCGTTGGCTATGTACTCCCCTGAGGACAGATGTCTTTTTGGGGGGCCACCGTTATCACTAACCTGCTCTCCGCAGTCCCTTATGTTGGCAATAGTCTTGTTCAGTGAATCTGGGGGGGCTTTTCAGTAGACAATGCGACACTTACTCGGTTTTTTGCCTTCCACTTCCTCTTCCCCTTTGTAGTACTAGCAGCTACAGTCCTTCACTTGCTATTTCTTCACGAATCTGGGTCGAACAACCCCACCGGCCTTAACTCAGACGCAGACAAAATTCCCTTTCACCCATACTTCTCGTATAAAGACCTAATTGGCTTCGCCGTAATACTTGTTGCACTTGCCTCCCTCGCTCTCTTCTCCCCCAACTATTTAGGAGACCCCGACAACTTCACCCCAGCAAACCCACTGGTGACCCCGCCCCACATCAAGCCAGAATGGTACTTTCTTTTTGCCTATGCCATCTTACGATCTATTCCCAATAAACTAGGAGGAGTACTAGCCTTACTAGCATCGATCCTCGTGTTACTTTTGGTCCCCTTCCTACACACTTCCAAGCAACGAGGGCTCACCTTCCGCCCCCTTTCTCAGTTCCTATTCTGAACCCTGGTAGCTGATGTTCTGATCCTCACTTGAATTGGAGGCATGCCTGTAGAGCACCCCTACATCATCATTGGGCAGCTGGCCTCCCTCAT
>LL01_5_Llanfairfechan_Irish_Sea
ACTTCGGCTGACTCATCCGAAATATGCATGCCAACGGCGCTTCTTTCTTTTTTATCTGCCTTTACCTTCACGTCGGCCGCGGCCTATACTACGGCTCTTACCTCTACAAAGAAACCTGGGTGATTGGAGTAGTACTCCTACTACTTGTAATAATAACCGCCTTCGTTGGCTATGTACTCCCCTGAGGACAGATGTCTTTTTGGGGGGCCACCGTTATCACTAACCTGCTCTCCGCAGTCCCTTATGTTGGCAATAGTCTTGTTCAGTGAATCTGGGGGGGCTTTTCAGTAGACAATGCGACACTTACTCGGTTTTTTGCCTTCCACTTCCTCTTCCCCTTTGTAGTACTAGCAGCTACAGTCCTTCACTTGCTATTTCTTCACGAATCTGGGTCGAACAACCCCACCGGCCTTAACTCAGACGCAGACAAAATTCCCTTTCACCCATACTTCTCGTATAAAGACCTAATTGGCTTCGCCGTAATACTTGTTGCACTTGCCTCCCTCGCTCTCTTCTCCCCCAACTATTTAGGAGACCCCGACAACTTCACCCCAGCAAACCCACTGGTGACCCCGCCCCACATCAAGCCAGAATGGTACTTTCTTTTTGCCTATGCCATCTTACGATCTATTCCCAATAAACTAGGAGGAGTACTAGCCTTACTAGCATCGATCCTCGTGTTACTTTTGGTCCCCTTCCTACACACTTCCAAGCAACGAGGGCTCACCTTCCGCCCCCTTTCTCAGTTCCTATTCTGAACCCTGGTAGCTGATGTTCTGATCCTCACTTGAATTGGAGGCATGCCTGTAGAGCACCCCTACATCATCATTGGGCAGCTGGCCTCCCTCAT
>LL01_6_Llanfairfechan_Irish_Sea
ACTTCGGCTGACTCATCCGAAATATGCATGCCAACGGCGCTTCTTTCTTTTTTATCTGCCTTTACCTTCACGTCGGCCGCGGCCTATACTACGGCTCTTACCTCTACAAAGAAACCTGGGTGATTGGAGTAGTACTCCTACTACTTGTAATAATAACCGCCTTCGTTGGCTATGTACTCCCCTGAGGACAGATGTCTTTTTGGGGGGCCACCGTTATCACTAACCTGCTCTCCGCAGTCCCTTATGTTGGCAATAGTCTTGTTCAGTGAATCTGGGGGGGCTTTTCAGTAGACAATGCGACACTTACTCGGTTTTTTGCCTTCCACTTCCTCTTCCCCTTTGTAGTACTAGCAGCTACAGTCCTTCACTTGCTATTTCTTCACGAATCTGGGTCGAACAACCCCACCGGCCTTAACTCAGACGCAGACAAAATTCCCTTTCACCCATACTTCTCGTATAAAGACCTAATTGGCTTCGCCGTAATACTTGTTGCACTTGCCTCCCTCGCTCTCTTCTCCCCCAACTATTTAGGAGACCCCGACAACTTCACCCCAGCAAACCCACTGGTGACCCCGCCCCACATCAAGCCAGAATGGTACTTTCTTTTTGCCTATGCCATCTTACGATCTATTCCCAATAAACTAGGAGGAGTACTAGCCTTACTAGCATCGATCCTCGTGTTACTTTTGGTCCCCTTCCTACACACTTCCAAGCAACGAGGGCTCACCTTCCGCCCCCTTTCTCAGTTCCTATTCTGAACCCTGGTAGCTGATGTTCTGATCCTCACTTGAATTGGAGGCATGCCTGTAGAGCACCCCTACATCATCATTGGGCAGCTGGCCTCCCTCAT
>LL01_7_Llanfairfechan_Irish_Sea
ACTTCGGCTGACTCATCCGAAATATGCATGCCAACGGCGCTTCTTTCTTTTTTATCTGCCTTTACCTTCACGTCGGCCGCGGCCTATACTACGGCTCTTACCTCTACAAAGAAACCTGGGTGATTGGAGTAGTACTCCTACTACTTGTAATAATAACCGCCTTCGTTGGCTATGTACTCCCCTGAGGACAGATGTCTTTTTGGGGGGCCACCGTTATCACTAACCTGCTCTCCGCAGTCCCTTATGTTGGCAATAGTCTTGTTCAGTGAATCTGGGGGGGCTTTTCAGTAGACAATGCGACACTTACTCGGTTTTTTGCCTTCCACTTCCTCTTCCCCTTTGTAGTACTAGCAGCTACAGTCCTTCACTTGCTATTTCTTCACGAATCTGGGTCGAACAACCCCACCGGCCTTAACTCAGACGCAGACAAAATTCCCTTTCACCCATACTTCTCGTATAAAGACCTAATTGGCTTCGCCGTAATACTTGTTGCACTTGCCTCCCTCGCTCTCTTCTCCCCCAACTATTTAGGAGACCCCGACAACTTCACCCCAGCAAACCCACTGGTGACCCCGCCCCACATCAAGCCAGAATGGTACTTTCTTTTTGCCTATGCCATCTTACGATCTATTCCCAATAAACTAGGAGGAGTACTAGCCTTACTAGCATCGATCCTCGTGTTACTTTTGGTCCCCTTCCTACACACTTCCAAGCAACGAGGGCTCACCTTCCGCCCCCTTTCTCAGTTCCTATTCTGAACCCTGGTAGCTGATGTTCTGATCCTCACTTGAATTGGAGGCATGCCTGTAGAGCACCCCTACATCATCATTGGGCAGCTGGCCTCCCTCAT
>LL01_8_Llanfairfechan_Irish_Sea
ACTTCGGCTGACTCATCCGAAATATGCATGCCAACGGCGCTTCTTTCTTTTTTATCTGCCTTTACCTTCACGTCGGCCGCGGCCTATACTACGGCTCTTACCTCTACAAAGAAACCTGGGTGATTGGAGTAGTACTCCTACTACTTGTAATAATAACCGCCTTCGTTGGCTATGTACTCCCCTGAGGACAGATGTCTTTTTGGGGGGCCACCGTTATCACTAACCTGCTCTCCGCAGTCCCTTATGTTGGCAATAGTCTTGTTCAGTGAATCTGGGGGGGCTTTTCAGTAGACAATGCGACACTTACTCGGTTTTTTGCCTTCCACTTCCTCTTCCCCTTTGTAGTACTAGCAGCTACAGTCCTTCACTTGCTATTTCTTCACGAATCTGGGTCGAACAACCCCACCGGCCTTAACTCAGACGCAGACAAAATTCCCTTTCACCCATACTTCTCGTATAAAGACCTAATTGGCTTCGCCGTAATACTTGTTGCACTTGCCTCCCTCGCTCTCTTCTCCCCCAACTATTTAGGAGACCCCGACAACTTCACCCCAGCAAACCCACTGGTGACCCCGCCCCACATCAAGCCAGAATGGTACTTTCTTTTTGCCTATGCCATCTTACGATCTATTCCCAATAAACTAGGAGGAGTACTAGCCTTACTAGCATCGATCCTCGTGTTACTTTTGGTCCCCTTCCTACACACTTCCAAGCAACGAGGGCTCACCTTCCGCCCCCTTTCTCAGTTCCTATTCTGAACCCTGGTAGCTGATGTTCTGATCCTCACTTGAATTGGAGGCATGCCTGTAGAGCACCCCTACATCATCATTGGGCAGCTGGCCTCCCTCAT
>LL01_9_Llanfairfechan_Irish_Sea
ACTTCGGCTGACTCATCCGAAATATGCATGCCAACGGCGCTTCTTTCTTTTTTATCTGCCTTTACCTTCACGTCGGCCGCGGCCTATACTACGGCTCTTACCTCTACAAAGAAACCTGGGTGATTGGAGTAGTACTCCTACTACTTGTAATAATAACCGCCTTCGTTGGCTATGTACTCCCCTGAGGACAGATGTCTTTTTGGGGGGCCACCGTTATCACTAACCTGCTCTCCGCAGTCCCTTATGTTGGCAATAGTCTTGTTCAGTGAATCTGGGGGGGCTTTTCAGTAGACAATGCGACACTTACTCGGTTTTTTGCCTTCCACTTCCTCTTCCCCTTTGTAGTACTAGCAGCTACAGTCCTTCACTTGCTATTTCTTCACGAATCTGGGTCGAACAACCCCACCGGCCTTAACTCAGACGCAGACAAAATTCCCTTTCACCCATACTTCTCGTATAAAGACCTAATTGGCTTCGCCGTAATACTTGTTGCACTTGCCTCCCTCGCTCTCTTCTCCCCCAACTATTTAGGAGACCCCGACAACTTCACCCCAGCAAACCCACTGGTGACCCCGCCCCACATCAAGCCAGAATGGTACTTTCTTTTTGCCTATGCCATCTTACGATCTATTCCCAATAAACTAGGAGGAGTACTAGCCTTACTAGCATCGATCCTCGTGTTACTTTTGGTCCCCTTCCTACACACTTCCAAGCAACGAGGGCTCACCTTCCGCCCCCTTTCTCAGTTCCTATTCTGAACCCTGGTAGCTGATGTTCTGATCCTCACTTGAATTGGAGGCATGCCTGTAGAGCACCCCTACATCATCATTGGGCAGCTGGCCTCCCTCAT
>LL01_10_Llanfairfechan_Irish_Sea
ACTTCGGCTGACTCATCCGAAATATGCATGCCAACGGCGCTTCTTTCTTTTTTATCTGCCTTTACCTTCACGTCGGCCGCGGCCTATACTACGGCTCTTACCTCTACAAAGAAACCTGGGTGATTGGAGTAGTACTCCTACTACTTGTAATAATAACCGCCTTCGTTGGCTATGTACTCCCCTGAGGACAGATGTCTTTTTGGGGGGCCACCGTTATCACTAACCTGCTCTCCGCAGTCCCTTATGTTGGCAATAGTCTTGTTCAGTGAATCTGGGGGGGCTTTTCAGTAGACAATGCGACACTTACTCGGTTTTTTGCCTTCCACTTCCTCTTCCCCTTTGTAGTACTAGCAGCTACAGTCCTTCACTTGCTATTTCTTCACGAATCTGGGTCGAACAACCCCACCGGCCTTAACTCAGACGCAGACAAAATTCCCTTTCACCCATACTTCTCGTATAAAGACCTAATTGGCTTCGCCGTAATACTTGTTGCACTTGCCTCCCTCGCTCTCTTCTCCCCCAACTATTTAGGAGACCCCGACAACTTCACCCCAGCAAACCCACTGGTGACCCCGCCCCACATCAAGCCAGAATGGTACTTTCTTTTTGCCTATGCCATCTTACGATCTATTCCCAATAAACTAGGAGGAGTACTAGCCTTACTAGCATCGATCCTCGTGTTACTTTTGGTCCCCTTCCTACACACTTCCAAGCAACGAGGGCTCACCTTCCGCCCCCTTTCTCAGTTCCTATTCTGAACCCTGGTAGCTGATGTTCTGATCCTCACTTGAATTGGAGGCATGCCTGTAGAGCACCCCTACATCATCATTGGGCAGCTGGCCTCCCTCAT
>LL01_11_Llanfairfechan_Irish_Sea
ACTTCGGCTGACTCATCCGAAATATGCATGCCAACGGCGCTTCTTTCTTTTTTATCTGCCTTTACCTTCACGTCGGCCGCGGCCTATACTACGGCTCTTACCTCTACAAAGAAACCTGGGTGATTGGAGTAGTACTCCTACTACTTGTAATAATAACCGCCTTCGTTGGCTATGTACTCCCCTGAGGACAGATGTCTTTTTGGGGGGCCACCGTTATCACTAACCTGCTCTCCGCAGTCCCTTATGTTGGCAATAGTCTTGTTCAGTGAATCTGGGGGGGCTTTTCAGTAGACAATGCGACACTTACTCGGTTTTTTGCCTTCCACTTCCTCTTCCCCTTTGTAGTACTAGCAGCTACAGTCCTTCACTTGCTATTTCTTCACGAATCTGGGTCGAACAACCCCACCGGCCTTAACTCAGACGCAGACAAAATTCCCTTTCACCCATACTTCTCGTATAAAGACCTAATTGGCTTCGCCGTAATACTTGTTGCACTTGCCTCCCTCGCTCTCTTCTCCCCCAACTATTTAGGAGACCCCGACAACTTCACCCCAGCAAACCCACTGGTGACCCCGCCCCACATCAAGCCAGAATGGTACTTTCTTTTTGCCTATGCCATCTTACGATCTATTCCCAATAAACTAGGAGGAGTACTAGCCTTACTAGCATCGATCCTCGTGTTACTTTTGGTCCCCTTCCTACACACTTCCAAGCAACGAGGGCTCACCTTCCGCCCCCTTTCTCAGTTCCTATTCTGAACCCTGGTAGCTGATGTTCTGATCCTCACTTGAATTGGAGGCATGCCTGTAGAGCACCCCTACATCATCATTGGGCAGCTGGCCTCCCTCAT
>LL01_12_Llanfairfechan_Irish_Sea
ACTTCGGCTGACTCATCCGAAATATGCATGCCAACGGCGCTTCTTTCTTTTTTATCTGCCTTTACCTTCACGTCGGCCGCGGCCTATACTACGGCTCTTACCTCTACAAAGAAACCTGGGTGATTGGAGTAGTACTCCTACTACTTGTAATAATAACCGCCTTCGTTGGCTATGTACTCCCCTGAGGACAGATGTCTTTTTGGGGGGCCACCGTTATCACTAACCTGCTCTCCGCAGTCCCTTATGTTGGCAATAGTCTTGTTCAGTGAATCTGGGGGGGCTTTTCAGTAGACAATGCGACACTTACTCGGTTTTTTGCCTTCCACTTCCTCTTCCCCTTTGTAGTACTAGCAGCTACAGTCCTTCACTTGCTATTTCTTCACGAATCTGGGTCGAACAACCCCACCGGCCTTAACTCAGACGCAGACAAAATTCCCTTTCACCCATACTTCTCGTATAAAGACCTAATTGGCTTCGCCGTAATACTTGTTGCACTTGCCTCCCTCGCTCTCTTCTCCCCCAACTATTTAGGAGACCCCGACAACTTCACCCCAGCAAACCCACTGGTGACCCCGCCCCACATCAAGCCAGAATGGTACTTTCTTTTTGCCTATGCCATCTTACGATCTATTCCCAATAAACTAGGAGGAGTACTAGCCTTACTAGCATCGATCCTCGTGTTACTTTTGGTCCCCTTCCTACACACTTCCAAGCAACGAGGGCTCACCTTCCGCCCCCTTTCTCAGTTCCTATTCTGAACCCTGGTAGCTGATGTTCTGATCCTCACTTGAATTGGAGGCATGCCTGTAGAGCACCCCTACATCATCATTGGGCAGCTGGCCTCCCTCAT
>LL01_13_Llanfairfechan_Irish_Sea
ACTTCGGCTGACTCATCCGAAATATGCATGCCAACGGCGCTTCTTTCTTTTTTATCTGCCTTTACCTTCACGTCGGCCGCGGCCTATACTACGGCTCTTACCTCTACAAAGAAACCTGGGTGATTGGAGTAGTACTCCTACTACTTGTAATAATAACCGCCTTCGTTGGCTATGTACTCCCCTGAGGACAGATGTCTTTTTGGGGGGCCACCGTTATCACTAACCTGCTCTCCGCAGTCCCTTATGTTGGCAATAGTCTTGTTCAGTGAATCTGGGGGGGCTTTTCAGTAGACAATGCGACACTTACTCGGTTTTTTGCCTTCCACTTCCTCTTCCCCTTTGTAGTACTAGCAGCTACAGTCCTTCACTTGCTATTTCTTCACGAATCTGGGTCGAACAACCCCACCGGCCTTAACTCAGACGCAGACAAAATTCCCTTTCACCCATACTTCTCGTATAAAGACCTAATTGGCTTCGCCGTAATACTTGTTGCACTTGCCTCCCTCGCTCTCTTCTCCCCCAACTATTTAGGAGACCCCGACAACTTCACCCCAGCAAACCCACTGGTGACCCCGCCCCACATCAAGCCAGAATGGTACTTTCTTTTTGCCTATGCCATCTTACGATCTATTCCCAATAAACTAGGAGGAGTACTAGCCTTACTAGCATCGATCCTCGTGTTACTTTTGGTCCCCTTCCTACACACTTCCAAGCAACGAGGGCTCACCTTCCGCCCCCTTTCTCAGTTCCTATTCTGAACCCTGGTAGCTGATGTTCTGATCCTCACTTGAATTGGAGGCATGCCTGTAGAGCACCCCTACATCATCATTGGGCAGCTGGCCTCCCTCAT
>LL01_14_Llanfairfechan_Irish_Sea
ACTTCGGCTGACTCATCCGAAATATGCATGCCAACGGCGCTTCTTTCTTTTTTATCTGCCTTTACCTTCACGTCGGCCGCGGCCTATACTACGGCTCTTACCTCTACAAAGAAACCTGGGTGATTGGAGTAGTACTCCTACTACTTGTAATAATAACCGCCTTCGTTGGCTATGTACTCCCCTGAGGACAGATGTCTTTTTGGGGGGCCACCGTTATCACTAACCTGCTCTCCGCAGTCCCTTATGTTGGCAATAGTCTTGTTCAGTGAATCTGGGGGGGCTTTTCAGTAGACAATGCGACACTTACTCGGTTTTTTGCCTTCCACTTCCTCTTCCCCTTTGTAGTACTAGCAGCTACAGTCCTTCACTTGCTATTTCTTCACGAATCTGGGTCGAACAACCCCACCGGCCTTAACTCAGACGCAGACAAAATTCCCTTTCACCCATACTTCTCGTATAAAGACCTAATTGGCTTCGCCGTAATACTTGTTGCACTTGCCTCCCTCGCTCTCTTCTCCCCCAACTATTTAGGAGACCCCGACAACTTCACCCCAGCAAACCCACTGGTGACCCCGCCCCACATCAAGCCAGAATGGTACTTTCTTTTTGCCTATGCCATCTTACGATCTATTCCCAATAAACTAGGAGGAGTACTAGCCTTACTAGCATCGATCCTCGTGTTACTTTTGGTCCCCTTCCTACACACTTCCAAGCAACGAGGGCTCACCTTCCGCCCCCTTTCTCAGTTCCTATTCTGAACCCTGGTAGCTGATGTTCTGATCCTCACTTGAATTGGAGGCATGCCTGTAGAGCACCCCTACATCATCATTGGGCAGCTGGCCTCCCTCAT
>LL01_15_Llanfairfechan_Irish_Sea
ACTTCGGCTGACTCATCCGAAATATGCATGCCAACGGCGCTTCTTTCTTTTTTATCTGCCTTTACCTTCACGTCGGCCGCGGCCTATACTACGGCTCTTACCTCTACAAAGAAACCTGGGTGATTGGAGTAGTACTCCTACTACTTGTAATAATAACCGCCTTCGTTGGCTATGTACTCCCCTGAGGACAGATGTCTTTTTGGGGGGCCACCGTTATCACTAACCTGCTCTCCGCAGTCCCTTATGTTGGCAATAGTCTTGTTCAGTGAATCTGGGGGGGCTTTTCAGTAGACAATGCGACACTTACTCGGTTTTTTGCCTTCCACTTCCTCTTCCCCTTTGTAGTACTAGCAGCTACAGTCCTTCACTTGCTATTTCTTCACGAATCTGGGTCGAACAACCCCACCGGCCTTAACTCAGACGCAGACAAAATTCCCTTTCACCCATACTTCTCGTATAAAGACCTAATTGGCTTCGCCGTAATACTTGTTGCACTTGCCTCCCTCGCTCTCTTCTCCCCCAACTATTTAGGAGACCCCGACAACTTCACCCCAGCAAACCCACTGGTGACCCCGCCCCACATCAAGCCAGAATGGTACTTTCTTTTTGCCTATGCCATCTTACGATCTATTCCCAATAAACTAGGAGGAGTACTAGCCTTACTAGCATCGATCCTCGTGTTACTTTTGGTCCCCTTCCTACACACTTCCAAGCAACGAGGGCTCACCTTCCGCCCCCTTTCTCAGTTCCTATTCTGAACCCTGGTAGCTGATGTTCTGATCCTCACTTGAATTGGAGGCATGCCTGTAGAGCACCCCTACATCATCATTGGGCAGCTGGCCTCCCTCAT
>LL01_16_Llanfairfechan_Irish_Sea
ACTTCGGCTGACTCATCCGAAATATGCATGCCAACGGCGCTTCTTTCTTTTTTATCTGCCTTTACCTTCACGTCGGCCGCGGCCTATACTACGGCTCTTACCTCTACAAAGAAACCTGGGTGATTGGAGTAGTACTCCTACTACTTGTAATAATAACCGCCTTCGTTGGCTATGTACTCCCCTGAGGACAGATGTCTTTTTGGGGGGCCACCGTTATCACTAACCTGCTCTCCGCAGTCCCTTATGTTGGCAATAGTCTTGTTCAGTGAATCTGGGGGGGCTTTTCAGTAGACAATGCGACACTTACTCGGTTTTTTGCCTTCCACTTCCTCTTCCCCTTTGTAGTACTAGCAGCTACAGTCCTTCACTTGCTATTTCTTCACGAATCTGGGTCGAACAACCCCACCGGCCTTAACTCAGACGCAGACAAAATTCCCTTTCACCCATACTTCTCGTATAAAGACCTAATTGGCTTCGCCGTAATACTTGTTGCACTTGCCTCCCTCGCTCTCTTCTCCCCCAACTATTTAGGAGACCCCGACAACTTCACCCCAGCAAACCCACTGGTGACCCCGCCCCACATCAAGCCAGAATGGTACTTTCTTTTTGCCTATGCCATCTTACGATCTATTCCCAATAAACTAGGAGGAGTACTAGCCTTACTAGCATCGATCCTCGTGTTACTTTTGGTCCCCTTCCTACACACTTCCAAGCAACGAGGGCTCACCTTCCGCCCCCTTTCTCAGTTCCTATTCTGAACCCTGGTAGCTGATGTTCTGATCCTCACTTGAATTGGAGGCATGCCTGTAGAGCACCCCTACATCATCATTGGGCAGCTGGCCTCCCTCAT
>LL01_17_Llanfairfechan_Irish_Sea
ACTTCGGCTGACTCATCCGAAATATGCATGCCAACGGCGCTTCTTTCTTTTTTATCTGCCTTTACCTTCACGTCGGCCGCGGCCTATACTACGGCTCTTACCTCTACAAAGAAACCTGGGTGATTGGAGTAGTACTCCTACTACTTGTAATAATAACCGCCTTCGTTGGCTATGTACTCCCCTGAGGACAGATGTCTTTTTGGGGGGCCACCGTTATCACTAACCTGCTCTCCGCAGTCCCTTATGTTGGCAATAGTCTTGTTCAGTGAATCTGGGGGGGCTTTTCAGTAGACAATGCGACACTTACTCGGTTTTTTGCCTTCCACTTCCTCTTCCCCTTTGTAGTACTAGCAGCTACAGTCCTTCACTTGCTATTTCTTCACGAATCTGGGTCGAACAACCCCACCGGCCTTAACTCAGACGCAGACAAAATTCCCTTTCACCCATACTTCTCGTATAAAGACCTAATTGGCTTCGCCGTAATACTTGTTGCACTTGCCTCCCTCGCTCTCTTCTCCCCCAACTATTTAGGAGACCCCGACAACTTCACCCCAGCAAACCCACTGGTGACCCCGCCCCACATCAAGCCAGAATGGTACTTTCTTTTTGCCTATGCCATCTTACGATCTATTCCCAATAAACTAGGAGGAGTACTAGCCTTACTAGCATCGATCCTCGTGTTACTTTTGGTCCCCTTCCTACACACTTCCAAGCAACGAGGGCTCACCTTCCGCCCCCTTTCTCAGTTCCTATTCTGAACCCTGGTAGCTGATGTTCTGATCCTCACTTGAATTGGAGGCATGCCTGTAGAGCACCCCTACATCATCATTGGGCAGCTGGCCTCCCTCAT
>LL31_Llanfairfechan_Irish_Sea
ACTTCGGCTGACTCATCCGAAATATGCATGCCAACGGCGCTTCTTTCTTTTTTATCTGCCTTTACCTTCACGTCGGCCGCGGCCTATACTACGGCTCTTACCTCTACAAAGAAACCTGGGTGATTGGAGTAGTACTCCTACTACTTGTAATAATAACCGCCTTCGTTGGCTATGTGCTCCCCTGAGGACAGATGTCTTTTTGGGGGGCCACCGTTATCACTAACCTGCTCTCCGCAGTCCCTTATGTTGGCAATAGTCTTGTTCAGTGAATCTGGGGGGGCTTTTCAGTAGACAATGCGACACTTACTCGGTTTTTTGCCTTCCACTTCCTCTTCCCCTTTGTAGTACTAGCAGCTACAGTCCTTCACTTGCTATTTCTTCACGAATCTGGGTCGAACAACCCCACCGGCCTTAACTCAGACGCAGACAAAATTCCCTTTCACCCATACTTCTCGTATAAAGACCTAATTGGCTTCGCCGTAATACTTGTTGCACTTGCCTCCCTCGCTCTCTTCTCCCCCAACTATTTAGGAGACCCCGACAACTTCACCCCAGCAAACCCACTGGTGACCCCGCCCCACATCAAGCCAGAATGGTACTTTCTTTTTGCCTATGCCATCTTACGATCTATTCCCAATAAACTAGGAGGAGTACTAGCCTTACTAGCATCGATCCTCGTGTTACTTTTGGTCCCCTTCCTACACACTTCCAAGCAACGAGGGCTCACCTTCCGCCCCCTTTCTCAGTTCCTATTCTGAACCCTGGTAGCTGATGTTCTGATCCTCACTTGAATTGGAGGCATGCCTGTAGAGCACCCCTACATCATCATTGGGCAGCTGGCCTCCCTCAT
>LL31_2_Llanfairfechan_Irish_Sea
ACTTCGGCTGACTCATCCGAAATATGCATGCCAACGGCGCTTCTTTCTTTTTTATCTGCCTTTACCTTCACGTCGGCCGCGGCCTATACTACGGCTCTTACCTCTACAAAGAAACCTGGGTGATTGGAGTAGTACTCCTACTACTTGTAATAATAACCGCCTTCGTTGGCTATGTGCTCCCCTGAGGACAGATGTCTTTTTGGGGGGCCACCGTTATCACTAACCTGCTCTCCGCAGTCCCTTATGTTGGCAATAGTCTTGTTCAGTGAATCTGGGGGGGCTTTTCAGTAGACAATGCGACACTTACTCGGTTTTTTGCCTTCCACTTCCTCTTCCCCTTTGTAGTACTAGCAGCTACAGTCCTTCACTTGCTATTTCTTCACGAATCTGGGTCGAACAACCCCACCGGCCTTAACTCAGACGCAGACAAAATTCCCTTTCACCCATACTTCTCGTATAAAGACCTAATTGGCTTCGCCGTAATACTTGTTGCACTTGCCTCCCTCGCTCTCTTCTCCCCCAACTATTTAGGAGACCCCGACAACTTCACCCCAGCAAACCCACTGGTGACCCCGCCCCACATCAAGCCAGAATGGTACTTTCTTTTTGCCTATGCCATCTTACGATCTATTCCCAATAAACTAGGAGGAGTACTAGCCTTACTAGCATCGATCCTCGTGTTACTTTTGGTCCCCTTCCTACACACTTCCAAGCAACGAGGGCTCACCTTCCGCCCCCTTTCTCAGTTCCTATTCTGAACCCTGGTAGCTGATGTTCTGATCCTCACTTGAATTGGAGGCATGCCTGTAGAGCACCCCTACATCATCATTGGGCAGCTGGCCTCCCTCAT
>LL34_Llanfairfechan_Irish_Sea
ACTTCGGCTGACTCATCCGAAATATGCATGCCAACGGCGCTTCTTTCTTTTTTATCTGCCTTTACCTTCACGTCGGCCGCGGCCTATACTACGGCTCTTACCTCTACAAAGAAACCTGGGTGATTGGAGTAGTACTCCTACTACTTGTAATAATAACCGCCTTCGTTGGCTATGTCCTCCCCTGAGGACAGATGTCTTTTTGGGGGGCCACCGTTATCACTAACCTGCTCTCCGCAGTCCCTTATGTTGGCAATAGTCTTGTTCAGTGAATCTGGGGGGGCTTTTCAGTAGACAATGCGACACTTACTCGGTTTTTTGCCTTCCACTTCCTCTTCCCCTTTGTAGTACTAGCAGCTACAGTCCTTCACTTGCTATTTCTTCACGAATCTGGGTCGAACAACCCCACCGGCCTTAACTCAGACGCAGACAAAATTCCCTTTCACCCATACTTCTCGTATAAGGACCTAATTGGCTTCGCCGTAATACTTGTTGCACTTGCCTCCCTCGCTCTCTTCTCCCCCAACTATTTAGGAGACCCCGACAACTTCACCCCAGCAAACCCACTGGTGACCCCGCCCCACATCAAGCCAGAATGGTACTTTCTTTTTGCCTATGCCATCTTACGATCCATTCCCAATAAACTAGGAGGGGTACTAGCCTTACTAGCGTCGATCCTCGTGTTACTTTTGGTCCCCTTCCTACACACTTCCAAGCAACGAGGGCTCACCTTCCGCCCCCTTTCTCAGTTCCTATTCTGAACCCTGGTAGCTGATGTTCTGATCCTCACTTGAATTGGAGGCATGCCTGTAGAACACCCCTACATCATCATTGGGCAGCTGGCCTCCCTCAT
>LL61_Llanfairfechan_Irish_Sea
ACTTCGGCTGACTCATCCGAAATATGCATGCCAACGGCGCTTCTTTCTTTTTTATCTGCCTTTACCTTCACGTCGGCCGCGGCCTATACTACGGCTCTTACCTCTACAAAGAAACCTGGGTGATTGGAGTAGTACTCCTACTACTTGTAATAATAACCGCCTTCGTTGGCTATGTACTCCCCTGAGGACAGATGTCTTTTTGGGGGGCCACCGTTATCACTAACCTGCTCTCCGCAGTCCCTTATGTTGGCAATAGTCTTGTTCAGTGAATCTGGGGGGGCTTTTCAGTAGACAATGCGACACTTACTCGGTTTTTTGCCTTCCACTTCCTCTTCCCCTTTGTAGTACTAGCAGCTACAGTCCTTCACTTGCTATTTCTTCACGAATCTGGGTCGAACAACCCCACCGGCCTTAACTCAGACGCAGACAAAATTCCCTTTCACCCATACTTCTCGTATAAAGACCTAATTGGCTTCGCCGTAATACTTGTTGCACTTGCCTCCCTCGCTCTCTTTTCCCCCAACTATTTAGGAGACCCCGACAACTTCACCCCAGCAAACCCACTGGTGACCCCGCCCCACATCAAGCCAGAATGGTACTTTCTTTTTGCCTATGCCATCTTACGATCTATTCCCAATAAACTAGGAGGAGTACTAGCCTTACTAGCATCGATCCTCGTGTTACTTTTGGTCCCCTTCCTACACACTTCCAAGCAACGAGGGCTCACCTTCCGCCCCCTTTCTCAGTTCCTATTCTGAACCCTGGTAGCTGATGTTCTGATCCTCACTTGAATTGGAGGCATGCCTGTAGAGCACCCCTACATCATCATTGGGCAGCTGGCCTCCCTCAT
>LL62_Llanfairfechan_Irish_Sea
ACTTCGGCTGACTCATCCGAAATATGCATGCCAACGGCGCTTCTTTCTTTTTTATCTGCCTTTACCTTCACGTCGGCCGCGGCCTATACTACGGCTCTTACCTCTACAAAGAAACCTGGGTGATTGGAGTAGTACTCCTACTACTTGTAATAATAACCGCCTTCGTTGGATATGTACTCCCCTGAGGACAGATGTCTTTTTGGGGGGCCACCGTTATCACTAACCTGCTCTCCGCAGTCCCTTATGTTGGCAATAGTCTTGTTCAGTGAATCTGGGGGGGCTTTTCAGTAGACAATGCGACACTTACTCGGTTTTTTGCCTTCCACTTCCTCTTCCCCTTTGTAGTACTAGCAGCTACAGTCCTTCACTTGCTATTTCTTCACGAATCTGGGTCGAACAACCCCACCGGCCTTAACTCAGACGCAGACAAAATTCCCTTTCACCCATACTTCTCGTATAAAGACCTAATTGGCTTCGCCGTAATACTTGTTGCACTTGCCTCCCTCGCTCTCTTCTCCCCCAACTATTTAGGAGACCCCGACAACTTCACCCCAGCAAACCCACTGGTGACCCCGCCCCACATCAAGCCAGAATGGTACTTTCTTTTTGCCTATGCCATCTTACGATCTATTCCCAATAAACTAGGAGGAGTACTAGCCTTACTAGCATCGATCCTCGTGTTACTTTTGGTCCCCTTCCTACACACTTCCAAGCAACGAGGGCTCACCTTCCGCCCCCTTTCTCAGTTCCTATTCTGAACCCTGGTAGCTGATGTTCTGATCCTCACTTGAATTGGAGGCATGCCTGTAGAGCACCCCTACATCATCATTGGGCAGCTGGCCTCCCTCAT
>LL63_Llanfairfechan_Irish_Sea
ACTTCGGCTGACTCATCCGAAATATGCATGCCAACGGCGCTTCTTTCTTTTTTATCTGCCTTTACCTTCACGTCGGCCGCGGCCTATACTACGGCTCTTACCTCTACAAAGAAACCTGGGTGATTGGAGTAGTACTCCTACTACTTGTAATAATAACCGCCTTCGTTGGCTATGTCCTCCCCTGAGGACAGATGTCTTTTTGGGGGGCCACCGTTATCACTAACCTGCTCTCCGCAGTCCCTTATGTTGGCAATAGTCTTGTTCAGTGAATCTGGGGGGGCTTTTCAGTAGACAATGCAACACTTACTCGGTTTTTTGCCTTCCACTTCCTCTTCCCCTTTGTAGTACTAGCAGCTACAGTCCTTCACTTGCTATTTCTTCACGAATCTGGGTCGAACAACCCCACCGGCCTTAACTCAGACGCAGACAAAATTCCCTTTCACCCATACTTCTCGTATAAGGACCTAATTGGCTTCGCCGTAATACTTGTTGCACTTGCCTCCCTCGCTCTCTTCTCCCCCAACTATTTAGGAGACCCCGACAACTTCACCCCAGCAAACCCACTGGTGACCCCGCCCCACATCAAGCCAGAATGGTACTTTCTTTTTGCCTATGCCATCTTACGATCCATTCCCAATAAACTAGGAGGGGTACTAGCCTTACTAGCATCGATCCTCGTGTTACTTTTGGTCCCCTTCCTACACACTTCCAAGCAACGAGGGCTCACCTTCCGCCCCCTTTCTCAGTTCCTATTCTGAACCCTGGTAGCTGATGTTCTGATCCTCACTTGAATTGGAGGCATGCCTGTAGAACACCCCTACATCATCATTGGGCAGCTGGCCTCCCTCAT
>LL64_Llanfairfechan_Irish_Sea
ACTTCGGCTGACTCATCCGAAATATGCATGCCAACGGCGCTTCTTTCTTTTTTATCTGCCTTTACCTTCACGTCGGCCGCGGCCTATACTACGGCTCTTACCTCTACAAGGAAACCTGGGTGATTGGAGTAGTACTCCTACTACTTGTAATAATAACCGCCTTCGTTGGCTATGTCCTCCCCTGAGGACAGATGTCTTTTTGGGGGGCCACCGTTATCACCAACCTGCTCTCCGCAGTCCCTTATGTTGGCAATAGTCTTGTTCAGTGAATCTGGGGGGGCTTTTCAGTAGACAATGCGACACTTACTCGGTTTTTTGCCTTCCACTTCCTCTTCCCCTTTGTAGTACTAGCAGCTACAGTCCTTCACTTGCTATTTCTTCACGAATCTGGGTCGAACAACCCCACCGGCCTTAACTCAGACGCAGACAAAATTCCCTTTCACCCATACTTCTCGTATAAGGACCTGATTGGCTTCGCCGTAATACTTGTTGCACTTGCCTCCCTCGCTCTCTTCTCCCCCAACTATTTAGGAGACCCCGACAACTTCACCCCAGCAAACCCACTGGTGACCCCGCCCCACATCAAGCCAGAATGGTACTTTCTTTTTGCCTATGCCATCTTACGATCCATTCCCAATAAACTAGGAGGAGTACTAGCCTTACTAGCATCGATCCTCGTGTTACTTTTGGTCCCCTTCCTACACACTTCCAAGCAACGAGGGCTCACCTTCCGCCCCCTTTCTCAGTTCCTATTCTGAACCCTGGTAGCTGATGTTCTGATCCTCACTTGAATTGGAGGCATGCCTGTAGAACACCCCTACATCATCATTGGGCAGCTAGCCTCCCTCAT
>LL65_Llanfairfechan_Irish_Sea
ACTTCGGCTGACTCATCCGAAATATGCATGCCAACGGCGCTTCTTTCTTTTTTATCTGCCTTTACCTTCACGTCGGCCGCGGCCTATACTACGGCTCTTACCTCTACAAAGAAACCTGGGTGATTGGAGTAGTACTCCTACTACTTGTAATAATAACCGCCTTCGTTGGCTATGTCCTCCCCTGAGGACAGATGTCTTTTTGGGGGGCCACCGTTATCACTAACCTGCTCTCCGCAGTCCCTTATGTTGGCAATAGTCTTGTTCAGTGAATCTGGGGGGGCTTTTCAGTAGACAATGCGACACTTACTCGGTTTTTTGCCTTCCACTTCCTCTTCCCCTTTGTAGTACTAGCAGCTACAGTCCTTCACTTGCTATTTCTTCACGAATCTGGGTCGAACAACCCCACCGGCCTTAACTCAGACGCAGACAAAATTCCCTTTCACCCATACTTCTCGTATAAAGACCTAATTGGCTTCGCCGTAATACTTGTTGCACTTGCCTCCCTCGCTCTCTTCTCCCCCAACTATTTAGGAGACCCCGACAACTTCACCCCAGCAAACCCACTGGTGACCCCGCCCCACATCAAGCCAGAATGGTACTTTCTTTTTGCCTATGCCATCTTACGATCTATTCCCAATAAACTAGGAGGAGTACTAGCCTTACTAGCATCGATCCTCGTGTTACTTTTGGTCCCCTTCCTACACACTTCCAAGCAACGAGGGCTCACCTTCCGCCCCCTTTCTCAGTTCCTATTCTGAACCCTGGTAGCTGATGTTCTGATCCTCACTTGAATTGGAGGCATGCCTGTAGAGCACCCCTACATCATCATTGGGCAGCTGGCCTCCCTCAT
>LL66_Llanfairfechan_Irish_Sea
ACTTCGGCTGACTCATCCGAAATATGCATGCCAACGGCGCTTCTTTCTTTTTTATCTGCCTTTACCTTCACGTCGGCCGCGGCCTATACTACGGCTCTTACCTCTACAAAGAAACCTGGGTGATTGGAGTAGTACTCCTACTACTTGTAATAATAACCGCCTTCGTTGGCTATGTACTCCCCTGAGGACAGATGTCTTTTTGGGGGGCCACCGTTATCACTAACCTGCTCTCCGCAGTCCCTTATGTTGGCAATAGTCTTGTTCAGTGAATCTGGGGGGGCTTTTCAGTAGACAATGCGACACTTACTCGGTTTTTTGCCTTCCACTTCCTCTTCCCCTTTGTAGTACTAGCAGCTACAGTCCTTCACTTGCTGTTTCTTCACGAATCTGGGTCGAACAACCCCACCGGCCTTAACTCAGACGCAGACAAAATTCCCTTTCACCCATACTTCTCGTATAAAGACCTAATTGGCTTCGCCGTAATACTTGTTGCACTTGCCTCCCTCGCTCTCTTCTCCCCCAACTATTTAGGAGACCCCGACAACTTCACCCCAGCAAACCCACTGGTGACCCCGCCCCACATCAAGCCAGAATGGTACTTTCTTTTTGCCTATGCCATCTTACGATCTATTCCCAATAAACTAGGAGGAGTACTAGCCTTACTAGCATCGATCCTCGTGTTACTTTTGGTCCCCTTCCTACACACTTCCAAGCAACGAGGGCTCACCTTCCGCCCCCTTTCTCAGTTCCTATTCTGAACCCTGGTAGCTGATGTTCTGATCCTCACTTGAATTGGAGGCATGCCTGTAGAGCACCCCTACATCATCATTGGGCAGCTGGCCTCCCTCAT
>LL67_Llanfairfechan_Irish_Sea
ACTTCGGCTGACTCATCCGAAATATGCATGCCAACGGCGCTTCTTTCTTTTTTATCTGCCTTTACCTTCACGTCGGCCGCGGCCTATACTACGGCTCTTACCTCTACAAAGAAACCTGGGTGATTGGAGTAGTACTCCTACTACTTGTAATAATAACCGCCTTCGTTGGCTATGTCCTCCCCTGAGGACAGATGTCTTTTTGGGGGGCCACCGTTATCACTAACCTGCTCTCCGCAGTCCCTTATGTTGGCAATAGTCTTGTTCAGTGAATCTGGGGGGGCTTTTCAGTAGACAATGCGACACTTACTCGGTTTTTTGCCTTCCACTTCCTCTTCCCCTTTGTAGTACTAGCAGCTACAGTCCTTCACTTGCTATTTCTTCACGAATCTGGGTCGAACAACCCCACCGGCCTTAACTCAGACGCAGACAAAATTCCCTTTCACCCATACTTCTCGTATAAGGACCTAATTGGCTTCGCCGTAATACTTGTTGCACTTGCCTCCCTCGCTCTCTTCTCCCCCAACTACTTAGGAGACCCCGACAACTTCACCCCAGCAAACCCACTGGTGACCCCACCCCACATCAAGCCAGAATGGTACTTTCTTTTTGCCTATGCCATCTTACGATCCATTCCCAATAAACTAGGAGGGGTACTAGCCTTACTAGCGTCGATCCTCGTGTTACTTTTGGTCCCCTTCCTACACACTTCCAAGCAACGAGGGCTCACCTTCCGCCCCCTTTCTCAGTTCCTATTCTGAACCCTGGTAGCTGATGTTCTGATCCTCACTTGAATTGGAGGCATGCCTGTAGAACACCCCTACATCATCATTGGGCAGCTGGCCTCCCTCAT
>LL68_Llanfairfechan_Irish_Sea
ACTTCGGCTGACTCATCCGAAATATGCATGCCAACGGCGCTTCTTTCTTTTTTATCTGCCTTTACCTTCACGTCGGCCGCGGCCTATACTACGGCTCTTACCTCTACAAAGAAACCTGGGTGATTGGAGTAGTACTCCTACTACTTGTGATAATAACCGCCTTCGTTGGCTATGTACTCCCCTGAGGACAGATGTCTTTTTGGGGGGCCACCGTTATCACTAACCTGCTCTCCGCAGTCCCTTATGTTGGCAATAGTCTTGTTCAGTGAATCTGGGGGGGCTTTTCAGTAGACAATGCGACACTTACTCGGTTTTTTGCCTTCCACTTCCTCTTCCCCTTTGTAGTACTAGCAGCTACAGTCCTTCACTTGCTATTTCTTCACGAATCTGGGTCGAACAACCCCACCGGCCTTAACTCAGACGCAGACAAAATTCCCTTTCACCCATACTTCTCGTATAAAGACCTAATTGGCTTCGCCGTAATACTTGTTGCACTTGCCTCCCTCGCTCTCTTCTCCCCCAACTATTTAGGAGACCCCGACAACTTCACCCCAGCAAACCCACTGGTGACCCCGCCCCACATCAAGCCAGAATGGTACTTTCTTTTTGCCTATGCCATCTTACGATCTATTCCCAATAAACTAGGAGGAGTACTAGCCTTACTAGCATCGATCCTCGTGTTACTTTTGGTCCCCTTCCTACACACTTCCAAGCAACGAGGGCTCACCTTCCGCCCCCTTTCTCAGTTCCTATTCTGAACCCTGGTAGCTGATGTTCTGATCCTCACTTGAATTGGAGGCATGCCTGTAGAGCACCCCTACATCATCATTGGGCAGCTGGCCTCCCTCAT
>LL69_Llanfairfechan_Irish_Sea
ACTTCGGCTGACTCATCCGAAATATGCATGCCAACGGCGCTTCTTTCTTTTTTATCTGCCTTTACCTTCACGTCGGCCGCGGCCTATACTACGGCTCTTACCTCTACAAAGAAACCTGGGTGATTGGAGTAGTACTCCTACTACTTGTAATAATAACCGCCTTCGTTGGCTATGTACTCCCCTGAGGACAGATGTCTTTTTGGGGGGCCACCGTTATCACTAACCTGCTCTCCGCAGTCCCTTATGTTGGCAATAGTCTTGTTCAGTGAATCTGGGGGGGCTTTTCAGTAGACAATGCGACACTTACTCGGTTTTTTGCCTTCCACTTCCTCTTCCCCTTTGTAGTACTAGCAGCTACAGTCCTTCACTTGCTATTTCTTCACGAATCTGGGTCGAACAACCCCACCGGCCTTAACTCAGACGCAGACAAAATTCCCTTTCACCCATACTTCTCGTATAAAGACCTAATTGGCTTCGCCGTAATACTTGTTGCACTTGCCTCCCTCGCTCTCTTCTCCCCCAACTATTTAGGAGACCCCGACAACTTCACCCCAGCAAACCCACTGGTGACCCCGCCCCACATCAAGCCAGAATGGTACTTTCTTTTTGCCTATGCCATCTTACGATCTATTCCCAATAAACTAGGAGGAGTACTAGCCTTACTAGCATCGATCCTCGTGTTACTTTTGGTCCCCTTCCTACACACTTCCAAGCAACGAGGGCTCACCTTCCGCCCCCTTTCTCAGTTCCTATTCTGAACCCTGGTAGCTGATGTTCTGATCCTCACTTGAATTGGGGGCATGCCTGTAGAGCACCCCTACATCATCATTGGGCAGCTGGCCTCCCTCAT
>LL70_Llanfairfechan_Irish_Sea
ACTTCGGCTGACTCATCCGAAATATGCATGCCAACGGCGCTTCTTTCTTTTTTATCTGCCTTTACCTTCACGTCGGCCGCGGCCTATACTACGGCTCTTACCTCTACAAAGAAACCTGGGTGGTTGGAGTAGTACTCCTACTACTTGTAATAATAACCGCCTTCGTTGGCTATGTCCTCCCCTGAGGACAGATGTCTTTTTGGGGGGCCACCGTTATCACTAACCTGCTCTCCGCAGTCCCTTATGTTGGCAATAGTCTTGTTCAGTGAATCTGGGGGGGCTTTTCAGTAGACAATGCGACACTTACTCGGTTTTTTGCCTTCCACTTCCTCTTCCCCTTTGTAGTACTAGCAGCTACAGTCCTTCACTTGCTATTTCTTCACGAATCTGGGTCGAACAACCCCACCGGCCTTAACTCAGACGCAGACAAAATTCCCTTTCACCCATACTTCTCGTATAAGGACCTAATTGGCTTCGCCGTAATACTTGTTGCACTTGCCTCCCTCGCTCTCTTCTCCCCCAACTATTTAGGAGACCCCGACAACTTCACCCCAGCAAACCCACTGGTGACCCCGCCCCACATCAAGCCAGAATGGTACTTTCTTTTTGCCTATGCCATCTTACGATCCATTCCCAATAAACTAGGAGGAGTACTAGCCTTACTAGCATCGATCCTCGTGTTACTTTTGGTCCCCTTCCTACACACTTCCAAGCAACGAGGGCTCACCTTCCGCCCCCTTTCTCAGTTCCTATTCTGAACCCTGGTAGCTGATGTTCTGATCCTCACTTGAATTGGAGGCATGCCTGTAGAGCACCCCTACATCATCATTGGGCAGCTGGCCTCCCTCAT
>GIR01_Gironde
ACTTCGGCTGACTCATCCGAAATATGCATGCCAACGGCGCTTCTTTCTTTTTTATCTGCCTTTACCTTCACGTCGGCCGCGGCCTATACTACGGCTCTTACCTCTACAAAGAAACCTGGGTGATTGGAGTAGTACTCCTACTACTTGTAATAATAACCGCCTTCGTTGGCTATGTACTCCCCTGAGGACAGATGTCTTTTTGGGGGGCCACCGTTATCACTAACCTGCTCTCCGCAGTCCCTTATGTTGGCAATAGTCTTGTTCAGTGAATCTGGGGGGGCTTTTCAGTAGACAATGCGACACTTACTCGGTTTTTTGCCTTCCACTTCCTCTTCCCCTTTGTAGTACTAGCAGCTACAGTCCTTCACTTGCTATTTCTTCACGAATCTGGGTCGAACAACCCCACCGGCCTTAACTCAGACGCAGACAAAATTCCCTTTCACCCATACTTCTCGTATAAAGACCTAATTGGCTTCGCCGTAATACTTGTTGCACTTGCCTCCCTCGCTCTCTTCTCCCCCAACTATTTAGGAGACCCCGACAACTTCACCCCAGCAAACCCACTGGTGACCCCGCCCCACATCAAGCCAGAATGGTACTTTCTTTTTGCCTATGCCATCTTACGATCTATTCCCAATAAACTAGGAGGAGTACTAGCCTTACTAGCATCGATCCTCGTGTTACTTTTGGTCCCCTTCCTACACACTTCCAAGCAACGAGGGCTCACCTTCCGCCCCCTTTCTCAGTTCCTATTCTGAACCCTGGTAGCTGATGTTCTGATCCTCACTTGAATTGGAGGCATGCCTGTAGAGCACCCCTACATCATCATTGGGCAGCTGGCCTCCCTCAT
>GIR01_2_Gironde
ACTTCGGCTGACTCATCCGAAATATGCATGCCAACGGCGCTTCTTTCTTTTTTATCTGCCTTTACCTTCACGTCGGCCGCGGCCTATACTACGGCTCTTACCTCTACAAAGAAACCTGGGTGATTGGAGTAGTACTCCTACTACTTGTAATAATAACCGCCTTCGTTGGCTATGTACTCCCCTGAGGACAGATGTCTTTTTGGGGGGCCACCGTTATCACTAACCTGCTCTCCGCAGTCCCTTATGTTGGCAATAGTCTTGTTCAGTGAATCTGGGGGGGCTTTTCAGTAGACAATGCGACACTTACTCGGTTTTTTGCCTTCCACTTCCTCTTCCCCTTTGTAGTACTAGCAGCTACAGTCCTTCACTTGCTATTTCTTCACGAATCTGGGTCGAACAACCCCACCGGCCTTAACTCAGACGCAGACAAAATTCCCTTTCACCCATACTTCTCGTATAAAGACCTAATTGGCTTCGCCGTAATACTTGTTGCACTTGCCTCCCTCGCTCTCTTCTCCCCCAACTATTTAGGAGACCCCGACAACTTCACCCCAGCAAACCCACTGGTGACCCCGCCCCACATCAAGCCAGAATGGTACTTTCTTTTTGCCTATGCCATCTTACGATCTATTCCCAATAAACTAGGAGGAGTACTAGCCTTACTAGCATCGATCCTCGTGTTACTTTTGGTCCCCTTCCTACACACTTCCAAGCAACGAGGGCTCACCTTCCGCCCCCTTTCTCAGTTCCTATTCTGAACCCTGGTAGCTGATGTTCTGATCCTCACTTGAATTGGAGGCATGCCTGTAGAGCACCCCTACATCATCATTGGGCAGCTGGCCTCCCTCAT
>GIR01_3_Gironde
ACTTCGGCTGACTCATCCGAAATATGCATGCCAACGGCGCTTCTTTCTTTTTTATCTGCCTTTACCTTCACGTCGGCCGCGGCCTATACTACGGCTCTTACCTCTACAAAGAAACCTGGGTGATTGGAGTAGTACTCCTACTACTTGTAATAATAACCGCCTTCGTTGGCTATGTACTCCCCTGAGGACAGATGTCTTTTTGGGGGGCCACCGTTATCACTAACCTGCTCTCCGCAGTCCCTTATGTTGGCAATAGTCTTGTTCAGTGAATCTGGGGGGGCTTTTCAGTAGACAATGCGACACTTACTCGGTTTTTTGCCTTCCACTTCCTCTTCCCCTTTGTAGTACTAGCAGCTACAGTCCTTCACTTGCTATTTCTTCACGAATCTGGGTCGAACAACCCCACCGGCCTTAACTCAGACGCAGACAAAATTCCCTTTCACCCATACTTCTCGTATAAAGACCTAATTGGCTTCGCCGTAATACTTGTTGCACTTGCCTCCCTCGCTCTCTTCTCCCCCAACTATTTAGGAGACCCCGACAACTTCACCCCAGCAAACCCACTGGTGACCCCGCCCCACATCAAGCCAGAATGGTACTTTCTTTTTGCCTATGCCATCTTACGATCTATTCCCAATAAACTAGGAGGAGTACTAGCCTTACTAGCATCGATCCTCGTGTTACTTTTGGTCCCCTTCCTACACACTTCCAAGCAACGAGGGCTCACCTTCCGCCCCCTTTCTCAGTTCCTATTCTGAACCCTGGTAGCTGATGTTCTGATCCTCACTTGAATTGGAGGCATGCCTGTAGAGCACCCCTACATCATCATTGGGCAGCTGGCCTCCCTCAT
>GIR01_4_Gironde
ACTTCGGCTGACTCATCCGAAATATGCATGCCAACGGCGCTTCTTTCTTTTTTATCTGCCTTTACCTTCACGTCGGCCGCGGCCTATACTACGGCTCTTACCTCTACAAAGAAACCTGGGTGATTGGAGTAGTACTCCTACTACTTGTAATAATAACCGCCTTCGTTGGCTATGTACTCCCCTGAGGACAGATGTCTTTTTGGGGGGCCACCGTTATCACTAACCTGCTCTCCGCAGTCCCTTATGTTGGCAATAGTCTTGTTCAGTGAATCTGGGGGGGCTTTTCAGTAGACAATGCGACACTTACTCGGTTTTTTGCCTTCCACTTCCTCTTCCCCTTTGTAGTACTAGCAGCTACAGTCCTTCACTTGCTATTTCTTCACGAATCTGGGTCGAACAACCCCACCGGCCTTAACTCAGACGCAGACAAAATTCCCTTTCACCCATACTTCTCGTATAAAGACCTAATTGGCTTCGCCGTAATACTTGTTGCACTTGCCTCCCTCGCTCTCTTCTCCCCCAACTATTTAGGAGACCCCGACAACTTCACCCCAGCAAACCCACTGGTGACCCCGCCCCACATCAAGCCAGAATGGTACTTTCTTTTTGCCTATGCCATCTTACGATCTATTCCCAATAAACTAGGAGGAGTACTAGCCTTACTAGCATCGATCCTCGTGTTACTTTTGGTCCCCTTCCTACACACTTCCAAGCAACGAGGGCTCACCTTCCGCCCCCTTTCTCAGTTCCTATTCTGAACCCTGGTAGCTGATGTTCTGATCCTCACTTGAATTGGAGGCATGCCTGTAGAGCACCCCTACATCATCATTGGGCAGCTGGCCTCCCTCAT
>GIR01_5_Gironde
ACTTCGGCTGACTCATCCGAAATATGCATGCCAACGGCGCTTCTTTCTTTTTTATCTGCCTTTACCTTCACGTCGGCCGCGGCCTATACTACGGCTCTTACCTCTACAAAGAAACCTGGGTGATTGGAGTAGTACTCCTACTACTTGTAATAATAACCGCCTTCGTTGGCTATGTACTCCCCTGAGGACAGATGTCTTTTTGGGGGGCCACCGTTATCACTAACCTGCTCTCCGCAGTCCCTTATGTTGGCAATAGTCTTGTTCAGTGAATCTGGGGGGGCTTTTCAGTAGACAATGCGACACTTACTCGGTTTTTTGCCTTCCACTTCCTCTTCCCCTTTGTAGTACTAGCAGCTACAGTCCTTCACTTGCTATTTCTTCACGAATCTGGGTCGAACAACCCCACCGGCCTTAACTCAGACGCAGACAAAATTCCCTTTCACCCATACTTCTCGTATAAAGACCTAATTGGCTTCGCCGTAATACTTGTTGCACTTGCCTCCCTCGCTCTCTTCTCCCCCAACTATTTAGGAGACCCCGACAACTTCACCCCAGCAAACCCACTGGTGACCCCGCCCCACATCAAGCCAGAATGGTACTTTCTTTTTGCCTATGCCATCTTACGATCTATTCCCAATAAACTAGGAGGAGTACTAGCCTTACTAGCATCGATCCTCGTGTTACTTTTGGTCCCCTTCCTACACACTTCCAAGCAACGAGGGCTCACCTTCCGCCCCCTTTCTCAGTTCCTATTCTGAACCCTGGTAGCTGATGTTCTGATCCTCACTTGAATTGGAGGCATGCCTGTAGAGCACCCCTACATCATCATTGGGCAGCTGGCCTCCCTCAT
>GIR01_6_Gironde
ACTTCGGCTGACTCATCCGAAATATGCATGCCAACGGCGCTTCTTTCTTTTTTATCTGCCTTTACCTTCACGTCGGCCGCGGCCTATACTACGGCTCTTACCTCTACAAAGAAACCTGGGTGATTGGAGTAGTACTCCTACTACTTGTAATAATAACCGCCTTCGTTGGCTATGTACTCCCCTGAGGACAGATGTCTTTTTGGGGGGCCACCGTTATCACTAACCTGCTCTCCGCAGTCCCTTATGTTGGCAATAGTCTTGTTCAGTGAATCTGGGGGGGCTTTTCAGTAGACAATGCGACACTTACTCGGTTTTTTGCCTTCCACTTCCTCTTCCCCTTTGTAGTACTAGCAGCTACAGTCCTTCACTTGCTATTTCTTCACGAATCTGGGTCGAACAACCCCACCGGCCTTAACTCAGACGCAGACAAAATTCCCTTTCACCCATACTTCTCGTATAAAGACCTAATTGGCTTCGCCGTAATACTTGTTGCACTTGCCTCCCTCGCTCTCTTCTCCCCCAACTATTTAGGAGACCCCGACAACTTCACCCCAGCAAACCCACTGGTGACCCCGCCCCACATCAAGCCAGAATGGTACTTTCTTTTTGCCTATGCCATCTTACGATCTATTCCCAATAAACTAGGAGGAGTACTAGCCTTACTAGCATCGATCCTCGTGTTACTTTTGGTCCCCTTCCTACACACTTCCAAGCAACGAGGGCTCACCTTCCGCCCCCTTTCTCAGTTCCTATTCTGAACCCTGGTAGCTGATGTTCTGATCCTCACTTGAATTGGAGGCATGCCTGTAGAGCACCCCTACATCATCATTGGGCAGCTGGCCTCCCTCAT
>GIR01_7_Gironde
ACTTCGGCTGACTCATCCGAAATATGCATGCCAACGGCGCTTCTTTCTTTTTTATCTGCCTTTACCTTCACGTCGGCCGCGGCCTATACTACGGCTCTTACCTCTACAAAGAAACCTGGGTGATTGGAGTAGTACTCCTACTACTTGTAATAATAACCGCCTTCGTTGGCTATGTACTCCCCTGAGGACAGATGTCTTTTTGGGGGGCCACCGTTATCACTAACCTGCTCTCCGCAGTCCCTTATGTTGGCAATAGTCTTGTTCAGTGAATCTGGGGGGGCTTTTCAGTAGACAATGCGACACTTACTCGGTTTTTTGCCTTCCACTTCCTCTTCCCCTTTGTAGTACTAGCAGCTACAGTCCTTCACTTGCTATTTCTTCACGAATCTGGGTCGAACAACCCCACCGGCCTTAACTCAGACGCAGACAAAATTCCCTTTCACCCATACTTCTCGTATAAAGACCTAATTGGCTTCGCCGTAATACTTGTTGCACTTGCCTCCCTCGCTCTCTTCTCCCCCAACTATTTAGGAGACCCCGACAACTTCACCCCAGCAAACCCACTGGTGACCCCGCCCCACATCAAGCCAGAATGGTACTTTCTTTTTGCCTATGCCATCTTACGATCTATTCCCAATAAACTAGGAGGAGTACTAGCCTTACTAGCATCGATCCTCGTGTTACTTTTGGTCCCCTTCCTACACACTTCCAAGCAACGAGGGCTCACCTTCCGCCCCCTTTCTCAGTTCCTATTCTGAACCCTGGTAGCTGATGTTCTGATCCTCACTTGAATTGGAGGCATGCCTGTAGAGCACCCCTACATCATCATTGGGCAGCTGGCCTCCCTCAT
>GIR01_8_Gironde
ACTTCGGCTGACTCATCCGAAATATGCATGCCAACGGCGCTTCTTTCTTTTTTATCTGCCTTTACCTTCACGTCGGCCGCGGCCTATACTACGGCTCTTACCTCTACAAAGAAACCTGGGTGATTGGAGTAGTACTCCTACTACTTGTAATAATAACCGCCTTCGTTGGCTATGTACTCCCCTGAGGACAGATGTCTTTTTGGGGGGCCACCGTTATCACTAACCTGCTCTCCGCAGTCCCTTATGTTGGCAATAGTCTTGTTCAGTGAATCTGGGGGGGCTTTTCAGTAGACAATGCGACACTTACTCGGTTTTTTGCCTTCCACTTCCTCTTCCCCTTTGTAGTACTAGCAGCTACAGTCCTTCACTTGCTATTTCTTCACGAATCTGGGTCGAACAACCCCACCGGCCTTAACTCAGACGCAGACAAAATTCCCTTTCACCCATACTTCTCGTATAAAGACCTAATTGGCTTCGCCGTAATACTTGTTGCACTTGCCTCCCTCGCTCTCTTCTCCCCCAACTATTTAGGAGACCCCGACAACTTCACCCCAGCAAACCCACTGGTGACCCCGCCCCACATCAAGCCAGAATGGTACTTTCTTTTTGCCTATGCCATCTTACGATCTATTCCCAATAAACTAGGAGGAGTACTAGCCTTACTAGCATCGATCCTCGTGTTACTTTTGGTCCCCTTCCTACACACTTCCAAGCAACGAGGGCTCACCTTCCGCCCCCTTTCTCAGTTCCTATTCTGAACCCTGGTAGCTGATGTTCTGATCCTCACTTGAATTGGAGGCATGCCTGTAGAGCACCCCTACATCATCATTGGGCAGCTGGCCTCCCTCAT
>GIR01_9_Gironde
ACTTCGGCTGACTCATCCGAAATATGCATGCCAACGGCGCTTCTTTCTTTTTTATCTGCCTTTACCTTCACGTCGGCCGCGGCCTATACTACGGCTCTTACCTCTACAAAGAAACCTGGGTGATTGGAGTAGTACTCCTACTACTTGTAATAATAACCGCCTTCGTTGGCTATGTACTCCCCTGAGGACAGATGTCTTTTTGGGGGGCCACCGTTATCACTAACCTGCTCTCCGCAGTCCCTTATGTTGGCAATAGTCTTGTTCAGTGAATCTGGGGGGGCTTTTCAGTAGACAATGCGACACTTACTCGGTTTTTTGCCTTCCACTTCCTCTTCCCCTTTGTAGTACTAGCAGCTACAGTCCTTCACTTGCTATTTCTTCACGAATCTGGGTCGAACAACCCCACCGGCCTTAACTCAGACGCAGACAAAATTCCCTTTCACCCATACTTCTCGTATAAAGACCTAATTGGCTTCGCCGTAATACTTGTTGCACTTGCCTCCCTCGCTCTCTTCTCCCCCAACTATTTAGGAGACCCCGACAACTTCACCCCAGCAAACCCACTGGTGACCCCGCCCCACATCAAGCCAGAATGGTACTTTCTTTTTGCCTATGCCATCTTACGATCTATTCCCAATAAACTAGGAGGAGTACTAGCCTTACTAGCATCGATCCTCGTGTTACTTTTGGTCCCCTTCCTACACACTTCCAAGCAACGAGGGCTCACCTTCCGCCCCCTTTCTCAGTTCCTATTCTGAACCCTGGTAGCTGATGTTCTGATCCTCACTTGAATTGGAGGCATGCCTGTAGAGCACCCCTACATCATCATTGGGCAGCTGGCCTCCCTCAT
>GIR01_10_Gironde
ACTTCGGCTGACTCATCCGAAATATGCATGCCAACGGCGCTTCTTTCTTTTTTATCTGCCTTTACCTTCACGTCGGCCGCGGCCTATACTACGGCTCTTACCTCTACAAAGAAACCTGGGTGATTGGAGTAGTACTCCTACTACTTGTAATAATAACCGCCTTCGTTGGCTATGTACTCCCCTGAGGACAGATGTCTTTTTGGGGGGCCACCGTTATCACTAACCTGCTCTCCGCAGTCCCTTATGTTGGCAATAGTCTTGTTCAGTGAATCTGGGGGGGCTTTTCAGTAGACAATGCGACACTTACTCGGTTTTTTGCCTTCCACTTCCTCTTCCCCTTTGTAGTACTAGCAGCTACAGTCCTTCACTTGCTATTTCTTCACGAATCTGGGTCGAACAACCCCACCGGCCTTAACTCAGACGCAGACAAAATTCCCTTTCACCCATACTTCTCGTATAAAGACCTAATTGGCTTCGCCGTAATACTTGTTGCACTTGCCTCCCTCGCTCTCTTCTCCCCCAACTATTTAGGAGACCCCGACAACTTCACCCCAGCAAACCCACTGGTGACCCCGCCCCACATCAAGCCAGAATGGTACTTTCTTTTTGCCTATGCCATCTTACGATCTATTCCCAATAAACTAGGAGGAGTACTAGCCTTACTAGCATCGATCCTCGTGTTACTTTTGGTCCCCTTCCTACACACTTCCAAGCAACGAGGGCTCACCTTCCGCCCCCTTTCTCAGTTCCTATTCTGAACCCTGGTAGCTGATGTTCTGATCCTCACTTGAATTGGAGGCATGCCTGTAGAGCACCCCTACATCATCATTGGGCAGCTGGCCTCCCTCAT
>GIR11_Gironde
ACTTCGGCTGACTCATCCGAAATATGCATGCCAACGGCGCTTCTTTCTTTTTTATCTGCCTTTACCTTCACGTCGGCCGCGGCCTATACTACGGCTCTTACCTCTACAAAGAAACCTGGGTGATTGGAGTAGTACTCCTACTACTTGTAATAATAACCGCCTTCGTTGGCTATGTACTCCCCTGAGGACAGATGTCTTTTTGGGGGGCCACCGTTATCACTAACCTGCTCTCCGCAGTCCCTTATGTTGGCAATAGTCTTGTTCAGTGAATCTGGGGGGGCTTTTCAGTAGACAATGCGACACTTACTCGGTTTTTTGCCTTCCACTTCCTCTTCCCCTTTGTAGTACTAGCAGCTACAGTCCTTCACTTGCTATTTCTTCACGAATCTGGGTCGAACAACCCCACCGGCCTTAACTCAGACGCAGACAAAATTCCCTTTCACCCATACTTCTCGTATAAGGACCTGATTGGCTTCGCCGTAATACTTGTTGCACTCGCCTCCCTCGCTCTCTTCTCCCCCAACTATTTAGGAGACCCCGACAACTTCACCCCAGCAAACCCACTGGTGACCCCGCCCCACATCAAGCCAGAATGGTACTTTCTTTTTGCCTATGCCATCTTACGATCCATTCCCAATAAACTAGGGGGAGTACTAGCCTTACTAGCATCGATCCTCGTGTTACTTTTGGTCCCCTTCCTACACACTTCCAAGCAACGAGGGCTCACCTTCCGCCCCCTTTCTCAGTTCCTATTCTGAACCCTAGTAGCTGATGTTCTGATCCTCACTTGAATTGGAGGCATGCCTGTAGAACACCCCTACATCATCATTGGGCAGCTAGCCTCCCTCAT
>GIR12_Gironde
ACTTCGGCTGACTCATCCGAAATATACATGCCAACGGCGCTTCTTTCTTTTTTATCTGCCTTTACCTTCACGTCGGCCGCGGCCTATACTACGGCTCTTACCTCTACAAAGAAACCTGGGTGATTGGAGTAGTACTCCTACTACTTGTAATAATAACCGCCTTCGTTGGCTATGTCCTCCCCTGAGGACAGATGTCTTTTTGGGGGGCCACCGTTATCACTAACCTGCTCTCCGCAGTCCCTTATGTTGGCAATAGTCTTGTTCAGTGAATCTGGGGGGGCTTTTCAGTAGACAATGCGACACTTACTCGGTTTTTTGCCTTCCACTTCCTCTTCCCCTTTGTAGTACTAGCAGCTACAGTCCTTCACTTGCTATTTCTTCACGAATCTGGGTCGAACAACCCCACCGGCCTTAACTCAGACGCAGACAAAATTCCCTTTCACCCATACTTCTCGTATAAGGACCTAATTGGCTTCGCCGTAATACTTGTTGCACTTGCCTCCCTCGCTCTCTTCTCCCCCAACTATTTAGGAGACCCCGACAACTTCACCCCAGCAAACCCACTGGTGACCCCGCCCCACATCAAGCCAGAATGGTACTTTCTTTTTGCCTATGCCATCTTACGATCCATTCCCAATAAACTAGGAGGAGTACTAGCCTTACTAGCATCGATCCTCGTGTTACTTTTGGTCCCCTTCCTACACACTTCCAAGCAACGAGGGCTCACCTTCCGCCCCCTTTCTCAGTTCCTATTCTGAACCCTGGTAGCTGATGTTCTGATCCTCACTTGAATTGGAGGCATGCCTGTAGAACACCCCTACATCATCATTGGGCAGCTGGCCTCCCTCAT
>GIR13_Gironde
ACTTCGGCTGACTCATCCGAAATATGCATGCCAACGGCGCTTCTTTCTTTTTTATCTGCCTTTACCTTCACGTCGGCCGCGGCCTATACTACGGCTCTTACCTCTACAAAGAAACCTGGGGGATTGGAGTAGTACTCCTACTACTTGTAATAATAACCGCCTTCGTTGGCTATGTACTCCCCTGAGGACAGATGTCTTTTTGGGGGGCCACCGTTATCACTAACCTGCTCTCCGCAGTCCCTTATGTTGGCAATAGTCTTGTTCAGTGAATCTGGGGGGGCTTTTCAGTAGACAATGCGACACTTACTCGGTTTTTTGCCTTCCACTTCCTCTTCCCCTTTGTAGTACTAGCAGCTACAGTCCTTCACTTGCTATTTCTTCACGAATCTGGGTCGAACAACCCCACCGGCCTTAACTCAGACGCAGACAAAATTCCCTTTCACCCATACTTCTCGTATAAGGACCTGATTGGCTTCGCCGTAATACTTGTTGCACTTGCCTCCCTCGCTCTCTTCTCCCCCAACTATTTAGGAGACCCCGACAACTTCACCCCAGCAAACCCACTGGTGACCCCGCCCCACATCAAGCCAGAATGGTACTTTCTTTTTGCCTATGCCATCTTACGATCCATTCCCAATAAACTAGGAGGAGTACTAGCCTTACTAGCATCGATCCTCGTGTTACTTTTGGTCCCCTTCCTACACACTTCCAAGCAACGAGGGCTCACCTTCCGCCCCCTTTCTCAGTTCCTATTCTGAACCCTGGTAGCTGATGTTCTGATCCTCACTTGAATTGGAGGCATGCCTGTAGAACACCCCTACATCATCATTGGGCAGCTAGCCTCCCTCAT
>GIR13_2_Gironde
ACTTCGGCTGACTCATCCGAAATATGCATGCCAACGGCGCTTCTTTCTTTTTTATCTGCCTTTACCTTCACGTCGGCCGCGGCCTATACTACGGCTCTTACCTCTACAAAGAAACCTGGGGGATTGGAGTAGTACTCCTACTACTTGTAATAATAACCGCCTTCGTTGGCTATGTACTCCCCTGAGGACAGATGTCTTTTTGGGGGGCCACCGTTATCACTAACCTGCTCTCCGCAGTCCCTTATGTTGGCAATAGTCTTGTTCAGTGAATCTGGGGGGGCTTTTCAGTAGACAATGCGACACTTACTCGGTTTTTTGCCTTCCACTTCCTCTTCCCCTTTGTAGTACTAGCAGCTACAGTCCTTCACTTGCTATTTCTTCACGAATCTGGGTCGAACAACCCCACCGGCCTTAACTCAGACGCAGACAAAATTCCCTTTCACCCATACTTCTCGTATAAGGACCTGATTGGCTTCGCCGTAATACTTGTTGCACTTGCCTCCCTCGCTCTCTTCTCCCCCAACTATTTAGGAGACCCCGACAACTTCACCCCAGCAAACCCACTGGTGACCCCGCCCCACATCAAGCCAGAATGGTACTTTCTTTTTGCCTATGCCATCTTACGATCCATTCCCAATAAACTAGGAGGAGTACTAGCCTTACTAGCATCGATCCTCGTGTTACTTTTGGTCCCCTTCCTACACACTTCCAAGCAACGAGGGCTCACCTTCCGCCCCCTTTCTCAGTTCCTATTCTGAACCCTGGTAGCTGATGTTCTGATCCTCACTTGAATTGGAGGCATGCCTGTAGAACACCCCTACATCATCATTGGGCAGCTAGCCTCCCTCAT
>GIR14_Gironde
ACTTCGGCTGACTCATCCGAAATATGCATGCCAACGGCGCTTCTTTCTTTTTTATCTGCCTTTACCTTCACGTCGGCCGCGGCCTATACTACGGCTCTTACCTCTACAAAGAAACCTGGGTGATTGGAGTAGTACTCCTACTACTTGTAATAATAACCGCCTTCGTTGGCTATGTACTCCCCTGAGGACAGATGTCTTTTTGGGGGGCCACCGTTATTACTAACCTGCTCTCCGCAGTCCCTTATGTTGGCAATAGTCTTGTTCAGTGAATCTGGGGGGGCTTTTCAGTAGACAATGCGACACTTACTCGGTTTTTTGCCTTCCACTTCCTCTTCCCCTTTGTAGTACTAGCAGCTACAGTCCTTCACTTGCTATTTCTTCACGAATCTGGGTCGAACAACCCCACCGGCCTTAACTCAGACGCAGACAAAATTCCCTTTCACCCATACTTCTCGTATAAAGACCTAATTGGCTTCGCCGTAATACTTGTTGCACTTGCCTCCCTCGCTCTCTTCTCCCCCAACTATTTAGGAGACCCCGACAACTTCACCCCAGCAAACCCACTGGTGACCCCGCCCCACATCAAGCCAGAATGGTACTTTCTTTTTGCCTATGCCATCTTACGATCTATTCCCAATAAACTAGGAGGAGTACTAGCCTTACTAGCATCGATCCTCGTGTTACTTTTGGTCCCCTTCCTACACACTTCCAAGCAACGAGGGCTCACCTTCCGCCCCCTTTCTCAGTTCCTATTCTGAACCCTGGTAGCTGATGTTCTGATCCTCACTTGAATTGGAGGCATGCCTGTAGAGCACCCCTACATCATCATTGGGCAGCTGGCCTCCCTCAT
>GIR15_Gironde
ACTTCGGCTGACTCATCCGAAATATGCATGCCAACGGCGCTTCTTTCTTTTTTATCTGCCTTTACCTTCACGTCGGCCGCGGCCTATACTACGGCTCTTACCTCTACAAAGAAACCTGGGTGATTGGAGTAGTACTCCTACTACTTGTAATAATAACCGCCTTCGTTGGCTATGTACTCCCCTGAGGACAGATGTCTTTTTGGGGGGCCACCGTTATCACTAACCTGCTCTCCGCAGTCCCTTATGTTGGCAATAGTCTTGTTCAGTGAATCTGGGGGGGCTTTTCAGTAGACAATGCGACACTTACTCGGTTTTTTGCCTTCCACTTCCTCTTCCCCTTTGTAGTACTAGCAGCTACAGTCCTTCACTTGCTATTTCTTCACGAATCTGGGTCGAACAACCCCACCGGCCTTAACTCAGACGCAGACAAAATTCCCTTTCACCCATACTTCTCGTATAAGGACCTGATTGGCTTCGCCGTAATACTTGTTGCACTTGCCTCCCTCGCTCTCTTCTCCCCCAACTATTTAGGAGACCCCGACAACTTCACCCCAGCAAACCCACTGGTGACCCCGCCCCACATCAAGCCAGAATGGTACTTTCTTTTTGCCTATGCCATCTTACGATCCATTCCCAATAAACTAGGAGGAGTACTAGCCTTACTAGCATCGATCCTCGTGTTACTTTTGGTCCCCTTCCTACACACTTCCAAGCAACGAGGGCTCACCTTCCGCCCCCTTTCTCAGTTCCTATTCTGAACCCTGGTAGCTGATGTTCTGATCCTCACTTGAATTGGAGGCATGCCTGTAGAACACCCCTACATCATCATTGGGCAGCTAGCCTCCCTCAT
>GIR15_2_Gironde
ACTTCGGCTGACTCATCCGAAATATGCATGCCAACGGCGCTTCTTTCTTTTTTATCTGCCTTTACCTTCACGTCGGCCGCGGCCTATACTACGGCTCTTACCTCTACAAAGAAACCTGGGTGATTGGAGTAGTACTCCTACTACTTGTAATAATAACCGCCTTCGTTGGCTATGTACTCCCCTGAGGACAGATGTCTTTTTGGGGGGCCACCGTTATCACTAACCTGCTCTCCGCAGTCCCTTATGTTGGCAATAGTCTTGTTCAGTGAATCTGGGGGGGCTTTTCAGTAGACAATGCGACACTTACTCGGTTTTTTGCCTTCCACTTCCTCTTCCCCTTTGTAGTACTAGCAGCTACAGTCCTTCACTTGCTATTTCTTCACGAATCTGGGTCGAACAACCCCACCGGCCTTAACTCAGACGCAGACAAAATTCCCTTTCACCCATACTTCTCGTATAAGGACCTGATTGGCTTCGCCGTAATACTTGTTGCACTTGCCTCCCTCGCTCTCTTCTCCCCCAACTATTTAGGAGACCCCGACAACTTCACCCCAGCAAACCCACTGGTGACCCCGCCCCACATCAAGCCAGAATGGTACTTTCTTTTTGCCTATGCCATCTTACGATCCATTCCCAATAAACTAGGAGGAGTACTAGCCTTACTAGCATCGATCCTCGTGTTACTTTTGGTCCCCTTCCTACACACTTCCAAGCAACGAGGGCTCACCTTCCGCCCCCTTTCTCAGTTCCTATTCTGAACCCTGGTAGCTGATGTTCTGATCCTCACTTGAATTGGAGGCATGCCTGTAGAACACCCCTACATCATCATTGGGCAGCTAGCCTCCCTCAT
>GIR15_3_Gironde
ACTTCGGCTGACTCATCCGAAATATGCATGCCAACGGCGCTTCTTTCTTTTTTATCTGCCTTTACCTTCACGTCGGCCGCGGCCTATACTACGGCTCTTACCTCTACAAAGAAACCTGGGTGATTGGAGTAGTACTCCTACTACTTGTAATAATAACCGCCTTCGTTGGCTATGTACTCCCCTGAGGACAGATGTCTTTTTGGGGGGCCACCGTTATCACTAACCTGCTCTCCGCAGTCCCTTATGTTGGCAATAGTCTTGTTCAGTGAATCTGGGGGGGCTTTTCAGTAGACAATGCGACACTTACTCGGTTTTTTGCCTTCCACTTCCTCTTCCCCTTTGTAGTACTAGCAGCTACAGTCCTTCACTTGCTATTTCTTCACGAATCTGGGTCGAACAACCCCACCGGCCTTAACTCAGACGCAGACAAAATTCCCTTTCACCCATACTTCTCGTATAAGGACCTGATTGGCTTCGCCGTAATACTTGTTGCACTTGCCTCCCTCGCTCTCTTCTCCCCCAACTATTTAGGAGACCCCGACAACTTCACCCCAGCAAACCCACTGGTGACCCCGCCCCACATCAAGCCAGAATGGTACTTTCTTTTTGCCTATGCCATCTTACGATCCATTCCCAATAAACTAGGAGGAGTACTAGCCTTACTAGCATCGATCCTCGTGTTACTTTTGGTCCCCTTCCTACACACTTCCAAGCAACGAGGGCTCACCTTCCGCCCCCTTTCTCAGTTCCTATTCTGAACCCTGGTAGCTGATGTTCTGATCCTCACTTGAATTGGAGGCATGCCTGTAGAACACCCCTACATCATCATTGGGCAGCTAGCCTCCCTCAT
>GIR16_Gironde
ACTTCGGCTGACTCATCCGAAATATGCATGCCAACGGCGCTTCTTTCTTTTTTATCTGCCTTTACCTTCACGTCGGCCGCGGCCTATACTACGGCTCTTACCTCTACAAAGAAACCTGGGTGATTGGAGTAGTACTCCTACTACTTGTAATAATAACCGCCTTCGTTGGCTATGTCCTCCCCTGAGGACAGATGTCTTTTTGGGGGGCCACCGTTATCACCAACCTGCTCTCCGCAGTCCCTTATGTTGGCAATAGTCTTGTTCAGTGAATCTGGGGGGGCTTTTCAGTAGACAATGCGACACTTACTCGGTTTTTTGCCTTCCACTTCCTCTTCCCCTTTGTAGTACTAGCAGCTACAGTCCTTCACTTGCTATTTCTTCACGAATCTGGGTCGAACAACCCCACCGGCCTTAACTCAGACGCAGACAAAATTCCCTTTCACCCATACTTCTCGTATAAGGACCTGATTGGCTTCGCCGTAATACTTGTTGCACTTGCCTCCCTCGCTCTCTTCTCCCCCAACTATTTAGGAGACCCCGACAACTTCACCCCAGCAAACCCACTGGTGACCCCGCCCCACATCAAGCCAGAATGGTACTTTCTTTTTGCCTATGCCATCTTACGATCCATTCCCAATAAACTAGGAGGAGTACTAGCCTTACTAGCATCGATCCTCGTGTTACTTTTGGTCCCCTTCCTACACACTTCCAAGCAACGAGGGCTCACCTTCCGCCCCCTTTCTCAGTTCCTATTCTGAACCCTGGTAGCTGATGTTCTGATCCTCACTTGAATTGGAGGCATGCCTGTAGAACACCCCTACATCATCATTGGGCAGCTAGCCTCCCTCAT
>GIR17_Gironde
ACTTCGGCTGACTCATCCGAAATATGCATGCCAACGGCGCTTCTTTCTTTTTTATCTGCCTCTACCTTCACGTCGGCCGCGGCCTATACTACGGCTCTTACCTCTACAAAGAAACCTGGGTGATTGGAGTAGTACTCCTACTACTTGTAATAATAACCGCCTTCGTTGGCTATGTACTCCCCTGAGGACAGATGTCTTTTTGGGGGGCCACCGTTATCACTAACCTGCTCTCCGCAGTCCCTTATGTTGGCAATAGTCTTGTTCAGTGAATCTGGGGGGGCTTTTCAGTAGACAATGCCACACTTACTCGGTTTTTTGCCTTCCACTTCCTCTTCCCCTTTGTAGTACTAGCAGCTACAGTCCTTCACTTGCTATTTCTTCACGAATCTGGGTCGAACAACCCCACCGGCCTTAACTCAGACGCAGACAAAATTCCCTTTCACCCATACTTCTCGTATAAAGACCTAATTGGCTTCGCCGTAATACTTGTTGCACTTGCCTCCCTCGCTCTCTTCTCCCCCAACTATTTAGGAGACCCCGACAACTTCACCCCAGCAAACCCACTGGTGACCCCGCCCCACATCAAGCCAGAATGGTACTTTCTTTTTGCCTATGCCATCTTACGATCTATTCCCAATAAACTAGGAGGAGTACTAGCCTTACTAGCATCGATCCTCGTGTTACTTTTGGTCCCCTTCCTACACACTTCCAAGCAACGAGGGCTCACCTTCCGCCCCCTTTCTCAGTTCCTATTCTGAACCCTGGTAGCTGATGTTCTGATCCTCACTTGAATTGGAGGCATGCCTGTAGAGCACCCCTACATCATCATTGGGCAGCTGGCCTCCCTCAT
>GIR18_Gironde
ACTTCGGCTGACTCATCCGAAATATGCATGCCAACGGCGCTTCTTTCTTTTTTATCTGCCTTTACCTTCACGTCGGCCGCGGCCTATACTACGGCTCTTACCTCTACAAAGAAACCTGGGTGATTGGAGTAGTACTCCTACTACTTGTAATAATAACCGCCTTCGTTGGCTATGTACTCCCCTGAGGACAGATGTCTTTTTGGGGGGCCACCGTTATCACTAACCTGCTCTCCGCAGTCCCTTATGTTGGCAATAGTCTTGTTCAGTGAATCTGGGGGGGCTTTTCAGTAGACAATGCGACACTTACTCGGTTTTTTGCCTTCCACTTCCTCTTCCCCTTTGTAGTACTAGCAGCTACAGTCCTTCACTTGCTATTTCTTCACGAATCTGGGTCGAACAACCCCACCGGCCTTAACTCAGACGCAGACAAAATTCCCTTTCACCCATACTTCTCGTATAAAGACCTAATTGGCTTCGCCGTAATACTTGTTGCACTTGCCTCCCTCGCTCTCTTCTCCCCCAACTATTTAGGAGACCCCGACAACTTCACCCCAGCAAACCCACTGGTGACCCCGCCCCACATCAAGCCAGAGTGGTACTTTCTTTTTGCCTATGCCATCTTACGATCTATTCCCAATAAACTAGGAGGAGTACTAGCCTTACTAGCATCGATCCTCGTGTTACTTTTGGTCCCCTTCCTACACACTTCCAAGCAACGAGGGCTCACCTTCCGCCCCCTTTCTCAGTTCCTATTCTGAACCCTGGTAGCTGATGTTCTGATCCTCACTTGAATTGGCGGCATGCCTGTAGAGCACCCCTACATCATCATTGGGCAGCTGGCCTCCCTCAT
>GIR19_Gironde
ACTTCGGCTGACTAATCCGAAATATGCATGCCAACGGCGCTTCTTTCTTTTTTATCTGCCTTTACCTTCACGTCGGCCGCGGCCTATACTACGGCTCTTACCTCTACAAAGAAACCTGGGTGATTGGGGTAGTACTCCTACTACTTGTAATAATAACCGCCTTCGTTGGCTATGTCCTCCCCTGAGGACAGATGTCTTTTTGGGGGGCCACCGTTATCACTAACCTGCTCTCCGCAGTCCCTTATGTTGGCAATAGTCTTGTTCAGTGAATCTGGGGGGGCTTTTCAGTAGACAATGCGACACTTACTCGGTTTTTTGCCTTCCACTTCCTCTTCCCCTTTGTAGTACTAGCAGCTACAGTCCTTCACTTGCTATTTCTTCACGAATCTGGGTCGAACAACCCCACCGGCCTTAACTCAGACGCAGACAAAATTCCCTTTCACCCATACTTCTCGTATAAGGACCTAATTGGCTTCGCCGTAATACTTGTTGCACTTGCCTCCCTCGCTCTCTTCTCCCCCAACTATTTAGGAGACCCCGACAACTTCACCCCAGCAAACCCACTGGTGACCCCGCCCCACATCAAGCCAGAATGGTACTTTCTTTTTGCCTATGCCATCTTACGATCCATTCCCAATAAACTAGGAGGAGTACTAGCCTTACTAGCATCGATCCTCGTGTTACTTTTGGTCCCCTTCCTACACACTTCCAAGCAACGAGGGCTCACCTTCCGCCCCCTTTCTCAGTTCCTATTCTGAACCCTGGTAGCTGATGTTCTGATCCTCACTTGAATTGGAGGCATGCCTGTAGAGCACCCCTACATCATCATTGGGCAGCTGGCCTCCCTCAT
>GIR20_Gironde
ACTTCGGCTGACTCATCCGAAATATGCATGCCAACGGCGCTTCTTTCTTTTTTATCTGCCTTTACCTTCACGTCGGCCGCGGCCTATACTACGGCTCTTACCTCTACAAAGAAACCTGGGTGATTGGAGTAGTACTCCTACTACTTGTAATAATAACCGCCTTCGTTGGCTATGTACTCCCCTGAGGACAGATGTCTTTTTGGGGGGCCACCGTTATCACTAACCTGCTCTCCGCAGTCCCTTATGTTGGCAATAGTCTTGTTCAGTGAATCTGGGGGGGCTTTTCAGTAGACAATGCAACACTTACTCGGTTTTTTGCCTTCCACTTCCTCTTCCCCTTTGTAGTACTAGCAGCTACAGTCCTTCACTTGCTATTTCTTCACGAATCTGGGTCAAACAACCCCACCGGCCTTAACTCAGACGCAGACAAAATTCCCTTTCACCCATACTTCTCGTATAAAGACCTAATTGGCTTCGCCGTAATACTTGTTGCACTTGCCTCCCTCGCTCTCTTCTCCCCCAACTATTTAGGAGACCCCGACAACTTCACCCCAGCAAACCCACTGGTGACCCCGCCCCACATCAAGCCAGAATGGTACTTTCTTTTTGCCTATGCCATCTTACGATCTATTCCCAATAAACTAGGAGGAGTACTAGCCCTACTAGCATCGATCCTCGTGTTACTTTTGGTCCCCTTCCTACACACTTCCAAGCAACGAGGGCTCACCTTCCGCCCCCTTTCTCAGTTCCTATTCTGAGCCCTGGTAGCTGATGTTCTGATCCTCACTTGAATTGGAGGCATGCCTGTAGAGCACCCCTACATCATCATTGGGCAGCTGGCCTCCCTCAT
>GIR21_Gironde
ACTTCGGCTGACTCATCCGAAATATGCATGCCAACGGCGCTTCTTTCTTTTTTATCTGCCTTTACCTTCACGTCGGCCGCGGCCTATACTACGGCTCTTACCTCTACAAAGAAACCTGAGTGATTGGAGTAGTACTCCTACTACTTGTAATAATAACCGCCTTCGTTGGCTATGTTCTCCCCTGAGGACAGATGTCTTTTTGGGGGGCCACCGTTATCACTAACCTGCTCTCCGCAGTCCCTTATGTTGGCAATAGTCTTGTTCAGTGAATCTGGGGGGGCTTTTCAGTAGACAATGCGACACTTACTCGGTTTTTTGCCTTCCACTTCCTCTTCCCCTTTGTAGTACTAGCAGCTACAGTCCTTCACTTGCTATTTCTTCACGAATCTGGGTCGAACAACCCCACGGGCCTTAACTCAGACGCAGACAAAATTCCCTTTCACCCATACTTCTCGTATAAGGACCTAATTGGCTTCGCCGTAATACTTGTTGCACTTGCCTCCCTCGCTCTCTTTTCCCCCAACTATTTAGGAGACCCCGACAACTTCACCCCAGCGAACCCACTGGTGACCCCGCCCCACATCAAGCCAGAATGGTACTTTCTTTTTGCCTATGCCATCTTACGATCCATTCCCAATAAACTAGGAGGAGTACTAGCCTTACTAGCATCGATCCTCGTGTTACTTTTGGTCCCCTTCCTACACACTTCCAAGCAACGAGGGCTCACCTTCCGCCCCCTTTCTCAGTTCCTATTCTGAACCCTGGTAGCTGATGTTCTGATCCTCACTTGAATTGGAGGCATGCCTGTAGAACACCCCTACATCATCATTGGGCAGCTGGCCTCCCTCAT
>GIR22_Gironde
ACTTCGGCTGACTCATCCGAAATATGCATGCCAACGGCGCTTCTTTCTTTTTTATCTGCCTTTACCTTCACGTCGGCCGCGGCCTATACTACGGCTCTTACCTCTACAAAGAAACCTGGGTAATTGGAGTAGTACTCCTACTACTTGTAATAATAACCGCCTTCGTTGGCTATGTCCTCCCCTGAGGACAGATGTCTTTTTGGGGGGCCACCGTTATCACTAACCTGCTCTCCGCAGTCCCTTATGTTGGCAATAGTCTTGTTCAGTGAATCTGGGGGGGCTTTTCAGTAGACAATGCGACACTTACTCGGTTTTTTGCCTTCCACTTCCTCTTCCCCTTTGTAGTACTAGCAGCTACAGTCCTTCACTTGCTATTTCTTCACGAATCTGGGTCGAACAACCCCACCGGCCTTAACTCAGACGCAGACAAAATTCCCTTTCACCCATACTTCTCGTATAAGGACCTGATTGGCTTCGCCGTAATACTTGTTGCACTTGCCTCCCTCGCTCTCTTCTCCCCCAACTATTTAGGAGACCCCGACAACTTCACCCCAGCAAACCCACTGGTGACCCCGCCCCACATCAAGCCAGAATGGTACTTTCTTTTTGCCTATGCCATCTTACGATCCATTCCCAATAAACTAGGAGGAGTACTAGCCTTACTAGCATCGATCCTCGTGTTACTTTTGGTCCCCTTCCTACACACCTCCAAGCAACGAGGGCTCACCTTCCGCCCCCTTTCTCAGTTCCTATTCTGAACCCTGGTAGCTGATGTTCTGATCCTCACTTGAATTGGAGGCATGCCTGTAGAACACCCCTACATCATCATTGGGCAGCTAGCCTCCCTCAT
>GIR23_Gironde
ACTTCGGCTGACTCATCCGAAATATGCATGCCAACGGCGCTTCTTTCTTTTTTATCTGCCTTTACCTTCACGTCGGCCGCGGCCTATACTACGGCTCTTACCTCTACAAAGAAACCTGGGTAATTGGGGTGGTACTCCTACTACTTGTAATAATAACCGCCTTCGTTGGCTATGTCCTCCCCTGAGGACAGATGTCTTTTTGGGGGGCCACCGTTATCACTAACCTGCTCTCCGCAGTCCCTTATGTTGGCAATAGTCTTGTTCAGTGAATCTGGGGGGGCTTTTCAGTAGACAATGCGACACTTACTCGGTTTTTTGCCTTCCACTTCCTCTTCCCCTTTGTAGTACTAGCAGCTACAGTCCTTCACTTGCTATTTCTTCACGAATCTGGGTCGAACAACCCCACCGGCCTTAACTCAGACGCAGACAAAATTCCCTTTCACCCATACTTCTCGTATAAGGACCTGATTGGCTTCGCCGTAATACTTGTTGCACTTGCCTCCCTCGCTCTCTTCTCCCCCAACTATTTAGGAGACCCCGACAACTTCACCCCAGCAAACCCACTGGTGACCCCGCCCCACATCAAGCCAGAATGGTACTTTCTTTTTGCCTATGCCATCTTACGATCCATTCCCAATAAACTAGGAGGAGTACTAGCCTTACTAGCATCGATCCTCGTGTTACTTTTGGTCCCCTTCCTACACACTTCCAAGCAACGAGGGCTCACCTTCCGCCCCCTTTCTCAGTTCCTATTCTGAACCCTGGTAGCTGATGTTCTGATCCTCACTTGAATTGGAGGCATGCCTGTAGAACACCCCTACATCATCATTGGGCAGCTAGCCTCCCTCAT
>GIR24_Gironde
ACTTCGGCTGACTCATCCGAAATATGCATGCCAACGGCGCTTCTTTCTTTTTTATCTGCCTTTACCTTCACGTCGGCCGCGGCCTATACTACGGCTCTTACCTCTACAAAGAAACCTGGGTGATTGGAGTAGTACTCCTACTACTTGTAATAATAACCGCCTTCGTTGGCTATGTACTCCCCTGAGGACAGATGTCTTTTTGGGGGGCCACCGTTATCACTAACCTGCTCTCCGCAGTCCCTTATGTTGGCAATAGTCTTGTTCAGTGAATCTGGGGGGGCTTTTCAGTAGACAATGCGACACTTACTCGGTTTTTTGCCTTCCACTTCCTCTTCCCCTTTGTAGTACTAGCAGCTACAGTCCTTCACTTGCTATTTCTTCACGAATCTGGGTCGAACAACCCCACCGGCCTTAACTCAGACGCGGACAAAATTCCCTTTCACCCATACTTCTCGTATAAAGACCTAATTGGCTTCGCCGTAATACTTGTTGCACTTGCCTCCCTCGCTCTCTTCTCCCCCAACTATTTAGGAGACCCCGACAACTTCACCCCAGCAAACCCACTGGTGACCCCGCCCCACATCAAGCCAGAATGGTACTTTCTTTTTGCCTATGCCATCTTACGATCTATTCCCAATAAACTAGGAGGAGTACTAGCCTTACTAGCATCGATCCTCGTGTTACTTTTGGTCCCCTTCCTACACACTTCCAAGCAACGAGGGCTCACCTTCCGCCCCCTTTCTCAGTTCCTATTCTGAACCCTGGTAGCTGATGTTCTGATCCTCACTTGAATTGGAGGCATGCCTGTAGAGCATCCCTACATCATCATTGGGCAGCTGGCCTCCCTCAT
>GIR25_Gironde
ACTTCGGCTGACTCATCCGAAATATGCATGCCAACGGCGCTTCTTTCTTTTTTATCTGCCTTTACCTTCACGTCGGCCGCGGCCTATACTACGGCTCTTACCTCTACAAAGAAACCTGGGTGATTGGAGTAGTGCTCCTACTACTTGTAATAATAACCGCCTTCGTTGGCTATGTACTCCCCTGAGGACAGATGTCTTTTTGGGGGGCCACCGTTATCACTAACCTGCTCTCCGCAGTCCCTTATGTTGGCAATAGTCTTGTTCAGTGAATCTGGGGGGGCTTTTCAGTAGACAATGCGACACTTACTCGGTTTTTTGCCTTCCACTTCCTCTTCCCCTTTGTAGTACTAGCAGCTACAGTCCTTCACTTGCTATTTCTTCACGAATCTGGGTCGAACAACCCCACCGGCCTTAACTCAGACGCGGACAAAATTCCCTTTCACCCATACTTCTCGTATAAAGACCTAATTGGCTTCGCCGTAATACTTGTTGCACTTGCCTCCCTCGCTCTCTTCTCCCCCAACTATTTAGGAGACCCCGACAACTTCACCCCAGCAAACCCACTGGTGACCCCGCCCCACATCAAGCCAGAATGGTACTTTCTTTTTGCCTATGCCATCTTACGATCTATTCCCAATAAACTAGGAGGAGTACTAGCCTTACTAGCATCGATCCTCGTGTTACTTTTGGTCCCCTTCCTACACACTTCCAAGCAACGAGGGCTCACCTTCCGCCCCCTTTCTCAGTTCCTATTCTGAACCCTGGTAGCTGATGTTCTGATCCTCACTTGAATTGGAGGCATGCCTGTAGAGCACCCCTACATCATCATTGGGCAGCTGGCCTCCCTCAT
>GIR26_Gironde
ACTTCGGCTGACTCATCCGAAATATGCATGCCAACGGCGCTTCTTTCTTTTTTATCTGCCTTTACCTTCACGTCGGCCGCGGCCTATACTACGGCTCTTACCTCTACAAAGAAACCTGGGTGATTGGAGTAGTACTCCTACTGCTTGTAATAATAACCGCCTTCGTTGGCTATGTACTCCCCTGAGGACAGATGTCTTTTTGGGGGGCCACCGTTATCACTAACCTGCTCTCCGCAGTCCCTTATGTTGGCAATAGTCTTGTTCAGTGAATCTGGGGGGGCTTTTCAGTAGACAATGCGACACTTACTCGGTTTTTTGCCTTCCACTTCCTCTTCCCCTTTGTAGTACTAGCAGCTACAGTCCTTCACTTGCTATTTCTTCACGAATCTGGGTCGAACAACCCCACCGGCCTTAACTCAGACGCAGACAAAATTCCCTTTCACCCATACTTCTCGTATAAAGACCTAATTGGCTTCGCCGTAATACTTGTTGCACTTGCCTCCCTCGCTCTCTTCTCCCCCAACTATTTAGGAGACCCCGACAACTTCACCCCAGCAAACCCACTGGTGACCCCACCCCACATCAAGCCAGAATGGTACTTTCTTTTTGCCTATGCCATCTTACGATCTATTCCCAATAAACTAGGAGGAGTACTAGCCTTACTAGCATCGATCCTCGTGTTACTTTTGGTCCCCTTCCTACACACTTCCAAGCAACGAGGGCTCACCTTCCGCCCCCTTTCTCAATTCCTATTCTGAACCCTGGTAGCTGATGTTCTGATCCTCACTTGAATTGGAGGCATGCCTGTAGAGCACCCCTACATCATCATTGGGCAGCTGGCCTCCCTCAT
>GIR27_Gironde
ACTTCGGCTGACTCATCCGAAATATGCATGCCAACGGCGCTTCTTTCTTTTTTATCTGCCTTTACCTTCACGTCGGCCGCGGCCTATACTACGGCTCTTACCTCTACAAAGAAACCTGGGTGATTGGAGTAGTACTCCTACTACTTGTAATAATAACCGCCTTCGTTGGCTATGTACTCCCCTGAGGACAGATGTCTTTTTGGGGGGCCACCGTTATCACTAACCTGCTCTCCGCAGTCCCTTATGTTGGCAATAGTCTTGTTCAGTGAATCTGGGGGGGCTTTTCAGTAGACAATGCGACACTTACTCGGTTTTTTGCCTTCCACTTCCTCTTCCCCTTTGTAGTACTAGCAGCTACAGTCCTTCACTTGCTATTTCTTCACGAATCTGGGTCGAACAACCCCACCGGCCTTAACTCAGACGCAGACAAAATTCCCTTTCACCCATACTTCTCGTATAAAGACCTAATTGGCTTCGCCGTAATACTTGTTGCACTTGCCTCCCTCGCTCTCTTCTCCCCCAACTATTTAGGAGACCCCGACAACTTCACCCCAGCAAACCCACTGGTGACCCCGCCCCACATCAAGCCAGAATGGTACTTTCTTTTTGCCTATGCCATCTTACGATCTATTCCCAATAAACTAGGAGGAGTACTAGCCTTACTAGCATCGATCCTCGTGTTACTTTTGGTCCCCTTCCTACACACTTCCAAGCAACGAGGGCTCACCTTCCGCCCCCTTTCTCAATTCCTATTCTGAACCCTGGTAGCTGATGTTCTGATCCTCACTTGAATTGGAGGCATGCCTGTAGAGCACCCCTACATCATCATTGGGCAGCTGGCCTCCCTCAT
>POR02_Portugal
ACTTCGGCTGACTCATCCGAAATATGCATGCCAACGGCGCTTCTTTCTTTTTTATCTGCCTTTACCTTCACGTCGGCCGCGGCCTATACTACGGCTCTTACCTCTACAAAGAAACCTGGGTGATTGGAGTAGTACTCCTACTACTTGTAATAATAACCGCCTTCGTTGGCTATGTCCTCCCCTGAGGACAGATGTCTTTTTGGGGGGCCACCGTTATCACTAACCTGCTCTCCGCAGTCCCTTATGTTGGCAATAGTCTTGTTCAGTGAATCTGGGGGGGCTTTTCAGTAGACAATGCTACACTTACTCGGTTTTTTGCCTTCCACTTCCTCTTCCCCTTTGTAGTACTAGCAGCTACAGTCCTTCACTTGCTGTTTCTTCACGAATCTGGGTCAAACAACCCCACCGGCCTTAACTCAGACGCAGACAAAATTCCCTTTCACCCATACTTCTCGTATAAGGACCTGATTGGCTTCGCCGTAATACTTGTTGCACTTGCCTCCCTCGCTCTCTTCTCCCCCAACTATTTAGGAGACCCCGACAACTTCACCCCAGCAAACCCACTGGTGACCCCGCCCCACATCAAGCCAGAATGGTACTTTCTTTTTGCCTATGCCATCTTACGATCCATTCCCAATAAACTAGGAGGAGTACTAGCCTTACTAGCATCGATCCTCGTGTTACTTTTGGTCCCCTTCCTACACACTTCCAAGCAACGAGGGCTCACCTTCCGCCCCCTTTCTCAGTTCCTATTCTGAACCCTGGTAGCTGATGTTCTGATCCTCACTTGAATTGGAGGCATGCCTGTAGAGCACCCCTACATCATCATTGGGCAGCTGGCCTCCCTCAT
>POR02_2_Portugal
ACTTCGGCTGACTCATCCGAAATATGCATGCCAACGGCGCTTCTTTCTTTTTTATCTGCCTTTACCTTCACGTCGGCCGCGGCCTATACTACGGCTCTTACCTCTACAAAGAAACCTGGGTGATTGGAGTAGTACTCCTACTACTTGTAATAATAACCGCCTTCGTTGGCTATGTCCTCCCCTGAGGACAGATGTCTTTTTGGGGGGCCACCGTTATCACTAACCTGCTCTCCGCAGTCCCTTATGTTGGCAATAGTCTTGTTCAGTGAATCTGGGGGGGCTTTTCAGTAGACAATGCTACACTTACTCGGTTTTTTGCCTTCCACTTCCTCTTCCCCTTTGTAGTACTAGCAGCTACAGTCCTTCACTTGCTGTTTCTTCACGAATCTGGGTCAAACAACCCCACCGGCCTTAACTCAGACGCAGACAAAATTCCCTTTCACCCATACTTCTCGTATAAGGACCTGATTGGCTTCGCCGTAATACTTGTTGCACTTGCCTCCCTCGCTCTCTTCTCCCCCAACTATTTAGGAGACCCCGACAACTTCACCCCAGCAAACCCACTGGTGACCCCGCCCCACATCAAGCCAGAATGGTACTTTCTTTTTGCCTATGCCATCTTACGATCCATTCCCAATAAACTAGGAGGAGTACTAGCCTTACTAGCATCGATCCTCGTGTTACTTTTGGTCCCCTTCCTACACACTTCCAAGCAACGAGGGCTCACCTTCCGCCCCCTTTCTCAGTTCCTATTCTGAACCCTGGTAGCTGATGTTCTGATCCTCACTTGAATTGGAGGCATGCCTGTAGAGCACCCCTACATCATCATTGGGCAGCTGGCCTCCCTCAT
>POR02_3_Portugal
ACTTCGGCTGACTCATCCGAAATATGCATGCCAACGGCGCTTCTTTCTTTTTTATCTGCCTTTACCTTCACGTCGGCCGCGGCCTATACTACGGCTCTTACCTCTACAAAGAAACCTGGGTGATTGGAGTAGTACTCCTACTACTTGTAATAATAACCGCCTTCGTTGGCTATGTCCTCCCCTGAGGACAGATGTCTTTTTGGGGGGCCACCGTTATCACTAACCTGCTCTCCGCAGTCCCTTATGTTGGCAATAGTCTTGTTCAGTGAATCTGGGGGGGCTTTTCAGTAGACAATGCTACACTTACTCGGTTTTTTGCCTTCCACTTCCTCTTCCCCTTTGTAGTACTAGCAGCTACAGTCCTTCACTTGCTGTTTCTTCACGAATCTGGGTCAAACAACCCCACCGGCCTTAACTCAGACGCAGACAAAATTCCCTTTCACCCATACTTCTCGTATAAGGACCTGATTGGCTTCGCCGTAATACTTGTTGCACTTGCCTCCCTCGCTCTCTTCTCCCCCAACTATTTAGGAGACCCCGACAACTTCACCCCAGCAAACCCACTGGTGACCCCGCCCCACATCAAGCCAGAATGGTACTTTCTTTTTGCCTATGCCATCTTACGATCCATTCCCAATAAACTAGGAGGAGTACTAGCCTTACTAGCATCGATCCTCGTGTTACTTTTGGTCCCCTTCCTACACACTTCCAAGCAACGAGGGCTCACCTTCCGCCCCCTTTCTCAGTTCCTATTCTGAACCCTGGTAGCTGATGTTCTGATCCTCACTTGAATTGGAGGCATGCCTGTAGAGCACCCCTACATCATCATTGGGCAGCTGGCCTCCCTCAT
>POR02_4_Portugal
ACTTCGGCTGACTCATCCGAAATATGCATGCCAACGGCGCTTCTTTCTTTTTTATCTGCCTTTACCTTCACGTCGGCCGCGGCCTATACTACGGCTCTTACCTCTACAAAGAAACCTGGGTGATTGGAGTAGTACTCCTACTACTTGTAATAATAACCGCCTTCGTTGGCTATGTCCTCCCCTGAGGACAGATGTCTTTTTGGGGGGCCACCGTTATCACTAACCTGCTCTCCGCAGTCCCTTATGTTGGCAATAGTCTTGTTCAGTGAATCTGGGGGGGCTTTTCAGTAGACAATGCTACACTTACTCGGTTTTTTGCCTTCCACTTCCTCTTCCCCTTTGTAGTACTAGCAGCTACAGTCCTTCACTTGCTGTTTCTTCACGAATCTGGGTCAAACAACCCCACCGGCCTTAACTCAGACGCAGACAAAATTCCCTTTCACCCATACTTCTCGTATAAGGACCTGATTGGCTTCGCCGTAATACTTGTTGCACTTGCCTCCCTCGCTCTCTTCTCCCCCAACTATTTAGGAGACCCCGACAACTTCACCCCAGCAAACCCACTGGTGACCCCGCCCCACATCAAGCCAGAATGGTACTTTCTTTTTGCCTATGCCATCTTACGATCCATTCCCAATAAACTAGGAGGAGTACTAGCCTTACTAGCATCGATCCTCGTGTTACTTTTGGTCCCCTTCCTACACACTTCCAAGCAACGAGGGCTCACCTTCCGCCCCCTTTCTCAGTTCCTATTCTGAACCCTGGTAGCTGATGTTCTGATCCTCACTTGAATTGGAGGCATGCCTGTAGAGCACCCCTACATCATCATTGGGCAGCTGGCCTCCCTCAT
>POR02_5_Portugal
ACTTCGGCTGACTCATCCGAAATATGCATGCCAACGGCGCTTCTTTCTTTTTTATCTGCCTTTACCTTCACGTCGGCCGCGGCCTATACTACGGCTCTTACCTCTACAAAGAAACCTGGGTGATTGGAGTAGTACTCCTACTACTTGTAATAATAACCGCCTTCGTTGGCTATGTCCTCCCCTGAGGACAGATGTCTTTTTGGGGGGCCACCGTTATCACTAACCTGCTCTCCGCAGTCCCTTATGTTGGCAATAGTCTTGTTCAGTGAATCTGGGGGGGCTTTTCAGTAGACAATGCTACACTTACTCGGTTTTTTGCCTTCCACTTCCTCTTCCCCTTTGTAGTACTAGCAGCTACAGTCCTTCACTTGCTGTTTCTTCACGAATCTGGGTCAAACAACCCCACCGGCCTTAACTCAGACGCAGACAAAATTCCCTTTCACCCATACTTCTCGTATAAGGACCTGATTGGCTTCGCCGTAATACTTGTTGCACTTGCCTCCCTCGCTCTCTTCTCCCCCAACTATTTAGGAGACCCCGACAACTTCACCCCAGCAAACCCACTGGTGACCCCGCCCCACATCAAGCCAGAATGGTACTTTCTTTTTGCCTATGCCATCTTACGATCCATTCCCAATAAACTAGGAGGAGTACTAGCCTTACTAGCATCGATCCTCGTGTTACTTTTGGTCCCCTTCCTACACACTTCCAAGCAACGAGGGCTCACCTTCCGCCCCCTTTCTCAGTTCCTATTCTGAACCCTGGTAGCTGATGTTCTGATCCTCACTTGAATTGGAGGCATGCCTGTAGAGCACCCCTACATCATCATTGGGCAGCTGGCCTCCCTCAT
>POR24_Portugal
ACTTCGGCTGACTCATCCGAAATATGCATGCCAACGGCGCTTCTTTCTTTTTTATCTGCCTTTACCTTCACGTCGGCCGCGGCCTATACTACGGCTCTTACCTCTACAAAGAAACCTGGGTGATTGGAGTAGTGCTCCTACTACTTGTAATAATAACCGCCTTCGTTGGCTATGTCCTCCCCTGAGGACAGATGTCTTTTTGGGGGGCCACCGTTATCACTAACCTGCTCTCCGCAGTCCCTTATGTTGGCAATAGTCTTGTTCAGTGAATCTGGGGGGGCTTTTCAGTAGACAATGCTACACTTACTCGGTTTTTTGCCTTCCACTTCCTCTTCCCCTTTGTAGTACTAGCAGCTACAGTCCTTCACTTGCTGTTTCTTCACGAATCTGGGTCAAACAACCCCACCGGCCTTAACTCAGACGCAGACAAAATTCCCTTTCACCCATACTTCTCGTATAAGGACCTGATTGGCTTCGCCGTAATACTTGTTGCACTTGCCTCCCTCGCTCTCTTCTCCCCCAACTATTTAGGAGACCCCGACAACTTCACCCCAGCAAACCCACTGGTGACCCCGCCCCACATCAAGCCAGAATGGTACTTTCTTTTTGCCTATGCCATCTTACGATCCATTCCCAATAAACTAGGAGGAGTACTAGCCTTACTAGCATCGATCCTCGTGTTACTTTTGGTCCCCTTCCTACACACTTCCAAGCAACGAGGGCTCACCTTCCGCCCCCTTTCTCAGTTCCTATTCTGAACCCTGGTAGCTGATGTTCTGATCCTCACTTGAATTGGAGGCATGCCTGTAGAGCACCCCTACATCATCATTGGGCAGCTGGCCTCCCTCAT
>POR25_Portugal
ACTTCGGCTGACTCATCCGAAATATGCATGCCAACGGCGCTTCTTTCTTTTTTATCTGCCTTTACCTTCACGTCGGCCGCGGCCTATACTACGGCTCTTACCTCTACAAAGAAACCTGGGTGATTGGAGTAGTACTCCTACTACTTGTAATAATAACCGCCTTCGTTGGCTATGTCCTCCCCTGAGGACAGATGTCTTTTTGGGGGGCCACCGTTATCACTAACCTGCTCTCCGCAGTCCCTTATGTTGGCAATAGTCTTGTTCAGTGAATCTGGGGGGGCTTTTCAGTAGACAATGCTACACTTACTCGGTTTTTTGCCTTCCACTTCCTCTTCCCCTTTGTAGTACTAGCAGCTACAGTCCTTCACTTGCTGTTTCTTCACGAATCTGGGTCAAACAACCCCACCGGCCTTAACTCAGACGCAGACAAAATTCCCTTTCACCCATACTTCTCGTATAAGGACCTGATTGGCTTCGCCGTAATACTTGTTGCACTTGCCTCCCTCGCTCTCTTCTCCCCCAACTATTTAGGAGACCCCGACAACTTCACCCCAGCAAACCCACTGGTGACCCCGCCCCACATCAAGCCAGAATGGTACTTTCTTTTTGCCTATGCCATCTTACGATCCATTCCCAATAAACTAGGAGGAGTACTAGCCTTACTAGCATCGATCCTCGTGTTACTTTTGGTCCCCTTCCTACACACTTCCAAGCAACGAGGGCTCACCTTCCGCCCCCTTTCTCAGCTCCTATTCTGAACCCTGGTAGCTGATGTTCTGATCCTCACTTGAATTGGAGGCATGCCTGTAGAGCACCCCTACATCATCATTGGGCAGCTGGCCTCCCTCAT
>POR26_Portugal
ACTTCGGCTGACTCATCCGAAATATGCATGCCAACGGCGCTTCTTTCTTTTTTATCTGCCTTTACCTTCACGTCGGCCGCGGCCTATACTACGGCTCTTACCTCTACAAAGAAACCTGGGTGATTGGAGTAGTACTCCTACTACTTGTAATAATAACCGCCTTCGTTGGCTATGTCCTCCCCTGAGGACAGATGTCTTTTTGGGGGGCCACCGTTATCACTAACTTGCTCTCCGCAGTCCCTTATGTTGGCAATAGTCTTGTTCAGTGAATCTGGGGGGGCTTTTCAGTAGACAATGCTACACTTACTCGGTTTTTTGCCTTCCACTTCCTCTTCCCCTTTGTAGTACTAGCAGCTACAGTCCTTCACTTGCTGTTTCTTCACGAATCTGGGTCAAACAACCCCACCGGCCTTAACTCAGACGCAGACAAAATTCCCTTTCACCCATACTTCTCGTATAAGGACCTGATTGGCTTCGCCGTAATACTTGTTGCACTTGCCTCCCTCGCTCTCTTCTCCCCCAACTATTTAGGAGACCCCGACAACTTCACCCCAGCAAACCCACTGGTGACCCCGCCCCACATCAAGCCAGAATGGTACTTTCTTTTTGCCTATGCCATCTTACGATCCATTCCCAATAAACTAGGAGGAGTACTAGCCTTACTAGCATCGATCCTCGTGTTACTTTTGGTCCCCTTCCTACACACTTCCAAGCAACGAGGGCTCACCTTCCGCCCCCTTTCTCAGTTCCTATTCTGAACCCTGGTAGCTGATGTTCTGATCCTCACTTGAATTGGAGGCATGCCTGTAGAGCACCCCTACATCATCATTGGGCAGCTGGCCTCCCTCAT
>POR26_2_Portugal
ACTTCGGCTGACTCATCCGAAATATGCATGCCAACGGCGCTTCTTTCTTTTTTATCTGCCTTTACCTTCACGTCGGCCGCGGCCTATACTACGGCTCTTACCTCTACAAAGAAACCTGGGTGATTGGAGTAGTACTCCTACTACTTGTAATAATAACCGCCTTCGTTGGCTATGTCCTCCCCTGAGGACAGATGTCTTTTTGGGGGGCCACCGTTATCACTAACTTGCTCTCCGCAGTCCCTTATGTTGGCAATAGTCTTGTTCAGTGAATCTGGGGGGGCTTTTCAGTAGACAATGCTACACTTACTCGGTTTTTTGCCTTCCACTTCCTCTTCCCCTTTGTAGTACTAGCAGCTACAGTCCTTCACTTGCTGTTTCTTCACGAATCTGGGTCAAACAACCCCACCGGCCTTAACTCAGACGCAGACAAAATTCCCTTTCACCCATACTTCTCGTATAAGGACCTGATTGGCTTCGCCGTAATACTTGTTGCACTTGCCTCCCTCGCTCTCTTCTCCCCCAACTATTTAGGAGACCCCGACAACTTCACCCCAGCAAACCCACTGGTGACCCCGCCCCACATCAAGCCAGAATGGTACTTTCTTTTTGCCTATGCCATCTTACGATCCATTCCCAATAAACTAGGAGGAGTACTAGCCTTACTAGCATCGATCCTCGTGTTACTTTTGGTCCCCTTCCTACACACTTCCAAGCAACGAGGGCTCACCTTCCGCCCCCTTTCTCAGTTCCTATTCTGAACCCTGGTAGCTGATGTTCTGATCCTCACTTGAATTGGAGGCATGCCTGTAGAGCACCCCTACATCATCATTGGGCAGCTGGCCTCCCTCAT
>POR27_Portugal
ACTTCGGCTGACTCATCCGAAATATGCATGCCAACGGCGCTTCTTTCTTTTTTATCTGCCTTTACCTTCACGTCGGCCGCGGCCTATACTACGGCTCTTACCTCTACAAAGAAACCTGGGTGATTGGAGTAGTACTCCTACTACTTGTAATAATAACCGCCTTCGTTGGCTATGTCCTCCCCTGAGGACAGATGTCTTTTTGGGGAGCCACCGTTATCACTAACCTGCTCTCCGCAGTCCCTTATGTTGGCAATAGTCTTGTTCAGTGAATCTGGGGGGGCTTTTCAGTAGACAATGCTACACTTACTCGGTTTTTTGCCTTCCACTTCCTCTTCCCCTTTGTAGTACTAGCAGCTACAGTCCTTCACTTGCTGTTTCTTCACGAATCTGGGTCAAACAACCCCACCGGCCTTAACTCAGACGCAGACAAAATTCCCTTTCACCCATACTTCTCGTATAAGGACCTGATTGGCTTCGCCGTAATACTTGTTGCACTTGCCTCCCTCGCTCTCTTCTCCCCCAACTATTTAGGAGACCCCGACAACTTCACCCCAGCAAACCCACTGGTGACCCCGCCCCACATCAAGCCAGAATGGTACTTTCTTTTTGCCTATGCCATCTTACGATCCATTCCCAATAAACTAGGAGGAGTACTAGCCTTACTAGCATCGATCCTCGTGTTACTTTTGGTCCCCTTCCTACACACTTCCAAGCAACGAGGGCTCACCTTCCGCCCCCTTTCTCAGTTCCTATTCTGAACCCTGGTAGCTGATGTTCTGATCCTCACTTGAATTGGAGGCATGCCTGTAGAGCACCCCTACATCATCATTGGGCAGCTGGCCTCCCTCAT
>SPA01_Spain
ACTTCGGCTGACTCATCCGAAATATGGATGCCAACGGCGCTTCTTTCTTTTTTATCTGCCTTTACCTTCACGTCGGCCGCGGCCTATACTACGGCTCTTACCTCTACAAAGAAACCTGGGTGGTTGGAGTAGTACTCCTACTACTTGTAATAATAACCGCCTTCGTTGGCTATGTCCTCCCCTGAGGACAGATGTCTTTTTGGGGGGCCACCGTTATCACTAACCTGCTCTCCGCAGTCCCTTATGTTGGCAATAGTCTTGTTCAGTGAATCTGGGGGGGCTTTTCAGTAGACAATGCTACACTTACTCGGTTTTTTGCCTTCCACTTCCTCTTCCCCTTTGTAGTACTAGCAGCTACAGTCCTTCACTTGCTGTTTCTTCACGAATCTGGGTCAAACAACCCCACCGGCCTTAACTCAGACGCAGACAAAATTCCCTTTCACCCATACTTCTCGTATAAGGACCTGATTGGCTTCGCCGTAATACTTGTTGCACTTGCCTCCCTCGCTCTCTTCTCCCCCAACTATTTAGGAGACCCCGACAACTTCACCCCAGCAAACCCACTGGTGACCCCGCCCCACATCAAGCCAGAATGGTACTTTCTTTTTGCCTATGCCATCTTACGATCCATTCCCAATAAACTAGGAGGAGTACTAGCCTTACTAGCATCGATCCTCGTGTTACTTTTGGTCCCCTTCCTACACACTTCCAAGCAACGAGGGCTCACCTTCCGCCCCCTTTCTCAGTTCCTATTCTGAACCCTGGTAGCTGATGTTCTGATCCTCACTTGAATTGGAGGCATGCCTGTAGAGCACCCCTATATCATCATTGGGCAGCTGGCCTCCCTCAT
>SPA02_Spain
ACTTCGGCTGACTCATCCGAAATATGCATGCCAACGGCGCTTCTTTCTTTTTTATCTGCCTTTACCTTCACGTCGGCCGCGGCCTATACTACGGCTCTTACCTCTACAAAGAAACCTGGGTGATTGGAGTAGTACTCCTACTACTTGTAATAATAACCGCCTTCGTTGGCTATGTCCTCCCCTGAGGACAGATGTCTTTTTGGGGGGCCACCGTTATCACTAACCTGCTCTCCGCAGTCCCTTATGTTGGCAATAGTCTTGTTCAGTGAATCTGGGGGGGCTTTTCAGTAGACAATGCTACACTTACTCGGTTTTTTGCCTTCCACTTCCTCTTCCCCTTTGTAGTACTAGCAGCTACAGTCCTTCACTTGCTGTTTCTTCACGAATCTGGGTCAAACAACCCCACCGGCCTTAACTCAGACGCAGACAAAATTCCCTTTCACCCATACTTCTCGTATAAGGACCTGATTGGCTTCGCCGTAATACTTGTTGCACTTGCCTCCCTCGCTCTCTTCTCCCCCAACTATTTAGGAGACCCCGACAACTTCACCCCAGCAAACCCACTGGTGACCCCGCCCCACATCAAGCCAGAATGGTACTTTCTTTTTGCCTATGCCATCTTACGATCCATTCCCAATAAACTAGGAGGAGTACTAGCCTTACTAGCATCGATCCTCGTGTTACTTTTGGTCCCCTTCCTACACACTTCCAAGCAACGAGGGCTCACCTTCCGCCCCCTTTCTCAGTTCCTATTCTGAACCCTGGTAGCTGATGTTCTGATCCTCACTTGAATTGGAGGCATGCCTGTAGAGCACCCCTACATCATCATTGGGCAGCTGGCCTCCCTCAT
>SPA02_2_Spain
ACTTCGGCTGACTCATCCGAAATATGCATGCCAACGGCGCTTCTTTCTTTTTTATCTGCCTTTACCTTCACGTCGGCCGCGGCCTATACTACGGCTCTTACCTCTACAAAGAAACCTGGGTGATTGGAGTAGTACTCCTACTACTTGTAATAATAACCGCCTTCGTTGGCTATGTCCTCCCCTGAGGACAGATGTCTTTTTGGGGGGCCACCGTTATCACTAACCTGCTCTCCGCAGTCCCTTATGTTGGCAATAGTCTTGTTCAGTGAATCTGGGGGGGCTTTTCAGTAGACAATGCTACACTTACTCGGTTTTTTGCCTTCCACTTCCTCTTCCCCTTTGTAGTACTAGCAGCTACAGTCCTTCACTTGCTGTTTCTTCACGAATCTGGGTCAAACAACCCCACCGGCCTTAACTCAGACGCAGACAAAATTCCCTTTCACCCATACTTCTCGTATAAGGACCTGATTGGCTTCGCCGTAATACTTGTTGCACTTGCCTCCCTCGCTCTCTTCTCCCCCAACTATTTAGGAGACCCCGACAACTTCACCCCAGCAAACCCACTGGTGACCCCGCCCCACATCAAGCCAGAATGGTACTTTCTTTTTGCCTATGCCATCTTACGATCCATTCCCAATAAACTAGGAGGAGTACTAGCCTTACTAGCATCGATCCTCGTGTTACTTTTGGTCCCCTTCCTACACACTTCCAAGCAACGAGGGCTCACCTTCCGCCCCCTTTCTCAGTTCCTATTCTGAACCCTGGTAGCTGATGTTCTGATCCTCACTTGAATTGGAGGCATGCCTGTAGAGCACCCCTACATCATCATTGGGCAGCTGGCCTCCCTCAT
>SPA02_3_Spain
ACTTCGGCTGACTCATCCGAAATATGCATGCCAACGGCGCTTCTTTCTTTTTTATCTGCCTTTACCTTCACGTCGGCCGCGGCCTATACTACGGCTCTTACCTCTACAAAGAAACCTGGGTGATTGGAGTAGTACTCCTACTACTTGTAATAATAACCGCCTTCGTTGGCTATGTCCTCCCCTGAGGACAGATGTCTTTTTGGGGGGCCACCGTTATCACTAACCTGCTCTCCGCAGTCCCTTATGTTGGCAATAGTCTTGTTCAGTGAATCTGGGGGGGCTTTTCAGTAGACAATGCTACACTTACTCGGTTTTTTGCCTTCCACTTCCTCTTCCCCTTTGTAGTACTAGCAGCTACAGTCCTTCACTTGCTGTTTCTTCACGAATCTGGGTCAAACAACCCCACCGGCCTTAACTCAGACGCAGACAAAATTCCCTTTCACCCATACTTCTCGTATAAGGACCTGATTGGCTTCGCCGTAATACTTGTTGCACTTGCCTCCCTCGCTCTCTTCTCCCCCAACTATTTAGGAGACCCCGACAACTTCACCCCAGCAAACCCACTGGTGACCCCGCCCCACATCAAGCCAGAATGGTACTTTCTTTTTGCCTATGCCATCTTACGATCCATTCCCAATAAACTAGGAGGAGTACTAGCCTTACTAGCATCGATCCTCGTGTTACTTTTGGTCCCCTTCCTACACACTTCCAAGCAACGAGGGCTCACCTTCCGCCCCCTTTCTCAGTTCCTATTCTGAACCCTGGTAGCTGATGTTCTGATCCTCACTTGAATTGGAGGCATGCCTGTAGAGCACCCCTACATCATCATTGGGCAGCTGGCCTCCCTCAT
>SPA02_4_Spain
ACTTCGGCTGACTCATCCGAAATATGCATGCCAACGGCGCTTCTTTCTTTTTTATCTGCCTTTACCTTCACGTCGGCCGCGGCCTATACTACGGCTCTTACCTCTACAAAGAAACCTGGGTGATTGGAGTAGTACTCCTACTACTTGTAATAATAACCGCCTTCGTTGGCTATGTCCTCCCCTGAGGACAGATGTCTTTTTGGGGGGCCACCGTTATCACTAACCTGCTCTCCGCAGTCCCTTATGTTGGCAATAGTCTTGTTCAGTGAATCTGGGGGGGCTTTTCAGTAGACAATGCTACACTTACTCGGTTTTTTGCCTTCCACTTCCTCTTCCCCTTTGTAGTACTAGCAGCTACAGTCCTTCACTTGCTGTTTCTTCACGAATCTGGGTCAAACAACCCCACCGGCCTTAACTCAGACGCAGACAAAATTCCCTTTCACCCATACTTCTCGTATAAGGACCTGATTGGCTTCGCCGTAATACTTGTTGCACTTGCCTCCCTCGCTCTCTTCTCCCCCAACTATTTAGGAGACCCCGACAACTTCACCCCAGCAAACCCACTGGTGACCCCGCCCCACATCAAGCCAGAATGGTACTTTCTTTTTGCCTATGCCATCTTACGATCCATTCCCAATAAACTAGGAGGAGTACTAGCCTTACTAGCATCGATCCTCGTGTTACTTTTGGTCCCCTTCCTACACACTTCCAAGCAACGAGGGCTCACCTTCCGCCCCCTTTCTCAGTTCCTATTCTGAACCCTGGTAGCTGATGTTCTGATCCTCACTTGAATTGGAGGCATGCCTGTAGAGCACCCCTACATCATCATTGGGCAGCTGGCCTCCCTCAT
>SPA02_5_Spain
ACTTCGGCTGACTCATCCGAAATATGCATGCCAACGGCGCTTCTTTCTTTTTTATCTGCCTTTACCTTCACGTCGGCCGCGGCCTATACTACGGCTCTTACCTCTACAAAGAAACCTGGGTGATTGGAGTAGTACTCCTACTACTTGTAATAATAACCGCCTTCGTTGGCTATGTCCTCCCCTGAGGACAGATGTCTTTTTGGGGGGCCACCGTTATCACTAACCTGCTCTCCGCAGTCCCTTATGTTGGCAATAGTCTTGTTCAGTGAATCTGGGGGGGCTTTTCAGTAGACAATGCTACACTTACTCGGTTTTTTGCCTTCCACTTCCTCTTCCCCTTTGTAGTACTAGCAGCTACAGTCCTTCACTTGCTGTTTCTTCACGAATCTGGGTCAAACAACCCCACCGGCCTTAACTCAGACGCAGACAAAATTCCCTTTCACCCATACTTCTCGTATAAGGACCTGATTGGCTTCGCCGTAATACTTGTTGCACTTGCCTCCCTCGCTCTCTTCTCCCCCAACTATTTAGGAGACCCCGACAACTTCACCCCAGCAAACCCACTGGTGACCCCGCCCCACATCAAGCCAGAATGGTACTTTCTTTTTGCCTATGCCATCTTACGATCCATTCCCAATAAACTAGGAGGAGTACTAGCCTTACTAGCATCGATCCTCGTGTTACTTTTGGTCCCCTTCCTACACACTTCCAAGCAACGAGGGCTCACCTTCCGCCCCCTTTCTCAGTTCCTATTCTGAACCCTGGTAGCTGATGTTCTGATCCTCACTTGAATTGGAGGCATGCCTGTAGAGCACCCCTACATCATCATTGGGCAGCTGGCCTCCCTCAT
>SPA02_6_Spain
ACTTCGGCTGACTCATCCGAAATATGCATGCCAACGGCGCTTCTTTCTTTTTTATCTGCCTTTACCTTCACGTCGGCCGCGGCCTATACTACGGCTCTTACCTCTACAAAGAAACCTGGGTGATTGGAGTAGTACTCCTACTACTTGTAATAATAACCGCCTTCGTTGGCTATGTCCTCCCCTGAGGACAGATGTCTTTTTGGGGGGCCACCGTTATCACTAACCTGCTCTCCGCAGTCCCTTATGTTGGCAATAGTCTTGTTCAGTGAATCTGGGGGGGCTTTTCAGTAGACAATGCTACACTTACTCGGTTTTTTGCCTTCCACTTCCTCTTCCCCTTTGTAGTACTAGCAGCTACAGTCCTTCACTTGCTGTTTCTTCACGAATCTGGGTCAAACAACCCCACCGGCCTTAACTCAGACGCAGACAAAATTCCCTTTCACCCATACTTCTCGTATAAGGACCTGATTGGCTTCGCCGTAATACTTGTTGCACTTGCCTCCCTCGCTCTCTTCTCCCCCAACTATTTAGGAGACCCCGACAACTTCACCCCAGCAAACCCACTGGTGACCCCGCCCCACATCAAGCCAGAATGGTACTTTCTTTTTGCCTATGCCATCTTACGATCCATTCCCAATAAACTAGGAGGAGTACTAGCCTTACTAGCATCGATCCTCGTGTTACTTTTGGTCCCCTTCCTACACACTTCCAAGCAACGAGGGCTCACCTTCCGCCCCCTTTCTCAGTTCCTATTCTGAACCCTGGTAGCTGATGTTCTGATCCTCACTTGAATTGGAGGCATGCCTGTAGAGCACCCCTACATCATCATTGGGCAGCTGGCCTCCCTCAT
>SPA02_7_Spain
ACTTCGGCTGACTCATCCGAAATATGCATGCCAACGGCGCTTCTTTCTTTTTTATCTGCCTTTACCTTCACGTCGGCCGCGGCCTATACTACGGCTCTTACCTCTACAAAGAAACCTGGGTGATTGGAGTAGTACTCCTACTACTTGTAATAATAACCGCCTTCGTTGGCTATGTCCTCCCCTGAGGACAGATGTCTTTTTGGGGGGCCACCGTTATCACTAACCTGCTCTCCGCAGTCCCTTATGTTGGCAATAGTCTTGTTCAGTGAATCTGGGGGGGCTTTTCAGTAGACAATGCTACACTTACTCGGTTTTTTGCCTTCCACTTCCTCTTCCCCTTTGTAGTACTAGCAGCTACAGTCCTTCACTTGCTGTTTCTTCACGAATCTGGGTCAAACAACCCCACCGGCCTTAACTCAGACGCAGACAAAATTCCCTTTCACCCATACTTCTCGTATAAGGACCTGATTGGCTTCGCCGTAATACTTGTTGCACTTGCCTCCCTCGCTCTCTTCTCCCCCAACTATTTAGGAGACCCCGACAACTTCACCCCAGCAAACCCACTGGTGACCCCGCCCCACATCAAGCCAGAATGGTACTTTCTTTTTGCCTATGCCATCTTACGATCCATTCCCAATAAACTAGGAGGAGTACTAGCCTTACTAGCATCGATCCTCGTGTTACTTTTGGTCCCCTTCCTACACACTTCCAAGCAACGAGGGCTCACCTTCCGCCCCCTTTCTCAGTTCCTATTCTGAACCCTGGTAGCTGATGTTCTGATCCTCACTTGAATTGGAGGCATGCCTGTAGAGCACCCCTACATCATCATTGGGCAGCTGGCCTCCCTCAT
>SPA03_Spain
ACTTCGGCTGACTCATCCGAAATATGCATGCCAACGGCGCTTCTTTCTTTTTTATCTGCCTTTACCTTCACGTCGGCCGCGGCCTATACTACGGCTCTTACCTCTACAAAGAAACCTGGGTGATTGGAGTAGTACTCCTACTACTTGTAATAATAACCGCCTTCGTTGGCTATGTCCTCCCCTGAGGACAGATGTCTTTTTGGGGGGCCACCGTTATCACTAACCTGCTCTCCGCAGTCCCTTATGTTGGCAATAGTCTTGTTCAGTGAATCTGGGGGGGCTTTTCAGTAGACAATGCTACACTTACTCGGTTTTTTGCCTTCCACTTCCTCTTCCCCTTTGTAGTACTAGCAGCTACAGTCCTTCACTTGCTGTTTCTTCACGAATCTGGGTCAAACAACCCCACCGGCCTTAACTCAGACGCAGACAAAATTCCCTTTCACCCATACTTCTCGTATAAGGACCTGATTGGCTTCGCCGTAATACTTGTTGCACTTGCCTCCCTCGCTCTCTTCTCCCCCAACTATTTAGGAGACCCCGACAACTTCACCCCAGCAAACCCACTGGTGACCCCGCCCCACATCAAGCCAGAATGGTACTTTCTTTTTGCCTATGCCATCTTACGATCCATTCCCAATAAACTAGGAGGAGTACTAGCCTTACTAGCATCGATCCTCGTGTTACTTTTGGTCCCCTTCCTACACACTTCCAAGCAACGAGGGCTCACCTTCCGCCCCCTTTCTCAATTCCTATTCTGAACCCTGGTAGCTGATGTTCTGATCCTCACTTGAATTGGAGGCATGCCTGTAGAGCACCCCTACATCATCATTGGGCAGCTGGCCTCCCTCAT
>SPA04_Spain
ACTTCGGCTGACTTATCCGAAATATGCATGCCAACGGCGCTTCTTTCTTTTTTATCTGCCTTTACCTTCACGTCGGCCGCGGCCTATACTACGGCTCTTACCTCTACAAAGAAACCTGGGTGATTGGAGTAGTACTCCTACTACTTGTAATAATAACCGCCTTCGTTGGCTATGTCCTCCCCTGAGGACAGATGTCTTTTTGGGGGGCCACCGTTATCACTAACCTGCTCTCCGCAGTCCCTTATGTTGGCAATAGTCTTGTTCAGTGAATCTGGGGGGGCTTTTCAGTAGACAATGCTACACTTACTCGGTTTTTTGCCTTCCACTTCCTCTTCCCCTTTGTAGTACTAGCAGCTACAGTCCTTCACTTGCTGTTTCTTCACGAATCTGGGTCAAACAACCCCACCGGCCTTAACTCAGACGCAGACAAAATTCCCTTTCACCCATACTTCTCGTATAAGGACCTGATTGGCTTCGCCATAATACTTGTTGCACTTGCCTCCCTCGCTCTCTTCTCCCCCAACTATTTAGGAGACCCCGACAACTTCACCCCAGCAAACCCACTGGTGACCCCGCCCCACATCAAGCCAGAATGGTACTTTCTTTTTGCCTATGCCATCTTACGATCCATTCCCAATAAACTAGGAGGAGTACTAGCCTTACTAGCATCGATCCTCGTGTTACTTTTGGTCCCCTTCCTACACACTTCCAAGCAACGAGGGCTCACCTTCCGCCCCCTTTCTCAGTTCCTATTCTGAACCCTGGTAGCTGATGTTCTGATCCTCACTTGAATTGGAGGCATGCCTGTAGAACACCCCTACATCATCATTGGGCAGCTGGCCTCCCTCAT
>SPA05_Spain
ACTTCGGCTGACTCATCCGAAATATGCATGCCAACGGCGCTTCTTTCTTTTTTATCTGCCTTTACCTTCACGTCGGCCGCGGCCTATACTACGGCTCTTACCTCTACAAAGAAACCTGGGTGATTGGAGTAGTACTCCTACTACTTGTAATAATAACCGCCTTCGTTGGCTATGTCCTCCCCTGAGGACAGATGTCTTTTTGGGGGGCCACCGTTATCACTAACCTGCTCTCCGCAGTCCCTTATGTTGGCAATAGTCTTGTTCAGTGAATCTGGGGGGGCTTTTCAGTAGACAATGCTACACTTACTCGGTTTTTTGCCTTCCACTTCCTCTTCCCCTTTGTAGTACTAGCAGCTACAGTCCTTCACTTGCTGTTTCTTCACGAATCTGGGTCAAACAACCCCACCGGCCTTAACTCAGACGCAGACAAAATTCCCTTTCACCCATACTTCTCGTATAAGGACCTGATTGGCTTCGCCGTAATACTTGTTGCACTTGCCTCCCTCGCTCTCTTCTCCCCCAACTATTTAGGAGACCCCGACAACTTCACCCCAGCAAACCCACTGGTGACCCCACCCCACATCAAGCCAGAATGGTACTTTCTTTTTGCCTATGCCATCTTACGATCCATTCCCAATAAACTAGGAGGAGTACTAGCCTTACTAGCATCGATCCTCGTGTTACTTTTGGTCCCCTTCCTACACACTTCCAAGCAACGAGGGCTCACCTTCCGCCCCCTTTCTCAGTTCCTATTCTGAACCCTGGTAGCTGATGTTCTGATCCTCACTTGAATTGGAGGCATGCCTGTAGAGCACCCCTACATCATCATTGGGCAGCTGGCCTCCCTCAT
>SPA06_Spain
ACTTCGGCTGACTCATCCGAAATATGGATGCCAACGGCGCTTCTTTCTTTTTTATCTGCCTTTACCTTCACGTCGGCCGCGGCCTATACTACGGCTCTTACCTCTACAAAGAAACCTGGGTGATTGGAGTAGTACTCCTACTACTTGTAATAATAACCGCCTTCGTTGGCTATGTCCTCCCCTGAGGACAGATGTCTTTTTGGGGGGCCACCGTTATCACTAACCTGCTCTCCGCAGTCCCTTATGTTGGCAATAGTCTTGTTCAGTGAATCTGGGGGGGCTTTTCAGTAGATAATGCTACACTTACTCGGTTTTTTGCCTTCCACTTCCTCTTCCCCTTTGTAGTACTAGCAGCTACAGTCCTTCACTTGCTGTTTCTTCACGAATCTGGGTCAAACAACCCCACCGGCCTTAACTCAGACGCAGACAAAATTCCCTTTCACCCATACTTCTCGTATAAGGACCTGATTGGCTTCGCCGTAATACTTGTTGCACTTGCCTCCCTCGCTCTCTTCTCCCCCAACTATTTAGGAGACCCCGACAACTTCACCCCAGCAAACCCACTGGTGACCCCGCCCCACATCAAGCCAGAATGGTACTTTCTTTTTGCCTATGCCATCTTACGATCCATTCCCAATAAACTAGGAGGAGTACTAGCCTTACTAGCATCGATCCTCGTGTTACTTTTGGTCCCCTTCCTACACACTTCCAAGCAACGAGGGCTCACCTTCCGCCCCCTTTCTCAGTTCCTATTCTGAACCCTGGTAGCTGATGTTCTGATCCTCACTTGAATTGGAGGCATGCCTGTAGAGCACCCCTACATCATCATTGGGCAGCTGGCCTCCCTCAT
>SPA07_Spain
ACTTCGGCTGACTCATCCGAAATATGGATGCCAACGGCGCTTCTTTCTTTTTTATCTGCCTTTACCTTCACGTCGGCCGCGGCCTATACTACGGCTCTTACCTCTACAAAGAAACCTGGGTGATTGGAGTAGTGCTCCTACTACTTGTAATAATAACCGCCTTCGTTGGCTATGTCCTCCCCTGAGGACAGATGTCTTTTTGGGGGGCCACCGTTATCACTAACCTGCTCTCCGCAGTCCCTTATGTTGGCAATAGTCTTGTTCAGTGAATCTGGGGGGGCTTTTCAGTAGACAATGCTACACTTACTCGGTTTTTTGCCTTCCACTTCCTCTTCCCCTTTGTAGTACTAGCAGCTACAGTCCTTCACTTGCTGTTTCTTCACGAATCTGGGTCAAACAACCCCACCGGCCTTAACTCAGACGCAGACAAAATTCCCTTTCACCCATACTTCTCGTATAAGGACCTGATTGGCTTCGCCGTAATACTTGTTGCACTTGCCTCCCTCGCTCTCTTCTCCCCCAACTATTTAGGAGACCCCGACAACTTCACCCCAGCAAACCCACTGGTGACCCCGCCCCACATCAAGCCAGAATGGTACTTTCTTTTTGCCTATGCCATCTTACGATCCATTCCCAATAAACTAGGAGGAGTACTAGCCTTACTAGCATCGATCCTCGTGTTACTTTTGGTCCCCTTCCTACACACTTCCAAGCAACGAGGGCTCACCTTCCGCCCCCTTTCTCAGTTCCTATTCTGAACCCTGGTAGCTGATGTTCTGATCCTCACTTGAATTGGAGGCATGCCTGTAGAGCACCCCTACATCATCATTGGGCAGCTGGCCTCCCTCAT
>SPA08_Spain
ACTTCGGCTGACTCATCCGAAATATGGATGCCAACGGCGCTTCTTTCTTTTTTATCTGCCTTTACCTTCACGTCGGCCGCGGCCTATACTACGGCTCTTACCTCTACAAAGAAACCTGGGTGATTGGAGTAGTACTCCTACTACTTGTAATAATAACCGCCTTCGTTGGCTATGTCCTCCCCTGAGGACAGATGTCTTTTTGGGGGGCCACCGTTATCACTAACCTGCTCTCCGCAGTCCCTTATGTTGGCAATAGTCTTGTTCAGTGAATCTGGGGGGGCTTTTCAGTAGACAATGCTACACTTACTCGGTTTTTTGCCTTCCACTTCCTCTTCCCCTTTGTAGTACTAGCAGCTACAGTCCTTCACTTGCTGTTTCTTCACGAATCTGGGTCAAACAACCCCACCGGCCTTAACTCAGACGCAGACAAAATTCCCTTTCACCCATACTTCTCGTATAAGGACCTGATTGGCTTCGCCGTAATACTTGTTGCACTTGCCTCCCTCGCTCTCTTCTCCCCCAACTATTTAGGAGACCCCGACAACTTCACCCCAGCAAACCCACTGGTGACCCCGCCCCACATCAAGCCAGAATGGTACTTTCTTTTTGCCTATGCCATCTTACGATCCATTCCCAATAAACTAGGAGGAGTACTAGCCTTACTAGCATCGATCCTCGTGTTACTTTTGGTCCCCTTCCTACACACTTCCAAGCAACGAGGGCTCACCTTCCGCCCCCTTTCTCAGTTCCTATTCTGAACCCTGGTAGCTGATGTTCTGATCCTCACTTGAATTGGAGGCATGCCTGTAGAGCACCCCTACATCATCATTGGGCAGCTGGCCTCCCTCAT
>SPA08_2_Spain
ACTTCGGCTGACTCATCCGAAATATGGATGCCAACGGCGCTTCTTTCTTTTTTATCTGCCTTTACCTTCACGTCGGCCGCGGCCTATACTACGGCTCTTACCTCTACAAAGAAACCTGGGTGATTGGAGTAGTACTCCTACTACTTGTAATAATAACCGCCTTCGTTGGCTATGTCCTCCCCTGAGGACAGATGTCTTTTTGGGGGGCCACCGTTATCACTAACCTGCTCTCCGCAGTCCCTTATGTTGGCAATAGTCTTGTTCAGTGAATCTGGGGGGGCTTTTCAGTAGACAATGCTACACTTACTCGGTTTTTTGCCTTCCACTTCCTCTTCCCCTTTGTAGTACTAGCAGCTACAGTCCTTCACTTGCTGTTTCTTCACGAATCTGGGTCAAACAACCCCACCGGCCTTAACTCAGACGCAGACAAAATTCCCTTTCACCCATACTTCTCGTATAAGGACCTGATTGGCTTCGCCGTAATACTTGTTGCACTTGCCTCCCTCGCTCTCTTCTCCCCCAACTATTTAGGAGACCCCGACAACTTCACCCCAGCAAACCCACTGGTGACCCCGCCCCACATCAAGCCAGAATGGTACTTTCTTTTTGCCTATGCCATCTTACGATCCATTCCCAATAAACTAGGAGGAGTACTAGCCTTACTAGCATCGATCCTCGTGTTACTTTTGGTCCCCTTCCTACACACTTCCAAGCAACGAGGGCTCACCTTCCGCCCCCTTTCTCAGTTCCTATTCTGAACCCTGGTAGCTGATGTTCTGATCCTCACTTGAATTGGAGGCATGCCTGTAGAGCACCCCTACATCATCATTGGGCAGCTGGCCTCCCTCAT
>SPA08_3_Spain
ACTTCGGCTGACTCATCCGAAATATGGATGCCAACGGCGCTTCTTTCTTTTTTATCTGCCTTTACCTTCACGTCGGCCGCGGCCTATACTACGGCTCTTACCTCTACAAAGAAACCTGGGTGATTGGAGTAGTACTCCTACTACTTGTAATAATAACCGCCTTCGTTGGCTATGTCCTCCCCTGAGGACAGATGTCTTTTTGGGGGGCCACCGTTATCACTAACCTGCTCTCCGCAGTCCCTTATGTTGGCAATAGTCTTGTTCAGTGAATCTGGGGGGGCTTTTCAGTAGACAATGCTACACTTACTCGGTTTTTTGCCTTCCACTTCCTCTTCCCCTTTGTAGTACTAGCAGCTACAGTCCTTCACTTGCTGTTTCTTCACGAATCTGGGTCAAACAACCCCACCGGCCTTAACTCAGACGCAGACAAAATTCCCTTTCACCCATACTTCTCGTATAAGGACCTGATTGGCTTCGCCGTAATACTTGTTGCACTTGCCTCCCTCGCTCTCTTCTCCCCCAACTATTTAGGAGACCCCGACAACTTCACCCCAGCAAACCCACTGGTGACCCCGCCCCACATCAAGCCAGAATGGTACTTTCTTTTTGCCTATGCCATCTTACGATCCATTCCCAATAAACTAGGAGGAGTACTAGCCTTACTAGCATCGATCCTCGTGTTACTTTTGGTCCCCTTCCTACACACTTCCAAGCAACGAGGGCTCACCTTCCGCCCCCTTTCTCAGTTCCTATTCTGAACCCTGGTAGCTGATGTTCTGATCCTCACTTGAATTGGAGGCATGCCTGTAGAGCACCCCTACATCATCATTGGGCAGCTGGCCTCCCTCAT
>SPA09_Spain
ACTTCGGCTGACTCATCCGAAATATGCATGCCAACGGCGCTTCTTTCTTTTTTATCTGCCTTTACCTTCACGTCGGCCGCGGCCTATACTACGGCTCTTACCTCTACAAAGAAACCTGGGTGGTTGGAGTAGTACTCCTACTACTTGTAATAATAACCGCCTTCGTTGGCTATGTCCTCCCCTGAGGACAGATGTCTTTTTGGGGGGCCACCGTTATCACTAACCTGCTCTCCGCAGTCCCTTATGTTGGCAATAGTCTTGTTCAGTGAATCTGGGGGGGCTTTTCAGTAGACAATGCTACACTTACTCGGTTTTTTGCCTTCCACTTCCTCTTCCCCTTTGTAGTACTAGCAGCTACAGTCCTTCACTTGCTGTTTCTTCACGAATCTGGGTCAAACAACCCCACCGGCCTTAACTCAGACGCAGACAAAATTCCCTTTCACCCATACTTCTCGTATAAGGACCTGATTGGCTTCGCCGTAATACTTGTTGCACTTGCCTCCCTCGCTCTCTTCTCCCCCAACTATTTAGGAGACCCCGACAACTTCACCCCAGCAAACCCACTGGTGACCCCGCCCCACATCAAGCCAGAATGGTACTTTCTTTTTGCCTATGCCATCTTACGATCCATTCCCAATAAACTAGGAGGAGTACTAGCCTTACTAGCATCGATCCTCGTGTTACTTTTGGTCCCCTTCCTACACACTTCCAAGCAACGAGGGCTCACCTTCCGCCCCCTTTCTCAGTTCCTATTCTGAACCCTGGTAGCTGATGTTCTGATCCTCACTTGAATTGGAGGCATGCCTGTAGAGCACCCCTACATCATCATTGGGCAGCTAGCCTCCCTCAT
>SPA10_Spain
ACTTCGGCTGACTCATCCGAAATATGCATGCCAACGGCGCTTCTTTCTTTTTTATCTGCCTTTACCTTCACGTCGGCCGCGGCCTATACTACGGCTCTTACCTCTACAAAGAAACCTGGGTGGTTGGAGTAGTACTCCTACTACTTGTAATAATAACCGCCTTCGTTGGCTATGTCCTCCCCTGAGGACAGATGTCTTTTTGGGGGGCCACCGTTATCACTAACCTGCTCTCCGCAGTCCCTTATGTTGGCAATAGTCTTGTTCAGTGAATCTGGGGGGGCTTTTCAGTAGACAATGCTACACTTACTCGGTTTTTTGCCTTCCACTTCCTCTTCCCCTTTGTAGTACTAGCAGCTACAGTCCTTCACTTGCTGTTTCTTCACGAATCTGGGTCAAACAACCCCACCGGCCTTAACTCAGACGCAGACAAAATTCCCTTTCACCCATACTTCTCGTATAAGGACCTGATTGGCTTCGCCGTAATACTTGTTGCACTTGCCTCCCTCGCTCTCTTCTCCCCCAACTATTTAGGAGACCCCGACAACTTCACCCCAGCAAACCCACTGGTGACCCCGCCCCACATCAAGCCAGAATGGTACTTTCTTTTTGCCTATGCCATCTTACGATCCATTCCCAATAAACTAGGAGGAGTACTAGCCTTACTAGCATCGATCCTCGTGTTACTTTTGGTCCCCTTCCTACACACTTCCAAGCAACGAGGGCTCACCTTCCGCCCCCTTTCTCAGTTCCTATTCTGAACCCTGGTAGCTGATGTTCTGATCCTCACTTGAATTGGAGGCATGCCTGTAGAGCACCCCTACATCATCATTGGGCAGCTGGCCTCCCTCAT
>SPA10_2_Spain
ACTTCGGCTGACTCATCCGAAATATGCATGCCAACGGCGCTTCTTTCTTTTTTATCTGCCTTTACCTTCACGTCGGCCGCGGCCTATACTACGGCTCTTACCTCTACAAAGAAACCTGGGTGGTTGGAGTAGTACTCCTACTACTTGTAATAATAACCGCCTTCGTTGGCTATGTCCTCCCCTGAGGACAGATGTCTTTTTGGGGGGCCACCGTTATCACTAACCTGCTCTCCGCAGTCCCTTATGTTGGCAATAGTCTTGTTCAGTGAATCTGGGGGGGCTTTTCAGTAGACAATGCTACACTTACTCGGTTTTTTGCCTTCCACTTCCTCTTCCCCTTTGTAGTACTAGCAGCTACAGTCCTTCACTTGCTGTTTCTTCACGAATCTGGGTCAAACAACCCCACCGGCCTTAACTCAGACGCAGACAAAATTCCCTTTCACCCATACTTCTCGTATAAGGACCTGATTGGCTTCGCCGTAATACTTGTTGCACTTGCCTCCCTCGCTCTCTTCTCCCCCAACTATTTAGGAGACCCCGACAACTTCACCCCAGCAAACCCACTGGTGACCCCGCCCCACATCAAGCCAGAATGGTACTTTCTTTTTGCCTATGCCATCTTACGATCCATTCCCAATAAACTAGGAGGAGTACTAGCCTTACTAGCATCGATCCTCGTGTTACTTTTGGTCCCCTTCCTACACACTTCCAAGCAACGAGGGCTCACCTTCCGCCCCCTTTCTCAGTTCCTATTCTGAACCCTGGTAGCTGATGTTCTGATCCTCACTTGAATTGGAGGCATGCCTGTAGAGCACCCCTACATCATCATTGGGCAGCTGGCCTCCCTCAT
>SPA11_Spain
ACTTCGGCTGACTCATCCGAAATATGCATGCCAACGGCGCTTCTTTCTTTTTTATCTGCCTTTACCTTCACGTCGGCCGCGGCCTATACTACGGCTCTTACCTCTACAAAGAAACCTGGGTGATTGGAGTAGTACTCCTACTACTTGTAATAATAACCGCCTTCGTTGGCTATGTCCTCCCCTGAGGACAGATGTCTTTTTGGGGGGCCACCGTTATCACCAACCTGCTCTCCGCAGTCCCTTATGTTGGCAATAGTCTTGTTCAGTGAATCTGGGGGGGCTTTTCAGTAGACAATGCTACACTTACTCGGTTTTTTGCCTTCCACTTCCTCTTCCCCTTTGTGGTACTAGCAGCTACAGTCCTTCACTTGCTGTTTCTTCACGAATCTGGGTCAAACAACCCCACCGGCCTTAACTCAGACGCAGACAAAATTCCCTTTCACCCATACTTCTCGTATAAGGACCTGATTGGCTTCGCCGTAATACTTGTTGCACTTGCCTCCCTCGCTCTCTTCTCCCCCAACTATTTAGGAGACCCCGACAACTTCACCCCAGCAAACCCACTGGTGACCCCGCCCCACATCAAGCCAGAATGGTACTTTCTTTTTGCCTATGCCATCTTACGATCCATTCCCAATAAACTAGGAGGAGTACTAGCCTTACTAGCATCGATCCTCGTGTTACTTTTGGTCCCCTTCCTACACACTTCCAAGCAACGAGGGCTCACCTTCCGCCCCCTTTCTCAGTTCCTATTCTGAACCCTGGTAGCTGATGTTCTGATCCTCACTTGAATTGGAGGCATGCCTGTAGAGCACCCCTACATCATCATTGGGCAGCTGGCCTCCCTCAT
>SPA11_2_Spain
ACTTCGGCTGACTCATCCGAAATATGCATGCCAACGGCGCTTCTTTCTTTTTTATCTGCCTTTACCTTCACGTCGGCCGCGGCCTATACTACGGCTCTTACCTCTACAAAGAAACCTGGGTGATTGGAGTAGTACTCCTACTACTTGTAATAATAACCGCCTTCGTTGGCTATGTCCTCCCCTGAGGACAGATGTCTTTTTGGGGGGCCACCGTTATCACCAACCTGCTCTCCGCAGTCCCTTATGTTGGCAATAGTCTTGTTCAGTGAATCTGGGGGGGCTTTTCAGTAGACAATGCTACACTTACTCGGTTTTTTGCCTTCCACTTCCTCTTCCCCTTTGTGGTACTAGCAGCTACAGTCCTTCACTTGCTGTTTCTTCACGAATCTGGGTCAAACAACCCCACCGGCCTTAACTCAGACGCAGACAAAATTCCCTTTCACCCATACTTCTCGTATAAGGACCTGATTGGCTTCGCCGTAATACTTGTTGCACTTGCCTCCCTCGCTCTCTTCTCCCCCAACTATTTAGGAGACCCCGACAACTTCACCCCAGCAAACCCACTGGTGACCCCGCCCCACATCAAGCCAGAATGGTACTTTCTTTTTGCCTATGCCATCTTACGATCCATTCCCAATAAACTAGGAGGAGTACTAGCCTTACTAGCATCGATCCTCGTGTTACTTTTGGTCCCCTTCCTACACACTTCCAAGCAACGAGGGCTCACCTTCCGCCCCCTTTCTCAGTTCCTATTCTGAACCCTGGTAGCTGATGTTCTGATCCTCACTTGAATTGGAGGCATGCCTGTAGAGCACCCCTACATCATCATTGGGCAGCTGGCCTCCCTCAT
>SPA12_Spain
ACTTCGGCTGACTCATCCGAAATATGCATGCCAACGGCGCTTCTTTCTTTTTTATCTGCCTTTACCTTCACGTCGGCCGCGGCCTATACTACGGCTCTTACCTCTACAAAGAAACCTGGGTGATTGGAGTAGTACTCCTACTACTTGTAATAATAACCGCCTTCGTTGGCTATGTCCTCCCCTGAGGACAGATGTCTTTTTGGGGGGCCACCGTTATCACCAACCTGCTCTCCGCAGTCCCTTATGTTGGCAATAGTCTTGTTCAGTGAATCTGGGGGGGCTTTTCAGTAGACAATGCTACACTTACTCGGTTTTTTGCCTTCCACTTCCTCTTCCCCTTTGTAGTACTAGCAGCTACAGTCCTTCACTTGCTGTTTCTTCACGAATCTGGGTCAAACAACCCCACCGGCCTTAACTCAGACGCAGACAAAATTCCCTTTCACCCATACTTCTCGTATAAGGACCTGATTGGCTTCGCCGTAATACTTGTTGCACTTGCCTCCCTCGCTCTCTTCTCCCCCAACTATTTAGGAGACCCCGACAACTTCACCCCAGCAAACCCACTGGTGACCCCGCCCCACATCAAGCCAGAATGGTACTTTCTTTTTGCCTATGCCATCTTACGATCCATTCCCAATAAACTAGGAGGAGTACTAGCCTTACTAGCATCGATCCTCGTGTTACTTTTGGTCCCCTTCCTACACACTTCCAAGCAACGAGGGCTCACCTTCCGCCCCCTTTCTCAGTTCCTATTCTGAACCCTGGTAGCTGATGTTCTGATCCTCACTTGAATTGGAGGCATGCCTGTAGAGCACCCCTACATCATCATTGGGCAGCTGGCCTCCCTCAT
>SPA13_Spain
ACTTCGGCTGACTCATCCGAAATATGCATGCCAACGGCGCTTCTTTCTTTTTTATCTGCCTTTACCTTCACGTCGGCCGCGGCCTATACTACGGCTCTTACCTCTACAAAGAAACCTGGGTGATTGGAGTAGTGCTCCTACTACTTGTAATAATAACCGCCTTCGTTGGCTATGTCCTCCCCTGAGGACAGATGTCTTTTTGGGGGGCCACCGTTATCACCAACCTGCTCTCCGCAGTCCCTTATGTTGGCAATAGTCTTGTTCAGTGAATCTGGGGGGGCTTTTCAGTAGACAATGCTACACTTACTCGGTTTTTTGCCTTCCACTTCCTCTTCCCCTTTGTAGTACTAGCAGCTACAGTCCTTCACTTGCTGTTTCTTCACGAATCTGGGTCAAACAACCCCACCGGCCTTAACTCAGACGCAGACAAAATTCCCTTTCACCCATACTTCTCGTATAAGGACCTAATTGGCTTCGCCGTAATACTTGTTGCACTTGCCTCCCTCGCTCTCTTCTCCCCCAACTATTTAGGAGACCCCGACAACTTCACCCCAGCAAACCCACTGGTGACCCCGCCCCACATCAAGCCAGAATGGTACTTTCTTTTTGCCTATGCCATCTTACGATCCATTCCCAATAAACTAGGAGGAGTACTAGCCTTACTAGCATCGATCCTCGTGTTACTTTTGGTCCCCTTCCTACACACTTCCAAGCAACGAGGGCTCACCTTCCGCCCCCTTTCTCAGTTCCTATTCTGAACCCTGGTAGCTGATGTTCTGATCCTCACTTGAATTGGAGGCATGCCTGTAGAGCACCCCTACATCATCATTGGGCAGCTGGCCTCCCTCAT
>SPA13_2_Spain
ACTTCGGCTGACTCATCCGAAATATGCATGCCAACGGCGCTTCTTTCTTTTTTATCTGCCTTTACCTTCACGTCGGCCGCGGCCTATACTACGGCTCTTACCTCTACAAAGAAACCTGGGTGATTGGAGTAGTGCTCCTACTACTTGTAATAATAACCGCCTTCGTTGGCTATGTCCTCCCCTGAGGACAGATGTCTTTTTGGGGGGCCACCGTTATCACCAACCTGCTCTCCGCAGTCCCTTATGTTGGCAATAGTCTTGTTCAGTGAATCTGGGGGGGCTTTTCAGTAGACAATGCTACACTTACTCGGTTTTTTGCCTTCCACTTCCTCTTCCCCTTTGTAGTACTAGCAGCTACAGTCCTTCACTTGCTGTTTCTTCACGAATCTGGGTCAAACAACCCCACCGGCCTTAACTCAGACGCAGACAAAATTCCCTTTCACCCATACTTCTCGTATAAGGACCTAATTGGCTTCGCCGTAATACTTGTTGCACTTGCCTCCCTCGCTCTCTTCTCCCCCAACTATTTAGGAGACCCCGACAACTTCACCCCAGCAAACCCACTGGTGACCCCGCCCCACATCAAGCCAGAATGGTACTTTCTTTTTGCCTATGCCATCTTACGATCCATTCCCAATAAACTAGGAGGAGTACTAGCCTTACTAGCATCGATCCTCGTGTTACTTTTGGTCCCCTTCCTACACACTTCCAAGCAACGAGGGCTCACCTTCCGCCCCCTTTCTCAGTTCCTATTCTGAACCCTGGTAGCTGATGTTCTGATCCTCACTTGAATTGGAGGCATGCCTGTAGAGCACCCCTACATCATCATTGGGCAGCTGGCCTCCCTCAT
>SPA14_Spain
ACTTCGGCTGACTCATCCGAAATATGCATGCCAACGGCGCTTCTTTCTTTTTTATCTGCCTTTACCTTCACGTCGGCCGCGGCCTATACTACGGCTCTTACCTCTACAAAGAAACCTGGGTGATTGGAGTAGTACTCCTACTACTTGTAATAATAACCGCCTTCGTTGGCTATGTCCTCCCCTGAGGACAGATGTCTTTTTGGGGGGCCACCGTTATCACTAACCTGCTCTCCGCAGTCCCCTATGTTGGCAATAGTCTTGTTCAGTGAATCTGGGGGGGCTTTTCAGTAGACAATGCTACACTTACTCGGTTTTTTGCCTTCCACTTCCTCTTCCCCTTTGTAGTACTAGCAGCTACAGTCCTTCACTTGCTGTTTCTTCACGAATCTGGGTCAAACAACCCCACCGGCCTTAACTCAGACGCAGACAAAATTCCCTTTCACCCATACTTCTCGTATAAGGACCTGATTGGCTTCGCCGTAATACTTGTTGCACTTGCCTCCCTCGCTCTCTTCTCCCCCAACTATTTAGGAGACCCCGACAACTTCACCCCAGCAAACCCACTGGTGACCCCGCCCCACATCAAGCCAGAATGGTACTTTCTTTTTGCCTATGCCATCTTACGATCCATTCCCAATAAACTAGGAGGAGTACTAGCCTTACTAGCATCGATCCTCGTGTTACTTTTGGTCCCCTTCCTACACACTTCCAAGCAACGAGGGCTCACCTTCCGCCCCCTTTCTCAGTTCCTATTCTGAACCCTGGTAGCTGATGTTCTGATCCTCACTTGAATTGGAGGCATGCCTGTAGAGCACCCCTACATCATCATTGGGCAGCTGGCCTCCCTCAT
>SPA14_2_Spain
ACTTCGGCTGACTCATCCGAAATATGCATGCCAACGGCGCTTCTTTCTTTTTTATCTGCCTTTACCTTCACGTCGGCCGCGGCCTATACTACGGCTCTTACCTCTACAAAGAAACCTGGGTGATTGGAGTAGTACTCCTACTACTTGTAATAATAACCGCCTTCGTTGGCTATGTCCTCCCCTGAGGACAGATGTCTTTTTGGGGGGCCACCGTTATCACTAACCTGCTCTCCGCAGTCCCCTATGTTGGCAATAGTCTTGTTCAGTGAATCTGGGGGGGCTTTTCAGTAGACAATGCTACACTTACTCGGTTTTTTGCCTTCCACTTCCTCTTCCCCTTTGTAGTACTAGCAGCTACAGTCCTTCACTTGCTGTTTCTTCACGAATCTGGGTCAAACAACCCCACCGGCCTTAACTCAGACGCAGACAAAATTCCCTTTCACCCATACTTCTCGTATAAGGACCTGATTGGCTTCGCCGTAATACTTGTTGCACTTGCCTCCCTCGCTCTCTTCTCCCCCAACTATTTAGGAGACCCCGACAACTTCACCCCAGCAAACCCACTGGTGACCCCGCCCCACATCAAGCCAGAATGGTACTTTCTTTTTGCCTATGCCATCTTACGATCCATTCCCAATAAACTAGGAGGAGTACTAGCCTTACTAGCATCGATCCTCGTGTTACTTTTGGTCCCCTTCCTACACACTTCCAAGCAACGAGGGCTCACCTTCCGCCCCCTTTCTCAGTTCCTATTCTGAACCCTGGTAGCTGATGTTCTGATCCTCACTTGAATTGGAGGCATGCCTGTAGAGCACCCCTACATCATCATTGGGCAGCTGGCCTCCCTCAT
>SPA15_Spain
ACTTCGGCTGACTCATCCGAAATATGGATGCCAACGGCGCTTCTTTCTTTTTTATCTGCCTTTACCTTCACGTCGGCCGCGGCCTATACTACGGCTCTTACCTCTACAAAGAAACCTGGGTGATTGGAGTAGTACTCCTACTACTTGTAATAATAACCGCCTTCGTTGGCTATGTCCTCCCCTGAGGACAGATGTCTTTTTGGGGGGCCACCGTTATCACCAACCTGCTCTCCGCAGTCCCTTATGTTGGCAATAGTCTTGTTCAGTGAATCTGGGGGGGCTTTTCAGTAGACAATGCTACACTTACTCGGTTTTTTGCCTTCCACTTCCTCTTCCCCTTTGTAGTACTAGCAGCTACAGTCCTTCACTTGCTGTTTCTTCACGAATCTGGGTCAAACAACCCCACCGGCCTTAACTCAGACGCAGACAAAATTCCCTTTCACCCATACTTCTCGTATAAGGACCTGATTGGCTTCGCCGTAATACTTGTTGCACTTGCCTCCCTCGCTCTCTTCTCCCCCAACTATTTAGGAGACCCCGACAACTTCACCCCAGCAAACCCACTGGTGACCCCGCCCCACATCAAGCCAGAATGGTACTTTCTTTTTGCCTATGCCATCTTACGATCCATTCCCAATAAACTAGGAGGAGTACTAGCCTTACTAGCATCGATCCTCGTGTTACTTTTGGTCCCCTTCCTACACACTTCCAAGCAACGAGGGCTCACCTTCCGCCCCCTTTCTCAGTTCCTATTCTGAACCCTGGTAGCTGATGTTCTGATCCTCACTTGAATTGGAGGCATGCCTGTAGAGCACCCCTACATCATCATTGGGCAGCTGGCCTCCCTCAT
>SPA16_Spain
ACTTCGGCTGACTCATCCGAAATATGCATGCCAACGGCGCTTCTTTCTTTTTTATCTGCCTTTACCTTCACGTCGGCCGCGGCCTATACTACGGCTCTTACCTCTACAAAGAAACCTGGGTAATTGGAGTAGTACTCCTACTACTTGTAATAATAACCGCCTTCGTTGGCTATGTCCTCCCCTGAGGACAGATGTCTTTTTGGGGGGCCACCGTTATCACTAACCTGCTCTCCGCAGTCCCTTATGTTGGCAATAGTCTTGTTCAGTGAATCTGGGGGGGCTTTTCAGTAGACAATGCTACACTTACTCGGTTTTTTGCCTTCCACTTCCTCTTCCCCTTTGTAGTACTAGCAGCTACAGTCCTTCACTTGCTGTTTCTTCACGAATCTGGGTCAAACAACCCCACCGGCCTTAACTCAGACGCAGACAAAATTCCCTTTCACCCATACTTCTCGTATAAGGACCTGATTGGCTTCGCCGTAATACTTGTTGCACTTGCCTCCCTCGCTCTCTTCTCCCCCAACTATTTAGGAGACCCCGACAACTTCACCCCAGCAAACCCACTGGTGACCCCGCCCCACATCAAGCCAGAATGGTACTTTCTTTTTGCCTATGCCATCTTACGATCCATTCCCAATAAACTAGGAGGAGTACTAGCCTTACTAGCATCGATCCTCGTGTTACTTTTGGTCCCCTTCCTACACACTTCCAAGCAACGAGGGCTCACCTTCCGCCCCCTTTCTCAGTTCCTATTCTGAACCCTGGTAGCTGATGTTCTGATCCTCACTTGAATTGGAGGCATGCCTGTAGAGCACCCCTACATCATCATTGGGCAGCTGGCCTCCCTCAT
>SPA17_Spain
ACTTCGGCTGACTCATCCGAAATATGCATGCCAACGGCGCTTCTTTCTTTTTTATCTGCCTTTACCTTCACGTCGGCCGCGGCCTATACTACGGCTCTTACCTCTACAAAGAAACCTGGGTGATTGGAGTAGTACTCCTACTACTTGTAATAATAACCGCCTTCGTTGGCTATGTCCTCCCCTGAGGACAGATGTCTTTTTGGGGGGCCACCGTTATCACCAACCTGCTCTCCGCAGTCCCTTATGTTGGCAATAGTCTTGTTCAGTGAATCTGGGGGGGCTTTTCAGTAGACAATGCTACACTTACTCGGTTTTTTGCCTTCCACTTCCTCTTCCCCTTTGTAGTACTAGCAGCTACAGTCCTTCACTTGCTGTTTCTTCACGAATCTGGGTCAAACAACCCCACCGGCCTTAACTCAGACGCAGACAAAATTCCCTTTCACCCATACTTCTCGTATAAGGACCTGATTGGCTTCGCCGTAATACTTGTTGCACTTGCCTCCCTCGCTCTCTTCTCCCCCAACTATTTAGGAGACCCCGACAACTTCACCCCAGCAAACCCACTGGTGACCCCGCCCCACATCAAGCCAGAATGGTACTTTCTTTTTGCCTATGCCATCTTACGATCCATTCCCAATAAACTAGGAGGAGTACTAGCCTTACTAGCATCAATCCTCGTGTTACTTTTGGTCCCCTTCCTACACACTTCCAAGCAACGAGGGCTCACCTTCCGCCCCCTTTCTCAGTTCCTATTCTGAACCCTGGTAGCTGATGTTCTGATCCTCACTTGAATTGGAGGCATGCCTGTAGAGCACCCCTACATCATCATTGGGCAGCTGGCCTCCCTCAT
>SPA18_Spain
ACTTCGGCTGACTCATCCGAAATATGCATGCCAACGGCGCTTCTTTCTTTTTTATCTGCCTTTACCTTCACGTCGGCCGCGGCCTATACTACGGCTCTTACCTCTACAAAGAAACCTGGGTGATTGGAGTAGTACTCCTACTACTTGTAATAATAACCGCCTTCGTTGGCTATGTCCTCCCCTGAGGACAGATGTCTTTTTGGGGGGCCACCGTTATCACTAACCTGCTCTCCGCAGTCCCTTATGTTGGCAATAGTCTTGTTCAGTGAATCTGGGGGGGCTTTTCAGTAGACAATGCTACACTTACTCGGTTTTTTGCCTTCCACTTCCTCTTCCCCTTTGTAGTACTAGCAGCTACAGTCCTTCACTTGCTGTTTCTTCACGAATCTGGGTCAAACAACCCCACCGGCCTTAACTCAGACGCAGACAAAATTCCCTTTCACCCATACTTCTCGTATAAGGACCTGATTGGCTTCGCCGTAATACTTGTTGCACTTGCCTCCCTCGCTCTCTTCTCCCCCAACTATTTAGGAGACCCCGACAACTTCACCCCAGCAAACCCACTGGTGACCCCGCCCCACATCAAGCCAGAATGGTACTTTCTTTTTGCCTATGCCATCTTACGATCCATTCCCAATAAACTAGGAGGAGTACTAGCCTTACTAGCATCGATCCTCGTGTTACTTTTGGTCCCCTTCCTACACACTTCCAAGCAACGAGGGCTCACCTTCCGCCCCCTTTCTCAGTTCCTATTCTGAACCCTGGTAGCTGATGTTCTGATCCTCACTTGAATTGGAGGCATGCCTGTAGAACACCCCTACATCATCATTGGGCAGCTGGCCTCCCTCAT
>SPA19_Spain
ACTTCGGCTGACTCATCCGAAATATGCATGCCAACGGCGCTTCTTTCTTTTTTATCTGCCTTTACCTTCACGTCGGCCGCGGCCTATACTACGGCTCTTACCTCTACAAAGAAACCTGGGTGATTGGAGTAGTACTCCTACTACTTGTAATAATAACCGCCTTCGTTGGCTATGTCCTCCCCTGAGGACAGATGTCTTTTTGGGGGGCCACCGTTATCACTAACCTGCTCTCCGCAGTCCCTTATGTTGGCAATAGTCTTGTTCAGTGAATCTGGGGGGGCTTTTCAGTAGACAATGCTACACTTACTCGGTTTTTTGCCTTCCACTTCCTCTTCCCCTTTGTAGTACTAGCAGCTACAGTCCTTCACTTGCTGTTTCTTCACGAATCTGGGTCAAACAACCCCACCGGCCTTAACTCAGACGCAGACAAAATTCCCTTTCACCCATACTTCTCGTATAAGGACCTGATTGGCTTCGCCGTAATACTTGTTGCACTTGCCTCCCTCGCTCTCTTCTCCCCCAACTATTTAGGAGACCCCGACAACTTCACCCCAGCAAACCCACTGGTGACCCCGCCCCACATCAAGCCAGAATGGTACTTTCTTTTTGCCTATGCCATCTTACGATCCATTCCCAATAAACTAGGAGGAGTACTAGCCTTACTAGCATCAATCCTCGTGTTACTTTTGGTCCCCTTCCTACACACTTCCAAGCAACGAGGGCTCACCTTCCGCCCCCTTTCTCAGTTCCTATTCTGAACCCTGGTAGCTGATGTTCTGATCCTCACTTGAATTGGAGGCATGCCTGTAGAGCACCCCTACATCATCATTGGGCAGCTGGCCTCCCTCAT
>SPA20_Spain
ACTTCGGCTGACTCATCCGAAATATGGATGCCAACGGCGCTTCTCTCTTTTTTATCTGCCTTTACCTTCACGTCGGCCGCGGCCTATACTACGGCTCTTACCTCTACAAAGAAACCTGGGTGATTGGAGTAGTACTCCTACTACTTGTAATAATAACCGCCTTCGTTGGCTATGTCCTCCCCTGAGGACAGATGTCTTTTTGGGGGGCCACCGTTATCACTAACCTGCTCTCCGCAGTCCCTTATGTTGGCAATAGTCTTGTTCAGTGAATCTGGGGGGGCTTTTCAGTAGACAATGCTACACTTACTCGGTTTTTTGCCTTCCACTTCCTCTTCCCCTTTGTAGTACTAGCAGCTACAGTCCTTCACTTGCTGTTTCTTCACGAATCTGGGTCAAACAACCCCACCGGCCTTAACTCAGACGCAGACAAAATTCCCTTTCACCCATACTTCTCGTATAAGGACCTGATTGGCTTCGCCGTAATACTTGTTGCACTTGCCTCCCTCGCTCTCTTCTCCCCCAACTATTTAGGAGACCCCGACAACTTCACCCCAGCAAACCCACTGGTGACCCCGCCCCACATCAAGCCAGAATGGTACTTTCTTTTTGCCTATGCCATCTTACGATCCATTCCCAATAAACTAGGAGGAGTACTAGCCTTACTAGCATCGATCCTCGTGTTACTTTTGGTCCCCTTCCTACACACTTCCAAGCAACGAGGGCTCACCTTCCGCCCCCTTTCTCAGTTCCTATTCTGAACCCTGGTAGCTGATGTTCTGATCCTCACTTGAATTGGAGGCATGCCTGTAGAGCACCCCTACATCATCATTGGGCAGCTGGCCTCCCTCAT
>SPA21_Spain
ACTTCGGCTGACTCATCCGAAATATGCATGCCAACGGCGCTTCTTTCTTTTTTATCTGCCTTTACCTTCACGTCGGCCGCGGCCTATACTACGGCTCTTACCTCTACAAAGAAACCTGGGTGATTGGAGTAGTACTCCTACTACTTGTAATAATAACCGCCTTCGTTGGCTATGTCCTCCCCTGAGGACAGATGTCTTTTTGGGGGGCCACCGTTATCACTAACCTGCTCTCCGCAGTCCCTTATGTTGGCAATAGTCTTGTTCAGTGAATCTGGGGGGGCTTTTCAGTAGACAATGCTACACTTACTCGGTTTTTTGCCTTCCACTTCCTCTTCCCCTTTGTAGTACTAGCAGCTACAGCCCTTCACTTGCTGTTTCTTCACGAATCTGGGTCAAACAACCCCACCGGCCTTAACTCAGACGCAGACAAAATTCCCTTTCACCCATACTTCTCGTATAAGGACCTGATTGGCTTCGCCGTAATACTTGTTGCACTTGCCTCCCTCGCTCTCTTCTCCCCCAACTATTTAGGAGACCCCGACAACTTCACCCCAGCAAACCCACTGGTGACCCCGCCCCACATCAAGCCAGAATGGTACTTTCTTTTTGCCTATGCCATCTTACGATCCATTCCCAATAAACTAGGAGGAGTACTAGCCTTACTAGCATCGATCCTCGTGTTACTTTTGGTCCCCTTCCTACACACTTCCAAGCAACGAGGGCTCACCTTCCGCCCCCTTTCTCAGTTCCTATTCTGAACCCTGGTAGCTGATGTTCTGATCCTCACTTGAATTGGAGGCATGCCTGTAGAGCACCCCTACATCATCATTGGGCAGCTGGCCTCCCTCAT
>SPA22_Spain
ACTTCGGCTGACTCATCCGAAATATGCATGCCAACGGCGCTTCTTTCTTTTTTATCTGCCTTTACCTTCACGTCGGCCGCGGCCTATACTACGGCTCTTACCTCTACAAAGAAACCTGGGTGATTGGAGTAGTACTCCTACTACTTGTAATAATAACCGCCTTCGTTGGCTATGTCCTCCCCTGAGGACAGATGTCTTTTTGGGGGGCCACCGTTATCACTAACCTGCTCTCCGCAGTCCCTTATGTTGGCAATAGTCTTGTTCAGTGAATCTGGGGGGGCTTTTCAGTAGACAATGCTACACTTACTCGGTTTTTTGCCTTCCACTTCCTCTTCCCCTTTGTAGTACTAGCAGCTACAGTCCTTCACTTGCTGTTTCTTCACGAATCTGGGTCAAACAACCCCACCGGCCTTAACTCAGACGCAGACAAAATTCCCTTTCACCCATACTTCTCGTATAAGGACCTGATTGGCTTCGCCGTAATACTTGTTGCACTTGCCTCCCTCGCTCTCTTCTCCCCCAACTATTTAGGAGACCCCGACAACTTCACCCCAGCAAACCCACTGGTGACCCCGCCCCACATCAAGCCAGAATGGTACTTTCTTTTTGCCTATGCCATCTTACGGTCCATTCCCAATAAACTAGGAGGAGTACTAGCCTTACTAGCATCGATCCTCGTGTTACTTTTGGTCCCCTTCCTACACACTTCCAAGCAACGAGGGCTCACCTTCCGCCCCCTTTCTCAGTTCCTATTCTGAACCCTGGTAGCTGATGTTCTGATCCTCACTTGAATTGGAGGCATGCCTGTAGAGCACCCCTACATCATCATTGGGCAGCTGGCCTCCCTCAT
>SPA23_Spain
ACTTCGGCTGACTCATCCGAAATATGGATGCCAACGGCGCTTCTTTCTTTTTTATCTGCCTTTACCTTCACGTCGGCCGCGGCCTATACTACGGCTCTTACCTCTACAAAGAAACCTGGGTGATTGGAGTAGTACTCCTACTACTTGTAATAATAACCGCCTTCGTTGGCTATGTCCTCCCCTGAGGACAGATGTCTTTTTGGGGGGCCACCGTTATCACTAACCTGCTCTCCGCAGTCCCTTATGTTGGCAATAGTCTTGTTCAGTGAATCTGGGGGGGCTTTTCAGTAGACAATGCTACACTTACTCGGTTTTTTGCCTTCCACTTCCTCTTCCCCTTTGTAGTACTAGCAGCTACAGTCCTTCACTTGCTGTTTCTTCACGAATCTGGGTCAAACAACCCCACCGGCCTTAACTCAGACGCAGACAAAATTCCCTTTCACCCATACTTCTCGTATAAGGACCTGATTGGCTTCGCCGTAATACTTGTTGCACTTGCCTCCCTCGCTCTCTTCTCCCCCAACTATTTAGGAGACCCCGACAACTTCACCCCAGCAAACCCACTGGTGACCCCGCCCCACATCAAGCCAGAATGGTACTTTCTTTTTGCCTATGCCATCTTACGATCCATTCCCAATAAACTAGGAGGAGTACTAGCCTTACTAGCATCGATCCTCGTGTTACTTTTGGTCCCCTTCCTACACACTTCCAAGCAACGAGGGCTCACCTTCCGCCCCCTTTCTCAGTTCCTATTCTGAACCCTGGTAGCTGATGTTCTGATCCTCACTTGAATTGGAGGCATGCCTGTAGAGCACCCCTACATCATCATTGGGCAGCTGGCTTCCCTCAT
