# Supplementary material for: Meta-analysis of northeast Atlantic marine taxa shows contrasting phylogeographic patterns following post-LGM expansions
Source: PeerJ. 2018 Sep 28;6:e5684. doi: 10.7717/peerj.5684 (PMC6166638; doi:10.7717/peerj.5684)
Supplement: Supplemental Information 2 [file peerj-06-5684-s006.zip › raja_clavata.fasta]

>OW_000_Ow
CACCCATACTTTTCCTACAAAGACCTCCTAGGCTTCTTCATCCTTACACTCCTACTCTCATTCCTCGTCCTATTCTCACCAAATTTACTAGGCGACACAGAAAACTTCATCCCAGCCGACCCCCTACTCACACCACCACATATTAAACCGGAGTGGTACTTCCTATTTGCTTACGCAATCCTACGCTCCATCCCCAATAAATTAGGGGGAGTCCTCGCCCTCCTATTCTCAATCCTTATTCTTATGTTGGTGCCCTTACTCCACACATCCAAACAACGAAGCGCCACATT
>OW_000_2_Ow
CACCCATACTTTTCCTACAAAGACCTCCTAGGCTTCTTCATCCTTACACTCCTACTCTCATTCCTCGTCCTATTCTCACCAAATTTACTAGGCGACACAGAAAACTTCATCCCAGCCGACCCCCTACTCACACCACCACATATTAAACCGGAGTGGTACTTCCTATTTGCTTACGCAATCCTACGCTCCATCCCCAATAAATTAGGGGGAGTCCTCGCCCTCCTATTCTCAATCCTTATTCTTATGTTGGTGCCCTTACTCCACACATCCAAACAACGAAGCGCCACATT
>OW_001_Ow
CACCCATACTTTTCCTACAAAGACCTCCTAGGCTTCTTCATCCTTACACTCCTACTCTCATTCCTCGTCCTATTCTCACCAAATTTACTAGGCGACACAGAAAACTTCATCCCAGCCGACCCCCTACTCACACCACCACATATTAAACCGGAGTGGTACTTCCTATTTGCTTACGCAATCCTACGCTCCATCCCCAATAAATTAGGGGGAGTCCTCGCCCTCCTATTCTCAATCCTTATTCTCATGTTAGTGCCCCTACTCCACACGTCCAAACAACGAAGCGCCACATT
>OW_001_2_Ow
CACCCATACTTTTCCTACAAAGACCTCCTAGGCTTCTTCATCCTTACACTCCTACTCTCATTCCTCGTCCTATTCTCACCAAATTTACTAGGCGACACAGAAAACTTCATCCCAGCCGACCCCCTACTCACACCACCACATATTAAACCGGAGTGGTACTTCCTATTTGCTTACGCAATCCTACGCTCCATCCCCAATAAATTAGGGGGAGTCCTCGCCCTCCTATTCTCAATCCTTATTCTCATGTTAGTGCCCCTACTCCACACGTCCAAACAACGAAGCGCCACATT
>OW_001_3_Ow
CACCCATACTTTTCCTACAAAGACCTCCTAGGCTTCTTCATCCTTACACTCCTACTCTCATTCCTCGTCCTATTCTCACCAAATTTACTAGGCGACACAGAAAACTTCATCCCAGCCGACCCCCTACTCACACCACCACATATTAAACCGGAGTGGTACTTCCTATTTGCTTACGCAATCCTACGCTCCATCCCCAATAAATTAGGGGGAGTCCTCGCCCTCCTATTCTCAATCCTTATTCTCATGTTAGTGCCCCTACTCCACACGTCCAAACAACGAAGCGCCACATT
>OW_001_4_Ow
CACCCATACTTTTCCTACAAAGACCTCCTAGGCTTCTTCATCCTTACACTCCTACTCTCATTCCTCGTCCTATTCTCACCAAATTTACTAGGCGACACAGAAAACTTCATCCCAGCCGACCCCCTACTCACACCACCACATATTAAACCGGAGTGGTACTTCCTATTTGCTTACGCAATCCTACGCTCCATCCCCAATAAATTAGGGGGAGTCCTCGCCCTCCTATTCTCAATCCTTATTCTCATGTTAGTGCCCCTACTCCACACGTCCAAACAACGAAGCGCCACATT
>OW_001_5_Ow
CACCCATACTTTTCCTACAAAGACCTCCTAGGCTTCTTCATCCTTACACTCCTACTCTCATTCCTCGTCCTATTCTCACCAAATTTACTAGGCGACACAGAAAACTTCATCCCAGCCGACCCCCTACTCACACCACCACATATTAAACCGGAGTGGTACTTCCTATTTGCTTACGCAATCCTACGCTCCATCCCCAATAAATTAGGGGGAGTCCTCGCCCTCCTATTCTCAATCCTTATTCTCATGTTAGTGCCCCTACTCCACACGTCCAAACAACGAAGCGCCACATT
>OW_001_6_Ow
CACCCATACTTTTCCTACAAAGACCTCCTAGGCTTCTTCATCCTTACACTCCTACTCTCATTCCTCGTCCTATTCTCACCAAATTTACTAGGCGACACAGAAAACTTCATCCCAGCCGACCCCCTACTCACACCACCACATATTAAACCGGAGTGGTACTTCCTATTTGCTTACGCAATCCTACGCTCCATCCCCAATAAATTAGGGGGAGTCCTCGCCCTCCTATTCTCAATCCTTATTCTCATGTTAGTGCCCCTACTCCACACGTCCAAACAACGAAGCGCCACATT
>OW_001_7_Ow
CACCCATACTTTTCCTACAAAGACCTCCTAGGCTTCTTCATCCTTACACTCCTACTCTCATTCCTCGTCCTATTCTCACCAAATTTACTAGGCGACACAGAAAACTTCATCCCAGCCGACCCCCTACTCACACCACCACATATTAAACCGGAGTGGTACTTCCTATTTGCTTACGCAATCCTACGCTCCATCCCCAATAAATTAGGGGGAGTCCTCGCCCTCCTATTCTCAATCCTTATTCTCATGTTAGTGCCCCTACTCCACACGTCCAAACAACGAAGCGCCACATT
>OW_001_8_Ow
CACCCATACTTTTCCTACAAAGACCTCCTAGGCTTCTTCATCCTTACACTCCTACTCTCATTCCTCGTCCTATTCTCACCAAATTTACTAGGCGACACAGAAAACTTCATCCCAGCCGACCCCCTACTCACACCACCACATATTAAACCGGAGTGGTACTTCCTATTTGCTTACGCAATCCTACGCTCCATCCCCAATAAATTAGGGGGAGTCCTCGCCCTCCTATTCTCAATCCTTATTCTCATGTTAGTGCCCCTACTCCACACGTCCAAACAACGAAGCGCCACATT
>OW_001_9_Ow
CACCCATACTTTTCCTACAAAGACCTCCTAGGCTTCTTCATCCTTACACTCCTACTCTCATTCCTCGTCCTATTCTCACCAAATTTACTAGGCGACACAGAAAACTTCATCCCAGCCGACCCCCTACTCACACCACCACATATTAAACCGGAGTGGTACTTCCTATTTGCTTACGCAATCCTACGCTCCATCCCCAATAAATTAGGGGGAGTCCTCGCCCTCCTATTCTCAATCCTTATTCTCATGTTAGTGCCCCTACTCCACACGTCCAAACAACGAAGCGCCACATT
>OW_001_10_Ow
CACCCATACTTTTCCTACAAAGACCTCCTAGGCTTCTTCATCCTTACACTCCTACTCTCATTCCTCGTCCTATTCTCACCAAATTTACTAGGCGACACAGAAAACTTCATCCCAGCCGACCCCCTACTCACACCACCACATATTAAACCGGAGTGGTACTTCCTATTTGCTTACGCAATCCTACGCTCCATCCCCAATAAATTAGGGGGAGTCCTCGCCCTCCTATTCTCAATCCTTATTCTCATGTTAGTGCCCCTACTCCACACGTCCAAACAACGAAGCGCCACATT
>OW_001_11_Ow
CACCCATACTTTTCCTACAAAGACCTCCTAGGCTTCTTCATCCTTACACTCCTACTCTCATTCCTCGTCCTATTCTCACCAAATTTACTAGGCGACACAGAAAACTTCATCCCAGCCGACCCCCTACTCACACCACCACATATTAAACCGGAGTGGTACTTCCTATTTGCTTACGCAATCCTACGCTCCATCCCCAATAAATTAGGGGGAGTCCTCGCCCTCCTATTCTCAATCCTTATTCTCATGTTAGTGCCCCTACTCCACACGTCCAAACAACGAAGCGCCACATT
>OW_001_12_Ow
CACCCATACTTTTCCTACAAAGACCTCCTAGGCTTCTTCATCCTTACACTCCTACTCTCATTCCTCGTCCTATTCTCACCAAATTTACTAGGCGACACAGAAAACTTCATCCCAGCCGACCCCCTACTCACACCACCACATATTAAACCGGAGTGGTACTTCCTATTTGCTTACGCAATCCTACGCTCCATCCCCAATAAATTAGGGGGAGTCCTCGCCCTCCTATTCTCAATCCTTATTCTCATGTTAGTGCCCCTACTCCACACGTCCAAACAACGAAGCGCCACATT
>OW_001_13_Ow
CACCCATACTTTTCCTACAAAGACCTCCTAGGCTTCTTCATCCTTACACTCCTACTCTCATTCCTCGTCCTATTCTCACCAAATTTACTAGGCGACACAGAAAACTTCATCCCAGCCGACCCCCTACTCACACCACCACATATTAAACCGGAGTGGTACTTCCTATTTGCTTACGCAATCCTACGCTCCATCCCCAATAAATTAGGGGGAGTCCTCGCCCTCCTATTCTCAATCCTTATTCTCATGTTAGTGCCCCTACTCCACACGTCCAAACAACGAAGCGCCACATT
>OW_002_Ow
CACCCATACTTTTCCTACAAAGACCTCCTGGGCTTCTTCATCCTTACACTCCTACTCTCATTCCTCGTCCTATTCTCACCAAATTTACTAGGCGACACAGAAAACTTCATCCCAGCCGACCCCCTACTCACACCACCACATATTAAACCGGAGTGGTACTTCCTATTTGCTTACGCAATCCTACGCTCCATCCCCAATAAATTAGGGGGAGTCCTCGCCCTCCTATTCTCAATCCTTATTCTCATGTTAGTGCCCCTACTCCACACGTCCAAACAACGAAGCGCCACATT
>OW_002_2_Ow
CACCCATACTTTTCCTACAAAGACCTCCTGGGCTTCTTCATCCTTACACTCCTACTCTCATTCCTCGTCCTATTCTCACCAAATTTACTAGGCGACACAGAAAACTTCATCCCAGCCGACCCCCTACTCACACCACCACATATTAAACCGGAGTGGTACTTCCTATTTGCTTACGCAATCCTACGCTCCATCCCCAATAAATTAGGGGGAGTCCTCGCCCTCCTATTCTCAATCCTTATTCTCATGTTAGTGCCCCTACTCCACACGTCCAAACAACGAAGCGCCACATT
>OW_002_3_Ow
CACCCATACTTTTCCTACAAAGACCTCCTGGGCTTCTTCATCCTTACACTCCTACTCTCATTCCTCGTCCTATTCTCACCAAATTTACTAGGCGACACAGAAAACTTCATCCCAGCCGACCCCCTACTCACACCACCACATATTAAACCGGAGTGGTACTTCCTATTTGCTTACGCAATCCTACGCTCCATCCCCAATAAATTAGGGGGAGTCCTCGCCCTCCTATTCTCAATCCTTATTCTCATGTTAGTGCCCCTACTCCACACGTCCAAACAACGAAGCGCCACATT
>OW_002_4_Ow
CACCCATACTTTTCCTACAAAGACCTCCTGGGCTTCTTCATCCTTACACTCCTACTCTCATTCCTCGTCCTATTCTCACCAAATTTACTAGGCGACACAGAAAACTTCATCCCAGCCGACCCCCTACTCACACCACCACATATTAAACCGGAGTGGTACTTCCTATTTGCTTACGCAATCCTACGCTCCATCCCCAATAAATTAGGGGGAGTCCTCGCCCTCCTATTCTCAATCCTTATTCTCATGTTAGTGCCCCTACTCCACACGTCCAAACAACGAAGCGCCACATT
>OW_002_5_Ow
CACCCATACTTTTCCTACAAAGACCTCCTGGGCTTCTTCATCCTTACACTCCTACTCTCATTCCTCGTCCTATTCTCACCAAATTTACTAGGCGACACAGAAAACTTCATCCCAGCCGACCCCCTACTCACACCACCACATATTAAACCGGAGTGGTACTTCCTATTTGCTTACGCAATCCTACGCTCCATCCCCAATAAATTAGGGGGAGTCCTCGCCCTCCTATTCTCAATCCTTATTCTCATGTTAGTGCCCCTACTCCACACGTCCAAACAACGAAGCGCCACATT
>OW_003_Ow
CACCCATACTTTTCCTACAAAGACCTCCTAGGCTTCTTCATCCTTACACTCCTACTCTCATTCCTCGTCCTATTCTCACCAAATTTACTAGGCGACACAGAAAACTTCATCCCAGCCGACCCCCTACTCACACCACCACATATTAAACCGGAGTGGTATTTCCTATTTGCTTACGCAATCCTACGCTCCATCCCCAATAAATTAGGGGGAGTCCTCGCCCTCCTATTCTCAATCCTTATTCTCATGTTAGTGCCCCTACTCCACACGTCCAAACAACGAAGCGCCACATT
>OW_004_Ow
CACCCTTACTTTTCCTACAAAGACCTCCTAGGCTTCTTCATCCTTACACTCCTACTCTCATTCCTCGTCCTATTCTCACCAAATTTACTAGGCGACACAGAAAACTTCATCCCAGCCGACCCCCTACTCACACCACCACATATTAAACCGGAGTGGTACTTCCTATTTGCTTACGCAATCCTACGCTCCATCCCCAATAAATTAGGGGGAGTCCTCGCCCTCCTATTCTCAATCCTTATTCTTATGTTAGTGCCCTTACTCCACACATCCAAACAACGAAGCGCCACATT
>OW_004_2_Ow
CACCCTTACTTTTCCTACAAAGACCTCCTAGGCTTCTTCATCCTTACACTCCTACTCTCATTCCTCGTCCTATTCTCACCAAATTTACTAGGCGACACAGAAAACTTCATCCCAGCCGACCCCCTACTCACACCACCACATATTAAACCGGAGTGGTACTTCCTATTTGCTTACGCAATCCTACGCTCCATCCCCAATAAATTAGGGGGAGTCCTCGCCCTCCTATTCTCAATCCTTATTCTTATGTTAGTGCCCTTACTCCACACATCCAAACAACGAAGCGCCACATT
>THA_005_Nte2
CACCCATACTTTTCCTACAAAGACCTCCTAGGCTTCTTCATCCTTACACTCCTACTCTCATTCCTCGTCCTATTCTCACCAAATTTACTAGGCGACACAGAAAACTTCATCCCAGCCGACCCCCTACTCACACCACCACATATTAAACCGGAGTGGTACTTCCTATTTGCTTACGCAATCCTACGCTCCATCCCCAATAAATTAGGGGGAGTCCTCGCCCTCCTATTCTCAATCCTTATTCTTATGTTGGTGCCCTTACTCCACACATCCAAACAACGAAGCGCCACATT
>THA_005_2_Nte2
CACCCATACTTTTCCTACAAAGACCTCCTAGGCTTCTTCATCCTTACACTCCTACTCTCATTCCTCGTCCTATTCTCACCAAATTTACTAGGCGACACAGAAAACTTCATCCCAGCCGACCCCCTACTCACACCACCACATATTAAACCGGAGTGGTACTTCCTATTTGCTTACGCAATCCTACGCTCCATCCCCAATAAATTAGGGGGAGTCCTCGCCCTCCTATTCTCAATCCTTATTCTTATGTTGGTGCCCTTACTCCACACATCCAAACAACGAAGCGCCACATT
>THA_005_3_Nte2
CACCCATACTTTTCCTACAAAGACCTCCTAGGCTTCTTCATCCTTACACTCCTACTCTCATTCCTCGTCCTATTCTCACCAAATTTACTAGGCGACACAGAAAACTTCATCCCAGCCGACCCCCTACTCACACCACCACATATTAAACCGGAGTGGTACTTCCTATTTGCTTACGCAATCCTACGCTCCATCCCCAATAAATTAGGGGGAGTCCTCGCCCTCCTATTCTCAATCCTTATTCTTATGTTGGTGCCCTTACTCCACACATCCAAACAACGAAGCGCCACATT
>THA_005_4_Nte2
CACCCATACTTTTCCTACAAAGACCTCCTAGGCTTCTTCATCCTTACACTCCTACTCTCATTCCTCGTCCTATTCTCACCAAATTTACTAGGCGACACAGAAAACTTCATCCCAGCCGACCCCCTACTCACACCACCACATATTAAACCGGAGTGGTACTTCCTATTTGCTTACGCAATCCTACGCTCCATCCCCAATAAATTAGGGGGAGTCCTCGCCCTCCTATTCTCAATCCTTATTCTTATGTTGGTGCCCTTACTCCACACATCCAAACAACGAAGCGCCACATT
>THA_005_5_Nte2
CACCCATACTTTTCCTACAAAGACCTCCTAGGCTTCTTCATCCTTACACTCCTACTCTCATTCCTCGTCCTATTCTCACCAAATTTACTAGGCGACACAGAAAACTTCATCCCAGCCGACCCCCTACTCACACCACCACATATTAAACCGGAGTGGTACTTCCTATTTGCTTACGCAATCCTACGCTCCATCCCCAATAAATTAGGGGGAGTCCTCGCCCTCCTATTCTCAATCCTTATTCTTATGTTGGTGCCCTTACTCCACACATCCAAACAACGAAGCGCCACATT
>THA_005_6_Nte2
CACCCATACTTTTCCTACAAAGACCTCCTAGGCTTCTTCATCCTTACACTCCTACTCTCATTCCTCGTCCTATTCTCACCAAATTTACTAGGCGACACAGAAAACTTCATCCCAGCCGACCCCCTACTCACACCACCACATATTAAACCGGAGTGGTACTTCCTATTTGCTTACGCAATCCTACGCTCCATCCCCAATAAATTAGGGGGAGTCCTCGCCCTCCTATTCTCAATCCTTATTCTTATGTTGGTGCCCTTACTCCACACATCCAAACAACGAAGCGCCACATT
>THA_005_7_Nte2
CACCCATACTTTTCCTACAAAGACCTCCTAGGCTTCTTCATCCTTACACTCCTACTCTCATTCCTCGTCCTATTCTCACCAAATTTACTAGGCGACACAGAAAACTTCATCCCAGCCGACCCCCTACTCACACCACCACATATTAAACCGGAGTGGTACTTCCTATTTGCTTACGCAATCCTACGCTCCATCCCCAATAAATTAGGGGGAGTCCTCGCCCTCCTATTCTCAATCCTTATTCTTATGTTGGTGCCCTTACTCCACACATCCAAACAACGAAGCGCCACATT
>THA_006_Nte2
CACCCATACTTTTCCTACAAAGACCTCCTAGGCTTCTTCATCCTTACACTCCTACTCTCATTCCTCGTCCTATTCTCACCAAATTTACTAGGCGACACAGAAAACTTCATCCCAGCCGACCCCCTACTCACACCACCACATATTAAACCGGAGTGGTACTTCCTATTTGCTTACGCAATCCTACGCTCCATCCCCAATAAATTAGGGGGAGTCCTCGCCCTCCTATTCTCAATCCTTATTCTCATGTTAGTGCCCCTACTCCACACGTCCAAACAACGAAGCGCCACATT
>THA_006_2_Nte2
CACCCATACTTTTCCTACAAAGACCTCCTAGGCTTCTTCATCCTTACACTCCTACTCTCATTCCTCGTCCTATTCTCACCAAATTTACTAGGCGACACAGAAAACTTCATCCCAGCCGACCCCCTACTCACACCACCACATATTAAACCGGAGTGGTACTTCCTATTTGCTTACGCAATCCTACGCTCCATCCCCAATAAATTAGGGGGAGTCCTCGCCCTCCTATTCTCAATCCTTATTCTCATGTTAGTGCCCCTACTCCACACGTCCAAACAACGAAGCGCCACATT
>THA_006_3_Nte2
CACCCATACTTTTCCTACAAAGACCTCCTAGGCTTCTTCATCCTTACACTCCTACTCTCATTCCTCGTCCTATTCTCACCAAATTTACTAGGCGACACAGAAAACTTCATCCCAGCCGACCCCCTACTCACACCACCACATATTAAACCGGAGTGGTACTTCCTATTTGCTTACGCAATCCTACGCTCCATCCCCAATAAATTAGGGGGAGTCCTCGCCCTCCTATTCTCAATCCTTATTCTCATGTTAGTGCCCCTACTCCACACGTCCAAACAACGAAGCGCCACATT
>THA_006_4_Nte2
CACCCATACTTTTCCTACAAAGACCTCCTAGGCTTCTTCATCCTTACACTCCTACTCTCATTCCTCGTCCTATTCTCACCAAATTTACTAGGCGACACAGAAAACTTCATCCCAGCCGACCCCCTACTCACACCACCACATATTAAACCGGAGTGGTACTTCCTATTTGCTTACGCAATCCTACGCTCCATCCCCAATAAATTAGGGGGAGTCCTCGCCCTCCTATTCTCAATCCTTATTCTCATGTTAGTGCCCCTACTCCACACGTCCAAACAACGAAGCGCCACATT
>THA_006_5_Nte2
CACCCATACTTTTCCTACAAAGACCTCCTAGGCTTCTTCATCCTTACACTCCTACTCTCATTCCTCGTCCTATTCTCACCAAATTTACTAGGCGACACAGAAAACTTCATCCCAGCCGACCCCCTACTCACACCACCACATATTAAACCGGAGTGGTACTTCCTATTTGCTTACGCAATCCTACGCTCCATCCCCAATAAATTAGGGGGAGTCCTCGCCCTCCTATTCTCAATCCTTATTCTCATGTTAGTGCCCCTACTCCACACGTCCAAACAACGAAGCGCCACATT
>THA_006_6_Nte2
CACCCATACTTTTCCTACAAAGACCTCCTAGGCTTCTTCATCCTTACACTCCTACTCTCATTCCTCGTCCTATTCTCACCAAATTTACTAGGCGACACAGAAAACTTCATCCCAGCCGACCCCCTACTCACACCACCACATATTAAACCGGAGTGGTACTTCCTATTTGCTTACGCAATCCTACGCTCCATCCCCAATAAATTAGGGGGAGTCCTCGCCCTCCTATTCTCAATCCTTATTCTCATGTTAGTGCCCCTACTCCACACGTCCAAACAACGAAGCGCCACATT
>THA_006_7_Nte2
CACCCATACTTTTCCTACAAAGACCTCCTAGGCTTCTTCATCCTTACACTCCTACTCTCATTCCTCGTCCTATTCTCACCAAATTTACTAGGCGACACAGAAAACTTCATCCCAGCCGACCCCCTACTCACACCACCACATATTAAACCGGAGTGGTACTTCCTATTTGCTTACGCAATCCTACGCTCCATCCCCAATAAATTAGGGGGAGTCCTCGCCCTCCTATTCTCAATCCTTATTCTCATGTTAGTGCCCCTACTCCACACGTCCAAACAACGAAGCGCCACATT
>THA_006_8_Nte2
CACCCATACTTTTCCTACAAAGACCTCCTAGGCTTCTTCATCCTTACACTCCTACTCTCATTCCTCGTCCTATTCTCACCAAATTTACTAGGCGACACAGAAAACTTCATCCCAGCCGACCCCCTACTCACACCACCACATATTAAACCGGAGTGGTACTTCCTATTTGCTTACGCAATCCTACGCTCCATCCCCAATAAATTAGGGGGAGTCCTCGCCCTCCTATTCTCAATCCTTATTCTCATGTTAGTGCCCCTACTCCACACGTCCAAACAACGAAGCGCCACATT
>THA_006_9_Nte2
CACCCATACTTTTCCTACAAAGACCTCCTAGGCTTCTTCATCCTTACACTCCTACTCTCATTCCTCGTCCTATTCTCACCAAATTTACTAGGCGACACAGAAAACTTCATCCCAGCCGACCCCCTACTCACACCACCACATATTAAACCGGAGTGGTACTTCCTATTTGCTTACGCAATCCTACGCTCCATCCCCAATAAATTAGGGGGAGTCCTCGCCCTCCTATTCTCAATCCTTATTCTCATGTTAGTGCCCCTACTCCACACGTCCAAACAACGAAGCGCCACATT
>THA_006_10_Nte2
CACCCATACTTTTCCTACAAAGACCTCCTAGGCTTCTTCATCCTTACACTCCTACTCTCATTCCTCGTCCTATTCTCACCAAATTTACTAGGCGACACAGAAAACTTCATCCCAGCCGACCCCCTACTCACACCACCACATATTAAACCGGAGTGGTACTTCCTATTTGCTTACGCAATCCTACGCTCCATCCCCAATAAATTAGGGGGAGTCCTCGCCCTCCTATTCTCAATCCTTATTCTCATGTTAGTGCCCCTACTCCACACGTCCAAACAACGAAGCGCCACATT
>THA_006_11_Nte2
CACCCATACTTTTCCTACAAAGACCTCCTAGGCTTCTTCATCCTTACACTCCTACTCTCATTCCTCGTCCTATTCTCACCAAATTTACTAGGCGACACAGAAAACTTCATCCCAGCCGACCCCCTACTCACACCACCACATATTAAACCGGAGTGGTACTTCCTATTTGCTTACGCAATCCTACGCTCCATCCCCAATAAATTAGGGGGAGTCCTCGCCCTCCTATTCTCAATCCTTATTCTCATGTTAGTGCCCCTACTCCACACGTCCAAACAACGAAGCGCCACATT
>THA_006_12_Nte2
CACCCATACTTTTCCTACAAAGACCTCCTAGGCTTCTTCATCCTTACACTCCTACTCTCATTCCTCGTCCTATTCTCACCAAATTTACTAGGCGACACAGAAAACTTCATCCCAGCCGACCCCCTACTCACACCACCACATATTAAACCGGAGTGGTACTTCCTATTTGCTTACGCAATCCTACGCTCCATCCCCAATAAATTAGGGGGAGTCCTCGCCCTCCTATTCTCAATCCTTATTCTCATGTTAGTGCCCCTACTCCACACGTCCAAACAACGAAGCGCCACATT
>THA_006_13_Nte2
CACCCATACTTTTCCTACAAAGACCTCCTAGGCTTCTTCATCCTTACACTCCTACTCTCATTCCTCGTCCTATTCTCACCAAATTTACTAGGCGACACAGAAAACTTCATCCCAGCCGACCCCCTACTCACACCACCACATATTAAACCGGAGTGGTACTTCCTATTTGCTTACGCAATCCTACGCTCCATCCCCAATAAATTAGGGGGAGTCCTCGCCCTCCTATTCTCAATCCTTATTCTCATGTTAGTGCCCCTACTCCACACGTCCAAACAACGAAGCGCCACATT
>THA_006_14_Nte2
CACCCATACTTTTCCTACAAAGACCTCCTAGGCTTCTTCATCCTTACACTCCTACTCTCATTCCTCGTCCTATTCTCACCAAATTTACTAGGCGACACAGAAAACTTCATCCCAGCCGACCCCCTACTCACACCACCACATATTAAACCGGAGTGGTACTTCCTATTTGCTTACGCAATCCTACGCTCCATCCCCAATAAATTAGGGGGAGTCCTCGCCCTCCTATTCTCAATCCTTATTCTCATGTTAGTGCCCCTACTCCACACGTCCAAACAACGAAGCGCCACATT
>THA_006_15_Nte2
CACCCATACTTTTCCTACAAAGACCTCCTAGGCTTCTTCATCCTTACACTCCTACTCTCATTCCTCGTCCTATTCTCACCAAATTTACTAGGCGACACAGAAAACTTCATCCCAGCCGACCCCCTACTCACACCACCACATATTAAACCGGAGTGGTACTTCCTATTTGCTTACGCAATCCTACGCTCCATCCCCAATAAATTAGGGGGAGTCCTCGCCCTCCTATTCTCAATCCTTATTCTCATGTTAGTGCCCCTACTCCACACGTCCAAACAACGAAGCGCCACATT
>THA_006_16_Nte2
CACCCATACTTTTCCTACAAAGACCTCCTAGGCTTCTTCATCCTTACACTCCTACTCTCATTCCTCGTCCTATTCTCACCAAATTTACTAGGCGACACAGAAAACTTCATCCCAGCCGACCCCCTACTCACACCACCACATATTAAACCGGAGTGGTACTTCCTATTTGCTTACGCAATCCTACGCTCCATCCCCAATAAATTAGGGGGAGTCCTCGCCCTCCTATTCTCAATCCTTATTCTCATGTTAGTGCCCCTACTCCACACGTCCAAACAACGAAGCGCCACATT
>THA_006_17_Nte2
CACCCATACTTTTCCTACAAAGACCTCCTAGGCTTCTTCATCCTTACACTCCTACTCTCATTCCTCGTCCTATTCTCACCAAATTTACTAGGCGACACAGAAAACTTCATCCCAGCCGACCCCCTACTCACACCACCACATATTAAACCGGAGTGGTACTTCCTATTTGCTTACGCAATCCTACGCTCCATCCCCAATAAATTAGGGGGAGTCCTCGCCCTCCTATTCTCAATCCTTATTCTCATGTTAGTGCCCCTACTCCACACGTCCAAACAACGAAGCGCCACATT
>THA_006_18_Nte2
CACCCATACTTTTCCTACAAAGACCTCCTAGGCTTCTTCATCCTTACACTCCTACTCTCATTCCTCGTCCTATTCTCACCAAATTTACTAGGCGACACAGAAAACTTCATCCCAGCCGACCCCCTACTCACACCACCACATATTAAACCGGAGTGGTACTTCCTATTTGCTTACGCAATCCTACGCTCCATCCCCAATAAATTAGGGGGAGTCCTCGCCCTCCTATTCTCAATCCTTATTCTCATGTTAGTGCCCCTACTCCACACGTCCAAACAACGAAGCGCCACATT
>THA_006_19_Nte2
CACCCATACTTTTCCTACAAAGACCTCCTAGGCTTCTTCATCCTTACACTCCTACTCTCATTCCTCGTCCTATTCTCACCAAATTTACTAGGCGACACAGAAAACTTCATCCCAGCCGACCCCCTACTCACACCACCACATATTAAACCGGAGTGGTACTTCCTATTTGCTTACGCAATCCTACGCTCCATCCCCAATAAATTAGGGGGAGTCCTCGCCCTCCTATTCTCAATCCTTATTCTCATGTTAGTGCCCCTACTCCACACGTCCAAACAACGAAGCGCCACATT
>THA_006_20_Nte2
CACCCATACTTTTCCTACAAAGACCTCCTAGGCTTCTTCATCCTTACACTCCTACTCTCATTCCTCGTCCTATTCTCACCAAATTTACTAGGCGACACAGAAAACTTCATCCCAGCCGACCCCCTACTCACACCACCACATATTAAACCGGAGTGGTACTTCCTATTTGCTTACGCAATCCTACGCTCCATCCCCAATAAATTAGGGGGAGTCCTCGCCCTCCTATTCTCAATCCTTATTCTCATGTTAGTGCCCCTACTCCACACGTCCAAACAACGAAGCGCCACATT
>THA_006_21_Nte2
CACCCATACTTTTCCTACAAAGACCTCCTAGGCTTCTTCATCCTTACACTCCTACTCTCATTCCTCGTCCTATTCTCACCAAATTTACTAGGCGACACAGAAAACTTCATCCCAGCCGACCCCCTACTCACACCACCACATATTAAACCGGAGTGGTACTTCCTATTTGCTTACGCAATCCTACGCTCCATCCCCAATAAATTAGGGGGAGTCCTCGCCCTCCTATTCTCAATCCTTATTCTCATGTTAGTGCCCCTACTCCACACGTCCAAACAACGAAGCGCCACATT
>THA_006_22_Nte2
CACCCATACTTTTCCTACAAAGACCTCCTAGGCTTCTTCATCCTTACACTCCTACTCTCATTCCTCGTCCTATTCTCACCAAATTTACTAGGCGACACAGAAAACTTCATCCCAGCCGACCCCCTACTCACACCACCACATATTAAACCGGAGTGGTACTTCCTATTTGCTTACGCAATCCTACGCTCCATCCCCAATAAATTAGGGGGAGTCCTCGCCCTCCTATTCTCAATCCTTATTCTCATGTTAGTGCCCCTACTCCACACGTCCAAACAACGAAGCGCCACATT
>THA_006_23_Nte2
CACCCATACTTTTCCTACAAAGACCTCCTAGGCTTCTTCATCCTTACACTCCTACTCTCATTCCTCGTCCTATTCTCACCAAATTTACTAGGCGACACAGAAAACTTCATCCCAGCCGACCCCCTACTCACACCACCACATATTAAACCGGAGTGGTACTTCCTATTTGCTTACGCAATCCTACGCTCCATCCCCAATAAATTAGGGGGAGTCCTCGCCCTCCTATTCTCAATCCTTATTCTCATGTTAGTGCCCCTACTCCACACGTCCAAACAACGAAGCGCCACATT
>THA_006_24_Nte2
CACCCATACTTTTCCTACAAAGACCTCCTAGGCTTCTTCATCCTTACACTCCTACTCTCATTCCTCGTCCTATTCTCACCAAATTTACTAGGCGACACAGAAAACTTCATCCCAGCCGACCCCCTACTCACACCACCACATATTAAACCGGAGTGGTACTTCCTATTTGCTTACGCAATCCTACGCTCCATCCCCAATAAATTAGGGGGAGTCCTCGCCCTCCTATTCTCAATCCTTATTCTCATGTTAGTGCCCCTACTCCACACGTCCAAACAACGAAGCGCCACATT
>THA_006_25_Nte2
CACCCATACTTTTCCTACAAAGACCTCCTAGGCTTCTTCATCCTTACACTCCTACTCTCATTCCTCGTCCTATTCTCACCAAATTTACTAGGCGACACAGAAAACTTCATCCCAGCCGACCCCCTACTCACACCACCACATATTAAACCGGAGTGGTACTTCCTATTTGCTTACGCAATCCTACGCTCCATCCCCAATAAATTAGGGGGAGTCCTCGCCCTCCTATTCTCAATCCTTATTCTCATGTTAGTGCCCCTACTCCACACGTCCAAACAACGAAGCGCCACATT
>THA_006_26_Nte2
CACCCATACTTTTCCTACAAAGACCTCCTAGGCTTCTTCATCCTTACACTCCTACTCTCATTCCTCGTCCTATTCTCACCAAATTTACTAGGCGACACAGAAAACTTCATCCCAGCCGACCCCCTACTCACACCACCACATATTAAACCGGAGTGGTACTTCCTATTTGCTTACGCAATCCTACGCTCCATCCCCAATAAATTAGGGGGAGTCCTCGCCCTCCTATTCTCAATCCTTATTCTCATGTTAGTGCCCCTACTCCACACGTCCAAACAACGAAGCGCCACATT
>THA_006_27_Nte2
CACCCATACTTTTCCTACAAAGACCTCCTAGGCTTCTTCATCCTTACACTCCTACTCTCATTCCTCGTCCTATTCTCACCAAATTTACTAGGCGACACAGAAAACTTCATCCCAGCCGACCCCCTACTCACACCACCACATATTAAACCGGAGTGGTACTTCCTATTTGCTTACGCAATCCTACGCTCCATCCCCAATAAATTAGGGGGAGTCCTCGCCCTCCTATTCTCAATCCTTATTCTCATGTTAGTGCCCCTACTCCACACGTCCAAACAACGAAGCGCCACATT
>THA_006_28_Nte2
CACCCATACTTTTCCTACAAAGACCTCCTAGGCTTCTTCATCCTTACACTCCTACTCTCATTCCTCGTCCTATTCTCACCAAATTTACTAGGCGACACAGAAAACTTCATCCCAGCCGACCCCCTACTCACACCACCACATATTAAACCGGAGTGGTACTTCCTATTTGCTTACGCAATCCTACGCTCCATCCCCAATAAATTAGGGGGAGTCCTCGCCCTCCTATTCTCAATCCTTATTCTCATGTTAGTGCCCCTACTCCACACGTCCAAACAACGAAGCGCCACATT
>THA_006_29_Nte2
CACCCATACTTTTCCTACAAAGACCTCCTAGGCTTCTTCATCCTTACACTCCTACTCTCATTCCTCGTCCTATTCTCACCAAATTTACTAGGCGACACAGAAAACTTCATCCCAGCCGACCCCCTACTCACACCACCACATATTAAACCGGAGTGGTACTTCCTATTTGCTTACGCAATCCTACGCTCCATCCCCAATAAATTAGGGGGAGTCCTCGCCCTCCTATTCTCAATCCTTATTCTCATGTTAGTGCCCCTACTCCACACGTCCAAACAACGAAGCGCCACATT
>THA_006_30_Nte2
CACCCATACTTTTCCTACAAAGACCTCCTAGGCTTCTTCATCCTTACACTCCTACTCTCATTCCTCGTCCTATTCTCACCAAATTTACTAGGCGACACAGAAAACTTCATCCCAGCCGACCCCCTACTCACACCACCACATATTAAACCGGAGTGGTACTTCCTATTTGCTTACGCAATCCTACGCTCCATCCCCAATAAATTAGGGGGAGTCCTCGCCCTCCTATTCTCAATCCTTATTCTCATGTTAGTGCCCCTACTCCACACGTCCAAACAACGAAGCGCCACATT
>THA_006_31_Nte2
CACCCATACTTTTCCTACAAAGACCTCCTAGGCTTCTTCATCCTTACACTCCTACTCTCATTCCTCGTCCTATTCTCACCAAATTTACTAGGCGACACAGAAAACTTCATCCCAGCCGACCCCCTACTCACACCACCACATATTAAACCGGAGTGGTACTTCCTATTTGCTTACGCAATCCTACGCTCCATCCCCAATAAATTAGGGGGAGTCCTCGCCCTCCTATTCTCAATCCTTATTCTCATGTTAGTGCCCCTACTCCACACGTCCAAACAACGAAGCGCCACATT
>THA_006_32_Nte2
CACCCATACTTTTCCTACAAAGACCTCCTAGGCTTCTTCATCCTTACACTCCTACTCTCATTCCTCGTCCTATTCTCACCAAATTTACTAGGCGACACAGAAAACTTCATCCCAGCCGACCCCCTACTCACACCACCACATATTAAACCGGAGTGGTACTTCCTATTTGCTTACGCAATCCTACGCTCCATCCCCAATAAATTAGGGGGAGTCCTCGCCCTCCTATTCTCAATCCTTATTCTCATGTTAGTGCCCCTACTCCACACGTCCAAACAACGAAGCGCCACATT
>THA_006_33_Nte2
CACCCATACTTTTCCTACAAAGACCTCCTAGGCTTCTTCATCCTTACACTCCTACTCTCATTCCTCGTCCTATTCTCACCAAATTTACTAGGCGACACAGAAAACTTCATCCCAGCCGACCCCCTACTCACACCACCACATATTAAACCGGAGTGGTACTTCCTATTTGCTTACGCAATCCTACGCTCCATCCCCAATAAATTAGGGGGAGTCCTCGCCCTCCTATTCTCAATCCTTATTCTCATGTTAGTGCCCCTACTCCACACGTCCAAACAACGAAGCGCCACATT
>THA_006_34_Nte2
CACCCATACTTTTCCTACAAAGACCTCCTAGGCTTCTTCATCCTTACACTCCTACTCTCATTCCTCGTCCTATTCTCACCAAATTTACTAGGCGACACAGAAAACTTCATCCCAGCCGACCCCCTACTCACACCACCACATATTAAACCGGAGTGGTACTTCCTATTTGCTTACGCAATCCTACGCTCCATCCCCAATAAATTAGGGGGAGTCCTCGCCCTCCTATTCTCAATCCTTATTCTCATGTTAGTGCCCCTACTCCACACGTCCAAACAACGAAGCGCCACATT
>THA_006_35_Nte2
CACCCATACTTTTCCTACAAAGACCTCCTAGGCTTCTTCATCCTTACACTCCTACTCTCATTCCTCGTCCTATTCTCACCAAATTTACTAGGCGACACAGAAAACTTCATCCCAGCCGACCCCCTACTCACACCACCACATATTAAACCGGAGTGGTACTTCCTATTTGCTTACGCAATCCTACGCTCCATCCCCAATAAATTAGGGGGAGTCCTCGCCCTCCTATTCTCAATCCTTATTCTCATGTTAGTGCCCCTACTCCACACGTCCAAACAACGAAGCGCCACATT
>THA_006_36_Nte2
CACCCATACTTTTCCTACAAAGACCTCCTAGGCTTCTTCATCCTTACACTCCTACTCTCATTCCTCGTCCTATTCTCACCAAATTTACTAGGCGACACAGAAAACTTCATCCCAGCCGACCCCCTACTCACACCACCACATATTAAACCGGAGTGGTACTTCCTATTTGCTTACGCAATCCTACGCTCCATCCCCAATAAATTAGGGGGAGTCCTCGCCCTCCTATTCTCAATCCTTATTCTCATGTTAGTGCCCCTACTCCACACGTCCAAACAACGAAGCGCCACATT
>THA_006_37_Nte2
CACCCATACTTTTCCTACAAAGACCTCCTAGGCTTCTTCATCCTTACACTCCTACTCTCATTCCTCGTCCTATTCTCACCAAATTTACTAGGCGACACAGAAAACTTCATCCCAGCCGACCCCCTACTCACACCACCACATATTAAACCGGAGTGGTACTTCCTATTTGCTTACGCAATCCTACGCTCCATCCCCAATAAATTAGGGGGAGTCCTCGCCCTCCTATTCTCAATCCTTATTCTCATGTTAGTGCCCCTACTCCACACGTCCAAACAACGAAGCGCCACATT
>THA_007_Nte2
CACCCATACTTTTCCTACAAAGACCTCCTGGGCTTCTTCATCCTTACACTCCTACTCTCATTCCTCGTCCTATTCTCACCAAATTTACTAGGCGACACAGAAAACTTCATCCCAGCCGACCCCCTACTCACACCACCACATATTAAACCGGAGTGGTACTTCCTATTTGCTTACGCAATCCTACGCTCCATCCCCAATAAATTAGGGGGAGTCCTCGCCCTCCTATTCTCAATCCTTATTCTCATGTTAGTGCCCCTACTCCACACGTCCAAACAACGAAGCGCCACATT
>THA_007_2_Nte2
CACCCATACTTTTCCTACAAAGACCTCCTGGGCTTCTTCATCCTTACACTCCTACTCTCATTCCTCGTCCTATTCTCACCAAATTTACTAGGCGACACAGAAAACTTCATCCCAGCCGACCCCCTACTCACACCACCACATATTAAACCGGAGTGGTACTTCCTATTTGCTTACGCAATCCTACGCTCCATCCCCAATAAATTAGGGGGAGTCCTCGCCCTCCTATTCTCAATCCTTATTCTCATGTTAGTGCCCCTACTCCACACGTCCAAACAACGAAGCGCCACATT
>THA_007_3_Nte2
CACCCATACTTTTCCTACAAAGACCTCCTGGGCTTCTTCATCCTTACACTCCTACTCTCATTCCTCGTCCTATTCTCACCAAATTTACTAGGCGACACAGAAAACTTCATCCCAGCCGACCCCCTACTCACACCACCACATATTAAACCGGAGTGGTACTTCCTATTTGCTTACGCAATCCTACGCTCCATCCCCAATAAATTAGGGGGAGTCCTCGCCCTCCTATTCTCAATCCTTATTCTCATGTTAGTGCCCCTACTCCACACGTCCAAACAACGAAGCGCCACATT
>THA_007_4_Nte2
CACCCATACTTTTCCTACAAAGACCTCCTGGGCTTCTTCATCCTTACACTCCTACTCTCATTCCTCGTCCTATTCTCACCAAATTTACTAGGCGACACAGAAAACTTCATCCCAGCCGACCCCCTACTCACACCACCACATATTAAACCGGAGTGGTACTTCCTATTTGCTTACGCAATCCTACGCTCCATCCCCAATAAATTAGGGGGAGTCCTCGCCCTCCTATTCTCAATCCTTATTCTCATGTTAGTGCCCCTACTCCACACGTCCAAACAACGAAGCGCCACATT
>THA_008_Nte2
CACCCTTACTTTTCCTACAAAGACCTCCTAGGCTTCTTCATCCTTACACTCCTACTCTCATTCCTCGTCCTATTCTCACCAAATTTACTAGGCGACACAGAAAACTTCATCCCAGCCGACCCCCTACTCACACCACCACATATTAAACCGGAGTGGTACTTCCTATTTGCTTACGCAATCCTACGCTCCATCCCCAATAAATTAGGGGGAGTCCTCGCCCTCCTATTCTCAATCCTTATTCTTATGTTAGTGCCCTTACTCCACACATCCAAACAACGAAGCGCCACATT
>THA_008_2_Nte2
CACCCTTACTTTTCCTACAAAGACCTCCTAGGCTTCTTCATCCTTACACTCCTACTCTCATTCCTCGTCCTATTCTCACCAAATTTACTAGGCGACACAGAAAACTTCATCCCAGCCGACCCCCTACTCACACCACCACATATTAAACCGGAGTGGTACTTCCTATTTGCTTACGCAATCCTACGCTCCATCCCCAATAAATTAGGGGGAGTCCTCGCCCTCCTATTCTCAATCCTTATTCTTATGTTAGTGCCCTTACTCCACACATCCAAACAACGAAGCGCCACATT
>THA_008_3_Nte2
CACCCTTACTTTTCCTACAAAGACCTCCTAGGCTTCTTCATCCTTACACTCCTACTCTCATTCCTCGTCCTATTCTCACCAAATTTACTAGGCGACACAGAAAACTTCATCCCAGCCGACCCCCTACTCACACCACCACATATTAAACCGGAGTGGTACTTCCTATTTGCTTACGCAATCCTACGCTCCATCCCCAATAAATTAGGGGGAGTCCTCGCCCTCCTATTCTCAATCCTTATTCTTATGTTAGTGCCCTTACTCCACACATCCAAACAACGAAGCGCCACATT
>THA_008_4_Nte2
CACCCTTACTTTTCCTACAAAGACCTCCTAGGCTTCTTCATCCTTACACTCCTACTCTCATTCCTCGTCCTATTCTCACCAAATTTACTAGGCGACACAGAAAACTTCATCCCAGCCGACCCCCTACTCACACCACCACATATTAAACCGGAGTGGTACTTCCTATTTGCTTACGCAATCCTACGCTCCATCCCCAATAAATTAGGGGGAGTCCTCGCCCTCCTATTCTCAATCCTTATTCTTATGTTAGTGCCCTTACTCCACACATCCAAACAACGAAGCGCCACATT
>THA_009_Nte2
CACCCaTACTTTTCCTACAAAGACCTCCTAGGCTTCTTCATCCTtaCACTCCTACTCTCATTCCTCGTCCTATTCTCACCAAATTTACTAGGCGACACAGAAAACTTCATCCCAGCCGACCCCCTACTCACACCACCACATATTAAACCGGAGTGGTACTTCCTATTTGCTTACGCAATCCTACGCTCCATCCCCAATAAATTAGGGGGAGTCCTCGCCCTCCTATTCTCAATCCTTATTCTTATGTTAGTGCCCTTACTCCACACATCCAAACAACGAAGCGCCACATT
>THA_010_Nte2
cacccatacttttcctacaaaGACCTCCTAGGCTTCTTCATCCTTACACTCCTACTCTCACTCCTCGTCCTATTCTCACCAAATTTACTAGGCGACACAGAAAACTTCATCCCAGCCGACCCCCTACTCACACCACCACATATTAAACCGGAGTGGTACTTCCTATTTGCTTACGCAATCCTACGCTCCATCCCCAATAAATTAGGGGGAGTCCTCGCCCTCCTATTCTCAATCCTTATTCTTATGTTGGTGCCCTTACTCCACACATCCAAACAACGAAGCGCCACATT
>THA_011_Nte1
CACCCATACTTTTCCTACAAAGACCTCCTAGGCTTCTTCATCCTTACACTCCTACTCTCATTCCTCGTCCTATTCTCACCAAATTTACTAGGCGACACAGAAAACTTCATCCCAGCCGACCCCCTACTCACACCACCACATATTAAACCGGAGTGGTACTTCCTATTTGCTTACGCAATCCTACGCTCCATCCCCAATAAATTAGGGGGAGTCCTCGCCCTCCTATTCTCAATCCTTATTCTTATGTTGGTGCCCTTACTCCACACATCCAAACAACGAAGCGCCACATT
>THA_011_2_Nte1
CACCCATACTTTTCCTACAAAGACCTCCTAGGCTTCTTCATCCTTACACTCCTACTCTCATTCCTCGTCCTATTCTCACCAAATTTACTAGGCGACACAGAAAACTTCATCCCAGCCGACCCCCTACTCACACCACCACATATTAAACCGGAGTGGTACTTCCTATTTGCTTACGCAATCCTACGCTCCATCCCCAATAAATTAGGGGGAGTCCTCGCCCTCCTATTCTCAATCCTTATTCTTATGTTGGTGCCCTTACTCCACACATCCAAACAACGAAGCGCCACATT
>THA_011_3_Nte1
CACCCATACTTTTCCTACAAAGACCTCCTAGGCTTCTTCATCCTTACACTCCTACTCTCATTCCTCGTCCTATTCTCACCAAATTTACTAGGCGACACAGAAAACTTCATCCCAGCCGACCCCCTACTCACACCACCACATATTAAACCGGAGTGGTACTTCCTATTTGCTTACGCAATCCTACGCTCCATCCCCAATAAATTAGGGGGAGTCCTCGCCCTCCTATTCTCAATCCTTATTCTTATGTTGGTGCCCTTACTCCACACATCCAAACAACGAAGCGCCACATT
>THA_012_Nte1
CACCCATACTTTTCCTACAAAGACCTCCTAGGCTTCTTCATCCTTACACTCCTACTCTCATTCCTCGTCCTATTCTCACCAAATTTACTAGGCGACACAGAAAACTTCATCCCAGCCGACCCCCTACTCACACCACCACATATTAAACCGGAGTGGTACTTCCTATTTGCTTACGCAATCCTACGCTCCATCCCCAATAAATTAGGGGGAGTCCTCGCCCTCCTATTCTCAATCCTTATTCTCATGTTAGTGCCCCTACTCCACACGTCCAAACAACGAAGCGCCACATT
>THA_012_2_Nte1
CACCCATACTTTTCCTACAAAGACCTCCTAGGCTTCTTCATCCTTACACTCCTACTCTCATTCCTCGTCCTATTCTCACCAAATTTACTAGGCGACACAGAAAACTTCATCCCAGCCGACCCCCTACTCACACCACCACATATTAAACCGGAGTGGTACTTCCTATTTGCTTACGCAATCCTACGCTCCATCCCCAATAAATTAGGGGGAGTCCTCGCCCTCCTATTCTCAATCCTTATTCTCATGTTAGTGCCCCTACTCCACACGTCCAAACAACGAAGCGCCACATT
>THA_012_3_Nte1
CACCCATACTTTTCCTACAAAGACCTCCTAGGCTTCTTCATCCTTACACTCCTACTCTCATTCCTCGTCCTATTCTCACCAAATTTACTAGGCGACACAGAAAACTTCATCCCAGCCGACCCCCTACTCACACCACCACATATTAAACCGGAGTGGTACTTCCTATTTGCTTACGCAATCCTACGCTCCATCCCCAATAAATTAGGGGGAGTCCTCGCCCTCCTATTCTCAATCCTTATTCTCATGTTAGTGCCCCTACTCCACACGTCCAAACAACGAAGCGCCACATT
>THA_012_4_Nte1
CACCCATACTTTTCCTACAAAGACCTCCTAGGCTTCTTCATCCTTACACTCCTACTCTCATTCCTCGTCCTATTCTCACCAAATTTACTAGGCGACACAGAAAACTTCATCCCAGCCGACCCCCTACTCACACCACCACATATTAAACCGGAGTGGTACTTCCTATTTGCTTACGCAATCCTACGCTCCATCCCCAATAAATTAGGGGGAGTCCTCGCCCTCCTATTCTCAATCCTTATTCTCATGTTAGTGCCCCTACTCCACACGTCCAAACAACGAAGCGCCACATT
>THA_012_5_Nte1
CACCCATACTTTTCCTACAAAGACCTCCTAGGCTTCTTCATCCTTACACTCCTACTCTCATTCCTCGTCCTATTCTCACCAAATTTACTAGGCGACACAGAAAACTTCATCCCAGCCGACCCCCTACTCACACCACCACATATTAAACCGGAGTGGTACTTCCTATTTGCTTACGCAATCCTACGCTCCATCCCCAATAAATTAGGGGGAGTCCTCGCCCTCCTATTCTCAATCCTTATTCTCATGTTAGTGCCCCTACTCCACACGTCCAAACAACGAAGCGCCACATT
>THA_012_6_Nte1
CACCCATACTTTTCCTACAAAGACCTCCTAGGCTTCTTCATCCTTACACTCCTACTCTCATTCCTCGTCCTATTCTCACCAAATTTACTAGGCGACACAGAAAACTTCATCCCAGCCGACCCCCTACTCACACCACCACATATTAAACCGGAGTGGTACTTCCTATTTGCTTACGCAATCCTACGCTCCATCCCCAATAAATTAGGGGGAGTCCTCGCCCTCCTATTCTCAATCCTTATTCTCATGTTAGTGCCCCTACTCCACACGTCCAAACAACGAAGCGCCACATT
>THA_012_7_Nte1
CACCCATACTTTTCCTACAAAGACCTCCTAGGCTTCTTCATCCTTACACTCCTACTCTCATTCCTCGTCCTATTCTCACCAAATTTACTAGGCGACACAGAAAACTTCATCCCAGCCGACCCCCTACTCACACCACCACATATTAAACCGGAGTGGTACTTCCTATTTGCTTACGCAATCCTACGCTCCATCCCCAATAAATTAGGGGGAGTCCTCGCCCTCCTATTCTCAATCCTTATTCTCATGTTAGTGCCCCTACTCCACACGTCCAAACAACGAAGCGCCACATT
>THA_012_8_Nte1
CACCCATACTTTTCCTACAAAGACCTCCTAGGCTTCTTCATCCTTACACTCCTACTCTCATTCCTCGTCCTATTCTCACCAAATTTACTAGGCGACACAGAAAACTTCATCCCAGCCGACCCCCTACTCACACCACCACATATTAAACCGGAGTGGTACTTCCTATTTGCTTACGCAATCCTACGCTCCATCCCCAATAAATTAGGGGGAGTCCTCGCCCTCCTATTCTCAATCCTTATTCTCATGTTAGTGCCCCTACTCCACACGTCCAAACAACGAAGCGCCACATT
>THA_012_9_Nte1
CACCCATACTTTTCCTACAAAGACCTCCTAGGCTTCTTCATCCTTACACTCCTACTCTCATTCCTCGTCCTATTCTCACCAAATTTACTAGGCGACACAGAAAACTTCATCCCAGCCGACCCCCTACTCACACCACCACATATTAAACCGGAGTGGTACTTCCTATTTGCTTACGCAATCCTACGCTCCATCCCCAATAAATTAGGGGGAGTCCTCGCCCTCCTATTCTCAATCCTTATTCTCATGTTAGTGCCCCTACTCCACACGTCCAAACAACGAAGCGCCACATT
>THA_012_10_Nte1
CACCCATACTTTTCCTACAAAGACCTCCTAGGCTTCTTCATCCTTACACTCCTACTCTCATTCCTCGTCCTATTCTCACCAAATTTACTAGGCGACACAGAAAACTTCATCCCAGCCGACCCCCTACTCACACCACCACATATTAAACCGGAGTGGTACTTCCTATTTGCTTACGCAATCCTACGCTCCATCCCCAATAAATTAGGGGGAGTCCTCGCCCTCCTATTCTCAATCCTTATTCTCATGTTAGTGCCCCTACTCCACACGTCCAAACAACGAAGCGCCACATT
>THA_012_11_Nte1
CACCCATACTTTTCCTACAAAGACCTCCTAGGCTTCTTCATCCTTACACTCCTACTCTCATTCCTCGTCCTATTCTCACCAAATTTACTAGGCGACACAGAAAACTTCATCCCAGCCGACCCCCTACTCACACCACCACATATTAAACCGGAGTGGTACTTCCTATTTGCTTACGCAATCCTACGCTCCATCCCCAATAAATTAGGGGGAGTCCTCGCCCTCCTATTCTCAATCCTTATTCTCATGTTAGTGCCCCTACTCCACACGTCCAAACAACGAAGCGCCACATT
>THA_012_12_Nte1
CACCCATACTTTTCCTACAAAGACCTCCTAGGCTTCTTCATCCTTACACTCCTACTCTCATTCCTCGTCCTATTCTCACCAAATTTACTAGGCGACACAGAAAACTTCATCCCAGCCGACCCCCTACTCACACCACCACATATTAAACCGGAGTGGTACTTCCTATTTGCTTACGCAATCCTACGCTCCATCCCCAATAAATTAGGGGGAGTCCTCGCCCTCCTATTCTCAATCCTTATTCTCATGTTAGTGCCCCTACTCCACACGTCCAAACAACGAAGCGCCACATT
>THA_012_13_Nte1
CACCCATACTTTTCCTACAAAGACCTCCTAGGCTTCTTCATCCTTACACTCCTACTCTCATTCCTCGTCCTATTCTCACCAAATTTACTAGGCGACACAGAAAACTTCATCCCAGCCGACCCCCTACTCACACCACCACATATTAAACCGGAGTGGTACTTCCTATTTGCTTACGCAATCCTACGCTCCATCCCCAATAAATTAGGGGGAGTCCTCGCCCTCCTATTCTCAATCCTTATTCTCATGTTAGTGCCCCTACTCCACACGTCCAAACAACGAAGCGCCACATT
>THA_012_14_Nte1
CACCCATACTTTTCCTACAAAGACCTCCTAGGCTTCTTCATCCTTACACTCCTACTCTCATTCCTCGTCCTATTCTCACCAAATTTACTAGGCGACACAGAAAACTTCATCCCAGCCGACCCCCTACTCACACCACCACATATTAAACCGGAGTGGTACTTCCTATTTGCTTACGCAATCCTACGCTCCATCCCCAATAAATTAGGGGGAGTCCTCGCCCTCCTATTCTCAATCCTTATTCTCATGTTAGTGCCCCTACTCCACACGTCCAAACAACGAAGCGCCACATT
>THA_012_15_Nte1
CACCCATACTTTTCCTACAAAGACCTCCTAGGCTTCTTCATCCTTACACTCCTACTCTCATTCCTCGTCCTATTCTCACCAAATTTACTAGGCGACACAGAAAACTTCATCCCAGCCGACCCCCTACTCACACCACCACATATTAAACCGGAGTGGTACTTCCTATTTGCTTACGCAATCCTACGCTCCATCCCCAATAAATTAGGGGGAGTCCTCGCCCTCCTATTCTCAATCCTTATTCTCATGTTAGTGCCCCTACTCCACACGTCCAAACAACGAAGCGCCACATT
>THA_012_16_Nte1
CACCCATACTTTTCCTACAAAGACCTCCTAGGCTTCTTCATCCTTACACTCCTACTCTCATTCCTCGTCCTATTCTCACCAAATTTACTAGGCGACACAGAAAACTTCATCCCAGCCGACCCCCTACTCACACCACCACATATTAAACCGGAGTGGTACTTCCTATTTGCTTACGCAATCCTACGCTCCATCCCCAATAAATTAGGGGGAGTCCTCGCCCTCCTATTCTCAATCCTTATTCTCATGTTAGTGCCCCTACTCCACACGTCCAAACAACGAAGCGCCACATT
>THA_012_17_Nte1
CACCCATACTTTTCCTACAAAGACCTCCTAGGCTTCTTCATCCTTACACTCCTACTCTCATTCCTCGTCCTATTCTCACCAAATTTACTAGGCGACACAGAAAACTTCATCCCAGCCGACCCCCTACTCACACCACCACATATTAAACCGGAGTGGTACTTCCTATTTGCTTACGCAATCCTACGCTCCATCCCCAATAAATTAGGGGGAGTCCTCGCCCTCCTATTCTCAATCCTTATTCTCATGTTAGTGCCCCTACTCCACACGTCCAAACAACGAAGCGCCACATT
>THA_012_18_Nte1
CACCCATACTTTTCCTACAAAGACCTCCTAGGCTTCTTCATCCTTACACTCCTACTCTCATTCCTCGTCCTATTCTCACCAAATTTACTAGGCGACACAGAAAACTTCATCCCAGCCGACCCCCTACTCACACCACCACATATTAAACCGGAGTGGTACTTCCTATTTGCTTACGCAATCCTACGCTCCATCCCCAATAAATTAGGGGGAGTCCTCGCCCTCCTATTCTCAATCCTTATTCTCATGTTAGTGCCCCTACTCCACACGTCCAAACAACGAAGCGCCACATT
>THA_012_19_Nte1
CACCCATACTTTTCCTACAAAGACCTCCTAGGCTTCTTCATCCTTACACTCCTACTCTCATTCCTCGTCCTATTCTCACCAAATTTACTAGGCGACACAGAAAACTTCATCCCAGCCGACCCCCTACTCACACCACCACATATTAAACCGGAGTGGTACTTCCTATTTGCTTACGCAATCCTACGCTCCATCCCCAATAAATTAGGGGGAGTCCTCGCCCTCCTATTCTCAATCCTTATTCTCATGTTAGTGCCCCTACTCCACACGTCCAAACAACGAAGCGCCACATT
>THA_013_Nte1
CACCCATACTTTTCCTACAAAGACCTCCTGGGCTTCTTCATCCTTACACTCCTACTCTCATTCCTCGTCCTATTCTCACCAAATTTACTAGGCGACACAGAAAACTTCATCCCAGCCGACCCCCTACTCACACCACCACATATTAAACCGGAGTGGTACTTCCTATTTGCTTACGCAATCCTACGCTCCATCCCCAATAAATTAGGGGGAGTCCTCGCCCTCCTATTCTCAATCCTTATTCTCATGTTAGTGCCCCTACTCCACACGTCCAAACAACGAAGCGCCACATT
>THA_014_Nte1
CACCCATACTTTTCCTACAAAGACCTCCTAGGCTTCTTCATCCTTACACTCCTACTCTCATTCCTCGTCCTATTCTCACCAAATTTACTAGGCGACACAGAAAACTTCATCCCAGCCGACCCCCTACTCACACCACCGCATATTAAACCGGAGTGGTACTTCCTATTTGCTTACGCAATCCTACGCTCCATCCCCAATAAATTAGGGGGAGTCCTCGCCCTCCTATTCTCAATCCTTATTCTTATGTTAGTGCCCCTACTCCACACGTCCAAACAACGAAGCGCCACATT
>THA_015_Nte1
CACCCATACTTTTCCTACAAAGACCTCCTAGGCTTCTTCATCCTTACACTCCTACTCTCATTCCTCGTCCTATTCTCACCAAATTTACTAGGCGACACAGAAAACTTCATCCCAGCCGACCCCCTACTCACACCACCACATATTAAACCGGAGTGGTACTTCCTATTTGCTTACGCAATCCTACGCTCCATCCCCAATAAATTAGGGGGAGTCCTCGCCCTCCTATTCTCAATCCTCATtCTCATGTTAGTGCCCctAcTCCACACGTCCAAACAACGAAGCGCCACATT
>EC_016_Eec
CACCCATACTTTTCCTACAAAGACCTCCTAGGCTTCTTCATCCTTACACTCCTACTCTCATTCCTCGTCCTATTCTCACCAAATTTACTAGGCGACACAGAAAACTTCATCCCAGCCGACCCCCTACTCACACCACCACATATTAAACCGGAGTGGTACTTCCTATTTGCTTACGCAATCCTACGCTCCATCCCCAATAAATTAGGGGGAGTCCTCGCCCTCCTATTCTCAATCCTTATTCTTATGTTGGTGCCCTTACTCCACACATCCAAACAACGAAGCGCCACATT
>EC_016_2_Eec
CACCCATACTTTTCCTACAAAGACCTCCTAGGCTTCTTCATCCTTACACTCCTACTCTCATTCCTCGTCCTATTCTCACCAAATTTACTAGGCGACACAGAAAACTTCATCCCAGCCGACCCCCTACTCACACCACCACATATTAAACCGGAGTGGTACTTCCTATTTGCTTACGCAATCCTACGCTCCATCCCCAATAAATTAGGGGGAGTCCTCGCCCTCCTATTCTCAATCCTTATTCTTATGTTGGTGCCCTTACTCCACACATCCAAACAACGAAGCGCCACATT
>EC_016_3_Eec
CACCCATACTTTTCCTACAAAGACCTCCTAGGCTTCTTCATCCTTACACTCCTACTCTCATTCCTCGTCCTATTCTCACCAAATTTACTAGGCGACACAGAAAACTTCATCCCAGCCGACCCCCTACTCACACCACCACATATTAAACCGGAGTGGTACTTCCTATTTGCTTACGCAATCCTACGCTCCATCCCCAATAAATTAGGGGGAGTCCTCGCCCTCCTATTCTCAATCCTTATTCTTATGTTGGTGCCCTTACTCCACACATCCAAACAACGAAGCGCCACATT
>EC_016_4_Eec
CACCCATACTTTTCCTACAAAGACCTCCTAGGCTTCTTCATCCTTACACTCCTACTCTCATTCCTCGTCCTATTCTCACCAAATTTACTAGGCGACACAGAAAACTTCATCCCAGCCGACCCCCTACTCACACCACCACATATTAAACCGGAGTGGTACTTCCTATTTGCTTACGCAATCCTACGCTCCATCCCCAATAAATTAGGGGGAGTCCTCGCCCTCCTATTCTCAATCCTTATTCTTATGTTGGTGCCCTTACTCCACACATCCAAACAACGAAGCGCCACATT
>EC_016_5_Eec
CACCCATACTTTTCCTACAAAGACCTCCTAGGCTTCTTCATCCTTACACTCCTACTCTCATTCCTCGTCCTATTCTCACCAAATTTACTAGGCGACACAGAAAACTTCATCCCAGCCGACCCCCTACTCACACCACCACATATTAAACCGGAGTGGTACTTCCTATTTGCTTACGCAATCCTACGCTCCATCCCCAATAAATTAGGGGGAGTCCTCGCCCTCCTATTCTCAATCCTTATTCTTATGTTGGTGCCCTTACTCCACACATCCAAACAACGAAGCGCCACATT
>EC_016_6_Eec
CACCCATACTTTTCCTACAAAGACCTCCTAGGCTTCTTCATCCTTACACTCCTACTCTCATTCCTCGTCCTATTCTCACCAAATTTACTAGGCGACACAGAAAACTTCATCCCAGCCGACCCCCTACTCACACCACCACATATTAAACCGGAGTGGTACTTCCTATTTGCTTACGCAATCCTACGCTCCATCCCCAATAAATTAGGGGGAGTCCTCGCCCTCCTATTCTCAATCCTTATTCTTATGTTGGTGCCCTTACTCCACACATCCAAACAACGAAGCGCCACATT
>EC_017_Eec
CACCCATACTTTTCCTACAAAGACCTCCTAGGCTTCTTCATCCTTACACTCCTACTCTCATTCCTCGTCCTATTCTCACCAAATTTACTAGGCGACACAGAAAACTTCATCCCAGCCGACCCCCTACTCACACCACCACATATTAAACCGGAGTGGTACTTCCTATTTGCTTACGCAATCCTACGCTCCATCCCCAATAAATTAGGGGGAGTCCTCGCCCTCCTATTCTCAATCCTTATTCTCATGTTAGTGCCCCTACTCCACACGTCCAAACAACGAAGCGCCACATT
>EC_017_2_Eec
CACCCATACTTTTCCTACAAAGACCTCCTAGGCTTCTTCATCCTTACACTCCTACTCTCATTCCTCGTCCTATTCTCACCAAATTTACTAGGCGACACAGAAAACTTCATCCCAGCCGACCCCCTACTCACACCACCACATATTAAACCGGAGTGGTACTTCCTATTTGCTTACGCAATCCTACGCTCCATCCCCAATAAATTAGGGGGAGTCCTCGCCCTCCTATTCTCAATCCTTATTCTCATGTTAGTGCCCCTACTCCACACGTCCAAACAACGAAGCGCCACATT
>EC_017_3_Eec
CACCCATACTTTTCCTACAAAGACCTCCTAGGCTTCTTCATCCTTACACTCCTACTCTCATTCCTCGTCCTATTCTCACCAAATTTACTAGGCGACACAGAAAACTTCATCCCAGCCGACCCCCTACTCACACCACCACATATTAAACCGGAGTGGTACTTCCTATTTGCTTACGCAATCCTACGCTCCATCCCCAATAAATTAGGGGGAGTCCTCGCCCTCCTATTCTCAATCCTTATTCTCATGTTAGTGCCCCTACTCCACACGTCCAAACAACGAAGCGCCACATT
>EC_017_4_Eec
CACCCATACTTTTCCTACAAAGACCTCCTAGGCTTCTTCATCCTTACACTCCTACTCTCATTCCTCGTCCTATTCTCACCAAATTTACTAGGCGACACAGAAAACTTCATCCCAGCCGACCCCCTACTCACACCACCACATATTAAACCGGAGTGGTACTTCCTATTTGCTTACGCAATCCTACGCTCCATCCCCAATAAATTAGGGGGAGTCCTCGCCCTCCTATTCTCAATCCTTATTCTCATGTTAGTGCCCCTACTCCACACGTCCAAACAACGAAGCGCCACATT
>EC_017_5_Eec
CACCCATACTTTTCCTACAAAGACCTCCTAGGCTTCTTCATCCTTACACTCCTACTCTCATTCCTCGTCCTATTCTCACCAAATTTACTAGGCGACACAGAAAACTTCATCCCAGCCGACCCCCTACTCACACCACCACATATTAAACCGGAGTGGTACTTCCTATTTGCTTACGCAATCCTACGCTCCATCCCCAATAAATTAGGGGGAGTCCTCGCCCTCCTATTCTCAATCCTTATTCTCATGTTAGTGCCCCTACTCCACACGTCCAAACAACGAAGCGCCACATT
>EC_017_6_Eec
CACCCATACTTTTCCTACAAAGACCTCCTAGGCTTCTTCATCCTTACACTCCTACTCTCATTCCTCGTCCTATTCTCACCAAATTTACTAGGCGACACAGAAAACTTCATCCCAGCCGACCCCCTACTCACACCACCACATATTAAACCGGAGTGGTACTTCCTATTTGCTTACGCAATCCTACGCTCCATCCCCAATAAATTAGGGGGAGTCCTCGCCCTCCTATTCTCAATCCTTATTCTCATGTTAGTGCCCCTACTCCACACGTCCAAACAACGAAGCGCCACATT
>EC_017_7_Eec
CACCCATACTTTTCCTACAAAGACCTCCTAGGCTTCTTCATCCTTACACTCCTACTCTCATTCCTCGTCCTATTCTCACCAAATTTACTAGGCGACACAGAAAACTTCATCCCAGCCGACCCCCTACTCACACCACCACATATTAAACCGGAGTGGTACTTCCTATTTGCTTACGCAATCCTACGCTCCATCCCCAATAAATTAGGGGGAGTCCTCGCCCTCCTATTCTCAATCCTTATTCTCATGTTAGTGCCCCTACTCCACACGTCCAAACAACGAAGCGCCACATT
>EC_017_8_Eec
CACCCATACTTTTCCTACAAAGACCTCCTAGGCTTCTTCATCCTTACACTCCTACTCTCATTCCTCGTCCTATTCTCACCAAATTTACTAGGCGACACAGAAAACTTCATCCCAGCCGACCCCCTACTCACACCACCACATATTAAACCGGAGTGGTACTTCCTATTTGCTTACGCAATCCTACGCTCCATCCCCAATAAATTAGGGGGAGTCCTCGCCCTCCTATTCTCAATCCTTATTCTCATGTTAGTGCCCCTACTCCACACGTCCAAACAACGAAGCGCCACATT
>EC_017_9_Eec
CACCCATACTTTTCCTACAAAGACCTCCTAGGCTTCTTCATCCTTACACTCCTACTCTCATTCCTCGTCCTATTCTCACCAAATTTACTAGGCGACACAGAAAACTTCATCCCAGCCGACCCCCTACTCACACCACCACATATTAAACCGGAGTGGTACTTCCTATTTGCTTACGCAATCCTACGCTCCATCCCCAATAAATTAGGGGGAGTCCTCGCCCTCCTATTCTCAATCCTTATTCTCATGTTAGTGCCCCTACTCCACACGTCCAAACAACGAAGCGCCACATT
>EC_017_10_Eec
CACCCATACTTTTCCTACAAAGACCTCCTAGGCTTCTTCATCCTTACACTCCTACTCTCATTCCTCGTCCTATTCTCACCAAATTTACTAGGCGACACAGAAAACTTCATCCCAGCCGACCCCCTACTCACACCACCACATATTAAACCGGAGTGGTACTTCCTATTTGCTTACGCAATCCTACGCTCCATCCCCAATAAATTAGGGGGAGTCCTCGCCCTCCTATTCTCAATCCTTATTCTCATGTTAGTGCCCCTACTCCACACGTCCAAACAACGAAGCGCCACATT
>EC_017_11_Eec
CACCCATACTTTTCCTACAAAGACCTCCTAGGCTTCTTCATCCTTACACTCCTACTCTCATTCCTCGTCCTATTCTCACCAAATTTACTAGGCGACACAGAAAACTTCATCCCAGCCGACCCCCTACTCACACCACCACATATTAAACCGGAGTGGTACTTCCTATTTGCTTACGCAATCCTACGCTCCATCCCCAATAAATTAGGGGGAGTCCTCGCCCTCCTATTCTCAATCCTTATTCTCATGTTAGTGCCCCTACTCCACACGTCCAAACAACGAAGCGCCACATT
>EC_017_12_Eec
CACCCATACTTTTCCTACAAAGACCTCCTAGGCTTCTTCATCCTTACACTCCTACTCTCATTCCTCGTCCTATTCTCACCAAATTTACTAGGCGACACAGAAAACTTCATCCCAGCCGACCCCCTACTCACACCACCACATATTAAACCGGAGTGGTACTTCCTATTTGCTTACGCAATCCTACGCTCCATCCCCAATAAATTAGGGGGAGTCCTCGCCCTCCTATTCTCAATCCTTATTCTCATGTTAGTGCCCCTACTCCACACGTCCAAACAACGAAGCGCCACATT
>EC_017_13_Eec
CACCCATACTTTTCCTACAAAGACCTCCTAGGCTTCTTCATCCTTACACTCCTACTCTCATTCCTCGTCCTATTCTCACCAAATTTACTAGGCGACACAGAAAACTTCATCCCAGCCGACCCCCTACTCACACCACCACATATTAAACCGGAGTGGTACTTCCTATTTGCTTACGCAATCCTACGCTCCATCCCCAATAAATTAGGGGGAGTCCTCGCCCTCCTATTCTCAATCCTTATTCTCATGTTAGTGCCCCTACTCCACACGTCCAAACAACGAAGCGCCACATT
>EC_017_14_Eec
CACCCATACTTTTCCTACAAAGACCTCCTAGGCTTCTTCATCCTTACACTCCTACTCTCATTCCTCGTCCTATTCTCACCAAATTTACTAGGCGACACAGAAAACTTCATCCCAGCCGACCCCCTACTCACACCACCACATATTAAACCGGAGTGGTACTTCCTATTTGCTTACGCAATCCTACGCTCCATCCCCAATAAATTAGGGGGAGTCCTCGCCCTCCTATTCTCAATCCTTATTCTCATGTTAGTGCCCCTACTCCACACGTCCAAACAACGAAGCGCCACATT
>EC_017_15_Eec
CACCCATACTTTTCCTACAAAGACCTCCTAGGCTTCTTCATCCTTACACTCCTACTCTCATTCCTCGTCCTATTCTCACCAAATTTACTAGGCGACACAGAAAACTTCATCCCAGCCGACCCCCTACTCACACCACCACATATTAAACCGGAGTGGTACTTCCTATTTGCTTACGCAATCCTACGCTCCATCCCCAATAAATTAGGGGGAGTCCTCGCCCTCCTATTCTCAATCCTTATTCTCATGTTAGTGCCCCTACTCCACACGTCCAAACAACGAAGCGCCACATT
>EC_017_16_Eec
CACCCATACTTTTCCTACAAAGACCTCCTAGGCTTCTTCATCCTTACACTCCTACTCTCATTCCTCGTCCTATTCTCACCAAATTTACTAGGCGACACAGAAAACTTCATCCCAGCCGACCCCCTACTCACACCACCACATATTAAACCGGAGTGGTACTTCCTATTTGCTTACGCAATCCTACGCTCCATCCCCAATAAATTAGGGGGAGTCCTCGCCCTCCTATTCTCAATCCTTATTCTCATGTTAGTGCCCCTACTCCACACGTCCAAACAACGAAGCGCCACATT
>EC_017_17_Eec
CACCCATACTTTTCCTACAAAGACCTCCTAGGCTTCTTCATCCTTACACTCCTACTCTCATTCCTCGTCCTATTCTCACCAAATTTACTAGGCGACACAGAAAACTTCATCCCAGCCGACCCCCTACTCACACCACCACATATTAAACCGGAGTGGTACTTCCTATTTGCTTACGCAATCCTACGCTCCATCCCCAATAAATTAGGGGGAGTCCTCGCCCTCCTATTCTCAATCCTTATTCTCATGTTAGTGCCCCTACTCCACACGTCCAAACAACGAAGCGCCACATT
>EC_017_18_Eec
CACCCATACTTTTCCTACAAAGACCTCCTAGGCTTCTTCATCCTTACACTCCTACTCTCATTCCTCGTCCTATTCTCACCAAATTTACTAGGCGACACAGAAAACTTCATCCCAGCCGACCCCCTACTCACACCACCACATATTAAACCGGAGTGGTACTTCCTATTTGCTTACGCAATCCTACGCTCCATCCCCAATAAATTAGGGGGAGTCCTCGCCCTCCTATTCTCAATCCTTATTCTCATGTTAGTGCCCCTACTCCACACGTCCAAACAACGAAGCGCCACATT
>EC_017_19_Eec
CACCCATACTTTTCCTACAAAGACCTCCTAGGCTTCTTCATCCTTACACTCCTACTCTCATTCCTCGTCCTATTCTCACCAAATTTACTAGGCGACACAGAAAACTTCATCCCAGCCGACCCCCTACTCACACCACCACATATTAAACCGGAGTGGTACTTCCTATTTGCTTACGCAATCCTACGCTCCATCCCCAATAAATTAGGGGGAGTCCTCGCCCTCCTATTCTCAATCCTTATTCTCATGTTAGTGCCCCTACTCCACACGTCCAAACAACGAAGCGCCACATT
>EC_017_20_Eec
CACCCATACTTTTCCTACAAAGACCTCCTAGGCTTCTTCATCCTTACACTCCTACTCTCATTCCTCGTCCTATTCTCACCAAATTTACTAGGCGACACAGAAAACTTCATCCCAGCCGACCCCCTACTCACACCACCACATATTAAACCGGAGTGGTACTTCCTATTTGCTTACGCAATCCTACGCTCCATCCCCAATAAATTAGGGGGAGTCCTCGCCCTCCTATTCTCAATCCTTATTCTCATGTTAGTGCCCCTACTCCACACGTCCAAACAACGAAGCGCCACATT
>EC_017_21_Eec
CACCCATACTTTTCCTACAAAGACCTCCTAGGCTTCTTCATCCTTACACTCCTACTCTCATTCCTCGTCCTATTCTCACCAAATTTACTAGGCGACACAGAAAACTTCATCCCAGCCGACCCCCTACTCACACCACCACATATTAAACCGGAGTGGTACTTCCTATTTGCTTACGCAATCCTACGCTCCATCCCCAATAAATTAGGGGGAGTCCTCGCCCTCCTATTCTCAATCCTTATTCTCATGTTAGTGCCCCTACTCCACACGTCCAAACAACGAAGCGCCACATT
>EC_017_22_Eec
CACCCATACTTTTCCTACAAAGACCTCCTAGGCTTCTTCATCCTTACACTCCTACTCTCATTCCTCGTCCTATTCTCACCAAATTTACTAGGCGACACAGAAAACTTCATCCCAGCCGACCCCCTACTCACACCACCACATATTAAACCGGAGTGGTACTTCCTATTTGCTTACGCAATCCTACGCTCCATCCCCAATAAATTAGGGGGAGTCCTCGCCCTCCTATTCTCAATCCTTATTCTCATGTTAGTGCCCCTACTCCACACGTCCAAACAACGAAGCGCCACATT
>EC_017_23_Eec
CACCCATACTTTTCCTACAAAGACCTCCTAGGCTTCTTCATCCTTACACTCCTACTCTCATTCCTCGTCCTATTCTCACCAAATTTACTAGGCGACACAGAAAACTTCATCCCAGCCGACCCCCTACTCACACCACCACATATTAAACCGGAGTGGTACTTCCTATTTGCTTACGCAATCCTACGCTCCATCCCCAATAAATTAGGGGGAGTCCTCGCCCTCCTATTCTCAATCCTTATTCTCATGTTAGTGCCCCTACTCCACACGTCCAAACAACGAAGCGCCACATT
>EC_017_24_Eec
CACCCATACTTTTCCTACAAAGACCTCCTAGGCTTCTTCATCCTTACACTCCTACTCTCATTCCTCGTCCTATTCTCACCAAATTTACTAGGCGACACAGAAAACTTCATCCCAGCCGACCCCCTACTCACACCACCACATATTAAACCGGAGTGGTACTTCCTATTTGCTTACGCAATCCTACGCTCCATCCCCAATAAATTAGGGGGAGTCCTCGCCCTCCTATTCTCAATCCTTATTCTCATGTTAGTGCCCCTACTCCACACGTCCAAACAACGAAGCGCCACATT
>EC_017_25_Eec
CACCCATACTTTTCCTACAAAGACCTCCTAGGCTTCTTCATCCTTACACTCCTACTCTCATTCCTCGTCCTATTCTCACCAAATTTACTAGGCGACACAGAAAACTTCATCCCAGCCGACCCCCTACTCACACCACCACATATTAAACCGGAGTGGTACTTCCTATTTGCTTACGCAATCCTACGCTCCATCCCCAATAAATTAGGGGGAGTCCTCGCCCTCCTATTCTCAATCCTTATTCTCATGTTAGTGCCCCTACTCCACACGTCCAAACAACGAAGCGCCACATT
>EC_017_26_Eec
CACCCATACTTTTCCTACAAAGACCTCCTAGGCTTCTTCATCCTTACACTCCTACTCTCATTCCTCGTCCTATTCTCACCAAATTTACTAGGCGACACAGAAAACTTCATCCCAGCCGACCCCCTACTCACACCACCACATATTAAACCGGAGTGGTACTTCCTATTTGCTTACGCAATCCTACGCTCCATCCCCAATAAATTAGGGGGAGTCCTCGCCCTCCTATTCTCAATCCTTATTCTCATGTTAGTGCCCCTACTCCACACGTCCAAACAACGAAGCGCCACATT
>EC_017_27_Eec
CACCCATACTTTTCCTACAAAGACCTCCTAGGCTTCTTCATCCTTACACTCCTACTCTCATTCCTCGTCCTATTCTCACCAAATTTACTAGGCGACACAGAAAACTTCATCCCAGCCGACCCCCTACTCACACCACCACATATTAAACCGGAGTGGTACTTCCTATTTGCTTACGCAATCCTACGCTCCATCCCCAATAAATTAGGGGGAGTCCTCGCCCTCCTATTCTCAATCCTTATTCTCATGTTAGTGCCCCTACTCCACACGTCCAAACAACGAAGCGCCACATT
>EC_017_28_Eec
CACCCATACTTTTCCTACAAAGACCTCCTAGGCTTCTTCATCCTTACACTCCTACTCTCATTCCTCGTCCTATTCTCACCAAATTTACTAGGCGACACAGAAAACTTCATCCCAGCCGACCCCCTACTCACACCACCACATATTAAACCGGAGTGGTACTTCCTATTTGCTTACGCAATCCTACGCTCCATCCCCAATAAATTAGGGGGAGTCCTCGCCCTCCTATTCTCAATCCTTATTCTCATGTTAGTGCCCCTACTCCACACGTCCAAACAACGAAGCGCCACATT
>EC_017_29_Eec
CACCCATACTTTTCCTACAAAGACCTCCTAGGCTTCTTCATCCTTACACTCCTACTCTCATTCCTCGTCCTATTCTCACCAAATTTACTAGGCGACACAGAAAACTTCATCCCAGCCGACCCCCTACTCACACCACCACATATTAAACCGGAGTGGTACTTCCTATTTGCTTACGCAATCCTACGCTCCATCCCCAATAAATTAGGGGGAGTCCTCGCCCTCCTATTCTCAATCCTTATTCTCATGTTAGTGCCCCTACTCCACACGTCCAAACAACGAAGCGCCACATT
>EC_017_30_Eec
CACCCATACTTTTCCTACAAAGACCTCCTAGGCTTCTTCATCCTTACACTCCTACTCTCATTCCTCGTCCTATTCTCACCAAATTTACTAGGCGACACAGAAAACTTCATCCCAGCCGACCCCCTACTCACACCACCACATATTAAACCGGAGTGGTACTTCCTATTTGCTTACGCAATCCTACGCTCCATCCCCAATAAATTAGGGGGAGTCCTCGCCCTCCTATTCTCAATCCTTATTCTCATGTTAGTGCCCCTACTCCACACGTCCAAACAACGAAGCGCCACATT
>EC_017_31_Eec
CACCCATACTTTTCCTACAAAGACCTCCTAGGCTTCTTCATCCTTACACTCCTACTCTCATTCCTCGTCCTATTCTCACCAAATTTACTAGGCGACACAGAAAACTTCATCCCAGCCGACCCCCTACTCACACCACCACATATTAAACCGGAGTGGTACTTCCTATTTGCTTACGCAATCCTACGCTCCATCCCCAATAAATTAGGGGGAGTCCTCGCCCTCCTATTCTCAATCCTTATTCTCATGTTAGTGCCCCTACTCCACACGTCCAAACAACGAAGCGCCACATT
>EC_018_Eec
CACCCATACTTTTCCTACAAAGACCTCCTGGGCTTCTTCATCCTTACACTCCTACTCTCATTCCTCGTCCTATTCTCACCAAATTTACTAGGCGACACAGAAAACTTCATCCCAGCCGACCCCCTACTCACACCACCACATATTAAACCGGAGTGGTACTTCCTATTTGCTTACGCAATCCTACGCTCCATCCCCAATAAATTAGGGGGAGTCCTCGCCCTCCTATTCTCAATCCTTATTCTCATGTTAGTGCCCCTACTCCACACGTCCAAACAACGAAGCGCCACATT
>EC_018_2_Eec
CACCCATACTTTTCCTACAAAGACCTCCTGGGCTTCTTCATCCTTACACTCCTACTCTCATTCCTCGTCCTATTCTCACCAAATTTACTAGGCGACACAGAAAACTTCATCCCAGCCGACCCCCTACTCACACCACCACATATTAAACCGGAGTGGTACTTCCTATTTGCTTACGCAATCCTACGCTCCATCCCCAATAAATTAGGGGGAGTCCTCGCCCTCCTATTCTCAATCCTTATTCTCATGTTAGTGCCCCTACTCCACACGTCCAAACAACGAAGCGCCACATT
>EC_018_3_Eec
CACCCATACTTTTCCTACAAAGACCTCCTGGGCTTCTTCATCCTTACACTCCTACTCTCATTCCTCGTCCTATTCTCACCAAATTTACTAGGCGACACAGAAAACTTCATCCCAGCCGACCCCCTACTCACACCACCACATATTAAACCGGAGTGGTACTTCCTATTTGCTTACGCAATCCTACGCTCCATCCCCAATAAATTAGGGGGAGTCCTCGCCCTCCTATTCTCAATCCTTATTCTCATGTTAGTGCCCCTACTCCACACGTCCAAACAACGAAGCGCCACATT
>EC_018_4_Eec
CACCCATACTTTTCCTACAAAGACCTCCTGGGCTTCTTCATCCTTACACTCCTACTCTCATTCCTCGTCCTATTCTCACCAAATTTACTAGGCGACACAGAAAACTTCATCCCAGCCGACCCCCTACTCACACCACCACATATTAAACCGGAGTGGTACTTCCTATTTGCTTACGCAATCCTACGCTCCATCCCCAATAAATTAGGGGGAGTCCTCGCCCTCCTATTCTCAATCCTTATTCTCATGTTAGTGCCCCTACTCCACACGTCCAAACAACGAAGCGCCACATT
>EC_019_Eec
CACCCTTACTTTTCCTACAAAGACCTCCTAGGCTTCTTCATCCTTACACTCCTACTCTCATTCCTCGTCCTATTCTCACCAAATTTACTAGGCGACACAGAAAACTTCATCCCAGCCGACCCCCTACTCACACCACCACATATTAAACCGGAGTGGTACTTCCTATTTGCTTACGCAATCCTACGCTCCATCCCCAATAAATTAGGGGGAGTCCTCGCCCTCCTATTCTCAATCCTTATTCTTATGTTAGTGCCCTTACTCCACACATCCAAACAACGAAGCGCCACATT
>EC_019_2_Eec
CACCCTTACTTTTCCTACAAAGACCTCCTAGGCTTCTTCATCCTTACACTCCTACTCTCATTCCTCGTCCTATTCTCACCAAATTTACTAGGCGACACAGAAAACTTCATCCCAGCCGACCCCCTACTCACACCACCACATATTAAACCGGAGTGGTACTTCCTATTTGCTTACGCAATCCTACGCTCCATCCCCAATAAATTAGGGGGAGTCCTCGCCCTCCTATTCTCAATCCTTATTCTTATGTTAGTGCCCTTACTCCACACATCCAAACAACGAAGCGCCACATT
>EC_020_Ec
CACCCATACTTTTCCTACAAAGACCTCCTAGGCTTCTTCATCCTTACACTCCTACTCTCATTCCTCGTCCTATTCTCACCAAATTTACTAGGCGACACAGAAAACTTCATCCCAGCCGACCCCCTACTCACACCACCACATATTAAACCGGAGTGGTACTTCCTATTTGCTTACGCAATCCTACGCTCCATCCCCAATAAATTAGGGGGAGTCCTCGCCCTCCTATTCTCAATCCTTATTCTTATGTTGGTGCCCTTACTCCACACATCCAAACAACGAAGCGCCACATT
>EC_020_2_Ec
CACCCATACTTTTCCTACAAAGACCTCCTAGGCTTCTTCATCCTTACACTCCTACTCTCATTCCTCGTCCTATTCTCACCAAATTTACTAGGCGACACAGAAAACTTCATCCCAGCCGACCCCCTACTCACACCACCACATATTAAACCGGAGTGGTACTTCCTATTTGCTTACGCAATCCTACGCTCCATCCCCAATAAATTAGGGGGAGTCCTCGCCCTCCTATTCTCAATCCTTATTCTTATGTTGGTGCCCTTACTCCACACATCCAAACAACGAAGCGCCACATT
>EC_020_3_Ec
CACCCATACTTTTCCTACAAAGACCTCCTAGGCTTCTTCATCCTTACACTCCTACTCTCATTCCTCGTCCTATTCTCACCAAATTTACTAGGCGACACAGAAAACTTCATCCCAGCCGACCCCCTACTCACACCACCACATATTAAACCGGAGTGGTACTTCCTATTTGCTTACGCAATCCTACGCTCCATCCCCAATAAATTAGGGGGAGTCCTCGCCCTCCTATTCTCAATCCTTATTCTTATGTTGGTGCCCTTACTCCACACATCCAAACAACGAAGCGCCACATT
>EC_021_Ec
CACCCATACTTTTCCTACAAAGACCTCCTAGGCTTCTTCATCCTTACACTCCTACTCTCATTCCTCGTCCTATTCTCACCAAATTTACTAGGCGACACAGAAAACTTCATCCCAGCCGACCCCCTACTCACACCACCACATATTAAACCGGAGTGGTACTTCCTATTTGCTTACGCAATCCTACGCTCCATCCCCAATAAATTAGGGGGAGTCCTCGCCCTCCTATTCTCAATCCTTATTCTCATGTTAGTGCCCCTACTCCACACGTCCAAACAACGAAGCGCCACATT
>EC_021_2_Ec
CACCCATACTTTTCCTACAAAGACCTCCTAGGCTTCTTCATCCTTACACTCCTACTCTCATTCCTCGTCCTATTCTCACCAAATTTACTAGGCGACACAGAAAACTTCATCCCAGCCGACCCCCTACTCACACCACCACATATTAAACCGGAGTGGTACTTCCTATTTGCTTACGCAATCCTACGCTCCATCCCCAATAAATTAGGGGGAGTCCTCGCCCTCCTATTCTCAATCCTTATTCTCATGTTAGTGCCCCTACTCCACACGTCCAAACAACGAAGCGCCACATT
>EC_021_3_Ec
CACCCATACTTTTCCTACAAAGACCTCCTAGGCTTCTTCATCCTTACACTCCTACTCTCATTCCTCGTCCTATTCTCACCAAATTTACTAGGCGACACAGAAAACTTCATCCCAGCCGACCCCCTACTCACACCACCACATATTAAACCGGAGTGGTACTTCCTATTTGCTTACGCAATCCTACGCTCCATCCCCAATAAATTAGGGGGAGTCCTCGCCCTCCTATTCTCAATCCTTATTCTCATGTTAGTGCCCCTACTCCACACGTCCAAACAACGAAGCGCCACATT
>EC_021_4_Ec
CACCCATACTTTTCCTACAAAGACCTCCTAGGCTTCTTCATCCTTACACTCCTACTCTCATTCCTCGTCCTATTCTCACCAAATTTACTAGGCGACACAGAAAACTTCATCCCAGCCGACCCCCTACTCACACCACCACATATTAAACCGGAGTGGTACTTCCTATTTGCTTACGCAATCCTACGCTCCATCCCCAATAAATTAGGGGGAGTCCTCGCCCTCCTATTCTCAATCCTTATTCTCATGTTAGTGCCCCTACTCCACACGTCCAAACAACGAAGCGCCACATT
>EC_021_5_Ec
CACCCATACTTTTCCTACAAAGACCTCCTAGGCTTCTTCATCCTTACACTCCTACTCTCATTCCTCGTCCTATTCTCACCAAATTTACTAGGCGACACAGAAAACTTCATCCCAGCCGACCCCCTACTCACACCACCACATATTAAACCGGAGTGGTACTTCCTATTTGCTTACGCAATCCTACGCTCCATCCCCAATAAATTAGGGGGAGTCCTCGCCCTCCTATTCTCAATCCTTATTCTCATGTTAGTGCCCCTACTCCACACGTCCAAACAACGAAGCGCCACATT
>EC_021_6_Ec
CACCCATACTTTTCCTACAAAGACCTCCTAGGCTTCTTCATCCTTACACTCCTACTCTCATTCCTCGTCCTATTCTCACCAAATTTACTAGGCGACACAGAAAACTTCATCCCAGCCGACCCCCTACTCACACCACCACATATTAAACCGGAGTGGTACTTCCTATTTGCTTACGCAATCCTACGCTCCATCCCCAATAAATTAGGGGGAGTCCTCGCCCTCCTATTCTCAATCCTTATTCTCATGTTAGTGCCCCTACTCCACACGTCCAAACAACGAAGCGCCACATT
>EC_021_7_Ec
CACCCATACTTTTCCTACAAAGACCTCCTAGGCTTCTTCATCCTTACACTCCTACTCTCATTCCTCGTCCTATTCTCACCAAATTTACTAGGCGACACAGAAAACTTCATCCCAGCCGACCCCCTACTCACACCACCACATATTAAACCGGAGTGGTACTTCCTATTTGCTTACGCAATCCTACGCTCCATCCCCAATAAATTAGGGGGAGTCCTCGCCCTCCTATTCTCAATCCTTATTCTCATGTTAGTGCCCCTACTCCACACGTCCAAACAACGAAGCGCCACATT
>EC_021_8_Ec
CACCCATACTTTTCCTACAAAGACCTCCTAGGCTTCTTCATCCTTACACTCCTACTCTCATTCCTCGTCCTATTCTCACCAAATTTACTAGGCGACACAGAAAACTTCATCCCAGCCGACCCCCTACTCACACCACCACATATTAAACCGGAGTGGTACTTCCTATTTGCTTACGCAATCCTACGCTCCATCCCCAATAAATTAGGGGGAGTCCTCGCCCTCCTATTCTCAATCCTTATTCTCATGTTAGTGCCCCTACTCCACACGTCCAAACAACGAAGCGCCACATT
>EC_021_9_Ec
CACCCATACTTTTCCTACAAAGACCTCCTAGGCTTCTTCATCCTTACACTCCTACTCTCATTCCTCGTCCTATTCTCACCAAATTTACTAGGCGACACAGAAAACTTCATCCCAGCCGACCCCCTACTCACACCACCACATATTAAACCGGAGTGGTACTTCCTATTTGCTTACGCAATCCTACGCTCCATCCCCAATAAATTAGGGGGAGTCCTCGCCCTCCTATTCTCAATCCTTATTCTCATGTTAGTGCCCCTACTCCACACGTCCAAACAACGAAGCGCCACATT
>EC_021_10_Ec
CACCCATACTTTTCCTACAAAGACCTCCTAGGCTTCTTCATCCTTACACTCCTACTCTCATTCCTCGTCCTATTCTCACCAAATTTACTAGGCGACACAGAAAACTTCATCCCAGCCGACCCCCTACTCACACCACCACATATTAAACCGGAGTGGTACTTCCTATTTGCTTACGCAATCCTACGCTCCATCCCCAATAAATTAGGGGGAGTCCTCGCCCTCCTATTCTCAATCCTTATTCTCATGTTAGTGCCCCTACTCCACACGTCCAAACAACGAAGCGCCACATT
>EC_021_11_Ec
CACCCATACTTTTCCTACAAAGACCTCCTAGGCTTCTTCATCCTTACACTCCTACTCTCATTCCTCGTCCTATTCTCACCAAATTTACTAGGCGACACAGAAAACTTCATCCCAGCCGACCCCCTACTCACACCACCACATATTAAACCGGAGTGGTACTTCCTATTTGCTTACGCAATCCTACGCTCCATCCCCAATAAATTAGGGGGAGTCCTCGCCCTCCTATTCTCAATCCTTATTCTCATGTTAGTGCCCCTACTCCACACGTCCAAACAACGAAGCGCCACATT
>EC_021_12_Ec
CACCCATACTTTTCCTACAAAGACCTCCTAGGCTTCTTCATCCTTACACTCCTACTCTCATTCCTCGTCCTATTCTCACCAAATTTACTAGGCGACACAGAAAACTTCATCCCAGCCGACCCCCTACTCACACCACCACATATTAAACCGGAGTGGTACTTCCTATTTGCTTACGCAATCCTACGCTCCATCCCCAATAAATTAGGGGGAGTCCTCGCCCTCCTATTCTCAATCCTTATTCTCATGTTAGTGCCCCTACTCCACACGTCCAAACAACGAAGCGCCACATT
>EC_021_13_Ec
CACCCATACTTTTCCTACAAAGACCTCCTAGGCTTCTTCATCCTTACACTCCTACTCTCATTCCTCGTCCTATTCTCACCAAATTTACTAGGCGACACAGAAAACTTCATCCCAGCCGACCCCCTACTCACACCACCACATATTAAACCGGAGTGGTACTTCCTATTTGCTTACGCAATCCTACGCTCCATCCCCAATAAATTAGGGGGAGTCCTCGCCCTCCTATTCTCAATCCTTATTCTCATGTTAGTGCCCCTACTCCACACGTCCAAACAACGAAGCGCCACATT
>EC_021_14_Ec
CACCCATACTTTTCCTACAAAGACCTCCTAGGCTTCTTCATCCTTACACTCCTACTCTCATTCCTCGTCCTATTCTCACCAAATTTACTAGGCGACACAGAAAACTTCATCCCAGCCGACCCCCTACTCACACCACCACATATTAAACCGGAGTGGTACTTCCTATTTGCTTACGCAATCCTACGCTCCATCCCCAATAAATTAGGGGGAGTCCTCGCCCTCCTATTCTCAATCCTTATTCTCATGTTAGTGCCCCTACTCCACACGTCCAAACAACGAAGCGCCACATT
>EC_021_15_Ec
CACCCATACTTTTCCTACAAAGACCTCCTAGGCTTCTTCATCCTTACACTCCTACTCTCATTCCTCGTCCTATTCTCACCAAATTTACTAGGCGACACAGAAAACTTCATCCCAGCCGACCCCCTACTCACACCACCACATATTAAACCGGAGTGGTACTTCCTATTTGCTTACGCAATCCTACGCTCCATCCCCAATAAATTAGGGGGAGTCCTCGCCCTCCTATTCTCAATCCTTATTCTCATGTTAGTGCCCCTACTCCACACGTCCAAACAACGAAGCGCCACATT
>EC_022_Ec
CACCCTTACTTTTCCTACAAAGACCTCCTAGGCTTCTTCATCCTTACACTCCTACTCTCATTCCTCGTCCTATTCTCACCAAATTTACTAGGCGACACAGAAAACTTCATCCCAGCCGACCCCCTACTCACACCACCACATATTAAACCGGAGTGGTACTTCCTATTTGCTTACGCAATCCTACGCTCCATCCCCAATAAATTAGGGGGAGTCCTCGCCCTCCTATTCTCAATCCTTATTCTTATGTTAGTGCCCTTACTCCACACATCCAAACAACGAAGCGCCACATT
>TB_024_Tb
CACCCATACTTTTCCTACAAAGACCTCCTAGGCTTCTTCATCCTTACACTCCTACTCTCATTCCTCGTCCTATTCTCACCAAATTTACTAGGCGACACAGAAAACTTCATCCCAGCCGACCCCCTACTCACACCACCACATATTAAACCGGAGTGGTACTTCCTATTTGCTTACGCAATCCTACGCTCCATCCCCAATAAATTAGGGGGAGTCCTCGCCCTCCTATTCTCAATCCTTATTCTTATGTTGGTGCCCTTACTCCACACATCCAAACAACGAAGCGCCACATT
>TB_025_Tb
CACCCATACTTTTCCTACAAAGACCTCCTAGGCTTCTTCATCCTTACACTCCTACTCTCATTCCTCGTCCTATTCTCACCAAATTTACTAGGCGACACAGAAAACTTCATCCCAGCCGACCCCCTACTCACACCACCACATATTAAACCGGAGTGGTACTTCCTATTTGCTTACGCAATCCTACGCTCCATCCCCAATAAATTAGGGGGAGTCCTCGCCCTCCTATTCTCAATCCTTATTCTCATGTTAGTGCCCCTACTCCACACGTCCAAACAACGAAGCGCCACATT
>TB_025_2_Tb
CACCCATACTTTTCCTACAAAGACCTCCTAGGCTTCTTCATCCTTACACTCCTACTCTCATTCCTCGTCCTATTCTCACCAAATTTACTAGGCGACACAGAAAACTTCATCCCAGCCGACCCCCTACTCACACCACCACATATTAAACCGGAGTGGTACTTCCTATTTGCTTACGCAATCCTACGCTCCATCCCCAATAAATTAGGGGGAGTCCTCGCCCTCCTATTCTCAATCCTTATTCTCATGTTAGTGCCCCTACTCCACACGTCCAAACAACGAAGCGCCACATT
>TB_025_3_Tb
CACCCATACTTTTCCTACAAAGACCTCCTAGGCTTCTTCATCCTTACACTCCTACTCTCATTCCTCGTCCTATTCTCACCAAATTTACTAGGCGACACAGAAAACTTCATCCCAGCCGACCCCCTACTCACACCACCACATATTAAACCGGAGTGGTACTTCCTATTTGCTTACGCAATCCTACGCTCCATCCCCAATAAATTAGGGGGAGTCCTCGCCCTCCTATTCTCAATCCTTATTCTCATGTTAGTGCCCCTACTCCACACGTCCAAACAACGAAGCGCCACATT
>TB_025_4_Tb
CACCCATACTTTTCCTACAAAGACCTCCTAGGCTTCTTCATCCTTACACTCCTACTCTCATTCCTCGTCCTATTCTCACCAAATTTACTAGGCGACACAGAAAACTTCATCCCAGCCGACCCCCTACTCACACCACCACATATTAAACCGGAGTGGTACTTCCTATTTGCTTACGCAATCCTACGCTCCATCCCCAATAAATTAGGGGGAGTCCTCGCCCTCCTATTCTCAATCCTTATTCTCATGTTAGTGCCCCTACTCCACACGTCCAAACAACGAAGCGCCACATT
>TB_025_5_Tb
CACCCATACTTTTCCTACAAAGACCTCCTAGGCTTCTTCATCCTTACACTCCTACTCTCATTCCTCGTCCTATTCTCACCAAATTTACTAGGCGACACAGAAAACTTCATCCCAGCCGACCCCCTACTCACACCACCACATATTAAACCGGAGTGGTACTTCCTATTTGCTTACGCAATCCTACGCTCCATCCCCAATAAATTAGGGGGAGTCCTCGCCCTCCTATTCTCAATCCTTATTCTCATGTTAGTGCCCCTACTCCACACGTCCAAACAACGAAGCGCCACATT
>TB_025_6_Tb
CACCCATACTTTTCCTACAAAGACCTCCTAGGCTTCTTCATCCTTACACTCCTACTCTCATTCCTCGTCCTATTCTCACCAAATTTACTAGGCGACACAGAAAACTTCATCCCAGCCGACCCCCTACTCACACCACCACATATTAAACCGGAGTGGTACTTCCTATTTGCTTACGCAATCCTACGCTCCATCCCCAATAAATTAGGGGGAGTCCTCGCCCTCCTATTCTCAATCCTTATTCTCATGTTAGTGCCCCTACTCCACACGTCCAAACAACGAAGCGCCACATT
>TB_025_7_Tb
CACCCATACTTTTCCTACAAAGACCTCCTAGGCTTCTTCATCCTTACACTCCTACTCTCATTCCTCGTCCTATTCTCACCAAATTTACTAGGCGACACAGAAAACTTCATCCCAGCCGACCCCCTACTCACACCACCACATATTAAACCGGAGTGGTACTTCCTATTTGCTTACGCAATCCTACGCTCCATCCCCAATAAATTAGGGGGAGTCCTCGCCCTCCTATTCTCAATCCTTATTCTCATGTTAGTGCCCCTACTCCACACGTCCAAACAACGAAGCGCCACATT
>TB_025_8_Tb
CACCCATACTTTTCCTACAAAGACCTCCTAGGCTTCTTCATCCTTACACTCCTACTCTCATTCCTCGTCCTATTCTCACCAAATTTACTAGGCGACACAGAAAACTTCATCCCAGCCGACCCCCTACTCACACCACCACATATTAAACCGGAGTGGTACTTCCTATTTGCTTACGCAATCCTACGCTCCATCCCCAATAAATTAGGGGGAGTCCTCGCCCTCCTATTCTCAATCCTTATTCTCATGTTAGTGCCCCTACTCCACACGTCCAAACAACGAAGCGCCACATT
>TB_025_9_Tb
CACCCATACTTTTCCTACAAAGACCTCCTAGGCTTCTTCATCCTTACACTCCTACTCTCATTCCTCGTCCTATTCTCACCAAATTTACTAGGCGACACAGAAAACTTCATCCCAGCCGACCCCCTACTCACACCACCACATATTAAACCGGAGTGGTACTTCCTATTTGCTTACGCAATCCTACGCTCCATCCCCAATAAATTAGGGGGAGTCCTCGCCCTCCTATTCTCAATCCTTATTCTCATGTTAGTGCCCCTACTCCACACGTCCAAACAACGAAGCGCCACATT
>TB_025_10_Tb
CACCCATACTTTTCCTACAAAGACCTCCTAGGCTTCTTCATCCTTACACTCCTACTCTCATTCCTCGTCCTATTCTCACCAAATTTACTAGGCGACACAGAAAACTTCATCCCAGCCGACCCCCTACTCACACCACCACATATTAAACCGGAGTGGTACTTCCTATTTGCTTACGCAATCCTACGCTCCATCCCCAATAAATTAGGGGGAGTCCTCGCCCTCCTATTCTCAATCCTTATTCTCATGTTAGTGCCCCTACTCCACACGTCCAAACAACGAAGCGCCACATT
>TB_025_11_Tb
CACCCATACTTTTCCTACAAAGACCTCCTAGGCTTCTTCATCCTTACACTCCTACTCTCATTCCTCGTCCTATTCTCACCAAATTTACTAGGCGACACAGAAAACTTCATCCCAGCCGACCCCCTACTCACACCACCACATATTAAACCGGAGTGGTACTTCCTATTTGCTTACGCAATCCTACGCTCCATCCCCAATAAATTAGGGGGAGTCCTCGCCCTCCTATTCTCAATCCTTATTCTCATGTTAGTGCCCCTACTCCACACGTCCAAACAACGAAGCGCCACATT
>TB_025_12_Tb
CACCCATACTTTTCCTACAAAGACCTCCTAGGCTTCTTCATCCTTACACTCCTACTCTCATTCCTCGTCCTATTCTCACCAAATTTACTAGGCGACACAGAAAACTTCATCCCAGCCGACCCCCTACTCACACCACCACATATTAAACCGGAGTGGTACTTCCTATTTGCTTACGCAATCCTACGCTCCATCCCCAATAAATTAGGGGGAGTCCTCGCCCTCCTATTCTCAATCCTTATTCTCATGTTAGTGCCCCTACTCCACACGTCCAAACAACGAAGCGCCACATT
>TB_025_13_Tb
CACCCATACTTTTCCTACAAAGACCTCCTAGGCTTCTTCATCCTTACACTCCTACTCTCATTCCTCGTCCTATTCTCACCAAATTTACTAGGCGACACAGAAAACTTCATCCCAGCCGACCCCCTACTCACACCACCACATATTAAACCGGAGTGGTACTTCCTATTTGCTTACGCAATCCTACGCTCCATCCCCAATAAATTAGGGGGAGTCCTCGCCCTCCTATTCTCAATCCTTATTCTCATGTTAGTGCCCCTACTCCACACGTCCAAACAACGAAGCGCCACATT
>TB_025_14_Tb
CACCCATACTTTTCCTACAAAGACCTCCTAGGCTTCTTCATCCTTACACTCCTACTCTCATTCCTCGTCCTATTCTCACCAAATTTACTAGGCGACACAGAAAACTTCATCCCAGCCGACCCCCTACTCACACCACCACATATTAAACCGGAGTGGTACTTCCTATTTGCTTACGCAATCCTACGCTCCATCCCCAATAAATTAGGGGGAGTCCTCGCCCTCCTATTCTCAATCCTTATTCTCATGTTAGTGCCCCTACTCCACACGTCCAAACAACGAAGCGCCACATT
>TB_025_15_Tb
CACCCATACTTTTCCTACAAAGACCTCCTAGGCTTCTTCATCCTTACACTCCTACTCTCATTCCTCGTCCTATTCTCACCAAATTTACTAGGCGACACAGAAAACTTCATCCCAGCCGACCCCCTACTCACACCACCACATATTAAACCGGAGTGGTACTTCCTATTTGCTTACGCAATCCTACGCTCCATCCCCAATAAATTAGGGGGAGTCCTCGCCCTCCTATTCTCAATCCTTATTCTCATGTTAGTGCCCCTACTCCACACGTCCAAACAACGAAGCGCCACATT
>TB_026_Tb
CACCCTTACTTTTCCTACAAAGACCTCCTAGGCTTCTTCATCCTTACACTCCTACTCTCATTCCTCGTCCTATTCTCACCAAATTTACTAGGCGACACAGAAAACTTCATCCCAGCCGACCCCCTACTCACACCACCACATATTAAACCGGAGTGGTACTTCCTATTTGCTTACGCAATCCTACGCTCCATCCCCAATAAATTAGGGGGAGTCCTCGCCCTCCTATTCTCAATCCTTATTCTTATGTTAGTGCCCTTACTCCACACATCCAAACAACGAAGCGCCACATT
>TB_027_Tb
cacccatacttttcctacaaagacctcctAgGCTTCTTCATCCTTACACTCCTACTCTCATTCCTCGTCCTATTCTCACCAAATTTACTAGGCGACACAGAAAACTTCATCCCAGCCGACCCCCTACTCACACCACCACATATTAAACCGGAGTGGTACTTCCTATTTGCTTACGCAATCCTACGCTCCATCCCCAATAAATTAGGGGGAGTCCTCGCCCTCCTATTCTCAATCCTTATTCTCATGTTAGTACCCCTACTCCACACGTCCAAACAACGAAGCGCCACATT
>LB_028_Lb
CACCCATACTTTTCCTACAAAGACCTCCTAGGCTTCTTCATCCTTACACTCCTACTCTCATTCCTCGTCCTATTCTCACCAAATTTACTAGGCGACACAGAAAACTTCATCCCAGCCGACCCCCTACTCACACCACCACATATTAAACCGGAGTGGTACTTCCTATTTGCTTACGCAATCCTACGCTCCATCCCCAATAAATTAGGGGGAGTCCTCGCCCTCCTATTCTCAATCCTTATTCTTATGTTGGTGCCCTTACTCCACACATCCAAACAACGAAGCGCCACATT
>LB_028_2_Lb
CACCCATACTTTTCCTACAAAGACCTCCTAGGCTTCTTCATCCTTACACTCCTACTCTCATTCCTCGTCCTATTCTCACCAAATTTACTAGGCGACACAGAAAACTTCATCCCAGCCGACCCCCTACTCACACCACCACATATTAAACCGGAGTGGTACTTCCTATTTGCTTACGCAATCCTACGCTCCATCCCCAATAAATTAGGGGGAGTCCTCGCCCTCCTATTCTCAATCCTTATTCTTATGTTGGTGCCCTTACTCCACACATCCAAACAACGAAGCGCCACATT
>LB_029_Lb
CACCCATACTTTTCCTACAAAGACCTCCTAGGCTTCTTCATCCTTACACTCCTACTCTCATTCCTCGTCCTATTCTCACCAAATTTACTAGGCGACACAGAAAACTTCATCCCAGCCGACCCCCTACTCACACCACCACATATTAAACCGGAGTGGTACTTCCTATTTGCTTACGCAATCCTACGCTCCATCCCCAATAAATTAGGGGGAGTCCTCGCCCTCCTATTCTCAATCCTTATTCTCATGTTAGTGCCCCTACTCCACACGTCCAAACAACGAAGCGCCACATT
>LB_029_2_Lb
CACCCATACTTTTCCTACAAAGACCTCCTAGGCTTCTTCATCCTTACACTCCTACTCTCATTCCTCGTCCTATTCTCACCAAATTTACTAGGCGACACAGAAAACTTCATCCCAGCCGACCCCCTACTCACACCACCACATATTAAACCGGAGTGGTACTTCCTATTTGCTTACGCAATCCTACGCTCCATCCCCAATAAATTAGGGGGAGTCCTCGCCCTCCTATTCTCAATCCTTATTCTCATGTTAGTGCCCCTACTCCACACGTCCAAACAACGAAGCGCCACATT
>LB_029_3_Lb
CACCCATACTTTTCCTACAAAGACCTCCTAGGCTTCTTCATCCTTACACTCCTACTCTCATTCCTCGTCCTATTCTCACCAAATTTACTAGGCGACACAGAAAACTTCATCCCAGCCGACCCCCTACTCACACCACCACATATTAAACCGGAGTGGTACTTCCTATTTGCTTACGCAATCCTACGCTCCATCCCCAATAAATTAGGGGGAGTCCTCGCCCTCCTATTCTCAATCCTTATTCTCATGTTAGTGCCCCTACTCCACACGTCCAAACAACGAAGCGCCACATT
>LB_029_4_Lb
CACCCATACTTTTCCTACAAAGACCTCCTAGGCTTCTTCATCCTTACACTCCTACTCTCATTCCTCGTCCTATTCTCACCAAATTTACTAGGCGACACAGAAAACTTCATCCCAGCCGACCCCCTACTCACACCACCACATATTAAACCGGAGTGGTACTTCCTATTTGCTTACGCAATCCTACGCTCCATCCCCAATAAATTAGGGGGAGTCCTCGCCCTCCTATTCTCAATCCTTATTCTCATGTTAGTGCCCCTACTCCACACGTCCAAACAACGAAGCGCCACATT
>LB_029_5_Lb
CACCCATACTTTTCCTACAAAGACCTCCTAGGCTTCTTCATCCTTACACTCCTACTCTCATTCCTCGTCCTATTCTCACCAAATTTACTAGGCGACACAGAAAACTTCATCCCAGCCGACCCCCTACTCACACCACCACATATTAAACCGGAGTGGTACTTCCTATTTGCTTACGCAATCCTACGCTCCATCCCCAATAAATTAGGGGGAGTCCTCGCCCTCCTATTCTCAATCCTTATTCTCATGTTAGTGCCCCTACTCCACACGTCCAAACAACGAAGCGCCACATT
>LB_029_6_Lb
CACCCATACTTTTCCTACAAAGACCTCCTAGGCTTCTTCATCCTTACACTCCTACTCTCATTCCTCGTCCTATTCTCACCAAATTTACTAGGCGACACAGAAAACTTCATCCCAGCCGACCCCCTACTCACACCACCACATATTAAACCGGAGTGGTACTTCCTATTTGCTTACGCAATCCTACGCTCCATCCCCAATAAATTAGGGGGAGTCCTCGCCCTCCTATTCTCAATCCTTATTCTCATGTTAGTGCCCCTACTCCACACGTCCAAACAACGAAGCGCCACATT
>LB_029_7_Lb
CACCCATACTTTTCCTACAAAGACCTCCTAGGCTTCTTCATCCTTACACTCCTACTCTCATTCCTCGTCCTATTCTCACCAAATTTACTAGGCGACACAGAAAACTTCATCCCAGCCGACCCCCTACTCACACCACCACATATTAAACCGGAGTGGTACTTCCTATTTGCTTACGCAATCCTACGCTCCATCCCCAATAAATTAGGGGGAGTCCTCGCCCTCCTATTCTCAATCCTTATTCTCATGTTAGTGCCCCTACTCCACACGTCCAAACAACGAAGCGCCACATT
>LB_029_8_Lb
CACCCATACTTTTCCTACAAAGACCTCCTAGGCTTCTTCATCCTTACACTCCTACTCTCATTCCTCGTCCTATTCTCACCAAATTTACTAGGCGACACAGAAAACTTCATCCCAGCCGACCCCCTACTCACACCACCACATATTAAACCGGAGTGGTACTTCCTATTTGCTTACGCAATCCTACGCTCCATCCCCAATAAATTAGGGGGAGTCCTCGCCCTCCTATTCTCAATCCTTATTCTCATGTTAGTGCCCCTACTCCACACGTCCAAACAACGAAGCGCCACATT
>LB_029_9_Lb
CACCCATACTTTTCCTACAAAGACCTCCTAGGCTTCTTCATCCTTACACTCCTACTCTCATTCCTCGTCCTATTCTCACCAAATTTACTAGGCGACACAGAAAACTTCATCCCAGCCGACCCCCTACTCACACCACCACATATTAAACCGGAGTGGTACTTCCTATTTGCTTACGCAATCCTACGCTCCATCCCCAATAAATTAGGGGGAGTCCTCGCCCTCCTATTCTCAATCCTTATTCTCATGTTAGTGCCCCTACTCCACACGTCCAAACAACGAAGCGCCACATT
>LB_029_10_Lb
CACCCATACTTTTCCTACAAAGACCTCCTAGGCTTCTTCATCCTTACACTCCTACTCTCATTCCTCGTCCTATTCTCACCAAATTTACTAGGCGACACAGAAAACTTCATCCCAGCCGACCCCCTACTCACACCACCACATATTAAACCGGAGTGGTACTTCCTATTTGCTTACGCAATCCTACGCTCCATCCCCAATAAATTAGGGGGAGTCCTCGCCCTCCTATTCTCAATCCTTATTCTCATGTTAGTGCCCCTACTCCACACGTCCAAACAACGAAGCGCCACATT
>LB_029_11_Lb
CACCCATACTTTTCCTACAAAGACCTCCTAGGCTTCTTCATCCTTACACTCCTACTCTCATTCCTCGTCCTATTCTCACCAAATTTACTAGGCGACACAGAAAACTTCATCCCAGCCGACCCCCTACTCACACCACCACATATTAAACCGGAGTGGTACTTCCTATTTGCTTACGCAATCCTACGCTCCATCCCCAATAAATTAGGGGGAGTCCTCGCCCTCCTATTCTCAATCCTTATTCTCATGTTAGTGCCCCTACTCCACACGTCCAAACAACGAAGCGCCACATT
>LB_029_12_Lb
CACCCATACTTTTCCTACAAAGACCTCCTAGGCTTCTTCATCCTTACACTCCTACTCTCATTCCTCGTCCTATTCTCACCAAATTTACTAGGCGACACAGAAAACTTCATCCCAGCCGACCCCCTACTCACACCACCACATATTAAACCGGAGTGGTACTTCCTATTTGCTTACGCAATCCTACGCTCCATCCCCAATAAATTAGGGGGAGTCCTCGCCCTCCTATTCTCAATCCTTATTCTCATGTTAGTGCCCCTACTCCACACGTCCAAACAACGAAGCGCCACATT
>LB_029_13_Lb
CACCCATACTTTTCCTACAAAGACCTCCTAGGCTTCTTCATCCTTACACTCCTACTCTCATTCCTCGTCCTATTCTCACCAAATTTACTAGGCGACACAGAAAACTTCATCCCAGCCGACCCCCTACTCACACCACCACATATTAAACCGGAGTGGTACTTCCTATTTGCTTACGCAATCCTACGCTCCATCCCCAATAAATTAGGGGGAGTCCTCGCCCTCCTATTCTCAATCCTTATTCTCATGTTAGTGCCCCTACTCCACACGTCCAAACAACGAAGCGCCACATT
>LB_029_14_Lb
CACCCATACTTTTCCTACAAAGACCTCCTAGGCTTCTTCATCCTTACACTCCTACTCTCATTCCTCGTCCTATTCTCACCAAATTTACTAGGCGACACAGAAAACTTCATCCCAGCCGACCCCCTACTCACACCACCACATATTAAACCGGAGTGGTACTTCCTATTTGCTTACGCAATCCTACGCTCCATCCCCAATAAATTAGGGGGAGTCCTCGCCCTCCTATTCTCAATCCTTATTCTCATGTTAGTGCCCCTACTCCACACGTCCAAACAACGAAGCGCCACATT
>LB_029_15_Lb
CACCCATACTTTTCCTACAAAGACCTCCTAGGCTTCTTCATCCTTACACTCCTACTCTCATTCCTCGTCCTATTCTCACCAAATTTACTAGGCGACACAGAAAACTTCATCCCAGCCGACCCCCTACTCACACCACCACATATTAAACCGGAGTGGTACTTCCTATTTGCTTACGCAATCCTACGCTCCATCCCCAATAAATTAGGGGGAGTCCTCGCCCTCCTATTCTCAATCCTTATTCTCATGTTAGTGCCCCTACTCCACACGTCCAAACAACGAAGCGCCACATT
>LB_029_16_Lb
CACCCATACTTTTCCTACAAAGACCTCCTAGGCTTCTTCATCCTTACACTCCTACTCTCATTCCTCGTCCTATTCTCACCAAATTTACTAGGCGACACAGAAAACTTCATCCCAGCCGACCCCCTACTCACACCACCACATATTAAACCGGAGTGGTACTTCCTATTTGCTTACGCAATCCTACGCTCCATCCCCAATAAATTAGGGGGAGTCCTCGCCCTCCTATTCTCAATCCTTATTCTCATGTTAGTGCCCCTACTCCACACGTCCAAACAACGAAGCGCCACATT
>LB_029_17_Lb
CACCCATACTTTTCCTACAAAGACCTCCTAGGCTTCTTCATCCTTACACTCCTACTCTCATTCCTCGTCCTATTCTCACCAAATTTACTAGGCGACACAGAAAACTTCATCCCAGCCGACCCCCTACTCACACCACCACATATTAAACCGGAGTGGTACTTCCTATTTGCTTACGCAATCCTACGCTCCATCCCCAATAAATTAGGGGGAGTCCTCGCCCTCCTATTCTCAATCCTTATTCTCATGTTAGTGCCCCTACTCCACACGTCCAAACAACGAAGCGCCACATT
>LB_029_18_Lb
CACCCATACTTTTCCTACAAAGACCTCCTAGGCTTCTTCATCCTTACACTCCTACTCTCATTCCTCGTCCTATTCTCACCAAATTTACTAGGCGACACAGAAAACTTCATCCCAGCCGACCCCCTACTCACACCACCACATATTAAACCGGAGTGGTACTTCCTATTTGCTTACGCAATCCTACGCTCCATCCCCAATAAATTAGGGGGAGTCCTCGCCCTCCTATTCTCAATCCTTATTCTCATGTTAGTGCCCCTACTCCACACGTCCAAACAACGAAGCGCCACATT
>LB_029_19_Lb
CACCCATACTTTTCCTACAAAGACCTCCTAGGCTTCTTCATCCTTACACTCCTACTCTCATTCCTCGTCCTATTCTCACCAAATTTACTAGGCGACACAGAAAACTTCATCCCAGCCGACCCCCTACTCACACCACCACATATTAAACCGGAGTGGTACTTCCTATTTGCTTACGCAATCCTACGCTCCATCCCCAATAAATTAGGGGGAGTCCTCGCCCTCCTATTCTCAATCCTTATTCTCATGTTAGTGCCCCTACTCCACACGTCCAAACAACGAAGCGCCACATT
>LB_029_20_Lb
CACCCATACTTTTCCTACAAAGACCTCCTAGGCTTCTTCATCCTTACACTCCTACTCTCATTCCTCGTCCTATTCTCACCAAATTTACTAGGCGACACAGAAAACTTCATCCCAGCCGACCCCCTACTCACACCACCACATATTAAACCGGAGTGGTACTTCCTATTTGCTTACGCAATCCTACGCTCCATCCCCAATAAATTAGGGGGAGTCCTCGCCCTCCTATTCTCAATCCTTATTCTCATGTTAGTGCCCCTACTCCACACGTCCAAACAACGAAGCGCCACATT
>LB_029_21_Lb
CACCCATACTTTTCCTACAAAGACCTCCTAGGCTTCTTCATCCTTACACTCCTACTCTCATTCCTCGTCCTATTCTCACCAAATTTACTAGGCGACACAGAAAACTTCATCCCAGCCGACCCCCTACTCACACCACCACATATTAAACCGGAGTGGTACTTCCTATTTGCTTACGCAATCCTACGCTCCATCCCCAATAAATTAGGGGGAGTCCTCGCCCTCCTATTCTCAATCCTTATTCTCATGTTAGTGCCCCTACTCCACACGTCCAAACAACGAAGCGCCACATT
>LB_030_Lb
CACCCTTACTTTTCCTACAAAGACCTCCTAGGCTTCTTCATCCTTACACTCCTACTCTCATTCCTCGTCCTATTCTCACCAAATTTACTAGGCGACACAGAAAACTTCATCCCAGCCGACCCCCTACTCACACCACCACATATTAAACCGGAGTGGTACTTCCTATTTGCTTACGCAATCCTACGCTCCATCCCCAATAAATTAGGGGGAGTCCTCGCCCTCCTATTCTCAATCCTTATTCTTATGTTAGTGCCCTTACTCCACACATCCAAACAACGAAGCGCCACATT
>ES_PE_031_Pen
CACCCATACTTTTCCTACAAAGACCTCCTAGGCTTCTTCATCCTTACACTCCTACTCTCATTCCTCGTCCTATTCTCACCAAATTTACTAGGCGACACAGAAAACTTCATCCCAGCCGACCCCCTACTCACACCACCACATATTAAACCGGAGTGGTACTTCCTATTTGCTTACGCAATCCTACGCTCCATCCCCAATAAATTAGGGGGAGTCCTCGCCCTCCTATTCTCAATCCTTATTCTCATGTTAGTGCCCCTACTCCACACGTCCAAACAACGAAGCGCCACATT
>ES_PE_031_2_Pen
CACCCATACTTTTCCTACAAAGACCTCCTAGGCTTCTTCATCCTTACACTCCTACTCTCATTCCTCGTCCTATTCTCACCAAATTTACTAGGCGACACAGAAAACTTCATCCCAGCCGACCCCCTACTCACACCACCACATATTAAACCGGAGTGGTACTTCCTATTTGCTTACGCAATCCTACGCTCCATCCCCAATAAATTAGGGGGAGTCCTCGCCCTCCTATTCTCAATCCTTATTCTCATGTTAGTGCCCCTACTCCACACGTCCAAACAACGAAGCGCCACATT
>ES_PE_031_3_Pen
CACCCATACTTTTCCTACAAAGACCTCCTAGGCTTCTTCATCCTTACACTCCTACTCTCATTCCTCGTCCTATTCTCACCAAATTTACTAGGCGACACAGAAAACTTCATCCCAGCCGACCCCCTACTCACACCACCACATATTAAACCGGAGTGGTACTTCCTATTTGCTTACGCAATCCTACGCTCCATCCCCAATAAATTAGGGGGAGTCCTCGCCCTCCTATTCTCAATCCTTATTCTCATGTTAGTGCCCCTACTCCACACGTCCAAACAACGAAGCGCCACATT
>ES_PE_031_4_Pen
CACCCATACTTTTCCTACAAAGACCTCCTAGGCTTCTTCATCCTTACACTCCTACTCTCATTCCTCGTCCTATTCTCACCAAATTTACTAGGCGACACAGAAAACTTCATCCCAGCCGACCCCCTACTCACACCACCACATATTAAACCGGAGTGGTACTTCCTATTTGCTTACGCAATCCTACGCTCCATCCCCAATAAATTAGGGGGAGTCCTCGCCCTCCTATTCTCAATCCTTATTCTCATGTTAGTGCCCCTACTCCACACGTCCAAACAACGAAGCGCCACATT
>ES_PE_031_5_Pen
CACCCATACTTTTCCTACAAAGACCTCCTAGGCTTCTTCATCCTTACACTCCTACTCTCATTCCTCGTCCTATTCTCACCAAATTTACTAGGCGACACAGAAAACTTCATCCCAGCCGACCCCCTACTCACACCACCACATATTAAACCGGAGTGGTACTTCCTATTTGCTTACGCAATCCTACGCTCCATCCCCAATAAATTAGGGGGAGTCCTCGCCCTCCTATTCTCAATCCTTATTCTCATGTTAGTGCCCCTACTCCACACGTCCAAACAACGAAGCGCCACATT
>ES_PE_031_6_Pen
CACCCATACTTTTCCTACAAAGACCTCCTAGGCTTCTTCATCCTTACACTCCTACTCTCATTCCTCGTCCTATTCTCACCAAATTTACTAGGCGACACAGAAAACTTCATCCCAGCCGACCCCCTACTCACACCACCACATATTAAACCGGAGTGGTACTTCCTATTTGCTTACGCAATCCTACGCTCCATCCCCAATAAATTAGGGGGAGTCCTCGCCCTCCTATTCTCAATCCTTATTCTCATGTTAGTGCCCCTACTCCACACGTCCAAACAACGAAGCGCCACATT
>ES_PE_031_7_Pen
CACCCATACTTTTCCTACAAAGACCTCCTAGGCTTCTTCATCCTTACACTCCTACTCTCATTCCTCGTCCTATTCTCACCAAATTTACTAGGCGACACAGAAAACTTCATCCCAGCCGACCCCCTACTCACACCACCACATATTAAACCGGAGTGGTACTTCCTATTTGCTTACGCAATCCTACGCTCCATCCCCAATAAATTAGGGGGAGTCCTCGCCCTCCTATTCTCAATCCTTATTCTCATGTTAGTGCCCCTACTCCACACGTCCAAACAACGAAGCGCCACATT
>ES_PE_031_8_Pen
CACCCATACTTTTCCTACAAAGACCTCCTAGGCTTCTTCATCCTTACACTCCTACTCTCATTCCTCGTCCTATTCTCACCAAATTTACTAGGCGACACAGAAAACTTCATCCCAGCCGACCCCCTACTCACACCACCACATATTAAACCGGAGTGGTACTTCCTATTTGCTTACGCAATCCTACGCTCCATCCCCAATAAATTAGGGGGAGTCCTCGCCCTCCTATTCTCAATCCTTATTCTCATGTTAGTGCCCCTACTCCACACGTCCAAACAACGAAGCGCCACATT
>ES_PE_031_9_Pen
CACCCATACTTTTCCTACAAAGACCTCCTAGGCTTCTTCATCCTTACACTCCTACTCTCATTCCTCGTCCTATTCTCACCAAATTTACTAGGCGACACAGAAAACTTCATCCCAGCCGACCCCCTACTCACACCACCACATATTAAACCGGAGTGGTACTTCCTATTTGCTTACGCAATCCTACGCTCCATCCCCAATAAATTAGGGGGAGTCCTCGCCCTCCTATTCTCAATCCTTATTCTCATGTTAGTGCCCCTACTCCACACGTCCAAACAACGAAGCGCCACATT
>ES_PE_031_10_Pen
CACCCATACTTTTCCTACAAAGACCTCCTAGGCTTCTTCATCCTTACACTCCTACTCTCATTCCTCGTCCTATTCTCACCAAATTTACTAGGCGACACAGAAAACTTCATCCCAGCCGACCCCCTACTCACACCACCACATATTAAACCGGAGTGGTACTTCCTATTTGCTTACGCAATCCTACGCTCCATCCCCAATAAATTAGGGGGAGTCCTCGCCCTCCTATTCTCAATCCTTATTCTCATGTTAGTGCCCCTACTCCACACGTCCAAACAACGAAGCGCCACATT
>ES_PE_032_Pen
CACCCATACTTTTCCTACAAAGACCTCCTAGGCTTCTTCATCCTTACACTCCTACTCTCATTCCTCGTCCTATTCTCACCAAATTTACTAGGCGACACAGAAAACTTCATCCCAGCCGACCCCCTACTCACACCACCGCATATTAAACCGGAGTGGTACTTCCTATTTGCTTACGCAATCCTACGCTCCATCCCCAATAAATTAGGGGGAGTCCTCGCCCTCCTATTCTCAATCCTTATTCTTATGTTAGTGCCCCTACTCCACACGTCCAAACAACGAAGCGCCACATT
>ES_PE_033_Pen
cacccttacttttcttacaaagacctCCTAGGCTTCTTCATCCTTACACTCCTACTCTCATTCCTCGTCCTATTCTCACCAAATTTACTAGGCGACACAGAAAACTTCATCCCAGCCGACCCCCTACTCACACCACCACATATTAAACCGGAGTGGTACTTCCTATTTGCTTACGCAATCCTACGCTCCATCCCCAATAAATTAGGGGGAGTCCTCGCCCTCCTATTCTCAATCCTTATTCTTATGTTAGTGCCCTTACTCCACACATCCAAACAACGAAGCGCCACATT
>ES_PE_033_2_Pen
cacccttacttttcttacaaagacctCCTAGGCTTCTTCATCCTTACACTCCTACTCTCATTCCTCGTCCTATTCTCACCAAATTTACTAGGCGACACAGAAAACTTCATCCCAGCCGACCCCCTACTCACACCACCACATATTAAACCGGAGTGGTACTTCCTATTTGCTTACGCAATCCTACGCTCCATCCCCAATAAATTAGGGGGAGTCCTCGCCCTCCTATTCTCAATCCTTATTCTTATGTTAGTGCCCTTACTCCACACATCCAAACAACGAAGCGCCACATT
>ES_AJ_034_Ajo
CACCCATACTTTTCCTACAAAGACCTCCTAGGCTTCTTCATCCTTACACTCCTACTCTCATTCCTCGTCCTATTCTCACCAAATTTACTAGGCGACACAGAAAACTTCATCCCAGCCGACCCCCTACTCACACCACCACATATTAAACCGGAGTGGTACTTCCTATTTGCTTACGCAATCCTACGCTCCATCCCCAATAAATTAGGGGGAGTCCTCGCCCTCCTATTCTCAATCCTTATTCTCATGTTAGTGCCCCTACTCCACACGTCCAAACAACGAAGCGCCACATT
>ES_AJ_034_2_Ajo
CACCCATACTTTTCCTACAAAGACCTCCTAGGCTTCTTCATCCTTACACTCCTACTCTCATTCCTCGTCCTATTCTCACCAAATTTACTAGGCGACACAGAAAACTTCATCCCAGCCGACCCCCTACTCACACCACCACATATTAAACCGGAGTGGTACTTCCTATTTGCTTACGCAATCCTACGCTCCATCCCCAATAAATTAGGGGGAGTCCTCGCCCTCCTATTCTCAATCCTTATTCTCATGTTAGTGCCCCTACTCCACACGTCCAAACAACGAAGCGCCACATT
>ES_AJ_034_3_Ajo
CACCCATACTTTTCCTACAAAGACCTCCTAGGCTTCTTCATCCTTACACTCCTACTCTCATTCCTCGTCCTATTCTCACCAAATTTACTAGGCGACACAGAAAACTTCATCCCAGCCGACCCCCTACTCACACCACCACATATTAAACCGGAGTGGTACTTCCTATTTGCTTACGCAATCCTACGCTCCATCCCCAATAAATTAGGGGGAGTCCTCGCCCTCCTATTCTCAATCCTTATTCTCATGTTAGTGCCCCTACTCCACACGTCCAAACAACGAAGCGCCACATT
>ES_AJ_034_4_Ajo
CACCCATACTTTTCCTACAAAGACCTCCTAGGCTTCTTCATCCTTACACTCCTACTCTCATTCCTCGTCCTATTCTCACCAAATTTACTAGGCGACACAGAAAACTTCATCCCAGCCGACCCCCTACTCACACCACCACATATTAAACCGGAGTGGTACTTCCTATTTGCTTACGCAATCCTACGCTCCATCCCCAATAAATTAGGGGGAGTCCTCGCCCTCCTATTCTCAATCCTTATTCTCATGTTAGTGCCCCTACTCCACACGTCCAAACAACGAAGCGCCACATT
>ES_AJ_034_5_Ajo
CACCCATACTTTTCCTACAAAGACCTCCTAGGCTTCTTCATCCTTACACTCCTACTCTCATTCCTCGTCCTATTCTCACCAAATTTACTAGGCGACACAGAAAACTTCATCCCAGCCGACCCCCTACTCACACCACCACATATTAAACCGGAGTGGTACTTCCTATTTGCTTACGCAATCCTACGCTCCATCCCCAATAAATTAGGGGGAGTCCTCGCCCTCCTATTCTCAATCCTTATTCTCATGTTAGTGCCCCTACTCCACACGTCCAAACAACGAAGCGCCACATT
>ES_AJ_034_6_Ajo
CACCCATACTTTTCCTACAAAGACCTCCTAGGCTTCTTCATCCTTACACTCCTACTCTCATTCCTCGTCCTATTCTCACCAAATTTACTAGGCGACACAGAAAACTTCATCCCAGCCGACCCCCTACTCACACCACCACATATTAAACCGGAGTGGTACTTCCTATTTGCTTACGCAATCCTACGCTCCATCCCCAATAAATTAGGGGGAGTCCTCGCCCTCCTATTCTCAATCCTTATTCTCATGTTAGTGCCCCTACTCCACACGTCCAAACAACGAAGCGCCACATT
>ES_AJ_034_7_Ajo
CACCCATACTTTTCCTACAAAGACCTCCTAGGCTTCTTCATCCTTACACTCCTACTCTCATTCCTCGTCCTATTCTCACCAAATTTACTAGGCGACACAGAAAACTTCATCCCAGCCGACCCCCTACTCACACCACCACATATTAAACCGGAGTGGTACTTCCTATTTGCTTACGCAATCCTACGCTCCATCCCCAATAAATTAGGGGGAGTCCTCGCCCTCCTATTCTCAATCCTTATTCTCATGTTAGTGCCCCTACTCCACACGTCCAAACAACGAAGCGCCACATT
>ES_AJ_034_8_Ajo
CACCCATACTTTTCCTACAAAGACCTCCTAGGCTTCTTCATCCTTACACTCCTACTCTCATTCCTCGTCCTATTCTCACCAAATTTACTAGGCGACACAGAAAACTTCATCCCAGCCGACCCCCTACTCACACCACCACATATTAAACCGGAGTGGTACTTCCTATTTGCTTACGCAATCCTACGCTCCATCCCCAATAAATTAGGGGGAGTCCTCGCCCTCCTATTCTCAATCCTTATTCTCATGTTAGTGCCCCTACTCCACACGTCCAAACAACGAAGCGCCACATT
>ES_AJ_034_9_Ajo
CACCCATACTTTTCCTACAAAGACCTCCTAGGCTTCTTCATCCTTACACTCCTACTCTCATTCCTCGTCCTATTCTCACCAAATTTACTAGGCGACACAGAAAACTTCATCCCAGCCGACCCCCTACTCACACCACCACATATTAAACCGGAGTGGTACTTCCTATTTGCTTACGCAATCCTACGCTCCATCCCCAATAAATTAGGGGGAGTCCTCGCCCTCCTATTCTCAATCCTTATTCTCATGTTAGTGCCCCTACTCCACACGTCCAAACAACGAAGCGCCACATT
>ES_AJ_034_10_Ajo
CACCCATACTTTTCCTACAAAGACCTCCTAGGCTTCTTCATCCTTACACTCCTACTCTCATTCCTCGTCCTATTCTCACCAAATTTACTAGGCGACACAGAAAACTTCATCCCAGCCGACCCCCTACTCACACCACCACATATTAAACCGGAGTGGTACTTCCTATTTGCTTACGCAATCCTACGCTCCATCCCCAATAAATTAGGGGGAGTCCTCGCCCTCCTATTCTCAATCCTTATTCTCATGTTAGTGCCCCTACTCCACACGTCCAAACAACGAAGCGCCACATT
>ES_AJ_034_11_Ajo
CACCCATACTTTTCCTACAAAGACCTCCTAGGCTTCTTCATCCTTACACTCCTACTCTCATTCCTCGTCCTATTCTCACCAAATTTACTAGGCGACACAGAAAACTTCATCCCAGCCGACCCCCTACTCACACCACCACATATTAAACCGGAGTGGTACTTCCTATTTGCTTACGCAATCCTACGCTCCATCCCCAATAAATTAGGGGGAGTCCTCGCCCTCCTATTCTCAATCCTTATTCTCATGTTAGTGCCCCTACTCCACACGTCCAAACAACGAAGCGCCACATT
>ES_AJ_034_12_Ajo
CACCCATACTTTTCCTACAAAGACCTCCTAGGCTTCTTCATCCTTACACTCCTACTCTCATTCCTCGTCCTATTCTCACCAAATTTACTAGGCGACACAGAAAACTTCATCCCAGCCGACCCCCTACTCACACCACCACATATTAAACCGGAGTGGTACTTCCTATTTGCTTACGCAATCCTACGCTCCATCCCCAATAAATTAGGGGGAGTCCTCGCCCTCCTATTCTCAATCCTTATTCTCATGTTAGTGCCCCTACTCCACACGTCCAAACAACGAAGCGCCACATT
>ES_AJ_034_13_Ajo
CACCCATACTTTTCCTACAAAGACCTCCTAGGCTTCTTCATCCTTACACTCCTACTCTCATTCCTCGTCCTATTCTCACCAAATTTACTAGGCGACACAGAAAACTTCATCCCAGCCGACCCCCTACTCACACCACCACATATTAAACCGGAGTGGTACTTCCTATTTGCTTACGCAATCCTACGCTCCATCCCCAATAAATTAGGGGGAGTCCTCGCCCTCCTATTCTCAATCCTTATTCTCATGTTAGTGCCCCTACTCCACACGTCCAAACAACGAAGCGCCACATT
>ES_AJ_034_14_Ajo
CACCCATACTTTTCCTACAAAGACCTCCTAGGCTTCTTCATCCTTACACTCCTACTCTCATTCCTCGTCCTATTCTCACCAAATTTACTAGGCGACACAGAAAACTTCATCCCAGCCGACCCCCTACTCACACCACCACATATTAAACCGGAGTGGTACTTCCTATTTGCTTACGCAATCCTACGCTCCATCCCCAATAAATTAGGGGGAGTCCTCGCCCTCCTATTCTCAATCCTTATTCTCATGTTAGTGCCCCTACTCCACACGTCCAAACAACGAAGCGCCACATT
>ES_AJ_034_15_Ajo
CACCCATACTTTTCCTACAAAGACCTCCTAGGCTTCTTCATCCTTACACTCCTACTCTCATTCCTCGTCCTATTCTCACCAAATTTACTAGGCGACACAGAAAACTTCATCCCAGCCGACCCCCTACTCACACCACCACATATTAAACCGGAGTGGTACTTCCTATTTGCTTACGCAATCCTACGCTCCATCCCCAATAAATTAGGGGGAGTCCTCGCCCTCCTATTCTCAATCCTTATTCTCATGTTAGTGCCCCTACTCCACACGTCCAAACAACGAAGCGCCACATT
>ES_AJ_035_Ajo
CACCCATACTTTTCCTACAAAGACCTCCTAGGCTTCTTCATCCTTACACTCCTACTCTCATTCCTCGTCCTATTCTCACCAAATTTACTAGGCGACACAGAAAACTTCATCCCAGCCGACCCCCTACTCACACCACCGCATATTAAACCGGAGTGGTACTTCCTATTTGCTTACGCAATCCTACGCTCCATCCCCAATAAATTAGGGGGAGTCCTCGCCCTCCTATTCTCAATCCTTATTCTTATGTTAGTGCCCCTACTCCACACGTCCAAACAACGAAGCGCCACATT
>ES_AJ_035_2_Ajo
CACCCATACTTTTCCTACAAAGACCTCCTAGGCTTCTTCATCCTTACACTCCTACTCTCATTCCTCGTCCTATTCTCACCAAATTTACTAGGCGACACAGAAAACTTCATCCCAGCCGACCCCCTACTCACACCACCGCATATTAAACCGGAGTGGTACTTCCTATTTGCTTACGCAATCCTACGCTCCATCCCCAATAAATTAGGGGGAGTCCTCGCCCTCCTATTCTCAATCCTTATTCTTATGTTAGTGCCCCTACTCCACACGTCCAAACAACGAAGCGCCACATT
>ES_036_Est
CACCCATACTTTTCCTACAAAGACCTCCTAGGCTTCTTCATCCTTACACTCCTACTCTCATTCCTCGTCCTATTCTCACCAAATTTACTAGGCGACACAGAAAACTTCATCCCAGCCGACCCCCTACTCACACCACCACATATTAAACCGGAGTGGTACTTCCTATTTGCTTACGCAATCCTACGCTCCATCCCCAATAAATTAGGGGGAGTCCTCGCCCTCCTATTCTCAATCCTTATTCTTATGTTGGTGCCCTTACTCCACACATCCAAACAACGAAGCGCCACATT
>ES_036_2_Est
CACCCATACTTTTCCTACAAAGACCTCCTAGGCTTCTTCATCCTTACACTCCTACTCTCATTCCTCGTCCTATTCTCACCAAATTTACTAGGCGACACAGAAAACTTCATCCCAGCCGACCCCCTACTCACACCACCACATATTAAACCGGAGTGGTACTTCCTATTTGCTTACGCAATCCTACGCTCCATCCCCAATAAATTAGGGGGAGTCCTCGCCCTCCTATTCTCAATCCTTATTCTTATGTTGGTGCCCTTACTCCACACATCCAAACAACGAAGCGCCACATT
>ES_036_3_Est
CACCCATACTTTTCCTACAAAGACCTCCTAGGCTTCTTCATCCTTACACTCCTACTCTCATTCCTCGTCCTATTCTCACCAAATTTACTAGGCGACACAGAAAACTTCATCCCAGCCGACCCCCTACTCACACCACCACATATTAAACCGGAGTGGTACTTCCTATTTGCTTACGCAATCCTACGCTCCATCCCCAATAAATTAGGGGGAGTCCTCGCCCTCCTATTCTCAATCCTTATTCTTATGTTGGTGCCCTTACTCCACACATCCAAACAACGAAGCGCCACATT
>ES_037_Est
CACCCATACTTTTCCTACAAAGACCTCCTAGGCTTCTTCATCCTTACACTCCTACTCTCATTCCTCGTCCTATTCTCACCAAATTTACTAGGCGACACAGAAAACTTCATCCCAGCCGACCCCCTACTCACACCACCACATATTAAACCGGAGTGGTACTTCCTATTTGCTTACGCAATCCTACGCTCCATCCCCAATAAATTAGGGGGAGTCCTCGCCCTCCTATTCTCAATCCTTATTCTCATGTTAGTGCCCCTACTCCACACGTCCAAACAACGAAGCGCCACATT
>ES_037_2_Est
CACCCATACTTTTCCTACAAAGACCTCCTAGGCTTCTTCATCCTTACACTCCTACTCTCATTCCTCGTCCTATTCTCACCAAATTTACTAGGCGACACAGAAAACTTCATCCCAGCCGACCCCCTACTCACACCACCACATATTAAACCGGAGTGGTACTTCCTATTTGCTTACGCAATCCTACGCTCCATCCCCAATAAATTAGGGGGAGTCCTCGCCCTCCTATTCTCAATCCTTATTCTCATGTTAGTGCCCCTACTCCACACGTCCAAACAACGAAGCGCCACATT
>ES_037_3_Est
CACCCATACTTTTCCTACAAAGACCTCCTAGGCTTCTTCATCCTTACACTCCTACTCTCATTCCTCGTCCTATTCTCACCAAATTTACTAGGCGACACAGAAAACTTCATCCCAGCCGACCCCCTACTCACACCACCACATATTAAACCGGAGTGGTACTTCCTATTTGCTTACGCAATCCTACGCTCCATCCCCAATAAATTAGGGGGAGTCCTCGCCCTCCTATTCTCAATCCTTATTCTCATGTTAGTGCCCCTACTCCACACGTCCAAACAACGAAGCGCCACATT
>ES_037_4_Est
CACCCATACTTTTCCTACAAAGACCTCCTAGGCTTCTTCATCCTTACACTCCTACTCTCATTCCTCGTCCTATTCTCACCAAATTTACTAGGCGACACAGAAAACTTCATCCCAGCCGACCCCCTACTCACACCACCACATATTAAACCGGAGTGGTACTTCCTATTTGCTTACGCAATCCTACGCTCCATCCCCAATAAATTAGGGGGAGTCCTCGCCCTCCTATTCTCAATCCTTATTCTCATGTTAGTGCCCCTACTCCACACGTCCAAACAACGAAGCGCCACATT
>ES_037_5_Est
CACCCATACTTTTCCTACAAAGACCTCCTAGGCTTCTTCATCCTTACACTCCTACTCTCATTCCTCGTCCTATTCTCACCAAATTTACTAGGCGACACAGAAAACTTCATCCCAGCCGACCCCCTACTCACACCACCACATATTAAACCGGAGTGGTACTTCCTATTTGCTTACGCAATCCTACGCTCCATCCCCAATAAATTAGGGGGAGTCCTCGCCCTCCTATTCTCAATCCTTATTCTCATGTTAGTGCCCCTACTCCACACGTCCAAACAACGAAGCGCCACATT
>ES_037_6_Est
CACCCATACTTTTCCTACAAAGACCTCCTAGGCTTCTTCATCCTTACACTCCTACTCTCATTCCTCGTCCTATTCTCACCAAATTTACTAGGCGACACAGAAAACTTCATCCCAGCCGACCCCCTACTCACACCACCACATATTAAACCGGAGTGGTACTTCCTATTTGCTTACGCAATCCTACGCTCCATCCCCAATAAATTAGGGGGAGTCCTCGCCCTCCTATTCTCAATCCTTATTCTCATGTTAGTGCCCCTACTCCACACGTCCAAACAACGAAGCGCCACATT
>ES_037_7_Est
CACCCATACTTTTCCTACAAAGACCTCCTAGGCTTCTTCATCCTTACACTCCTACTCTCATTCCTCGTCCTATTCTCACCAAATTTACTAGGCGACACAGAAAACTTCATCCCAGCCGACCCCCTACTCACACCACCACATATTAAACCGGAGTGGTACTTCCTATTTGCTTACGCAATCCTACGCTCCATCCCCAATAAATTAGGGGGAGTCCTCGCCCTCCTATTCTCAATCCTTATTCTCATGTTAGTGCCCCTACTCCACACGTCCAAACAACGAAGCGCCACATT
>ES_037_8_Est
CACCCATACTTTTCCTACAAAGACCTCCTAGGCTTCTTCATCCTTACACTCCTACTCTCATTCCTCGTCCTATTCTCACCAAATTTACTAGGCGACACAGAAAACTTCATCCCAGCCGACCCCCTACTCACACCACCACATATTAAACCGGAGTGGTACTTCCTATTTGCTTACGCAATCCTACGCTCCATCCCCAATAAATTAGGGGGAGTCCTCGCCCTCCTATTCTCAATCCTTATTCTCATGTTAGTGCCCCTACTCCACACGTCCAAACAACGAAGCGCCACATT
>ES_037_9_Est
CACCCATACTTTTCCTACAAAGACCTCCTAGGCTTCTTCATCCTTACACTCCTACTCTCATTCCTCGTCCTATTCTCACCAAATTTACTAGGCGACACAGAAAACTTCATCCCAGCCGACCCCCTACTCACACCACCACATATTAAACCGGAGTGGTACTTCCTATTTGCTTACGCAATCCTACGCTCCATCCCCAATAAATTAGGGGGAGTCCTCGCCCTCCTATTCTCAATCCTTATTCTCATGTTAGTGCCCCTACTCCACACGTCCAAACAACGAAGCGCCACATT
>ES_037_10_Est
CACCCATACTTTTCCTACAAAGACCTCCTAGGCTTCTTCATCCTTACACTCCTACTCTCATTCCTCGTCCTATTCTCACCAAATTTACTAGGCGACACAGAAAACTTCATCCCAGCCGACCCCCTACTCACACCACCACATATTAAACCGGAGTGGTACTTCCTATTTGCTTACGCAATCCTACGCTCCATCCCCAATAAATTAGGGGGAGTCCTCGCCCTCCTATTCTCAATCCTTATTCTCATGTTAGTGCCCCTACTCCACACGTCCAAACAACGAAGCGCCACATT
>ES_037_11_Est
CACCCATACTTTTCCTACAAAGACCTCCTAGGCTTCTTCATCCTTACACTCCTACTCTCATTCCTCGTCCTATTCTCACCAAATTTACTAGGCGACACAGAAAACTTCATCCCAGCCGACCCCCTACTCACACCACCACATATTAAACCGGAGTGGTACTTCCTATTTGCTTACGCAATCCTACGCTCCATCCCCAATAAATTAGGGGGAGTCCTCGCCCTCCTATTCTCAATCCTTATTCTCATGTTAGTGCCCCTACTCCACACGTCCAAACAACGAAGCGCCACATT
>ES_037_12_Est
CACCCATACTTTTCCTACAAAGACCTCCTAGGCTTCTTCATCCTTACACTCCTACTCTCATTCCTCGTCCTATTCTCACCAAATTTACTAGGCGACACAGAAAACTTCATCCCAGCCGACCCCCTACTCACACCACCACATATTAAACCGGAGTGGTACTTCCTATTTGCTTACGCAATCCTACGCTCCATCCCCAATAAATTAGGGGGAGTCCTCGCCCTCCTATTCTCAATCCTTATTCTCATGTTAGTGCCCCTACTCCACACGTCCAAACAACGAAGCGCCACATT
>ES_038_Est
CACCCATACTTTTCCTACAAAGACCTCCTAGGCTTCTTCATCCTTACACTCCTACTCTCATTCCTCGTCCTATTCTCACCAAATTTACTAGGCGACACAGAAAACTTCATCCCAGCCGACCCCCTACTCACACCACCGCATATTAAACCGGAGTGGTACTTCCTATTTGCTTACGCAATCCTACGCTCCATCCCCAATAAATTAGGGGGAGTCCTCGCCCTCCTATTCTCAATCCTTATTCTTATGTTAGTGCCCCTACTCCACACGTCCAAACAACGAAGCGCCACATT
>ES_038_2_Est
CACCCATACTTTTCCTACAAAGACCTCCTAGGCTTCTTCATCCTTACACTCCTACTCTCATTCCTCGTCCTATTCTCACCAAATTTACTAGGCGACACAGAAAACTTCATCCCAGCCGACCCCCTACTCACACCACCGCATATTAAACCGGAGTGGTACTTCCTATTTGCTTACGCAATCCTACGCTCCATCCCCAATAAATTAGGGGGAGTCCTCGCCCTCCTATTCTCAATCCTTATTCTTATGTTAGTGCCCCTACTCCACACGTCCAAACAACGAAGCGCCACATT
>ES_038_3_Est
CACCCATACTTTTCCTACAAAGACCTCCTAGGCTTCTTCATCCTTACACTCCTACTCTCATTCCTCGTCCTATTCTCACCAAATTTACTAGGCGACACAGAAAACTTCATCCCAGCCGACCCCCTACTCACACCACCGCATATTAAACCGGAGTGGTACTTCCTATTTGCTTACGCAATCCTACGCTCCATCCCCAATAAATTAGGGGGAGTCCTCGCCCTCCTATTCTCAATCCTTATTCTTATGTTAGTGCCCCTACTCCACACGTCCAAACAACGAAGCGCCACATT
>ES_038_4_Est
CACCCATACTTTTCCTACAAAGACCTCCTAGGCTTCTTCATCCTTACACTCCTACTCTCATTCCTCGTCCTATTCTCACCAAATTTACTAGGCGACACAGAAAACTTCATCCCAGCCGACCCCCTACTCACACCACCGCATATTAAACCGGAGTGGTACTTCCTATTTGCTTACGCAATCCTACGCTCCATCCCCAATAAATTAGGGGGAGTCCTCGCCCTCCTATTCTCAATCCTTATTCTTATGTTAGTGCCCCTACTCCACACGTCCAAACAACGAAGCGCCACATT
>ES_038_5_Est
CACCCATACTTTTCCTACAAAGACCTCCTAGGCTTCTTCATCCTTACACTCCTACTCTCATTCCTCGTCCTATTCTCACCAAATTTACTAGGCGACACAGAAAACTTCATCCCAGCCGACCCCCTACTCACACCACCGCATATTAAACCGGAGTGGTACTTCCTATTTGCTTACGCAATCCTACGCTCCATCCCCAATAAATTAGGGGGAGTCCTCGCCCTCCTATTCTCAATCCTTATTCTTATGTTAGTGCCCCTACTCCACACGTCCAAACAACGAAGCGCCACATT
>ES_038_6_Est
CACCCATACTTTTCCTACAAAGACCTCCTAGGCTTCTTCATCCTTACACTCCTACTCTCATTCCTCGTCCTATTCTCACCAAATTTACTAGGCGACACAGAAAACTTCATCCCAGCCGACCCCCTACTCACACCACCGCATATTAAACCGGAGTGGTACTTCCTATTTGCTTACGCAATCCTACGCTCCATCCCCAATAAATTAGGGGGAGTCCTCGCCCTCCTATTCTCAATCCTTATTCTTATGTTAGTGCCCCTACTCCACACGTCCAAACAACGAAGCGCCACATT
>AZO_041_Fa
CACCCTTACTTTTCCTACAAAGACCTCCTAGGCTTCTTCATCCTTACACTCCTACTCTCATTCCTCGTCCTATTCTCACCAAATTTACTAGGCGACACAGAAAACTTCATCCCAGCCGACCCCCTACTCACACCACCACATATTAAACCGGAGTGGTACTTCCTATTTGCTTACGCAATCCTACGCTCCATCCCCAATAAATTAGGGGGAGTCCTCGCCCTCCTATTCTCAATCCTTATTCTTATGTTAGTGCCCTTACTCCACACATCCAAACAACGAAGCGCCACATT
>AZO_041_2_Fa
CACCCTTACTTTTCCTACAAAGACCTCCTAGGCTTCTTCATCCTTACACTCCTACTCTCATTCCTCGTCCTATTCTCACCAAATTTACTAGGCGACACAGAAAACTTCATCCCAGCCGACCCCCTACTCACACCACCACATATTAAACCGGAGTGGTACTTCCTATTTGCTTACGCAATCCTACGCTCCATCCCCAATAAATTAGGGGGAGTCCTCGCCCTCCTATTCTCAATCCTTATTCTTATGTTAGTGCCCTTACTCCACACATCCAAACAACGAAGCGCCACATT
>AZO_041_3_Fa
CACCCTTACTTTTCCTACAAAGACCTCCTAGGCTTCTTCATCCTTACACTCCTACTCTCATTCCTCGTCCTATTCTCACCAAATTTACTAGGCGACACAGAAAACTTCATCCCAGCCGACCCCCTACTCACACCACCACATATTAAACCGGAGTGGTACTTCCTATTTGCTTACGCAATCCTACGCTCCATCCCCAATAAATTAGGGGGAGTCCTCGCCCTCCTATTCTCAATCCTTATTCTTATGTTAGTGCCCTTACTCCACACATCCAAACAACGAAGCGCCACATT
>AZO_041_4_Fa
CACCCTTACTTTTCCTACAAAGACCTCCTAGGCTTCTTCATCCTTACACTCCTACTCTCATTCCTCGTCCTATTCTCACCAAATTTACTAGGCGACACAGAAAACTTCATCCCAGCCGACCCCCTACTCACACCACCACATATTAAACCGGAGTGGTACTTCCTATTTGCTTACGCAATCCTACGCTCCATCCCCAATAAATTAGGGGGAGTCCTCGCCCTCCTATTCTCAATCCTTATTCTTATGTTAGTGCCCTTACTCCACACATCCAAACAACGAAGCGCCACATT
>AZO_041_5_Fa
CACCCTTACTTTTCCTACAAAGACCTCCTAGGCTTCTTCATCCTTACACTCCTACTCTCATTCCTCGTCCTATTCTCACCAAATTTACTAGGCGACACAGAAAACTTCATCCCAGCCGACCCCCTACTCACACCACCACATATTAAACCGGAGTGGTACTTCCTATTTGCTTACGCAATCCTACGCTCCATCCCCAATAAATTAGGGGGAGTCCTCGCCCTCCTATTCTCAATCCTTATTCTTATGTTAGTGCCCTTACTCCACACATCCAAACAACGAAGCGCCACATT
>AZO_041_6_Fa
CACCCTTACTTTTCCTACAAAGACCTCCTAGGCTTCTTCATCCTTACACTCCTACTCTCATTCCTCGTCCTATTCTCACCAAATTTACTAGGCGACACAGAAAACTTCATCCCAGCCGACCCCCTACTCACACCACCACATATTAAACCGGAGTGGTACTTCCTATTTGCTTACGCAATCCTACGCTCCATCCCCAATAAATTAGGGGGAGTCCTCGCCCTCCTATTCTCAATCCTTATTCTTATGTTAGTGCCCTTACTCCACACATCCAAACAACGAAGCGCCACATT
>AZO_041_7_Fa
CACCCTTACTTTTCCTACAAAGACCTCCTAGGCTTCTTCATCCTTACACTCCTACTCTCATTCCTCGTCCTATTCTCACCAAATTTACTAGGCGACACAGAAAACTTCATCCCAGCCGACCCCCTACTCACACCACCACATATTAAACCGGAGTGGTACTTCCTATTTGCTTACGCAATCCTACGCTCCATCCCCAATAAATTAGGGGGAGTCCTCGCCCTCCTATTCTCAATCCTTATTCTTATGTTAGTGCCCTTACTCCACACATCCAAACAACGAAGCGCCACATT
>AZO_042_Gr
CACCCTTACTTTTCCTACAAAGACCTCCTAGGCTTCTTCATCCTTACACTCCTACTCTCATTCCTCGTCCTATTCTCACCAAATTTACTAGGCGACACAGAAAACTTCATCCCAGCCGACCCCCTACTCACACCACCACATATTAAACCGGAGTGGTACTTCCTATTTGCTTACGCAATCCTACGCTCCATCCCCAATAAATTAGGGGGAGTCCTCGCCCTCCTATTCTCAATCCTTATTCTTATGTTAGTGCCCTTACTCCACACATCCAAACAACGAAGCGCCACATT
>AZO_042_2_Gr
CACCCTTACTTTTCCTACAAAGACCTCCTAGGCTTCTTCATCCTTACACTCCTACTCTCATTCCTCGTCCTATTCTCACCAAATTTACTAGGCGACACAGAAAACTTCATCCCAGCCGACCCCCTACTCACACCACCACATATTAAACCGGAGTGGTACTTCCTATTTGCTTACGCAATCCTACGCTCCATCCCCAATAAATTAGGGGGAGTCCTCGCCCTCCTATTCTCAATCCTTATTCTTATGTTAGTGCCCTTACTCCACACATCCAAACAACGAAGCGCCACATT
>AZO_042_3_Gr
CACCCTTACTTTTCCTACAAAGACCTCCTAGGCTTCTTCATCCTTACACTCCTACTCTCATTCCTCGTCCTATTCTCACCAAATTTACTAGGCGACACAGAAAACTTCATCCCAGCCGACCCCCTACTCACACCACCACATATTAAACCGGAGTGGTACTTCCTATTTGCTTACGCAATCCTACGCTCCATCCCCAATAAATTAGGGGGAGTCCTCGCCCTCCTATTCTCAATCCTTATTCTTATGTTAGTGCCCTTACTCCACACATCCAAACAACGAAGCGCCACATT
>AZO_042_4_Gr
CACCCTTACTTTTCCTACAAAGACCTCCTAGGCTTCTTCATCCTTACACTCCTACTCTCATTCCTCGTCCTATTCTCACCAAATTTACTAGGCGACACAGAAAACTTCATCCCAGCCGACCCCCTACTCACACCACCACATATTAAACCGGAGTGGTACTTCCTATTTGCTTACGCAATCCTACGCTCCATCCCCAATAAATTAGGGGGAGTCCTCGCCCTCCTATTCTCAATCCTTATTCTTATGTTAGTGCCCTTACTCCACACATCCAAACAACGAAGCGCCACATT
>AZO_042_5_Gr
CACCCTTACTTTTCCTACAAAGACCTCCTAGGCTTCTTCATCCTTACACTCCTACTCTCATTCCTCGTCCTATTCTCACCAAATTTACTAGGCGACACAGAAAACTTCATCCCAGCCGACCCCCTACTCACACCACCACATATTAAACCGGAGTGGTACTTCCTATTTGCTTACGCAATCCTACGCTCCATCCCCAATAAATTAGGGGGAGTCCTCGCCCTCCTATTCTCAATCCTTATTCTTATGTTAGTGCCCTTACTCCACACATCCAAACAACGAAGCGCCACATT
>AZO_042_6_Gr
CACCCTTACTTTTCCTACAAAGACCTCCTAGGCTTCTTCATCCTTACACTCCTACTCTCATTCCTCGTCCTATTCTCACCAAATTTACTAGGCGACACAGAAAACTTCATCCCAGCCGACCCCCTACTCACACCACCACATATTAAACCGGAGTGGTACTTCCTATTTGCTTACGCAATCCTACGCTCCATCCCCAATAAATTAGGGGGAGTCCTCGCCCTCCTATTCTCAATCCTTATTCTTATGTTAGTGCCCTTACTCCACACATCCAAACAACGAAGCGCCACATT
>AZO_042_7_Gr
CACCCTTACTTTTCCTACAAAGACCTCCTAGGCTTCTTCATCCTTACACTCCTACTCTCATTCCTCGTCCTATTCTCACCAAATTTACTAGGCGACACAGAAAACTTCATCCCAGCCGACCCCCTACTCACACCACCACATATTAAACCGGAGTGGTACTTCCTATTTGCTTACGCAATCCTACGCTCCATCCCCAATAAATTAGGGGGAGTCCTCGCCCTCCTATTCTCAATCCTTATTCTTATGTTAGTGCCCTTACTCCACACATCCAAACAACGAAGCGCCACATT
>AZO_042_8_Gr
CACCCTTACTTTTCCTACAAAGACCTCCTAGGCTTCTTCATCCTTACACTCCTACTCTCATTCCTCGTCCTATTCTCACCAAATTTACTAGGCGACACAGAAAACTTCATCCCAGCCGACCCCCTACTCACACCACCACATATTAAACCGGAGTGGTACTTCCTATTTGCTTACGCAATCCTACGCTCCATCCCCAATAAATTAGGGGGAGTCCTCGCCCTCCTATTCTCAATCCTTATTCTTATGTTAGTGCCCTTACTCCACACATCCAAACAACGAAGCGCCACATT
>AZO_042_9_Gr
CACCCTTACTTTTCCTACAAAGACCTCCTAGGCTTCTTCATCCTTACACTCCTACTCTCATTCCTCGTCCTATTCTCACCAAATTTACTAGGCGACACAGAAAACTTCATCCCAGCCGACCCCCTACTCACACCACCACATATTAAACCGGAGTGGTACTTCCTATTTGCTTACGCAATCCTACGCTCCATCCCCAATAAATTAGGGGGAGTCCTCGCCCTCCTATTCTCAATCCTTATTCTTATGTTAGTGCCCTTACTCCACACATCCAAACAACGAAGCGCCACATT
>AZO_042_10_Gr
CACCCTTACTTTTCCTACAAAGACCTCCTAGGCTTCTTCATCCTTACACTCCTACTCTCATTCCTCGTCCTATTCTCACCAAATTTACTAGGCGACACAGAAAACTTCATCCCAGCCGACCCCCTACTCACACCACCACATATTAAACCGGAGTGGTACTTCCTATTTGCTTACGCAATCCTACGCTCCATCCCCAATAAATTAGGGGGAGTCCTCGCCCTCCTATTCTCAATCCTTATTCTTATGTTAGTGCCCTTACTCCACACATCCAAACAACGAAGCGCCACATT
>AZO_043_Gr
CACCCaTACTTTTCCTACAAAGACCTCCTAGGCTTCTTCATCCTtaCACTCCTACTCTCATTCCTCGTCCTATTCTCACCAAATTTACTAGGCGACACAGAAAACTTCATCCCAGCCGACCCCCTACTCACACCACCACATATTAAACCGGAGTGGTACTTCCTATTTGCTTACGCAATCCTACGCTCCATCCCCAATAAATTAGGGGGAGTCCTCGCCCTCCTATTCTCAATCCTTATTCTTATGTTAGTGCCCTTACTCCACACATCCAAACAACGAAGCGCCACATT
>AZO_044_Gr
CACCCtTAcTTTTCCTACAAaGACCTCCTAGGATTCTTCATCCTTACACTCCTaCTcTCatTCCTCGTCCTATTcTCACCAAATTTACTAGGCGACACAGAAAACTTCATCCCAGCCGACCCCCTACTCACACCACCACATATTAAACCGGAgTGGTACTTCCTATTTGCTTACGCAATCCTACGCTCCATCCCCAAtAAATTAGGgGgAGTCCTcGCCCTCCTATTCTCAATCCTtATTCTTATGTTAGTgCCCtTACTCCACACATCCAAACAACGAAGCGCCACaTT
>AZO_045_Gr
CACCCTTACTTTTCCTACAAAGACCTCCTAGGCTTCTTCATCCTTACACTCCTACTCTCACTCCTCGTCCTATTCTCACCAAATTTACTAGGCGACACAGAAAACTTCATCCCAGCCGACCCCCTACTCACACCACCACATATTAAACCGGAGTGGTACTTCCTATTTGCTTACGCAATCCTACGCTCCATCCCCAATAAATTAGGGGGagTcctcGCCCTCCTAtTCTCaATCCTTATTcTTATGTTAGtGCCCTTaCTCCACACATCCAaACAAcGAAGCGCCACATT
>AZO_046_Sm
CACCCTTACTTTTCCTACAAAGACCTCCTAGGCTTCTTCATCCTTACACTCCTACTCTCATTCCTCGTCCTATTCTCACCAAATTTACTAGGCGACACAGAAAACTTCATCCCAGCCGACCCCCTACTCACACCACCACATATTAAACCGGAGTGGTACTTCCTATTTGCTTACGCAATCCTACGCTCCATCCCCAATAAATTAGGGGGAGTCCTCGCCCTCCTATTCTCAATCCTTATTCTTATGTTAGTGCCCTTACTCCACACATCCAAACAACGAAGCGCCACATT
>AZO_046_2_Sm
CACCCTTACTTTTCCTACAAAGACCTCCTAGGCTTCTTCATCCTTACACTCCTACTCTCATTCCTCGTCCTATTCTCACCAAATTTACTAGGCGACACAGAAAACTTCATCCCAGCCGACCCCCTACTCACACCACCACATATTAAACCGGAGTGGTACTTCCTATTTGCTTACGCAATCCTACGCTCCATCCCCAATAAATTAGGGGGAGTCCTCGCCCTCCTATTCTCAATCCTTATTCTTATGTTAGTGCCCTTACTCCACACATCCAAACAACGAAGCGCCACATT
>AZO_046_3_Sm
CACCCTTACTTTTCCTACAAAGACCTCCTAGGCTTCTTCATCCTTACACTCCTACTCTCATTCCTCGTCCTATTCTCACCAAATTTACTAGGCGACACAGAAAACTTCATCCCAGCCGACCCCCTACTCACACCACCACATATTAAACCGGAGTGGTACTTCCTATTTGCTTACGCAATCCTACGCTCCATCCCCAATAAATTAGGGGGAGTCCTCGCCCTCCTATTCTCAATCCTTATTCTTATGTTAGTGCCCTTACTCCACACATCCAAACAACGAAGCGCCACATT
>AZO_046_4_Sm
CACCCTTACTTTTCCTACAAAGACCTCCTAGGCTTCTTCATCCTTACACTCCTACTCTCATTCCTCGTCCTATTCTCACCAAATTTACTAGGCGACACAGAAAACTTCATCCCAGCCGACCCCCTACTCACACCACCACATATTAAACCGGAGTGGTACTTCCTATTTGCTTACGCAATCCTACGCTCCATCCCCAATAAATTAGGGGGAGTCCTCGCCCTCCTATTCTCAATCCTTATTCTTATGTTAGTGCCCTTACTCCACACATCCAAACAACGAAGCGCCACATT
>AZO_046_5_Sm
CACCCTTACTTTTCCTACAAAGACCTCCTAGGCTTCTTCATCCTTACACTCCTACTCTCATTCCTCGTCCTATTCTCACCAAATTTACTAGGCGACACAGAAAACTTCATCCCAGCCGACCCCCTACTCACACCACCACATATTAAACCGGAGTGGTACTTCCTATTTGCTTACGCAATCCTACGCTCCATCCCCAATAAATTAGGGGGAGTCCTCGCCCTCCTATTCTCAATCCTTATTCTTATGTTAGTGCCCTTACTCCACACATCCAAACAACGAAGCGCCACATT
>AZO_046_6_Sm
CACCCTTACTTTTCCTACAAAGACCTCCTAGGCTTCTTCATCCTTACACTCCTACTCTCATTCCTCGTCCTATTCTCACCAAATTTACTAGGCGACACAGAAAACTTCATCCCAGCCGACCCCCTACTCACACCACCACATATTAAACCGGAGTGGTACTTCCTATTTGCTTACGCAATCCTACGCTCCATCCCCAATAAATTAGGGGGAGTCCTCGCCCTCCTATTCTCAATCCTTATTCTTATGTTAGTGCCCTTACTCCACACATCCAAACAACGAAGCGCCACATT
>AZO_046_7_Sm
CACCCTTACTTTTCCTACAAAGACCTCCTAGGCTTCTTCATCCTTACACTCCTACTCTCATTCCTCGTCCTATTCTCACCAAATTTACTAGGCGACACAGAAAACTTCATCCCAGCCGACCCCCTACTCACACCACCACATATTAAACCGGAGTGGTACTTCCTATTTGCTTACGCAATCCTACGCTCCATCCCCAATAAATTAGGGGGAGTCCTCGCCCTCCTATTCTCAATCCTTATTCTTATGTTAGTGCCCTTACTCCACACATCCAAACAACGAAGCGCCACATT
>AZO_046_8_Sm
CACCCTTACTTTTCCTACAAAGACCTCCTAGGCTTCTTCATCCTTACACTCCTACTCTCATTCCTCGTCCTATTCTCACCAAATTTACTAGGCGACACAGAAAACTTCATCCCAGCCGACCCCCTACTCACACCACCACATATTAAACCGGAGTGGTACTTCCTATTTGCTTACGCAATCCTACGCTCCATCCCCAATAAATTAGGGGGAGTCCTCGCCCTCCTATTCTCAATCCTTATTCTTATGTTAGTGCCCTTACTCCACACATCCAAACAACGAAGCGCCACATT
>AZO_047_Te
CACCCTTACTTTTCCTACAAAGACCTCCTAGGCTTCTTCATCCTTACACTCCTACTCTCATTCCTCGTCCTATTCTCACCAAATTTACTAGGCGACACAGAAAACTTCATCCCAGCCGACCCCCTACTCACACCACCACATATTAAACCGGAGTGGTACTTCCTATTTGCTTACGCAATCCTACGCTCCATCCCCAATAAATTAGGGGGAGTCCTCGCCCTCCTATTCTCAATCCTTATTCTTATGTTAGTGCCCTTACTCCACACATCCAAACAACGAAGCGCCACATT
>AZO_047_2_Te
CACCCTTACTTTTCCTACAAAGACCTCCTAGGCTTCTTCATCCTTACACTCCTACTCTCATTCCTCGTCCTATTCTCACCAAATTTACTAGGCGACACAGAAAACTTCATCCCAGCCGACCCCCTACTCACACCACCACATATTAAACCGGAGTGGTACTTCCTATTTGCTTACGCAATCCTACGCTCCATCCCCAATAAATTAGGGGGAGTCCTCGCCCTCCTATTCTCAATCCTTATTCTTATGTTAGTGCCCTTACTCCACACATCCAAACAACGAAGCGCCACATT
>AZO_047_3_Te
CACCCTTACTTTTCCTACAAAGACCTCCTAGGCTTCTTCATCCTTACACTCCTACTCTCATTCCTCGTCCTATTCTCACCAAATTTACTAGGCGACACAGAAAACTTCATCCCAGCCGACCCCCTACTCACACCACCACATATTAAACCGGAGTGGTACTTCCTATTTGCTTACGCAATCCTACGCTCCATCCCCAATAAATTAGGGGGAGTCCTCGCCCTCCTATTCTCAATCCTTATTCTTATGTTAGTGCCCTTACTCCACACATCCAAACAACGAAGCGCCACATT
>AZO_047_4_Te
CACCCTTACTTTTCCTACAAAGACCTCCTAGGCTTCTTCATCCTTACACTCCTACTCTCATTCCTCGTCCTATTCTCACCAAATTTACTAGGCGACACAGAAAACTTCATCCCAGCCGACCCCCTACTCACACCACCACATATTAAACCGGAGTGGTACTTCCTATTTGCTTACGCAATCCTACGCTCCATCCCCAATAAATTAGGGGGAGTCCTCGCCCTCCTATTCTCAATCCTTATTCTTATGTTAGTGCCCTTACTCCACACATCCAAACAACGAAGCGCCACATT
>AZO_047_5_Te
CACCCTTACTTTTCCTACAAAGACCTCCTAGGCTTCTTCATCCTTACACTCCTACTCTCATTCCTCGTCCTATTCTCACCAAATTTACTAGGCGACACAGAAAACTTCATCCCAGCCGACCCCCTACTCACACCACCACATATTAAACCGGAGTGGTACTTCCTATTTGCTTACGCAATCCTACGCTCCATCCCCAATAAATTAGGGGGAGTCCTCGCCCTCCTATTCTCAATCCTTATTCTTATGTTAGTGCCCTTACTCCACACATCCAAACAACGAAGCGCCACATT
>AZO_047_6_Te
CACCCTTACTTTTCCTACAAAGACCTCCTAGGCTTCTTCATCCTTACACTCCTACTCTCATTCCTCGTCCTATTCTCACCAAATTTACTAGGCGACACAGAAAACTTCATCCCAGCCGACCCCCTACTCACACCACCACATATTAAACCGGAGTGGTACTTCCTATTTGCTTACGCAATCCTACGCTCCATCCCCAATAAATTAGGGGGAGTCCTCGCCCTCCTATTCTCAATCCTTATTCTTATGTTAGTGCCCTTACTCCACACATCCAAACAACGAAGCGCCACATT
>AZO_048_Te
cacccttacttttcctacaaagacctcctgggcttcttcatccttacactcctactctcattcctcgtcctattctcaccAAATTTACTAGGCGACACAGAAAACTTCATCCCAGCCGACCCCCTACTCACACCACCACATATTAAACCGGAGTGGTACTTCCTATTTGCTTACGCAATCCTACGCTCCATCCCCAATAAATTAGGGGGAGTCCTCGCCCTCCTATTCTCAATCCTTATTCTTATGTTAGTGCCCTTACTCCACACATCCAAACAACGAAGCGCCACATT
>AZO_049_Fl
CACCCTTACTTTTCCTACAAAGACCTCCTAGGCTTCTTCATCCTTACACTCCTACTCTCATTCCTCGTCCTATTCTCACCAAATTTACTAGGCGACACAGAAAACTTCATCCCAGCCGACCCCCTACTCACACCACCACATATTAAACCGGAGTGGTACTTCCTATTTGCTTACGCAATCCTACGCTCCATCCCCAATAAATTAGGGGGAGTCCTCGCCCTCCTATTCTCAATCCTTATTCTTATGTTAGTGCCCTTACTCCACACATCCAAACAACGAAGCGCCACATT
>AZO_049_2_Fl
CACCCTTACTTTTCCTACAAAGACCTCCTAGGCTTCTTCATCCTTACACTCCTACTCTCATTCCTCGTCCTATTCTCACCAAATTTACTAGGCGACACAGAAAACTTCATCCCAGCCGACCCCCTACTCACACCACCACATATTAAACCGGAGTGGTACTTCCTATTTGCTTACGCAATCCTACGCTCCATCCCCAATAAATTAGGGGGAGTCCTCGCCCTCCTATTCTCAATCCTTATTCTTATGTTAGTGCCCTTACTCCACACATCCAAACAACGAAGCGCCACATT
>AZO_049_3_Fl
CACCCTTACTTTTCCTACAAAGACCTCCTAGGCTTCTTCATCCTTACACTCCTACTCTCATTCCTCGTCCTATTCTCACCAAATTTACTAGGCGACACAGAAAACTTCATCCCAGCCGACCCCCTACTCACACCACCACATATTAAACCGGAGTGGTACTTCCTATTTGCTTACGCAATCCTACGCTCCATCCCCAATAAATTAGGGGGAGTCCTCGCCCTCCTATTCTCAATCCTTATTCTTATGTTAGTGCCCTTACTCCACACATCCAAACAACGAAGCGCCACATT
>AZO_049_4_Fl
CACCCTTACTTTTCCTACAAAGACCTCCTAGGCTTCTTCATCCTTACACTCCTACTCTCATTCCTCGTCCTATTCTCACCAAATTTACTAGGCGACACAGAAAACTTCATCCCAGCCGACCCCCTACTCACACCACCACATATTAAACCGGAGTGGTACTTCCTATTTGCTTACGCAATCCTACGCTCCATCCCCAATAAATTAGGGGGAGTCCTCGCCCTCCTATTCTCAATCCTTATTCTTATGTTAGTGCCCTTACTCCACACATCCAAACAACGAAGCGCCACATT
>AZO_049_5_Fl
CACCCTTACTTTTCCTACAAAGACCTCCTAGGCTTCTTCATCCTTACACTCCTACTCTCATTCCTCGTCCTATTCTCACCAAATTTACTAGGCGACACAGAAAACTTCATCCCAGCCGACCCCCTACTCACACCACCACATATTAAACCGGAGTGGTACTTCCTATTTGCTTACGCAATCCTACGCTCCATCCCCAATAAATTAGGGGGAGTCCTCGCCCTCCTATTCTCAATCCTTATTCTTATGTTAGTGCCCTTACTCCACACATCCAAACAACGAAGCGCCACATT
>AZO_049_6_Fl
CACCCTTACTTTTCCTACAAAGACCTCCTAGGCTTCTTCATCCTTACACTCCTACTCTCATTCCTCGTCCTATTCTCACCAAATTTACTAGGCGACACAGAAAACTTCATCCCAGCCGACCCCCTACTCACACCACCACATATTAAACCGGAGTGGTACTTCCTATTTGCTTACGCAATCCTACGCTCCATCCCCAATAAATTAGGGGGAGTCCTCGCCCTCCTATTCTCAATCCTTATTCTTATGTTAGTGCCCTTACTCCACACATCCAAACAACGAAGCGCCACATT
>AZO_049_7_Fl
CACCCTTACTTTTCCTACAAAGACCTCCTAGGCTTCTTCATCCTTACACTCCTACTCTCATTCCTCGTCCTATTCTCACCAAATTTACTAGGCGACACAGAAAACTTCATCCCAGCCGACCCCCTACTCACACCACCACATATTAAACCGGAGTGGTACTTCCTATTTGCTTACGCAATCCTACGCTCCATCCCCAATAAATTAGGGGGAGTCCTCGCCCTCCTATTCTCAATCCTTATTCTTATGTTAGTGCCCTTACTCCACACATCCAAACAACGAAGCGCCACATT
>AZO_049_8_Fl
CACCCTTACTTTTCCTACAAAGACCTCCTAGGCTTCTTCATCCTTACACTCCTACTCTCATTCCTCGTCCTATTCTCACCAAATTTACTAGGCGACACAGAAAACTTCATCCCAGCCGACCCCCTACTCACACCACCACATATTAAACCGGAGTGGTACTTCCTATTTGCTTACGCAATCCTACGCTCCATCCCCAATAAATTAGGGGGAGTCCTCGCCCTCCTATTCTCAATCCTTATTCTTATGTTAGTGCCCTTACTCCACACATCCAAACAACGAAGCGCCACATT
>AL_050_Al
CACCCATACTTTTCCTACAAAGACCTCCTAGGCTTCTTCATCCTTACACTCCTACTCTCATTCCTCGTCCTATTCTCACCAAATTTACTAGGCGACACAGAAAACTTCATCCCAGCCGACCCCCTACTCACACCACCACATATTAAACCGGAGTGGTACTTCCTATTTGCTTACGCAATCCTACGCTCCATCCCCAATAAATTAGGGGGAGTCCTCGCCCTCCTATTCTCAATCCTTATTCTTATGTTGGTGCCCTTACTCCACACATCCAAACAACGAAGCGCCACATT
>AL_050_2_Al
CACCCATACTTTTCCTACAAAGACCTCCTAGGCTTCTTCATCCTTACACTCCTACTCTCATTCCTCGTCCTATTCTCACCAAATTTACTAGGCGACACAGAAAACTTCATCCCAGCCGACCCCCTACTCACACCACCACATATTAAACCGGAGTGGTACTTCCTATTTGCTTACGCAATCCTACGCTCCATCCCCAATAAATTAGGGGGAGTCCTCGCCCTCCTATTCTCAATCCTTATTCTTATGTTGGTGCCCTTACTCCACACATCCAAACAACGAAGCGCCACATT
>AL_051_Al
CACCCATACTTTTCCTACAAAGACCTCCTAGGCTTCTTCATCCTTACACTCCTACTCTCATTCCTCGTCCTATTCTCACCAAATTTACTAGGCGACACAGAAAACTTCATCCCAGCCGACCCCCTACTCACACCACCACATATTAAACCGGAGTGGTACTTCCTATTTGCTTACGCAATCCTACGCTCCATCCCCAATAAATTAGGGGGAGTCCTCGCCCTCCTATTCTCAATCCTTATTCTCATGTTAGTGCCCCTACTCCACACGTCCAAACAACGAAGCGCCACATT
>AL_051_2_Al
CACCCATACTTTTCCTACAAAGACCTCCTAGGCTTCTTCATCCTTACACTCCTACTCTCATTCCTCGTCCTATTCTCACCAAATTTACTAGGCGACACAGAAAACTTCATCCCAGCCGACCCCCTACTCACACCACCACATATTAAACCGGAGTGGTACTTCCTATTTGCTTACGCAATCCTACGCTCCATCCCCAATAAATTAGGGGGAGTCCTCGCCCTCCTATTCTCAATCCTTATTCTCATGTTAGTGCCCCTACTCCACACGTCCAAACAACGAAGCGCCACATT
>AL_051_3_Al
CACCCATACTTTTCCTACAAAGACCTCCTAGGCTTCTTCATCCTTACACTCCTACTCTCATTCCTCGTCCTATTCTCACCAAATTTACTAGGCGACACAGAAAACTTCATCCCAGCCGACCCCCTACTCACACCACCACATATTAAACCGGAGTGGTACTTCCTATTTGCTTACGCAATCCTACGCTCCATCCCCAATAAATTAGGGGGAGTCCTCGCCCTCCTATTCTCAATCCTTATTCTCATGTTAGTGCCCCTACTCCACACGTCCAAACAACGAAGCGCCACATT
>AL_051_4_Al
CACCCATACTTTTCCTACAAAGACCTCCTAGGCTTCTTCATCCTTACACTCCTACTCTCATTCCTCGTCCTATTCTCACCAAATTTACTAGGCGACACAGAAAACTTCATCCCAGCCGACCCCCTACTCACACCACCACATATTAAACCGGAGTGGTACTTCCTATTTGCTTACGCAATCCTACGCTCCATCCCCAATAAATTAGGGGGAGTCCTCGCCCTCCTATTCTCAATCCTTATTCTCATGTTAGTGCCCCTACTCCACACGTCCAAACAACGAAGCGCCACATT
>LIS_052_Li
CACCCATACTTTTCCTACAAAGACCTCCTAGGCTTCTTCATCCTTACACTCCTACTCTCATTCCTCGTCCTATTCTCACCAAATTTACTAGGCGACACAGAAAACTTCATCCCAGCCGACCCCCTACTCACACCACCACATATTAAACCGGAGTGGTACTTCCTATTTGCTTACGCAATCCTACGCTCCATCCCCAATAAATTAGGGGGAGTCCTCGCCCTCCTATTCTCAATCCTTATTCTTATGTTGGTGCCCTTACTCCACACATCCAAACAACGAAGCGCCACATT
>LIS_052_2_Li
CACCCATACTTTTCCTACAAAGACCTCCTAGGCTTCTTCATCCTTACACTCCTACTCTCATTCCTCGTCCTATTCTCACCAAATTTACTAGGCGACACAGAAAACTTCATCCCAGCCGACCCCCTACTCACACCACCACATATTAAACCGGAGTGGTACTTCCTATTTGCTTACGCAATCCTACGCTCCATCCCCAATAAATTAGGGGGAGTCCTCGCCCTCCTATTCTCAATCCTTATTCTTATGTTGGTGCCCTTACTCCACACATCCAAACAACGAAGCGCCACATT
>LIS_052_3_Li
CACCCATACTTTTCCTACAAAGACCTCCTAGGCTTCTTCATCCTTACACTCCTACTCTCATTCCTCGTCCTATTCTCACCAAATTTACTAGGCGACACAGAAAACTTCATCCCAGCCGACCCCCTACTCACACCACCACATATTAAACCGGAGTGGTACTTCCTATTTGCTTACGCAATCCTACGCTCCATCCCCAATAAATTAGGGGGAGTCCTCGCCCTCCTATTCTCAATCCTTATTCTTATGTTGGTGCCCTTACTCCACACATCCAAACAACGAAGCGCCACATT
>LIS_052_4_Li
CACCCATACTTTTCCTACAAAGACCTCCTAGGCTTCTTCATCCTTACACTCCTACTCTCATTCCTCGTCCTATTCTCACCAAATTTACTAGGCGACACAGAAAACTTCATCCCAGCCGACCCCCTACTCACACCACCACATATTAAACCGGAGTGGTACTTCCTATTTGCTTACGCAATCCTACGCTCCATCCCCAATAAATTAGGGGGAGTCCTCGCCCTCCTATTCTCAATCCTTATTCTTATGTTGGTGCCCTTACTCCACACATCCAAACAACGAAGCGCCACATT
>LIS_052_5_Li
CACCCATACTTTTCCTACAAAGACCTCCTAGGCTTCTTCATCCTTACACTCCTACTCTCATTCCTCGTCCTATTCTCACCAAATTTACTAGGCGACACAGAAAACTTCATCCCAGCCGACCCCCTACTCACACCACCACATATTAAACCGGAGTGGTACTTCCTATTTGCTTACGCAATCCTACGCTCCATCCCCAATAAATTAGGGGGAGTCCTCGCCCTCCTATTCTCAATCCTTATTCTTATGTTGGTGCCCTTACTCCACACATCCAAACAACGAAGCGCCACATT
>LIS_053_Li
CACCCATACTTTTCCTACAAAGACCTCCTAGGCTTCTTCATCCTTACACTCCTACTCTCATTCCTCGTCCTATTCTCACCAAATTTACTAGGCGACACAGAAAACTTCATCCCAGCCGACCCCCTACTCACACCACCACATATTAAACCGGAGTGGTACTTCCTATTTGCTTACGCAATCCTACGCTCCATCCCCAATAAATTAGGGGGAGTCCTCGCCCTCCTATTCTCAATCCTTATTCTCATGTTAGTGCCCCTACTCCACACGTCCAAACAACGAAGCGCCACATT
>LIS_054_Li
CACCCATACTTTTCCTACAAAGACCTCCTAGGCTTCTTCATCCTTACACTCCTACTCTCATTCCTCGTCCTATTCTCACCAAATTTACTAGGCGACACAGAAAACTTCATCCCAGCCGACCCCCTACTCACACCACCGCATATTAAACCGGAGTGGTACTTCCTATTTGCTTACGCAATCCTACGCTCCATCCCCAATAAATTAGGGGGAGTCCTCGCCCTCCTATTCTCAATCCTTATTCTTATGTTAGTGCCCCTACTCCACACGTCCAAACAACGAAGCGCCACATT
>LIS_055_Li
CACCCaTACTTTTCCTACAAAGACCTCCTAGGCTTCTTCATCCTtaCACTCCTACTCTCATTCCTCGTCCTATTCTCACCAAATTTACTAGGCGACACAGAAAACTTCATCCCAGCCGACCCCCTACTCACACCACCACATATTAAACCGGAGTGGTACTTCCTATTTGCTTACGCAATCCTACGCTCCATCCCCAATAAATTAGGGGGAGTCCTCGCCCTCCTATTCTCAATCCTTATTCTTATGTTAGTGCCCTTACTCCACACATCCAAACAACGAAGCGCCACATT
>LIS_056_Li
CACCCATACTTTTCCTACAAAGACCTCCTAGGCTTCtTCATCCTTACACTCCTACTCTCATTCCTCGTCCTaTTCTCACCAAATTTACTAGGCGACACAGAAAACTTCATCcCAGcCgACCCCCTACtCACACCACcAcaTATTAAACcgGAgtGGtACTtcCtaTTTgctTAcGCAAtCCTAcgCTcCaTCCCCAATAAAttAGGGGGAGtcctcGCCCTCCtATTCTCAATCCTtattcttatgttagtgcccctactccacacgtccaaacaacgaagcgccacatt
