# Supplementary material for: Meta-analysis of northeast Atlantic marine taxa shows contrasting phylogeographic patterns following post-LGM expansions
Source: PeerJ. 2018 Sep 28;6:e5684. doi: 10.7717/peerj.5684 (PMC6166638; doi:10.7717/peerj.5684)
Supplement: Supplemental Information 2 [file peerj-06-5684-s006.zip › solea_solea.fasta]

>TEX_1_Wadden_Sea07
TCTCCCATTTATCTTAGCGGCAGTCACACTACTTCACTTATTTTTCCTTCACGAAACAGGCTCAAATAACCCCACAGGCCTAACCTCAGCAGGGGACAAGATTCCCTTCCACCCATACTTCACCTATAAAGATTTACTAGGATTTGCGATTCTTTTATCCCTTCTAGCTGCCCTCGCTATATTCTCCCCCAACCTCTTAGGGGATCCAGACAACTTTACTCCCGCAAACCCCCTTGTCACTCCCCCTCATATCAAACCAGAATGATACTTCCTATTTGCTTACGCCATCCTCCGCTCAATTCCTAATAAACTAGGAGGAGTACTAGCGCTGCTCGCCGCCATCCTCGTTTTATTTACTGTCCCAATCCTTCATACCTCAAAACAGCGAGGAATGACATTCCGACCCATTTCACAATTCTTATTTTGAACGCTAGTAGCTGACGTAATTATCCTGACGTGAATCGGGGGAATACCAGTAGAAGACCCTTTCATTGTTATTGGACAAATTGCATCCGCCCTTTACTTCCTTCTCTTCCTAGTTCTCATACCCCTAGCTGGTTGACTGGAAAATAAAGCACTTAAATTAGCCT
>TEX_2_Wadden_Sea07
TCTCCCATTTATCTTAGCGGCAGTCACACTACTTCACTTATTTTTCCTTCACGAAACAGGCTCAAATAACCCCACAGGCCTAACCTCAGCAGGGGACAAGATTCCCTTCCACCCATACTTCACCTATAAAGATTTACTAGGATTTGCGATTCTTTTATCCCTTCTAGCTGCCCTCGCTATATTCTCCCCCAACCTCTTAGGGGATCCAGACAACTTTACTCCCGCAAACCCCCTTGTCACTCCCCCTCATATCAAACCAGAATGATACTTCCTATTTGCTTACGCCATCCTCCGCTCAATTCCTAATAAACTAGGAGGAGTACTAGCGCTGCTCGCCGCCATCCTCGTTTTATTTACTGTCCCAATCCTTCATACCTCAAAACAGCGAGGAATGACATTCCGACCCATTTCACAATTCTTATTTTGAACGCTAGTAGCTGACGTAATTATCCTGACGTGAATCGGGGGAATACCAGTAGAAGACCCTTTCATTGTTATTGGACAAATTGCATCCGCCCTTTACTTCCTTCTCTTCCTAGTTCTCATACCCCTAGCTGGTTGACTGGAAAATAAAGCACTTAAATTAGCCT
>TEX_3_Wadden_Sea07
TCTCCCATTTATCTTAGCGGCAGTCACACTACTTCACTTATTTTTCCTTCACGAAACAGGCTCAAATAACCCCACAGGCCTAACCTCAGCAGGGGACAAGATTCCCTTCCACCCATACTTCACCTATAAAGATTTACTAGGATTTGCGATTCTTTTATCCCTTCTAGCTGCCCTCGCTATATTCTCCCCCAACCTCTTAGGGGATCCAGACAACTTTACTCCCGCAAACCCCCTTGTCACTCCCCCTCATATCAAACCAGAATGATACTTCCTATTTGCTTACGCCATCCTCCGCTCAATTCCTAATAAACTAGGAGGAGTACTAGCGCTGCTCGCCGCCATCCTCGTTTTATTTACTGTCCCAATCCTTCATACCTCAAAACAGCGAGGAATGACATTCCGACCCATTTCACAATTCTTATTTTGAACGCTAGTAGCTGACGTAATTATCCTGACGTGAATCGGGGGAATACCAGTAGAAGACCCTTTCATTGTTATTGGACAAATTGCATCCGCCCTTTACTTCCTTCTCTTCCTAGTTCTCATACCCCTAGCTGGTTGACTGGAAAATAAAGCACTTAAATTAGCCT
>TEX_4_Wadden_Sea07
TCTCCCATTTATCTTAGCGGCAGTCACACTACTTCACTTATTTTTCCTTCACGAAACAGGCTCAAATAACCCCACAGGCCTAACCTCAGCAGGGGACAAGATTCCCTTCCACCCATACTTCACCTATAAAGATTTACTAGGATTTGCGATTCTTTTATCCCTTCTAGCTGCCCTCGCTATATTCTCCCCCAACCTCTTAGGGGATCCAGACAACTTTACTCCCGCAAACCCCCTTGTCACTCCCCCTCATATCAAACCAGAATGATACTTCCTATTTGCTTACGCCATCCTCCGCTCAATTCCTAATAAACTAGGAGGAGTACTAGCGCTGCTCGCCGCCATCCTCGTTTTATTTACTGTCCCAATCCTTCATACCTCAAAACAGCGAGGAATGACATTCCGACCCATTTCACAATTCTTATTTTGAACGCTAGTAGCTGACGTAATTATCCTGACGTGAATCGGGGGAATACCAGTAGAAGACCCTTTCATTGTTATTGGACAAATTGCATCCGCCCTTTACTTCCTTCTCTTCCTAGTTCTCATACCCCTAGCTGGTTGACTGGAAAATAAAGCACTTAAATTAGCCT
>TEX_5_Wadden_Sea07
TCTCCCATTTATCTTAGCGGCAGTCACACTACTTCACTTATTTTTCCTTCACGAAACAGGCTCAAATAACCCCACAGGCCTAACCTCAGCAGGGGACAAGATTCCCTTCCACCCATACTTCACCTATAAAGATTTACTAGGATTTGCGATTCTTTTATCCCTTCTAGCTGCCCTCGCTATATTCTCCCCCAACCTCTTAGGGGATCCAGACAACTTTACTCCCGCAAACCCCCTTGTCACTCCCCCTCATATCAAACCAGAATGATACTTCCTATTTGCTTACGCCATCCTCCGCTCAATTCCTAATAAACTAGGAGGAGTACTAGCGCTGCTCGCCGCCATCCTCGTTTTATTTACTGTCCCAATCCTTCATACCTCAAAACAGCGAGGAATGACATTCCGACCCATTTCACAATTCTTATTTTGAACGCTAGTAGCTGACGTAATTATCCTGACGTGAATCGGGGGAATACCAGTAGAAGACCCTTTCATTGTTATTGGACAAATTGCATCCGCCCTTTACTTCCTTCTCTTCCTAGTTCTCATACCCCTAGCTGGTTGACTGGAAAATAAAGCACTTAAATTAGCCT
>TEX_6_Wadden_Sea07
TCTCCCATTTATCTTAGCGGCAGTCACACTACTTCACTTATTTTTCCTTCACGAAACAGGCTCAAATAACCCCACAGGCCTAACCTCAGCAGGGGACAAGATTCCCTTCCACCCATACTTCACCTATAAAGATTTACTAGGATTTGCGATTCTTTTATCCCTTCTAGCTGCCCTCGCTATATTCTCCCCCAACCTCTTAGGGGATCCAGACAACTTTACTCCCGCAAACCCCCTTGTCACTCCCCCTCATATCAAACCGGAATGATACTTCCTATTTGCTTACGCCATCCTCCGCTCAATTCCTAATAAACTAGGAGGAGTACTAGCGCTGCTCGCCGCCATCCTCGTTTTATTTACTGTCCCAATCCTTCATACCTCAAAACAGCGAGGAATGACATTCCGACCCATTTCACAATTCTTATTTTGAACGCTAGTAGCTGACGTAATTATCCTGACGTGAATCGGAGGAATACCAGTAGAAGACCCTTTCATTGTTATTGGACAAATTGCATCCGCCCTTTACTTCCTTCTCTTCCTAGTTCTCATACCCCTAGCTGGTTGACTGGAAAATAAAGCACTTAAATTAGCCT
>TEX_7_Wadden_Sea07
TCTCCCATTTATCTTAGCGGCAGTCACACTACTTCACTTATTTTTCCTTCACGAAACAGGCTCAAATAACCCCACAGGCCTAACCTCAGCAGGGGACAAGATTCCCTTCCACCCATACTTCACCTATAAAGATTTACTAGGATTTGCGATTCTTTTATCCCTTCTAGCTGCCCTCGCTATATTCTCCCCCAACCTCTTAGGGGATCCAGACAACTTTACTCCCGCAAACCCCCTTGTCACTCCCCCTCATATCAAACCGGAATGATACTTCCTATTTGCTTACGCCATCCTCCGCTCAATTCCTAATAAACTAGGAGGAGTACTAGCGCTGCTCGCCGCCATCCTCGTTTTATTTACTGTCCCAATCCTTCATACCTCAAAACAGCGAGGAATGACATTCCGACCCATTTCACAATTCTTATTTTGAACGCTAGTAGCTGACGTAATTATCCTGACGTGAATCGGAGGAATACCAGTAGAAGACCCTTTCATTGTTATTGGACAAATTGCATCCGCCCTTTACTTCCTTCTCTTCCTAGTTCTCATACCCCTAGCTGGTTGACTGGAAAATAAAGCACTTAAATTAGCCT
>TEX_8_Wadden_Sea07
TCTCCCATTTATCTTAGCGGCAGTCACACTACTTCACTTATTTTTCCTTCACGAAACAGGCTCAAATAACCCCACAGGCCTAACCTCAGCAGGGGACAAGATTCCCTTCCACCCATACTTCACCTATAAAGATTTACTAGGATTTGCGATTCTTTTATCCCTTCTAGCTGCCCTCGCTATATTCTCCCCCAACCTCTTAGGGGATCCAGACAACTTTACTCCCGCAAACCCCCTTGTCACTCCCCCTCATATCAAACCGGAATGATACTTCCTATTTGCTTACGCCATCCTCCGCTCAATTCCTAATAAACTAGGAGGAGTACTAGCGCTGCTCGCCGCCATCCTCGTTTTATTTACTGTCCCAATCCTTCATACCTCAAAACAGCGAGGAATGACATTCCGACCCATTTCACAATTCTTATTTTGAACGCTAGTAGCTGACGTAATTATCCTGACGTGAATCGGAGGAATACCAGTAGAAGACCCTTTCATTGTTATTGGACAAATTGCATCCGCCCTTTACTTCCTTCTCTTCCTAGTTCTCATACCCCTAGCTGGTTGACTGGAAAATAAAGCACTTAAATTAGCCT
>TEX_9_Wadden_Sea07
TCTCCCATTTATCTTAGCGGCAGTCACACTACTTCACTTATTTTTCCTTCACGAAACAGGCTCAAATAACCCCACAGGCCTAACCTCAGCAGGGGACAAGATTCCCTTCCACCCATACTTCACCTATAAAGATTTACTAGGATTTGCGATTCTTTTATCCCTTCTAGCTGCCCTCGCTATATTCTCCCCCAACCTCTTAGGGGATCCAGACAACTTTACTCCCGCAAACCCCCTTGTCACTCCCCCTCATATCAAACCGGAATGATACTTCCTATTTGCTTACGCCATCCTCCGCTCAATTCCTAATAAACTAGGAGGAGTACTAGCGCTGCTCGCCGCCATCCTCGTTTTATTTACTGTCCCAATCCTTCATACCTCAAAACAGCGAGGAATGACATTCCGACCCATTTCACAATTCTTATTTTGAACGCTAGTAGCTGACGTAATTATCCTGACGTGAATCGGAGGAATACCAGTAGAAGACCCTTTCATTGTTATTGGACAAATTGCATCCGCCCTTTACTTCCTTCTCTTCCTAGTTCTCATACCCCTAGCTGGTTGACTGGAAAATAAAGCACTTAAATTAGCCT
>TEX_10_Wadden_Sea07
TCTCCCATTTATCTTAGCGGCAGTCACACTACTTCACTTATTTTTCCTTCACGAAACAGGCTCAAATAACCCCACAGGCCTAACCTCAGCAGGGGACAAGATTCCCTTCCACCCATACTTCACCTATAAAGATTTACTAGGATTTGCGATTCTTTTATCCCTTCTAGCTGCCCTCGCTATATTCTCCCCCAACCTCTTAGGGGATCCAGACAACTTTACTCCCGCAAACCCCCTTGTCACTCCCCCTCATATCAAACCGGAATGATACTTCCTATTTGCTTACGCCATCCTCCGCTCAATTCCTAATAAACTAGGAGGAGTACTAGCGCTGCTCGCCGCCATCCTCGTTTTATTTACTGTCCCAATCCTTCATACCTCAAAACAGCGAGGAATGACATTCCGACCCATTTCACAATTCTTATTTTGAACGCTAGTAGCTGACGTAATTATCCTGACGTGAATCGGAGGAATACCAGTAGAAGACCCTTTCATTGTTATTGGACAAATTGCATCCGCCCTTTACTTCCTTCTCTTCCTAGTTCTCATACCCCTAGCTGGTTGACTGGAAAATAAAGCACTTAAATTAGCCT
>TEX_11_Wadden_Sea07
TCTCCCATTTATCTTAGCGGCAGTCACACTACTTCACTTATTTTTCCTTCACGAAACAGGCTCAAATAACCCCACAGGCCTAACCTCAGCAGGGGACAAGATTCCCTTCCACCCATACTTCACCTATAAAGATTTACTAGGATTTGCGATTCTTTTATCCCTTCTAGCTGCCCTCGCTATATTCTCCCCCAACCTCTTAGGGGATCCAGACAACTTTACTCCCGCAAACCCCCTTGTCACTCCCCCTCATATCAAACCGGAATGATACTTCCTATTTGCTTACGCCATCCTCCGCTCAATTCCTAATAAACTAGGAGGAGTACTAGCGCTGCTCGCCGCCATCCTCGTTTTATTTACTGTCCCAATCCTTCATACCTCAAAACAGCGAGGAATGACATTCCGACCCATTTCACAATTCTTATTTTGAACGCTAGTAGCTGACGTAATTATCCTGACGTGAATCGGAGGAATACCAGTAGAAGACCCTTTCATTGTTATTGGACAAATTGCATCCGCCCTTTACTTCCTTCTCTTCCTAGTTCTCATACCCCTAGCTGGTTGACTGGAAAATAAAGCACTTAAATTAGCCT
>TEX_12_Wadden_Sea07
TCTCCCATTTATCTTAGCGGCAGTCACACTACTTCACTTATTTTTCCTTCACGAAACAGGCTCAAATAACCCCACAGGCCTAACCTCAGCAGGGGACAAGATTCCCTTCCACCCATACTTCACCTATAAAGATTTACTAGGATTTGCGATTCTTTTATCCCTTCTAGCTGCCCTCGCTATATTCTCCCCCAACCTCTTAGGGGATCCAGACAACTTTACTCCCGCAAACCCCCTTGTCACTCCCCCTCATATCAAACCGGAATGATACTTCCTATTTGCTTACGCCATCCTCCGCTCAATTCCTAATAAACTAGGAGGAGTACTAGCGCTGCTCGCCGCCATCCTCGTTTTATTTACTGTCCCAATCCTTCATACCTCAAAACAGCGAGGAATGACATTCCGACCCATTTCACAATTCTTATTTTGAACGCTAGTAGCTGACGTAATTATCCTGACGTGAATCGGAGGAATACCAGTAGAAGACCCTTTCATTGTTATTGGACAAATTGCATCCGCCCTTTACTTCCTTCTCTTCCTAGTTCTCATACCCCTAGCTGGTTGACTGGAAAATAAAGCACTTAAATTAGCCT
>TEX_13_Wadden_Sea07
TCTCCCATTTATCTTAGCGGCAGTCACACTACTTCACTTATTTTTCCTTCACGAAACAGGCTCAAATAACCCCACAGGCCTAACCTCAGCAGGGGACAAGATTCCCTTCCACCCATACTTCACCTATAAAGATTTACTAGGATTTGCGATTCTTTTATCCCTTCTAGCTGCCCTCGCTATATTCTCCCCCAACCTCTTAGGGGATCCAGACAACTTTACTCCCGCAAACCCCCTTGTCACTCCCCCTCATATCAAACCGGAATGATACTTCCTATTTGCTTACGCCATCCTCCGCTCAATTCCTAATAAACTAGGAGGAGTACTAGCGCTGCTCGCCGCCATCCTCGTTTTATTTACTGTCCCAATCCTTCATACCTCAAAACAGCGAGGAATGACATTCCGACCCATTTCACAATTCTTATTTTGAACGCTAGTAGCTGACGTAATTATCCTGACGTGAATCGGAGGAATACCAGTAGAAGACCCTTTCATTGTTATTGGACAAATTGCATCCGCCCTTTACTTCCTTCTCTTCCTAGTTCTCATACCCCTAGCTGGTTGACTGGAAAATAAAGCACTTAAATTAGCCT
>TEX_14_Wadden_Sea07
TCTCCCATTTATCTTAGCGGCAGTCACACTACTTCACTTATTTTTCCTTCACGAAACAGGCTCAAATAACCCCACAGGCCTAACCTCAGCAGGGGACAAGATTCCCTTCCACCCATACTTCACCTATAAAGATTTACTAGGATTTGCGATTCTTTTATCCCTTCTAGCTGCCCTCGCTATATTCTCCCCCAACCTCTTAGGGGATCCAGACAACTTTACTCCCGCAAACCCCCTTGTCACTCCCCCTCATATCAAACCGGAATGATACTTCCTATTTGCTTACGCCATCCTCCGCTCAATTCCTAATAAACTAGGAGGAGTACTAGCGCTGCTCGCCGCCATCCTCGTTTTATTTACTGTCCCAATCCTTCATACCTCAAAACAGCGAGGAATGACATTCCGACCCATTTCACAATTCTTATTTTGAACGCTAGTAGCTGACGTAATTATCCTGACGTGAATCGGAGGAATACCAGTAGAAGACCCTTTCATTGTTATTGGACAAATTGCATCCGCCCTTTACTTCCTTCTCTTCCTAGTTCTCATACCCCTAGCTGGTTGACTGGAAAATAAAGCACTTAAATTAGCCT
>TEX_15_Wadden_Sea07
TCTCCCATTTATCTTAGCGGCAGTCACACTACTTCACTTATTTTTCCTTCACGAAACAGGCTCAAATAACCCCACAGGCCTAACCTCAGCAGGGGACAAGATTCCCTTCCACCCATACTTCACCTATAAAGATTTACTAGGATTTGCGATTCTTTTATCCCTTCTAGCTGCCCTCGCTATATTCTCCCCCAACCTCTTAGGGGATCCAGACAACTTTACTCCCGCAAACCCCCTTGTCACTCCCCCTCATATCAAACCGGAATGATACTTCCTATTTGCTTACGCCATCCTCCGCTCAATTCCTAATAAACTAGGAGGAGTACTAGCGCTGCTCGCCGCCATCCTCGTTTTATTTACTGTCCCAATCCTTCATACCTCAAAACAGCGAGGAATGACATTCCGACCCATTTCACAATTCTTATTTTGAACGCTAGTAGCTGACGTAATTATCCTGACGTGAATCGGAGGAATACCAGTAGAAGACCCTTTCATTGTTATTGGACAAATTGCATCCGCCCTTTACTTCCTTCTCTTCCTAGTTCTCATACCCCTAGCTGGTTGACTGGAAAATAAAGCACTTAAATTAGCCT
>TEX_16_Wadden_Sea07
TCTCCCATTTATCTTAGCGGCAGTCACACTACTTCACTTATTTTTCCTTCACGAAACAGGCTCAAATAACCCCACAGGCCTAACCTCAGCAGGGGACAAGATTCCCTTCCACCCATACTTCACCTATAAAGATTTACTAGGATTTGCGATTCTTTTATCCCTTCTAGCTGCCCTCGCTATATTCTCCCCCAACCTCTTAGGGGATCCAGACAACTTTACTCCCGCAAACCCCCTTGTCACTCCCCCTCATATCAAACCGGAATGATACTTCCTATTTGCTTACGCCATCCTCCGCTCAATTCCTAATAAACTAGGAGGAGTACTAGCGCTGCTCGCCGCCATCCTCGTTTTATTTACTGTCCCAATCCTTCATACCTCAAAACAGCGAGGAATGACATTCCGACCCATTTCACAATTCTTATTTTGAACGCTAGTAGCTGACGTAATTATCCTGACGTGAATCGGAGGAATACCAGTAGAAGACCCTTTCATTGTTATTGGACAAATTGCATCCGCCCTTTACTTCCTTCTCTTCCTAGTTCTCATACCCCTAGCTGGTTGACTGGAAAATAAAGCACTTAAATTAGCCT
>TEX_17_Wadden_Sea07
TCTCCCATTTATCTTAGCGGCAGTCACACTACTTCACTTATTTTTCCTTCACGAAACAGGCTCAAATAACCCCACAGGCCTAACCTCAGCAGGGGACAAGATTCCCTTCCACCCATACTTCACCTATAAAGATTTACTAGGATTTGCGATTCTTTTATCCCTTCTAGCTGCCCTCGCTATATTCTCCCCCAACCTCTTAGGGGATCCAGACAACTTTACTCCCGCAAACCCCCTTGTCACTCCCCCTCATATCAAACCGGAATGATACTTCCTATTTGCTTACGCCATCCTCCGCTCAATTCCTAATAAACTAGGAGGAGTACTAGCGCTGCTCGCCGCCATCCTCGTTTTATTTACTGTCCCAATCCTTCATACCTCAAAACAGCGAGGAATGACATTCCGACCCATTTCACAATTCTTATTTTGAACGCTAGTAGCTGACGTAATTATCCTGACGTGAATCGGAGGAATACCAGTAGAAGACCCTTTCATTGTTATTGGACAAATTGCATCCGCCCTTTACTTCCTTCTCTTCCTAGTTCTCATACCCCTAGCTGGTTGACTGGAAAATAAAGCACTTAAATTAGCCT
>TEX_18_Wadden_Sea07
TCTCCCATTTATCTTAGCGGCAGTCACACTACTTCACTTATTTTTCCTTCACGAAACAGGCTCAAATAACCCCACAGGCCTAACCTCAGCAGGGGACAAGATTCCCTTCCACCCATACTTCACCTATAAAGATTTACTAGGATTTGCGATTCTTTTATCCCTTCTAGCTGCCCTCGCTATATTCTCCCCCAACCTCTTAGGGGATCCAGACAACTTTACTCCCGCAAACCCCCTTGTCACTCCCCCTCATATCAAACCGGAATGATACTTCCTATTTGCTTACGCCATCCTCCGCTCAATTCCTAATAAACTAGGAGGAGTACTAGCGCTGCTCGCCGCCATCCTCGTTTTATTTACTGTCCCAATCCTTCATACCTCAAAACAGCGAGGAATGACATTCCGACCCATTTCACAATTCTTATTTTGAACGCTAGTAGCTGACGTAATTATCCTGACGTGAATCGGAGGAATACCAGTAGAAGACCCTTTCATTGTTATTGGACAAATTGCATCCGCCCTTTACTTCCTTCTCTTCCTAGTTCTCATACCCCTAGCTGGTTGACTGGAAAATAAAGCACTTAAATTAGCCT
>TEX_19_Wadden_Sea07
TCTCCCATTTATCTTAGCGGCAGTCACACTACTTCACTTATTTTTCCTTCACGAAACAGGCTCAAATAACCCCACAGGCCTAACCTCAGCAGGGGACAAGATTCCCTTCCACCCATACTTCACCTATAAAGATTTACTAGGATTTGCGATTCTTTTATCCCTTCTAGCTGCCCTCGCTATATTCTCCCCCAACCTCTTAGGGGATCCAGACAACTTTACTCCCGCAAACCCCCTTGTCACTCCCCCTCATATCAAACCGGAATGATACTTCCTATTTGCTTACGCCATCCTCCGCTCAATTCCTAATAAACTAGGAGGAGTACTAGCGCTGCTCGCCGCCATCCTCGTTTTATTTACTGTCCCAATCCTTCATACCTCAAAACAGCGAGGAATGACATTCCGACCCATTTCACAATTCTTATTTTGAACGCTAGTAGCTGACGTAATTATCCTGACGTGAATCGGAGGAATACCAGTAGAAGACCCTTTCATTGTTATTGGACAAATTGCATCCGCCCTTTACTTCCTTCTCTTCCTAGTTCTCATACCCCTAGCTGGTTGACTGGAAAATAAAGCACTTAAATTAGCCT
>TEX_20_Wadden_Sea07
TCTCCCATTTATCTTAGCGGCAGTCACACTACTTCACTTATTTTTCCTTCACGAAACAGGCTCAAATAACCCCACAGGCCTAACCTCAGCAGGGGACAAGATTCCCTTCCACCCATACTTCACCTATAAAGATTTACTAGGATTTGCGATTCTTTTATCCCTTCTAGCTGCCCTCGCTATATTCTCCCCCAACCTCTTAGGGGATCCAGACAACTTTACTCCCGCAAACCCCCTTGTCACTCCCCCTCATATCAAACCGGAATGATACTTCCTATTTGCTTACGCCATCCTCCGCTCAATTCCTAATAAACTAGGAGGAGTACTAGCGCTGCTCGCCGCCATCCTCGTTTTATTTACTGTCCCAATCCTTCATACCTCAAAACAGCGAGGAATGACATTCCGACCCATTTCACAATTCTTATTTTGAACGCTAGTAGCTGACGTAATTATCCTGACGTGAATCGGAGGAATACCAGTAGAAGACCCTTTCATTGTTATTGGACAAATTGCATCCGCCCTTTACTTCCTTCTCTTCCTAGTTCTCATACCCCTAGCTGGTTGACTGGAAAATAAAGCACTTAAATTAGCCT
>TEX_21_Wadden_Sea07
TCTCCCATTTATCTTAGCGGCAGTCACACTACTTCACTTATTTTTCCTTCACGAAACAGGCTCAAATAACCCCACAGGCCTAACCTCAGCAGGGGACAAGATTCCCTTCCACCCATACTTCACCTATAAAGATTTACTAGGATTTGCGATTCTTTTATCCCTTCTAGCTGCCCTCGCTATATTCTCCCCCAACCTCTTAGGGGATCCAGACAACTTTACTCCCGCAAACCCCCTTGTCACTCCCCCTCATATCAAACCGGAATGATACTTCCTATTTGCTTACGCCATCCTCCGCTCAATTCCTAATAAACTAGGAGGAGTACTAGCGCTGCTCGCCGCCATCCTCGTTTTATTTACTGTCCCAATCCTTCATACCTCAAAACAGCGAGGAATGACATTCCGACCCATTTCACAATTCTTATTTTGAACGCTAGTAGCTGACGTAATTATCCTGACGTGAATCGGAGGAATACCAGTAGAAGACCCTTTCATTGTTATTGGACAAATTGCATCCGCCCTTTACTTCCTTCTCTTCCTAGTTCTCATACCCCTAGCTGGTTGACTGGAAAATAAAGCACTTAAATTAGCCT
>TEX_22_Wadden_Sea07
TCTCCCATTTATCTTAGCGGCAGTCACACTACTTCACTTATTTTTCCTTCACGAAACAGGCTCAAATAACCCCACAGGCCTAACCTCAGCAGGGGACAAGATTCCCTTCCACCCATACTTCACCTATAAAGATTTACTAGGATTTGCGATTCTTTTATCCCTTCTAGCTGCCCTCGCTATATTCTCCCCCAACCTCTTAGGGGATCCAGACAACTTTACTCCCGCAAACCCCCTTGTCACTCCCCCTCATATCAAACCGGAATGATACTTCCTATTTGCTTACGCCATCCTCCGCTCAATTCCTAATAAACTAGGAGGAGTACTAGCGCTGCTCGCCGCCATCCTCGTTTTATTTACTGTCCCAATCCTTCATACCTCAAAACAGCGAGGAATGACATTCCGACCCATTTCACAATTCTTATTTTGAACGCTAGTAGCTGACGTAATTATCCTGACGTGAATCGGAGGAATACCAGTAGAAGACCCTTTCATTGTTATTGGACAAATTGCATCCGCCCTTTACTTCCTTCTCTTCCTAGTTCTCATACCCCTAGCTGGTTGACTGGAAAATAAAGCACTTAAATTAGCCT
>TEX_23_Wadden_Sea07
TCTCCCATTTATCTTAGCGGCAGTCACACTACTTCACTTATTTTTCCTTCACGAAACAGGCTCAAATAACCCCACAGGCCTAACCTCAGCAGGGGACAAGATTCCCTTCCACCCATACTTCACCTATAAAGATTTACTAGGATTTGCGATTCTTTTATCCCTTCTAGCTGCCCTCGCTATATTCTCCCCCAACCTCTTAGGGGATCCAGACAACTTTACTCCCGCAAACCCCCTTGTCACTCCCCCTCATATCAAACCGGAATGATACTTCCTATTTGCTTACGCCATCCTCCGCTCAATTCCTAATAAACTAGGAGGAGTACTAGCGCTGCTCGCCGCCATCCTCGTTTTATTTACTGTCCCAATCCTTCATACCTCAAAACAGCGAGGAATGACATTCCGACCCATTTCACAATTCTTATTTTGAACGCTAGTAGCTGACGTAATTATCCTGACGTGAATCGGAGGAATACCAGTAGAAGACCCTTTCATTGTTATTGGACAAATTGCATCCGCCCTTTACTTCCTTCTCTTCCTAGTTCTCATACCCCTAGCTGGTTGACTGGAAAATAAAGCACTTAAATTAGCCT
>TEX_24_Wadden_Sea07
TCTCCCATTTATCTTAGCGGCAGTCACACTACTTCACTTATTTTTCCTTCACGAAACAGGCTCAAATAACCCCACAGGCCTAACCTCAGCAGGGGACAAGATTCCCTTCCACCCATACTTCACCTATAAAGATTTACTAGGATTTGCGATTCTTTTATCCCTTCTAGCTGCCCTCGCTATATTCTCCCCCAACCTCTTAGGGGATCCAGACAACTTTACTCCCGCAAACCCCCTTGTCACTCCCCCTCATATCAAACCGGAATGATACTTCCTATTTGCTTACGCCATCCTCCGCTCAATTCCTAATAAACTAGGAGGAGTACTAGCGCTGCTCGCCGCCATCCTCGTTTTATTTACTGTCCCAATCCTTCATACCTCAAAACAGCGAGGAATGACATTCCGACCCATTTCACAATTCTTATTTTGAACGCTAGTAGCTGACGTAATTATCCTGACGTGAATCGGAGGAATACCAGTAGAAGACCCTTTCATTGTTATTGGACAAATTGCATCCGCCCTTTACTTCCTTCTCTTCCTAGTTCTCATACCCCTAGCTGGTTGACTGGAAAATAAAGCACTTAAATTAGCCT
>TEX_25_Wadden_Sea07
TCTCCCATTTATCTTAGCGGCAGTCACACTACTTCACTTATTTTTCCTTCACGAAACAGGCTCAAATAACCCCACAGGCCTAACCTCAGCAGGGGACAAGATTCCCTTCCACCCATACTTCACCTATAAAGATTTACTAGGATTTGCGATTCTTTTATCCCTTCTAGCTGCCCTCGCTATATTCTCCCCCAACCTCTTAGGGGATCCAGACAACTTTACTCCCGCAAACCCCCTTGTCACTCCCCCTCATATCAAACCGGAATGATACTTCCTATTTGCTTACGCCATCCTCCGCTCAATTCCTAATAAACTAGGAGGAGTACTAGCGCTGCTCGCCGCCATCCTCGTTTTATTTACTGTCCCAATCCTTCATACCTCAAAACAGCGAGGAATGACATTCCGACCCATTTCACAATTCTTATTTTGAACGCTAGTAGCTGACGTAATTATCCTGACGTGAATCGGAGGAATACCAGTAGAAGACCCTTTCATTGTTATTGGACAAATTGCATCCGCCCTTTACTTCCTTCTCTTCCTAGTTCTCATACCCCTAGCTGGTTGACTGGAAAATAAAGCACTTAAATTAGCCT
>TEX_26_Wadden_Sea07
TCTCCCATTTATCTTAGCGGCAGTCACACTACTTCACTTATTTTTCCTTCACGAAACAGGCTCAAATAACCCCACAGGCCTAACCTCAGCAGGGGACAAGATTCCCTTCCACCCATACTTCACCTATAAAGATTTACTAGGATTTGCGATTCTTTTATCCCTTCTAGCTGCCCTCGCTATATTCTCCCCCAACCTCTTAGGGGATCCAGACAACTTTACTCCCGCAAACCCCCTTGTCACTCCCCCTCATATCAAACCGGAATGATACTTCCTATTTGCTTACGCCATCCTCCGCTCAATTCCTAATAAACTAGGAGGAGTACTAGCGCTGCTCGCCGCCATCCTCGTTTTATTTACTGTCCCAATCCTTCATACCTCAAAACAGCGAGGAATGACATTCCGACCCATTTCACAATTCTTATTTTGAACGCTAGTAGCTGACGTAATTATCCTGACGTGAATCGGAGGAATACCAGTAGAAGACCCTTTCATTGTTATTGGACAAATTGCATCCGCCCTTTACTTCCTTCTCTTCCTAGTTCTCATACCCCTAGCTGGTTGACTGGAAAATAAAGCACTTAAATTAGCCT
>TEX_27_Wadden_Sea07
TCTCCCATTTATCTTAGCGGCAGTCACACTACTTCACTTATTTTTCCTTCACGAAACAGGCTCAAATAACCCCACAGGCCTAACCTCAGCAGGGGACAAGATTCCCTTCCACCCATACTTCACCTATAAAGATTTACTAGGATTTGCGATTCTTCTATCCCTTCTAGCTGCCCTCTCTATATTCTCCCCCAACCTCTTAGGGGATCCAGACAACTTTACTCCCGCAAACCCCCTTGTCACTCCCCCTCATATCAAACCAGAATGATACTTCCTATTTGCTTACGCCATCCTCCGCTCAATTCCTAATAAACTAGGAGGAGTACTAGCGCTGCTCGCCGCCATCCTCGTTTTATTTACTGTCCCAATCCTTCACACCTCAAAACAGCGAGGAATGACATTCCGACCCATTTCACAATTCTTATTTTGAACGCTAGTAGCTGACGTAATTATCCTAACGTGAATCGGAGGAATACCAGTAGAAGACCCTTTCATTATTATTGGACAAATTGCATCCGCCCTTTACTTCCTCCTCTTCCTAGTTCTCATACCCCTAGCTGGTTGACTGGAAAATAAAGCACTTAAATTAGCCT
>TEX_28_Wadden_Sea07
TCTCCCATTTATCTTAGCGGCAGTCACACTACTTCACTTATTTTTCCTTCACGAAACAGGCTCAAATAACCCCACAGGCCTAACCTCAGCAGGGGACAAGATTCCCTTCCACCCATACTTCACCTATAAAGATTTACTAGGATTTGCGATTCTTCTATCCCTTCTAGCTGCCCTCTCTATATTCTCCCCCAACCTCTTAGGGGATCCAGACAACTTTACTCCCGCAAACCCCCTTGTCACTCCCCCTCATATCAAACCAGAATGATACTTCCTATTTGCTTACGCCATCCTCCGCTCAATTCCTAATAAACTAGGAGGAGTACTAGCGCTGCTCGCCGCCATCCTCGTTTTATTTACTGTCCCAATCCTTCACACCTCAAAACAGCGAGGAATGACATTCCGACCCATTTCACAATTCTTATTTTGAACGCTAGTAGCTGACGTAATTATCCTAACGTGAATCGGAGGAATACCAGTAGAAGACCCTTTCATTATTATTGGACAAATTGCATCCGCCCTTTACTTCCTCCTCTTCCTAGTTCTCATACCCCTAGCTGGTTGACTGGAAAATAAAGCACTTAAATTAGCCT
>TEX_29_Wadden_Sea07
TCTCCCATTTATCTTAGCGGCAGTCACACTACTTCACTTATTTTTCCTTCACGAAACAGGCTCAAATAACCCCACAGGCCTAACCTCAGCAGGGGACAAGATTCCCTTCCACCCATACTTCACCTATAAAGATTTACTAGGATTTGCGATTCTTCTATCCCTTCTAGCTGCCCTCTCTATATTCTCCCCCAACCTCTTAGGGGATCCAGACAACTTTACTCCCGCAAACCCCCTTGTCACTCCCCCTCATATCAAACCAGAATGATACTTCCTATTTGCTTACGCCATCCTCCGCTCAATTCCTAATAAACTAGGAGGAGTACTAGCGCTGCTCGCCGCCATCCTCGTTTTATTTACTGTCCCAATCCTTCACACCTCAAAACAGCGAGGAATGACATTCCGACCCATTTCACAATTCTTATTTTGAACGCTAGTAGCTGACGTAATTATCCTAACGTGAATCGGAGGAATACCAGTAGAAGACCCTTTCATTATTATTGGACAAATTGCATCCGCCCTTTACTTCCTCCTCTTCCTAGTTCTCATACCCCTAGCTGGTTGACTGGAAAATAAAGCACTTAAATTAGCCT
>TEX_30_Wadden_Sea07
TCTCCCATTTATCTTAGCGGCAGTCACACTACTTCACTTATTTTTCCTTCACGAAACAGGCTCAAATAACCCCACAGGCCTAACCTCAGCAGGGGACAAGATTCCCTTCCACCCATACTTCACCTATAAAGATTTGCTAGGATTTGCGATTCTTTTATCCCTTCTAGCTGCCCTCGCTATATTCTCCCCCAACCTCTTAGGGGATCCAGACAACTTTACTCCCGCAAACCCCCTTGTCACTCCCCCTCATATCAAACCAGAATGATACTTCCTATTTGCTTACGCCATCCTCCGCTCAATTCCTAATAAACTAGGAGGAGTACTAGCGCTGCTCGCCGCCATCCTCGTTTTATTTACTGTCCCAATCCTTCATACCTCAAAACAGCGAGGAATGACATTCCGACCCATTTCACAATTCTTATTTTGAACGCTAGTAGCTGACGTAATTATCCTGACGTGAATCGGAGGAATACCAGTAGAAGACCCTTTCATTGTTATTGGACAAATTGCATCCGCCCTTTACTTCCTTCTCTTCCTAGTTCTCATACCCCTAGCTGGTTGACTGGAAAATAAAGCACTTAAATTAGCCT
>TEX_31_Wadden_Sea07
TCTCCCATTTATCTTAGCGGCAGTCACACTACTTCACTTATTTTTCCTTCACGAAACAGGCTCAAATAACCCCACAGGCCTAACCTCAGCAGGGGACAAGATTCCCTTCCACCCATACTTCACCTATAAAGATTTGCTAGGATTTGCGATTCTTTTATCCCTTCTAGCTGCCCTCGCTATATTCTCCCCCAACCTCTTAGGGGATCCAGACAACTTTACTCCCGCAAACCCCCTTGTCACTCCCCCTCATATCAAACCAGAATGATACTTCCTATTTGCTTACGCCATCCTCCGCTCAATTCCTAATAAACTAGGAGGAGTACTAGCGCTGCTCGCCGCCATCCTCGTTTTATTTACTGTCCCAATCCTTCATACCTCAAAACAGCGAGGAATGACATTCCGACCCATTTCACAATTCTTATTTTGAACGCTAGTAGCTGACGTAATTATCCTGACGTGAATCGGAGGAATACCAGTAGAAGACCCTTTCATTGTTATTGGACAAATTGCATCCGCCCTTTACTTCCTTCTCTTCCTAGTTCTCATACCCCTAGCTGGTTGACTGGAAAATAAAGCACTTAAATTAGCCT
>TEX_32_Wadden_Sea07
TCTCCCATTTATCTTAGCGGCAGTCACACTACTTCACTTATTTTTCCTTCACGAAACAGGCTCAAATAACCCCACAGGCCTAACCTCAGCAGGGGACAAGATTCCCTTCCACCCATACTTCACCTATAAAGATTTACTAGGATTTGCGATTCTTCTATCCCTTCTAGCTGCCCTCGCTATATTCTCCCCCAACCTCTTAGGAGATCCAGACAACTTTACTCCCGCAAACCCCCTTGTCACTCCCCCTCATATCAAACCAGAATGATACTTCCTGTTTGCTTACGCCATCCTCCGCTCAATTCCTAATAAACTAGGAGGAGTACTAGCACTGCTCGCCGCCATCCTCGTTTTATTTACTGTCCCAATCCTTCACACCTCAAAACAGCGAGGAATGACATTCCGACCCATTTCACAATTCTTATTTTGAACGCTAGTAGCTGACGTAATTATCCTAACGTGAATCGGAGGAATACCAGTAGAAGACCCTTTCATTATTATTGGACAAATTGCATCCGCCCTTTACTTCCTTCTCTTCCTAGTTCTCATACCCCTAGCTGGTTGACTGGAAAATAAAGCACTTAAATTAGCCT
>TEX_33_Wadden_Sea07
TCTCCCATTTATCTTAGCGGCAGTCACACTACTTCACTTATTTTTCCTTCACGAAACAGGCTCAAATAACCCCACAGGCCTAACCTCAGCAGGGGACAAGATTCCCTTCCACCCATACTTCACCTATAAAGATTTACTAGGATTTGCGATTCTTTTATCCCTTCTAGCTGCCCTCGCTATATTCTCCCCCAACCTCTTAGGGGATCCAGACAACTTTACTCCCGCAAACCCCCTTGTCACTCCCCCTCATATCAAACCAGAATGATACTTCCTATTTGCTTACGCCATCCTCCGCTCAATTCCTAATAAACTAGGAGGAGTACTAGCGCTGCTCGCCGCCATCCTCGTCTTATTTACTGTCCCAATCCTTCATACCTCAAAACAGCGAGGAATGACATTCCGACCCATTTCACAATTCTTATTTTGAACGCTAGTAGCTGACGTAATTATCCTGACGTGAATCGGAGGAATACCAGTAGAAGACCCTTTCATTGTTATTGGACAAATTGCATCCGCCCTTTACTTCCTTCTCTTCCTAGTTCTCATACCCCTAGCTGGTTGACTGGAAAATAAAGCACTTAAATTAGCCT
>TEX_34_Wadden_Sea07
TCTCCCATTTATCTTAGCGGCAGTCACACTACTTCACTTATTTTTCCTTCACGAAACAGGCTCAAATAACCCCACAGGCCTAACCTCAGCAGGGGACAAGATTCCCTTCCACCCATACTTCACCTATAAAGATTTACTAGGATTTGCGATTCTTTTATCCCTTCTAGCTGCCCTCGCTATATTCTCCCCCAACCTCTTAGGGGATCCAGACAACTTTACTCCCGCAAACCCCCTTGTCACTCCCCCTCATATCAAACCAGAATGATACTTCCTATTTGCTTACGCCATCCTCCGCTCAATTCCTAATAAACTAGGAGGAGTACTAGCGCTGCTCGCCGCCATCCTCGTTTTATTTACTGTCCCAATCCTTCATACCTCAAAACAGCGAGGAATGACATTCCGACCCATTTCACAATTCTTATTTTGAACGCTAGTAGCTGACGTAATTATCCTAACATGAATCGGAGGAATACCAGTAGAAGACCCTTTCATTGTTATTGGACAAATTGCATCCGCCCTTTACTTCCTTCTCTTCCTAGTTCTCATACCCCTAGCTGGTTGACTGGAAAATAAAGCACTTAAATTAGCCT
>TEX_35_Wadden_Sea07
TCTCCCATTTATCTTAGCGGCAGTCACACTACTTCACTTATTTTTCCTTCACGAAACAGGCTCAAATAACCCCACAGGCCTAACCTCAGCAGGGGACAAGATTCCCTTCCACCCATACTTCACCTATAAAGATTTACTAGGATTTGCGATTCTTTTATCCCTTCTAGCTGCCCTCGCTATATTCTCCCCCAACCTCTTAGGGGATCCAGACAACTTTACTCCCGCAAACCCCCTTGTCACTCCCCCTCATATCAAACCAGAATGATACTTCCTATTTGCTTACGCCATCCTCCGCTCAATTCCTAATAAACTAGGAGGAGTACTAGCGCTGCTCGCCGCCATCCTCGTTTTATTTACTGTCCCAATCCTTCATACCTCAAAACAGCGAGGAATGACATTCCGACCCATTTCACAATTCTTATTTTGAACGCTAGTAGCTGACGTAATTATCCTAACATGAATCGGAGGAATACCAGTAGAAGACCCTTTCATTGTTATTGGACAAATTGCATCCGCCCTTTACTTCCTTCTCTTCCTAGTTCTCATACCCCTAGCTGGTTGACTGGAAAATAAAGCACTTAAATTAGCCT
>TEX_36_Wadden_Sea07
TCTCCCATTTATCTTAGCGGCAGTCACACTACTTCACTTATTTTTCCTTCACGAAACAGGCTCAAATAACCCCACAGGCCTAACCTCAGCAGGGGACAAGATTCCCTTCCACCCATACTTCACCTATAAAGATTTACTAGGATTTGCGATTCTTTTATCCCTTCTAGCTGCCCTCGCTATATTCTCCCCCAACCTCTTAGGGGATCCAGACAACTTTACTCCCGCAAACCCCCTTGTCACTCCCCCTCATATCAAACCAGAATGATACTTCCTATTTGCTTACGCCATCCTCCGCTCAATTCCTAATAAACTAGGAGGAGTACTAGCGCTGCTCGCCGCCATCCTCGTTTTATTTACTGTCCCAATCCTTCATACCTCAAAACAGCGAGGAATGACATTCCGACCCATTTCACAATTCTTATTTTGAACGCTAGTAGCTGACGTAATTATCCTAACATGAATCGGAGGAATACCAGTAGAAGACCCTTTCATTGTTATTGGACAAATTGCATCCGCCCTTTACTTCCTTCTCTTCCTAGTTCTCATACCCCTAGCTGGTTGACTGGAAAATAAAGCACTTAAATTAGCCT
>TEX_37_Wadden_Sea07
TCTCCCATTTATCTTAGCGGCAGTCACACTACTTCACTTATTTTTCCTTCACGAAACAGGCTCAAATAACCCCACAGGCCTAACCTCAGCAGGGGACAAGATTCCCTTCCACCCATACTTCACCTATAAAGATTTACTAGGATTTGCGATTCTTTTATCCCTTCTAGCTGCCCTCGCTATATTCTCCCCCAACCTCTTAGGGGATCCAGACAACTTTACTCCCGCAAACCCCCTTGTCACTCCCCCTCATATCAAACCAGAATGATACTTCCTATTTGCTTACGCCATCCTCCGCTCAATTCCTAATAAACTAGGAGGAGTACTAGCGCTGCTCGCCGCCATCCTCGTTTTATTTACTGTCCCAATCCTTCATACCTCAAAACAACGAGGAATGACATTCCGACCCATTTCACAATTCTTATTTTGAACGCTAGTAGCTGACGTAATTATCCTGACGTGAATCGGAGGAATACCAGTAGAAGACCCTTTCATTGTTATTGGACAAATTGCATCCGCCCTTTACTTCCTTCTCTTCCTAGTTCTCATACCCCTAGCTGGTTGACTGGAAAATAAAGCACTTAAATTAGCCT
>TEX_38_Wadden_Sea07
TCTCCCATTTATCTTAGCGGCAGTCACACTACTTCACTTATTTTTCCTTCACGAAACAGGCTCAAATAACCCCACAGGCCTAACCTCAGCAGGGGACAAGATTCCCTTCCACCCATACTTCACCTATAAAGATTTACTAGGATTTGCAATTCTTCTGTCCCTTCTAGCTGCCCTCGCTATATTCTCCCCCAACCTCTTAGGGGATCCAGACAACTTTACTCCCGCAAACCCCCTTGTCACTCCCCCTCATATCAAACCAGAATGATACTTCCTATTTGCTTACGCCATCCTCCGCTCAATTCCTAATAAACTAGGAGGGGTACTAGCGCTGCTCGCCGCCATCCTCGTTTTATTTACTGTCCCAATCCTTCATACCTCAAAACAGCGAGGAATGACATTCCGACCCATTTCACAATTCTTATTTTGAACGCTAGTAGCTGACGTAATTATCCTAACGTGAATCGGAGGAATACCAGTAGAAGACCCTTTCATTGTTATTGGACAAATTGCATCCGCCCTTTACTTCCTTCTCTTCCTAGTTCTTTTACCCCTAGCTGGTTGACTGGAAAATAAAGCACTTAAATTAGCCT
>TEX_39_Wadden_Sea07
TCTCCCATTTATCTTAGCGGCAGTCACACTACTTCACTTATTTTTCCTTCACGAAACAGGCTCAAATAACCCCACAGGCCTAACCTCAGCAGGGGATAAGATTCCCTTCCACCCATACTTCACCTATAAAGATTTACTAGGATTTGCAATTCTTCTATCCCTTCTAGCTGCCCTCGCTATATTCTCCCCCAACCTCTTAGGGGATCCAGACAACTTTACTCCCGCAAACCCCCTTGTCACTCCCCCTCATATCAAACCAGAATGATACTTCCTATTTGCTTACGCCATCCTCCGCTCAATTCCTAATAAACTAGGAGGGGTACTAGCGCTGCTCGCCGCCATCCTCGTTTTATTTACTGTCCCAATCCTTCATACCTCAAAACAGCGAGGAATGACATTCCGACCCATTTCACAATTCTTATTTTGAACGCTAGTAGCTGACGTAATTATCCTAACGTGAATCGGAGGAATACCAGTAGAAGACCCTTTCATTGTTATTGGACAAATTGCATCCGCCCTTTACTTCCTTCTCTTCCTAGTTCTTATACCCCTAGCTGGTTGACTGGAAAATAAAGCACTTAAATTAGCCT
>TEX_40_Wadden_Sea07
TCTCCCATTTATCTTAGCGGCAGTCACACTACTTCACTTATTTTTCCTTCACGAAACAGGCTCAAATAACCCCACAGGCCTAACCTCAGCAGGGGACAAGATTCCCTTCCACCCATACTTCACCTATAAAGATTTACTAGGATTTGCGATTCTTTTATCCCTTCTAGCTGCCCTCGCTATATTCTCCCCCAACCTCTTAGGGGATCCAGACAACTTTACTCCCGCAAACCCCCTTGTCACTCCCCCTCATATCAAACCAGAATGATACTTCCTATTTGCTTACGCCATCCTCCGCTCAATTCCTAATAAACTAGGAGGAGTACTAGCGCTGCTCGCCGCCATCCTCGTTTTATTTACTGTCCCAATCCTTCATACCTCAAAACAGCGAGGAATGACATTCCGACCCATTTCACAATTCTTATTTTGAACGCTAGTAGCTGACGTAATTATCCTGACGTGAATCGGAGGAATACCAGTAGAAGACCCTTTCATTGTTATTGGACAGATTGCATCCGCCCTTTACTTCCTTCTCTTCCTAGTTCTCATACCCCTAGCTGGTTGACTGGAAAATAAAGCACTTAAATTAGCCT
>TEX_41_Wadden_Sea07
TCTCCCATTTATCTTAGCGGCAGTCACACTACTTCACTTATTTTTCCTTCACGAAACAGGCTCAAATAACCCCACAGGCCTAACCTCAGCGGGGGACAAGATTCCCTTCCACCCATACTTCACCTATAAAGATTTACTAGGATTTGCGATTCTTTTATCCCTTCTAGCTGCCCTCGCTATATTCTCCCCCAACCTCTTAGGGGATCCAGACAACTTTACTCCCGCAAACCCCCTTGTCACTCCCCCTCATATCAAACCAGAATGATACTTCCTATTTGCTTACGCCATCCTCCGCTCAATTCCTAATAAACTAGGAGGAGTACTAGCGCTGCTCGCCGCCATCCTCGTTTTATTTACTGTCCCAATCCTTCATACCTCAAAACAGCGAGGAATGACATTCCGACCCATTTCACAATTCTTATTTTGAACGCTAGTAGCTGACGTAATTATCCTAACGTGAATCGGAGGAATACCAGTAGAAGACCCTTTCATTGTTATTGGACAAATTGCATCCGCCCTTTACTTCCTTCTCTTCCTAGTTCTCATACCCCTAGCTGGTTGACTGGAAAATAAAGCACTTAAATTAGCCT
>TEX_42_Wadden_Sea07
TCTCCCATTTATCTTAGCGGCAGTCACACTACTTCACTTATTTTTCCTTCACGAAACAGGCTCAAATAACCCCACAGGCCTAACCTCAGCAGGGGACAAGATTCCCTTCCACCCATACTTCACCTATAAAGATTTACTAGGATTTGCGATTCTTTTATCCCTTCTAGCTGCCCTCGCTATATTCTCCCCCAACCTCTTAGGGGATCCAGACAACTTTACTCCCGCAAACCCCCTTGTCACTCCCCCTCATATCAAACCAGAATGATACTTCCTATTTGCTTACGCCATCCTCCGCTCAATTCCTAATAAACTAGGAGGAGTACTAGCGCTGCTCGCCGCCATCCTCGTTTTATTTACTGTCCCAATCCTTCATACCTCAAAACAGCGAGGAATGACATTCCGACCCATCTCACAATTCTTATTTTGAACGCTAGTAGCTGACGTAATTATCCTGACGTGAATCGGAGGAATACCAGTAGAAGACCCTTTCATTGTTATTGGACAAATTGCATCCGCCCTTTACTTCCTTCTCTTCCTAGTTCTCATACCCCTAGCTGGTTGACTGGAAAATAAAGCACTTAAATTAGCCT
>TEX_43_Wadden_Sea07
TCTCCCATTTATCTTAGCGGCAGTCACACTACTTCACTTATTTTTCCTTCACGAAACAGGCTCAAATAACCCCACAGGCCTAACCTCAGCAGGGGACAAGATTCCCTTCCACCCATACTTCACCTATAAAGATTTACTAGGATTTGCGATTCTTTTATCCCTTCTAGCTGCCCTCGCTATATTCTCCCCCAACCTCTTAGGGGATCCAGACAACTTTACTCCCGCAAACCCCCTTGTCACTCCCCCTCATATCAAACCAGAATGATACTTCCTATTTGCTTACGCCATCCTCCGCTCAATTCCTAATAAACTAGGAGGAGTACTAGCGCTGCTCGCCGCCATCCTCGTTTTATTTACTGTCCCAATCCTTCATACCTCAAAACAGCGAGGAATGACATTCCGACCCATCTCACAATTCTTATTTTGAACGCTAGTAGCTGACGTAATTATCCTGACGTGAATCGGAGGAATACCAGTAGAAGACCCTTTCATTGTTATTGGACAAATTGCATCCGCCCTTTACTTCCTTCTCTTCCTAGTTCTCATACCCCTAGCTGGTTGACTGGAAAATAAAGCACTTAAATTAGCCT
>TEX_44_Wadden_Sea07
TCTCCCATTTATCTTAGCGGCAGTCACACTACTTCACTTATTTTTCCTTCACGAAACAGGCTCAAATAACCCCACAGGCCTAACCTCAGCAGGGGACAAGATTCCCTTCCACCCATACTTCACCTATAAAGATTTACTAGGATTTGCGATTCTTTTGTCCCTTCTAGCTGCCCTCGCTATATTCTCCCCCAACCTCTTAGGGGATCCAGACAACTTTACTCCCGCAAACCCCCTTGTCACTCCCCCTCATATCAAACCAGAATGATACTTCCTATTTGCTTACGCCATCCTCCGCTCAATTCCTAATAAACTAGGAGGAGTACTAGCGCTGCTCGCCGCCATCCTCGTTTTATTTACTGTCCCAATCCTTCATACCTCAAAACAGCGAGGAATGACATTCCGACCCATTTCACAATTCTTATTTTGAACGCTAGTAGCTGACGTAATTATCCTGACGTGAATCGGAGGAATACCAGTAGAAGACCCTTTCATTGTTATTGGACAAATTGCATCCGCCCTTTACTTCCTTCTCTTCCTAGTTCTCATACCCCTAGCTGGTTGACTGGAAAATAAAGCACTTAAATTAGCCT
>TEX_45_Wadden_Sea07
TCTCCCATTTATCTTAGCGGCAGTCACACTACTTCACTTATTTTTCCTTCACGAAACAGGCTCAAATAACCCCACAGGCCTAACCTCAGCAGGGGACAAGATTCCCTTCCACCCATACTTCACCTATAAAGATTTACTAGGATTTGCGATTCTTTTGTCCCTTCTAGCTGCCCTCGCTATATTCTCCCCCAACCTCTTAGGGGATCCAGACAACTTTACTCCCGCAAACCCCCTTGTCACTCCCCCTCATATCAAACCAGAATGATACTTCCTATTTGCTTACGCCATCCTCCGCTCAATTCCTAATAAACTAGGAGGAGTACTAGCGCTGCTCGCCGCCATCCTCGTTTTATTTACTGTCCCAATCCTTCATACCTCAAAACAGCGAGGAATGACATTCCGACCCATTTCACAATTCTTATTTTGAACGCTAGTAGCTGACGTAATTATCCTGACGTGAATCGGAGGAATACCAGTAGAAGACCCTTTCATTGTTATTGGACAAATTGCATCCGCCCTTTACTTCCTTCTCTTCCTAGTTCTCATACCCCTAGCTGGTTGACTGGAAAATAAAGCACTTAAATTAGCCT
>TEX_46_Wadden_Sea07
TCTCCCATTTATCTTAGCGGCAGTCACACTACTTCACTTATTTTTCCTTCACGAAACAGGCTCAAATAACCCCACAGGCCTAACCTCAGCAGGGGACAAGATTCCCTTCCACCCATACTTCACCTATAAAGATTTACTAGGATTTGCGATTCTTTTGTCCCTTCTAGCTGCCCTCGCTATATTCTCCCCCAACCTCTTAGGGGATCCAGACAACTTTACTCCCGCAAACCCCCTTGTCACTCCCCCTCATATCAAACCAGAATGATACTTCCTATTTGCTTACGCCATCCTCCGCTCAATTCCTAATAAACTAGGAGGAGTACTAGCGCTGCTCGCCGCCATCCTCGTTTTATTTACTGTCCCAATCCTTCATACCTCAAAACAGCGAGGAATGACATTCCGACCCATTTCACAATTCTTATTTTGAACGCTAGTAGCTGACGTAATTATCCTGACGTGAATCGGAGGAATACCAGTAGAAGACCCTTTCATTGTTATTGGACAAATTGCATCCGCCCTTTACTTCCTTCTCTTCCTAGTTCTCATACCCCTAGCTGGTTGACTGGAAAATAAAGCACTTAAATTAGCCT
>TEX_47_Wadden_Sea07
TCTCCCATTTATCTTAGCGGCAGTCACACTACTTCACTTATTTTTCCTTCACGAAACAGGCTCAAATAACCCCACAGGCCTAACCTCAGCAGGGGACAAGATTCCCTTCCACCCATACTTCACCTATAAAGATTTACTAGGATTTGCGATTCTTCTATCCCTTCTAGCTGCCCTCGCTATATTCTCCCCCAACCTCTTAGGGGATCCAGACAACTTTACTCCCGCAAACCCCCTTGTCACTCCCCCTCATATCAAGCCAGAATGATACTTCCTATTTGCTTACGCCATCCTCCGCTCAATTCCTAATAAACTAGGAGGAGTACTAGCGCTGCTCGCCGCCATCCTCGTTTTATTTACTGTCCCAATCCTTCATACCTCAAAACAGCGAGGAATGACATTCCGACCCATTTCACAATTCTTATTTTGAACGCTAGTAGCTGACGTAATTATCCTAACGTGAATCGGAGGAATACCAGTAGAAGACCCTTTCATTGTTATTGGACAAATTGCATCCGCCCTTTACTTCCTTCTCTTCCTAGTTCTCATACCCCTAGCTGGTTGACTGGAAAATAAAGCACTTAAATTAGCCT
>TEX_48_Wadden_Sea07
TCTCCCATTTATCTTAGCAGCAGTCACACTACTTCACTTATTTTTCCTTCACGAAACAGGCTCAAATAACCCCACAGGCCTAACCTCAGCAGGGGACAAGATTCCCTTCCACCCATACTTCACCTATAAAGATTTACTAGGATTTGCGATTCTTTTATCCCTTCTAGCTGCCCTCGCTATATTCTCCCCCAACCTCTTAGGGGATCCAGACAACTTTACTCCCGCAAACCCCCTTGTCACTCCCCCTCATATCAAACCAGAATGATACTTCCTATTTGCTTACGCCATCCTCCGCTCAATTCCTAATAAACTAGGAGGAGTACTAGCGCTGCTCGCCGCCATCCTCGTTTTATTTACTGTCCCAATCCTTCATACCTCAAAACAGCGAGGAATGACATTCCGACCCATCTCACAATTCTTATTTTGAACGCTAGTAGCTGACGTAATTATCCTGACGTGAATCGGAGGAATACCAGTAGAAGACCCTTTCATTGTTATTGGACAAATTGCATCCGCCCTTTACTTCCTTCTCTTCCTAGTTCTCATACCCCTAGCTGGTTGACTGGAAAATAAAGCACTTAAATTAGCCT
>BEL_1_NortBEL_Sea_BEL08s
TCTCCCATTTATCTTAGCGGCAGTCACACTACTTCACTTATTTTTCCTTCACGAAACAGGCTCAAATAACCCCACAGGCCTAACCTCAGCAGGGGACAAGATTCCCTTCCACCCATACTTCACCTATAAAGATTTACTAGGATTTGCGATTCTTTTATCCCTTCTAGCTGCCCTCGCTATATTCTCCCCCAACCTCTTAGGGGATCCAGACAACTTTACTCCCGCAAACCCCCTTGTCACTCCCCCTCATATCAAACCAGAATGATACTTCCTATTTGCTTACGCCATCCTCCGCTCAATTCCTAATAAACTAGGAGGAGTACTAGCGCTGCTCGCCGCCATCCTCGTTTTATTTACTGTCCCAATCCTTCATACCTCAAAACAGCGAGGAATGACATTCCGACCCATTTCACAATTCTTATTTTGAACGCTAGTAGCTGACGTAATTATCCTGACGTGAATCGGGGGAATACCAGTAGAAGACCCTTTCATTGTTATTGGACAAATTGCATCCGCCCTTTACTTCCTTCTCTTCCTAGTTCTCATACCCCTAGCTGGTTGACTGGAAAATAAAGCACTTAAATTAGCCT
>BEL_1b_NortBEL_Sea_BEL08s
TCTCCCATTTATCTTAGCGGCAGTCACACTACTTCACTTATTTTTCCTTCACGAAACAGGCTCAAATAACCCCACAGGCCTAACCTCAGCAGGGGACAAGATTCCCTTCCACCCATACTTCACCTATAAAGATTTACTAGGATTTGCGATTCTTTTATCCCTTCTAGCTGCCCTCGCTATATTCTCCCCCAACCTCTTAGGGGATCCAGACAACTTTACTCCCGCAAACCCCCTTGTCACTCCCCCTCATATCAAACCGGAATGATACTTCCTATTTGCTTACGCCATCCTCCGCTCAATTCCTAATAAACTAGGAGGAGTACTAGCGCTGCTCGCCGCCATCCTCGTTTTATTTACTGTCCCAATCCTTCATACCTCAAAACAGCGAGGAATGACATTCCGACCCATTTCACAATTCTTATTTTGAACGCTAGTAGCTGACGTAATTATCCTGACGTGAATCGGAGGAATACCAGTAGAAGACCCTTTCATTGTTATTGGACAAATTGCATCCGCCCTTTACTTCCTTCTCTTCCTAGTTCTCATACCCCTAGCTGGTTGACTGGAAAATAAAGCACTTAAATTAGCCT
>BEL_2_NortBEL_Sea_BEL08s
TCTCCCATTTATCTTAGCGGCAGTCACACTACTTCACTTATTTTTCCTTCACGAAACAGGCTCAAATAACCCCACAGGCCTAACCTCAGCAGGGGACAAGATTCCCTTCCACCCATACTTCACCTATAAAGATTTACTAGGATTTGCGATTCTTTTATCCCTTCTAGCTGCCCTCGCTATATTCTCCCCCAACCTCTTAGGGGATCCAGACAACTTTACTCCCGCAAACCCCCTTGTCACTCCCCCTCATATCAAACCGGAATGATACTTCCTATTTGCTTACGCCATCCTCCGCTCAATTCCTAATAAACTAGGAGGAGTACTAGCGCTGCTCGCCGCCATCCTCGTTTTATTTACTGTCCCAATCCTTCATACCTCAAAACAGCGAGGAATGACATTCCGACCCATTTCACAATTCTTATTTTGAACGCTAGTAGCTGACGTAATTATCCTGACGTGAATCGGAGGAATACCAGTAGAAGACCCTTTCATTGTTATTGGACAAATTGCATCCGCCCTTTACTTCCTTCTCTTCCTAGTTCTCATACCCCTAGCTGGTTGACTGGAAAATAAAGCACTTAAATTAGCCT
>BEL_3_NortBEL_Sea_BEL08s
TCTCCCATTTATCTTAGCGGCAGTCACACTACTTCACTTATTTTTCCTTCACGAAACAGGCTCAAATAACCCCACAGGCCTAACCTCAGCAGGGGACAAGATTCCCTTCCACCCATACTTCACCTATAAAGATTTACTAGGATTTGCGATTCTTTTATCCCTTCTAGCTGCCCTCGCTATATTCTCCCCCAACCTCTTAGGGGATCCAGACAACTTTACTCCCGCAAACCCCCTTGTCACTCCCCCTCATATCAAACCGGAATGATACTTCCTATTTGCTTACGCCATCCTCCGCTCAATTCCTAATAAACTAGGAGGAGTACTAGCGCTGCTCGCCGCCATCCTCGTTTTATTTACTGTCCCAATCCTTCATACCTCAAAACAGCGAGGAATGACATTCCGACCCATTTCACAATTCTTATTTTGAACGCTAGTAGCTGACGTAATTATCCTGACGTGAATCGGAGGAATACCAGTAGAAGACCCTTTCATTGTTATTGGACAAATTGCATCCGCCCTTTACTTCCTTCTCTTCCTAGTTCTCATACCCCTAGCTGGTTGACTGGAAAATAAAGCACTTAAATTAGCCT
>BEL_4_NortBEL_Sea_BEL08s
TCTCCCATTTATCTTAGCGGCAGTCACACTACTTCACTTATTTTTCCTTCACGAAACAGGCTCAAATAACCCCACAGGCCTAACCTCAGCAGGGGACAAGATTCCCTTCCACCCATACTTCACCTATAAAGATTTACTAGGATTTGCGATTCTTTTATCCCTTCTAGCTGCCCTCGCTATATTCTCCCCCAACCTCTTAGGGGATCCAGACAACTTTACTCCCGCAAACCCCCTTGTCACTCCCCCTCATATCAAACCGGAATGATACTTCCTATTTGCTTACGCCATCCTCCGCTCAATTCCTAATAAACTAGGAGGAGTACTAGCGCTGCTCGCCGCCATCCTCGTTTTATTTACTGTCCCAATCCTTCATACCTCAAAACAGCGAGGAATGACATTCCGACCCATTTCACAATTCTTATTTTGAACGCTAGTAGCTGACGTAATTATCCTGACGTGAATCGGAGGAATACCAGTAGAAGACCCTTTCATTGTTATTGGACAAATTGCATCCGCCCTTTACTTCCTTCTCTTCCTAGTTCTCATACCCCTAGCTGGTTGACTGGAAAATAAAGCACTTAAATTAGCCT
>BEL_5_NortBEL_Sea_BEL08s
TCTCCCATTTATCTTAGCGGCAGTCACACTACTTCACTTATTTTTCCTTCACGAAACAGGCTCAAATAACCCCACAGGCCTAACCTCAGCAGGGGACAAGATTCCCTTCCACCCATACTTCACCTATAAAGATTTACTAGGATTTGCGATTCTTTTATCCCTTCTAGCTGCCCTCGCTATATTCTCCCCCAACCTCTTAGGGGATCCAGACAACTTTACTCCCGCAAACCCCCTTGTCACTCCCCCTCATATCAAACCGGAATGATACTTCCTATTTGCTTACGCCATCCTCCGCTCAATTCCTAATAAACTAGGAGGAGTACTAGCGCTGCTCGCCGCCATCCTCGTTTTATTTACTGTCCCAATCCTTCATACCTCAAAACAGCGAGGAATGACATTCCGACCCATTTCACAATTCTTATTTTGAACGCTAGTAGCTGACGTAATTATCCTGACGTGAATCGGAGGAATACCAGTAGAAGACCCTTTCATTGTTATTGGACAAATTGCATCCGCCCTTTACTTCCTTCTCTTCCTAGTTCTCATACCCCTAGCTGGTTGACTGGAAAATAAAGCACTTAAATTAGCCT
>BEL_6_NortBEL_Sea_BEL08s
TCTCCCATTTATCTTAGCGGCAGTCACACTACTTCACTTATTTTTCCTTCACGAAACAGGCTCAAATAACCCCACAGGCCTAACCTCAGCAGGGGACAAGATTCCCTTCCACCCATACTTCACCTATAAAGATTTACTAGGATTTGCGATTCTTTTATCCCTTCTAGCTGCCCTCGCTATATTCTCCCCCAACCTCTTAGGGGATCCAGACAACTTTACTCCCGCAAACCCCCTTGTCACTCCCCCTCATATCAAACCGGAATGATACTTCCTATTTGCTTACGCCATCCTCCGCTCAATTCCTAATAAACTAGGAGGAGTACTAGCGCTGCTCGCCGCCATCCTCGTTTTATTTACTGTCCCAATCCTTCATACCTCAAAACAGCGAGGAATGACATTCCGACCCATTTCACAATTCTTATTTTGAACGCTAGTAGCTGACGTAATTATCCTGACGTGAATCGGAGGAATACCAGTAGAAGACCCTTTCATTGTTATTGGACAAATTGCATCCGCCCTTTACTTCCTTCTCTTCCTAGTTCTCATACCCCTAGCTGGTTGACTGGAAAATAAAGCACTTAAATTAGCCT
>BEL_7_NortBEL_Sea_BEL08s
TCTCCCATTTATCTTAGCGGCAGTCACACTACTTCACTTATTTTTCCTTCACGAAACAGGCTCAAATAACCCCACAGGCCTAACCTCAGCAGGGGACAAGATTCCCTTCCACCCATACTTCACCTATAAAGATTTACTAGGATTTGCGATTCTTTTATCCCTTCTAGCTGCCCTCGCTATATTCTCCCCCAACCTCTTAGGGGATCCAGACAACTTTACTCCCGCAAACCCCCTTGTCACTCCCCCTCATATCAAACCGGAATGATACTTCCTATTTGCTTACGCCATCCTCCGCTCAATTCCTAATAAACTAGGAGGAGTACTAGCGCTGCTCGCCGCCATCCTCGTTTTATTTACTGTCCCAATCCTTCATACCTCAAAACAGCGAGGAATGACATTCCGACCCATTTCACAATTCTTATTTTGAACGCTAGTAGCTGACGTAATTATCCTGACGTGAATCGGAGGAATACCAGTAGAAGACCCTTTCATTGTTATTGGACAAATTGCATCCGCCCTTTACTTCCTTCTCTTCCTAGTTCTCATACCCCTAGCTGGTTGACTGGAAAATAAAGCACTTAAATTAGCCT
>BEL_8_NortBEL_Sea_BEL08s
TCTCCCATTTATCTTAGCGGCAGTCACACTACTTCACTTATTTTTCCTTCACGAAACAGGCTCAAATAACCCCACAGGCCTAACCTCAGCAGGGGACAAGATTCCCTTCCACCCATACTTCACCTATAAAGATTTACTAGGATTTGCGATTCTTTTATCCCTTCTAGCTGCCCTCGCTATATTCTCCCCCAACCTCTTAGGGGATCCAGACAACTTTACTCCCGCAAACCCCCTTGTCACTCCCCCTCATATCAAACCGGAATGATACTTCCTATTTGCTTACGCCATCCTCCGCTCAATTCCTAATAAACTAGGAGGAGTACTAGCGCTGCTCGCCGCCATCCTCGTTTTATTTACTGTCCCAATCCTTCATACCTCAAAACAGCGAGGAATGACATTCCGACCCATTTCACAATTCTTATTTTGAACGCTAGTAGCTGACGTAATTATCCTGACGTGAATCGGAGGAATACCAGTAGAAGACCCTTTCATTGTTATTGGACAAATTGCATCCGCCCTTTACTTCCTTCTCTTCCTAGTTCTCATACCCCTAGCTGGTTGACTGGAAAATAAAGCACTTAAATTAGCCT
>BEL_9_NortBEL_Sea_BEL08s
TCTCCCATTTATCTTAGCGGCAGTCACACTACTTCACTTATTTTTCCTTCACGAAACAGGCTCAAATAACCCCACAGGCCTAACCTCAGCAGGGGACAAGATTCCCTTCCACCCATACTTCACCTATAAAGATTTACTAGGATTTGCGATTCTTTTATCCCTTCTAGCTGCCCTCGCTATATTCTCCCCCAACCTCTTAGGGGATCCAGACAACTTTACTCCCGCAAACCCCCTTGTCACTCCCCCTCATATCAAACCGGAATGATACTTCCTATTTGCTTACGCCATCCTCCGCTCAATTCCTAATAAACTAGGAGGAGTACTAGCGCTGCTCGCCGCCATCCTCGTTTTATTTACTGTCCCAATCCTTCATACCTCAAAACAGCGAGGAATGACATTCCGACCCATTTCACAATTCTTATTTTGAACGCTAGTAGCTGACGTAATTATCCTGACGTGAATCGGAGGAATACCAGTAGAAGACCCTTTCATTGTTATTGGACAAATTGCATCCGCCCTTTACTTCCTTCTCTTCCTAGTTCTCATACCCCTAGCTGGTTGACTGGAAAATAAAGCACTTAAATTAGCCT
>BEL_10_NortBEL_Sea_BEL08s
TCTCCCATTTATCTTAGCGGCAGTCACACTACTTCACTTATTTTTCCTTCACGAAACAGGCTCAAATAACCCCACAGGCCTAACCTCAGCAGGGGACAAGATTCCCTTCCACCCATACTTCACCTATAAAGATTTACTAGGATTTGCGATTCTTTTATCCCTTCTAGCTGCCCTCGCTATATTCTCCCCCAACCTCTTAGGGGATCCAGACAACTTTACTCCCGCAAACCCCCTTGTCACTCCCCCTCATATCAAACCGGAATGATACTTCCTATTTGCTTACGCCATCCTCCGCTCAATTCCTAATAAACTAGGAGGAGTACTAGCGCTGCTCGCCGCCATCCTCGTTTTATTTACTGTCCCAATCCTTCATACCTCAAAACAGCGAGGAATGACATTCCGACCCATTTCACAATTCTTATTTTGAACGCTAGTAGCTGACGTAATTATCCTGACGTGAATCGGAGGAATACCAGTAGAAGACCCTTTCATTGTTATTGGACAAATTGCATCCGCCCTTTACTTCCTTCTCTTCCTAGTTCTCATACCCCTAGCTGGTTGACTGGAAAATAAAGCACTTAAATTAGCCT
>BEL_11_NortBEL_Sea_BEL08s
TCTCCCATTTATCTTAGCGGCAGTCACACTACTTCACTTATTTTTCCTTCACGAAACAGGCTCAAATAACCCCACAGGCCTAACCTCAGCAGGGGACAAGATTCCCTTCCACCCATACTTCACCTATAAAGATTTACTAGGATTTGCGATTCTTTTATCCCTTCTAGCTGCCCTCGCTATATTCTCCCCCAACCTCTTAGGGGATCCAGACAACTTTACTCCCGCAAACCCCCTTGTCACTCCCCCTCATATCAAACCGGAATGATACTTCCTATTTGCTTACGCCATCCTCCGCTCAATTCCTAATAAACTAGGAGGAGTACTAGCGCTGCTCGCCGCCATCCTCGTTTTATTTACTGTCCCAATCCTTCATACCTCAAAACAGCGAGGAATGACATTCCGACCCATTTCACAATTCTTATTTTGAACGCTAGTAGCTGACGTAATTATCCTGACGTGAATCGGAGGAATACCAGTAGAAGACCCTTTCATTGTTATTGGACAAATTGCATCCGCCCTTTACTTCCTTCTCTTCCTAGTTCTCATACCCCTAGCTGGTTGACTGGAAAATAAAGCACTTAAATTAGCCT
>BEL_12_NortBEL_Sea_BEL08s
TCTCCCATTTATCTTAGCGGCAGTCACACTACTTCACTTATTTTTCCTTCACGAAACAGGCTCAAATAACCCCACAGGCCTAACCTCAGCAGGGGACAAGATTCCCTTCCACCCATACTTCACCTATAAAGATTTACTAGGATTTGCGATTCTTTTATCCCTTCTAGCTGCCCTCGCTATATTCTCCCCCAACCTCTTAGGGGATCCAGACAACTTTACTCCCGCAAACCCCCTTGTCACTCCCCCTCATATCAAACCGGAATGATACTTCCTATTTGCTTACGCCATCCTCCGCTCAATTCCTAATAAACTAGGAGGAGTACTAGCGCTGCTCGCCGCCATCCTCGTTTTATTTACTGTCCCAATCCTTCATACCTCAAAACAGCGAGGAATGACATTCCGACCCATTTCACAATTCTTATTTTGAACGCTAGTAGCTGACGTAATTATCCTGACGTGAATCGGAGGAATACCAGTAGAAGACCCTTTCATTGTTATTGGACAAATTGCATCCGCCCTTTACTTCCTTCTCTTCCTAGTTCTCATACCCCTAGCTGGTTGACTGGAAAATAAAGCACTTAAATTAGCCT
>BEL_13_NortBEL_Sea_BEL08s
TCTCCCATTTATCTTAGCGGCAGTCACACTACTTCACTTATTTTTCCTTCACGAAACAGGCTCAAATAACCCCACAGGCCTAACCTCAGCAGGGGACAAGATTCCCTTCCACCCATACTTCACCTATAAAGATTTACTAGGATTTGCGATTCTTTTATCCCTTCTAGCTGCCCTCGCTATATTCTCCCCCAACCTCTTAGGGGATCCAGACAACTTTACTCCCGCAAACCCCCTTGTCACTCCCCCTCATATCAAACCGGAATGATACTTCCTATTTGCTTACGCCATCCTCCGCTCAATTCCTAATAAACTAGGAGGAGTACTAGCGCTGCTCGCCGCCATCCTCGTTTTATTTACTGTCCCAATCCTTCATACCTCAAAACAGCGAGGAATGACATTCCGACCCATTTCACAATTCTTATTTTGAACGCTAGTAGCTGACGTAATTATCCTGACGTGAATCGGAGGAATACCAGTAGAAGACCCTTTCATTGTTATTGGACAAATTGCATCCGCCCTTTACTTCCTTCTCTTCCTAGTTCTCATACCCCTAGCTGGTTGACTGGAAAATAAAGCACTTAAATTAGCCT
>BEL_14_NortBEL_Sea_BEL08s
TCTCCCATTTATCTTAGCGGCAGTCACACTACTTCACTTATTTTTCCTTCACGAAACAGGCTCAAATAACCCCACAGGCCTAACCTCAGCAGGGGACAAGATTCCCTTCCACCCATACTTCACCTATAAAGATTTACTAGGATTTGCGATTCTTTTATCCCTTCTAGCTGCCCTCGCTATATTCTCCCCCAACCTCTTAGGGGATCCAGACAACTTTACTCCCGCAAACCCCCTTGTCACTCCCCCTCATATCAAACCGGAATGATACTTCCTATTTGCTTACGCCATCCTCCGCTCAATTCCTAATAAACTAGGAGGAGTACTAGCGCTGCTCGCCGCCATCCTCGTTTTATTTACTGTCCCAATCCTTCATACCTCAAAACAGCGAGGAATGACATTCCGACCCATTTCACAATTCTTATTTTGAACGCTAGTAGCTGACGTAATTATCCTGACGTGAATCGGAGGAATACCAGTAGAAGACCCTTTCATTGTTATTGGACAAATTGCATCCGCCCTTTACTTCCTTCTCTTCCTAGTTCTCATACCCCTAGCTGGTTGACTGGAAAATAAAGCACTTAAATTAGCCT
>BEL_15_NortBEL_Sea_BEL08s
TCTCCCATTTATCTTAGCGGCAGTCACACTACTTCACTTATTTTTCCTTCACGAAACAGGCTCAAATAACCCCACAGGCCTAACCTCAGCAGGGGACAAGATTCCCTTCCACCCATACTTCACCTATAAAGATTTACTAGGATTTGCGATTCTTTTATCCCTTCTAGCTGCCCTCGCTATATTCTCCCCCAACCTCTTAGGGGATCCAGACAACTTTACTCCCGCAAACCCCCTTGTCACTCCCCCTCATATCAAACCGGAATGATACTTCCTATTTGCTTACGCCATCCTCCGCTCAATTCCTAATAAACTAGGAGGAGTACTAGCGCTGCTCGCCGCCATCCTCGTTTTATTTACTGTCCCAATCCTTCATACCTCAAAACAGCGAGGAATGACATTCCGACCCATTTCACAATTCTTATTTTGAACGCTAGTAGCTGACGTAATTATCCTGACGTGAATCGGAGGAATACCAGTAGAAGACCCTTTCATTGTTATTGGACAAATTGCATCCGCCCTTTACTTCCTTCTCTTCCTAGTTCTCATACCCCTAGCTGGTTGACTGGAAAATAAAGCACTTAAATTAGCCT
>BEL_16_NortBEL_Sea_BEL08s
TCTCCCATTTATCTTAGCGGCAGTCACACTACTTCACTTATTTTTCCTTCACGAAACAGGCTCAAATAACCCCACAGGCCTAACCTCAGCAGGGGACAAGATTCCCTTCCACCCATACTTCACCTATAAAGATTTACTAGGATTTGCGATTCTTTTATCCCTTCTAGCTGCCCTCGCTATATTCTCCCCCAACCTCTTAGGGGATCCAGACAACTTTACTCCCGCAAACCCCCTTGTCACTCCCCCTCATATCAAACCGGAATGATACTTCCTATTTGCTTACGCCATCCTCCGCTCAATTCCTAATAAACTAGGAGGAGTACTAGCGCTGCTCGCCGCCATCCTCGTTTTATTTACTGTCCCAATCCTTCATACCTCAAAACAGCGAGGAATGACATTCCGACCCATTTCACAATTCTTATTTTGAACGCTAGTAGCTGACGTAATTATCCTGACGTGAATCGGAGGAATACCAGTAGAAGACCCTTTCATTGTTATTGGACAAATTGCATCCGCCCTTTACTTCCTTCTCTTCCTAGTTCTCATACCCCTAGCTGGTTGACTGGAAAATAAAGCACTTAAATTAGCCT
>BEL_17_NortBEL_Sea_BEL08s
TCTCCCATTTATCTTAGCGGCAGTCACACTACTTCACTTATTTTTCCTTCACGAAACAGGCTCAAATAACCCCACAGGCCTAACCTCAGCAGGGGACAAGATTCCCTTCCACCCATACTTCACCTATAAAGATTTACTAGGATTTGCGATTCTTTTATCCCTTCTAGCTGCCCTCGCTATATTCTCCCCCAACCTCTTAGGGGATCCAGACAACTTTACTCCCGCAAACCCCCTTGTCACTCCCCCTCATATCAAACCGGAATGATACTTCCTATTTGCTTACGCCATCCTCCGCTCAATTCCTAATAAACTAGGAGGAGTACTAGCGCTGCTCGCCGCCATCCTCGTTTTATTTACTGTCCCAATCCTTCATACCTCAAAACAGCGAGGAATGACATTCCGACCCATTTCACAATTCTTATTTTGAACGCTAGTAGCTGACGTAATTATCCTGACGTGAATCGGAGGAATACCAGTAGAAGACCCTTTCATTGTTATTGGACAAATTGCATCCGCCCTTTACTTCCTTCTCTTCCTAGTTCTCATACCCCTAGCTGGTTGACTGGAAAATAAAGCACTTAAATTAGCCT
>BEL_18_NortBEL_Sea_BEL08s
TCTCCCATTTATCTTAGCGGCAGTCACACTACTTCACTTATTTTTCCTTCACGAAACAGGCTCAAATAACCCCACAGGCCTAACCTCAGCAGGGGACAAGATTCCCTTCCACCCATACTTCACCTATAAAGATTTACTAGGATTTGCGATTCTTTTATCCCTTCTAGCTGCCCTCGCTATATTCTCCCCCAACCTCTTAGGGGATCCAGACAACTTTACTCCCGCAAACCCCCTTGTCACTCCCCCTCATATCAAACCGGAATGATACTTCCTATTTGCTTACGCCATCCTCCGCTCAATTCCTAATAAACTAGGAGGAGTACTAGCGCTGCTCGCCGCCATCCTCGTTTTATTTACTGTCCCAATCCTTCATACCTCAAAACAGCGAGGAATGACATTCCGACCCATTTCACAATTCTTATTTTGAACGCTAGTAGCTGACGTAATTATCCTGACGTGAATCGGAGGAATACCAGTAGAAGACCCTTTCATTGTTATTGGACAAATTGCATCCGCCCTTTACTTCCTTCTCTTCCTAGTTCTCATACCCCTAGCTGGTTGACTGGAAAATAAAGCACTTAAATTAGCCT
>BEL_19_NortBEL_Sea_BEL08s
TCTCCCATTTATCTTAGCGGCAGTCACACTACTTCACTTATTTTTCCTTCACGAAACAGGCTCAAATAACCCCACAGGCCTAACCTCAGCAGGGGACAAGATTCCCTTCCACCCATACTTCACCTATAAAGATTTACTAGGATTTGCGATTCTTTTATCCCTTCTAGCTGCCCTCGCTATATTCTCCCCCAACCTCTTAGGGGATCCAGACAACTTTACTCCCGCAAACCCCCTTGTCACTCCCCCTCATATCAAACCGGAATGATACTTCCTATTTGCTTACGCCATCCTCCGCTCAATTCCTAATAAACTAGGAGGAGTACTAGCGCTGCTCGCCGCCATCCTCGTTTTATTTACTGTCCCAATCCTTCATACCTCAAAACAGCGAGGAATGACATTCCGACCCATTTCACAATTCTTATTTTGAACGCTAGTAGCTGACGTAATTATCCTGACGTGAATCGGAGGAATACCAGTAGAAGACCCTTTCATTGTTATTGGACAAATTGCATCCGCCCTTTACTTCCTTCTCTTCCTAGTTCTCATACCCCTAGCTGGTTGACTGGAAAATAAAGCACTTAAATTAGCCT
>BEL_20_NortBEL_Sea_BEL08s
TCTCCCATTTATCTTAGCGGCAGTCACACTACTTCACTTATTTTTCCTTCACGAAACAGGCTCAAATAACCCCACAGGCCTAACCTCAGCAGGGGACAAGATTCCCTTCCACCCATACTTCACCTATAAAGATTTACTAGGATTTGCGATTCTTTTATCCCTTCTAGCTGCCCTCGCTATATTCTCCCCCAACCTCTTAGGGGATCCAGACAACTTTACTCCCGCAAACCCCCTTGTCACTCCCCCTCATATCAAACCGGAATGATACTTCCTATTTGCTTACGCCATCCTCCGCTCAATTCCTAATAAACTAGGAGGAGTACTAGCGCTGCTCGCCGCCATCCTCGTTTTATTTACTGTCCCAATCCTTCATACCTCAAAACAGCGAGGAATGACATTCCGACCCATTTCACAATTCTTATTTTGAACGCTAGTAGCTGACGTAATTATCCTGACGTGAATCGGAGGAATACCAGTAGAAGACCCTTTCATTGTTATTGGACAAATTGCATCCGCCCTTTACTTCCTTCTCTTCCTAGTTCTCATACCCCTAGCTGGTTGACTGGAAAATAAAGCACTTAAATTAGCCT
>BEL_21_NortBEL_Sea_BEL08s
TCTCCCATTTATCTTAGCGGCAGTCACACTACTTCACTTATTTTTCCTTCACGAAACAGGCTCAAATAACCCCACAGGCCTAACCTCAGCAGGGGACAAGATTCCCTTCCACCCATACTTCACCTATAAAGATTTACTAGGATTTGCGATTCTTTTATCCCTTCTAGCTGCCCTCGCTATATTCTCCCCCAACCTCTTAGGGGATCCAGACAACTTTACTCCCGCAAACCCCCTTGTCACTCCCCCTCATATCAAACCGGAATGATACTTCCTATTTGCTTACGCCATCCTCCGCTCAATTCCTAATAAACTAGGAGGAGTACTAGCGCTGCTCGCCGCCATCCTCGTTTTATTTACTGTCCCAATCCTTCATACCTCAAAACAGCGAGGAATGACATTCCGACCCATTTCACAATTCTTATTTTGAACGCTAGTAGCTGACGTAATTATCCTGACGTGAATCGGAGGAATACCAGTAGAAGACCCTTTCATTGTTATTGGACAAATTGCATCCGCCCTTTACTTCCTTCTCTTCCTAGTTCTCATACCCCTAGCTGGTTGACTGGAAAATAAAGCACTTAAATTAGCCT
>BEL_22_NortBEL_Sea_BEL08s
TCTCCCATTTATCTTAGCGGCAGTCACACTACTTCACTTATTTTTCCTTCACGAAACAGGCTCAAATAACCCCACAGGCCTAACCTCAGCAGGGGACAAGATTCCCTTCCACCCATACTTCACCTATAAAGATTTACTAGGATTTGCGATTCTTCTATCCCTTCTAGCTGCCCTCTCTATATTCTCCCCCAACCTCTTAGGGGATCCAGACAACTTTACTCCCGCAAACCCCCTTGTCACTCCCCCTCATATCAAACCAGAATGATACTTCCTATTTGCTTACGCCATCCTCCGCTCAATTCCTAATAAACTAGGAGGAGTACTAGCGCTGCTCGCCGCCATCCTCGTTTTATTTACTGTCCCAATCCTTCACACCTCAAAACAGCGAGGAATGACATTCCGACCCATTTCACAATTCTTATTTTGAACGCTAGTAGCTGACGTAATTATCCTAACGTGAATCGGAGGAATACCAGTAGAAGACCCTTTCATTATTATTGGACAAATTGCATCCGCCCTTTACTTCCTCCTCTTCCTAGTTCTCATACCCCTAGCTGGTTGACTGGAAAATAAAGCACTTAAATTAGCCT
>BEL_23_NortBEL_Sea_BEL08s
TCTCCCATTTATCTTAGCGGCAGTCACACTACTTCACTTATTTTTCCTTCACGAAACAGGCTCAAATAACCCCACAGGCCTAACCTCAGCAGGGGACAAGATTCCCTTCCACCCATACTTCACCTATAAAGATTTGCTAGGATTTGCGATTCTTTTATCCCTTCTAGCTGCCCTCGCTATATTCTCCCCCAACCTCTTAGGGGATCCAGACAACTTTACTCCCGCAAACCCCCTTGTCACTCCCCCTCATATCAAACCAGAATGATACTTCCTATTTGCTTACGCCATCCTCCGCTCAATTCCTAATAAACTAGGAGGAGTACTAGCGCTGCTCGCCGCCATCCTCGTTTTATTTACTGTCCCAATCCTTCATACCTCAAAACAGCGAGGAATGACATTCCGACCCATTTCACAATTCTTATTTTGAACGCTAGTAGCTGACGTAATTATCCTGACGTGAATCGGAGGAATACCAGTAGAAGACCCTTTCATTGTTATTGGACAAATTGCATCCGCCCTTTACTTCCTTCTCTTCCTAGTTCTCATACCCCTAGCTGGTTGACTGGAAAATAAAGCACTTAAATTAGCCT
>BEL_2_NortBEL_Sea_BEL08s.1
TCTCCCATTTATCTTAGCGGCAGTCACACTACTTCACTTATTTTTCCTTCACGAAACAGGCTCAAATAACCCCACAGGCCTAACCTCAGCAGGGGACAAGATTCCCTTCCACCCATACTTCACCTATAAAGATTTGCTAGGATTTGCGATTCTTTTATCCCTTCTAGCTGCCCTCGCTATATTCTCCCCCAACCTCTTAGGGGATCCAGACAACTTTACTCCCGCAAACCCCCTTGTCACTCCCCCTCATATCAAACCAGAATGATACTTCCTATTTGCTTACGCCATCCTCCGCTCAATTCCTAATAAACTAGGAGGAGTACTAGCGCTGCTCGCCGCCATCCTCGTTTTATTTACTGTCCCAATCCTTCATACCTCAAAACAGCGAGGAATGACATTCCGACCCATTTCACAATTCTTATTTTGAACGCTAGTAGCTGACGTAATTATCCTGACGTGAATCGGAGGAATACCAGTAGAAGACCCTTTCATTGTTATTGGACAAATTGCATCCGCCCTTTACTTCCTTCTCTTCCTAGTTCTCATACCCCTAGCTGGTTGACTGGAAAATAAAGCACTTAAATTAGCCT
>BEL_NortBEL_Sea_BEL08s
TCTCCCATTTATCTTAGCGGCAGTCACACTACTTCACTTATTTTTCCTTCACGAAACAGGCTCAAATAACCCCACAGGCCTAACCTCAGCAGGGGACAAGATTCCCTTCCACCCATACTTCACCTATAAAGATTTACTAGGATTTGCGATTCTTCTATCCCTTCTAGCTGCCCTCGCTATATTCTCCCCCAACCTCTTAGGAGATCCAGACAACTTTACTCCCGCAAACCCCCTTGTCACTCCCCCTCATATCAAACCAGAATGATACTTCCTGTTTGCTTACGCCATCCTCCGCTCAATTCCTAATAAACTAGGAGGAGTACTAGCACTGCTCGCCGCCATCCTCGTTTTATTTACTGTCCCAATCCTTCACACCTCAAAACAGCGAGGAATGACATTCCGACCCATTTCACAATTCTTATTTTGAACGCTAGTAGCTGACGTAATTATCCTAACGTGAATCGGAGGAATACCAGTAGAAGACCCTTTCATTATTATTGGACAAATTGCATCCGCCCTTTACTTCCTTCTCTTCCTAGTTCTCATACCCCTAGCTGGTTGACTGGAAAATAAAGCACTTAAATTAGCCT
>BEL_NortBEL_Sea_BEL08s.1
TCTCCCATTTATCTTAGCGGCAGTCACACTACTTCACTTATTTTTCCTTCACGAAACAGGCTCAAATAACCCCACAGGCCTAACCTCAGCAGGGGACAAGATTCCCTTCCACCCATACTTCACCTATAAAGATTTACTAGGATTTGCGATTCTTTTATCCCTTCTAGCTGCCCTCGCTATATTCTCCCCCAACCTCTTAGGGGATCCAGACAACTTTACTCCCGCAAACCCCCTTGTCACTCCCCCTCATATCAAACCAGAATGATACTTCCTATTTGCTTACGCCATCCTCCGCTCAATTCCTAATAAACTAGGAGGAGTACTAGCGCTGCTCGCCGCCATCCTCGTTTTATTTACTGTCCCAATCCTTCATACCTCAAAACAGCGAGGAATGACATTCCGACCCATTTCACAATTCTTATTTTGAACGCTAGTAGCTGACGTAATTATCCTAACATGAATCGGAGGAATACCAGTAGAAGACCCTTTCATTGTTATTGGACAAATTGCATCCGCCCTTTACTTCCTTCTCTTCCTAGTTCTCATACCCCTAGCTGGTTGACTGGAAAATAAAGCACTTAAATTAGCCT
>BEL_NortBEL_Sea_BEL08s.2
TCTCCCATTTATCTTAGCGGCAGTCACACTACTTCACTTATTTTTCCTTCACGAAACAGGCTCAAATAACCCCACAGGCCTAACCTCAGCAGGGGACAAGATTCCCTTCCACCCATACTTCACCTATAAAGATTTACTAGGATTTGCGATTCTTTTATCCCTTCTAGCTGCCCTCGCTATATTCTCCCCCAACCTCTTAGGGGATCCAGACAACTTTACTCCCGCAAACCCCCTTGTCACTCCCCCTCATATCAAACCAGAATGATACTTCCTATTTGCTTACGCCATCCTCCGCTCAATTCCTAATAAACTAGGAGGAGTACTAGCGCTGCTCGCCGCCATCCTCGTTTTATTTACTGTCCCAATCCTTCATACCTCAAAACAACGAGGAATGACATTCCGACCCATTTCACAATTCTTATTTTGAACGCTAGTAGCTGACGTAATTATCCTGACGTGAATCGGAGGAATACCAGTAGAAGACCCTTTCATTGTTATTGGACAAATTGCATCCGCCCTTTACTTCCTTCTCTTCCTAGTTCTCATACCCCTAGCTGGTTGACTGGAAAATAAAGCACTTAAATTAGCCT
>BEL_NortBEL_Sea_BEL08s.3
TCTCCCATTTATCTTAGCGGCAGTCACACTACTTCACTTATTTTTCCTTCACGAAACAGGCTCAAATAACCCCACAGGCCTAACCTCAGCAGGGGACAAGATTCCCTTCCACCCATACTTCACCTATAAAGATTTACTAGGATTTGCGATTCTTTTGTCCCTTCTAGCTGCCCTCGCTATATTCTCCCCCAACCTCTTAGGGGATCCAGACAACTTTACTCCCGCAAACCCCCTTGTCACTCCCCCTCATATCAAACCAGAATGATACTTCCTATTTGCTTACGCCATCCTCCGCTCAATTCCTAATAAACTAGGAGGAGTACTAGCGCTGCTCGCCGCCATCCTCGTTTTATTTACTGTCCCAATCCTTCATACCTCAAAACAGCGAGGAATGACATTCCGACCCATTTCACAATTCTTATTTTGAACGCTAGTAGCTGACGTAATTATCCTGACGTGAATCGGAGGAATACCAGTAGAAGACCCTTTCATTGTTATTGGACAAATTGCATCCGCCCTTTACTTCCTTCTCTTCCTAGTTCTCATACCCCTAGCTGGTTGACTGGAAAATAAAGCACTTAAATTAGCCT
>BEL_2_NortBEL_Sea_BEL08s.2
TCTCCCATTTATCTTAGCGGCAGTCACACTACTTCACTTATTTTTCCTTCACGAAACAGGCTCAAATAACCCCACAGGCCTAACCTCAGCAGGGGACAAGATTCCCTTCCACCCATACTTCACCTATAAAGATTTACTAGGATTTGCGATTCTTTTGTCCCTTCTAGCTGCCCTCGCTATATTCTCCCCCAACCTCTTAGGGGATCCAGACAACTTTACTCCCGCAAACCCCCTTGTCACTCCCCCTCATATCAAACCAGAATGATACTTCCTATTTGCTTACGCCATCCTCCGCTCAATTCCTAATAAACTAGGAGGAGTACTAGCGCTGCTCGCCGCCATCCTCGTTTTATTTACTGTCCCAATCCTTCATACCTCAAAACAGCGAGGAATGACATTCCGACCCATTTCACAATTCTTATTTTGAACGCTAGTAGCTGACGTAATTATCCTGACGTGAATCGGAGGAATACCAGTAGAAGACCCTTTCATTGTTATTGGACAAATTGCATCCGCCCTTTACTTCCTTCTCTTCCTAGTTCTCATACCCCTAGCTGGTTGACTGGAAAATAAAGCACTTAAATTAGCCT
>BEL_NortBEL_Sea_BEL08s.4
TCTCCCATTTATCTTAGCGGCAGTCACACTAATTCACTTATTTTTCCTTCACGAAACAGGCTCAAATAACCCCACAGGCCTAACCTCAGCAGGGGACAAGATTCCCTTCCACCCATACTTCACCTATAAAGATTTACTAGGATTTGCGATTCTTTTATCCCTTCTAGCTGCCCTCGCTATATTCTCCCCCAACCTCTTAGGGGATCCAGACAACTTTACTCCCGCAAACCCCCTTGTCACTCCCCCTCATATCAAACCAGAATGATACTTCCTATTTGCTTACGCCATCCTCCGCTCAATTCCTAATAAACTAGGAGGAGTACTAGCGCTGCTCGCCGCCATCCTCGTTTTATTTACTGTCCCAATCCTTCATACCTCAAAACAGCGAGGAATGACATTCCGACCCATTTCACAATTCTTATTTTGAACGCTAGTAGCTGACGTAATTATCCTGACGTGAATCGGAGGAATACCAGTAGAAGACCCTTTCATTGTTATTGGACAAATTGCATCCGCCCTTTACTTCCTTCTCTTCCTAGTTCTCATACCCCTAGCTGGTTGACTGGAAAATAAAGCACTTAAATTAGCCT
>BEL_NortBEL_Sea_BEL08s.5
TCTCCCATTTATCTTAGCGGCAGTCACACTACTTCACTTATTTTTCCTTCACGAAACAGGCTCAAATAACCCCACAGGCCTAACCTCAGCAGGGGACAAGATTCCCTTCCACCCATACTTCACCTATAAAGATTTACTAGGATTTGCAATTCTTCTATCCCTTCTAGCTGCCCTCGCTATATTCTCCCCCAACCTCTTAGGGGATCCAGACAACTTTACTCCCGCAAACCCCCTTGTCACTCCCCCTCATATTAAACCAGAATGATACTTCCTATTTGCTTACGCCATCCTCCGCTCAATTCCTAATAAACTAGGAGGGGTACTAGCGCTGCTCGCCGCCATCCTCGTTTTATTTACTGTCCCAATCCTTCATACCTCAAAACAGCGAGGAATGACATTCCGACCCATTTCACAATTCTTATTTTGAACGCTAGTAGCTGACGTAATTATCCTAACGTGAATCGGAGGAATACCAGTAGAAGACCCTTTCATTGTTATTGGACAAATTGCATCCGCCCTTTACTTCCTTCTCTTCCTAGTTCTTATACCCCTAGCTGGTTGACTGGAAAATAAAGCACTTAAATTAGCCT
>BEL_NortBEL_Sea_BEL08s.6
TCTCCCATTTATCTTAGCGGCAGTCACACTACTTCACTTATTTTTCCTTCACGAAACAGGCTCAAATAACCCCACAGGCCTAACCTCCGCAGGGGACAAGATTCCCTTCCACCCATACTTCACCTATAAAGATTTACTAGGATTTGCGATTCTTCTATCCCTTCTAGCTGCCCTCGCTATATTCTCCCCCAACCTCTTAGGGGATCCAGACAACTTTACTCCCGCAAACCCCCTTGTCACTCCCCCTCATATCAAACCAGAATGATACTTCCTATTTGCTTACGCCATCCTCCGCTCAATTCCTAATAAACTAGGAGGAGTACTAGCGCTGCTCGCCGCCATCCTCGTCTTATTTACTGTCCCAATCCTTCATACCTCAAAACAGCGAGGAATGACATTCCGACCCATTTCACAATTCTTATTTTGAACGCTAGTAGCTGACGTAATTATCCTAACGTGAATCGGAGGAATACCAGTAGAAGACCCTTTCATTGTTATTGGACAAGTTGCATCCGCCCTTTACTTCCTTCTCTTCCTAGTTCTCATACCCCTAGCTGGTTGACTGGAAAATAAAGCACTTAAATTAGCCT
>BEL_NortBEL_Sea_BEL08s.7
TCTCCCATTTATCTTAGCGGCAGTCACACTACTTCACTTATTTTTCCTTCACGAAACAGGCTCAAATAACCCCACAGGCCTAACCTCAGCAGGGGACAAGATTCCCTTCCACCCATACTTCACCTATAAAGATTTACTAGGATTTGCGATTCTTTTATCCCTTCTAGCTGCCCTCGCTATATTCTCCCCCAATCTCTTAGGGGATCCAGACAACTTTACTCCCGCAAACCCCCTTGTCACTCCCCCTCATATCAAACCAGAATGATACTTCCTATTTGCTTACGCCATCCTCCGCTCAATTCCTAATAAACTAGGAGGAGTACTAGCGCTGCTCGCCGCCATCCTCGTTTTATTTACTGTCCCAATCCTTCATACCTCAAAACAGCGAGGAATGACATTCCGACCCATTTCACAATTCTTATTTTGAACGCTAGTAGCTGACGTAATTATCCTGACGTGAATCGGAGGAATACCAGTAGAAGACCCTTTCATTGTTATTGGACAAATTGCATCCGCCCTTTACTTCCTTCTCTTCCTAGTTCTCATACCCCTAGCTGGTTGACTGGAAAATAAAGCACTTAAATTAGCCT
>BEL_2_NortBEL_Sea_BEL08s.3
TCTCCCATTTATCTTAGCGGCAGTCACACTACTTCACTTATTTTTCCTTCACGAAACAGGCTCAAATAACCCCACAGGCCTAACCTCAGCAGGGGACAAGATTCCCTTCCACCCATACTTCACCTATAAAGATTTACTAGGATTTGCGATTCTTTTATCCCTTCTAGCTGCCCTCGCTATATTCTCCCCCAATCTCTTAGGGGATCCAGACAACTTTACTCCCGCAAACCCCCTTGTCACTCCCCCTCATATCAAACCAGAATGATACTTCCTATTTGCTTACGCCATCCTCCGCTCAATTCCTAATAAACTAGGAGGAGTACTAGCGCTGCTCGCCGCCATCCTCGTTTTATTTACTGTCCCAATCCTTCATACCTCAAAACAGCGAGGAATGACATTCCGACCCATTTCACAATTCTTATTTTGAACGCTAGTAGCTGACGTAATTATCCTGACGTGAATCGGAGGAATACCAGTAGAAGACCCTTTCATTGTTATTGGACAAATTGCATCCGCCCTTTACTTCCTTCTCTTCCTAGTTCTCATACCCCTAGCTGGTTGACTGGAAAATAAAGCACTTAAATTAGCCT
>BEL_3_NortBEL_Sea_BEL08s.1
TCTCCCATTTATCTTAGCGGCAGTCACACTACTTCACTTATTTTTCCTTCACGAAACAGGCTCAAATAACCCCACAGGCCTAACCTCAGCAGGGGACAAGATTCCCTTCCACCCATACTTCACCTATAAAGATTTACTAGGATTTGCGATTCTTTTATCCCTTCTAGCTGCCCTCGCTATATTCTCCCCCAATCTCTTAGGGGATCCAGACAACTTTACTCCCGCAAACCCCCTTGTCACTCCCCCTCATATCAAACCAGAATGATACTTCCTATTTGCTTACGCCATCCTCCGCTCAATTCCTAATAAACTAGGAGGAGTACTAGCGCTGCTCGCCGCCATCCTCGTTTTATTTACTGTCCCAATCCTTCATACCTCAAAACAGCGAGGAATGACATTCCGACCCATTTCACAATTCTTATTTTGAACGCTAGTAGCTGACGTAATTATCCTGACGTGAATCGGAGGAATACCAGTAGAAGACCCTTTCATTGTTATTGGACAAATTGCATCCGCCCTTTACTTCCTTCTCTTCCTAGTTCTCATACCCCTAGCTGGTTGACTGGAAAATAAAGCACTTAAATTAGCCT
>BEL_NortBEL_Sea_BEL08s.8
TCTCCCATTTATCTTAGCGGCAGTCACACTACTTCACTTATTTTTCCTTCACGAAACAGGCTCAAATAACCCCACAGGCCTAACCTCAGCAGGGGACAAGATTCCCTTCCACCCATACTTCACCTATAAAGATTTACTAGGATTTGCGATTCTTTTATCCCTTCTAACTGCCCTCGCTATATTCTCCCCCAACCTCTTAGGGGATCCAGACAACTTTACTCCCGCAAACCCCCTTGTCACTCCCCCTCATATCAAACCAGAATGATACTTCCTATTTGCTTACGCCATCCTCCGCTCAATTCCTAATAAACTAGGAGGAGTACTAGCGCTGCTCGCCGCCATCCTCGTTTTATTTACTGTCCCAATCCTTCATACCTCAAAACAGCGAGGAATGACATTCCGACCCATTTCACAATTCTTATTTTGAACGCTAGTAGCTGACGTAATTATCCTGACATGAATCGGAGGGATACCAGTAGAAGACCCTTTCATTGTTATTGGACAAATTGCATCCGCCCTTTACTTCCTTCTCTTCCTAGTTCTCATACCCCTAGCTGGTTGACTGGAAAATAAAGCACTTAAATTAGCCT
>BEL_NortBEL_Sea_BEL08s.9
TCTCCCATTTATCTTAGCGGCAGTCACACTACTTCACTTATTTTTCCTTCACGAAACAGGCTCAAATAACCCCACAGGCCTAACCTCAGCAGGGGACAAGATTCCCTTCCACCCATACTTCACCTATAAAGATTTACTAGGATTTGCAATTCTTCTATCCCTTCTAGCTGCCCTCGCTATATTCTCCCCCAACCTCTTAGGGGATCCAGACAACTTTACTCCCGCAAACCCCCTTGTCACCCCCCCTCATATCAAACCAGAATGATACTTCCTATTTGCTTACGCCATCCTCCGCTCAATTCCTAATAAACTAGGAGGGGTACTAGCGCTGCTCGCCGCCATCCTCGTTTTATTTACTGTCCCAATCCTTCATACCTCAAAACAGCGAGGAATGACATTCCGACCCATTTCACAATTCTTATTTTGAACGCTAGTAGCTGACGTAATTATCCTAACGTGAATCGGAGGAATACCAGTAGAAGACCCTTTCATTGTTATTGGACAAATTGCATCCGCCCTTTACTTCCTTCTCTTCCTAGTTCTTATACCCCTAGCTGGTTGACTGGAAAATAAAGCACTTAAATTAGCCT
>BEL_2_NortBEL_Sea_BEL08s.4
TCTCCCATTTATCTTAGCGGCAGTCACACTACTTCACTTATTTTTCCTTCACGAAACAGGCTCAAATAACCCCACAGGCCTAACCTCAGCAGGGGACAAGATTCCCTTCCACCCATACTTCACCTATAAAGATTTACTAGGATTTGCAATTCTTCTATCCCTTCTAGCTGCCCTCGCTATATTCTCCCCCAACCTCTTAGGGGATCCAGACAACTTTACTCCCGCAAACCCCCTTGTCACCCCCCCTCATATCAAACCAGAATGATACTTCCTATTTGCTTACGCCATCCTCCGCTCAATTCCTAATAAACTAGGAGGGGTACTAGCGCTGCTCGCCGCCATCCTCGTTTTATTTACTGTCCCAATCCTTCATACCTCAAAACAGCGAGGAATGACATTCCGACCCATTTCACAATTCTTATTTTGAACGCTAGTAGCTGACGTAATTATCCTAACGTGAATCGGAGGAATACCAGTAGAAGACCCTTTCATTGTTATTGGACAAATTGCATCCGCCCTTTACTTCCTTCTCTTCCTAGTTCTTATACCCCTAGCTGGTTGACTGGAAAATAAAGCACTTAAATTAGCCT
>BEL_NortBEL_Sea_BEL08s.10
TCTCCCATTTATCTTAGCGGCAGTCACACTACTTCACTTATTTTTCCTTCACGAAACAGGCTCAAATAACCCCACAGGCCTAACCTCAGCAGGGGACAAGATTCCCTTCCACCCATACTTCACCTATAAAGATTTACTAGGATTTGCGATTCTTTTATCCCTTCTAGCTGCCCTCGCTATATTCTCCCCCAACCTCTTAGGGGATCCAGACAACTTTACTCCCGCAAACCCCCTTGTCACTCCCCCTCATATCAAGCCAGAATGATACTTCCTATTTGCTTACGCCATCCTCCGCTCAATTCCTAATAAACTAGGAGGAGTACTAGCGCTGCTCGCCGCCATCCTCGTTTTATTTACTGTCCCAATCCTTCATACCTCAAAACAGCGAGGAATGACATTCCGACCCATTTCACAATTCTTATTTTGAACGCTAGTAGCTGACGTAATTATCCTGACGTGAATCGGAGGAATACCAGTAGAAGACCCTTTCATTGTTATTGGACAAATTGCATCCGCCCTTTACTTCCTTCTCTTCCTAGTTCTCATACCCCTAGCTGGTTGACTGGAAAATAAAGCACTTAAATTAGCCT
>BEL_NortBEL_Sea_BEL08s.11
TCTCCCATTTATCTTAGCGGCAGTCACACTACTTCACTTATTTTTCCTTCACGAAACAGGCTCAAATAACCCCACAGGCCTAACCTCAGCAGGGGACAAGATTCCCTTCCACCCATACTTCACCTATAAAGATTTACTAGGATTTGCGATTCTTTTATCCCTTCTAGCTGCCCTCGCTATATTCTCCCCCAACCTCTTAGGGGATCCAGACAACTTTACTCCCGCAAACCCCCTTGTCACTCCCCCTCATATCAAACCAGAATGATACTTCCTATTTGCTTACGCCATCCTCCGCTCAATTCCTAATAAACTAGGAGGAGTACTAGCGCTGCTCGCCGCCATCCTCGTTTTATTTACTGTCCCAATCCTTCATACCTCTAAACAGCGAGGAATGACATTCCGACCCATTTCACAATTCTTATTTTGAACGCTAGTAGCTGACGTAATTATCCTGACGTGAATCGGAGGAATACCAGTAGAAGACCCTTTCATTGTTATTGGACAAATTGCATCCGCCCTTTACTTCCTTCTCTTCCTAGTTCTCATACCCCTAGCTGGTTGACTGGAAAATAAAGCACTTAAATTAGCCT
>BEL_NortBEL_Sea_BEL08s.12
TCTCCCATTTATCTTAGCGGCAGTCACACTACTTCACTTATTTTTCCTTCACGAAACAGGCTCAAATAACCCCACAGGCCTAACCTCAGCAGGGGACAAGATTCCCTTCCACCCATACTTCACCTATAAAGATTTACTAGGATTTGCAATTCTTCTATCCCTTCTAGCTGCCCTCGCTATATTCTCCCCCAACCTCTTAGGGGATCCAGACAACTTTACTCCCGCAAACCCCCTTGTCACTCCCCCTCATATCAAACCAGAATGATACTTCCTATTTGCTTACGCCATCCTCCGCTCAATTCCTCATAAACTAGGGGGGGTACTAGCGCTGCTCGCCGCCATCCTCGTTTTATTTACTGTCCCAATCCTTCATACCTCAAAACAGCGAGGAATGACATTCCGACCCATTTCACAATTCTTATTTTGAACGCTAGTAGCTGACGTAATTATCCTAACGTGAATCGGAGGAATACCAGTAGAAGACCCTTTCATTGTTATTGGACAAATTGCATCCGCCCTTTACTTCCTTCTCTTCCTAGTTCTTATACCCCTAGCTGGTTGACTGGAAAATAAAGCACTTAAATTAGCCT
>BEL_NortBEL_Sea_BEL08s.13
TCTCCCATTTATCTTAGCGGCAGTCACACTTCTTCACTTATTTTTCCTTCACGAAACAGGCTCAAATAACCCCACAGGCCTAACCTCAGCAGGGGACAAGATTCCCTTCCACCCATACTTCACCTATAAAGATTTACTAGGATTTGCGATTCTTTTATCCATTCTAGCTGCCCTCGCTATATTCTCCCCCAACCTCTTAGGGGATCCAGACAACTTTACTCCCGCAAACCCCCTTGTCACTCCCCCTCATATCAAACCAGAATGATACTTCCTATTTGCTTACGCCATCCTCCGCTCAATTCCTAATAAACTAGGAGGAGTACTAGCGCTGCTCGCCGCCATCCTCGTTTTATTTACTGTCCCAATCCTTCATACCTCAAAACAGCGAGGAATGACATTCCGACCCATTTCACAATTCTTATTTTGAACGCTAGTAGCTGACGTAATTATCCTAACGTGAATCGGAGGAATACCAGTAGAAGACCCTTTCATTGTTATTGGACAAATTGCATCCGCCCTTTACTTCCTTCTCTTCCTAGTTCTCATACCCCTAGCTGGTTGACTGGAAAATAAAGCACTTAAATTAGCCT
>BEL_NortBEL_Sea_BEL08s.14
TCTCCCATTTATCTTAGCAGCAGTCACACTACTTCACTTATTTTTCCTTCACGAAACAGGCTCAAATAACCCCACAGGCCTAACCTCAGCAGGGGACAAGATTCCCTTCCACCCATACTTCACCTATAAAGATTTACTAGGATTTGCGATTCTTCTATCCCTTCTAGCTGCCCTCGCTATATTCTCCCCCAACCTCTTAGGGGATCCAGACAACTTTACTCCCGCAAACCCCCTTATCACTCCCCCTCATATCAAACCAGAATGATACTTCCTATTTGCTTACGCCATCCTCCGCTCAATTCCTAATAAACTAGGAGGAGTACTAGCGCTGCTCGCCGCCATCCTCGTTTTATTTACTGTCCCAATCCTTCACACCTCAAAACAGCGAGGAATGACATTCCGACCCATTTCACAATTCTTATTTTGAACGCTAGTAGCTGACGTAATTATCCTAACGTGAATCGGAGGAATACCAGTAGAAGACCCTTTCATTATTATTGGACAAATTGCATCCGCCCTTTACTTCCTTCTCTTCCTAGTTCTCATACCCCTAGCTGGTTGACTGGAAAATAAAGCACTTAAATTAGCCT
>BEL_NortBEL_Sea_BEL08s.15
TCTCCCATTTATCTTAGCGGCAGTCACACTACTTCACTTATTTTTCCTTCACGAAACAGGCTCAAATAACCCCACAGGCCTAACCTCAGCAGGGGACAAGATTCCCTTCCACCCATACTTCACCTATAAAGATTTACTAGGATTTGCAATTCTTCTATCCCTTCTAGCTGCCCTCGCTATATTCTCCCCCAACCTCTTAGGGGATCCAGACAACTTTACTCCCGCAAACCCCCTTGTCACTCCCCCTCATATCAAACCAGAATGATACTTCCTATTTGCTTACGCCATCCTCCGCTCAATTCCTAATAAACTAGGGGGGGTACTAGCGCTGCTCGCCGCCATCCTCGTTTTATTTACTGTCCCAATCCTTCATACCTCAAAACAGCGAGGAATGACATTCCGACCCATTTCACAATTCTTATTTTGAACGCTAGTAGCTGACGTAATTATCCTAACGTGAATCGGAGGAATACCAGTAGAAGACCCTTTCATTGTTATTGGACAAATTGCATCCGCCCTTTACTTCCTTCTCTTCCTAGTTCTTATACCCCTAGCTGGTTGACTGGAAAATAAAGCACTTAAATTAGCCT
>BEL_NortBEL_Sea_BEL07s
TCTCCCATTTATCTTAGCGGCAGTCACACTACTTCACTTATTTTTCCTTCACGAAACAGGCTCAAATAACCCCACAGGCCTAACCTCAGCAGGGGACAAGATTCCCTTCCACCCATACTTCACCTATAAAGATTTACTAGGATTTGCGATTCTTTTATCCCTTCTAGCTGCCCTCGCTATATTCTCCCCCAACCTCTTAGGGGATCCAGACAACTTTACTCCCGCAAACCCCCTTGTCACTCCCCCTCATATCAAACCAGAATGATACTTCCTATTTGCTTACGCCATCCTCCGCTCAATTCCTAATAAACTAGGAGGAGTACTAGCGCTGCTCGCCGCCATCCTCGTTTTATTTACTGTCCCAATCCTTCATACCTCAAAACAGCGAGGAATGACATTCCGACCCATTTCACAATTCTTATTTTGAACGCTAGTAGCTGACGTAATTATCCTGACGTGAATCGGGGGAATACCAGTAGAAGACCCTTTCATTGTTATTGGACAAATTGCATCCGCCCTTTACTTCCTTCTCTTCCTAGTTCTCATACCCCTAGCTGGTTGACTGGAAAATAAAGCACTTAAATTAGCCT
>BEL_2_NortBEL_Sea_BEL07s
TCTCCCATTTATCTTAGCGGCAGTCACACTACTTCACTTATTTTTCCTTCACGAAACAGGCTCAAATAACCCCACAGGCCTAACCTCAGCAGGGGACAAGATTCCCTTCCACCCATACTTCACCTATAAAGATTTACTAGGATTTGCGATTCTTTTATCCCTTCTAGCTGCCCTCGCTATATTCTCCCCCAACCTCTTAGGGGATCCAGACAACTTTACTCCCGCAAACCCCCTTGTCACTCCCCCTCATATCAAACCAGAATGATACTTCCTATTTGCTTACGCCATCCTCCGCTCAATTCCTAATAAACTAGGAGGAGTACTAGCGCTGCTCGCCGCCATCCTCGTTTTATTTACTGTCCCAATCCTTCATACCTCAAAACAGCGAGGAATGACATTCCGACCCATTTCACAATTCTTATTTTGAACGCTAGTAGCTGACGTAATTATCCTGACGTGAATCGGGGGAATACCAGTAGAAGACCCTTTCATTGTTATTGGACAAATTGCATCCGCCCTTTACTTCCTTCTCTTCCTAGTTCTCATACCCCTAGCTGGTTGACTGGAAAATAAAGCACTTAAATTAGCCT
>BEL_3_NortBEL_Sea_BEL07s
TCTCCCATTTATCTTAGCGGCAGTCACACTACTTCACTTATTTTTCCTTCACGAAACAGGCTCAAATAACCCCACAGGCCTAACCTCAGCAGGGGACAAGATTCCCTTCCACCCATACTTCACCTATAAAGATTTACTAGGATTTGCGATTCTTTTATCCCTTCTAGCTGCCCTCGCTATATTCTCCCCCAACCTCTTAGGGGATCCAGACAACTTTACTCCCGCAAACCCCCTTGTCACTCCCCCTCATATCAAACCAGAATGATACTTCCTATTTGCTTACGCCATCCTCCGCTCAATTCCTAATAAACTAGGAGGAGTACTAGCGCTGCTCGCCGCCATCCTCGTTTTATTTACTGTCCCAATCCTTCATACCTCAAAACAGCGAGGAATGACATTCCGACCCATTTCACAATTCTTATTTTGAACGCTAGTAGCTGACGTAATTATCCTGACGTGAATCGGGGGAATACCAGTAGAAGACCCTTTCATTGTTATTGGACAAATTGCATCCGCCCTTTACTTCCTTCTCTTCCTAGTTCTCATACCCCTAGCTGGTTGACTGGAAAATAAAGCACTTAAATTAGCCT
>BEL_NortBEL_Sea_BEL07s.1
TCTCCCATTTATCTTAGCGGCAGTCACACTACTTCACTTATTTTTCCTTCACGAAACAGGCTCAAATAACCCCACAGGCCTAACCTCAGCAGGGGACAAGATTCCCTTCCACCCATACTTCACCTATAAAGATTTACTAGGATTTGCGATTCTTTTATCCCTTCTAGCTGCCCTCGCTATATTCTCCCCCAACCTCTTAGGGGATCCAGACAACTTTACTCCCGCAAACCCCCTTGTCACTCCCCCTCATATCAAACCGGAATGATACTTCCTATTTGCTTACGCCATCCTCCGCTCAATTCCTAATAAACTAGGAGGAGTACTAGCGCTGCTCGCCGCCATCCTCGTTTTATTTACTGTCCCAATCCTTCATACCTCAAAACAGCGAGGAATGACATTCCGACCCATTTCACAATTCTTATTTTGAACGCTAGTAGCTGACGTAATTATCCTGACGTGAATCGGAGGAATACCAGTAGAAGACCCTTTCATTGTTATTGGACAAATTGCATCCGCCCTTTACTTCCTTCTCTTCCTAGTTCTCATACCCCTAGCTGGTTGACTGGAAAATAAAGCACTTAAATTAGCCT
>BEL_2_NortBEL_Sea_BEL07s.1
TCTCCCATTTATCTTAGCGGCAGTCACACTACTTCACTTATTTTTCCTTCACGAAACAGGCTCAAATAACCCCACAGGCCTAACCTCAGCAGGGGACAAGATTCCCTTCCACCCATACTTCACCTATAAAGATTTACTAGGATTTGCGATTCTTTTATCCCTTCTAGCTGCCCTCGCTATATTCTCCCCCAACCTCTTAGGGGATCCAGACAACTTTACTCCCGCAAACCCCCTTGTCACTCCCCCTCATATCAAACCGGAATGATACTTCCTATTTGCTTACGCCATCCTCCGCTCAATTCCTAATAAACTAGGAGGAGTACTAGCGCTGCTCGCCGCCATCCTCGTTTTATTTACTGTCCCAATCCTTCATACCTCAAAACAGCGAGGAATGACATTCCGACCCATTTCACAATTCTTATTTTGAACGCTAGTAGCTGACGTAATTATCCTGACGTGAATCGGAGGAATACCAGTAGAAGACCCTTTCATTGTTATTGGACAAATTGCATCCGCCCTTTACTTCCTTCTCTTCCTAGTTCTCATACCCCTAGCTGGTTGACTGGAAAATAAAGCACTTAAATTAGCCT
>BEL_3_NortBEL_Sea_BEL07s.1
TCTCCCATTTATCTTAGCGGCAGTCACACTACTTCACTTATTTTTCCTTCACGAAACAGGCTCAAATAACCCCACAGGCCTAACCTCAGCAGGGGACAAGATTCCCTTCCACCCATACTTCACCTATAAAGATTTACTAGGATTTGCGATTCTTTTATCCCTTCTAGCTGCCCTCGCTATATTCTCCCCCAACCTCTTAGGGGATCCAGACAACTTTACTCCCGCAAACCCCCTTGTCACTCCCCCTCATATCAAACCGGAATGATACTTCCTATTTGCTTACGCCATCCTCCGCTCAATTCCTAATAAACTAGGAGGAGTACTAGCGCTGCTCGCCGCCATCCTCGTTTTATTTACTGTCCCAATCCTTCATACCTCAAAACAGCGAGGAATGACATTCCGACCCATTTCACAATTCTTATTTTGAACGCTAGTAGCTGACGTAATTATCCTGACGTGAATCGGAGGAATACCAGTAGAAGACCCTTTCATTGTTATTGGACAAATTGCATCCGCCCTTTACTTCCTTCTCTTCCTAGTTCTCATACCCCTAGCTGGTTGACTGGAAAATAAAGCACTTAAATTAGCCT
>BEL_NortBEL_Sea_BEL07s.2
TCTCCCATTTATCTTAGCGGCAGTCACACTACTTCACTTATTTTTCCTTCACGAAACAGGCTCAAATAACCCCACAGGCCTAACCTCAGCAGGGGACAAGATTCCCTTCCACCCATACTTCACCTATAAAGATTTACTAGGATTTGCGATTCTTTTATCCCTTCTAGCTGCCCTCGCTATATTCTCCCCCAATCTCTTAGGGGATCCAGACAACTTTACTCCCGCAAACCCCCTTGTCACTCCCCCTCATATCAAACCAGAATGATACTTCCTATTTGCTTACGCCATCCTCCGCTCAATTCCTAATAAACTAGGAGGAGTACTAGCGCTGCTCGCCGCCATCCTCGTTTTATTTACTGTCCCAATCCTTCATACCTCAAAACAGCGAGGAATGACATTCCGACCCATTTCACAATTCTTATTTTGAACGCTAGTAGCTGACGTAATTATCCTGACGTGAATCGGAGGAATACCAGTAGAAGACCCTTTCATTGTTATTGGACAAATTGCATCCGCCCTTTACTTCCTTCTCTTCCTAGTTCTCATACCCCTAGCTGGTTGACTGGAAAATAAAGCACTTAAATTAGCCT
>BEL_NortBEL_Sea_BEL07s.3
TCTCCCATTTATCTTAGCAGCAGTCACACTACTTCACTTATTTTTCCTTCACGAAACAGGCTCAAATAACCCCACAGGCCTAACCTCAGCAGGGGACAAGATTCCCTTCCACCCATACTTCACCTATAAAGATTTACTAGGATTTGCGATTCTTCTATCCCTTCTAGCTGCCCTCGCTATATTCTCCCCCAACCTCTTAGGGGATCCAGACAACTTTACTCCCGCAAACCCCCTTGTCACTCCCCCTCATATCAAACCAGAATGATACTTCCTATTTGCTTACGCCATCCTCCGCTCAATTCCTAATAAACTAGGAGGAGTACTAGCGCTGCTCGCCGCCATCCTCGTTTTATTTACTGTCCCAATCCTTCACACCTCAAAACAGCGAGGAATGACATTCCGACCCATTTCACAATTCTTATTTTGAACGCTAGTAGCTGACGTAATTATCCTAACGTGAATCGGAGGAATACCAGTAGAAGACCCTTTCATTATTATTGGACAAATTGCATCCGCCCTTTACTTCCTTCTCTTCCTAGTTCTCATACCCCTAGCTGGTTGACTGGAAAATAAAGCACTTAAATTAGCCT
>BEL_NortBEL_Sea_BEL07s.4
TCTCCCATTTATCTTAGCGGCAGTCACACTACTTCACTTATTTTTCCTTCACGAAACAGGCTCAAATAACCCCACAGGCCTAACCTCAGCAGGGGACAAGATTCCCTTCCACCCATACTTCACCTATAAAGATTTACTAGGATTTGCGATTCTTTTATCCCTTCTAGCTGCCCTCGCTATATTCTTCCCCAACCTCTTAGGGGATCCAGACAACTTTACTCCCGCAAACCCCCTTGTCACTCCCCCTCATATCAAACCAGAATGATACTTCCTATTTGCTTACGCCATCCTCCGCTCAATTCCTAATAAACTAGGAGGAGTACTAGCGCTGCTCGCCGCCATCCTCGTTTTATTTACTGTCCCAATCCTTCATACCTCAAAACAGCGAGGAATGACATTCCGACCCATTTCACAATTCTTATTTTGAACGCTAGTAGCTGACGTAATTATCCTGACATGAATCGGAGGAATACCAGTAGAAGACCCTTTCATTGTTATTGGACAAATTGCATCCGCCCTTTACTTCCTTCTCTTCCTAGTTCTCATACCCCTAGCTGGTTGACTGGAAAATAAAGCACTTAAATTAGCCT
>BEL_NortBEL_Sea_BEL07s.5
TCTCCCATTTATCTTAGCGGCAGTCACACTACTTCACTTATTTTTCCTTCACGAAACAGGCTCAAATAACCCCACAGGCCTAACCTCAGCAGGGGACAAGATTCCCTTCCACCCATACTTCACCTATAAAGATCTACTAGGATTTGCGATTCTTTTATCCCTTCTAGCTGCCCTCGCTATATTCTCCCCCAACCTCTTAGGGGATCCAGACAACTTTACTCCCGCAAACCCCCTTGTCACTCCCCCTCATATCAAACCAGAATGATACTTCCTATTTGCTTACGCCATCCTCCGCTCAATTCCTAATAAACTAGGAGGAGTACTAGCGCTGCTCGCCGCCATCCTCGTTTTATTTACTGTCCCAATCCTTCATACCTCAAAACAGCGAGGAATGACATTCCGACCCATTTCACAATTCTTATTTTGAACGCTAGTAGCTGACGTAATTATCCTGACGTGAATCGGAGGAATACCAGTAGAAGACCCTTTCATTGTTATTGGACAAATTGCATCCGCCCTTTACTTCCTTCTCTTCCTAGTTCTCATACCCCTAGCTGGTTGACTGGAAAATAAAGCACTTAAATTAGCCT
>BEL_NortBEL_Sea_BEL08j
TCTCCCATTTATCTTAGCGGCAGTCACACTACTTCACTTATTTTTCCTTCACGAAACAGGCTCAAATAACCCCACAGGCCTAACCTCAGCAGGGGACAAGATTCCCTTCCACCCATACTTCACCTATAAAGATTTACTAGGATTTGCGATTCTTTTATCCCTTCTAGCTGCCCTCGCTATATTCTCCCCCAACCTCTTAGGGGATCCAGACAACTTTACTCCCGCAAACCCCCTTGTCACTCCCCCTCATATCAAACCAGAATGATACTTCCTATTTGCTTACGCCATCCTCCGCTCAATTCCTAATAAACTAGGAGGAGTACTAGCGCTGCTCGCCGCCATCCTCGTTTTATTTACTGTCCCAATCCTTCATACCTCAAAACAGCGAGGAATGACATTCCGACCCATTTCACAATTCTTATTTTGAACGCTAGTAGCTGACGTAATTATCCTGACGTGAATCGGGGGAATACCAGTAGAAGACCCTTTCATTGTTATTGGACAAATTGCATCCGCCCTTTACTTCCTTCTCTTCCTAGTTCTCATACCCCTAGCTGGTTGACTGGAAAATAAAGCACTTAAATTAGCCT
>BEL_NortBEL_Sea_BEL08j.1
TCTCCCATTTATCTTAGCGGCAGTCACACTACTTCACTTATTTTTCCTTCACGAAACAGGCTCAAATAACCCCACAGGCCTAACCTCAGCAGGGGACAAGATTCCCTTCCACCCATACTTCACCTATAAAGATTTACTAGGATTTGCGATTCTTTTATCCCTTCTAGCTGCCCTCGCTATATTCTCCCCCAACCTCTTAGGGGATCCAGACAACTTTACTCCCGCAAACCCCCTTGTCACTCCCCCTCATATCAAACCGGAATGATACTTCCTATTTGCTTACGCCATCCTCCGCTCAATTCCTAATAAACTAGGAGGAGTACTAGCGCTGCTCGCCGCCATCCTCGTTTTATTTACTGTCCCAATCCTTCATACCTCAAAACAGCGAGGAATGACATTCCGACCCATTTCACAATTCTTATTTTGAACGCTAGTAGCTGACGTAATTATCCTGACGTGAATCGGAGGAATACCAGTAGAAGACCCTTTCATTGTTATTGGACAAATTGCATCCGCCCTTTACTTCCTTCTCTTCCTAGTTCTCATACCCCTAGCTGGTTGACTGGAAAATAAAGCACTTAAATTAGCCT
>BEL_2_NortBEL_Sea_BEL08j
TCTCCCATTTATCTTAGCGGCAGTCACACTACTTCACTTATTTTTCCTTCACGAAACAGGCTCAAATAACCCCACAGGCCTAACCTCAGCAGGGGACAAGATTCCCTTCCACCCATACTTCACCTATAAAGATTTACTAGGATTTGCGATTCTTTTATCCCTTCTAGCTGCCCTCGCTATATTCTCCCCCAACCTCTTAGGGGATCCAGACAACTTTACTCCCGCAAACCCCCTTGTCACTCCCCCTCATATCAAACCGGAATGATACTTCCTATTTGCTTACGCCATCCTCCGCTCAATTCCTAATAAACTAGGAGGAGTACTAGCGCTGCTCGCCGCCATCCTCGTTTTATTTACTGTCCCAATCCTTCATACCTCAAAACAGCGAGGAATGACATTCCGACCCATTTCACAATTCTTATTTTGAACGCTAGTAGCTGACGTAATTATCCTGACGTGAATCGGAGGAATACCAGTAGAAGACCCTTTCATTGTTATTGGACAAATTGCATCCGCCCTTTACTTCCTTCTCTTCCTAGTTCTCATACCCCTAGCTGGTTGACTGGAAAATAAAGCACTTAAATTAGCCT
>BEL_3_NortBEL_Sea_BEL08j
TCTCCCATTTATCTTAGCGGCAGTCACACTACTTCACTTATTTTTCCTTCACGAAACAGGCTCAAATAACCCCACAGGCCTAACCTCAGCAGGGGACAAGATTCCCTTCCACCCATACTTCACCTATAAAGATTTACTAGGATTTGCGATTCTTTTATCCCTTCTAGCTGCCCTCGCTATATTCTCCCCCAACCTCTTAGGGGATCCAGACAACTTTACTCCCGCAAACCCCCTTGTCACTCCCCCTCATATCAAACCGGAATGATACTTCCTATTTGCTTACGCCATCCTCCGCTCAATTCCTAATAAACTAGGAGGAGTACTAGCGCTGCTCGCCGCCATCCTCGTTTTATTTACTGTCCCAATCCTTCATACCTCAAAACAGCGAGGAATGACATTCCGACCCATTTCACAATTCTTATTTTGAACGCTAGTAGCTGACGTAATTATCCTGACGTGAATCGGAGGAATACCAGTAGAAGACCCTTTCATTGTTATTGGACAAATTGCATCCGCCCTTTACTTCCTTCTCTTCCTAGTTCTCATACCCCTAGCTGGTTGACTGGAAAATAAAGCACTTAAATTAGCCT
>BEL_4_NortBEL_Sea_BEL08j
TCTCCCATTTATCTTAGCGGCAGTCACACTACTTCACTTATTTTTCCTTCACGAAACAGGCTCAAATAACCCCACAGGCCTAACCTCAGCAGGGGACAAGATTCCCTTCCACCCATACTTCACCTATAAAGATTTACTAGGATTTGCGATTCTTTTATCCCTTCTAGCTGCCCTCGCTATATTCTCCCCCAACCTCTTAGGGGATCCAGACAACTTTACTCCCGCAAACCCCCTTGTCACTCCCCCTCATATCAAACCGGAATGATACTTCCTATTTGCTTACGCCATCCTCCGCTCAATTCCTAATAAACTAGGAGGAGTACTAGCGCTGCTCGCCGCCATCCTCGTTTTATTTACTGTCCCAATCCTTCATACCTCAAAACAGCGAGGAATGACATTCCGACCCATTTCACAATTCTTATTTTGAACGCTAGTAGCTGACGTAATTATCCTGACGTGAATCGGAGGAATACCAGTAGAAGACCCTTTCATTGTTATTGGACAAATTGCATCCGCCCTTTACTTCCTTCTCTTCCTAGTTCTCATACCCCTAGCTGGTTGACTGGAAAATAAAGCACTTAAATTAGCCT
>BEL_5_NortBEL_Sea_BEL08j
TCTCCCATTTATCTTAGCGGCAGTCACACTACTTCACTTATTTTTCCTTCACGAAACAGGCTCAAATAACCCCACAGGCCTAACCTCAGCAGGGGACAAGATTCCCTTCCACCCATACTTCACCTATAAAGATTTACTAGGATTTGCGATTCTTTTATCCCTTCTAGCTGCCCTCGCTATATTCTCCCCCAACCTCTTAGGGGATCCAGACAACTTTACTCCCGCAAACCCCCTTGTCACTCCCCCTCATATCAAACCGGAATGATACTTCCTATTTGCTTACGCCATCCTCCGCTCAATTCCTAATAAACTAGGAGGAGTACTAGCGCTGCTCGCCGCCATCCTCGTTTTATTTACTGTCCCAATCCTTCATACCTCAAAACAGCGAGGAATGACATTCCGACCCATTTCACAATTCTTATTTTGAACGCTAGTAGCTGACGTAATTATCCTGACGTGAATCGGAGGAATACCAGTAGAAGACCCTTTCATTGTTATTGGACAAATTGCATCCGCCCTTTACTTCCTTCTCTTCCTAGTTCTCATACCCCTAGCTGGTTGACTGGAAAATAAAGCACTTAAATTAGCCT
>BEL_6_NortBEL_Sea_BEL08j
TCTCCCATTTATCTTAGCGGCAGTCACACTACTTCACTTATTTTTCCTTCACGAAACAGGCTCAAATAACCCCACAGGCCTAACCTCAGCAGGGGACAAGATTCCCTTCCACCCATACTTCACCTATAAAGATTTACTAGGATTTGCGATTCTTTTATCCCTTCTAGCTGCCCTCGCTATATTCTCCCCCAACCTCTTAGGGGATCCAGACAACTTTACTCCCGCAAACCCCCTTGTCACTCCCCCTCATATCAAACCGGAATGATACTTCCTATTTGCTTACGCCATCCTCCGCTCAATTCCTAATAAACTAGGAGGAGTACTAGCGCTGCTCGCCGCCATCCTCGTTTTATTTACTGTCCCAATCCTTCATACCTCAAAACAGCGAGGAATGACATTCCGACCCATTTCACAATTCTTATTTTGAACGCTAGTAGCTGACGTAATTATCCTGACGTGAATCGGAGGAATACCAGTAGAAGACCCTTTCATTGTTATTGGACAAATTGCATCCGCCCTTTACTTCCTTCTCTTCCTAGTTCTCATACCCCTAGCTGGTTGACTGGAAAATAAAGCACTTAAATTAGCCT
>BEL_7_NortBEL_Sea_BEL08j
TCTCCCATTTATCTTAGCGGCAGTCACACTACTTCACTTATTTTTCCTTCACGAAACAGGCTCAAATAACCCCACAGGCCTAACCTCAGCAGGGGACAAGATTCCCTTCCACCCATACTTCACCTATAAAGATTTACTAGGATTTGCGATTCTTTTATCCCTTCTAGCTGCCCTCGCTATATTCTCCCCCAACCTCTTAGGGGATCCAGACAACTTTACTCCCGCAAACCCCCTTGTCACTCCCCCTCATATCAAACCGGAATGATACTTCCTATTTGCTTACGCCATCCTCCGCTCAATTCCTAATAAACTAGGAGGAGTACTAGCGCTGCTCGCCGCCATCCTCGTTTTATTTACTGTCCCAATCCTTCATACCTCAAAACAGCGAGGAATGACATTCCGACCCATTTCACAATTCTTATTTTGAACGCTAGTAGCTGACGTAATTATCCTGACGTGAATCGGAGGAATACCAGTAGAAGACCCTTTCATTGTTATTGGACAAATTGCATCCGCCCTTTACTTCCTTCTCTTCCTAGTTCTCATACCCCTAGCTGGTTGACTGGAAAATAAAGCACTTAAATTAGCCT
>BEL_8_NortBEL_Sea_BEL08j
TCTCCCATTTATCTTAGCGGCAGTCACACTACTTCACTTATTTTTCCTTCACGAAACAGGCTCAAATAACCCCACAGGCCTAACCTCAGCAGGGGACAAGATTCCCTTCCACCCATACTTCACCTATAAAGATTTACTAGGATTTGCGATTCTTTTATCCCTTCTAGCTGCCCTCGCTATATTCTCCCCCAACCTCTTAGGGGATCCAGACAACTTTACTCCCGCAAACCCCCTTGTCACTCCCCCTCATATCAAACCGGAATGATACTTCCTATTTGCTTACGCCATCCTCCGCTCAATTCCTAATAAACTAGGAGGAGTACTAGCGCTGCTCGCCGCCATCCTCGTTTTATTTACTGTCCCAATCCTTCATACCTCAAAACAGCGAGGAATGACATTCCGACCCATTTCACAATTCTTATTTTGAACGCTAGTAGCTGACGTAATTATCCTGACGTGAATCGGAGGAATACCAGTAGAAGACCCTTTCATTGTTATTGGACAAATTGCATCCGCCCTTTACTTCCTTCTCTTCCTAGTTCTCATACCCCTAGCTGGTTGACTGGAAAATAAAGCACTTAAATTAGCCT
>BEL_9_NortBEL_Sea_BEL08j
TCTCCCATTTATCTTAGCGGCAGTCACACTACTTCACTTATTTTTCCTTCACGAAACAGGCTCAAATAACCCCACAGGCCTAACCTCAGCAGGGGACAAGATTCCCTTCCACCCATACTTCACCTATAAAGATTTACTAGGATTTGCGATTCTTTTATCCCTTCTAGCTGCCCTCGCTATATTCTCCCCCAACCTCTTAGGGGATCCAGACAACTTTACTCCCGCAAACCCCCTTGTCACTCCCCCTCATATCAAACCGGAATGATACTTCCTATTTGCTTACGCCATCCTCCGCTCAATTCCTAATAAACTAGGAGGAGTACTAGCGCTGCTCGCCGCCATCCTCGTTTTATTTACTGTCCCAATCCTTCATACCTCAAAACAGCGAGGAATGACATTCCGACCCATTTCACAATTCTTATTTTGAACGCTAGTAGCTGACGTAATTATCCTGACGTGAATCGGAGGAATACCAGTAGAAGACCCTTTCATTGTTATTGGACAAATTGCATCCGCCCTTTACTTCCTTCTCTTCCTAGTTCTCATACCCCTAGCTGGTTGACTGGAAAATAAAGCACTTAAATTAGCCT
>BEL_10_NortBEL_Sea_BEL08j
TCTCCCATTTATCTTAGCGGCAGTCACACTACTTCACTTATTTTTCCTTCACGAAACAGGCTCAAATAACCCCACAGGCCTAACCTCAGCAGGGGACAAGATTCCCTTCCACCCATACTTCACCTATAAAGATTTACTAGGATTTGCGATTCTTTTATCCCTTCTAGCTGCCCTCGCTATATTCTCCCCCAACCTCTTAGGGGATCCAGACAACTTTACTCCCGCAAACCCCCTTGTCACTCCCCCTCATATCAAACCGGAATGATACTTCCTATTTGCTTACGCCATCCTCCGCTCAATTCCTAATAAACTAGGAGGAGTACTAGCGCTGCTCGCCGCCATCCTCGTTTTATTTACTGTCCCAATCCTTCATACCTCAAAACAGCGAGGAATGACATTCCGACCCATTTCACAATTCTTATTTTGAACGCTAGTAGCTGACGTAATTATCCTGACGTGAATCGGAGGAATACCAGTAGAAGACCCTTTCATTGTTATTGGACAAATTGCATCCGCCCTTTACTTCCTTCTCTTCCTAGTTCTCATACCCCTAGCTGGTTGACTGGAAAATAAAGCACTTAAATTAGCCT
>BEL_NortBEL_Sea_BEL08j.2
TCTCCCATTTATCTTAGCGGCAGTCACACTACTTCACTTATTTTTCCTTCACGAAACAGGCTCAAATAACCCCACAGGCCTAACCTCAGCAGGGGACAAGATTCCCTTCCACCCATACTTCACCTATAAAGATTTACTAGGATTTGCGATTCTTCTATCCCTTCTAGCTGCCCTCTCTATATTCTCCCCCAACCTCTTAGGGGATCCAGACAACTTTACTCCCGCAAACCCCCTTGTCACTCCCCCTCATATCAAACCAGAATGATACTTCCTATTTGCTTACGCCATCCTCCGCTCAATTCCTAATAAACTAGGAGGAGTACTAGCGCTGCTCGCCGCCATCCTCGTTTTATTTACTGTCCCAATCCTTCACACCTCAAAACAGCGAGGAATGACATTCCGACCCATTTCACAATTCTTATTTTGAACGCTAGTAGCTGACGTAATTATCCTAACGTGAATCGGAGGAATACCAGTAGAAGACCCTTTCATTATTATTGGACAAATTGCATCCGCCCTTTACTTCCTCCTCTTCCTAGTTCTCATACCCCTAGCTGGTTGACTGGAAAATAAAGCACTTAAATTAGCCT
>BEL_2_NortBEL_Sea_BEL08j.1
TCTCCCATTTATCTTAGCGGCAGTCACACTACTTCACTTATTTTTCCTTCACGAAACAGGCTCAAATAACCCCACAGGCCTAACCTCAGCAGGGGACAAGATTCCCTTCCACCCATACTTCACCTATAAAGATTTACTAGGATTTGCGATTCTTCTATCCCTTCTAGCTGCCCTCTCTATATTCTCCCCCAACCTCTTAGGGGATCCAGACAACTTTACTCCCGCAAACCCCCTTGTCACTCCCCCTCATATCAAACCAGAATGATACTTCCTATTTGCTTACGCCATCCTCCGCTCAATTCCTAATAAACTAGGAGGAGTACTAGCGCTGCTCGCCGCCATCCTCGTTTTATTTACTGTCCCAATCCTTCACACCTCAAAACAGCGAGGAATGACATTCCGACCCATTTCACAATTCTTATTTTGAACGCTAGTAGCTGACGTAATTATCCTAACGTGAATCGGAGGAATACCAGTAGAAGACCCTTTCATTATTATTGGACAAATTGCATCCGCCCTTTACTTCCTCCTCTTCCTAGTTCTCATACCCCTAGCTGGTTGACTGGAAAATAAAGCACTTAAATTAGCCT
>BEL_NortBEL_Sea_BEL08j.3
TCTCCCATTTATCTTAGCGGCAGTCACACTACTTCACTTATTTTTCCTTCACGAAACAGGCTCAAATAACCCCACAGGCCTAACCTCAGCAGGGGACAAGATTCCCTTCCACCCATACTTCACCTATAAAGATTTGCTAGGATTTGCGATTCTTTTATCCCTTCTAGCTGCCCTCGCTATATTCTCCCCCAACCTCTTAGGGGATCCAGACAACTTTACTCCCGCAAACCCCCTTGTCACTCCCCCTCATATCAAACCAGAATGATACTTCCTATTTGCTTACGCCATCCTCCGCTCAATTCCTAATAAACTAGGAGGAGTACTAGCGCTGCTCGCCGCCATCCTCGTTTTATTTACTGTCCCAATCCTTCATACCTCAAAACAGCGAGGAATGACATTCCGACCCATTTCACAATTCTTATTTTGAACGCTAGTAGCTGACGTAATTATCCTGACGTGAATCGGAGGAATACCAGTAGAAGACCCTTTCATTGTTATTGGACAAATTGCATCCGCCCTTTACTTCCTTCTCTTCCTAGTTCTCATACCCCTAGCTGGTTGACTGGAAAATAAAGCACTTAAATTAGCCT
>BEL_NortBEL_Sea_BEL08j.4
TCTCCCATTTATCTTAGCGGCAGTCACACTACTTCACTTATTTTTCCTTCACGAAACAGGCTCAAATAACCCCACAGGCCTAACCTCAGCAGGGGACAAGATTCCCTTCCACCCATACTTCACCTATAAAGATTTACTAGGATTTGCGATTCTTCTATCCCTTCTAGCTGCCCTCGCTATATTCTCCCCCAACCTCTTAGGAGATCCAGACAACTTTACTCCCGCAAACCCCCTTGTCACTCCCCCTCATATCAAACCAGAATGATACTTCCTGTTTGCTTACGCCATCCTCCGCTCAATTCCTAATAAACTAGGAGGAGTACTAGCACTGCTCGCCGCCATCCTCGTTTTATTTACTGTCCCAATCCTTCACACCTCAAAACAGCGAGGAATGACATTCCGACCCATTTCACAATTCTTATTTTGAACGCTAGTAGCTGACGTAATTATCCTAACGTGAATCGGAGGAATACCAGTAGAAGACCCTTTCATTATTATTGGACAAATTGCATCCGCCCTTTACTTCCTTCTCTTCCTAGTTCTCATACCCCTAGCTGGTTGACTGGAAAATAAAGCACTTAAATTAGCCT
>BEL_NortBEL_Sea_BEL08j.5
TCTCCCATTTATCTTAGCGGCAGTCACACTACTTCACTTATTTTTCCTTCACGAAACAGGCTCAAATAACCCCACAGGCCTAACCTCAGCAGGGGACAAGATTCCCTTCCACCCATACTTCACCTATAAAGATTTACTAGGATTTGCGATTCTTTTATCCCTTCTAGCTGCCCTCGCTATATTCTCCCCCAACCTCTTAGGGGATCCAGACAACTTTACTCCCGCAAACCCCCTTGTCACTCCCCCTCATATCAAACCAGAATGATACTTCCTATTTGCTTACGCCATCCTCCGCTCAATTCCTAATAAACTAGGAGGAGTACTAGCGCTGCTCGCCGCCATCCTCGTTTTATTTACTGTCCCAATCCTTCATACCTCAAAACAACGAGGAATGACATTCCGACCCATTTCACAATTCTTATTTTGAACGCTAGTAGCTGACGTAATTATCCTGACGTGAATCGGAGGAATACCAGTAGAAGACCCTTTCATTGTTATTGGACAAATTGCATCCGCCCTTTACTTCCTTCTCTTCCTAGTTCTCATACCCCTAGCTGGTTGACTGGAAAATAAAGCACTTAAATTAGCCT
>BEL_2_NortBEL_Sea_BEL08j.2
TCTCCCATTTATCTTAGCGGCAGTCACACTACTTCACTTATTTTTCCTTCACGAAACAGGCTCAAATAACCCCACAGGCCTAACCTCAGCAGGGGACAAGATTCCCTTCCACCCATACTTCACCTATAAAGATTTACTAGGATTTGCGATTCTTTTATCCCTTCTAGCTGCCCTCGCTATATTCTCCCCCAACCTCTTAGGGGATCCAGACAACTTTACTCCCGCAAACCCCCTTGTCACTCCCCCTCATATCAAACCAGAATGATACTTCCTATTTGCTTACGCCATCCTCCGCTCAATTCCTAATAAACTAGGAGGAGTACTAGCGCTGCTCGCCGCCATCCTCGTTTTATTTACTGTCCCAATCCTTCATACCTCAAAACAACGAGGAATGACATTCCGACCCATTTCACAATTCTTATTTTGAACGCTAGTAGCTGACGTAATTATCCTGACGTGAATCGGAGGAATACCAGTAGAAGACCCTTTCATTGTTATTGGACAAATTGCATCCGCCCTTTACTTCCTTCTCTTCCTAGTTCTCATACCCCTAGCTGGTTGACTGGAAAATAAAGCACTTAAATTAGCCT
>BEL_3_NortBEL_Sea_BEL08j.1
TCTCCCATTTATCTTAGCGGCAGTCACACTACTTCACTTATTTTTCCTTCACGAAACAGGCTCAAATAACCCCACAGGCCTAACCTCAGCAGGGGACAAGATTCCCTTCCACCCATACTTCACCTATAAAGATTTACTAGGATTTGCGATTCTTTTATCCCTTCTAGCTGCCCTCGCTATATTCTCCCCCAACCTCTTAGGGGATCCAGACAACTTTACTCCCGCAAACCCCCTTGTCACTCCCCCTCATATCAAACCAGAATGATACTTCCTATTTGCTTACGCCATCCTCCGCTCAATTCCTAATAAACTAGGAGGAGTACTAGCGCTGCTCGCCGCCATCCTCGTTTTATTTACTGTCCCAATCCTTCATACCTCAAAACAACGAGGAATGACATTCCGACCCATTTCACAATTCTTATTTTGAACGCTAGTAGCTGACGTAATTATCCTGACGTGAATCGGAGGAATACCAGTAGAAGACCCTTTCATTGTTATTGGACAAATTGCATCCGCCCTTTACTTCCTTCTCTTCCTAGTTCTCATACCCCTAGCTGGTTGACTGGAAAATAAAGCACTTAAATTAGCCT
>BEL_4_NortBEL_Sea_BEL08j.1
TCTCCCATTTATCTTAGCGGCAGTCACACTACTTCACTTATTTTTCCTTCACGAAACAGGCTCAAATAACCCCACAGGCCTAACCTCAGCAGGGGACAAGATTCCCTTCCACCCATACTTCACCTATAAAGATTTACTAGGATTTGCGATTCTTTTATCCCTTCTAGCTGCCCTCGCTATATTCTCCCCCAACCTCTTAGGGGATCCAGACAACTTTACTCCCGCAAACCCCCTTGTCACTCCCCCTCATATCAAACCAGAATGATACTTCCTATTTGCTTACGCCATCCTCCGCTCAATTCCTAATAAACTAGGAGGAGTACTAGCGCTGCTCGCCGCCATCCTCGTTTTATTTACTGTCCCAATCCTTCATACCTCAAAACAACGAGGAATGACATTCCGACCCATTTCACAATTCTTATTTTGAACGCTAGTAGCTGACGTAATTATCCTGACGTGAATCGGAGGAATACCAGTAGAAGACCCTTTCATTGTTATTGGACAAATTGCATCCGCCCTTTACTTCCTTCTCTTCCTAGTTCTCATACCCCTAGCTGGTTGACTGGAAAATAAAGCACTTAAATTAGCCT
>BEL_5_NortBEL_Sea_BEL08j.1
TCTCCCATTTATCTTAGCGGCAGTCACACTACTTCACTTATTTTTCCTTCACGAAACAGGCTCAAATAACCCCACAGGCCTAACCTCAGCAGGGGACAAGATTCCCTTCCACCCATACTTCACCTATAAAGATTTACTAGGATTTGCGATTCTTTTATCCCTTCTAGCTGCCCTCGCTATATTCTCCCCCAACCTCTTAGGGGATCCAGACAACTTTACTCCCGCAAACCCCCTTGTCACTCCCCCTCATATCAAACCAGAATGATACTTCCTATTTGCTTACGCCATCCTCCGCTCAATTCCTAATAAACTAGGAGGAGTACTAGCGCTGCTCGCCGCCATCCTCGTTTTATTTACTGTCCCAATCCTTCATACCTCAAAACAACGAGGAATGACATTCCGACCCATTTCACAATTCTTATTTTGAACGCTAGTAGCTGACGTAATTATCCTGACGTGAATCGGAGGAATACCAGTAGAAGACCCTTTCATTGTTATTGGACAAATTGCATCCGCCCTTTACTTCCTTCTCTTCCTAGTTCTCATACCCCTAGCTGGTTGACTGGAAAATAAAGCACTTAAATTAGCCT
>BEL_NortBEL_Sea_BEL08j.6
TCTCCCATTTATCTTAGCGGCAGTCACACTACTTCACTTATTTTTCCTTCACGAAACAGGCTCAAATAACCCCACAGGCCTAACCTCAGCAGGGGACAAGATTCCCTTCCACCCATACTTCACCTATAAAGATTTACTAGGATTTGCGATTCTTTTGTCCCTTCTAGCTGCCCTCGCTATATTCTCCCCCAACCTCTTAGGGGATCCAGACAACTTTACTCCCGCAAACCCCCTTGTCACTCCCCCTCATATCAAACCAGAATGATACTTCCTATTTGCTTACGCCATCCTCCGCTCAATTCCTAATAAACTAGGAGGAGTACTAGCGCTGCTCGCCGCCATCCTCGTTTTATTTACTGTCCCAATCCTTCATACCTCAAAACAGCGAGGAATGACATTCCGACCCATTTCACAATTCTTATTTTGAACGCTAGTAGCTGACGTAATTATCCTGACGTGAATCGGAGGAATACCAGTAGAAGACCCTTTCATTGTTATTGGACAAATTGCATCCGCCCTTTACTTCCTTCTCTTCCTAGTTCTCATACCCCTAGCTGGTTGACTGGAAAATAAAGCACTTAAATTAGCCT
>BEL_NortBEL_Sea_BEL08j.7
TCTCCCATTTATCTTAGCGGCAGTAACACTACTTCACTTATTTTTCCTTCACGAAACAGGCTCAAATAACCCCACAGGCCTAACCTCAGCAGGGGACAAGATTCCCTTCCACCCATACTTCACCTATAAAGATTTACTAGGATTTGCGATTCTTTTATCCCTTCTAGCTGCCCTCGCTATATTCTCCCCCAACCTCTTAGGGGATCCAGACAACTTTACTCCCGCAAACCCCCTTGTCACTCCCCCTCATATCAAACCAGAATGATACTTCCTATTTGCTTACGCCATCCTCCGCTCAATTCCTAATAAACTAGGAGGTGTACTAGCGCTGCTCGCCGCCATCCTCGTTTTATTTACTGTCCCAATCCTTCATACCTCAAAACAGCGAGGAATGACATTCCGACCCATTTCACAATTCTTATTTTGAACGCTAGTAGCTGACGTAATTATCCTAACGTGAATCGGAGGAATACCAGTAGAAGACCCTTTCATTGTTATTGGACAAATTGCATCCGCCCTTTACTTCCTTCTCTTCCTAGTTCTCATACCCCTAGCTGGTTGACTGGAAAATAAAGCACTTAAATTAGCCT
>BEL_NortBEL_Sea_BEL08j.8
TCTCCCATTTATCTTAGCGGCAGTCACACTACTTCACTTATTTTTCCTTCACGAAACAGGCTCAAATAACCCCACAGGCCTAACCTCAGCAGGGGACAAGATTCCCTTCCACCCATACTTCACCTATAAAGATTTACTAGGATTTGCGATTCTTTTATCCCTTCTAGCTGCCCTCGCTATATTCTCCCCCAACCTCTTAGGGGATCCAGACAACTTTACTCCCGCAAACCCCCTTGTCACTCCCCCTCATATCAAACCAGAATGATACTTCCTGTTTGCTTACGCCATCCTCCGCTCAATTCCTAATAAACTAGGAGGAGTACTAGCGCTGCTCGCCGCCATCCTCGTTTTATTTACTGTCCCAATCCTTCATACCTCAAAACAGCGAGGAATGACATTCCGACCCATTTCACAATTCTTATTTTGAACGCTAGTAGCTGACGTAATTATCCTGACGTGAATCGGAGGAATACCAGTAGAAGACCCTTTCATTGTTATTGGACAAATTGCATCCGCCCTTTACTTCCTTCTCTTCCTAGTTCTCATACCCCTAGCTGGTTGACTGGAAAATAAAGCACTTAAATTAGCCT
>BEL_NortBEL_Sea_BEL08j.9
TCTCCCATTTATCTTAGCGGCAGTCACACTACTTCACTTATTTTTCCTTCACGAAACAGGCTCAAATAACCCCACAGGCCTAACCTCAGCAGGGGACAAGATTCCCTTCCACCCATACTTCACCTATAAAGATTTACTAGGATTTGCGATTCTTTTATCCCTTCTAGCTGCCCTCGCTATATTCTCCCCCAACCTCTTAGGGGATCCAGACAACTTTACTCCCGCAAACCCCCTTGTCACTCCCCCTCATATCAAACCAGAATGATACTTCCTATTTGCTTACGCCATCCTCCGCTCAATTCCTAATAAACTAGGAGGAGTACTAGCGCTGCTCGCCGCCATCCTCGTTTTATTTACTGTCCCAATCCTTCACACCTCAAAACAGCGAGGAATGACATTCCGACCCATTTCACAATTCTTATTTTGAACGCTAGTAGCTGACGTAATTATCCTGACGTGAATCGGAGGAATACCAGTAGAAGACCCTTTCATTGTTATTGGACAAATTGCATCCGCCCTTTACTTCCTTCTCTTCCTAGTTCTCATACCCCTAGCTGGTTGACTGGAAAATAAAGCACTTAAATTAGCCT
>BEL_NortBEL_Sea_BEL08j.10
TCTCCCATTTATCTTAGCGGCAGTCACACTACTTCACTTATTTTTCCTTCACGAAACAGGCTCAAATAACCCCACAGGCCTAACCTCAGCAGGGGACAAGATTCCCTTCCACCCATACTTCACCTATAAAGATTTACTAGGATTTGCAATTCTTCTATCCCTTCTAGCTGCCCTCGCTATATTCTCCCCCAACCTCTTAGGGGATCCAGACAACTTTACTCCCGCAAACCCCCTTGTCACTCCCCCTCATATCAAACCAGAATGATACTTCCTATTTGCTTACGCCATCCTCCGCTCAATTCCTAATAAACTAGGAGGGGTACTAGCACTGCTCGCCGCCATCCTCGTTTTATTTACTGTCCCAATCCTTCATACCTCAAAACAGCGAGGAATGACATTCCGACCCATTTCACAATTCTTATTTTGAACGCTAGTAGCTGACGTAATTATCCTAACGTGAATCGGAGGAATACCAGTAGAAGACCCTTTCATTGTTATTGGACAAATTGCATCCGCCCTTTACTTCCTTCTCTTCCTAGTTCTTATACCCCTAGCTGGTTGACTGGAAAATAAAGCACTTAAATTAGCCT
>BEL_NortBEL_Sea_BEL08j.11
TCTCCCATTTATCTTAGCGGCAGTCACACTACTTCACTTATTTTTCCTTCACGAAACAGGCTCAAATAACCCCACAGGCCTAACCTCAGCAGGGGACAAGATTCCCTTCCACCCATACTTCACCTATAAAGATTTACTAGGATTTGCGATTCTTTTATCCCTTCTAGCTGCCCTCGCTATATTCTCCCCCAACCTCTTAGGGGATCCAGACAACTTTACTCCCGCAAACCCCCTTGTCACTCCCCCCCATATCAAACCAGAATGATACTTCCTATTTGCTTACGCCATCCTCCGCTCAATTCCTAATAAACTAGGAGGAGTACTAGCGCTGCTCGCCGCCATCCTCGTTTTATTTACTGTCCCAATCCTTCATACCTCAAAACAGCGAGGAATGACATTCCGACCCATTTCACAATTCTTATTTTGAACGCTAGTAGCTGACGTAATTATCCTGACGTGAATCGGAGGAATACCAGTAGAAGACCCTTTCATTGTTATTGGACAAATTGCATCCGCCCTTTACTTCCTTCTCTTCCTAGTTCTCATACCCCTAGCTGGTTGACTGGAAAATAAAGCACTTAAATTAGCCT
>BEL_NortBEL_Sea_BEL08j.12
CCTCCCATTTATCTTAGCGGCAGTCACACTACTTCACTTATTTTTCCTTCACGAAACAGGCTCAAATAACCCCACAGGCCTAACCTCAGCAGGGGACAAGATTCCCTTCCACCCATACTTCACCTATAAAGATTTACTAGGATTTGCGATTCTTCTATCCCTTCTAGCTGCCCTCGCTATATTCTCCCCCAACCTCTTAGGGGATCCAGACAACTTTACTCCCGCAAACCCCCTTGTCACTCCCCCTCATATCAAACCAGAATGATACTTCCTATTTGCTTACGCCATCCTCCGCTCAATTCCTAATAAACTAGGAGGAGTACTAGCGCTGCTCGCCGCCATCCTCGTTTTATTTACTGTCCCAATCCTTCATACCTCAAAACAGCGAGGAATGACATTCCGACCCATTTCACAATTCTTATTTTGAACACTAGTAGCTGACGTAATTATCCTAACGTGAATCGGAGGAATGCCAGTAGAAGACCCTTTCATTGTTATTGGACAAATTGCATCCGCCCTTTACTTCCTTCTCTTCCTAGTTCTCATACCCCTAGCTGGTTGACTGGAAAATAAAGCACTTAAATTAGCCT
>BEL_NortBEL_Sea_BEL08f
TCTCCCATTTATCTTAGCGGCAGTCACACTACTTCACTTATTTTTCCTTCACGAAACAGGCTCAAATAACCCCACAGGCCTAACCTCAGCAGGGGACAAGATTCCCTTCCACCCATACTTCACCTATAAAGATTTACTAGGATTTGCGATTCTTTTATCCCTTCTAGCTGCCCTCGCTATATTCTCCCCCAACCTCTTAGGGGATCCAGACAACTTTACTCCCGCAAACCCCCTTGTCACTCCCCCTCATATCAAACCAGAATGATACTTCCTATTTGCTTACGCCATCCTCCGCTCAATTCCTAATAAACTAGGAGGAGTACTAGCGCTGCTCGCCGCCATCCTCGTTTTATTTACTGTCCCAATCCTTCATACCTCAAAACAGCGAGGAATGACATTCCGACCCATTTCACAATTCTTATTTTGAACGCTAGTAGCTGACGTAATTATCCTGACGTGAATCGGGGGAATACCAGTAGAAGACCCTTTCATTGTTATTGGACAAATTGCATCCGCCCTTTACTTCCTTCTCTTCCTAGTTCTCATACCCCTAGCTGGTTGACTGGAAAATAAAGCACTTAAATTAGCCT
>BEL_2_NortBEL_Sea_BEL08f
TCTCCCATTTATCTTAGCGGCAGTCACACTACTTCACTTATTTTTCCTTCACGAAACAGGCTCAAATAACCCCACAGGCCTAACCTCAGCAGGGGACAAGATTCCCTTCCACCCATACTTCACCTATAAAGATTTACTAGGATTTGCGATTCTTTTATCCCTTCTAGCTGCCCTCGCTATATTCTCCCCCAACCTCTTAGGGGATCCAGACAACTTTACTCCCGCAAACCCCCTTGTCACTCCCCCTCATATCAAACCAGAATGATACTTCCTATTTGCTTACGCCATCCTCCGCTCAATTCCTAATAAACTAGGAGGAGTACTAGCGCTGCTCGCCGCCATCCTCGTTTTATTTACTGTCCCAATCCTTCATACCTCAAAACAGCGAGGAATGACATTCCGACCCATTTCACAATTCTTATTTTGAACGCTAGTAGCTGACGTAATTATCCTGACGTGAATCGGGGGAATACCAGTAGAAGACCCTTTCATTGTTATTGGACAAATTGCATCCGCCCTTTACTTCCTTCTCTTCCTAGTTCTCATACCCCTAGCTGGTTGACTGGAAAATAAAGCACTTAAATTAGCCT
>BEL_3_NortBEL_Sea_BEL08f
TCTCCCATTTATCTTAGCGGCAGTCACACTACTTCACTTATTTTTCCTTCACGAAACAGGCTCAAATAACCCCACAGGCCTAACCTCAGCAGGGGACAAGATTCCCTTCCACCCATACTTCACCTATAAAGATTTACTAGGATTTGCGATTCTTTTATCCCTTCTAGCTGCCCTCGCTATATTCTCCCCCAACCTCTTAGGGGATCCAGACAACTTTACTCCCGCAAACCCCCTTGTCACTCCCCCTCATATCAAACCAGAATGATACTTCCTATTTGCTTACGCCATCCTCCGCTCAATTCCTAATAAACTAGGAGGAGTACTAGCGCTGCTCGCCGCCATCCTCGTTTTATTTACTGTCCCAATCCTTCATACCTCAAAACAGCGAGGAATGACATTCCGACCCATTTCACAATTCTTATTTTGAACGCTAGTAGCTGACGTAATTATCCTGACGTGAATCGGGGGAATACCAGTAGAAGACCCTTTCATTGTTATTGGACAAATTGCATCCGCCCTTTACTTCCTTCTCTTCCTAGTTCTCATACCCCTAGCTGGTTGACTGGAAAATAAAGCACTTAAATTAGCCT
>BEL_4_NortBEL_Sea_BEL08f
TCTCCCATTTATCTTAGCGGCAGTCACACTACTTCACTTATTTTTCCTTCACGAAACAGGCTCAAATAACCCCACAGGCCTAACCTCAGCAGGGGACAAGATTCCCTTCCACCCATACTTCACCTATAAAGATTTACTAGGATTTGCGATTCTTTTATCCCTTCTAGCTGCCCTCGCTATATTCTCCCCCAACCTCTTAGGGGATCCAGACAACTTTACTCCCGCAAACCCCCTTGTCACTCCCCCTCATATCAAACCAGAATGATACTTCCTATTTGCTTACGCCATCCTCCGCTCAATTCCTAATAAACTAGGAGGAGTACTAGCGCTGCTCGCCGCCATCCTCGTTTTATTTACTGTCCCAATCCTTCATACCTCAAAACAGCGAGGAATGACATTCCGACCCATTTCACAATTCTTATTTTGAACGCTAGTAGCTGACGTAATTATCCTGACGTGAATCGGGGGAATACCAGTAGAAGACCCTTTCATTGTTATTGGACAAATTGCATCCGCCCTTTACTTCCTTCTCTTCCTAGTTCTCATACCCCTAGCTGGTTGACTGGAAAATAAAGCACTTAAATTAGCCT
>BEL_5_NortBEL_Sea_BEL08f
TCTCCCATTTATCTTAGCGGCAGTCACACTACTTCACTTATTTTTCCTTCACGAAACAGGCTCAAATAACCCCACAGGCCTAACCTCAGCAGGGGACAAGATTCCCTTCCACCCATACTTCACCTATAAAGATTTACTAGGATTTGCGATTCTTTTATCCCTTCTAGCTGCCCTCGCTATATTCTCCCCCAACCTCTTAGGGGATCCAGACAACTTTACTCCCGCAAACCCCCTTGTCACTCCCCCTCATATCAAACCAGAATGATACTTCCTATTTGCTTACGCCATCCTCCGCTCAATTCCTAATAAACTAGGAGGAGTACTAGCGCTGCTCGCCGCCATCCTCGTTTTATTTACTGTCCCAATCCTTCATACCTCAAAACAGCGAGGAATGACATTCCGACCCATTTCACAATTCTTATTTTGAACGCTAGTAGCTGACGTAATTATCCTGACGTGAATCGGGGGAATACCAGTAGAAGACCCTTTCATTGTTATTGGACAAATTGCATCCGCCCTTTACTTCCTTCTCTTCCTAGTTCTCATACCCCTAGCTGGTTGACTGGAAAATAAAGCACTTAAATTAGCCT
>BEL_6_NortBEL_Sea_BEL08f
TCTCCCATTTATCTTAGCGGCAGTCACACTACTTCACTTATTTTTCCTTCACGAAACAGGCTCAAATAACCCCACAGGCCTAACCTCAGCAGGGGACAAGATTCCCTTCCACCCATACTTCACCTATAAAGATTTACTAGGATTTGCGATTCTTTTATCCCTTCTAGCTGCCCTCGCTATATTCTCCCCCAACCTCTTAGGGGATCCAGACAACTTTACTCCCGCAAACCCCCTTGTCACTCCCCCTCATATCAAACCAGAATGATACTTCCTATTTGCTTACGCCATCCTCCGCTCAATTCCTAATAAACTAGGAGGAGTACTAGCGCTGCTCGCCGCCATCCTCGTTTTATTTACTGTCCCAATCCTTCATACCTCAAAACAGCGAGGAATGACATTCCGACCCATTTCACAATTCTTATTTTGAACGCTAGTAGCTGACGTAATTATCCTGACGTGAATCGGGGGAATACCAGTAGAAGACCCTTTCATTGTTATTGGACAAATTGCATCCGCCCTTTACTTCCTTCTCTTCCTAGTTCTCATACCCCTAGCTGGTTGACTGGAAAATAAAGCACTTAAATTAGCCT
>BEL_7_NortBEL_Sea_BEL08f
TCTCCCATTTATCTTAGCGGCAGTCACACTACTTCACTTATTTTTCCTTCACGAAACAGGCTCAAATAACCCCACAGGCCTAACCTCAGCAGGGGACAAGATTCCCTTCCACCCATACTTCACCTATAAAGATTTACTAGGATTTGCGATTCTTTTATCCCTTCTAGCTGCCCTCGCTATATTCTCCCCCAACCTCTTAGGGGATCCAGACAACTTTACTCCCGCAAACCCCCTTGTCACTCCCCCTCATATCAAACCAGAATGATACTTCCTATTTGCTTACGCCATCCTCCGCTCAATTCCTAATAAACTAGGAGGAGTACTAGCGCTGCTCGCCGCCATCCTCGTTTTATTTACTGTCCCAATCCTTCATACCTCAAAACAGCGAGGAATGACATTCCGACCCATTTCACAATTCTTATTTTGAACGCTAGTAGCTGACGTAATTATCCTGACGTGAATCGGGGGAATACCAGTAGAAGACCCTTTCATTGTTATTGGACAAATTGCATCCGCCCTTTACTTCCTTCTCTTCCTAGTTCTCATACCCCTAGCTGGTTGACTGGAAAATAAAGCACTTAAATTAGCCT
>BEL_NortBEL_Sea_BEL08f.1
TCTCCCATTTATCTTAGCGGCAGTCACACTACTTCACTTATTTTTCCTTCACGAAACAGGCTCAAATAACCCCACAGGCCTAACCTCAGCAGGGGACAAGATTCCCTTCCACCCATACTTCACCTATAAAGATTTACTAGGATTTGCGATTCTTTTATCCCTTCTAGCTGCCCTCGCTATATTCTCCCCCAACCTCTTAGGGGATCCAGACAACTTTACTCCCGCAAACCCCCTTGTCACTCCCCCTCATATCAAACCGGAATGATACTTCCTATTTGCTTACGCCATCCTCCGCTCAATTCCTAATAAACTAGGAGGAGTACTAGCGCTGCTCGCCGCCATCCTCGTTTTATTTACTGTCCCAATCCTTCATACCTCAAAACAGCGAGGAATGACATTCCGACCCATTTCACAATTCTTATTTTGAACGCTAGTAGCTGACGTAATTATCCTGACGTGAATCGGAGGAATACCAGTAGAAGACCCTTTCATTGTTATTGGACAAATTGCATCCGCCCTTTACTTCCTTCTCTTCCTAGTTCTCATACCCCTAGCTGGTTGACTGGAAAATAAAGCACTTAAATTAGCCT
>BEL_2_NortBEL_Sea_BEL08f.1
TCTCCCATTTATCTTAGCGGCAGTCACACTACTTCACTTATTTTTCCTTCACGAAACAGGCTCAAATAACCCCACAGGCCTAACCTCAGCAGGGGACAAGATTCCCTTCCACCCATACTTCACCTATAAAGATTTACTAGGATTTGCGATTCTTTTATCCCTTCTAGCTGCCCTCGCTATATTCTCCCCCAACCTCTTAGGGGATCCAGACAACTTTACTCCCGCAAACCCCCTTGTCACTCCCCCTCATATCAAACCGGAATGATACTTCCTATTTGCTTACGCCATCCTCCGCTCAATTCCTAATAAACTAGGAGGAGTACTAGCGCTGCTCGCCGCCATCCTCGTTTTATTTACTGTCCCAATCCTTCATACCTCAAAACAGCGAGGAATGACATTCCGACCCATTTCACAATTCTTATTTTGAACGCTAGTAGCTGACGTAATTATCCTGACGTGAATCGGAGGAATACCAGTAGAAGACCCTTTCATTGTTATTGGACAAATTGCATCCGCCCTTTACTTCCTTCTCTTCCTAGTTCTCATACCCCTAGCTGGTTGACTGGAAAATAAAGCACTTAAATTAGCCT
>BEL_3_NortBEL_Sea_BEL08f.1
TCTCCCATTTATCTTAGCGGCAGTCACACTACTTCACTTATTTTTCCTTCACGAAACAGGCTCAAATAACCCCACAGGCCTAACCTCAGCAGGGGACAAGATTCCCTTCCACCCATACTTCACCTATAAAGATTTACTAGGATTTGCGATTCTTTTATCCCTTCTAGCTGCCCTCGCTATATTCTCCCCCAACCTCTTAGGGGATCCAGACAACTTTACTCCCGCAAACCCCCTTGTCACTCCCCCTCATATCAAACCGGAATGATACTTCCTATTTGCTTACGCCATCCTCCGCTCAATTCCTAATAAACTAGGAGGAGTACTAGCGCTGCTCGCCGCCATCCTCGTTTTATTTACTGTCCCAATCCTTCATACCTCAAAACAGCGAGGAATGACATTCCGACCCATTTCACAATTCTTATTTTGAACGCTAGTAGCTGACGTAATTATCCTGACGTGAATCGGAGGAATACCAGTAGAAGACCCTTTCATTGTTATTGGACAAATTGCATCCGCCCTTTACTTCCTTCTCTTCCTAGTTCTCATACCCCTAGCTGGTTGACTGGAAAATAAAGCACTTAAATTAGCCT
>BEL_4_NortBEL_Sea_BEL08f.1
TCTCCCATTTATCTTAGCGGCAGTCACACTACTTCACTTATTTTTCCTTCACGAAACAGGCTCAAATAACCCCACAGGCCTAACCTCAGCAGGGGACAAGATTCCCTTCCACCCATACTTCACCTATAAAGATTTACTAGGATTTGCGATTCTTTTATCCCTTCTAGCTGCCCTCGCTATATTCTCCCCCAACCTCTTAGGGGATCCAGACAACTTTACTCCCGCAAACCCCCTTGTCACTCCCCCTCATATCAAACCGGAATGATACTTCCTATTTGCTTACGCCATCCTCCGCTCAATTCCTAATAAACTAGGAGGAGTACTAGCGCTGCTCGCCGCCATCCTCGTTTTATTTACTGTCCCAATCCTTCATACCTCAAAACAGCGAGGAATGACATTCCGACCCATTTCACAATTCTTATTTTGAACGCTAGTAGCTGACGTAATTATCCTGACGTGAATCGGAGGAATACCAGTAGAAGACCCTTTCATTGTTATTGGACAAATTGCATCCGCCCTTTACTTCCTTCTCTTCCTAGTTCTCATACCCCTAGCTGGTTGACTGGAAAATAAAGCACTTAAATTAGCCT
>BEL_5_NortBEL_Sea_BEL08f.1
TCTCCCATTTATCTTAGCGGCAGTCACACTACTTCACTTATTTTTCCTTCACGAAACAGGCTCAAATAACCCCACAGGCCTAACCTCAGCAGGGGACAAGATTCCCTTCCACCCATACTTCACCTATAAAGATTTACTAGGATTTGCGATTCTTTTATCCCTTCTAGCTGCCCTCGCTATATTCTCCCCCAACCTCTTAGGGGATCCAGACAACTTTACTCCCGCAAACCCCCTTGTCACTCCCCCTCATATCAAACCGGAATGATACTTCCTATTTGCTTACGCCATCCTCCGCTCAATTCCTAATAAACTAGGAGGAGTACTAGCGCTGCTCGCCGCCATCCTCGTTTTATTTACTGTCCCAATCCTTCATACCTCAAAACAGCGAGGAATGACATTCCGACCCATTTCACAATTCTTATTTTGAACGCTAGTAGCTGACGTAATTATCCTGACGTGAATCGGAGGAATACCAGTAGAAGACCCTTTCATTGTTATTGGACAAATTGCATCCGCCCTTTACTTCCTTCTCTTCCTAGTTCTCATACCCCTAGCTGGTTGACTGGAAAATAAAGCACTTAAATTAGCCT
>BEL_6_NortBEL_Sea_BEL08f.1
TCTCCCATTTATCTTAGCGGCAGTCACACTACTTCACTTATTTTTCCTTCACGAAACAGGCTCAAATAACCCCACAGGCCTAACCTCAGCAGGGGACAAGATTCCCTTCCACCCATACTTCACCTATAAAGATTTACTAGGATTTGCGATTCTTTTATCCCTTCTAGCTGCCCTCGCTATATTCTCCCCCAACCTCTTAGGGGATCCAGACAACTTTACTCCCGCAAACCCCCTTGTCACTCCCCCTCATATCAAACCGGAATGATACTTCCTATTTGCTTACGCCATCCTCCGCTCAATTCCTAATAAACTAGGAGGAGTACTAGCGCTGCTCGCCGCCATCCTCGTTTTATTTACTGTCCCAATCCTTCATACCTCAAAACAGCGAGGAATGACATTCCGACCCATTTCACAATTCTTATTTTGAACGCTAGTAGCTGACGTAATTATCCTGACGTGAATCGGAGGAATACCAGTAGAAGACCCTTTCATTGTTATTGGACAAATTGCATCCGCCCTTTACTTCCTTCTCTTCCTAGTTCTCATACCCCTAGCTGGTTGACTGGAAAATAAAGCACTTAAATTAGCCT
>BEL_7_NortBEL_Sea_BEL08f.1
TCTCCCATTTATCTTAGCGGCAGTCACACTACTTCACTTATTTTTCCTTCACGAAACAGGCTCAAATAACCCCACAGGCCTAACCTCAGCAGGGGACAAGATTCCCTTCCACCCATACTTCACCTATAAAGATTTACTAGGATTTGCGATTCTTTTATCCCTTCTAGCTGCCCTCGCTATATTCTCCCCCAACCTCTTAGGGGATCCAGACAACTTTACTCCCGCAAACCCCCTTGTCACTCCCCCTCATATCAAACCGGAATGATACTTCCTATTTGCTTACGCCATCCTCCGCTCAATTCCTAATAAACTAGGAGGAGTACTAGCGCTGCTCGCCGCCATCCTCGTTTTATTTACTGTCCCAATCCTTCATACCTCAAAACAGCGAGGAATGACATTCCGACCCATTTCACAATTCTTATTTTGAACGCTAGTAGCTGACGTAATTATCCTGACGTGAATCGGAGGAATACCAGTAGAAGACCCTTTCATTGTTATTGGACAAATTGCATCCGCCCTTTACTTCCTTCTCTTCCTAGTTCTCATACCCCTAGCTGGTTGACTGGAAAATAAAGCACTTAAATTAGCCT
>BEL_8_NortBEL_Sea_BEL08f
TCTCCCATTTATCTTAGCGGCAGTCACACTACTTCACTTATTTTTCCTTCACGAAACAGGCTCAAATAACCCCACAGGCCTAACCTCAGCAGGGGACAAGATTCCCTTCCACCCATACTTCACCTATAAAGATTTACTAGGATTTGCGATTCTTTTATCCCTTCTAGCTGCCCTCGCTATATTCTCCCCCAACCTCTTAGGGGATCCAGACAACTTTACTCCCGCAAACCCCCTTGTCACTCCCCCTCATATCAAACCGGAATGATACTTCCTATTTGCTTACGCCATCCTCCGCTCAATTCCTAATAAACTAGGAGGAGTACTAGCGCTGCTCGCCGCCATCCTCGTTTTATTTACTGTCCCAATCCTTCATACCTCAAAACAGCGAGGAATGACATTCCGACCCATTTCACAATTCTTATTTTGAACGCTAGTAGCTGACGTAATTATCCTGACGTGAATCGGAGGAATACCAGTAGAAGACCCTTTCATTGTTATTGGACAAATTGCATCCGCCCTTTACTTCCTTCTCTTCCTAGTTCTCATACCCCTAGCTGGTTGACTGGAAAATAAAGCACTTAAATTAGCCT
>BEL_9_NortBEL_Sea_BEL08f
TCTCCCATTTATCTTAGCGGCAGTCACACTACTTCACTTATTTTTCCTTCACGAAACAGGCTCAAATAACCCCACAGGCCTAACCTCAGCAGGGGACAAGATTCCCTTCCACCCATACTTCACCTATAAAGATTTACTAGGATTTGCGATTCTTTTATCCCTTCTAGCTGCCCTCGCTATATTCTCCCCCAACCTCTTAGGGGATCCAGACAACTTTACTCCCGCAAACCCCCTTGTCACTCCCCCTCATATCAAACCGGAATGATACTTCCTATTTGCTTACGCCATCCTCCGCTCAATTCCTAATAAACTAGGAGGAGTACTAGCGCTGCTCGCCGCCATCCTCGTTTTATTTACTGTCCCAATCCTTCATACCTCAAAACAGCGAGGAATGACATTCCGACCCATTTCACAATTCTTATTTTGAACGCTAGTAGCTGACGTAATTATCCTGACGTGAATCGGAGGAATACCAGTAGAAGACCCTTTCATTGTTATTGGACAAATTGCATCCGCCCTTTACTTCCTTCTCTTCCTAGTTCTCATACCCCTAGCTGGTTGACTGGAAAATAAAGCACTTAAATTAGCCT
>BEL_10_NortBEL_Sea_BEL08f
TCTCCCATTTATCTTAGCGGCAGTCACACTACTTCACTTATTTTTCCTTCACGAAACAGGCTCAAATAACCCCACAGGCCTAACCTCAGCAGGGGACAAGATTCCCTTCCACCCATACTTCACCTATAAAGATTTACTAGGATTTGCGATTCTTTTATCCCTTCTAGCTGCCCTCGCTATATTCTCCCCCAACCTCTTAGGGGATCCAGACAACTTTACTCCCGCAAACCCCCTTGTCACTCCCCCTCATATCAAACCGGAATGATACTTCCTATTTGCTTACGCCATCCTCCGCTCAATTCCTAATAAACTAGGAGGAGTACTAGCGCTGCTCGCCGCCATCCTCGTTTTATTTACTGTCCCAATCCTTCATACCTCAAAACAGCGAGGAATGACATTCCGACCCATTTCACAATTCTTATTTTGAACGCTAGTAGCTGACGTAATTATCCTGACGTGAATCGGAGGAATACCAGTAGAAGACCCTTTCATTGTTATTGGACAAATTGCATCCGCCCTTTACTTCCTTCTCTTCCTAGTTCTCATACCCCTAGCTGGTTGACTGGAAAATAAAGCACTTAAATTAGCCT
>BEL_11_NortBEL_Sea_BEL08f
TCTCCCATTTATCTTAGCGGCAGTCACACTACTTCACTTATTTTTCCTTCACGAAACAGGCTCAAATAACCCCACAGGCCTAACCTCAGCAGGGGACAAGATTCCCTTCCACCCATACTTCACCTATAAAGATTTACTAGGATTTGCGATTCTTTTATCCCTTCTAGCTGCCCTCGCTATATTCTCCCCCAACCTCTTAGGGGATCCAGACAACTTTACTCCCGCAAACCCCCTTGTCACTCCCCCTCATATCAAACCGGAATGATACTTCCTATTTGCTTACGCCATCCTCCGCTCAATTCCTAATAAACTAGGAGGAGTACTAGCGCTGCTCGCCGCCATCCTCGTTTTATTTACTGTCCCAATCCTTCATACCTCAAAACAGCGAGGAATGACATTCCGACCCATTTCACAATTCTTATTTTGAACGCTAGTAGCTGACGTAATTATCCTGACGTGAATCGGAGGAATACCAGTAGAAGACCCTTTCATTGTTATTGGACAAATTGCATCCGCCCTTTACTTCCTTCTCTTCCTAGTTCTCATACCCCTAGCTGGTTGACTGGAAAATAAAGCACTTAAATTAGCCT
>BEL_12_NortBEL_Sea_BEL08f
TCTCCCATTTATCTTAGCGGCAGTCACACTACTTCACTTATTTTTCCTTCACGAAACAGGCTCAAATAACCCCACAGGCCTAACCTCAGCAGGGGACAAGATTCCCTTCCACCCATACTTCACCTATAAAGATTTACTAGGATTTGCGATTCTTTTATCCCTTCTAGCTGCCCTCGCTATATTCTCCCCCAACCTCTTAGGGGATCCAGACAACTTTACTCCCGCAAACCCCCTTGTCACTCCCCCTCATATCAAACCGGAATGATACTTCCTATTTGCTTACGCCATCCTCCGCTCAATTCCTAATAAACTAGGAGGAGTACTAGCGCTGCTCGCCGCCATCCTCGTTTTATTTACTGTCCCAATCCTTCATACCTCAAAACAGCGAGGAATGACATTCCGACCCATTTCACAATTCTTATTTTGAACGCTAGTAGCTGACGTAATTATCCTGACGTGAATCGGAGGAATACCAGTAGAAGACCCTTTCATTGTTATTGGACAAATTGCATCCGCCCTTTACTTCCTTCTCTTCCTAGTTCTCATACCCCTAGCTGGTTGACTGGAAAATAAAGCACTTAAATTAGCCT
>BEL_13_NortBEL_Sea_BEL08f
TCTCCCATTTATCTTAGCGGCAGTCACACTACTTCACTTATTTTTCCTTCACGAAACAGGCTCAAATAACCCCACAGGCCTAACCTCAGCAGGGGACAAGATTCCCTTCCACCCATACTTCACCTATAAAGATTTACTAGGATTTGCGATTCTTTTATCCCTTCTAGCTGCCCTCGCTATATTCTCCCCCAACCTCTTAGGGGATCCAGACAACTTTACTCCCGCAAACCCCCTTGTCACTCCCCCTCATATCAAACCGGAATGATACTTCCTATTTGCTTACGCCATCCTCCGCTCAATTCCTAATAAACTAGGAGGAGTACTAGCGCTGCTCGCCGCCATCCTCGTTTTATTTACTGTCCCAATCCTTCATACCTCAAAACAGCGAGGAATGACATTCCGACCCATTTCACAATTCTTATTTTGAACGCTAGTAGCTGACGTAATTATCCTGACGTGAATCGGAGGAATACCAGTAGAAGACCCTTTCATTGTTATTGGACAAATTGCATCCGCCCTTTACTTCCTTCTCTTCCTAGTTCTCATACCCCTAGCTGGTTGACTGGAAAATAAAGCACTTAAATTAGCCT
>BEL_14_NortBEL_Sea_BEL08f
TCTCCCATTTATCTTAGCGGCAGTCACACTACTTCACTTATTTTTCCTTCACGAAACAGGCTCAAATAACCCCACAGGCCTAACCTCAGCAGGGGACAAGATTCCCTTCCACCCATACTTCACCTATAAAGATTTACTAGGATTTGCGATTCTTTTATCCCTTCTAGCTGCCCTCGCTATATTCTCCCCCAACCTCTTAGGGGATCCAGACAACTTTACTCCCGCAAACCCCCTTGTCACTCCCCCTCATATCAAACCGGAATGATACTTCCTATTTGCTTACGCCATCCTCCGCTCAATTCCTAATAAACTAGGAGGAGTACTAGCGCTGCTCGCCGCCATCCTCGTTTTATTTACTGTCCCAATCCTTCATACCTCAAAACAGCGAGGAATGACATTCCGACCCATTTCACAATTCTTATTTTGAACGCTAGTAGCTGACGTAATTATCCTGACGTGAATCGGAGGAATACCAGTAGAAGACCCTTTCATTGTTATTGGACAAATTGCATCCGCCCTTTACTTCCTTCTCTTCCTAGTTCTCATACCCCTAGCTGGTTGACTGGAAAATAAAGCACTTAAATTAGCCT
>BEL_15_NortBEL_Sea_BEL08f
TCTCCCATTTATCTTAGCGGCAGTCACACTACTTCACTTATTTTTCCTTCACGAAACAGGCTCAAATAACCCCACAGGCCTAACCTCAGCAGGGGACAAGATTCCCTTCCACCCATACTTCACCTATAAAGATTTACTAGGATTTGCGATTCTTTTATCCCTTCTAGCTGCCCTCGCTATATTCTCCCCCAACCTCTTAGGGGATCCAGACAACTTTACTCCCGCAAACCCCCTTGTCACTCCCCCTCATATCAAACCGGAATGATACTTCCTATTTGCTTACGCCATCCTCCGCTCAATTCCTAATAAACTAGGAGGAGTACTAGCGCTGCTCGCCGCCATCCTCGTTTTATTTACTGTCCCAATCCTTCATACCTCAAAACAGCGAGGAATGACATTCCGACCCATTTCACAATTCTTATTTTGAACGCTAGTAGCTGACGTAATTATCCTGACGTGAATCGGAGGAATACCAGTAGAAGACCCTTTCATTGTTATTGGACAAATTGCATCCGCCCTTTACTTCCTTCTCTTCCTAGTTCTCATACCCCTAGCTGGTTGACTGGAAAATAAAGCACTTAAATTAGCCT
>BEL_16_NortBEL_Sea_BEL08f
TCTCCCATTTATCTTAGCGGCAGTCACACTACTTCACTTATTTTTCCTTCACGAAACAGGCTCAAATAACCCCACAGGCCTAACCTCAGCAGGGGACAAGATTCCCTTCCACCCATACTTCACCTATAAAGATTTACTAGGATTTGCGATTCTTTTATCCCTTCTAGCTGCCCTCGCTATATTCTCCCCCAACCTCTTAGGGGATCCAGACAACTTTACTCCCGCAAACCCCCTTGTCACTCCCCCTCATATCAAACCGGAATGATACTTCCTATTTGCTTACGCCATCCTCCGCTCAATTCCTAATAAACTAGGAGGAGTACTAGCGCTGCTCGCCGCCATCCTCGTTTTATTTACTGTCCCAATCCTTCATACCTCAAAACAGCGAGGAATGACATTCCGACCCATTTCACAATTCTTATTTTGAACGCTAGTAGCTGACGTAATTATCCTGACGTGAATCGGAGGAATACCAGTAGAAGACCCTTTCATTGTTATTGGACAAATTGCATCCGCCCTTTACTTCCTTCTCTTCCTAGTTCTCATACCCCTAGCTGGTTGACTGGAAAATAAAGCACTTAAATTAGCCT
>BEL_17_NortBEL_Sea_BEL08f
TCTCCCATTTATCTTAGCGGCAGTCACACTACTTCACTTATTTTTCCTTCACGAAACAGGCTCAAATAACCCCACAGGCCTAACCTCAGCAGGGGACAAGATTCCCTTCCACCCATACTTCACCTATAAAGATTTACTAGGATTTGCGATTCTTTTATCCCTTCTAGCTGCCCTCGCTATATTCTCCCCCAACCTCTTAGGGGATCCAGACAACTTTACTCCCGCAAACCCCCTTGTCACTCCCCCTCATATCAAACCGGAATGATACTTCCTATTTGCTTACGCCATCCTCCGCTCAATTCCTAATAAACTAGGAGGAGTACTAGCGCTGCTCGCCGCCATCCTCGTTTTATTTACTGTCCCAATCCTTCATACCTCAAAACAGCGAGGAATGACATTCCGACCCATTTCACAATTCTTATTTTGAACGCTAGTAGCTGACGTAATTATCCTGACGTGAATCGGAGGAATACCAGTAGAAGACCCTTTCATTGTTATTGGACAAATTGCATCCGCCCTTTACTTCCTTCTCTTCCTAGTTCTCATACCCCTAGCTGGTTGACTGGAAAATAAAGCACTTAAATTAGCCT
>BEL_18_NortBEL_Sea_BEL08f
TCTCCCATTTATCTTAGCGGCAGTCACACTACTTCACTTATTTTTCCTTCACGAAACAGGCTCAAATAACCCCACAGGCCTAACCTCAGCAGGGGACAAGATTCCCTTCCACCCATACTTCACCTATAAAGATTTACTAGGATTTGCGATTCTTTTATCCCTTCTAGCTGCCCTCGCTATATTCTCCCCCAACCTCTTAGGGGATCCAGACAACTTTACTCCCGCAAACCCCCTTGTCACTCCCCCTCATATCAAACCGGAATGATACTTCCTATTTGCTTACGCCATCCTCCGCTCAATTCCTAATAAACTAGGAGGAGTACTAGCGCTGCTCGCCGCCATCCTCGTTTTATTTACTGTCCCAATCCTTCATACCTCAAAACAGCGAGGAATGACATTCCGACCCATTTCACAATTCTTATTTTGAACGCTAGTAGCTGACGTAATTATCCTGACGTGAATCGGAGGAATACCAGTAGAAGACCCTTTCATTGTTATTGGACAAATTGCATCCGCCCTTTACTTCCTTCTCTTCCTAGTTCTCATACCCCTAGCTGGTTGACTGGAAAATAAAGCACTTAAATTAGCCT
>BEL_19_NortBEL_Sea_BEL08f
TCTCCCATTTATCTTAGCGGCAGTCACACTACTTCACTTATTTTTCCTTCACGAAACAGGCTCAAATAACCCCACAGGCCTAACCTCAGCAGGGGACAAGATTCCCTTCCACCCATACTTCACCTATAAAGATTTACTAGGATTTGCGATTCTTTTATCCCTTCTAGCTGCCCTCGCTATATTCTCCCCCAACCTCTTAGGGGATCCAGACAACTTTACTCCCGCAAACCCCCTTGTCACTCCCCCTCATATCAAACCGGAATGATACTTCCTATTTGCTTACGCCATCCTCCGCTCAATTCCTAATAAACTAGGAGGAGTACTAGCGCTGCTCGCCGCCATCCTCGTTTTATTTACTGTCCCAATCCTTCATACCTCAAAACAGCGAGGAATGACATTCCGACCCATTTCACAATTCTTATTTTGAACGCTAGTAGCTGACGTAATTATCCTGACGTGAATCGGAGGAATACCAGTAGAAGACCCTTTCATTGTTATTGGACAAATTGCATCCGCCCTTTACTTCCTTCTCTTCCTAGTTCTCATACCCCTAGCTGGTTGACTGGAAAATAAAGCACTTAAATTAGCCT
>BEL_NortBEL_Sea_BEL08f.2
TCTCCCATTTATCTTAGCGGCAGTCACACTACTTCACTTATTTTTCCTTCACGAAACAGGCTCAAATAACCCCACAGGCCTAACCTCAGCAGGGGACAAGATTCCCTTCCACCCATACTTCACCTATAAAGATTTACTAGGATTTGCGATTCTTCTATCCCTTCTAGCTGCCCTCTCTATATTCTCCCCCAACCTCTTAGGGGATCCAGACAACTTTACTCCCGCAAACCCCCTTGTCACTCCCCCTCATATCAAACCAGAATGATACTTCCTATTTGCTTACGCCATCCTCCGCTCAATTCCTAATAAACTAGGAGGAGTACTAGCGCTGCTCGCCGCCATCCTCGTTTTATTTACTGTCCCAATCCTTCACACCTCAAAACAGCGAGGAATGACATTCCGACCCATTTCACAATTCTTATTTTGAACGCTAGTAGCTGACGTAATTATCCTAACGTGAATCGGAGGAATACCAGTAGAAGACCCTTTCATTATTATTGGACAAATTGCATCCGCCCTTTACTTCCTCCTCTTCCTAGTTCTCATACCCCTAGCTGGTTGACTGGAAAATAAAGCACTTAAATTAGCCT
>BEL_NortBEL_Sea_BEL08f.3
TCTCCCATTTATCTTAGCGGCAGTCACACTACTTCACTTATTTTTCCTTCACGAAACAGGCTCAAATAACCCCACAGGCCTAACCTCAGCAGGGGACAAGATTCCCTTCCACCCATACTTCACCTATAAAGATTTACTAGGATTTGCGATTCTTTTATCCCTTCTAGCTGCCCTCGCTATATTCTCCCCCAACCTCTTAGGGGATCCAGACAACTTTACTCCCGCAAACCCCCTTGTCACTCCCCCTCATATCAAACCAGAATGATACTTCCTATTTGCTTACGCCATCCTCCGCTCAATTCCTAATAAACTAGGAGGAGTACTAGCGCTGCTCGCCGCCATCCTCGTTTTATTTACTGTCCCAATCCTTCATACCTCAAAACAGCGAGGAATGACATTCCGACCCATTTCACAATTCTTATTTTGAACGCTAGTAGCTGACGTAATTATCCTAACATGAATCGGAGGAATACCAGTAGAAGACCCTTTCATTGTTATTGGACAAATTGCATCCGCCCTTTACTTCCTTCTCTTCCTAGTTCTCATACCCCTAGCTGGTTGACTGGAAAATAAAGCACTTAAATTAGCCT
>BEL_2_NortBEL_Sea_BEL08f.2
TCTCCCATTTATCTTAGCGGCAGTCACACTACTTCACTTATTTTTCCTTCACGAAACAGGCTCAAATAACCCCACAGGCCTAACCTCAGCAGGGGACAAGATTCCCTTCCACCCATACTTCACCTATAAAGATTTACTAGGATTTGCGATTCTTTTATCCCTTCTAGCTGCCCTCGCTATATTCTCCCCCAACCTCTTAGGGGATCCAGACAACTTTACTCCCGCAAACCCCCTTGTCACTCCCCCTCATATCAAACCAGAATGATACTTCCTATTTGCTTACGCCATCCTCCGCTCAATTCCTAATAAACTAGGAGGAGTACTAGCGCTGCTCGCCGCCATCCTCGTTTTATTTACTGTCCCAATCCTTCATACCTCAAAACAGCGAGGAATGACATTCCGACCCATTTCACAATTCTTATTTTGAACGCTAGTAGCTGACGTAATTATCCTAACATGAATCGGAGGAATACCAGTAGAAGACCCTTTCATTGTTATTGGACAAATTGCATCCGCCCTTTACTTCCTTCTCTTCCTAGTTCTCATACCCCTAGCTGGTTGACTGGAAAATAAAGCACTTAAATTAGCCT
>BEL_NortBEL_Sea_BEL08f.4
TCTCCCATTTATCTTAGCGGCAGTCACACTACTTCACTTATTTTTCCTTCACGAAACAGGCTCAAATAACCCCACAGGCCTAACCTCAGCAGGGGACAAGATTCCCTTCCACCCATACTTCACCTATAAAGATTTACTAGGATTTGCGATTCTTTTATCCCTTCTAGCTGCCCTCGCTATATTCTCCCCCAACCTCTTAGGGGATCCAGACAACTTTACTCCCGCAAACCCCCTTGTCACTCCCCCTCATATCAAACCAGAATGATACTTCCTATTTGCTTACGCCATCCTCCGCTCAATTCCTAATAAACTAGGAGGAGTACTAGCGCTGCTCGCCGCCATCCTCGTTTTATTTACTGTCCCAATCCTTCATACCTCAAAACAACGAGGAATGACATTCCGACCCATTTCACAATTCTTATTTTGAACGCTAGTAGCTGACGTAATTATCCTGACGTGAATCGGAGGAATACCAGTAGAAGACCCTTTCATTGTTATTGGACAAATTGCATCCGCCCTTTACTTCCTTCTCTTCCTAGTTCTCATACCCCTAGCTGGTTGACTGGAAAATAAAGCACTTAAATTAGCCT
>BEL_NortBEL_Sea_BEL08f.5
TCTCCCATTTATCTTAGCGGCAGTCACACTACTTCACTTATTTTTCCTTCACGAAACAGGCTCAAATAACCCCACAGGCCTAACCTCAGCAGGGGACAAGATTCCCTTCCACCCATACTTCACCTATAAAGATTTACTAGGATTTGCGATTCTTTTGTCCCTTCTAGCTGCCCTCGCTATATTCTCCCCCAACCTCTTAGGGGATCCAGACAACTTTACTCCCGCAAACCCCCTTGTCACTCCCCCTCATATCAAACCAGAATGATACTTCCTATTTGCTTACGCCATCCTCCGCTCAATTCCTAATAAACTAGGAGGAGTACTAGCGCTGCTCGCCGCCATCCTCGTTTTATTTACTGTCCCAATCCTTCATACCTCAAAACAGCGAGGAATGACATTCCGACCCATTTCACAATTCTTATTTTGAACGCTAGTAGCTGACGTAATTATCCTGACGTGAATCGGAGGAATACCAGTAGAAGACCCTTTCATTGTTATTGGACAAATTGCATCCGCCCTTTACTTCCTTCTCTTCCTAGTTCTCATACCCCTAGCTGGTTGACTGGAAAATAAAGCACTTAAATTAGCCT
>BEL_2_NortBEL_Sea_BEL08f.3
TCTCCCATTTATCTTAGCGGCAGTCACACTACTTCACTTATTTTTCCTTCACGAAACAGGCTCAAATAACCCCACAGGCCTAACCTCAGCAGGGGACAAGATTCCCTTCCACCCATACTTCACCTATAAAGATTTACTAGGATTTGCGATTCTTTTGTCCCTTCTAGCTGCCCTCGCTATATTCTCCCCCAACCTCTTAGGGGATCCAGACAACTTTACTCCCGCAAACCCCCTTGTCACTCCCCCTCATATCAAACCAGAATGATACTTCCTATTTGCTTACGCCATCCTCCGCTCAATTCCTAATAAACTAGGAGGAGTACTAGCGCTGCTCGCCGCCATCCTCGTTTTATTTACTGTCCCAATCCTTCATACCTCAAAACAGCGAGGAATGACATTCCGACCCATTTCACAATTCTTATTTTGAACGCTAGTAGCTGACGTAATTATCCTGACGTGAATCGGAGGAATACCAGTAGAAGACCCTTTCATTGTTATTGGACAAATTGCATCCGCCCTTTACTTCCTTCTCTTCCTAGTTCTCATACCCCTAGCTGGTTGACTGGAAAATAAAGCACTTAAATTAGCCT
>BEL_NortBEL_Sea_BEL08f.6
TCTCCCATTTATCTTAGCGGCAGTCACACTACTTCACTTATTTTTCCTTCACGAAACAGGCTCAAATAACCCCACAGGCCTAACCTCAGCAGGGGACAAGATTCCCTTCCACCCATACTTCACCTATAAAGATTTACTAGGATTTGCAATTCTTCTATCCCTTCTAGCTGCCCTCGCTATATTCTCCCCCAACCTCTTAGGGGATCCAGACAACTTTACTCCCGCAAACCCCCTTGTCACCCCCCCTCATATCAAACCAGAATGATACTTCCTATTTGCTTACGCCATCCTCCGCTCAATTCCTAATAAACTAGGAGGGGTACTAGCGCTGCTCGCCGCCATCCTCGTTTTATTTACTGTCCCAATCCTTCATACCTCAAAACAGCGAGGAATGACATTCCGACCCATTTCACAATTCTTATTTTGAACGCTAGTAGCTGACGTAATTATCCTAACGTGAATCGGAGGAATACCAGTAGAAGACCCTTTCATTGTTATTGGACAAATTGCATCCGCCCTTTACTTCCTTCTCTTCCTAGTTCTTATACCCCTAGCTGGTTGACTGGAAAATAAAGCACTTAAATTAGCCT
>BEL_NortBEL_Sea_BEL08f.7
TCTCCCATTTATCTTAGCGGCAGTCACACTACTTCACTTATTTTTCCTTCACGAAACAGGCTCAAATAACCCCACAGGCCTAACCTCAGCAGGGGACAAGATTCCCTTCCACCCATACTTCACCTATAAAGATTTACTAGGATTTGCGATTCTTTTATCCCTTCTAGCTGCCCTCGCTATATTCTCCCCCAACCTCTTAGGGGATCCAGACAACTTTACTCCCGCAAACCCCCTTGTCACTCCCCCTCATATCAAGCCAGAATGATACTTCCTATTTGCTTACGCCATCCTCCGCTCAATTCCTAATAAACTAGGAGGAGTACTAGCGCTGCTCGCCGCCATCCTCGTTTTATTTACTGTCCCAATCCTTCATACCTCAAAACAGCGAGGAATGACATTCCGACCCATTTCACAATTCTTATTTTGAACGCTAGTAGCTGACGTAATTATCCTGACGTGAATCGGAGGAATACCAGTAGAAGACCCTTTCATTGTTATTGGACAAATTGCATCCGCCCTTTACTTCCTTCTCTTCCTAGTTCTCATACCCCTAGCTGGTTGACTGGAAAATAAAGCACTTAAATTAGCCT
>BEL_NortBEL_Sea_BEL08f.8
TCTCCCATTTATCTTAGCGGCAGTCACACTACTTCACTTATTTTTCCTTCACGAAACAGGCTCAAATAACCCCACAGGCCTAACCTCAGCAGGGGACAAGATTCCCTTCCACCCATACTTCACCTATAAAGATTTACTAGGATTTGCGATTCTTTTATCCCTTCTAGCTGCCCTCGCTATATTCTCCCCCAACCTCTTAGGGGATCCAGACAACTTTACTCCCGCAAACCCCCTTGTCACTCCCCCTCATATCAAACCAGAATGATACTTCCTATTTGCTTACGCCATCCTCCGCTCAATTCCTAATAAACTAGGAGGAGTACTAGCGCTGCTCGCCGCCATCCTCGTTTTATTTACTGTCCCAATCCTTCATACCTCTAAACAGCGAGGAATGACATTCCGACCCATTTCACAATTCTTATTTTGAACGCTAGTAGCTGACGTAATTATCCTGACGTGAATCGGAGGAATACCAGTAGAAGACCCTTTCATTGTTATTGGACAAATTGCATCCGCCCTTTACTTCCTTCTCTTCCTAGTTCTCATACCCCTAGCTGGTTGACTGGAAAATAAAGCACTTAAATTAGCCT
>BEL_NortBEL_Sea_BEL08f.9
TCTCCCATTTATCTTAGCGGCAGTCACACTACTTCACTTATTTTTCCTTCACGAAACAGGCTCAAATAACCCCACAGGCCTAACCTCAGCAGGGGACAAGATTCCCTTCCACCCATACTTCACCTATAAAGATTTACTAGGATTTGCAATTCTTCTATCCCTTCTAGCTGCCCTCGCTATATTCTCCCCCAACCTCTTAGGGGATCCAGACAACTTTACTCCCGCAAACCCCCTTGTCACTCCCCCTCATATCAAACCAGAATGATACTTCCTATTTGCTTACGCCATCCTCCGCTCAATTCCTCATAAACTAGGGGGGGTACTAGCGCTGCTCGCCGCCATCCTCGTTTTATTTACTGTCCCAATCCTTCATACCTCAAAACAGCGAGGAATGACATTCCGACCCATTTCACAATTCTTATTTTGAACGCTAGTAGCTGACGTAATTATCCTAACGTGAATCGGAGGAATACCAGTAGAAGACCCTTTCATTGTTATTGGACAAATTGCATCCGCCCTTTACTTCCTTCTCTTCCTAGTTCTTATACCCCTAGCTGGTTGACTGGAAAATAAAGCACTTAAATTAGCCT
>BEL_NortBEL_Sea_BEL08f.10
TCTCCCATTTATCTTAGCGGCAGTCACACTACTTCACTTATTTTTCCTTCACGAAACAGGCTCAAATAACCCCACAGGCCTAACCTCAGCAGGGGACAAGATTCCCTTCCACCCATACTTCACCTATAAAGATTTACTAGGATTTGCGATTCTTTTATCCCTTCTAGCTGCCCTCGCTATATTCTTCCCCAACCTCTTAGGGGATCCAGACAACTTTACTCCCGCAAACCCCCTTGTCACTCCCCCTCATATCAAACCAGAATGATACTTCCTATTTGCTTACGCCATCCTCCGCTCAATTCCTAATAAACTAGGAGGAGTACTAGCGCTGCTCGCCGCCATCCTCGTTTTATTTACTGTCCCAATCCTTCATACCTCAAAACAGCGAGGAATGACATTCCGACCCATTTCACAATTCTTATTTTGAACGCTAGTAGCTGACGTAATTATCCTGACATGAATCGGAGGAATACCAGTAGAAGACCCTTTCATTGTTATTGGACAAATTGCATCCGCCCTTTACTTCCTTCTCTTCCTAGTTCTCATACCCCTAGCTGGTTGACTGGAAAATAAAGCACTTAAATTAGCCT
>BEL_NortBEL_Sea_BEL08f.11
TCTCCCATTTATCTTAGCGGCAGTCACACTACTTCACTTATTTTTCCTTCACGAAACAGGCTCAAATAACCCCACAGGCCTAACCTCAGCAGGGGACAAGATTCCCTTCCACCCATACTTCACCTATAAAGATTTACTAGGATTTGCGATTCTTTTATCCCTTCTAGCTGCCCTCGCTATATTCTCCCCCAACCTCTTAGGGGATCCAGACAACTTTACTCCCGCAAACCCCCTTGTCACTCCCCCTCATATCAAACCAGAATGATACTTCCTATTTGCTTACGCCATCCTCCGCTCAATTCCTAATAAACTAGGAGGAGTACTAGCGCTGCTCGCCGCCATCCTCGTTTTATTTACTGTCCCAATCCTTCATACCTCAAAACAGCGAGGAATGACATTCCGACCCATTTCACAATTCTTATTTTGAACGCTAGTAGCTGACGTAATTATCCTGACGTGAATCGGAGGAATACCAGTAGAAGACCCTTTCATTGTTATTGGACAAATTGCATCCGCCCTTTACTTCCTTCTATTCCTAGTTCTCATACCCCTAGCTGGTTGACTGGAAAATAAAGCACTTAAATTAGCCT
>BEL_NortBEL_Sea_BEL08f.12
TCTCCCATTTATCTTAGCGGCAGTCACACTACTTCACTTATTTTTCCTTCACGAAACAGGCTCAAATAACCCCACAGGCCTAACCTCAGCAGGGGACAAGATTCCCTTCCACCCATACTTCACCTATAAAGATTTACTAGGATTTGCAATTCTTCTGTCCCTTCTAGCTGCCCTCGCTATATTCTCCCCCAACCTCTTAGGGGATCCAGACAACTTTACTCCCGCAAACCCCCTTGTCACTCCCCCTCATATCAAACCAGAATGATACTTCCTATTTGCTTACGCCATCCTCCGCTCAATTCCTAATAAACTAGGAGGGGTACTAGCGCTGCTCGCCGCCATCCTCGTTTTATTTACTGTCCCAATCCTTCATACCTCAAAACAGCGAGGGATGACATTCCGACCCATTTCACAATTCTTATTTTGAACGCTAGTAGCTGACGTAATTATCCTAACGTGAATCGGAGGAATACCAGTAGAAGACCCTTTCATTGTTATTGGACAAATTGCATCCGCCCTTTACTTCCTTCTCTTCCTAGTTCTTATACCCCTAGCTGGTTGACTGGAAAATAAAGCACTTAAATTAGCCT
>BEL_NortBEL_Sea_BEL08f.13
TCTCCCATTTATCTTAGCGGCAGTCACACTACTTCACTTATTTTTCCTTCACGAAACAGGCTCAAATAACCCCACAGGCCTAACCTCAGCAGGGGACAAGATTCCCTTCCACCCATACTTCACCTATAAAGATTTACTAGGATTTGCGATTCTTTTATCCCTTCTAGCTGCCCTCGCTATATTCTCCCCCAACCTCTTAGGGGATCCAGACAACTTTACTCCCGCAAACCCCCTTGTCACTCCCCCTCATATCAAACCAGAATGATACTTCCTATTTGCTTACGCCATCCTCCGCTCAATTCCTAATAAACTAGGAGGAGTACTAGCGCTGCTCGCCGCCATCCTCGTTTTATTTACTGTCCCAATCCTTCATACCTCAAAACAGCGAGGGATGACATTCCGACCCATTTCACAATTCTTATTTTGAACGCTAGTAGCTGACGTAATTATCCTGACGTGAATCGGAGGAATACCAGTAGAAGACCCTTTCATTGTTATTGGACAAATTGCATCCGCCCTTTACTTCCTTCTCTTCCTAGTTCTCATACCCCTAGCTGGTTGACTGGAAAATAAAGCACTTAAATTAGCCT
>BEL_NortBEL_Sea_BEL08f.14
TCTCCCATTTGTCTTAGCGGCAGTCACACTACTTCACTTATTTTTCCTTCACGAAACAGGCTCAAATAACCCCACAGGCCTAACCTCAGCAGGGGACAAGATTCCCTTCCACCCATACTTCACCTATAAAGATTTACTAGGATTTGCAATTCTTCTATCCCTTCTAGCTGCCCTCGCTATATTCTCCCCCAACCTCTTAGGGGATCCAGACAACTTTACTCCCGCAAACCCCCTTGTCACTCCCCCTCATATCAAACCAGAATGATACTTCCTATTTGCTTACGCCATCCTCCGCTCAATTCCTAATAAACTAGGAGGGGTACTAGCGCTGCTCGCCGCCATCCTCGTTTTATTTACTGTCCCAATCCTTCATACCTCAAAACAGCGAGGAATGACATTCCGACCCATTTCACAATTCTTATTTTGAACGCTAGTAGCTGACGTGATTATCCTAACGTGAATCGGAGGAATACCAGTAGAAGACCCTTTCATTGTTATTGGACAAATTGCATCCGCCCTTTACTTCCTTCTCTTCCTAGTTCTTATACCCCTAGCTGGTTGACTGGAAAATAAAGCACTTAAATTAGCCT
>BEL_NortBEL_Sea_BEL08f.15
TCTCCCATTTATCTTAGCGGCAGTCACACTACTTCACTTATTTTTCCTTCACGAAACAGGCTCAAATAACCCCACAGGCCTAACCTCAGCAGGGGACAAGATTCCCTTCCACCCATACTTCACCTATAAAGATTTACTAGGATTTGCGATTCTTCTATCCCTTCTAGCTGCCCTCGCTATATTCTTCCCCAACCTCTTAGGGGATCCAGACAACTTTACTCCCGCAAACCCCCTTGTCACTCCCCCTCATATCAAACCAGAATGATACTTCCTATTTGCTTACGCCATCCTCCGCTCAATTCCTAATAAACTAGGAGGAGTACTAGCGCTGCTCGCCGCCATCCTCGTTTTATTTACTGTCCCAATCCTTCATACCTCAAAACAGCGAGGAATGACATTCCGACCCATTTCACAATTCTTATTTTGAACGCTAGTAGCTGACGTAATTATCCTAACGTGAATCGGAGGAATACCAGTAGAAGACCCTTTCATTGTTATTGGACAAATTGCATCCGCCCTTTACTTCCTTCTCTTCCTAGTTCTCATACCCCTAGCTGGTTGACTGGAAAATAAAGCACTTAAATTAGCCT
>BEL_NortBEL_Sea_BEL08f.16
TCTCCCATTTATCTTAGCGGCAGTCACACTACTTCACTTATTTTTCCTTCACGAAACAGGCTCAAATAACCCCACAGGCCTAACCTCAGCAGGGGACAAGATTCCCTTCCACCCATACTTCACCTATAAAGATTTACTAGGATTTGCGATTCTTTTATCCCTTCTAGCTGCCCTCGCTATATTCTCCCCCAACCTCTTAGGGGATCCAGACAACTTTACTCCCGCAAACCCCCTTGTCACTCCCCCTCATATCAAACCAGAATGATACTTCCTATTTGCTTACGCCATCCTCCGCTCAATTCCTAATAAACTAGGAGGAGTACTAGCACTGCTCGCCGCCATCCTCGTTTTATTTACTGTCCCAATCCTTCATACCTCAAAACAGCGAGGAATGACATTCCGACCCATTTCACAATTCTTATTTTGAACGCTAGTAGCTGACGTAATTATCCTAACCTGAATCGGAGGAATACCAGTAGAAGACCCTTTCATTGTTATTGGACAAATTGCATCCGCCCTTTACTTCCTTCTCTTCCTAGTTCTCATACCCCTAGCTGGTTGACTGGAAAATAAAGCACTTAAATTAGCCT
>BEL_2_NortBEL_Sea_BEL08f.4
TCTCCCATTTATCTTAGCGGCAGTCACACTACTTCACTTATTTTTCCTTCACGAAACAGGCTCAAATAACCCCACAGGCCTAACCTCAGCAGGGGACAAGATTCCCTTCCACCCATACTTCACCTATAAAGATTTACTAGGATTTGCGATTCTTTTATCCCTTCTAGCTGCCCTCGCTATATTCTCCCCCAACCTCTTAGGGGATCCAGACAACTTTACTCCCGCAAACCCCCTTGTCACTCCCCCTCATATCAAACCAGAATGATACTTCCTATTTGCTTACGCCATCCTCCGCTCAATTCCTAATAAACTAGGAGGAGTACTAGCACTGCTCGCCGCCATCCTCGTTTTATTTACTGTCCCAATCCTTCATACCTCAAAACAGCGAGGAATGACATTCCGACCCATTTCACAATTCTTATTTTGAACGCTAGTAGCTGACGTAATTATCCTAACCTGAATCGGAGGAATACCAGTAGAAGACCCTTTCATTGTTATTGGACAAATTGCATCCGCCCTTTACTTCCTTCTCTTCCTAGTTCTCATACCCCTAGCTGGTTGACTGGAAAATAAAGCACTTAAATTAGCCT
>BEL_NortBEL_Sea_BEL08f.17
TCTCCCATTTATCTTAGCGGCAGTCACACTACTTCACTTATTTTTCCTTCACGAAACAGGCTCAAATAACCCCACAGGCCTAACCTCAGCAGGGGACAAGATTCCCTTCCACCCATACTTCACCTATAAAGATTTACTAGGATTTGCGATTCTTTTATCCCTTCTAGCTGCCCTCGCTATATTCTCCCCCAACCTCTTAGGGGATCCAGACAACTTTACTCCCGCAAACCCCCTTGTCACTCCCCCTCATATCAAACCAGAATGATACTTCCTATTTGCTTACGCCATCCTCCGCTCAATTCCTAATAAACTAGGAGGAGTACTAGCGCTGCTCGCCGCCATCCTCGTTTTATTTACTGTCCCAATCCTTCATACCTCAAAACAGCGAGGAATGACATTCCGGCCCATTTCACAATTCTTATTTTGAACGCTAGTAGCTGACGTAATTATCCTGACGTGAATCGGAGGAATACCAGTAGAAGACCCTTTCATTGTTATTGGACAAATTGCATCCGCCCTTTACTTCCTTCTCTTCCTAGTTCTCATACCCCTAGCTGGTTGACTGGAAAATAAAGCACTTAAATTAGCCT
>BEL_NortBEL_Sea_BEL08f.18
TCTCCCATTTATCTTAGCGGCAGTCACACTACTTCACTTATTTTTCCTTCACGAAACAGGCTCAAATAACCCCACAGGCCTAACCTCAGCAGGGGACAAGATTCCCTTCCACCCATACTTCACCTATAAAGATTTACTAGGATTTGCGATTCTTTTATCCCTTCTAGCTGCCCTCGCTATATTCTCCCCCAACCTCTTAGGGGATCCAGACAACTTTACTCCCGCAAACCCCCTTGTCACTCCCCCTCATATTAAACCAGAATGATACTTCCTATTTGCTTACGCCATCCTCCGCTCAATTCCTAATAAACTAGGAGGAGTACTAGCGCTGCTCGCCGCCATCCTCGTTTTATTTACTGTCCCAATCCTTCATACCTCAAAACAGCGAGGAATGACATTCCGACCCATTTCACAATTCTTATTTTGAACGCTAGTAGCTGACGTAATTATCCTAACGTGAATCGGAGGAATACCAGTAGAAGACCCTTTCATTGTTATTGGACAAATTGCATCCGCCCTTTACTTCCTTCTCTTCCTAGTTCTCATACCCCTAGCTGGTTGACTGGAAAATAAAGCACTTAAATTAGCCT
>BEL_NortBEL_Sea_BEL08f.19
TCTCCCATTTATCTTAGCGGCAGTCACACTACTTCACTTATTTTTCCTTCACGAAACAGGCTCAAATAACCCCACAGGCCTAACCTCAGCAGGGGACAAGATTCCCTTCCACCCATACTTCACCTATAAAGATTTACTAGGATTTGCGATTCTTTTATCCCTTCTAGCTGCCCTCGCTATATTCTCCCCCAACCTCTTAGGGGATCCAGACAACTTTACTCCCGCAAACCCCCTTGTCACTCCCCCTCATATCAAACCAGAATGATACTTCCTATTTGCTTACGCCATCCTCCGCTCAATTCCTAATAAACTAGGAGGAGTACTAGCGCTGCTCGCCGCCATCCTCGTTTTATTTACTGTCCCAATCCTTCATACCTCAAAACAGCGAGGAATGACATTCCGACCCATTTCACAATTCTTATTTTGAACGCTAGTAGCTGACGTAATTATCCTAACATGAATCGGAGGAATACCAGTAGAAGACCCTTTCATTGTTATTGGACAAATTGCATCCGCCCTTTACTTCCTTCTCTTCCTAGTTCTCATACCCCTAGCTGGCTGACTGGAAAATAAAGCACTTAAATTAGCCT
>BEL_NortBEL_Sea_BEL08f.20
TCTCCCATTTATCTTAGCGGCAGTCACACTACTTCACTTATTTTTCCTTCACGAAACAGGCTCAAATAACCCCACAGGCCTAACCTCAGCAGGGGACAAGATTCCCTTCCACCCATACTTCACCTATAAAGATTTACTAGGATTTGCGATTCTTTTATCCCTTCTAGCTGCCCTCGCTATATTCTCCCCCAACCTCTTAGGGGATCCAGACAACTTTACTCCCGCAAACCCCCTTGTCACTCCCCCTCATATCAAACCAGAATGATACTTCCTATTTGCTTACGCCATCCTCCGCTCAATTCCTAATAAACTAGGAGGAGTACTAGCGCTGCTCGCCGCCATCCTCGTTTTATTTACTGTCCCAATCCTTCATACCTCAAAACAGCGAGGAATGACATTCCGACCCATTTCACAATTCTTATTTTGAACGCTAGTAGCTGACGTAATTATCCTAACCTGAATCGGAGGAATACCAGTAGAAGACCCTTTCATTGTTATTGGACAAATTGCATCCGCCCTTTACTTCCTTCTCTTCCTAGTTCTCATACCCCTAGCTGGTTGACTGGAAAATAAAGCACTTAAATTAGCCT
>BEL_NortBEL_Sea_BEL08f.21
TCTCCCATTTATCTTAGCGGCAGTCACACTACTTCACTTATTTTTCCTTCACGAAACAGGCTCAAATAACCCCACAGGCCTAACCTCAGCAGGGGACAAGATTCCCTTCCACCCATACTTCACCTATAAAGATTTACTAGGATTTGCGATTCTTTTATCCCTTCTAGCTGCCCTCGCTATATTCTCCCCCAACCTCTTAGGGGATCCAGACAACTTTACTCCCGCAAACCCCCTTGTCACTCCCCCTCATATCAAACCAGAATGATACTTCCTATTTGCTTACGCCATCCTCCGCTCAATTCCTAATAAACTAGGAGGAGTACTAGCGCTGCTCGCCGCCATCCTCGTTTTATTTACTGTCCCGATCCTTCATACCTCAAAACAGCGAGGAATGACATTCCGACCCATTTCACAATTCTTATTTTGAACGCTAGTAGCTGACGTAATTATCCTGACGTGAATCGGAGGAATACCAGTAGAAGACCCTTTCATTGTTATTGGACAAATTGCATCCGCCCTTTACTTCCTTCTCTTCCTAGTTCTCATACCCCTAGCTGGTTGACTGGAAAATAAAGCACTTAAATTAGCCT
>BEL_NortBEL_Sea_BEL08f.22
TCTCCCATTTATCTTAGCGGCAGTCACACTACTTCACTTATTTTTCCTTCACGAAACAGGCTCAAATAACCCCACAGGCCTAACCTCAGCAGGGGACAAGATTCCCTTCCACCCATACTTCACCTATAAAGATTTACTAGGATTTGCGATTCTTCTATCCCTTCTAGCTGCCCTCGCTATATTCTCCCCCAACCTCTTAGGGGATCCAGACAACTTTACTCCCGCAAACCCCCTTGTCACTCCCCCTCATATCAAACCAGAATGATACTTCCTATTTGCTTACGCCATCCTCCGCTCAATTCCTAATAAACTAGGAGGAGTACTAGCGCTGCTCGCCGCCATCCTCGTTTTATTTACTGTCCCAATCCTTCATACCTCAAAACAGCGAGGAATGACATTCCGACCCATTTCACAATTCTTATTTTGAACGCTAGTAGCTGACGTAATTATCCTAACGTGAATCGGAGGGATACCAGTAGAAGACCCTTTCATTGTTATTGGACAAATTGCATCCGCCCTTTACTTCCTTCTCTTCCTAGTTCTCATACCCCTAGCTGGTTGACTGGAAAATAAAGCACTTAAATTAGCCT
>BEL_NortBEL_Sea_BEL08f.23
TCTCCCATTTATCTTAGCGGCAGTCACACTACTTCACTTATTTTTCCTTCACGAAACAGGCTCAAATAACCCCACAGGCCTAACCTCAGCAGGGGACAAGATTCCCTTCCACCCATACTTCACCTATAAAGATTTACTAGGATTTGCGATTCTTCTATCCCTTCTAGCTGCCCTCGCTATATTCTCCCCCAACCTCTTAGGGGATCCAGACAACTTTACTCCCGCAAACCCCCTTGTCACTCCCCCTCATATCAAACCAGAATGATACTTCCTATTTGCTTACGCCATCCTCCGCTCAATTCCTAATAAACTAGGAGGAGTACTAGCGCTGCTCGCCGCCATCCTCGTTTTATTTACTGTCCCAATCCTTCATACCTCAAAACAGCGAGGAATGACATTCCGACCCATTTCACAATTCTTATTTTGAACGCTAGTAGCTGACGTAATTATCCTAACGTGAATCGGAGGAATACCAGTAGAAGACCCTTTCATTGTTATTGGACAAGTTGCATCCGCCCTTTACTTCCTTCTCTTCCTAGTTCTCATACCCCTAGCTGGTTGACTGGAAAATAAAGCACTTAAATTAGCCT
>BEL_NortBEL_Sea_BEL08f.24
TCTCCCATTTATCTTAGCGGCAGTCACACTACTTCACTTATTTTTCCTTCACGAAACAGGCTCAAATAACCCCACAGGCCTAACCTCAGCAGGGGACAAGATTCCCTTCCACCCATACTTCACCTATAAAGATTTACTAGGATTTGCGATTCTTTTATCCCTTCTAGCTGCCCTCGCTATATTCTCCCCCAACCTCTTAGGGGATCCCGACAACTTTACTCCCGCAAACCCCCTTGTCACTCCCCCTCATATCAAACCAGAATGATACTTCCTATTTGCTTACGCCATCCTCCGCTCAATTCCTAATAAACTAGGAGGAGTACTAGCGCTGCTCGCCGCCATCCTCGTTTTATTTACTGTCCCAATCCTTCATACCTCAAAACAGCGAGGAATGACATTCCGACCCATTTCACAATTCTTATTTTGAACGCTAGTAGCTGACGTAATTATCCTGACGTGAATCGGAGGAATACCAGTAGAAGACCCTTTCATTATTATTGGACAAATTGCATCCGCCCTTTACTTCCTTCTCTTCCTAGTTCTCATACCCCTAGCTGGTTGACTGGAAAATAAAGCACTTAAATTAGCCT
>BIS_BISB07
TCTCCCATTTATCTTAGCGGCAGTCACACTACTTCACTTATTTTTCCTTCACGAAACAGGCTCAAATAACCCCACAGGCCTAACCTCAGCAGGGGACAAGATTCCCTTCCACCCATACTTCACCTATAAAGATTTACTAGGATTTGCGATTCTTTTATCCCTTCTAGCTGCCCTCGCTATATTCTCCCCCAACCTCTTAGGGGATCCAGACAACTTTACTCCCGCAAACCCCCTTGTCACTCCCCCTCATATCAAACCGGAATGATACTTCCTATTTGCTTACGCCATCCTCCGCTCAATTCCTAATAAACTAGGAGGAGTACTAGCGCTGCTCGCCGCCATCCTCGTTTTATTTACTGTCCCAATCCTTCATACCTCAAAACAGCGAGGAATGACATTCCGACCCATTTCACAATTCTTATTTTGAACGCTAGTAGCTGACGTAATTATCCTGACGTGAATCGGAGGAATACCAGTAGAAGACCCTTTCATTGTTATTGGACAAATTGCATCCGCCCTTTACTTCCTTCTCTTCCTAGTTCTCATACCCCTAGCTGGTTGACTGGAAAATAAAGCACTTAAATTAGCCT
>BIS_2_BISB07
TCTCCCATTTATCTTAGCGGCAGTCACACTACTTCACTTATTTTTCCTTCACGAAACAGGCTCAAATAACCCCACAGGCCTAACCTCAGCAGGGGACAAGATTCCCTTCCACCCATACTTCACCTATAAAGATTTACTAGGATTTGCGATTCTTTTATCCCTTCTAGCTGCCCTCGCTATATTCTCCCCCAACCTCTTAGGGGATCCAGACAACTTTACTCCCGCAAACCCCCTTGTCACTCCCCCTCATATCAAACCGGAATGATACTTCCTATTTGCTTACGCCATCCTCCGCTCAATTCCTAATAAACTAGGAGGAGTACTAGCGCTGCTCGCCGCCATCCTCGTTTTATTTACTGTCCCAATCCTTCATACCTCAAAACAGCGAGGAATGACATTCCGACCCATTTCACAATTCTTATTTTGAACGCTAGTAGCTGACGTAATTATCCTGACGTGAATCGGAGGAATACCAGTAGAAGACCCTTTCATTGTTATTGGACAAATTGCATCCGCCCTTTACTTCCTTCTCTTCCTAGTTCTCATACCCCTAGCTGGTTGACTGGAAAATAAAGCACTTAAATTAGCCT
>BIS_BISB07.1
TCTCCCATTTATCTTAGCGGCAGTCACACTACTTCACTTATTTTTCCTTCACGAAACAGGCTCAAATAACCCCACAGGCCTAACCTCAGCAGGGGACAAGATTCCCTTCCACCCATACTTCACCTATAAAGATTTACTAGGATTTGCGATTCTTCTATCCCTTCTAGCTGCCCTCTCTATATTCTCCCCCAACCTCTTAGGGGATCCAGACAACTTTACTCCCGCAAACCCCCTTGTCACTCCCCCTCATATCAAACCAGAATGATACTTCCTATTTGCTTACGCCATCCTCCGCTCAATTCCTAATAAACTAGGAGGAGTACTAGCGCTGCTCGCCGCCATCCTCGTTTTATTTACTGTCCCAATCCTTCACACCTCAAAACAGCGAGGAATGACATTCCGACCCATTTCACAATTCTTATTTTGAACGCTAGTAGCTGACGTAATTATCCTAACGTGAATCGGAGGAATACCAGTAGAAGACCCTTTCATTATTATTGGACAAATTGCATCCGCCCTTTACTTCCTCCTCTTCCTAGTTCTCATACCCCTAGCTGGTTGACTGGAAAATAAAGCACTTAAATTAGCCT
>BIS_BISB07.2
TCTCCCATTTATCTTAGCGGCAGTCACACTACTTCACTTATTTTTCCTTCACGAAACAGGCTCAAATAACCCCACAGGCCTAACCTCAGCAGGGGACAAGATTCCCTTCCACCCATACTTCACCTATAAAGATTTGCTAGGATTTGCGATTCTTTTATCCCTTCTAGCTGCCCTCGCTATATTCTCCCCCAACCTCTTAGGGGATCCAGACAACTTTACTCCCGCAAACCCCCTTGTCACTCCCCCTCATATCAAACCAGAATGATACTTCCTATTTGCTTACGCCATCCTCCGCTCAATTCCTAATAAACTAGGAGGAGTACTAGCGCTGCTCGCCGCCATCCTCGTTTTATTTACTGTCCCAATCCTTCATACCTCAAAACAGCGAGGAATGACATTCCGACCCATTTCACAATTCTTATTTTGAACGCTAGTAGCTGACGTAATTATCCTGACGTGAATCGGAGGAATACCAGTAGAAGACCCTTTCATTGTTATTGGACAAATTGCATCCGCCCTTTACTTCCTTCTCTTCCTAGTTCTCATACCCCTAGCTGGTTGACTGGAAAATAAAGCACTTAAATTAGCCT
>BIS_BISB07.3
TCTCCCATTTATCTTAGCGGCAGTCACACTACTTCACTTATTTTTCCTTCACGAAACAGGCTCAAATAACCCCACAGGCCTAACCTCAGCAGGGGACAAGATTCCCTTCCACCCATACTTCACCTATAAAGATTTACTAGGATTTGCGATTCTTCTATCCCTTCTAGCTGCCCTCGCTATATTCTCCCCCAACCTCTTAGGGGATCCAGACAACTTTACTCCCGCAAACCCCCTTGTCACTCCCCCTCATATCAAGCCAGAATGATACTTCCTATTTGCTTACGCCATCCTCCGCTCAATTCCTAATAAACTAGGAGGAGTACTAGCACTGCTCGCCGCCATCCTCGTTTTATTTACTGTCCCAATCCTTCATACCTCAAAACAGCGAGGAATGACATTCCGACCCATTTCACAATTCTTATTTTGAACGCTAGTAGCTGACGTAATTATCCTAACGTGAATCGGAGGAATACCAGTAGAAGACCCTTTCATTGTTATTGGACAAATTGCATCCGCCCTTTACTTCCTTCTCTTCCTAGTTCTCATACCCCTAGCTGGTTGACTGGAAAATAAAGCACTTAAATTAGCCT
>BIS_BISC07
TCTCCCATTTATCTTAGCGGCAGTCACACTACTTCACTTATTTTTCCTTCACGAAACAGGCTCAAATAACCCCACAGGCCTAACCTCAGCAGGGGACAAGATTCCCTTCCACCCATACTTCACCTATAAAGATTTACTAGGATTTGCGATTCTTTTATCCCTTCTAGCTGCCCTCGCTATATTCTCCCCCAACCTCTTAGGGGATCCAGACAACTTTACTCCCGCAAACCCCCTTGTCACTCCCCCTCATATCAAACCAGAATGATACTTCCTATTTGCTTACGCCATCCTCCGCTCAATTCCTAATAAACTAGGAGGAGTACTAGCGCTGCTCGCCGCCATCCTCGTTTTATTTACTGTCCCAATCCTTCATACCTCAAAACAGCGAGGAATGACATTCCGACCCATTTCACAATTCTTATTTTGAACGCTAGTAGCTGACGTAATTATCCTGACGTGAATCGGGGGAATACCAGTAGAAGACCCTTTCATTGTTATTGGACAAATTGCATCCGCCCTTTACTTCCTTCTCTTCCTAGTTCTCATACCCCTAGCTGGTTGACTGGAAAATAAAGCACTTAAATTAGCCT
>BIS_2_BISC07
TCTCCCATTTATCTTAGCGGCAGTCACACTACTTCACTTATTTTTCCTTCACGAAACAGGCTCAAATAACCCCACAGGCCTAACCTCAGCAGGGGACAAGATTCCCTTCCACCCATACTTCACCTATAAAGATTTACTAGGATTTGCGATTCTTTTATCCCTTCTAGCTGCCCTCGCTATATTCTCCCCCAACCTCTTAGGGGATCCAGACAACTTTACTCCCGCAAACCCCCTTGTCACTCCCCCTCATATCAAACCAGAATGATACTTCCTATTTGCTTACGCCATCCTCCGCTCAATTCCTAATAAACTAGGAGGAGTACTAGCGCTGCTCGCCGCCATCCTCGTTTTATTTACTGTCCCAATCCTTCATACCTCAAAACAGCGAGGAATGACATTCCGACCCATTTCACAATTCTTATTTTGAACGCTAGTAGCTGACGTAATTATCCTGACGTGAATCGGGGGAATACCAGTAGAAGACCCTTTCATTGTTATTGGACAAATTGCATCCGCCCTTTACTTCCTTCTCTTCCTAGTTCTCATACCCCTAGCTGGTTGACTGGAAAATAAAGCACTTAAATTAGCCT
>BIS_BISC07.1
TCTCCCATTTATCTTAGCGGCAGTCACACTACTTCACTTATTTTTCCTTCACGAAACAGGCTCAAATAACCCCACAGGCCTAACCTCAGCAGGGGACAAGATTCCCTTCCACCCATACTTCACCTATAAAGATTTACTAGGATTTGCGATTCTTTTATCCCTTCTAGCTGCCCTCGCTATATTCTCCCCCAACCTCTTAGGGGATCCAGACAACTTTACTCCCGCAAACCCCCTTGTCACTCCCCCTCATATCAAACCGGAATGATACTTCCTATTTGCTTACGCCATCCTCCGCTCAATTCCTAATAAACTAGGAGGAGTACTAGCGCTGCTCGCCGCCATCCTCGTTTTATTTACTGTCCCAATCCTTCATACCTCAAAACAGCGAGGAATGACATTCCGACCCATTTCACAATTCTTATTTTGAACGCTAGTAGCTGACGTAATTATCCTGACGTGAATCGGAGGAATACCAGTAGAAGACCCTTTCATTGTTATTGGACAAATTGCATCCGCCCTTTACTTCCTTCTCTTCCTAGTTCTCATACCCCTAGCTGGTTGACTGGAAAATAAAGCACTTAAATTAGCCT
>BIS_2_BISC07.1
TCTCCCATTTATCTTAGCGGCAGTCACACTACTTCACTTATTTTTCCTTCACGAAACAGGCTCAAATAACCCCACAGGCCTAACCTCAGCAGGGGACAAGATTCCCTTCCACCCATACTTCACCTATAAAGATTTACTAGGATTTGCGATTCTTTTATCCCTTCTAGCTGCCCTCGCTATATTCTCCCCCAACCTCTTAGGGGATCCAGACAACTTTACTCCCGCAAACCCCCTTGTCACTCCCCCTCATATCAAACCGGAATGATACTTCCTATTTGCTTACGCCATCCTCCGCTCAATTCCTAATAAACTAGGAGGAGTACTAGCGCTGCTCGCCGCCATCCTCGTTTTATTTACTGTCCCAATCCTTCATACCTCAAAACAGCGAGGAATGACATTCCGACCCATTTCACAATTCTTATTTTGAACGCTAGTAGCTGACGTAATTATCCTGACGTGAATCGGAGGAATACCAGTAGAAGACCCTTTCATTGTTATTGGACAAATTGCATCCGCCCTTTACTTCCTTCTCTTCCTAGTTCTCATACCCCTAGCTGGTTGACTGGAAAATAAAGCACTTAAATTAGCCT
>BIS_3_BISC07
TCTCCCATTTATCTTAGCGGCAGTCACACTACTTCACTTATTTTTCCTTCACGAAACAGGCTCAAATAACCCCACAGGCCTAACCTCAGCAGGGGACAAGATTCCCTTCCACCCATACTTCACCTATAAAGATTTACTAGGATTTGCGATTCTTTTATCCCTTCTAGCTGCCCTCGCTATATTCTCCCCCAACCTCTTAGGGGATCCAGACAACTTTACTCCCGCAAACCCCCTTGTCACTCCCCCTCATATCAAACCGGAATGATACTTCCTATTTGCTTACGCCATCCTCCGCTCAATTCCTAATAAACTAGGAGGAGTACTAGCGCTGCTCGCCGCCATCCTCGTTTTATTTACTGTCCCAATCCTTCATACCTCAAAACAGCGAGGAATGACATTCCGACCCATTTCACAATTCTTATTTTGAACGCTAGTAGCTGACGTAATTATCCTGACGTGAATCGGAGGAATACCAGTAGAAGACCCTTTCATTGTTATTGGACAAATTGCATCCGCCCTTTACTTCCTTCTCTTCCTAGTTCTCATACCCCTAGCTGGTTGACTGGAAAATAAAGCACTTAAATTAGCCT
>BIS_4_BISC07
TCTCCCATTTATCTTAGCGGCAGTCACACTACTTCACTTATTTTTCCTTCACGAAACAGGCTCAAATAACCCCACAGGCCTAACCTCAGCAGGGGACAAGATTCCCTTCCACCCATACTTCACCTATAAAGATTTACTAGGATTTGCGATTCTTTTATCCCTTCTAGCTGCCCTCGCTATATTCTCCCCCAACCTCTTAGGGGATCCAGACAACTTTACTCCCGCAAACCCCCTTGTCACTCCCCCTCATATCAAACCGGAATGATACTTCCTATTTGCTTACGCCATCCTCCGCTCAATTCCTAATAAACTAGGAGGAGTACTAGCGCTGCTCGCCGCCATCCTCGTTTTATTTACTGTCCCAATCCTTCATACCTCAAAACAGCGAGGAATGACATTCCGACCCATTTCACAATTCTTATTTTGAACGCTAGTAGCTGACGTAATTATCCTGACGTGAATCGGAGGAATACCAGTAGAAGACCCTTTCATTGTTATTGGACAAATTGCATCCGCCCTTTACTTCCTTCTCTTCCTAGTTCTCATACCCCTAGCTGGTTGACTGGAAAATAAAGCACTTAAATTAGCCT
>BIS_5_BISC07
TCTCCCATTTATCTTAGCGGCAGTCACACTACTTCACTTATTTTTCCTTCACGAAACAGGCTCAAATAACCCCACAGGCCTAACCTCAGCAGGGGACAAGATTCCCTTCCACCCATACTTCACCTATAAAGATTTACTAGGATTTGCGATTCTTTTATCCCTTCTAGCTGCCCTCGCTATATTCTCCCCCAACCTCTTAGGGGATCCAGACAACTTTACTCCCGCAAACCCCCTTGTCACTCCCCCTCATATCAAACCGGAATGATACTTCCTATTTGCTTACGCCATCCTCCGCTCAATTCCTAATAAACTAGGAGGAGTACTAGCGCTGCTCGCCGCCATCCTCGTTTTATTTACTGTCCCAATCCTTCATACCTCAAAACAGCGAGGAATGACATTCCGACCCATTTCACAATTCTTATTTTGAACGCTAGTAGCTGACGTAATTATCCTGACGTGAATCGGAGGAATACCAGTAGAAGACCCTTTCATTGTTATTGGACAAATTGCATCCGCCCTTTACTTCCTTCTCTTCCTAGTTCTCATACCCCTAGCTGGTTGACTGGAAAATAAAGCACTTAAATTAGCCT
>BIS_6_BISC07
TCTCCCATTTATCTTAGCGGCAGTCACACTACTTCACTTATTTTTCCTTCACGAAACAGGCTCAAATAACCCCACAGGCCTAACCTCAGCAGGGGACAAGATTCCCTTCCACCCATACTTCACCTATAAAGATTTACTAGGATTTGCGATTCTTTTATCCCTTCTAGCTGCCCTCGCTATATTCTCCCCCAACCTCTTAGGGGATCCAGACAACTTTACTCCCGCAAACCCCCTTGTCACTCCCCCTCATATCAAACCGGAATGATACTTCCTATTTGCTTACGCCATCCTCCGCTCAATTCCTAATAAACTAGGAGGAGTACTAGCGCTGCTCGCCGCCATCCTCGTTTTATTTACTGTCCCAATCCTTCATACCTCAAAACAGCGAGGAATGACATTCCGACCCATTTCACAATTCTTATTTTGAACGCTAGTAGCTGACGTAATTATCCTGACGTGAATCGGAGGAATACCAGTAGAAGACCCTTTCATTGTTATTGGACAAATTGCATCCGCCCTTTACTTCCTTCTCTTCCTAGTTCTCATACCCCTAGCTGGTTGACTGGAAAATAAAGCACTTAAATTAGCCT
>BIS_7_BISC07
TCTCCCATTTATCTTAGCGGCAGTCACACTACTTCACTTATTTTTCCTTCACGAAACAGGCTCAAATAACCCCACAGGCCTAACCTCAGCAGGGGACAAGATTCCCTTCCACCCATACTTCACCTATAAAGATTTACTAGGATTTGCGATTCTTTTATCCCTTCTAGCTGCCCTCGCTATATTCTCCCCCAACCTCTTAGGGGATCCAGACAACTTTACTCCCGCAAACCCCCTTGTCACTCCCCCTCATATCAAACCGGAATGATACTTCCTATTTGCTTACGCCATCCTCCGCTCAATTCCTAATAAACTAGGAGGAGTACTAGCGCTGCTCGCCGCCATCCTCGTTTTATTTACTGTCCCAATCCTTCATACCTCAAAACAGCGAGGAATGACATTCCGACCCATTTCACAATTCTTATTTTGAACGCTAGTAGCTGACGTAATTATCCTGACGTGAATCGGAGGAATACCAGTAGAAGACCCTTTCATTGTTATTGGACAAATTGCATCCGCCCTTTACTTCCTTCTCTTCCTAGTTCTCATACCCCTAGCTGGTTGACTGGAAAATAAAGCACTTAAATTAGCCT
>BIS_8_BISC07
TCTCCCATTTATCTTAGCGGCAGTCACACTACTTCACTTATTTTTCCTTCACGAAACAGGCTCAAATAACCCCACAGGCCTAACCTCAGCAGGGGACAAGATTCCCTTCCACCCATACTTCACCTATAAAGATTTACTAGGATTTGCGATTCTTTTATCCCTTCTAGCTGCCCTCGCTATATTCTCCCCCAACCTCTTAGGGGATCCAGACAACTTTACTCCCGCAAACCCCCTTGTCACTCCCCCTCATATCAAACCGGAATGATACTTCCTATTTGCTTACGCCATCCTCCGCTCAATTCCTAATAAACTAGGAGGAGTACTAGCGCTGCTCGCCGCCATCCTCGTTTTATTTACTGTCCCAATCCTTCATACCTCAAAACAGCGAGGAATGACATTCCGACCCATTTCACAATTCTTATTTTGAACGCTAGTAGCTGACGTAATTATCCTGACGTGAATCGGAGGAATACCAGTAGAAGACCCTTTCATTGTTATTGGACAAATTGCATCCGCCCTTTACTTCCTTCTCTTCCTAGTTCTCATACCCCTAGCTGGTTGACTGGAAAATAAAGCACTTAAATTAGCCT
>BIS_9_BISC07
TCTCCCATTTATCTTAGCGGCAGTCACACTACTTCACTTATTTTTCCTTCACGAAACAGGCTCAAATAACCCCACAGGCCTAACCTCAGCAGGGGACAAGATTCCCTTCCACCCATACTTCACCTATAAAGATTTACTAGGATTTGCGATTCTTTTATCCCTTCTAGCTGCCCTCGCTATATTCTCCCCCAACCTCTTAGGGGATCCAGACAACTTTACTCCCGCAAACCCCCTTGTCACTCCCCCTCATATCAAACCGGAATGATACTTCCTATTTGCTTACGCCATCCTCCGCTCAATTCCTAATAAACTAGGAGGAGTACTAGCGCTGCTCGCCGCCATCCTCGTTTTATTTACTGTCCCAATCCTTCATACCTCAAAACAGCGAGGAATGACATTCCGACCCATTTCACAATTCTTATTTTGAACGCTAGTAGCTGACGTAATTATCCTGACGTGAATCGGAGGAATACCAGTAGAAGACCCTTTCATTGTTATTGGACAAATTGCATCCGCCCTTTACTTCCTTCTCTTCCTAGTTCTCATACCCCTAGCTGGTTGACTGGAAAATAAAGCACTTAAATTAGCCT
>BIS_10_BISC07
TCTCCCATTTATCTTAGCGGCAGTCACACTACTTCACTTATTTTTCCTTCACGAAACAGGCTCAAATAACCCCACAGGCCTAACCTCAGCAGGGGACAAGATTCCCTTCCACCCATACTTCACCTATAAAGATTTACTAGGATTTGCGATTCTTTTATCCCTTCTAGCTGCCCTCGCTATATTCTCCCCCAACCTCTTAGGGGATCCAGACAACTTTACTCCCGCAAACCCCCTTGTCACTCCCCCTCATATCAAACCGGAATGATACTTCCTATTTGCTTACGCCATCCTCCGCTCAATTCCTAATAAACTAGGAGGAGTACTAGCGCTGCTCGCCGCCATCCTCGTTTTATTTACTGTCCCAATCCTTCATACCTCAAAACAGCGAGGAATGACATTCCGACCCATTTCACAATTCTTATTTTGAACGCTAGTAGCTGACGTAATTATCCTGACGTGAATCGGAGGAATACCAGTAGAAGACCCTTTCATTGTTATTGGACAAATTGCATCCGCCCTTTACTTCCTTCTCTTCCTAGTTCTCATACCCCTAGCTGGTTGACTGGAAAATAAAGCACTTAAATTAGCCT
>BIS_11_BISC07
TCTCCCATTTATCTTAGCGGCAGTCACACTACTTCACTTATTTTTCCTTCACGAAACAGGCTCAAATAACCCCACAGGCCTAACCTCAGCAGGGGACAAGATTCCCTTCCACCCATACTTCACCTATAAAGATTTACTAGGATTTGCGATTCTTTTATCCCTTCTAGCTGCCCTCGCTATATTCTCCCCCAACCTCTTAGGGGATCCAGACAACTTTACTCCCGCAAACCCCCTTGTCACTCCCCCTCATATCAAACCGGAATGATACTTCCTATTTGCTTACGCCATCCTCCGCTCAATTCCTAATAAACTAGGAGGAGTACTAGCGCTGCTCGCCGCCATCCTCGTTTTATTTACTGTCCCAATCCTTCATACCTCAAAACAGCGAGGAATGACATTCCGACCCATTTCACAATTCTTATTTTGAACGCTAGTAGCTGACGTAATTATCCTGACGTGAATCGGAGGAATACCAGTAGAAGACCCTTTCATTGTTATTGGACAAATTGCATCCGCCCTTTACTTCCTTCTCTTCCTAGTTCTCATACCCCTAGCTGGTTGACTGGAAAATAAAGCACTTAAATTAGCCT
>BIS_12_BISC07
TCTCCCATTTATCTTAGCGGCAGTCACACTACTTCACTTATTTTTCCTTCACGAAACAGGCTCAAATAACCCCACAGGCCTAACCTCAGCAGGGGACAAGATTCCCTTCCACCCATACTTCACCTATAAAGATTTACTAGGATTTGCGATTCTTTTATCCCTTCTAGCTGCCCTCGCTATATTCTCCCCCAACCTCTTAGGGGATCCAGACAACTTTACTCCCGCAAACCCCCTTGTCACTCCCCCTCATATCAAACCGGAATGATACTTCCTATTTGCTTACGCCATCCTCCGCTCAATTCCTAATAAACTAGGAGGAGTACTAGCGCTGCTCGCCGCCATCCTCGTTTTATTTACTGTCCCAATCCTTCATACCTCAAAACAGCGAGGAATGACATTCCGACCCATTTCACAATTCTTATTTTGAACGCTAGTAGCTGACGTAATTATCCTGACGTGAATCGGAGGAATACCAGTAGAAGACCCTTTCATTGTTATTGGACAAATTGCATCCGCCCTTTACTTCCTTCTCTTCCTAGTTCTCATACCCCTAGCTGGTTGACTGGAAAATAAAGCACTTAAATTAGCCT
>BIS_13_BISC07
TCTCCCATTTATCTTAGCGGCAGTCACACTACTTCACTTATTTTTCCTTCACGAAACAGGCTCAAATAACCCCACAGGCCTAACCTCAGCAGGGGACAAGATTCCCTTCCACCCATACTTCACCTATAAAGATTTACTAGGATTTGCGATTCTTTTATCCCTTCTAGCTGCCCTCGCTATATTCTCCCCCAACCTCTTAGGGGATCCAGACAACTTTACTCCCGCAAACCCCCTTGTCACTCCCCCTCATATCAAACCGGAATGATACTTCCTATTTGCTTACGCCATCCTCCGCTCAATTCCTAATAAACTAGGAGGAGTACTAGCGCTGCTCGCCGCCATCCTCGTTTTATTTACTGTCCCAATCCTTCATACCTCAAAACAGCGAGGAATGACATTCCGACCCATTTCACAATTCTTATTTTGAACGCTAGTAGCTGACGTAATTATCCTGACGTGAATCGGAGGAATACCAGTAGAAGACCCTTTCATTGTTATTGGACAAATTGCATCCGCCCTTTACTTCCTTCTCTTCCTAGTTCTCATACCCCTAGCTGGTTGACTGGAAAATAAAGCACTTAAATTAGCCT
>BIS_BISC07.2
TCTCCCATTTATCTTAGCGGCAGTCACACTACTTCACTTATTTTTCCTTCACGAAACAGGCTCAAATAACCCCACAGGCCTAACCTCAGCAGGGGACAAGATTCCCTTCCACCCATACTTCACCTATAAAGATTTACTAGGATTTGCGATTCTTCTATCCCTTCTAGCTGCCCTCTCTATATTCTCCCCCAACCTCTTAGGGGATCCAGACAACTTTACTCCCGCAAACCCCCTTGTCACTCCCCCTCATATCAAACCAGAATGATACTTCCTATTTGCTTACGCCATCCTCCGCTCAATTCCTAATAAACTAGGAGGAGTACTAGCGCTGCTCGCCGCCATCCTCGTTTTATTTACTGTCCCAATCCTTCACACCTCAAAACAGCGAGGAATGACATTCCGACCCATTTCACAATTCTTATTTTGAACGCTAGTAGCTGACGTAATTATCCTAACGTGAATCGGAGGAATACCAGTAGAAGACCCTTTCATTATTATTGGACAAATTGCATCCGCCCTTTACTTCCTCCTCTTCCTAGTTCTCATACCCCTAGCTGGTTGACTGGAAAATAAAGCACTTAAATTAGCCT
>BIS_BISC07.3
TCTCCCATTTATCTTAGCGGCAGTCACACTACTTCACTTATTTTTCCTTCACGAAACAGGCTCAAATAACCCCACAGGCCTAACCTCAGCAGGGGACAAGATTCCCTTCCACCCATACTTCACCTATAAAGATTTGCTAGGATTTGCGATTCTTTTATCCCTTCTAGCTGCCCTCGCTATATTCTCCCCCAACCTCTTAGGGGATCCAGACAACTTTACTCCCGCAAACCCCCTTGTCACTCCCCCTCATATCAAACCAGAATGATACTTCCTATTTGCTTACGCCATCCTCCGCTCAATTCCTAATAAACTAGGAGGAGTACTAGCGCTGCTCGCCGCCATCCTCGTTTTATTTACTGTCCCAATCCTTCATACCTCAAAACAGCGAGGAATGACATTCCGACCCATTTCACAATTCTTATTTTGAACGCTAGTAGCTGACGTAATTATCCTGACGTGAATCGGAGGAATACCAGTAGAAGACCCTTTCATTGTTATTGGACAAATTGCATCCGCCCTTTACTTCCTTCTCTTCCTAGTTCTCATACCCCTAGCTGGTTGACTGGAAAATAAAGCACTTAAATTAGCCT
>BIS_BISC07.4
TCTCCCATTTATCTTAGCGGCAGTCACACTACTTCACTTATTTTTCCTTCACGAAACAGGCTCAAATAACCCCACAGGCCTAACCTCAGCAGGGGACAAGATTCCCTTCCACCCATACTTCACCTATAAAGATTTACTAGGATTTGCGATTCTTTTGTCCCTTCTAGCTGCCCTCGCTATATTCTCCCCCAACCTCTTAGGGGATCCAGACAACTTTACTCCCGCAAACCCCCTTGTCACTCCCCCTCATATCAAACCAGAATGATACTTCCTATTTGCTTACGCCATCCTCCGCTCAATTCCTAATAAACTAGGAGGAGTACTAGCGCTGCTCGCCGCCATCCTCGTTTTATTTACTGTCCCAATCCTTCATACCTCAAAACAGCGAGGAATGACATTCCGACCCATTTCACAATTCTTATTTTGAACGCTAGTAGCTGACGTAATTATCCTGACGTGAATCGGAGGAATACCAGTAGAAGACCCTTTCATTGTTATTGGACAAATTGCATCCGCCCTTTACTTCCTTCTCTTCCTAGTTCTCATACCCCTAGCTGGTTGACTGGAAAATAAAGCACTTAAATTAGCCT
>BIS_BISC07.5
TCTCCCATTTATCTTAGCGGCAGTCACACTACTTCACTTATTTTTCCTTCACGAAACAGGCTCAAATAACCCCACAGGCCTAACCTCAGCAGGGGACAAGATTCCCTTCCACCCATACTTCACCTATAAAGATTTACTAGGATTTGCGATTCTTTTATCCCTTCTAGCTGCCCTCGCTATATTCTCCCCCAACCTCTTAGGGGATCCAGACAACTTTACTCCCGCAAACCCCCTTGTCACTCCCCCTCATATCAAGCCAGAATGATACTTCCTATTTGCTTACGCCATCCTCCGCTCAATTCCTAATAAACTAGGAGGAGTACTAGCGCTGCTCGCCGCCATCCTCGTTTTATTTACTGTCCCAATCCTTCATACCTCAAAACAGCGAGGAATGACATTCCGACCCATTTCACAATTCTTATTTTGAACGCTAGTAGCTGACGTAATTATCCTGACGTGAATCGGAGGAATACCAGTAGAAGACCCTTTCATTGTTATTGGACAAATTGCATCCGCCCTTTACTTCCTTCTCTTCCTAGTTCTCATACCCCTAGCTGGTTGACTGGAAAATAAAGCACTTAAATTAGCCT
>BIS_2_BISC07.2
TCTCCCATTTATCTTAGCGGCAGTCACACTACTTCACTTATTTTTCCTTCACGAAACAGGCTCAAATAACCCCACAGGCCTAACCTCAGCAGGGGACAAGATTCCCTTCCACCCATACTTCACCTATAAAGATTTACTAGGATTTGCGATTCTTTTATCCCTTCTAGCTGCCCTCGCTATATTCTCCCCCAACCTCTTAGGGGATCCAGACAACTTTACTCCCGCAAACCCCCTTGTCACTCCCCCTCATATCAAGCCAGAATGATACTTCCTATTTGCTTACGCCATCCTCCGCTCAATTCCTAATAAACTAGGAGGAGTACTAGCGCTGCTCGCCGCCATCCTCGTTTTATTTACTGTCCCAATCCTTCATACCTCAAAACAGCGAGGAATGACATTCCGACCCATTTCACAATTCTTATTTTGAACGCTAGTAGCTGACGTAATTATCCTGACGTGAATCGGAGGAATACCAGTAGAAGACCCTTTCATTGTTATTGGACAAATTGCATCCGCCCTTTACTTCCTTCTCTTCCTAGTTCTCATACCCCTAGCTGGTTGACTGGAAAATAAAGCACTTAAATTAGCCT
>BIS_BISC07.6
TCTCCCATTTATCTTAGCGGCAGTCACACTACTTCACTTATTTTTCCTTCACGAAACAGGCTCAAATAACCCCACAGGCCTAACCTCAGCAGGGGACAAGATTCCCTTCCACCCATACTTCACCTATAAAGATTTACTAGGATTTGCAATTCTTCTATCCCTTCTAGCTGCCCTCGCTATATTCTCCCCCAACCTCTTAGGGGATCCAGACAACTTTACTCCCGCAAACCCCCTTGTCACTCCCCCTCATATCAAACCAGAATGATACTTCCTATTTGCTTACGCCATCCTCCGCTCAATTCCTAATAAACTAGGAGGGGTACTAGCACTGCTCGCCGCCATCCTCGTTTTATTTACTGTCCCAATCCTTCATACCTCAAAACAGCGAGGAATGACATTCCGACCCATTTCACAATTCTTATTTTGAACGCTAGTAGCTGACGTAATTATCCTAACGTGAATCGGAGGAATACCAGTAGAAGACCCTTTCATTGTTATTGGACAAATTGCATCCGCCCTTTACTTCCTTCTCTTCCTAGTTCTTATACCCCTAGCTGGTTGACTGGAAAATAAAGCACTTAAATTAGCCT
>BIS_BISC07.7
TCTCCCATTTATCTTAGCGGCAGTCACACTACTTCACTTATTTTTCCTTCACGAAACAGGCTCAAATAACCCCACAGGCCTAACCTCAGCAGGGGACAAGATTCCCTTCCACCCATACTTCACCTATAAAGATTTACTAGGATTTGCGATTCTTCTATCCCTTCTAGCTGCCCTCTCTATATTCTCCCCCAACCTCTTAGGGGATCCAGACAACTTTACTCCCGCAAACCCCCTTGTCACTCCCCCTCATATCAAACCAGAATGATACTTCCTATTTGCTTACGCCATCCTCCGCTCAATTCCTAATAAACTAGGAGGAGTACTAGCGCTGCTCGCCGCCATCCTCGTTTTATTTACTGTCCCAGTCCTTCACACCTCAAAACAGCGAGGAATGACATTCCGACCCATTTCACAATTCTTATTTTGAACGCTAGTAGCTGACGTAATTATCCTAACGTGAATCGGAGGAATACCAGTAGAAGACCCTTTCATTATTATTGGACAAATTGCATCCGCCCTTTACTTCCTTCTCTTCCTAGTTCTCATACCCCTAGCTGGTTGACTGGAAAATAAAGCACTTAAATTAGCCT
>BIS_BISC07.8
TCTCCCATTTATCTTAGCGGCAGTCACACTACTTCACTTATTTTTCCTTCACGAAACAGGCTCAAATAACCCCACAGGCCTAACCTCAGCAGGGGACAAGATTCCCTTCCACCCATACTTCACCTATAAAGATTTACTAGGATTTGCGATTCTTTTATCCCTTCTAGCTGCCCTCGCTATATTCTCCCCCAACCTCTTAGGGGATCCAGACAACTTTACTCCCGCAAACCCCCTTGTCACTCCCCCTCATATCAAACCAGAATGATACTTCCTATTTGCTTACGCCATCCTCCGCTCAATTCCTAATAAACTAGGAGGAGTACTAGCGCTGCTCGCCTCCATCCTCGTTTTATTTACTGTCCCAATCCTTCATACCTCAAAACAGCGAGGAATGACATTCCGACCCATTTCACAATTCTTATTTTGAACGCTAGTAGCTGACGTAATTATCCTGACGTGAGTCGGAGGAATACCAGTAGAAGACCCTTTCATTATTATTGGACAAATTGCATCCGCCCTTTACTTCCTTCTCTTCCTAGTTCTCATACCCCTAGCTGGTTGACTGGAAAATAAAGCACTTAAATTAGCCT
>BIS_BISC07.9
TCTCCCATTTATCTTAGCGGCAGTCACACTACTTCACTTATTTTTCCTTCACGAAACAGGCTCAAATAACCCCACAGGCCTAACCTCAGCAGGGGACAAGATTCCCTTCCACCCATACTTCACCTATAAAGATTTACTAGGATTTGCGATTCTTTTATCCCTTCTAGCTGCCCTCGCTATATTCTCCCCCAACCTCTTAGGGGATCCAGACAACTTTACTCCCGCAAACCCCCTTGTCACTCCCCCTCATATCAAACCAGAATGATACTTCCTATTTGCTTACGCCATCCTCCGCTCAATTCCTAATAAACTAGGAGGAGTACTAGCGCTGCTCGCCGCCATCCTCGTTTTATTTACTGTCCCAATCCTTCATACCTCAAAACAGCGAGGAATGACATTCCGACCCATTTCACAATTCTTATTTTGAACGCTAGTAGCTGACGTAATTATCCTAACGTGAATCGGAGGAATACCAGTAGAAGACCCTTTCATTGTTATTGGACAAATTGCATCCGCCCTTTACTTCCTTCTCTTCCTAGTTCTCATGCCCCTAGCTGGTTGACTGGAAAATAAAGCACTTAAATTAGCCT
>BIS_BISC07.10
TCTCCCATTTATCTTAGCGGCAGTCACACTACTTCACTTATTTTTCCTTCACGAAACAGGCTCAAATAACCCCACAGGCCTAACCTCAGCAGGGGACAAGATTCCCTTCCACCCATACTTCACCTATAAAGATTTACTAGGATTTGCGATTCTTTTATCCCTTCTAGCTGCCCTCGCTATATTCTCCCCCAACCTCTTAGGGGATCCAGACAACTTTACTCCCGCAAACCCCCTTGTCACTCCCCCTCATATCAAACCAGAATGATACTTCCTATTTGCTTACGCCATCCTCCGCTCAATTCCTAATAAACTAGGAGGAGTACTAGCGCTGCTCGCCGCCATCCTCGTTTTATTTACTGTCCCAATCCTTCATACCTCAAAACAGCGAGGAATGACATTCCGACCCATTTCACAATTCTTATTTTGAACGCTAGTAGCTGACATAATTATCCTGACGTGAATCGGAGGAATACCAGTAGAAGACCCTTTCATTGTTATTGGACAAATTGCATCCGCCCTTTACTTCCTTCTCTTCCTAGTTCTCATACCCCTAGCTGGTTGACTGGAAAATAAAGCACTTAAATTAGCCT
>BIS_BISC07.11
TCTCCCATTTATCTTAGCGGCAGTCACACTACTTCACTTATTTTTCCTTCACGAAACAGGCTCAAATAACCCCACAGGCCTAACCTCAGCAGGGGACAAGATTCCCTTCCACCCATACTTCACCTATAAAGATTTACTAGGATTTGCGATTCTTTTATCCCTTCTAGCTGCCCTCGCTATATTCTCCCCCAACCTCTTAGGGGATCCAGACAACTTTACTCCCGCAAACCCCCTTGTCACTCCCCCTCATATCAAACCAGAATGATACTTCCTATTTGCTTACGCCATCCTCCGCTCAATTCCTAATAAACTAGGAGGAGTACTAGCGCTGCTCGCCGCCATCCTCGTTTTATTTACTGTCCCAATCCTTCACACCTCAAAACAGCGAGGAATGACATTCCGACCCATTTCACAATTCTTATTTTGAACGCTAGTAGCTGACGTAATTATCCTAACGTGAATCGGAGGAATACCAGTAGAAGACCCTTTCATTGTTATTGGACAAATTGCATCCGCCCTTTACTTCCTTCTCTTCCTAGTTCTCATACCCCTAGCTGGTTGACTGGAAAATAAAGCACTTAAATTAGCCT
>CEL_CEL08
TCTCCCATTTATCTTAGCGGCAGTCACACTACTTCACTTATTTTTCCTTCACGAAACAGGCTCAAATAACCCCACAGGCCTAACCTCAGCAGGGGACAAGATTCCCTTCCACCCATACTTCACCTATAAAGATTTACTAGGATTTGCGATTCTTTTATCCCTTCTAGCTGCCCTCGCTATATTCTCCCCCAACCTCTTAGGGGATCCAGACAACTTTACTCCCGCAAACCCCCTTGTCACTCCCCCTCATATCAAACCAGAATGATACTTCCTATTTGCTTACGCCATCCTCCGCTCAATTCCTAATAAACTAGGAGGAGTACTAGCGCTGCTCGCCGCCATCCTCGTTTTATTTACTGTCCCAATCCTTCATACCTCAAAACAGCGAGGAATGACATTCCGACCCATTTCACAATTCTTATTTTGAACGCTAGTAGCTGACGTAATTATCCTGACGTGAATCGGGGGAATACCAGTAGAAGACCCTTTCATTGTTATTGGACAAATTGCATCCGCCCTTTACTTCCTTCTCTTCCTAGTTCTCATACCCCTAGCTGGTTGACTGGAAAATAAAGCACTTAAATTAGCCT
>CEL_CEL08.1
TCTCCCATTTATCTTAGCGGCAGTCACACTACTTCACTTATTTTTCCTTCACGAAACAGGCTCAAATAACCCCACAGGCCTAACCTCAGCAGGGGACAAGATTCCCTTCCACCCATACTTCACCTATAAAGATTTACTAGGATTTGCGATTCTTTTATCCCTTCTAGCTGCCCTCGCTATATTCTCCCCCAACCTCTTAGGGGATCCAGACAACTTTACTCCCGCAAACCCCCTTGTCACTCCCCCTCATATCAAACCGGAATGATACTTCCTATTTGCTTACGCCATCCTCCGCTCAATTCCTAATAAACTAGGAGGAGTACTAGCGCTGCTCGCCGCCATCCTCGTTTTATTTACTGTCCCAATCCTTCATACCTCAAAACAGCGAGGAATGACATTCCGACCCATTTCACAATTCTTATTTTGAACGCTAGTAGCTGACGTAATTATCCTGACGTGAATCGGAGGAATACCAGTAGAAGACCCTTTCATTGTTATTGGACAAATTGCATCCGCCCTTTACTTCCTTCTCTTCCTAGTTCTCATACCCCTAGCTGGTTGACTGGAAAATAAAGCACTTAAATTAGCCT
>CEL_2_CEL08
TCTCCCATTTATCTTAGCGGCAGTCACACTACTTCACTTATTTTTCCTTCACGAAACAGGCTCAAATAACCCCACAGGCCTAACCTCAGCAGGGGACAAGATTCCCTTCCACCCATACTTCACCTATAAAGATTTACTAGGATTTGCGATTCTTTTATCCCTTCTAGCTGCCCTCGCTATATTCTCCCCCAACCTCTTAGGGGATCCAGACAACTTTACTCCCGCAAACCCCCTTGTCACTCCCCCTCATATCAAACCGGAATGATACTTCCTATTTGCTTACGCCATCCTCCGCTCAATTCCTAATAAACTAGGAGGAGTACTAGCGCTGCTCGCCGCCATCCTCGTTTTATTTACTGTCCCAATCCTTCATACCTCAAAACAGCGAGGAATGACATTCCGACCCATTTCACAATTCTTATTTTGAACGCTAGTAGCTGACGTAATTATCCTGACGTGAATCGGAGGAATACCAGTAGAAGACCCTTTCATTGTTATTGGACAAATTGCATCCGCCCTTTACTTCCTTCTCTTCCTAGTTCTCATACCCCTAGCTGGTTGACTGGAAAATAAAGCACTTAAATTAGCCT
>CEL_3_CEL08
TCTCCCATTTATCTTAGCGGCAGTCACACTACTTCACTTATTTTTCCTTCACGAAACAGGCTCAAATAACCCCACAGGCCTAACCTCAGCAGGGGACAAGATTCCCTTCCACCCATACTTCACCTATAAAGATTTACTAGGATTTGCGATTCTTTTATCCCTTCTAGCTGCCCTCGCTATATTCTCCCCCAACCTCTTAGGGGATCCAGACAACTTTACTCCCGCAAACCCCCTTGTCACTCCCCCTCATATCAAACCGGAATGATACTTCCTATTTGCTTACGCCATCCTCCGCTCAATTCCTAATAAACTAGGAGGAGTACTAGCGCTGCTCGCCGCCATCCTCGTTTTATTTACTGTCCCAATCCTTCATACCTCAAAACAGCGAGGAATGACATTCCGACCCATTTCACAATTCTTATTTTGAACGCTAGTAGCTGACGTAATTATCCTGACGTGAATCGGAGGAATACCAGTAGAAGACCCTTTCATTGTTATTGGACAAATTGCATCCGCCCTTTACTTCCTTCTCTTCCTAGTTCTCATACCCCTAGCTGGTTGACTGGAAAATAAAGCACTTAAATTAGCCT
>CEL_4_CEL08
TCTCCCATTTATCTTAGCGGCAGTCACACTACTTCACTTATTTTTCCTTCACGAAACAGGCTCAAATAACCCCACAGGCCTAACCTCAGCAGGGGACAAGATTCCCTTCCACCCATACTTCACCTATAAAGATTTACTAGGATTTGCGATTCTTTTATCCCTTCTAGCTGCCCTCGCTATATTCTCCCCCAACCTCTTAGGGGATCCAGACAACTTTACTCCCGCAAACCCCCTTGTCACTCCCCCTCATATCAAACCGGAATGATACTTCCTATTTGCTTACGCCATCCTCCGCTCAATTCCTAATAAACTAGGAGGAGTACTAGCGCTGCTCGCCGCCATCCTCGTTTTATTTACTGTCCCAATCCTTCATACCTCAAAACAGCGAGGAATGACATTCCGACCCATTTCACAATTCTTATTTTGAACGCTAGTAGCTGACGTAATTATCCTGACGTGAATCGGAGGAATACCAGTAGAAGACCCTTTCATTGTTATTGGACAAATTGCATCCGCCCTTTACTTCCTTCTCTTCCTAGTTCTCATACCCCTAGCTGGTTGACTGGAAAATAAAGCACTTAAATTAGCCT
>CEL_5_CEL08
TCTCCCATTTATCTTAGCGGCAGTCACACTACTTCACTTATTTTTCCTTCACGAAACAGGCTCAAATAACCCCACAGGCCTAACCTCAGCAGGGGACAAGATTCCCTTCCACCCATACTTCACCTATAAAGATTTACTAGGATTTGCGATTCTTTTATCCCTTCTAGCTGCCCTCGCTATATTCTCCCCCAACCTCTTAGGGGATCCAGACAACTTTACTCCCGCAAACCCCCTTGTCACTCCCCCTCATATCAAACCGGAATGATACTTCCTATTTGCTTACGCCATCCTCCGCTCAATTCCTAATAAACTAGGAGGAGTACTAGCGCTGCTCGCCGCCATCCTCGTTTTATTTACTGTCCCAATCCTTCATACCTCAAAACAGCGAGGAATGACATTCCGACCCATTTCACAATTCTTATTTTGAACGCTAGTAGCTGACGTAATTATCCTGACGTGAATCGGAGGAATACCAGTAGAAGACCCTTTCATTGTTATTGGACAAATTGCATCCGCCCTTTACTTCCTTCTCTTCCTAGTTCTCATACCCCTAGCTGGTTGACTGGAAAATAAAGCACTTAAATTAGCCT
>CEL_6_CEL08
TCTCCCATTTATCTTAGCGGCAGTCACACTACTTCACTTATTTTTCCTTCACGAAACAGGCTCAAATAACCCCACAGGCCTAACCTCAGCAGGGGACAAGATTCCCTTCCACCCATACTTCACCTATAAAGATTTACTAGGATTTGCGATTCTTTTATCCCTTCTAGCTGCCCTCGCTATATTCTCCCCCAACCTCTTAGGGGATCCAGACAACTTTACTCCCGCAAACCCCCTTGTCACTCCCCCTCATATCAAACCGGAATGATACTTCCTATTTGCTTACGCCATCCTCCGCTCAATTCCTAATAAACTAGGAGGAGTACTAGCGCTGCTCGCCGCCATCCTCGTTTTATTTACTGTCCCAATCCTTCATACCTCAAAACAGCGAGGAATGACATTCCGACCCATTTCACAATTCTTATTTTGAACGCTAGTAGCTGACGTAATTATCCTGACGTGAATCGGAGGAATACCAGTAGAAGACCCTTTCATTGTTATTGGACAAATTGCATCCGCCCTTTACTTCCTTCTCTTCCTAGTTCTCATACCCCTAGCTGGTTGACTGGAAAATAAAGCACTTAAATTAGCCT
>CEL_7_CEL08
TCTCCCATTTATCTTAGCGGCAGTCACACTACTTCACTTATTTTTCCTTCACGAAACAGGCTCAAATAACCCCACAGGCCTAACCTCAGCAGGGGACAAGATTCCCTTCCACCCATACTTCACCTATAAAGATTTACTAGGATTTGCGATTCTTTTATCCCTTCTAGCTGCCCTCGCTATATTCTCCCCCAACCTCTTAGGGGATCCAGACAACTTTACTCCCGCAAACCCCCTTGTCACTCCCCCTCATATCAAACCGGAATGATACTTCCTATTTGCTTACGCCATCCTCCGCTCAATTCCTAATAAACTAGGAGGAGTACTAGCGCTGCTCGCCGCCATCCTCGTTTTATTTACTGTCCCAATCCTTCATACCTCAAAACAGCGAGGAATGACATTCCGACCCATTTCACAATTCTTATTTTGAACGCTAGTAGCTGACGTAATTATCCTGACGTGAATCGGAGGAATACCAGTAGAAGACCCTTTCATTGTTATTGGACAAATTGCATCCGCCCTTTACTTCCTTCTCTTCCTAGTTCTCATACCCCTAGCTGGTTGACTGGAAAATAAAGCACTTAAATTAGCCT
>CEL_8_CEL08
TCTCCCATTTATCTTAGCGGCAGTCACACTACTTCACTTATTTTTCCTTCACGAAACAGGCTCAAATAACCCCACAGGCCTAACCTCAGCAGGGGACAAGATTCCCTTCCACCCATACTTCACCTATAAAGATTTACTAGGATTTGCGATTCTTTTATCCCTTCTAGCTGCCCTCGCTATATTCTCCCCCAACCTCTTAGGGGATCCAGACAACTTTACTCCCGCAAACCCCCTTGTCACTCCCCCTCATATCAAACCGGAATGATACTTCCTATTTGCTTACGCCATCCTCCGCTCAATTCCTAATAAACTAGGAGGAGTACTAGCGCTGCTCGCCGCCATCCTCGTTTTATTTACTGTCCCAATCCTTCATACCTCAAAACAGCGAGGAATGACATTCCGACCCATTTCACAATTCTTATTTTGAACGCTAGTAGCTGACGTAATTATCCTGACGTGAATCGGAGGAATACCAGTAGAAGACCCTTTCATTGTTATTGGACAAATTGCATCCGCCCTTTACTTCCTTCTCTTCCTAGTTCTCATACCCCTAGCTGGTTGACTGGAAAATAAAGCACTTAAATTAGCCT
>CEL_9_CEL08
TCTCCCATTTATCTTAGCGGCAGTCACACTACTTCACTTATTTTTCCTTCACGAAACAGGCTCAAATAACCCCACAGGCCTAACCTCAGCAGGGGACAAGATTCCCTTCCACCCATACTTCACCTATAAAGATTTACTAGGATTTGCGATTCTTTTATCCCTTCTAGCTGCCCTCGCTATATTCTCCCCCAACCTCTTAGGGGATCCAGACAACTTTACTCCCGCAAACCCCCTTGTCACTCCCCCTCATATCAAACCGGAATGATACTTCCTATTTGCTTACGCCATCCTCCGCTCAATTCCTAATAAACTAGGAGGAGTACTAGCGCTGCTCGCCGCCATCCTCGTTTTATTTACTGTCCCAATCCTTCATACCTCAAAACAGCGAGGAATGACATTCCGACCCATTTCACAATTCTTATTTTGAACGCTAGTAGCTGACGTAATTATCCTGACGTGAATCGGAGGAATACCAGTAGAAGACCCTTTCATTGTTATTGGACAAATTGCATCCGCCCTTTACTTCCTTCTCTTCCTAGTTCTCATACCCCTAGCTGGTTGACTGGAAAATAAAGCACTTAAATTAGCCT
>CEL_10_CEL08
TCTCCCATTTATCTTAGCGGCAGTCACACTACTTCACTTATTTTTCCTTCACGAAACAGGCTCAAATAACCCCACAGGCCTAACCTCAGCAGGGGACAAGATTCCCTTCCACCCATACTTCACCTATAAAGATTTACTAGGATTTGCGATTCTTTTATCCCTTCTAGCTGCCCTCGCTATATTCTCCCCCAACCTCTTAGGGGATCCAGACAACTTTACTCCCGCAAACCCCCTTGTCACTCCCCCTCATATCAAACCGGAATGATACTTCCTATTTGCTTACGCCATCCTCCGCTCAATTCCTAATAAACTAGGAGGAGTACTAGCGCTGCTCGCCGCCATCCTCGTTTTATTTACTGTCCCAATCCTTCATACCTCAAAACAGCGAGGAATGACATTCCGACCCATTTCACAATTCTTATTTTGAACGCTAGTAGCTGACGTAATTATCCTGACGTGAATCGGAGGAATACCAGTAGAAGACCCTTTCATTGTTATTGGACAAATTGCATCCGCCCTTTACTTCCTTCTCTTCCTAGTTCTCATACCCCTAGCTGGTTGACTGGAAAATAAAGCACTTAAATTAGCCT
>CEL_11_CEL08
TCTCCCATTTATCTTAGCGGCAGTCACACTACTTCACTTATTTTTCCTTCACGAAACAGGCTCAAATAACCCCACAGGCCTAACCTCAGCAGGGGACAAGATTCCCTTCCACCCATACTTCACCTATAAAGATTTACTAGGATTTGCGATTCTTTTATCCCTTCTAGCTGCCCTCGCTATATTCTCCCCCAACCTCTTAGGGGATCCAGACAACTTTACTCCCGCAAACCCCCTTGTCACTCCCCCTCATATCAAACCGGAATGATACTTCCTATTTGCTTACGCCATCCTCCGCTCAATTCCTAATAAACTAGGAGGAGTACTAGCGCTGCTCGCCGCCATCCTCGTTTTATTTACTGTCCCAATCCTTCATACCTCAAAACAGCGAGGAATGACATTCCGACCCATTTCACAATTCTTATTTTGAACGCTAGTAGCTGACGTAATTATCCTGACGTGAATCGGAGGAATACCAGTAGAAGACCCTTTCATTGTTATTGGACAAATTGCATCCGCCCTTTACTTCCTTCTCTTCCTAGTTCTCATACCCCTAGCTGGTTGACTGGAAAATAAAGCACTTAAATTAGCCT
>CEL_12_CEL08
TCTCCCATTTATCTTAGCGGCAGTCACACTACTTCACTTATTTTTCCTTCACGAAACAGGCTCAAATAACCCCACAGGCCTAACCTCAGCAGGGGACAAGATTCCCTTCCACCCATACTTCACCTATAAAGATTTACTAGGATTTGCGATTCTTTTATCCCTTCTAGCTGCCCTCGCTATATTCTCCCCCAACCTCTTAGGGGATCCAGACAACTTTACTCCCGCAAACCCCCTTGTCACTCCCCCTCATATCAAACCGGAATGATACTTCCTATTTGCTTACGCCATCCTCCGCTCAATTCCTAATAAACTAGGAGGAGTACTAGCGCTGCTCGCCGCCATCCTCGTTTTATTTACTGTCCCAATCCTTCATACCTCAAAACAGCGAGGAATGACATTCCGACCCATTTCACAATTCTTATTTTGAACGCTAGTAGCTGACGTAATTATCCTGACGTGAATCGGAGGAATACCAGTAGAAGACCCTTTCATTGTTATTGGACAAATTGCATCCGCCCTTTACTTCCTTCTCTTCCTAGTTCTCATACCCCTAGCTGGTTGACTGGAAAATAAAGCACTTAAATTAGCCT
>CEL_13_CEL08
TCTCCCATTTATCTTAGCGGCAGTCACACTACTTCACTTATTTTTCCTTCACGAAACAGGCTCAAATAACCCCACAGGCCTAACCTCAGCAGGGGACAAGATTCCCTTCCACCCATACTTCACCTATAAAGATTTACTAGGATTTGCGATTCTTTTATCCCTTCTAGCTGCCCTCGCTATATTCTCCCCCAACCTCTTAGGGGATCCAGACAACTTTACTCCCGCAAACCCCCTTGTCACTCCCCCTCATATCAAACCGGAATGATACTTCCTATTTGCTTACGCCATCCTCCGCTCAATTCCTAATAAACTAGGAGGAGTACTAGCGCTGCTCGCCGCCATCCTCGTTTTATTTACTGTCCCAATCCTTCATACCTCAAAACAGCGAGGAATGACATTCCGACCCATTTCACAATTCTTATTTTGAACGCTAGTAGCTGACGTAATTATCCTGACGTGAATCGGAGGAATACCAGTAGAAGACCCTTTCATTGTTATTGGACAAATTGCATCCGCCCTTTACTTCCTTCTCTTCCTAGTTCTCATACCCCTAGCTGGTTGACTGGAAAATAAAGCACTTAAATTAGCCT
>CEL_14_CEL08
TCTCCCATTTATCTTAGCGGCAGTCACACTACTTCACTTATTTTTCCTTCACGAAACAGGCTCAAATAACCCCACAGGCCTAACCTCAGCAGGGGACAAGATTCCCTTCCACCCATACTTCACCTATAAAGATTTACTAGGATTTGCGATTCTTTTATCCCTTCTAGCTGCCCTCGCTATATTCTCCCCCAACCTCTTAGGGGATCCAGACAACTTTACTCCCGCAAACCCCCTTGTCACTCCCCCTCATATCAAACCGGAATGATACTTCCTATTTGCTTACGCCATCCTCCGCTCAATTCCTAATAAACTAGGAGGAGTACTAGCGCTGCTCGCCGCCATCCTCGTTTTATTTACTGTCCCAATCCTTCATACCTCAAAACAGCGAGGAATGACATTCCGACCCATTTCACAATTCTTATTTTGAACGCTAGTAGCTGACGTAATTATCCTGACGTGAATCGGAGGAATACCAGTAGAAGACCCTTTCATTGTTATTGGACAAATTGCATCCGCCCTTTACTTCCTTCTCTTCCTAGTTCTCATACCCCTAGCTGGTTGACTGGAAAATAAAGCACTTAAATTAGCCT
>CEL_15_CEL08
TCTCCCATTTATCTTAGCGGCAGTCACACTACTTCACTTATTTTTCCTTCACGAAACAGGCTCAAATAACCCCACAGGCCTAACCTCAGCAGGGGACAAGATTCCCTTCCACCCATACTTCACCTATAAAGATTTACTAGGATTTGCGATTCTTTTATCCCTTCTAGCTGCCCTCGCTATATTCTCCCCCAACCTCTTAGGGGATCCAGACAACTTTACTCCCGCAAACCCCCTTGTCACTCCCCCTCATATCAAACCGGAATGATACTTCCTATTTGCTTACGCCATCCTCCGCTCAATTCCTAATAAACTAGGAGGAGTACTAGCGCTGCTCGCCGCCATCCTCGTTTTATTTACTGTCCCAATCCTTCATACCTCAAAACAGCGAGGAATGACATTCCGACCCATTTCACAATTCTTATTTTGAACGCTAGTAGCTGACGTAATTATCCTGACGTGAATCGGAGGAATACCAGTAGAAGACCCTTTCATTGTTATTGGACAAATTGCATCCGCCCTTTACTTCCTTCTCTTCCTAGTTCTCATACCCCTAGCTGGTTGACTGGAAAATAAAGCACTTAAATTAGCCT
>CEL_16_CEL08
TCTCCCATTTATCTTAGCGGCAGTCACACTACTTCACTTATTTTTCCTTCACGAAACAGGCTCAAATAACCCCACAGGCCTAACCTCAGCAGGGGACAAGATTCCCTTCCACCCATACTTCACCTATAAAGATTTACTAGGATTTGCGATTCTTTTATCCCTTCTAGCTGCCCTCGCTATATTCTCCCCCAACCTCTTAGGGGATCCAGACAACTTTACTCCCGCAAACCCCCTTGTCACTCCCCCTCATATCAAACCGGAATGATACTTCCTATTTGCTTACGCCATCCTCCGCTCAATTCCTAATAAACTAGGAGGAGTACTAGCGCTGCTCGCCGCCATCCTCGTTTTATTTACTGTCCCAATCCTTCATACCTCAAAACAGCGAGGAATGACATTCCGACCCATTTCACAATTCTTATTTTGAACGCTAGTAGCTGACGTAATTATCCTGACGTGAATCGGAGGAATACCAGTAGAAGACCCTTTCATTGTTATTGGACAAATTGCATCCGCCCTTTACTTCCTTCTCTTCCTAGTTCTCATACCCCTAGCTGGTTGACTGGAAAATAAAGCACTTAAATTAGCCT
>CEL_17_CEL08
TCTCCCATTTATCTTAGCGGCAGTCACACTACTTCACTTATTTTTCCTTCACGAAACAGGCTCAAATAACCCCACAGGCCTAACCTCAGCAGGGGACAAGATTCCCTTCCACCCATACTTCACCTATAAAGATTTACTAGGATTTGCGATTCTTTTATCCCTTCTAGCTGCCCTCGCTATATTCTCCCCCAACCTCTTAGGGGATCCAGACAACTTTACTCCCGCAAACCCCCTTGTCACTCCCCCTCATATCAAACCGGAATGATACTTCCTATTTGCTTACGCCATCCTCCGCTCAATTCCTAATAAACTAGGAGGAGTACTAGCGCTGCTCGCCGCCATCCTCGTTTTATTTACTGTCCCAATCCTTCATACCTCAAAACAGCGAGGAATGACATTCCGACCCATTTCACAATTCTTATTTTGAACGCTAGTAGCTGACGTAATTATCCTGACGTGAATCGGAGGAATACCAGTAGAAGACCCTTTCATTGTTATTGGACAAATTGCATCCGCCCTTTACTTCCTTCTCTTCCTAGTTCTCATACCCCTAGCTGGTTGACTGGAAAATAAAGCACTTAAATTAGCCT
>CEL_18_CEL08
TCTCCCATTTATCTTAGCGGCAGTCACACTACTTCACTTATTTTTCCTTCACGAAACAGGCTCAAATAACCCCACAGGCCTAACCTCAGCAGGGGACAAGATTCCCTTCCACCCATACTTCACCTATAAAGATTTACTAGGATTTGCGATTCTTTTATCCCTTCTAGCTGCCCTCGCTATATTCTCCCCCAACCTCTTAGGGGATCCAGACAACTTTACTCCCGCAAACCCCCTTGTCACTCCCCCTCATATCAAACCGGAATGATACTTCCTATTTGCTTACGCCATCCTCCGCTCAATTCCTAATAAACTAGGAGGAGTACTAGCGCTGCTCGCCGCCATCCTCGTTTTATTTACTGTCCCAATCCTTCATACCTCAAAACAGCGAGGAATGACATTCCGACCCATTTCACAATTCTTATTTTGAACGCTAGTAGCTGACGTAATTATCCTGACGTGAATCGGAGGAATACCAGTAGAAGACCCTTTCATTGTTATTGGACAAATTGCATCCGCCCTTTACTTCCTTCTCTTCCTAGTTCTCATACCCCTAGCTGGTTGACTGGAAAATAAAGCACTTAAATTAGCCT
>CEL_CEL08.2
TCTCCCATTTATCTTAGCGGCAGTCACACTACTTCACTTATTTTTCCTTCACGAAACAGGCTCAAATAACCCCACAGGCCTAACCTCAGCAGGGGACAAGATTCCCTTCCACCCATACTTCACCTATAAAGATTTACTAGGATTTGCGATTCTTCTATCCCTTCTAGCTGCCCTCTCTATATTCTCCCCCAACCTCTTAGGGGATCCAGACAACTTTACTCCCGCAAACCCCCTTGTCACTCCCCCTCATATCAAACCAGAATGATACTTCCTATTTGCTTACGCCATCCTCCGCTCAATTCCTAATAAACTAGGAGGAGTACTAGCGCTGCTCGCCGCCATCCTCGTTTTATTTACTGTCCCAATCCTTCACACCTCAAAACAGCGAGGAATGACATTCCGACCCATTTCACAATTCTTATTTTGAACGCTAGTAGCTGACGTAATTATCCTAACGTGAATCGGAGGAATACCAGTAGAAGACCCTTTCATTATTATTGGACAAATTGCATCCGCCCTTTACTTCCTCCTCTTCCTAGTTCTCATACCCCTAGCTGGTTGACTGGAAAATAAAGCACTTAAATTAGCCT
>CEL_2_CEL08.1
TCTCCCATTTATCTTAGCGGCAGTCACACTACTTCACTTATTTTTCCTTCACGAAACAGGCTCAAATAACCCCACAGGCCTAACCTCAGCAGGGGACAAGATTCCCTTCCACCCATACTTCACCTATAAAGATTTACTAGGATTTGCGATTCTTCTATCCCTTCTAGCTGCCCTCTCTATATTCTCCCCCAACCTCTTAGGGGATCCAGACAACTTTACTCCCGCAAACCCCCTTGTCACTCCCCCTCATATCAAACCAGAATGATACTTCCTATTTGCTTACGCCATCCTCCGCTCAATTCCTAATAAACTAGGAGGAGTACTAGCGCTGCTCGCCGCCATCCTCGTTTTATTTACTGTCCCAATCCTTCACACCTCAAAACAGCGAGGAATGACATTCCGACCCATTTCACAATTCTTATTTTGAACGCTAGTAGCTGACGTAATTATCCTAACGTGAATCGGAGGAATACCAGTAGAAGACCCTTTCATTATTATTGGACAAATTGCATCCGCCCTTTACTTCCTCCTCTTCCTAGTTCTCATACCCCTAGCTGGTTGACTGGAAAATAAAGCACTTAAATTAGCCT
>CEL_3_CEL08.1
TCTCCCATTTATCTTAGCGGCAGTCACACTACTTCACTTATTTTTCCTTCACGAAACAGGCTCAAATAACCCCACAGGCCTAACCTCAGCAGGGGACAAGATTCCCTTCCACCCATACTTCACCTATAAAGATTTACTAGGATTTGCGATTCTTCTATCCCTTCTAGCTGCCCTCTCTATATTCTCCCCCAACCTCTTAGGGGATCCAGACAACTTTACTCCCGCAAACCCCCTTGTCACTCCCCCTCATATCAAACCAGAATGATACTTCCTATTTGCTTACGCCATCCTCCGCTCAATTCCTAATAAACTAGGAGGAGTACTAGCGCTGCTCGCCGCCATCCTCGTTTTATTTACTGTCCCAATCCTTCACACCTCAAAACAGCGAGGAATGACATTCCGACCCATTTCACAATTCTTATTTTGAACGCTAGTAGCTGACGTAATTATCCTAACGTGAATCGGAGGAATACCAGTAGAAGACCCTTTCATTATTATTGGACAAATTGCATCCGCCCTTTACTTCCTCCTCTTCCTAGTTCTCATACCCCTAGCTGGTTGACTGGAAAATAAAGCACTTAAATTAGCCT
>CEL_CEL08.3
TCTCCCATTTATCTTAGCGGCAGTCACACTACTTCACTTATTTTTCCTTCACGAAACAGGCTCAAATAACCCCACAGGCCTAACCTCAGCAGGGGACAAGATTCCCTTCCACCCATACTTCACCTATAAAGATTTGCTAGGATTTGCGATTCTTTTATCCCTTCTAGCTGCCCTCGCTATATTCTCCCCCAACCTCTTAGGGGATCCAGACAACTTTACTCCCGCAAACCCCCTTGTCACTCCCCCTCATATCAAACCAGAATGATACTTCCTATTTGCTTACGCCATCCTCCGCTCAATTCCTAATAAACTAGGAGGAGTACTAGCGCTGCTCGCCGCCATCCTCGTTTTATTTACTGTCCCAATCCTTCATACCTCAAAACAGCGAGGAATGACATTCCGACCCATTTCACAATTCTTATTTTGAACGCTAGTAGCTGACGTAATTATCCTGACGTGAATCGGAGGAATACCAGTAGAAGACCCTTTCATTGTTATTGGACAAATTGCATCCGCCCTTTACTTCCTTCTCTTCCTAGTTCTCATACCCCTAGCTGGTTGACTGGAAAATAAAGCACTTAAATTAGCCT
>CEL_CEL08.4
TCTCCCATTTATCTTAGCGGCAGTCACACTACTTCACTTATTTTTCCTTCACGAAACAGGCTCAAATAACCCCACAGGCCTAACCTCAGCAGGGGACAAGATTCCCTTCCACCCATACTTCACCTATAAAGATTTACTAGGATTTGCGATTCTTCTATCCCTTCTAGCTGCCCTCGCTATATTCTCCCCCAACCTCTTAGGAGATCCAGACAACTTTACTCCCGCAAACCCCCTTGTCACTCCCCCTCATATCAAACCAGAATGATACTTCCTGTTTGCTTACGCCATCCTCCGCTCAATTCCTAATAAACTAGGAGGAGTACTAGCACTGCTCGCCGCCATCCTCGTTTTATTTACTGTCCCAATCCTTCACACCTCAAAACAGCGAGGAATGACATTCCGACCCATTTCACAATTCTTATTTTGAACGCTAGTAGCTGACGTAATTATCCTAACGTGAATCGGAGGAATACCAGTAGAAGACCCTTTCATTATTATTGGACAAATTGCATCCGCCCTTTACTTCCTTCTCTTCCTAGTTCTCATACCCCTAGCTGGTTGACTGGAAAATAAAGCACTTAAATTAGCCT
>CEL_2_CEL08.2
TCTCCCATTTATCTTAGCGGCAGTCACACTACTTCACTTATTTTTCCTTCACGAAACAGGCTCAAATAACCCCACAGGCCTAACCTCAGCAGGGGACAAGATTCCCTTCCACCCATACTTCACCTATAAAGATTTACTAGGATTTGCGATTCTTCTATCCCTTCTAGCTGCCCTCGCTATATTCTCCCCCAACCTCTTAGGAGATCCAGACAACTTTACTCCCGCAAACCCCCTTGTCACTCCCCCTCATATCAAACCAGAATGATACTTCCTGTTTGCTTACGCCATCCTCCGCTCAATTCCTAATAAACTAGGAGGAGTACTAGCACTGCTCGCCGCCATCCTCGTTTTATTTACTGTCCCAATCCTTCACACCTCAAAACAGCGAGGAATGACATTCCGACCCATTTCACAATTCTTATTTTGAACGCTAGTAGCTGACGTAATTATCCTAACGTGAATCGGAGGAATACCAGTAGAAGACCCTTTCATTATTATTGGACAAATTGCATCCGCCCTTTACTTCCTTCTCTTCCTAGTTCTCATACCCCTAGCTGGTTGACTGGAAAATAAAGCACTTAAATTAGCCT
>CEL_3_CEL08.2
TCTCCCATTTATCTTAGCGGCAGTCACACTACTTCACTTATTTTTCCTTCACGAAACAGGCTCAAATAACCCCACAGGCCTAACCTCAGCAGGGGACAAGATTCCCTTCCACCCATACTTCACCTATAAAGATTTACTAGGATTTGCGATTCTTCTATCCCTTCTAGCTGCCCTCGCTATATTCTCCCCCAACCTCTTAGGAGATCCAGACAACTTTACTCCCGCAAACCCCCTTGTCACTCCCCCTCATATCAAACCAGAATGATACTTCCTGTTTGCTTACGCCATCCTCCGCTCAATTCCTAATAAACTAGGAGGAGTACTAGCACTGCTCGCCGCCATCCTCGTTTTATTTACTGTCCCAATCCTTCACACCTCAAAACAGCGAGGAATGACATTCCGACCCATTTCACAATTCTTATTTTGAACGCTAGTAGCTGACGTAATTATCCTAACGTGAATCGGAGGAATACCAGTAGAAGACCCTTTCATTATTATTGGACAAATTGCATCCGCCCTTTACTTCCTTCTCTTCCTAGTTCTCATACCCCTAGCTGGTTGACTGGAAAATAAAGCACTTAAATTAGCCT
>CEL_4_CEL08.1
TCTCCCATTTATCTTAGCGGCAGTCACACTACTTCACTTATTTTTCCTTCACGAAACAGGCTCAAATAACCCCACAGGCCTAACCTCAGCAGGGGACAAGATTCCCTTCCACCCATACTTCACCTATAAAGATTTACTAGGATTTGCGATTCTTCTATCCCTTCTAGCTGCCCTCGCTATATTCTCCCCCAACCTCTTAGGAGATCCAGACAACTTTACTCCCGCAAACCCCCTTGTCACTCCCCCTCATATCAAACCAGAATGATACTTCCTGTTTGCTTACGCCATCCTCCGCTCAATTCCTAATAAACTAGGAGGAGTACTAGCACTGCTCGCCGCCATCCTCGTTTTATTTACTGTCCCAATCCTTCACACCTCAAAACAGCGAGGAATGACATTCCGACCCATTTCACAATTCTTATTTTGAACGCTAGTAGCTGACGTAATTATCCTAACGTGAATCGGAGGAATACCAGTAGAAGACCCTTTCATTATTATTGGACAAATTGCATCCGCCCTTTACTTCCTTCTCTTCCTAGTTCTCATACCCCTAGCTGGTTGACTGGAAAATAAAGCACTTAAATTAGCCT
>CEL_5_CEL08.1
TCTCCCATTTATCTTAGCGGCAGTCACACTACTTCACTTATTTTTCCTTCACGAAACAGGCTCAAATAACCCCACAGGCCTAACCTCAGCAGGGGACAAGATTCCCTTCCACCCATACTTCACCTATAAAGATTTACTAGGATTTGCGATTCTTCTATCCCTTCTAGCTGCCCTCGCTATATTCTCCCCCAACCTCTTAGGAGATCCAGACAACTTTACTCCCGCAAACCCCCTTGTCACTCCCCCTCATATCAAACCAGAATGATACTTCCTGTTTGCTTACGCCATCCTCCGCTCAATTCCTAATAAACTAGGAGGAGTACTAGCACTGCTCGCCGCCATCCTCGTTTTATTTACTGTCCCAATCCTTCACACCTCAAAACAGCGAGGAATGACATTCCGACCCATTTCACAATTCTTATTTTGAACGCTAGTAGCTGACGTAATTATCCTAACGTGAATCGGAGGAATACCAGTAGAAGACCCTTTCATTATTATTGGACAAATTGCATCCGCCCTTTACTTCCTTCTCTTCCTAGTTCTCATACCCCTAGCTGGTTGACTGGAAAATAAAGCACTTAAATTAGCCT
>CEL_CEL08.5
TCTCCCATTTATCTTAGCGGCAGTCACACTACTTCACTTATTTTTCCTTCACGAAACAGGCTCAAATAACCCCACAGGCCTAACCTCAGCAGGGGACAAGATTCCCTTCCACCCATACTTCACCTATAAAGATTTACTAGGATTTGCGATTCTTTTATCCCTTCTAGCTGCCCTCGCTATATTCTCCCCCAACCTCTTAGGGGATCCAGACAACTTTACTCCCGCAAACCCCCTTGTCACTCCCCCTCATATCAAACCAGAATGATACTTCCTATTTGCTTACGCCATCCTCCGCTCAATTCCTAATAAACTAGGAGGAGTACTAGCGCTGCTCGCCGCCATCCTCGTTTTATTTACTGTCCCAATCCTTCATACCTCAAAACAACGAGGAATGACATTCCGACCCATTTCACAATTCTTATTTTGAACGCTAGTAGCTGACGTAATTATCCTGACGTGAATCGGAGGAATACCAGTAGAAGACCCTTTCATTGTTATTGGACAAATTGCATCCGCCCTTTACTTCCTTCTCTTCCTAGTTCTCATACCCCTAGCTGGTTGACTGGAAAATAAAGCACTTAAATTAGCCT
>CEL_2_CEL08.3
TCTCCCATTTATCTTAGCGGCAGTCACACTACTTCACTTATTTTTCCTTCACGAAACAGGCTCAAATAACCCCACAGGCCTAACCTCAGCAGGGGACAAGATTCCCTTCCACCCATACTTCACCTATAAAGATTTACTAGGATTTGCGATTCTTTTATCCCTTCTAGCTGCCCTCGCTATATTCTCCCCCAACCTCTTAGGGGATCCAGACAACTTTACTCCCGCAAACCCCCTTGTCACTCCCCCTCATATCAAACCAGAATGATACTTCCTATTTGCTTACGCCATCCTCCGCTCAATTCCTAATAAACTAGGAGGAGTACTAGCGCTGCTCGCCGCCATCCTCGTTTTATTTACTGTCCCAATCCTTCATACCTCAAAACAACGAGGAATGACATTCCGACCCATTTCACAATTCTTATTTTGAACGCTAGTAGCTGACGTAATTATCCTGACGTGAATCGGAGGAATACCAGTAGAAGACCCTTTCATTGTTATTGGACAAATTGCATCCGCCCTTTACTTCCTTCTCTTCCTAGTTCTCATACCCCTAGCTGGTTGACTGGAAAATAAAGCACTTAAATTAGCCT
>CEL_3_CEL08.3
TCTCCCATTTATCTTAGCGGCAGTCACACTACTTCACTTATTTTTCCTTCACGAAACAGGCTCAAATAACCCCACAGGCCTAACCTCAGCAGGGGACAAGATTCCCTTCCACCCATACTTCACCTATAAAGATTTACTAGGATTTGCGATTCTTTTATCCCTTCTAGCTGCCCTCGCTATATTCTCCCCCAACCTCTTAGGGGATCCAGACAACTTTACTCCCGCAAACCCCCTTGTCACTCCCCCTCATATCAAACCAGAATGATACTTCCTATTTGCTTACGCCATCCTCCGCTCAATTCCTAATAAACTAGGAGGAGTACTAGCGCTGCTCGCCGCCATCCTCGTTTTATTTACTGTCCCAATCCTTCATACCTCAAAACAACGAGGAATGACATTCCGACCCATTTCACAATTCTTATTTTGAACGCTAGTAGCTGACGTAATTATCCTGACGTGAATCGGAGGAATACCAGTAGAAGACCCTTTCATTGTTATTGGACAAATTGCATCCGCCCTTTACTTCCTTCTCTTCCTAGTTCTCATACCCCTAGCTGGTTGACTGGAAAATAAAGCACTTAAATTAGCCT
>CEL_4_CEL08.2
TCTCCCATTTATCTTAGCGGCAGTCACACTACTTCACTTATTTTTCCTTCACGAAACAGGCTCAAATAACCCCACAGGCCTAACCTCAGCAGGGGACAAGATTCCCTTCCACCCATACTTCACCTATAAAGATTTACTAGGATTTGCGATTCTTTTATCCCTTCTAGCTGCCCTCGCTATATTCTCCCCCAACCTCTTAGGGGATCCAGACAACTTTACTCCCGCAAACCCCCTTGTCACTCCCCCTCATATCAAACCAGAATGATACTTCCTATTTGCTTACGCCATCCTCCGCTCAATTCCTAATAAACTAGGAGGAGTACTAGCGCTGCTCGCCGCCATCCTCGTTTTATTTACTGTCCCAATCCTTCATACCTCAAAACAACGAGGAATGACATTCCGACCCATTTCACAATTCTTATTTTGAACGCTAGTAGCTGACGTAATTATCCTGACGTGAATCGGAGGAATACCAGTAGAAGACCCTTTCATTGTTATTGGACAAATTGCATCCGCCCTTTACTTCCTTCTCTTCCTAGTTCTCATACCCCTAGCTGGTTGACTGGAAAATAAAGCACTTAAATTAGCCT
>CEL_5_CEL08.2
TCTCCCATTTATCTTAGCGGCAGTCACACTACTTCACTTATTTTTCCTTCACGAAACAGGCTCAAATAACCCCACAGGCCTAACCTCAGCAGGGGACAAGATTCCCTTCCACCCATACTTCACCTATAAAGATTTACTAGGATTTGCGATTCTTTTATCCCTTCTAGCTGCCCTCGCTATATTCTCCCCCAACCTCTTAGGGGATCCAGACAACTTTACTCCCGCAAACCCCCTTGTCACTCCCCCTCATATCAAACCAGAATGATACTTCCTATTTGCTTACGCCATCCTCCGCTCAATTCCTAATAAACTAGGAGGAGTACTAGCGCTGCTCGCCGCCATCCTCGTTTTATTTACTGTCCCAATCCTTCATACCTCAAAACAACGAGGAATGACATTCCGACCCATTTCACAATTCTTATTTTGAACGCTAGTAGCTGACGTAATTATCCTGACGTGAATCGGAGGAATACCAGTAGAAGACCCTTTCATTGTTATTGGACAAATTGCATCCGCCCTTTACTTCCTTCTCTTCCTAGTTCTCATACCCCTAGCTGGTTGACTGGAAAATAAAGCACTTAAATTAGCCT
>CEL_CEL08.6
TCTCCCATTTATCTTAGCGGCAGTCACACTACTTCACTTATTTTTCCTTCACGAAACAGGCTCAAATAACCCCACAGGCCTAACCTCAGCAGGGGACAAGATTCCCTTCCACCCATACTTCACCTATAAAGATTTACTAGGATTTGCGATTCTTTTATCCCTTCTAGCTGCCCTCGCTATATTCTCCCCCAACCTCTTAGGGGATCCAGACAACTTTACTCCCGCAAACCCCCTTGTCACTCCCCCTCATATCAAACCAGAATGATACTTCCTATTTGCTTACGCCATCCTCCGCTCAATTCCTAATAAACTAGGAGGAGTACTAGCGCTGCTCGCCGCCATCCTCGTTTTATTTACTGTCCCAATCCTTCATACCTCAAAACAGCGAGGAATGACATTCCGACCCATCTCACAATTCTTATTTTGAACGCTAGTAGCTGACGTAATTATCCTGACGTGAATCGGAGGAATACCAGTAGAAGACCCTTTCATTGTTATTGGACAAATTGCATCCGCCCTTTACTTCCTTCTCTTCCTAGTTCTCATACCCCTAGCTGGTTGACTGGAAAATAAAGCACTTAAATTAGCCT
>CEL_CEL08.7
TCTCCCATTTATCTTAGCGGCAGTCACACTACTTCACTTATTTTTCCTTCACGAAACAGGCTCAAATAACCCCACAGGCCTAACCTCAGCAGGGGACAAGATTCCCTTCCACCCATACTTCACCTATAAAGATTTACTAGGATTTGCGATTCTTTTGTCCCTTCTAGCTGCCCTCGCTATATTCTCCCCCAACCTCTTAGGGGATCCAGACAACTTTACTCCCGCAAACCCCCTTGTCACTCCCCCTCATATCAAACCAGAATGATACTTCCTATTTGCTTACGCCATCCTCCGCTCAATTCCTAATAAACTAGGAGGAGTACTAGCGCTGCTCGCCGCCATCCTCGTTTTATTTACTGTCCCAATCCTTCATACCTCAAAACAGCGAGGAATGACATTCCGACCCATTTCACAATTCTTATTTTGAACGCTAGTAGCTGACGTAATTATCCTGACGTGAATCGGAGGAATACCAGTAGAAGACCCTTTCATTGTTATTGGACAAATTGCATCCGCCCTTTACTTCCTTCTCTTCCTAGTTCTCATACCCCTAGCTGGTTGACTGGAAAATAAAGCACTTAAATTAGCCT
>CEL_CEL08.8
TCTCCCATTTATCTTAGCGGCAGTCACACTACTTCACTTATTTTTCCTTCACGAAACAGGCTCAAATAACCCCACAGGCCTAACCTCAGCAGGGGACAAGATTCCCTTCCACCCATACTTCACCTATAAAGATTTACTAGGATTTGCGATTCTTTTATCCCTTCTAGCTGCCCTCGCTATATTCTCCCCCAACCTCTTAGGGGATCCAGACAACTTTACTCCCGCAAACCCCCTTGTCACTCCCCCTCATATCAAGCCAGAATGATACTTCCTATTTGCTTACGCCATCCTCCGCTCAATTCCTAATAAACTAGGAGGAGTACTAGCGCTGCTCGCCGCCATCCTCGTTTTATTTACTGTCCCAATCCTTCATACCTCAAAACAGCGAGGAATGACATTCCGACCCATTTCACAATTCTTATTTTGAACGCTAGTAGCTGACGTAATTATCCTGACGTGAATCGGAGGAATACCAGTAGAAGACCCTTTCATTGTTATTGGACAAATTGCATCCGCCCTTTACTTCCTTCTCTTCCTAGTTCTCATACCCCTAGCTGGTTGACTGGAAAATAAAGCACTTAAATTAGCCT
>CEL_2_CEL08.4
TCTCCCATTTATCTTAGCGGCAGTCACACTACTTCACTTATTTTTCCTTCACGAAACAGGCTCAAATAACCCCACAGGCCTAACCTCAGCAGGGGACAAGATTCCCTTCCACCCATACTTCACCTATAAAGATTTACTAGGATTTGCGATTCTTTTATCCCTTCTAGCTGCCCTCGCTATATTCTCCCCCAACCTCTTAGGGGATCCAGACAACTTTACTCCCGCAAACCCCCTTGTCACTCCCCCTCATATCAAGCCAGAATGATACTTCCTATTTGCTTACGCCATCCTCCGCTCAATTCCTAATAAACTAGGAGGAGTACTAGCGCTGCTCGCCGCCATCCTCGTTTTATTTACTGTCCCAATCCTTCATACCTCAAAACAGCGAGGAATGACATTCCGACCCATTTCACAATTCTTATTTTGAACGCTAGTAGCTGACGTAATTATCCTGACGTGAATCGGAGGAATACCAGTAGAAGACCCTTTCATTGTTATTGGACAAATTGCATCCGCCCTTTACTTCCTTCTCTTCCTAGTTCTCATACCCCTAGCTGGTTGACTGGAAAATAAAGCACTTAAATTAGCCT
>CEL_CEL08.9
TCTCCCATTTATCTTAGCGGCAGTCACACTACTTCACTTATTTTTCCTTCACGAAACAGGCTCAAATAACCCCACAGGCCTAACCTCAGCAGGGGACAAGATTCCCTTCCACCCATACTTCACCTATAAAGATTTACTAGGATTTGCGATTCTTTTATCCCTTCTAGCTGCCCTCGCTATATTCTCCCCCAACCTCTTAGGGGATCCAGACAACTTTACTCCCGCAAACCCCCTTGTCACTCCCCCTCATATCAAACCAGAATGATACTTCCTATTTGCTTACGCCATCCTCCGCTCAATTCCTAATAAACTAGGAGGAGTACTAGCGCTGCTCGCCGCCATCCTCGTTTTATTTACTGTCCCGATCCTTCATACCTCAAAACAGCGAGGAATGACATTCCGACCCATTTCACAATTCTTATTTTGAACGCTAGTAGCTGACGTAATTATCCTGACGTGAATCGGAGGAATACCAGTAGAAGACCCTTTCATTGTTATTGGACAAATTGCATCCGCCCTTTACTTCCTTCTCTTCCTAGTTCTCATACCCCTAGCTGGTTGACTGGAAAATAAAGCACTTAAATTAGCCT
>CEL_CEL08.10
TCTCCCATTTATCTTAGCGGCAGTCACACTACTTCACTTATTTTTCCTTCACGAAACAGGCTCAAATAACCCCACAGGCCTAACCTCAGCAGGGGACAAGATTCCCTTCCACCCATACTTCACCTATAAAGATTTACTAGGATTTGCGATTCTTTTATCCCTTCTAACTGCCCTCGCTATATTCTCCCCCAACCTCTTAGGGGATCCAGACAACTTTACTCCCGCAAACCCCCTTGTCACTCCCCCTCATATCAAACCAGAATGATACTTCCTATTTGCTTACGCCATCCTCCGCTCAATTCCTAATAAACTAGGAGGAGTACTAGCGCTGCTCGCCGCCATCCTCGTTTTATTTACTGTCCCAATCCTTCATACCTCAAAACAGCGAGGAATGACATTCCGACCCATTTCACAATTCTTATTTTGAACGCTAGTAGCTGACGTAATTATCCTAACCTGAATCGGAGGAATACCAGTAGAAGACCCTTTCATTGTTATTGGACAAATTGCATCCGCCCTTTACTTCCTTCTCTTCCTAGTTCTCATACCCCTAGCTGGTTGACTGGAAAATAAAGCACTTAAATTAGCCT
>CEL_CEL08.11
TCTCCCATTTATCTTAGCGGCAATCACACTACTTCACTTATTTTTCCTTCACGAAACAGGCTCAAATAACCCCACAGGCCTAACCTCAGCAGGGGACAAGATTCCCTTCCACCCATACTTCACCTATAAAGATTTACTAGGATTTGCGATTCTTTTATCCCTTCTAGCTGCCCTCGCTATATTCTCCCCCAACCTCTTAGGGGATCCAGACAACTTTACTCCCGCAAACCCCCTTGTCACTCCCCCTCATATCAAACCAGAATGATACTTCCTATTTGCTTACGCCATCCTCCGCTCAATTCCTAATAAACTAGGAGGAGTACTAGCGCTGCTCGCCGCCATCCTCGTTTTATTTACTGTCCCAATCCTTCATACCTCAAAACAGCGAGGAATGACATTCCGACCCATTTCACAATTCTTATTTTGAACGCTAGTAGCTGACGTAATTATCCTGACGTGAATCGGAGGAATACCAGTAGAAGACCCTTTCATTGTTATTGGACAAATTGCATCCGCCCTTTACTTCCTTCTCTTCCTAGTTCTCATACCCCTAGCTGGTTGACTGGAAAATAAAGCACTTAAATTAGCCT
>CEL_CEL08.12
TCTCCCATTTATCTTAGCGGCAGTCACACTACTTCACTTATTTTTCCTTCACGAAACAGGCTCAAATAACCCCACAGGCCTAACCTCAGCAGGGGACAAGATTCCCTTCCACCCATACTTCACCTATAAAGATCTACTAGGATTTGCGATTCTTTTATCCCTTCTAGCTGCCCTCGCTATATTCTCCCCCAACCTCTTAGGGGATCCAGACAACTTTACTCCCGCAAACCCCCTTGTCACTCCCCCTCATATTAAACCAGAATGATACTTCCTATTTGCTTACGCCATCCTCCGCTCAATTCCTAATAAACTAGGAGGAGTACTAGCGCTGCTCGCCGCCATCCTCGTTTTATTTACTGTCCCAATCCTTCATACCTCAAAACAGCGAGGAATGACATTCCGACCCATTTCACAATTCTTATTTTGAACGCTAGTAGCTGACGTAATTATCCTAACGTGAATCGGAGGAATACCAGTAGAAGACCCTTTCATTGTTATTGGACAAATTGCATCCGCCCTTTACTTCCTTCTCTTCCTAGTTCTCATACCCCTAGCTGGTTGACTGGAAAATAAAGCACTTAAATTAGCCT
>CEL_CEL08.13
TCTCCCATTTATCTTAGCGGCAGTCACACTACTTCACTTATTTTTCCTTCACGAAACAGGCTCAAATAACCCCACAGGCCTAACCTCAGCAGGGGACAAGATTCCCTTCCACCCATACTTCACCTATAAAGATTTACTGGGATTTGCGATTCTTTTATCCCTTCTAGCTGCCCTCGCTATATTCTCCCCCAACCTCTTAGGGGATCCAGACAACTTTACTCCCGCAAACCCCCTTGTCACTCCCCCTCATATCAAACCAGAATGATACTTCCTATTTGCTTACGCCATCCTCCGCTCAATTCCTAATAAACTAGGAGGAGTACTAGCGCTGCTCGCCGCCATCCTCGTTTTATTTACTGTCCCAATCCTTCATACCTCAAAACAGCGAGGAATGACATTCCGACCCATTTCACAATTCTTATTTTGAACGCTAGTAGCTGACGTAATTATCCTGACGTGAATCGGAGGAATACCAGTAGAAGACCCTTTCATTGTTATTGGACAAATTGCATCCGCCCTTTACTTCCTTCTCTTCCTAGTTCTCATACCCCTAGCTGGTTGACTGGAAAATAAAGCACTTAAATTAGCCT
>CEL_CEL08.14
TCTCCCATTTATCTTAGCGGCAGTCACACTACTTCACTTATTTTTCCTTCACGAAACAGGCTCAAATAACCCCACAGGCCTAACCTCAGCAGGGGACAAGATTCCCTTCCACCCATACTTCACCTATAAAGATTTACTAGGATTTGCGATTCTTCTATCCCTTCTAGCTGCCCTCTCTATATTCTCCCCCAACCTCTTAGGGGATCCAGACAACTTTACTCCCGCAAACCCCCTTGTCACTCCCCCTCATATCAAACCAGAATGATACTTCCTATTTGCTTACGCCATCCTCCGCTCAATTCCTAATAAACTAGGAGGAGTACTAGCGCTGCTCGCCGCCATCCTCGTTTTATTTACTGTCCCAATCCTTCACACCTCAAAACAGCGAGGAATGACATTCCGACCCATTTCACAATTCTTATTTTGAACGCTAGTAGCTGACGTAATTATCCTAACGTGAATCGGAGGAATACCAGTAGAAGACCCTTTCATTATTATTGGACAAATTGCATCCGCCCTTTACTTCCTTCTCTTCCTAGTTCTCATACCCCTAGCTGGTTGACTGGAAAATAAAGCACTTAAATTAGCCT
>CEL_CEL08.15
TCTCCCATTTATCTTAGCGGCAGTCACACTACTTCACTTATTTTTCCTTCACGAAACAGGCTCAAATAACCCCACAGGCCTAACCTCAGCAGGGGACAAGATTCCCTTCCACCCATACTTCACCTATAAAGATTTACTAGGATTTGCGATTCTTCTATCCCTTCTAGCTGCCCTCGCTATATTCTCCCCCAACCTCTTAGGGGATCCAGACAACTTTACTCCCGCAAACCCCCTTGTCACTCCCCCTCATATCAAACCAGAATGATACTTCCTATTTGCTTACGCCATCCTCCGCTCAATTCCTAATAAACTAGGAGGGGTACTAGCGCTGCTCGCCGCCATCCTCGTTTTATTTACTGTCCCAATCCTTCATACCTCAAAACAGCGAGGAATGACATTCCGACCCATTTCACAATTCTTATTTTGAACGCTAGTAGCTGACGTAATTATCCTAACGTGAATCGGAGGAATACCAGTAGAAGACCCTTTCATTGTTATTGGACAAATTGCATCCGCCCTTTACTTCCTTCTCTTCCTAGTTCTTATACCCCTAGCTGGTTGACTGGAAAATAAAGCACTTAAATTAGCCT
>ENG_ENG08
TCTCCCATTTATCTTAGCGGCAGTCACACTACTTCACTTATTTTTCCTTCACGAAACAGGCTCAAATAACCCCACAGGCCTAACCTCAGCAGGGGACAAGATTCCCTTCCACCCATACTTCACCTATAAAGATTTACTAGGATTTGCGATTCTTTTATCCCTTCTAGCTGCCCTCGCTATATTCTCCCCCAACCTCTTAGGGGATCCAGACAACTTTACTCCCGCAAACCCCCTTGTCACTCCCCCTCATATCAAACCAGAATGATACTTCCTATTTGCTTACGCCATCCTCCGCTCAATTCCTAATAAACTAGGAGGAGTACTAGCGCTGCTCGCCGCCATCCTCGTTTTATTTACTGTCCCAATCCTTCATACCTCAAAACAGCGAGGAATGACATTCCGACCCATTTCACAATTCTTATTTTGAACGCTAGTAGCTGACGTAATTATCCTGACGTGAATCGGGGGAATACCAGTAGAAGACCCTTTCATTGTTATTGGACAAATTGCATCCGCCCTTTACTTCCTTCTCTTCCTAGTTCTCATACCCCTAGCTGGTTGACTGGAAAATAAAGCACTTAAATTAGCCT
>ENG_2_ENG08
TCTCCCATTTATCTTAGCGGCAGTCACACTACTTCACTTATTTTTCCTTCACGAAACAGGCTCAAATAACCCCACAGGCCTAACCTCAGCAGGGGACAAGATTCCCTTCCACCCATACTTCACCTATAAAGATTTACTAGGATTTGCGATTCTTTTATCCCTTCTAGCTGCCCTCGCTATATTCTCCCCCAACCTCTTAGGGGATCCAGACAACTTTACTCCCGCAAACCCCCTTGTCACTCCCCCTCATATCAAACCAGAATGATACTTCCTATTTGCTTACGCCATCCTCCGCTCAATTCCTAATAAACTAGGAGGAGTACTAGCGCTGCTCGCCGCCATCCTCGTTTTATTTACTGTCCCAATCCTTCATACCTCAAAACAGCGAGGAATGACATTCCGACCCATTTCACAATTCTTATTTTGAACGCTAGTAGCTGACGTAATTATCCTGACGTGAATCGGGGGAATACCAGTAGAAGACCCTTTCATTGTTATTGGACAAATTGCATCCGCCCTTTACTTCCTTCTCTTCCTAGTTCTCATACCCCTAGCTGGTTGACTGGAAAATAAAGCACTTAAATTAGCCT
>ENG_3_ENG08
TCTCCCATTTATCTTAGCGGCAGTCACACTACTTCACTTATTTTTCCTTCACGAAACAGGCTCAAATAACCCCACAGGCCTAACCTCAGCAGGGGACAAGATTCCCTTCCACCCATACTTCACCTATAAAGATTTACTAGGATTTGCGATTCTTTTATCCCTTCTAGCTGCCCTCGCTATATTCTCCCCCAACCTCTTAGGGGATCCAGACAACTTTACTCCCGCAAACCCCCTTGTCACTCCCCCTCATATCAAACCAGAATGATACTTCCTATTTGCTTACGCCATCCTCCGCTCAATTCCTAATAAACTAGGAGGAGTACTAGCGCTGCTCGCCGCCATCCTCGTTTTATTTACTGTCCCAATCCTTCATACCTCAAAACAGCGAGGAATGACATTCCGACCCATTTCACAATTCTTATTTTGAACGCTAGTAGCTGACGTAATTATCCTGACGTGAATCGGGGGAATACCAGTAGAAGACCCTTTCATTGTTATTGGACAAATTGCATCCGCCCTTTACTTCCTTCTCTTCCTAGTTCTCATACCCCTAGCTGGTTGACTGGAAAATAAAGCACTTAAATTAGCCT
>ENG_4_ENG08
TCTCCCATTTATCTTAGCGGCAGTCACACTACTTCACTTATTTTTCCTTCACGAAACAGGCTCAAATAACCCCACAGGCCTAACCTCAGCAGGGGACAAGATTCCCTTCCACCCATACTTCACCTATAAAGATTTACTAGGATTTGCGATTCTTTTATCCCTTCTAGCTGCCCTCGCTATATTCTCCCCCAACCTCTTAGGGGATCCAGACAACTTTACTCCCGCAAACCCCCTTGTCACTCCCCCTCATATCAAACCAGAATGATACTTCCTATTTGCTTACGCCATCCTCCGCTCAATTCCTAATAAACTAGGAGGAGTACTAGCGCTGCTCGCCGCCATCCTCGTTTTATTTACTGTCCCAATCCTTCATACCTCAAAACAGCGAGGAATGACATTCCGACCCATTTCACAATTCTTATTTTGAACGCTAGTAGCTGACGTAATTATCCTGACGTGAATCGGGGGAATACCAGTAGAAGACCCTTTCATTGTTATTGGACAAATTGCATCCGCCCTTTACTTCCTTCTCTTCCTAGTTCTCATACCCCTAGCTGGTTGACTGGAAAATAAAGCACTTAAATTAGCCT
>ENG_5_ENG08
TCTCCCATTTATCTTAGCGGCAGTCACACTACTTCACTTATTTTTCCTTCACGAAACAGGCTCAAATAACCCCACAGGCCTAACCTCAGCAGGGGACAAGATTCCCTTCCACCCATACTTCACCTATAAAGATTTACTAGGATTTGCGATTCTTTTATCCCTTCTAGCTGCCCTCGCTATATTCTCCCCCAACCTCTTAGGGGATCCAGACAACTTTACTCCCGCAAACCCCCTTGTCACTCCCCCTCATATCAAACCAGAATGATACTTCCTATTTGCTTACGCCATCCTCCGCTCAATTCCTAATAAACTAGGAGGAGTACTAGCGCTGCTCGCCGCCATCCTCGTTTTATTTACTGTCCCAATCCTTCATACCTCAAAACAGCGAGGAATGACATTCCGACCCATTTCACAATTCTTATTTTGAACGCTAGTAGCTGACGTAATTATCCTGACGTGAATCGGGGGAATACCAGTAGAAGACCCTTTCATTGTTATTGGACAAATTGCATCCGCCCTTTACTTCCTTCTCTTCCTAGTTCTCATACCCCTAGCTGGTTGACTGGAAAATAAAGCACTTAAATTAGCCT
>ENG_6_ENG08
TCTCCCATTTATCTTAGCGGCAGTCACACTACTTCACTTATTTTTCCTTCACGAAACAGGCTCAAATAACCCCACAGGCCTAACCTCAGCAGGGGACAAGATTCCCTTCCACCCATACTTCACCTATAAAGATTTACTAGGATTTGCGATTCTTTTATCCCTTCTAGCTGCCCTCGCTATATTCTCCCCCAACCTCTTAGGGGATCCAGACAACTTTACTCCCGCAAACCCCCTTGTCACTCCCCCTCATATCAAACCAGAATGATACTTCCTATTTGCTTACGCCATCCTCCGCTCAATTCCTAATAAACTAGGAGGAGTACTAGCGCTGCTCGCCGCCATCCTCGTTTTATTTACTGTCCCAATCCTTCATACCTCAAAACAGCGAGGAATGACATTCCGACCCATTTCACAATTCTTATTTTGAACGCTAGTAGCTGACGTAATTATCCTGACGTGAATCGGGGGAATACCAGTAGAAGACCCTTTCATTGTTATTGGACAAATTGCATCCGCCCTTTACTTCCTTCTCTTCCTAGTTCTCATACCCCTAGCTGGTTGACTGGAAAATAAAGCACTTAAATTAGCCT
>ENG_ENG08.1
TCTCCCATTTATCTTAGCGGCAGTCACACTACTTCACTTATTTTTCCTTCACGAAACAGGCTCAAATAACCCCACAGGCCTAACCTCAGCAGGGGACAAGATTCCCTTCCACCCATACTTCACCTATAAAGATTTACTAGGATTTGCGATTCTTTTATCCCTTCTAGCTGCCCTCGCTATATTCTCCCCCAACCTCTTAGGGGATCCAGACAACTTTACTCCCGCAAACCCCCTTGTCACTCCCCCTCATATCAAACCGGAATGATACTTCCTATTTGCTTACGCCATCCTCCGCTCAATTCCTAATAAACTAGGAGGAGTACTAGCGCTGCTCGCCGCCATCCTCGTTTTATTTACTGTCCCAATCCTTCATACCTCAAAACAGCGAGGAATGACATTCCGACCCATTTCACAATTCTTATTTTGAACGCTAGTAGCTGACGTAATTATCCTGACGTGAATCGGAGGAATACCAGTAGAAGACCCTTTCATTGTTATTGGACAAATTGCATCCGCCCTTTACTTCCTTCTCTTCCTAGTTCTCATACCCCTAGCTGGTTGACTGGAAAATAAAGCACTTAAATTAGCCT
>ENG_2_ENG08.1
TCTCCCATTTATCTTAGCGGCAGTCACACTACTTCACTTATTTTTCCTTCACGAAACAGGCTCAAATAACCCCACAGGCCTAACCTCAGCAGGGGACAAGATTCCCTTCCACCCATACTTCACCTATAAAGATTTACTAGGATTTGCGATTCTTTTATCCCTTCTAGCTGCCCTCGCTATATTCTCCCCCAACCTCTTAGGGGATCCAGACAACTTTACTCCCGCAAACCCCCTTGTCACTCCCCCTCATATCAAACCGGAATGATACTTCCTATTTGCTTACGCCATCCTCCGCTCAATTCCTAATAAACTAGGAGGAGTACTAGCGCTGCTCGCCGCCATCCTCGTTTTATTTACTGTCCCAATCCTTCATACCTCAAAACAGCGAGGAATGACATTCCGACCCATTTCACAATTCTTATTTTGAACGCTAGTAGCTGACGTAATTATCCTGACGTGAATCGGAGGAATACCAGTAGAAGACCCTTTCATTGTTATTGGACAAATTGCATCCGCCCTTTACTTCCTTCTCTTCCTAGTTCTCATACCCCTAGCTGGTTGACTGGAAAATAAAGCACTTAAATTAGCCT
>ENG_3_ENG08.1
TCTCCCATTTATCTTAGCGGCAGTCACACTACTTCACTTATTTTTCCTTCACGAAACAGGCTCAAATAACCCCACAGGCCTAACCTCAGCAGGGGACAAGATTCCCTTCCACCCATACTTCACCTATAAAGATTTACTAGGATTTGCGATTCTTTTATCCCTTCTAGCTGCCCTCGCTATATTCTCCCCCAACCTCTTAGGGGATCCAGACAACTTTACTCCCGCAAACCCCCTTGTCACTCCCCCTCATATCAAACCGGAATGATACTTCCTATTTGCTTACGCCATCCTCCGCTCAATTCCTAATAAACTAGGAGGAGTACTAGCGCTGCTCGCCGCCATCCTCGTTTTATTTACTGTCCCAATCCTTCATACCTCAAAACAGCGAGGAATGACATTCCGACCCATTTCACAATTCTTATTTTGAACGCTAGTAGCTGACGTAATTATCCTGACGTGAATCGGAGGAATACCAGTAGAAGACCCTTTCATTGTTATTGGACAAATTGCATCCGCCCTTTACTTCCTTCTCTTCCTAGTTCTCATACCCCTAGCTGGTTGACTGGAAAATAAAGCACTTAAATTAGCCT
>ENG_4_ENG08.1
TCTCCCATTTATCTTAGCGGCAGTCACACTACTTCACTTATTTTTCCTTCACGAAACAGGCTCAAATAACCCCACAGGCCTAACCTCAGCAGGGGACAAGATTCCCTTCCACCCATACTTCACCTATAAAGATTTACTAGGATTTGCGATTCTTTTATCCCTTCTAGCTGCCCTCGCTATATTCTCCCCCAACCTCTTAGGGGATCCAGACAACTTTACTCCCGCAAACCCCCTTGTCACTCCCCCTCATATCAAACCGGAATGATACTTCCTATTTGCTTACGCCATCCTCCGCTCAATTCCTAATAAACTAGGAGGAGTACTAGCGCTGCTCGCCGCCATCCTCGTTTTATTTACTGTCCCAATCCTTCATACCTCAAAACAGCGAGGAATGACATTCCGACCCATTTCACAATTCTTATTTTGAACGCTAGTAGCTGACGTAATTATCCTGACGTGAATCGGAGGAATACCAGTAGAAGACCCTTTCATTGTTATTGGACAAATTGCATCCGCCCTTTACTTCCTTCTCTTCCTAGTTCTCATACCCCTAGCTGGTTGACTGGAAAATAAAGCACTTAAATTAGCCT
>ENG_5_ENG08.1
TCTCCCATTTATCTTAGCGGCAGTCACACTACTTCACTTATTTTTCCTTCACGAAACAGGCTCAAATAACCCCACAGGCCTAACCTCAGCAGGGGACAAGATTCCCTTCCACCCATACTTCACCTATAAAGATTTACTAGGATTTGCGATTCTTTTATCCCTTCTAGCTGCCCTCGCTATATTCTCCCCCAACCTCTTAGGGGATCCAGACAACTTTACTCCCGCAAACCCCCTTGTCACTCCCCCTCATATCAAACCGGAATGATACTTCCTATTTGCTTACGCCATCCTCCGCTCAATTCCTAATAAACTAGGAGGAGTACTAGCGCTGCTCGCCGCCATCCTCGTTTTATTTACTGTCCCAATCCTTCATACCTCAAAACAGCGAGGAATGACATTCCGACCCATTTCACAATTCTTATTTTGAACGCTAGTAGCTGACGTAATTATCCTGACGTGAATCGGAGGAATACCAGTAGAAGACCCTTTCATTGTTATTGGACAAATTGCATCCGCCCTTTACTTCCTTCTCTTCCTAGTTCTCATACCCCTAGCTGGTTGACTGGAAAATAAAGCACTTAAATTAGCCT
>ENG_6_ENG08.1
TCTCCCATTTATCTTAGCGGCAGTCACACTACTTCACTTATTTTTCCTTCACGAAACAGGCTCAAATAACCCCACAGGCCTAACCTCAGCAGGGGACAAGATTCCCTTCCACCCATACTTCACCTATAAAGATTTACTAGGATTTGCGATTCTTTTATCCCTTCTAGCTGCCCTCGCTATATTCTCCCCCAACCTCTTAGGGGATCCAGACAACTTTACTCCCGCAAACCCCCTTGTCACTCCCCCTCATATCAAACCGGAATGATACTTCCTATTTGCTTACGCCATCCTCCGCTCAATTCCTAATAAACTAGGAGGAGTACTAGCGCTGCTCGCCGCCATCCTCGTTTTATTTACTGTCCCAATCCTTCATACCTCAAAACAGCGAGGAATGACATTCCGACCCATTTCACAATTCTTATTTTGAACGCTAGTAGCTGACGTAATTATCCTGACGTGAATCGGAGGAATACCAGTAGAAGACCCTTTCATTGTTATTGGACAAATTGCATCCGCCCTTTACTTCCTTCTCTTCCTAGTTCTCATACCCCTAGCTGGTTGACTGGAAAATAAAGCACTTAAATTAGCCT
>ENG_7_ENG08
TCTCCCATTTATCTTAGCGGCAGTCACACTACTTCACTTATTTTTCCTTCACGAAACAGGCTCAAATAACCCCACAGGCCTAACCTCAGCAGGGGACAAGATTCCCTTCCACCCATACTTCACCTATAAAGATTTACTAGGATTTGCGATTCTTTTATCCCTTCTAGCTGCCCTCGCTATATTCTCCCCCAACCTCTTAGGGGATCCAGACAACTTTACTCCCGCAAACCCCCTTGTCACTCCCCCTCATATCAAACCGGAATGATACTTCCTATTTGCTTACGCCATCCTCCGCTCAATTCCTAATAAACTAGGAGGAGTACTAGCGCTGCTCGCCGCCATCCTCGTTTTATTTACTGTCCCAATCCTTCATACCTCAAAACAGCGAGGAATGACATTCCGACCCATTTCACAATTCTTATTTTGAACGCTAGTAGCTGACGTAATTATCCTGACGTGAATCGGAGGAATACCAGTAGAAGACCCTTTCATTGTTATTGGACAAATTGCATCCGCCCTTTACTTCCTTCTCTTCCTAGTTCTCATACCCCTAGCTGGTTGACTGGAAAATAAAGCACTTAAATTAGCCT
>ENG_8_ENG08
TCTCCCATTTATCTTAGCGGCAGTCACACTACTTCACTTATTTTTCCTTCACGAAACAGGCTCAAATAACCCCACAGGCCTAACCTCAGCAGGGGACAAGATTCCCTTCCACCCATACTTCACCTATAAAGATTTACTAGGATTTGCGATTCTTTTATCCCTTCTAGCTGCCCTCGCTATATTCTCCCCCAACCTCTTAGGGGATCCAGACAACTTTACTCCCGCAAACCCCCTTGTCACTCCCCCTCATATCAAACCGGAATGATACTTCCTATTTGCTTACGCCATCCTCCGCTCAATTCCTAATAAACTAGGAGGAGTACTAGCGCTGCTCGCCGCCATCCTCGTTTTATTTACTGTCCCAATCCTTCATACCTCAAAACAGCGAGGAATGACATTCCGACCCATTTCACAATTCTTATTTTGAACGCTAGTAGCTGACGTAATTATCCTGACGTGAATCGGAGGAATACCAGTAGAAGACCCTTTCATTGTTATTGGACAAATTGCATCCGCCCTTTACTTCCTTCTCTTCCTAGTTCTCATACCCCTAGCTGGTTGACTGGAAAATAAAGCACTTAAATTAGCCT
>ENG_9_ENG08
TCTCCCATTTATCTTAGCGGCAGTCACACTACTTCACTTATTTTTCCTTCACGAAACAGGCTCAAATAACCCCACAGGCCTAACCTCAGCAGGGGACAAGATTCCCTTCCACCCATACTTCACCTATAAAGATTTACTAGGATTTGCGATTCTTTTATCCCTTCTAGCTGCCCTCGCTATATTCTCCCCCAACCTCTTAGGGGATCCAGACAACTTTACTCCCGCAAACCCCCTTGTCACTCCCCCTCATATCAAACCGGAATGATACTTCCTATTTGCTTACGCCATCCTCCGCTCAATTCCTAATAAACTAGGAGGAGTACTAGCGCTGCTCGCCGCCATCCTCGTTTTATTTACTGTCCCAATCCTTCATACCTCAAAACAGCGAGGAATGACATTCCGACCCATTTCACAATTCTTATTTTGAACGCTAGTAGCTGACGTAATTATCCTGACGTGAATCGGAGGAATACCAGTAGAAGACCCTTTCATTGTTATTGGACAAATTGCATCCGCCCTTTACTTCCTTCTCTTCCTAGTTCTCATACCCCTAGCTGGTTGACTGGAAAATAAAGCACTTAAATTAGCCT
>ENG_10_ENG08
TCTCCCATTTATCTTAGCGGCAGTCACACTACTTCACTTATTTTTCCTTCACGAAACAGGCTCAAATAACCCCACAGGCCTAACCTCAGCAGGGGACAAGATTCCCTTCCACCCATACTTCACCTATAAAGATTTACTAGGATTTGCGATTCTTTTATCCCTTCTAGCTGCCCTCGCTATATTCTCCCCCAACCTCTTAGGGGATCCAGACAACTTTACTCCCGCAAACCCCCTTGTCACTCCCCCTCATATCAAACCGGAATGATACTTCCTATTTGCTTACGCCATCCTCCGCTCAATTCCTAATAAACTAGGAGGAGTACTAGCGCTGCTCGCCGCCATCCTCGTTTTATTTACTGTCCCAATCCTTCATACCTCAAAACAGCGAGGAATGACATTCCGACCCATTTCACAATTCTTATTTTGAACGCTAGTAGCTGACGTAATTATCCTGACGTGAATCGGAGGAATACCAGTAGAAGACCCTTTCATTGTTATTGGACAAATTGCATCCGCCCTTTACTTCCTTCTCTTCCTAGTTCTCATACCCCTAGCTGGTTGACTGGAAAATAAAGCACTTAAATTAGCCT
>ENG_11_ENG08
TCTCCCATTTATCTTAGCGGCAGTCACACTACTTCACTTATTTTTCCTTCACGAAACAGGCTCAAATAACCCCACAGGCCTAACCTCAGCAGGGGACAAGATTCCCTTCCACCCATACTTCACCTATAAAGATTTACTAGGATTTGCGATTCTTTTATCCCTTCTAGCTGCCCTCGCTATATTCTCCCCCAACCTCTTAGGGGATCCAGACAACTTTACTCCCGCAAACCCCCTTGTCACTCCCCCTCATATCAAACCGGAATGATACTTCCTATTTGCTTACGCCATCCTCCGCTCAATTCCTAATAAACTAGGAGGAGTACTAGCGCTGCTCGCCGCCATCCTCGTTTTATTTACTGTCCCAATCCTTCATACCTCAAAACAGCGAGGAATGACATTCCGACCCATTTCACAATTCTTATTTTGAACGCTAGTAGCTGACGTAATTATCCTGACGTGAATCGGAGGAATACCAGTAGAAGACCCTTTCATTGTTATTGGACAAATTGCATCCGCCCTTTACTTCCTTCTCTTCCTAGTTCTCATACCCCTAGCTGGTTGACTGGAAAATAAAGCACTTAAATTAGCCT
>ENG_12_ENG08
TCTCCCATTTATCTTAGCGGCAGTCACACTACTTCACTTATTTTTCCTTCACGAAACAGGCTCAAATAACCCCACAGGCCTAACCTCAGCAGGGGACAAGATTCCCTTCCACCCATACTTCACCTATAAAGATTTACTAGGATTTGCGATTCTTTTATCCCTTCTAGCTGCCCTCGCTATATTCTCCCCCAACCTCTTAGGGGATCCAGACAACTTTACTCCCGCAAACCCCCTTGTCACTCCCCCTCATATCAAACCGGAATGATACTTCCTATTTGCTTACGCCATCCTCCGCTCAATTCCTAATAAACTAGGAGGAGTACTAGCGCTGCTCGCCGCCATCCTCGTTTTATTTACTGTCCCAATCCTTCATACCTCAAAACAGCGAGGAATGACATTCCGACCCATTTCACAATTCTTATTTTGAACGCTAGTAGCTGACGTAATTATCCTGACGTGAATCGGAGGAATACCAGTAGAAGACCCTTTCATTGTTATTGGACAAATTGCATCCGCCCTTTACTTCCTTCTCTTCCTAGTTCTCATACCCCTAGCTGGTTGACTGGAAAATAAAGCACTTAAATTAGCCT
>ENG_13_ENG08
TCTCCCATTTATCTTAGCGGCAGTCACACTACTTCACTTATTTTTCCTTCACGAAACAGGCTCAAATAACCCCACAGGCCTAACCTCAGCAGGGGACAAGATTCCCTTCCACCCATACTTCACCTATAAAGATTTACTAGGATTTGCGATTCTTTTATCCCTTCTAGCTGCCCTCGCTATATTCTCCCCCAACCTCTTAGGGGATCCAGACAACTTTACTCCCGCAAACCCCCTTGTCACTCCCCCTCATATCAAACCGGAATGATACTTCCTATTTGCTTACGCCATCCTCCGCTCAATTCCTAATAAACTAGGAGGAGTACTAGCGCTGCTCGCCGCCATCCTCGTTTTATTTACTGTCCCAATCCTTCATACCTCAAAACAGCGAGGAATGACATTCCGACCCATTTCACAATTCTTATTTTGAACGCTAGTAGCTGACGTAATTATCCTGACGTGAATCGGAGGAATACCAGTAGAAGACCCTTTCATTGTTATTGGACAAATTGCATCCGCCCTTTACTTCCTTCTCTTCCTAGTTCTCATACCCCTAGCTGGTTGACTGGAAAATAAAGCACTTAAATTAGCCT
>ENG_14_ENG08
TCTCCCATTTATCTTAGCGGCAGTCACACTACTTCACTTATTTTTCCTTCACGAAACAGGCTCAAATAACCCCACAGGCCTAACCTCAGCAGGGGACAAGATTCCCTTCCACCCATACTTCACCTATAAAGATTTACTAGGATTTGCGATTCTTTTATCCCTTCTAGCTGCCCTCGCTATATTCTCCCCCAACCTCTTAGGGGATCCAGACAACTTTACTCCCGCAAACCCCCTTGTCACTCCCCCTCATATCAAACCGGAATGATACTTCCTATTTGCTTACGCCATCCTCCGCTCAATTCCTAATAAACTAGGAGGAGTACTAGCGCTGCTCGCCGCCATCCTCGTTTTATTTACTGTCCCAATCCTTCATACCTCAAAACAGCGAGGAATGACATTCCGACCCATTTCACAATTCTTATTTTGAACGCTAGTAGCTGACGTAATTATCCTGACGTGAATCGGAGGAATACCAGTAGAAGACCCTTTCATTGTTATTGGACAAATTGCATCCGCCCTTTACTTCCTTCTCTTCCTAGTTCTCATACCCCTAGCTGGTTGACTGGAAAATAAAGCACTTAAATTAGCCT
>ENG_15_ENG08
TCTCCCATTTATCTTAGCGGCAGTCACACTACTTCACTTATTTTTCCTTCACGAAACAGGCTCAAATAACCCCACAGGCCTAACCTCAGCAGGGGACAAGATTCCCTTCCACCCATACTTCACCTATAAAGATTTACTAGGATTTGCGATTCTTTTATCCCTTCTAGCTGCCCTCGCTATATTCTCCCCCAACCTCTTAGGGGATCCAGACAACTTTACTCCCGCAAACCCCCTTGTCACTCCCCCTCATATCAAACCGGAATGATACTTCCTATTTGCTTACGCCATCCTCCGCTCAATTCCTAATAAACTAGGAGGAGTACTAGCGCTGCTCGCCGCCATCCTCGTTTTATTTACTGTCCCAATCCTTCATACCTCAAAACAGCGAGGAATGACATTCCGACCCATTTCACAATTCTTATTTTGAACGCTAGTAGCTGACGTAATTATCCTGACGTGAATCGGAGGAATACCAGTAGAAGACCCTTTCATTGTTATTGGACAAATTGCATCCGCCCTTTACTTCCTTCTCTTCCTAGTTCTCATACCCCTAGCTGGTTGACTGGAAAATAAAGCACTTAAATTAGCCT
>ENG_16_ENG08
TCTCCCATTTATCTTAGCGGCAGTCACACTACTTCACTTATTTTTCCTTCACGAAACAGGCTCAAATAACCCCACAGGCCTAACCTCAGCAGGGGACAAGATTCCCTTCCACCCATACTTCACCTATAAAGATTTACTAGGATTTGCGATTCTTTTATCCCTTCTAGCTGCCCTCGCTATATTCTCCCCCAACCTCTTAGGGGATCCAGACAACTTTACTCCCGCAAACCCCCTTGTCACTCCCCCTCATATCAAACCGGAATGATACTTCCTATTTGCTTACGCCATCCTCCGCTCAATTCCTAATAAACTAGGAGGAGTACTAGCGCTGCTCGCCGCCATCCTCGTTTTATTTACTGTCCCAATCCTTCATACCTCAAAACAGCGAGGAATGACATTCCGACCCATTTCACAATTCTTATTTTGAACGCTAGTAGCTGACGTAATTATCCTGACGTGAATCGGAGGAATACCAGTAGAAGACCCTTTCATTGTTATTGGACAAATTGCATCCGCCCTTTACTTCCTTCTCTTCCTAGTTCTCATACCCCTAGCTGGTTGACTGGAAAATAAAGCACTTAAATTAGCCT
>ENG_17_ENG08
TCTCCCATTTATCTTAGCGGCAGTCACACTACTTCACTTATTTTTCCTTCACGAAACAGGCTCAAATAACCCCACAGGCCTAACCTCAGCAGGGGACAAGATTCCCTTCCACCCATACTTCACCTATAAAGATTTACTAGGATTTGCGATTCTTTTATCCCTTCTAGCTGCCCTCGCTATATTCTCCCCCAACCTCTTAGGGGATCCAGACAACTTTACTCCCGCAAACCCCCTTGTCACTCCCCCTCATATCAAACCGGAATGATACTTCCTATTTGCTTACGCCATCCTCCGCTCAATTCCTAATAAACTAGGAGGAGTACTAGCGCTGCTCGCCGCCATCCTCGTTTTATTTACTGTCCCAATCCTTCATACCTCAAAACAGCGAGGAATGACATTCCGACCCATTTCACAATTCTTATTTTGAACGCTAGTAGCTGACGTAATTATCCTGACGTGAATCGGAGGAATACCAGTAGAAGACCCTTTCATTGTTATTGGACAAATTGCATCCGCCCTTTACTTCCTTCTCTTCCTAGTTCTCATACCCCTAGCTGGTTGACTGGAAAATAAAGCACTTAAATTAGCCT
>ENG_18_ENG08
TCTCCCATTTATCTTAGCGGCAGTCACACTACTTCACTTATTTTTCCTTCACGAAACAGGCTCAAATAACCCCACAGGCCTAACCTCAGCAGGGGACAAGATTCCCTTCCACCCATACTTCACCTATAAAGATTTACTAGGATTTGCGATTCTTTTATCCCTTCTAGCTGCCCTCGCTATATTCTCCCCCAACCTCTTAGGGGATCCAGACAACTTTACTCCCGCAAACCCCCTTGTCACTCCCCCTCATATCAAACCGGAATGATACTTCCTATTTGCTTACGCCATCCTCCGCTCAATTCCTAATAAACTAGGAGGAGTACTAGCGCTGCTCGCCGCCATCCTCGTTTTATTTACTGTCCCAATCCTTCATACCTCAAAACAGCGAGGAATGACATTCCGACCCATTTCACAATTCTTATTTTGAACGCTAGTAGCTGACGTAATTATCCTGACGTGAATCGGAGGAATACCAGTAGAAGACCCTTTCATTGTTATTGGACAAATTGCATCCGCCCTTTACTTCCTTCTCTTCCTAGTTCTCATACCCCTAGCTGGTTGACTGGAAAATAAAGCACTTAAATTAGCCT
>ENG_19_ENG08
TCTCCCATTTATCTTAGCGGCAGTCACACTACTTCACTTATTTTTCCTTCACGAAACAGGCTCAAATAACCCCACAGGCCTAACCTCAGCAGGGGACAAGATTCCCTTCCACCCATACTTCACCTATAAAGATTTACTAGGATTTGCGATTCTTTTATCCCTTCTAGCTGCCCTCGCTATATTCTCCCCCAACCTCTTAGGGGATCCAGACAACTTTACTCCCGCAAACCCCCTTGTCACTCCCCCTCATATCAAACCGGAATGATACTTCCTATTTGCTTACGCCATCCTCCGCTCAATTCCTAATAAACTAGGAGGAGTACTAGCGCTGCTCGCCGCCATCCTCGTTTTATTTACTGTCCCAATCCTTCATACCTCAAAACAGCGAGGAATGACATTCCGACCCATTTCACAATTCTTATTTTGAACGCTAGTAGCTGACGTAATTATCCTGACGTGAATCGGAGGAATACCAGTAGAAGACCCTTTCATTGTTATTGGACAAATTGCATCCGCCCTTTACTTCCTTCTCTTCCTAGTTCTCATACCCCTAGCTGGTTGACTGGAAAATAAAGCACTTAAATTAGCCT
>ENG_20_ENG08
TCTCCCATTTATCTTAGCGGCAGTCACACTACTTCACTTATTTTTCCTTCACGAAACAGGCTCAAATAACCCCACAGGCCTAACCTCAGCAGGGGACAAGATTCCCTTCCACCCATACTTCACCTATAAAGATTTACTAGGATTTGCGATTCTTTTATCCCTTCTAGCTGCCCTCGCTATATTCTCCCCCAACCTCTTAGGGGATCCAGACAACTTTACTCCCGCAAACCCCCTTGTCACTCCCCCTCATATCAAACCGGAATGATACTTCCTATTTGCTTACGCCATCCTCCGCTCAATTCCTAATAAACTAGGAGGAGTACTAGCGCTGCTCGCCGCCATCCTCGTTTTATTTACTGTCCCAATCCTTCATACCTCAAAACAGCGAGGAATGACATTCCGACCCATTTCACAATTCTTATTTTGAACGCTAGTAGCTGACGTAATTATCCTGACGTGAATCGGAGGAATACCAGTAGAAGACCCTTTCATTGTTATTGGACAAATTGCATCCGCCCTTTACTTCCTTCTCTTCCTAGTTCTCATACCCCTAGCTGGTTGACTGGAAAATAAAGCACTTAAATTAGCCT
>ENG_21_ENG08
TCTCCCATTTATCTTAGCGGCAGTCACACTACTTCACTTATTTTTCCTTCACGAAACAGGCTCAAATAACCCCACAGGCCTAACCTCAGCAGGGGACAAGATTCCCTTCCACCCATACTTCACCTATAAAGATTTACTAGGATTTGCGATTCTTTTATCCCTTCTAGCTGCCCTCGCTATATTCTCCCCCAACCTCTTAGGGGATCCAGACAACTTTACTCCCGCAAACCCCCTTGTCACTCCCCCTCATATCAAACCGGAATGATACTTCCTATTTGCTTACGCCATCCTCCGCTCAATTCCTAATAAACTAGGAGGAGTACTAGCGCTGCTCGCCGCCATCCTCGTTTTATTTACTGTCCCAATCCTTCATACCTCAAAACAGCGAGGAATGACATTCCGACCCATTTCACAATTCTTATTTTGAACGCTAGTAGCTGACGTAATTATCCTGACGTGAATCGGAGGAATACCAGTAGAAGACCCTTTCATTGTTATTGGACAAATTGCATCCGCCCTTTACTTCCTTCTCTTCCTAGTTCTCATACCCCTAGCTGGTTGACTGGAAAATAAAGCACTTAAATTAGCCT
>ENG_22_ENG08
TCTCCCATTTATCTTAGCGGCAGTCACACTACTTCACTTATTTTTCCTTCACGAAACAGGCTCAAATAACCCCACAGGCCTAACCTCAGCAGGGGACAAGATTCCCTTCCACCCATACTTCACCTATAAAGATTTACTAGGATTTGCGATTCTTTTATCCCTTCTAGCTGCCCTCGCTATATTCTCCCCCAACCTCTTAGGGGATCCAGACAACTTTACTCCCGCAAACCCCCTTGTCACTCCCCCTCATATCAAACCGGAATGATACTTCCTATTTGCTTACGCCATCCTCCGCTCAATTCCTAATAAACTAGGAGGAGTACTAGCGCTGCTCGCCGCCATCCTCGTTTTATTTACTGTCCCAATCCTTCATACCTCAAAACAGCGAGGAATGACATTCCGACCCATTTCACAATTCTTATTTTGAACGCTAGTAGCTGACGTAATTATCCTGACGTGAATCGGAGGAATACCAGTAGAAGACCCTTTCATTGTTATTGGACAAATTGCATCCGCCCTTTACTTCCTTCTCTTCCTAGTTCTCATACCCCTAGCTGGTTGACTGGAAAATAAAGCACTTAAATTAGCCT
>ENG_ENG08.2
TCTCCCATTTATCTTAGCGGCAGTCACACTACTTCACTTATTTTTCCTTCACGAAACAGGCTCAAATAACCCCACAGGCCTAACCTCAGCAGGGGACAAGATTCCCTTCCACCCATACTTCACCTATAAAGATTTACTAGGATTTGCGATTCTTCTATCCCTTCTAGCTGCCCTCTCTATATTCTCCCCCAACCTCTTAGGGGATCCAGACAACTTTACTCCCGCAAACCCCCTTGTCACTCCCCCTCATATCAAACCAGAATGATACTTCCTATTTGCTTACGCCATCCTCCGCTCAATTCCTAATAAACTAGGAGGAGTACTAGCGCTGCTCGCCGCCATCCTCGTTTTATTTACTGTCCCAATCCTTCACACCTCAAAACAGCGAGGAATGACATTCCGACCCATTTCACAATTCTTATTTTGAACGCTAGTAGCTGACGTAATTATCCTAACGTGAATCGGAGGAATACCAGTAGAAGACCCTTTCATTATTATTGGACAAATTGCATCCGCCCTTTACTTCCTCCTCTTCCTAGTTCTCATACCCCTAGCTGGTTGACTGGAAAATAAAGCACTTAAATTAGCCT
>ENG_ENG08.3
TCTCCCATTTATCTTAGCGGCAGTCACACTACTTCACTTATTTTTCCTTCACGAAACAGGCTCAAATAACCCCACAGGCCTAACCTCAGCAGGGGACAAGATTCCCTTCCACCCATACTTCACCTATAAAGATTTGCTAGGATTTGCGATTCTTTTATCCCTTCTAGCTGCCCTCGCTATATTCTCCCCCAACCTCTTAGGGGATCCAGACAACTTTACTCCCGCAAACCCCCTTGTCACTCCCCCTCATATCAAACCAGAATGATACTTCCTATTTGCTTACGCCATCCTCCGCTCAATTCCTAATAAACTAGGAGGAGTACTAGCGCTGCTCGCCGCCATCCTCGTTTTATTTACTGTCCCAATCCTTCATACCTCAAAACAGCGAGGAATGACATTCCGACCCATTTCACAATTCTTATTTTGAACGCTAGTAGCTGACGTAATTATCCTGACGTGAATCGGAGGAATACCAGTAGAAGACCCTTTCATTGTTATTGGACAAATTGCATCCGCCCTTTACTTCCTTCTCTTCCTAGTTCTCATACCCCTAGCTGGTTGACTGGAAAATAAAGCACTTAAATTAGCCT
>ENG_ENG08.4
TCTCCCATTTATCTTAGCGGCAGTCACACTACTTCACTTATTTTTCCTTCACGAAACAGGCTCAAATAACCCCACAGGCCTAACCTCAGCAGGGGACAAGATTCCCTTCCACCCATACTTCACCTATAAAGATTTACTAGGATTTGCGATTCTTTTATCCCTTCTAGCTGCCCTCGCTATATTCTCCCCCAACCTCTTAGGGGATCCAGACAACTTTACTCCCGCAAACCCCCTTGTCACTCCCCCTCATATCAAACCAGAATGATACTTCCTATTTGCTTACGCCATCCTCCGCTCAATTCCTAATAAACTAGGAGGAGTACTAGCGCTGCTCGCCGCCATCCTCGTTTTATTTACTGTCCCAATCCTTCATACCTCAAAACAACGAGGAATGACATTCCGACCCATTTCACAATTCTTATTTTGAACGCTAGTAGCTGACGTAATTATCCTGACGTGAATCGGAGGAATACCAGTAGAAGACCCTTTCATTGTTATTGGACAAATTGCATCCGCCCTTTACTTCCTTCTCTTCCTAGTTCTCATACCCCTAGCTGGTTGACTGGAAAATAAAGCACTTAAATTAGCCT
>ENG_ENG08.5
TCTCCCATTTATCTTAGCGGCAGTCACACTACTTCACTTATTTTTCCTTCACGAAACAGGCTCAAATAACCCCACAGGCCTAACCTCAGCAGGGGACAAGATTCCCTTCCACCCATACTTCACCTATAAAGATTTACTAGGATTTGCGATTCTTTTGTCCCTTCTAGCTGCCCTCGCTATATTCTCCCCCAACCTCTTAGGGGATCCAGACAACTTTACTCCCGCAAACCCCCTTGTCACTCCCCCTCATATCAAACCAGAATGATACTTCCTATTTGCTTACGCCATCCTCCGCTCAATTCCTAATAAACTAGGAGGAGTACTAGCGCTGCTCGCCGCCATCCTCGTTTTATTTACTGTCCCAATCCTTCATACCTCAAAACAGCGAGGAATGACATTCCGACCCATTTCACAATTCTTATTTTGAACGCTAGTAGCTGACGTAATTATCCTGACGTGAATCGGAGGAATACCAGTAGAAGACCCTTTCATTGTTATTGGACAAATTGCATCCGCCCTTTACTTCCTTCTCTTCCTAGTTCTCATACCCCTAGCTGGTTGACTGGAAAATAAAGCACTTAAATTAGCCT
>ENG_2_ENG08.2
TCTCCCATTTATCTTAGCGGCAGTCACACTACTTCACTTATTTTTCCTTCACGAAACAGGCTCAAATAACCCCACAGGCCTAACCTCAGCAGGGGACAAGATTCCCTTCCACCCATACTTCACCTATAAAGATTTACTAGGATTTGCGATTCTTTTGTCCCTTCTAGCTGCCCTCGCTATATTCTCCCCCAACCTCTTAGGGGATCCAGACAACTTTACTCCCGCAAACCCCCTTGTCACTCCCCCTCATATCAAACCAGAATGATACTTCCTATTTGCTTACGCCATCCTCCGCTCAATTCCTAATAAACTAGGAGGAGTACTAGCGCTGCTCGCCGCCATCCTCGTTTTATTTACTGTCCCAATCCTTCATACCTCAAAACAGCGAGGAATGACATTCCGACCCATTTCACAATTCTTATTTTGAACGCTAGTAGCTGACGTAATTATCCTGACGTGAATCGGAGGAATACCAGTAGAAGACCCTTTCATTGTTATTGGACAAATTGCATCCGCCCTTTACTTCCTTCTCTTCCTAGTTCTCATACCCCTAGCTGGTTGACTGGAAAATAAAGCACTTAAATTAGCCT
>ENG_ENG08.6
TCTCCCATTTATCTTAGCGGCAGTCACACTACTTCACTTATTTTTCCTTCACGAAACAGGCTCAAATAACCCCACAGGCCTAACCTCAGCAGGGGACAAGATTCCCTTCCACCCATACTTCACCTATAAAGATTTACTAGGATTTGCAATTCTTCTATCCCTTCTAGCTGCCCTCGCTATATTCTCCCCCAACCTCTTAGGGGATCCAGACAACTTTACTCCCGCAAACCCCCTTGTCACTCCCCCTCATATTAAACCAGAATGATACTTCCTATTTGCTTACGCCATCCTCCGCTCAATTCCTAATAAACTAGGAGGGGTACTAGCGCTGCTCGCCGCCATCCTCGTTTTATTTACTGTCCCAATCCTTCATACCTCAAAACAGCGAGGAATGACATTCCGACCCATTTCACAATTCTTATTTTGAACGCTAGTAGCTGACGTAATTATCCTAACGTGAATCGGAGGAATACCAGTAGAAGACCCTTTCATTGTTATTGGACAAATTGCATCCGCCCTTTACTTCCTTCTCTTCCTAGTTCTTATACCCCTAGCTGGTTGACTGGAAAATAAAGCACTTAAATTAGCCT
>ENG_ENG08.7
TCTCCCATTTATCTTAGCGGCAGTCACACTACTTCACTTATTTTTCCTTCACGAAACAGGCTCAAATAACCCCACAGGCCTAACCTCAGCAGGGGACAAGATTCCCTTCCACCCATACTTCACCTATAAAGATTTACTAGGATTTGCGATTCTTTTATCCCTTCTAGCTGCCCTCGCTATATTCTCCCCCAATCTCTTAGGGGATCCAGACAACTTTACTCCCGCAAACCCCCTTGTCACTCCCCCTCATATCAAACCAGAATGATACTTCCTATTTGCTTACGCCATCCTCCGCTCAATTCCTAATAAACTAGGAGGAGTACTAGCGCTGCTCGCCGCCATCCTCGTTTTATTTACTGTCCCAATCCTTCATACCTCAAAACAGCGAGGAATGACATTCCGACCCATTTCACAATTCTTATTTTGAACGCTAGTAGCTGACGTAATTATCCTGACGTGAATCGGAGGAATACCAGTAGAAGACCCTTTCATTGTTATTGGACAAATTGCATCCGCCCTTTACTTCCTTCTCTTCCTAGTTCTCATACCCCTAGCTGGTTGACTGGAAAATAAAGCACTTAAATTAGCCT
>ENG_ENG08.8
TCTCCCATTTATCTTAGCGGCAGTCACACTACTTCACTTATTTTTCCTTCACGAAACAGGCTCAAATAACCCCACAGGCCTAACCTCAGCAGGGGACAAGATTCCCTTCCACCCATACTTCACCTATAAAGATTTACTAGGATTTGCGATTCTTTTATCCCTTCTAGCTGCCCTCGCTATATTCTCCCCCAACCTCTTAGGGGATCCAGACAACTTTACTCCCGCAAACCCCCTTGTCACTCCCCCTCATATCAAGCCAGAATGATACTTCCTATTTGCTTACGCCATCCTCCGCTCAATTCCTAATAAACTAGGAGGAGTACTAGCGCTGCTCGCCGCCATCCTCGTTTTATTTACTGTCCCAATCCTTCATACCTCAAAACAGCGAGGAATGACATTCCGACCCATTTCACAATTCTTATTTTGAACGCTAGTAGCTGACGTAATTATCCTGACGTGAATCGGAGGAATACCAGTAGAAGACCCTTTCATTGTTATTGGACAAATTGCATCCGCCCTTTACTTCCTTCTCTTCCTAGTTCTCATACCCCTAGCTGGTTGACTGGAAAATAAAGCACTTAAATTAGCCT
>ENG_2_ENG08.3
TCTCCCATTTATCTTAGCGGCAGTCACACTACTTCACTTATTTTTCCTTCACGAAACAGGCTCAAATAACCCCACAGGCCTAACCTCAGCAGGGGACAAGATTCCCTTCCACCCATACTTCACCTATAAAGATTTACTAGGATTTGCGATTCTTTTATCCCTTCTAGCTGCCCTCGCTATATTCTCCCCCAACCTCTTAGGGGATCCAGACAACTTTACTCCCGCAAACCCCCTTGTCACTCCCCCTCATATCAAGCCAGAATGATACTTCCTATTTGCTTACGCCATCCTCCGCTCAATTCCTAATAAACTAGGAGGAGTACTAGCGCTGCTCGCCGCCATCCTCGTTTTATTTACTGTCCCAATCCTTCATACCTCAAAACAGCGAGGAATGACATTCCGACCCATTTCACAATTCTTATTTTGAACGCTAGTAGCTGACGTAATTATCCTGACGTGAATCGGAGGAATACCAGTAGAAGACCCTTTCATTGTTATTGGACAAATTGCATCCGCCCTTTACTTCCTTCTCTTCCTAGTTCTCATACCCCTAGCTGGTTGACTGGAAAATAAAGCACTTAAATTAGCCT
>ENG_ENG08.9
TCTCCCATTTATCTTAGCAGCAGTCACACTACTTCACTTATTTTTCCTTCACGAAACAGGCTCAAATAACCCCACAGGCCTAACCTCAGCAGGGGACAAGATTCCCTTCCACCCATACTTCACCTATAAAGATTTACTAGGATTTGCGATTCTTCTATCCCTTCTAGCTGCCCTCGCTATATTCTCCCCCAACCTCTTAGGGGATCCAGACAACTTTACTCCCGCAAACCCCCTTGTCACTCCCCCTCATATCAAACCAGAATGATACTTCCTATTTGCTTACGCCATCCTCCGCTCAATTCCTAATAAACTAGGAGGAGTACTAGCGCTGCTCGCCGCCATCCTCGTTTTATTTACTGTCCCAATCCTTCACACCTCAAAACAGCGAGGAATGACATTCCGACCCATTTCACAATTCTTATTTTGAACGCTAGTAGCTGACGTAATTATCCTAACGTGAATCGGAGGAATACCAGTAGAAGACCCTTTCATTATTATTGGACAAATTGCATCCGCCCTTTACTTCCTTCTCTTCCTAGTTCTCATACCCCTAGCTGGTTGACTGGAAAATAAAGCACTTAAATTAGCCT
>ENG_ENG08.10
TCTCCCATTTATCTTAGCGGCAGTCACACTACTTCACTTATTTTTCCTTCACGAAACAGGCTCAAATAACCCCACAGGCCTAACCTCAGCAGGGGACAAGATTCCCTTCCACCCATACTTCACCTATAAAGATTTACTAGGATTTGCGATTCTTTTATCCCTTCTAGCTGCCCTCGCTATATTCTTCCCCAACCTCTTAGGGGATCCAGACAACTTTACTCCCGCAAACCCCCTTGTCACTCCCCCTCATATCAAACCAGAATGATACTTCCTATTTGCTTACGCCATCCTCCGCTCAATTCCTAATAAACTAGGAGGAGTACTAGCGCTGCTCGCCGCCATCCTCGTTTTATTTACTGTCCCAATCCTTCATACCTCAAAACAGCGAGGAATGACATTCCGACCCATTTCACAATTCTTATTTTGAACGCTAGTAGCTGACGTAATTATCCTGACATGAATCGGAGGAATACCAGTAGAAGACCCTTTCATTGTTATTGGACAAATTGCATCCGCCCTTTACTTCCTTCTCTTCCTAGTTCTCATACCCCTAGCTGGTTGACTGGAAAATAAAGCACTTAAATTAGCCT
>ENG_ENG08.11
CCTCCCATTTATCTTAGCGGCAGTCACACTACTTCACTTATTTTTCCTTCACGAAACAGGCTCAAATAACCCCACAGGCCTAACCTCAGCAGGGGACAAGATTCCCTTCCACCCATACTTCACCTATAAAGATTTACTAGGATTTGCGATTCTTCTATCCCTTCTAGCTGCCCTCGCTATATTCTCCCCCAACCTCTTAGGGGATCCAGACAACTTTACTCCCGCAAACCCCCTTGTCACTCCCCCTCATATCAAACCAGAATGATACTTCCTATTTGCTTACGCCATCCTCCGCTCAATTCCTAATAAACTAGGAGGAGTACTAGCGCTGCTCGCCGCCATCCTCGTTTTATTTACTGTCCCAATCCTTCATACCTCAAAACAGCGAGGAATGACATTCCGACCCATTTCACAATTCTTATTTTGAACACTAGTAGCTGACGTAATTATCCTAACGTGAATCGGAGGAATGCCAGTAGAAGACCCTTTCATTGTTATTGGACAAATTGCATCCGCCCTTTACTTCCTTCTCTTCCTAGTTCTCATACCCCTAGCTGGTTGACTGGAAAATAAAGCACTTAAATTAGCCT
>ENG_ENG08.12
TCTCCCATTTATCTTAGCGGCAGTCACACTACTTCACTTATTTTTCCTTCACGAAACAGGCTCAAATAACCCCACAGGCCTAACCTCAGCAGGGGACAAGATTCCCTTCCACCCATACTTCACCTATAAAGATTTACTAGGATTTGCGATTCTTTTATCCCTTCTAGCTGCCCTCGCTATATTCTCCCCCAACCTCTTAGGGGATCCAGACAACTTTACTCCCGCAAACCCCCTTGTCACTCCCCCTCATATCAAACCAGAATGATACTTCCTATTTGCTTACGCCATCCTCCGCTCAATTCCTAATAAACTAGGAGGAGTACTAGCACTGCTCGCCGCCATCCTCGTTTTATTTACTGTCCCAATCCTTCATACCTCAAAACAGCGAGGAATGACATTCCGACCCATTTCACAATTCTTATTTTGAACGCTAGTAGCTGACGTAATTATCCTAACCTGAATCGGAGGAATACCAGTAGAAGACCCTTTCATTGTTATTGGACAAATTGCATCCGCCCTTTACTTCCTTCTCTTCCTAGTTCTCATACCCCTAGCTGGTTGACTGGAAAATAAAGCACTTAAATTAGCCT
>ENG_ENG08.13
TCTCCCATTTATCTTAGCGGCAGTCACACTACTTCACTTATTTTTCCTTCACGAAACAGGCTCAAATAACCCCACAGGCCTAACCTCAGCAGGGGACAAGATTCCCTTCCACCCATACTTCACCTATAAAGATCTACTAGGATTTGCGATTCTTTTATCCCTTCTAGCTGCCCTCGCTATATTCTCCCCCAACCTCTTAGGGGATCCAGACAACTTTACTCCCGCAAACCCCCTTGTCACTCCCCCTCATATTAAACCAGAATGATACTTCCTATTTGCTTACGCCATCCTCCGCTCAATTCCTAATAAACTAGGAGGAGTACTAGCGCTGCTCGCCGCCATCCTCGTTTTATTTACTGTCCCAATCCTTCATACCTCAAAACAGCGAGGAATGACATTCCGACCCATTTCACAATTCTTATTTTGAACGCTAGTAGCTGACGTAATTATCCTAACGTGAATCGGAGGAATACCAGTAGAAGACCCTTTCATTGTTATTGGACAAATTGCATCCGCCCTTTACTTCCTTCTCTTCCTAGTTCTCATACCCCTAGCTGGTTGACTGGAAAATAAAGCACTTAAATTAGCCT
>ENG_ENG08.14
TCTCCCATTTATCTTAGCGGCAGTCACACTACTTCACTTATTTTTCCTTCACGAAACAGGCTCAAATAACCCCACAGGCCTAACCTCAGCAGGGGACAAGATTCCCTTCCACCCATACTTCACCTATAAAGATTTACTAGGATTTGCGATTCTTCTATCCCTTCTAGCTGCCCTCGCTATATTCTCCCCCAACCTCTTAGGGGATCCAGACAACTTTACTCCCGCAAACCCCCTTGTCACTCCCCCTCATATCAAACCAGAATGATACTTCCTATTTGCTTACGCCATCCTCCGCTCAATTCCTAATAAACTAGGAGGAGTACTAGCGCTGCTCGCCGCCATCCTCGTTTTATTTACTGTCCCAATCCTTCACACCTCAAAACAGCGAGGAATGACATTCCGACCCATTTCACAATTCTTATTTTGAACGCTAGTAGCTGACGTAATTATCCTAACGTGAATCGGAGGAATACCAGTAGAAGACCCTTTCATTATTATTGGACAAATTGCATCCGCCCTTTACTTCCTTCTCTTCCTAGTTCTCATACCCCTAGCTGGTTGACTGGAAAATAAAGCACTTAAATTAGCCT
>ENG_ENG08.15
TCTCCCATTTATCTTAGCGGCAGTCACACTACTTCACTTATTTTTCCTTCACGAAACAGGCTCAAATAACCCCACAGGCCTAACCTCAGCAGGGGACAAGATTCCCTTCCACCCATACTTCACCTATAAAGATTTACTAGGATTTGCGATTCTTCTATCCCTTCTAGCTGCCCTCGCTATATTCTCCCCCAACCTCTTAGGGGATCCAGACAACTTTACTCCCGCAAACCCCCTTGTCACTCCCCCTCATATCAAACCAGAGTGATACTTCCTATTTGCTTACGCCATCCTCCGCTCAATTCCTAATAAACTAGGAGGAGTACTAGCGCTGCTCGCCGCCATCCTCGTTTTATTTACTGTCCCAATCCTTCATACCTCAAAACAGCGAGGAATGACATTCCGACCCATTTCACAATTCTTATTTTGAACGCTAGTAGCTGACGTAATTATCCTAACGTGAATCGGAGGAATACCAGTAGAAGACCCTTTCATTGTTATTGGACAAATTGCATCCGCCCTTTACTTCCTTCTCTTCCTAGTTCTCATACCCCTAGCTGGTTGACTGGAAAATAAAGCACTTAAATTAGCCT
>ENG_ENG08.16
TCTCCCATTTATCTTAGCGGCAGTCACACTACTTCACTTATTTTTCCTTCACGAAACAGGCTCAAATAACCCCACAGGCCTAACCTCAGCAGGGGACAAGATTCCCTTCCACCCATACTTCACCTATAAAGATTTACTAGGATTTGCGATTCTTTTATCCCTTCTAGCTGCCCTCGCTATATTCTCCCCCAACCTCTTAGGGGATCCAGACAACTTTACTCCCGCAAACCCCCTTGTCACTCCCCCTCATATCAAACCAGAATGATACTTCCTATTTGCTTACGCCATCCTCCGCTCAATTCCTAATAAACTAGGAGGAGTACTAGCGCTGCTCGCCGCCATCCTCGTTTTGTTTACTGTCCCAATCCTTCATACCTCAAAACAGCGAGGAATGACATTCCGACCCATTTCACAATTCTTATTTTGAACGCTAGTAGCTGACGTAATTATCCTGACGTGAATCGGAGGAATACCAGTAGAAGACCCTTTCATTGTTATTGGACAAATTGCATCCGCCCTTTACTTCCTTCTCTTCCTAGTTCTCATACCCCTAGCTGGTTGACTGGAGAATAAAGCACTTAAATTAGCCT
>ENG_2_ENG08.4
TCTCCCATTTATCTTAGCGGCAGTCACACTACTTCACTTATTTTTCCTTCACGAAACAGGCTCAAATAACCCCACAGGCCTAACCTCAGCAGGGGACAAGATTCCCTTCCACCCATACTTCACCTATAAAGATTTACTAGGATTTGCGATTCTTTTATCCCTTCTAGCTGCCCTCGCTATATTCTCCCCCAACCTCTTAGGGGATCCAGACAACTTTACTCCCGCAAACCCCCTTGTCACTCCCCCTCATATCAAACCAGAATGATACTTCCTATTTGCTTACGCCATCCTCCGCTCAATTCCTAATAAACTAGGAGGAGTACTAGCGCTGCTCGCCGCCATCCTCGTTTTGTTTACTGTCCCAATCCTTCATACCTCAAAACAGCGAGGAATGACATTCCGACCCATTTCACAATTCTTATTTTGAACGCTAGTAGCTGACGTAATTATCCTGACGTGAATCGGAGGAATACCAGTAGAAGACCCTTTCATTGTTATTGGACAAATTGCATCCGCCCTTTACTTCCTTCTCTTCCTAGTTCTCATACCCCTAGCTGGTTGACTGGAGAATAAAGCACTTAAATTAGCCT
>ENG_ENG08.17
TCTCCCATTTATCTTAGCGGCAGTCACACTACTTCACTTATTTTTCCTTCACGAAACAGGCTCAAATAACCCCACAGGCCTAACCTCAGCAGGGGACAAGATTCCCTTCCACCCATACTTCACCTATAAAGATTTACTAGGATTTGCGATTCTTTTATCCCTTCTAGCTGCCCTCGCTATATTCTCCCCCAACCTCTTAGGGGATCCAGACAACTTTACTCCCGCAAACCCCCTTGTCACTCCCCCTCATATCAAACCAGAATGATACTTCCTATTTGCTTACGCCATCCTCCGCTCAATTCCTAATAAACTAGGAGGGGTACTAGCGCTGCTCGCCGCCATCCTCGTTTTATTTACTGTCCCAATCCTTCATACCTCAAAACAGCGAGGAATGACATTCCGACCCATTTCACAATTCTTATTTTGAACGCTAGTAGCTGACGTAATTATCCTGACGTGAATCGGAGGAATACCAGTAGAAGACCCTTTCATTGTTATTGGACAAATTGCATCCGCCCTTTACTTCCTTCTCTTCCTAGTTCTCATACCCCTAGCTGGTTGACTGGAAAATAAAGCACTTAAATTAGCCT
>ENG_2_ENG08.5
TCTCCCATTTATCTTAGCGGCAGTCACACTACTTCACTTATTTTTCCTTCACGAAACAGGCTCAAATAACCCCACAGGCCTAACCTCAGCAGGGGACAAGATTCCCTTCCACCCATACTTCACCTATAAAGATTTACTAGGATTTGCGATTCTTTTATCCCTTCTAGCTGCCCTCGCTATATTCTCCCCCAACCTCTTAGGGGATCCAGACAACTTTACTCCCGCAAACCCCCTTGTCACTCCCCCTCATATCAAACCAGAATGATACTTCCTATTTGCTTACGCCATCCTCCGCTCAATTCCTAATAAACTAGGAGGGGTACTAGCGCTGCTCGCCGCCATCCTCGTTTTATTTACTGTCCCAATCCTTCATACCTCAAAACAGCGAGGAATGACATTCCGACCCATTTCACAATTCTTATTTTGAACGCTAGTAGCTGACGTAATTATCCTGACGTGAATCGGAGGAATACCAGTAGAAGACCCTTTCATTGTTATTGGACAAATTGCATCCGCCCTTTACTTCCTTCTCTTCCTAGTTCTCATACCCCTAGCTGGTTGACTGGAAAATAAAGCACTTAAATTAGCCT
>GER_NortGER_Sea_GER07
TCTCCCATTTATCTTAGCGGCAGTCACACTACTTCACTTATTTTTCCTTCACGAAACAGGCTCAAATAACCCCACAGGCCTAACCTCAGCAGGGGACAAGATTCCCTTCCACCCATACTTCACCTATAAAGATTTACTAGGATTTGCGATTCTTTTATCCCTTCTAGCTGCCCTCGCTATATTCTCCCCCAACCTCTTAGGGGATCCAGACAACTTTACTCCCGCAAACCCCCTTGTCACTCCCCCTCATATCAAACCAGAATGATACTTCCTATTTGCTTACGCCATCCTCCGCTCAATTCCTAATAAACTAGGAGGAGTACTAGCGCTGCTCGCCGCCATCCTCGTTTTATTTACTGTCCCAATCCTTCATACCTCAAAACAGCGAGGAATGACATTCCGACCCATTTCACAATTCTTATTTTGAACGCTAGTAGCTGACGTAATTATCCTGACGTGAATCGGGGGAATACCAGTAGAAGACCCTTTCATTGTTATTGGACAAATTGCATCCGCCCTTTACTTCCTTCTCTTCCTAGTTCTCATACCCCTAGCTGGTTGACTGGAAAATAAAGCACTTAAATTAGCCT
>GER_2_NortGER_Sea_GER07
TCTCCCATTTATCTTAGCGGCAGTCACACTACTTCACTTATTTTTCCTTCACGAAACAGGCTCAAATAACCCCACAGGCCTAACCTCAGCAGGGGACAAGATTCCCTTCCACCCATACTTCACCTATAAAGATTTACTAGGATTTGCGATTCTTTTATCCCTTCTAGCTGCCCTCGCTATATTCTCCCCCAACCTCTTAGGGGATCCAGACAACTTTACTCCCGCAAACCCCCTTGTCACTCCCCCTCATATCAAACCAGAATGATACTTCCTATTTGCTTACGCCATCCTCCGCTCAATTCCTAATAAACTAGGAGGAGTACTAGCGCTGCTCGCCGCCATCCTCGTTTTATTTACTGTCCCAATCCTTCATACCTCAAAACAGCGAGGAATGACATTCCGACCCATTTCACAATTCTTATTTTGAACGCTAGTAGCTGACGTAATTATCCTGACGTGAATCGGGGGAATACCAGTAGAAGACCCTTTCATTGTTATTGGACAAATTGCATCCGCCCTTTACTTCCTTCTCTTCCTAGTTCTCATACCCCTAGCTGGTTGACTGGAAAATAAAGCACTTAAATTAGCCT
>GER_3_NortGER_Sea_GER07
TCTCCCATTTATCTTAGCGGCAGTCACACTACTTCACTTATTTTTCCTTCACGAAACAGGCTCAAATAACCCCACAGGCCTAACCTCAGCAGGGGACAAGATTCCCTTCCACCCATACTTCACCTATAAAGATTTACTAGGATTTGCGATTCTTTTATCCCTTCTAGCTGCCCTCGCTATATTCTCCCCCAACCTCTTAGGGGATCCAGACAACTTTACTCCCGCAAACCCCCTTGTCACTCCCCCTCATATCAAACCAGAATGATACTTCCTATTTGCTTACGCCATCCTCCGCTCAATTCCTAATAAACTAGGAGGAGTACTAGCGCTGCTCGCCGCCATCCTCGTTTTATTTACTGTCCCAATCCTTCATACCTCAAAACAGCGAGGAATGACATTCCGACCCATTTCACAATTCTTATTTTGAACGCTAGTAGCTGACGTAATTATCCTGACGTGAATCGGGGGAATACCAGTAGAAGACCCTTTCATTGTTATTGGACAAATTGCATCCGCCCTTTACTTCCTTCTCTTCCTAGTTCTCATACCCCTAGCTGGTTGACTGGAAAATAAAGCACTTAAATTAGCCT
>GER_NortGER_Sea_GER07.1
TCTCCCATTTATCTTAGCGGCAGTCACACTACTTCACTTATTTTTCCTTCACGAAACAGGCTCAAATAACCCCACAGGCCTAACCTCAGCAGGGGACAAGATTCCCTTCCACCCATACTTCACCTATAAAGATTTACTAGGATTTGCGATTCTTTTATCCCTTCTAGCTGCCCTCGCTATATTCTCCCCCAACCTCTTAGGGGATCCAGACAACTTTACTCCCGCAAACCCCCTTGTCACTCCCCCTCATATCAAACCGGAATGATACTTCCTATTTGCTTACGCCATCCTCCGCTCAATTCCTAATAAACTAGGAGGAGTACTAGCGCTGCTCGCCGCCATCCTCGTTTTATTTACTGTCCCAATCCTTCATACCTCAAAACAGCGAGGAATGACATTCCGACCCATTTCACAATTCTTATTTTGAACGCTAGTAGCTGACGTAATTATCCTGACGTGAATCGGAGGAATACCAGTAGAAGACCCTTTCATTGTTATTGGACAAATTGCATCCGCCCTTTACTTCCTTCTCTTCCTAGTTCTCATACCCCTAGCTGGTTGACTGGAAAATAAAGCACTTAAATTAGCCT
>GER_2_NortGER_Sea_GER07.1
TCTCCCATTTATCTTAGCGGCAGTCACACTACTTCACTTATTTTTCCTTCACGAAACAGGCTCAAATAACCCCACAGGCCTAACCTCAGCAGGGGACAAGATTCCCTTCCACCCATACTTCACCTATAAAGATTTACTAGGATTTGCGATTCTTTTATCCCTTCTAGCTGCCCTCGCTATATTCTCCCCCAACCTCTTAGGGGATCCAGACAACTTTACTCCCGCAAACCCCCTTGTCACTCCCCCTCATATCAAACCGGAATGATACTTCCTATTTGCTTACGCCATCCTCCGCTCAATTCCTAATAAACTAGGAGGAGTACTAGCGCTGCTCGCCGCCATCCTCGTTTTATTTACTGTCCCAATCCTTCATACCTCAAAACAGCGAGGAATGACATTCCGACCCATTTCACAATTCTTATTTTGAACGCTAGTAGCTGACGTAATTATCCTGACGTGAATCGGAGGAATACCAGTAGAAGACCCTTTCATTGTTATTGGACAAATTGCATCCGCCCTTTACTTCCTTCTCTTCCTAGTTCTCATACCCCTAGCTGGTTGACTGGAAAATAAAGCACTTAAATTAGCCT
>GER_3_NortGER_Sea_GER07.1
TCTCCCATTTATCTTAGCGGCAGTCACACTACTTCACTTATTTTTCCTTCACGAAACAGGCTCAAATAACCCCACAGGCCTAACCTCAGCAGGGGACAAGATTCCCTTCCACCCATACTTCACCTATAAAGATTTACTAGGATTTGCGATTCTTTTATCCCTTCTAGCTGCCCTCGCTATATTCTCCCCCAACCTCTTAGGGGATCCAGACAACTTTACTCCCGCAAACCCCCTTGTCACTCCCCCTCATATCAAACCGGAATGATACTTCCTATTTGCTTACGCCATCCTCCGCTCAATTCCTAATAAACTAGGAGGAGTACTAGCGCTGCTCGCCGCCATCCTCGTTTTATTTACTGTCCCAATCCTTCATACCTCAAAACAGCGAGGAATGACATTCCGACCCATTTCACAATTCTTATTTTGAACGCTAGTAGCTGACGTAATTATCCTGACGTGAATCGGAGGAATACCAGTAGAAGACCCTTTCATTGTTATTGGACAAATTGCATCCGCCCTTTACTTCCTTCTCTTCCTAGTTCTCATACCCCTAGCTGGTTGACTGGAAAATAAAGCACTTAAATTAGCCT
>GER_4_NortGER_Sea_GER07
TCTCCCATTTATCTTAGCGGCAGTCACACTACTTCACTTATTTTTCCTTCACGAAACAGGCTCAAATAACCCCACAGGCCTAACCTCAGCAGGGGACAAGATTCCCTTCCACCCATACTTCACCTATAAAGATTTACTAGGATTTGCGATTCTTTTATCCCTTCTAGCTGCCCTCGCTATATTCTCCCCCAACCTCTTAGGGGATCCAGACAACTTTACTCCCGCAAACCCCCTTGTCACTCCCCCTCATATCAAACCGGAATGATACTTCCTATTTGCTTACGCCATCCTCCGCTCAATTCCTAATAAACTAGGAGGAGTACTAGCGCTGCTCGCCGCCATCCTCGTTTTATTTACTGTCCCAATCCTTCATACCTCAAAACAGCGAGGAATGACATTCCGACCCATTTCACAATTCTTATTTTGAACGCTAGTAGCTGACGTAATTATCCTGACGTGAATCGGAGGAATACCAGTAGAAGACCCTTTCATTGTTATTGGACAAATTGCATCCGCCCTTTACTTCCTTCTCTTCCTAGTTCTCATACCCCTAGCTGGTTGACTGGAAAATAAAGCACTTAAATTAGCCT
>GER_5_NortGER_Sea_GER07
TCTCCCATTTATCTTAGCGGCAGTCACACTACTTCACTTATTTTTCCTTCACGAAACAGGCTCAAATAACCCCACAGGCCTAACCTCAGCAGGGGACAAGATTCCCTTCCACCCATACTTCACCTATAAAGATTTACTAGGATTTGCGATTCTTTTATCCCTTCTAGCTGCCCTCGCTATATTCTCCCCCAACCTCTTAGGGGATCCAGACAACTTTACTCCCGCAAACCCCCTTGTCACTCCCCCTCATATCAAACCGGAATGATACTTCCTATTTGCTTACGCCATCCTCCGCTCAATTCCTAATAAACTAGGAGGAGTACTAGCGCTGCTCGCCGCCATCCTCGTTTTATTTACTGTCCCAATCCTTCATACCTCAAAACAGCGAGGAATGACATTCCGACCCATTTCACAATTCTTATTTTGAACGCTAGTAGCTGACGTAATTATCCTGACGTGAATCGGAGGAATACCAGTAGAAGACCCTTTCATTGTTATTGGACAAATTGCATCCGCCCTTTACTTCCTTCTCTTCCTAGTTCTCATACCCCTAGCTGGTTGACTGGAAAATAAAGCACTTAAATTAGCCT
>GER_6_NortGER_Sea_GER07
TCTCCCATTTATCTTAGCGGCAGTCACACTACTTCACTTATTTTTCCTTCACGAAACAGGCTCAAATAACCCCACAGGCCTAACCTCAGCAGGGGACAAGATTCCCTTCCACCCATACTTCACCTATAAAGATTTACTAGGATTTGCGATTCTTTTATCCCTTCTAGCTGCCCTCGCTATATTCTCCCCCAACCTCTTAGGGGATCCAGACAACTTTACTCCCGCAAACCCCCTTGTCACTCCCCCTCATATCAAACCGGAATGATACTTCCTATTTGCTTACGCCATCCTCCGCTCAATTCCTAATAAACTAGGAGGAGTACTAGCGCTGCTCGCCGCCATCCTCGTTTTATTTACTGTCCCAATCCTTCATACCTCAAAACAGCGAGGAATGACATTCCGACCCATTTCACAATTCTTATTTTGAACGCTAGTAGCTGACGTAATTATCCTGACGTGAATCGGAGGAATACCAGTAGAAGACCCTTTCATTGTTATTGGACAAATTGCATCCGCCCTTTACTTCCTTCTCTTCCTAGTTCTCATACCCCTAGCTGGTTGACTGGAAAATAAAGCACTTAAATTAGCCT
>GER_7_NortGER_Sea_GER07
TCTCCCATTTATCTTAGCGGCAGTCACACTACTTCACTTATTTTTCCTTCACGAAACAGGCTCAAATAACCCCACAGGCCTAACCTCAGCAGGGGACAAGATTCCCTTCCACCCATACTTCACCTATAAAGATTTACTAGGATTTGCGATTCTTTTATCCCTTCTAGCTGCCCTCGCTATATTCTCCCCCAACCTCTTAGGGGATCCAGACAACTTTACTCCCGCAAACCCCCTTGTCACTCCCCCTCATATCAAACCGGAATGATACTTCCTATTTGCTTACGCCATCCTCCGCTCAATTCCTAATAAACTAGGAGGAGTACTAGCGCTGCTCGCCGCCATCCTCGTTTTATTTACTGTCCCAATCCTTCATACCTCAAAACAGCGAGGAATGACATTCCGACCCATTTCACAATTCTTATTTTGAACGCTAGTAGCTGACGTAATTATCCTGACGTGAATCGGAGGAATACCAGTAGAAGACCCTTTCATTGTTATTGGACAAATTGCATCCGCCCTTTACTTCCTTCTCTTCCTAGTTCTCATACCCCTAGCTGGTTGACTGGAAAATAAAGCACTTAAATTAGCCT
>GER_8_NortGER_Sea_GER07
TCTCCCATTTATCTTAGCGGCAGTCACACTACTTCACTTATTTTTCCTTCACGAAACAGGCTCAAATAACCCCACAGGCCTAACCTCAGCAGGGGACAAGATTCCCTTCCACCCATACTTCACCTATAAAGATTTACTAGGATTTGCGATTCTTTTATCCCTTCTAGCTGCCCTCGCTATATTCTCCCCCAACCTCTTAGGGGATCCAGACAACTTTACTCCCGCAAACCCCCTTGTCACTCCCCCTCATATCAAACCGGAATGATACTTCCTATTTGCTTACGCCATCCTCCGCTCAATTCCTAATAAACTAGGAGGAGTACTAGCGCTGCTCGCCGCCATCCTCGTTTTATTTACTGTCCCAATCCTTCATACCTCAAAACAGCGAGGAATGACATTCCGACCCATTTCACAATTCTTATTTTGAACGCTAGTAGCTGACGTAATTATCCTGACGTGAATCGGAGGAATACCAGTAGAAGACCCTTTCATTGTTATTGGACAAATTGCATCCGCCCTTTACTTCCTTCTCTTCCTAGTTCTCATACCCCTAGCTGGTTGACTGGAAAATAAAGCACTTAAATTAGCCT
>GER_9_NortGER_Sea_GER07
TCTCCCATTTATCTTAGCGGCAGTCACACTACTTCACTTATTTTTCCTTCACGAAACAGGCTCAAATAACCCCACAGGCCTAACCTCAGCAGGGGACAAGATTCCCTTCCACCCATACTTCACCTATAAAGATTTACTAGGATTTGCGATTCTTTTATCCCTTCTAGCTGCCCTCGCTATATTCTCCCCCAACCTCTTAGGGGATCCAGACAACTTTACTCCCGCAAACCCCCTTGTCACTCCCCCTCATATCAAACCGGAATGATACTTCCTATTTGCTTACGCCATCCTCCGCTCAATTCCTAATAAACTAGGAGGAGTACTAGCGCTGCTCGCCGCCATCCTCGTTTTATTTACTGTCCCAATCCTTCATACCTCAAAACAGCGAGGAATGACATTCCGACCCATTTCACAATTCTTATTTTGAACGCTAGTAGCTGACGTAATTATCCTGACGTGAATCGGAGGAATACCAGTAGAAGACCCTTTCATTGTTATTGGACAAATTGCATCCGCCCTTTACTTCCTTCTCTTCCTAGTTCTCATACCCCTAGCTGGTTGACTGGAAAATAAAGCACTTAAATTAGCCT
>GER_10_NortGER_Sea_GER07
TCTCCCATTTATCTTAGCGGCAGTCACACTACTTCACTTATTTTTCCTTCACGAAACAGGCTCAAATAACCCCACAGGCCTAACCTCAGCAGGGGACAAGATTCCCTTCCACCCATACTTCACCTATAAAGATTTACTAGGATTTGCGATTCTTTTATCCCTTCTAGCTGCCCTCGCTATATTCTCCCCCAACCTCTTAGGGGATCCAGACAACTTTACTCCCGCAAACCCCCTTGTCACTCCCCCTCATATCAAACCGGAATGATACTTCCTATTTGCTTACGCCATCCTCCGCTCAATTCCTAATAAACTAGGAGGAGTACTAGCGCTGCTCGCCGCCATCCTCGTTTTATTTACTGTCCCAATCCTTCATACCTCAAAACAGCGAGGAATGACATTCCGACCCATTTCACAATTCTTATTTTGAACGCTAGTAGCTGACGTAATTATCCTGACGTGAATCGGAGGAATACCAGTAGAAGACCCTTTCATTGTTATTGGACAAATTGCATCCGCCCTTTACTTCCTTCTCTTCCTAGTTCTCATACCCCTAGCTGGTTGACTGGAAAATAAAGCACTTAAATTAGCCT
>GER_11_NortGER_Sea_GER07
TCTCCCATTTATCTTAGCGGCAGTCACACTACTTCACTTATTTTTCCTTCACGAAACAGGCTCAAATAACCCCACAGGCCTAACCTCAGCAGGGGACAAGATTCCCTTCCACCCATACTTCACCTATAAAGATTTACTAGGATTTGCGATTCTTTTATCCCTTCTAGCTGCCCTCGCTATATTCTCCCCCAACCTCTTAGGGGATCCAGACAACTTTACTCCCGCAAACCCCCTTGTCACTCCCCCTCATATCAAACCGGAATGATACTTCCTATTTGCTTACGCCATCCTCCGCTCAATTCCTAATAAACTAGGAGGAGTACTAGCGCTGCTCGCCGCCATCCTCGTTTTATTTACTGTCCCAATCCTTCATACCTCAAAACAGCGAGGAATGACATTCCGACCCATTTCACAATTCTTATTTTGAACGCTAGTAGCTGACGTAATTATCCTGACGTGAATCGGAGGAATACCAGTAGAAGACCCTTTCATTGTTATTGGACAAATTGCATCCGCCCTTTACTTCCTTCTCTTCCTAGTTCTCATACCCCTAGCTGGTTGACTGGAAAATAAAGCACTTAAATTAGCCT
>GER_12_NortGER_Sea_GER07
TCTCCCATTTATCTTAGCGGCAGTCACACTACTTCACTTATTTTTCCTTCACGAAACAGGCTCAAATAACCCCACAGGCCTAACCTCAGCAGGGGACAAGATTCCCTTCCACCCATACTTCACCTATAAAGATTTACTAGGATTTGCGATTCTTTTATCCCTTCTAGCTGCCCTCGCTATATTCTCCCCCAACCTCTTAGGGGATCCAGACAACTTTACTCCCGCAAACCCCCTTGTCACTCCCCCTCATATCAAACCGGAATGATACTTCCTATTTGCTTACGCCATCCTCCGCTCAATTCCTAATAAACTAGGAGGAGTACTAGCGCTGCTCGCCGCCATCCTCGTTTTATTTACTGTCCCAATCCTTCATACCTCAAAACAGCGAGGAATGACATTCCGACCCATTTCACAATTCTTATTTTGAACGCTAGTAGCTGACGTAATTATCCTGACGTGAATCGGAGGAATACCAGTAGAAGACCCTTTCATTGTTATTGGACAAATTGCATCCGCCCTTTACTTCCTTCTCTTCCTAGTTCTCATACCCCTAGCTGGTTGACTGGAAAATAAAGCACTTAAATTAGCCT
>GER_13_NortGER_Sea_GER07
TCTCCCATTTATCTTAGCGGCAGTCACACTACTTCACTTATTTTTCCTTCACGAAACAGGCTCAAATAACCCCACAGGCCTAACCTCAGCAGGGGACAAGATTCCCTTCCACCCATACTTCACCTATAAAGATTTACTAGGATTTGCGATTCTTTTATCCCTTCTAGCTGCCCTCGCTATATTCTCCCCCAACCTCTTAGGGGATCCAGACAACTTTACTCCCGCAAACCCCCTTGTCACTCCCCCTCATATCAAACCGGAATGATACTTCCTATTTGCTTACGCCATCCTCCGCTCAATTCCTAATAAACTAGGAGGAGTACTAGCGCTGCTCGCCGCCATCCTCGTTTTATTTACTGTCCCAATCCTTCATACCTCAAAACAGCGAGGAATGACATTCCGACCCATTTCACAATTCTTATTTTGAACGCTAGTAGCTGACGTAATTATCCTGACGTGAATCGGAGGAATACCAGTAGAAGACCCTTTCATTGTTATTGGACAAATTGCATCCGCCCTTTACTTCCTTCTCTTCCTAGTTCTCATACCCCTAGCTGGTTGACTGGAAAATAAAGCACTTAAATTAGCCT
>GER_NortGER_Sea_GER07.2
TCTCCCATTTATCTTAGCGGCAGTCACACTACTTCACTTATTTTTCCTTCACGAAACAGGCTCAAATAACCCCACAGGCCTAACCTCAGCAGGGGACAAGATTCCCTTCCACCCATACTTCACCTATAAAGATTTGCTAGGATTTGCGATTCTTTTATCCCTTCTAGCTGCCCTCGCTATATTCTCCCCCAACCTCTTAGGGGATCCAGACAACTTTACTCCCGCAAACCCCCTTGTCACTCCCCCTCATATCAAACCAGAATGATACTTCCTATTTGCTTACGCCATCCTCCGCTCAATTCCTAATAAACTAGGAGGAGTACTAGCGCTGCTCGCCGCCATCCTCGTTTTATTTACTGTCCCAATCCTTCATACCTCAAAACAGCGAGGAATGACATTCCGACCCATTTCACAATTCTTATTTTGAACGCTAGTAGCTGACGTAATTATCCTGACGTGAATCGGAGGAATACCAGTAGAAGACCCTTTCATTGTTATTGGACAAATTGCATCCGCCCTTTACTTCCTTCTCTTCCTAGTTCTCATACCCCTAGCTGGTTGACTGGAAAATAAAGCACTTAAATTAGCCT
>GER_2_NortGER_Sea_GER07.2
TCTCCCATTTATCTTAGCGGCAGTCACACTACTTCACTTATTTTTCCTTCACGAAACAGGCTCAAATAACCCCACAGGCCTAACCTCAGCAGGGGACAAGATTCCCTTCCACCCATACTTCACCTATAAAGATTTGCTAGGATTTGCGATTCTTTTATCCCTTCTAGCTGCCCTCGCTATATTCTCCCCCAACCTCTTAGGGGATCCAGACAACTTTACTCCCGCAAACCCCCTTGTCACTCCCCCTCATATCAAACCAGAATGATACTTCCTATTTGCTTACGCCATCCTCCGCTCAATTCCTAATAAACTAGGAGGAGTACTAGCGCTGCTCGCCGCCATCCTCGTTTTATTTACTGTCCCAATCCTTCATACCTCAAAACAGCGAGGAATGACATTCCGACCCATTTCACAATTCTTATTTTGAACGCTAGTAGCTGACGTAATTATCCTGACGTGAATCGGAGGAATACCAGTAGAAGACCCTTTCATTGTTATTGGACAAATTGCATCCGCCCTTTACTTCCTTCTCTTCCTAGTTCTCATACCCCTAGCTGGTTGACTGGAAAATAAAGCACTTAAATTAGCCT
>GER_NortGER_Sea_GER07.3
TCTCCCATTTATCTTAGCGGCAGTCACACTACTTCACTTATTTTTCCTTCACGAAACAGGCTCAAATAACCCCACAGGCCTAACCTCAGCAGGGGACAAGATTCCCTTCCACCCATACTTCACCTATAAAGATTTACTAGGATTTGCGATTCTTTTATCCCTTCTAGCTGCCCTCGCTATATTCTCCCCCAACCTCTTAGGGGATCCAGACAACTTTACTCCCGCAAACCCCCTTGTCACTCCCCCTCATATCAAACCAGAATGATACTTCCTATTTGCTTACGCCATCCTCCGCTCAATTCCTAATAAACTAGGAGGAGTACTAGCGCTGCTCGCCGCCATCCTCGTTTTATTTACTGTCCCAATCCTTCATACCTCAAAACAACGAGGAATGACATTCCGACCCATTTCACAATTCTTATTTTGAACGCTAGTAGCTGACGTAATTATCCTGACGTGAATCGGAGGAATACCAGTAGAAGACCCTTTCATTGTTATTGGACAAATTGCATCCGCCCTTTACTTCCTTCTCTTCCTAGTTCTCATACCCCTAGCTGGTTGACTGGAAAATAAAGCACTTAAATTAGCCT
>GER_2_NortGER_Sea_GER07.3
TCTCCCATTTATCTTAGCGGCAGTCACACTACTTCACTTATTTTTCCTTCACGAAACAGGCTCAAATAACCCCACAGGCCTAACCTCAGCAGGGGACAAGATTCCCTTCCACCCATACTTCACCTATAAAGATTTACTAGGATTTGCGATTCTTTTATCCCTTCTAGCTGCCCTCGCTATATTCTCCCCCAACCTCTTAGGGGATCCAGACAACTTTACTCCCGCAAACCCCCTTGTCACTCCCCCTCATATCAAACCAGAATGATACTTCCTATTTGCTTACGCCATCCTCCGCTCAATTCCTAATAAACTAGGAGGAGTACTAGCGCTGCTCGCCGCCATCCTCGTTTTATTTACTGTCCCAATCCTTCATACCTCAAAACAACGAGGAATGACATTCCGACCCATTTCACAATTCTTATTTTGAACGCTAGTAGCTGACGTAATTATCCTGACGTGAATCGGAGGAATACCAGTAGAAGACCCTTTCATTGTTATTGGACAAATTGCATCCGCCCTTTACTTCCTTCTCTTCCTAGTTCTCATACCCCTAGCTGGTTGACTGGAAAATAAAGCACTTAAATTAGCCT
>GER_3_NortGER_Sea_GER07.2
TCTCCCATTTATCTTAGCGGCAGTCACACTACTTCACTTATTTTTCCTTCACGAAACAGGCTCAAATAACCCCACAGGCCTAACCTCAGCAGGGGACAAGATTCCCTTCCACCCATACTTCACCTATAAAGATTTACTAGGATTTGCGATTCTTTTATCCCTTCTAGCTGCCCTCGCTATATTCTCCCCCAACCTCTTAGGGGATCCAGACAACTTTACTCCCGCAAACCCCCTTGTCACTCCCCCTCATATCAAACCAGAATGATACTTCCTATTTGCTTACGCCATCCTCCGCTCAATTCCTAATAAACTAGGAGGAGTACTAGCGCTGCTCGCCGCCATCCTCGTTTTATTTACTGTCCCAATCCTTCATACCTCAAAACAACGAGGAATGACATTCCGACCCATTTCACAATTCTTATTTTGAACGCTAGTAGCTGACGTAATTATCCTGACGTGAATCGGAGGAATACCAGTAGAAGACCCTTTCATTGTTATTGGACAAATTGCATCCGCCCTTTACTTCCTTCTCTTCCTAGTTCTCATACCCCTAGCTGGTTGACTGGAAAATAAAGCACTTAAATTAGCCT
>GER_NortGER_Sea_GER07.4
TCTCCCATTTATCTTAGCGGCAGTCACACTACTTCACTTATTTTTCCTTCACGAAACAGGCTCAAATAACCCCACAGGCCTAACCTCAGCAGGGGACAAGATTCCCTTCCACCCATACTTCACCTATAAAGATTTACTAGGATTTGCAATTCTTCTATCCCTTCTAGCTGCCCTCGCTATATTCTCCCCCAACCTCTTAGGGGATCCAGACAACTTTACTCCCGCAAACCCCCTTGTCACCCCCCCTCATATCAAACCAGAATGATACTTCCTATTTGCTTACGCCATCCTCCGCTCAATTCCTAATAAACTAGGAGGGGTACTAGCGCTGCTCGCCGCCATCCTCGTTTTATTTACTGTCCCAATCCTTCATACCTCAAAACAGCGAGGAATGACATTCCGACCCATTTCACAATTCTTATTTTGAACGCTAGTAGCTGACGTAATTATCCTAACGTGAATCGGAGGAATACCAGTAGAAGACCCTTTCATTGTTATTGGACAAATTGCATCCGCCCTTTACTTCCTTCTCTTCCTAGTTCTTATACCCCTAGCTGGTTGACTGGAAAATAAAGCACTTAAATTAGCCT
>GER_NortGER_Sea_GER07.5
TCTCCCATTTATCTTAGCGGCAGTCACACTACTTCACTTATTTTTCCTTCACGAAACAGGCTCAAATAACCCCACAGGCCTAACCTCAGCAGGGGACAAGATTCCCTTCCACCCATACTTCACCTATAAAGATTTACTAGGATTTGCGATTCTTTTATCCCTTCTAGCTGCCCTCGCTATATTCTTCCCCAACCTCTTAGGGGATCCAGACAACTTTACTCCCGCAAACCCCCTTGTCACTCCCCCTCATATCAAACCAGAATGATACTTCCTATTTGCTTACGCCATCCTCCGCTCAATTCCTAATAAACTAGGAGGAGTACTAGCGCTGCTCGCCGCCATCCTCGTTTTATTTACTGTCCCAATCCTTCATACCTCAAAACAGCGAGGAATGACATTCCGACCCATTTCACAATTCTTATTTTGAACGCTAGTAGCTGACGTAATTATCCTGACATGAATCGGAGGAATACCAGTAGAAGACCCTTTCATTGTTATTGGACAAATTGCATCCGCCCTTTACTTCCTTCTCTTCCTAGTTCTCATACCCCTAGCTGGTTGACTGGAAAATAAAGCACTTAAATTAGCCT
>GER_NortGER_Sea_GER07.6
TCTCCCATTTATCTTAGCGGCAGTCACACTACTTCACTTATTTTTCCTTCACGAAACAGGCTCAAATAACCCCACAGGCCTAACCTCAGCAGGGGACAAGATTCCCTTCCACCCATACTTCACCTATAAAGATTTACTAGGATTTGCGATTCTTTTATCCCTTCTAGCTGCCCTCGCTATATTCTCCCCCAACCTCTTAGGGGATCCAGACAACTTTACTCCCGCAAACCCCCTTGTCACTCCCCCTCATATCAAACCAGAATGATACTTCCTATTTGCTTACGCCATCCTCCGCTCAATTCCTAATAAACTAGGAGGAGTACTAGCGCTGCTCGCCGCCATCCTCGTTTTATTTACTGTCCCAATCCTTCATACCTCAAAACAGCGAGGAATGACATTCCGACCCATTTCACAATTCTTATTTTGAACGCTAGTAGCTGACGTAATTATCCTGACGTGAATCGGAGGAATACCAGTAGAAGACCCTTTCATTGTTATTGGACAAATTGCATCCGCCCTTTACTTCCTTCTATTCCTAGTTCTCATACCCCTAGCTGGTTGACTGGAAAATAAAGCACTTAAATTAGCCT
>GER_NortGER_Sea_GER07.7
TCTCCCATTTATCTTAGCGGCAGTCACACTACTTCACTTATTTTTCCTTCACGAAACAGGCTCAAATAACCCCACAGGCCTAACCTCAGCAGGGGACAAGATTCCCTTCCACCCATACTTCACCTATAAAGATTTACTAGGATTTGCGATTCTTTTATCCCTTCTAGCTGCCCTCGCTATATTCTCCCCCAACCTCTTAGGGGATCCAGACAACTTTACTCCCGCAAACCCCCTTGTCACTCCCCCTCATATCAAACCAGAATGATACTTCCTATTTGCTTACGCCATCCTCCGCTCAATTCCTAATAAACTAGGAGGAGTACTAGCACTGCTCGCCGCCATCCTCGTTTTATTTACTGTCCCAATCCTTCATACCTCAAAACAGCGAGGAATGACATTCCGACCCATTTCACAATTCTTATTTTGAACGCTAGTAGCTGACGTAATTATCCTAACCTGAATCGGAGGAATACCAGTAGAAGACCCTTTCATTGTTATTGGACAAATTGCATCCGCCCTTTACTTCCTTCTCTTCCTAGTTCTCATACCCCTAGCTGGTTGACTGGAAAATAAAGCACTTAAATTAGCCT
>GER_NortGER_Sea_GER07.8
TCTCCCATTTATCTTAGCGGCAGTCACACTACTTCACTTATTTTTCCTTCACGAAACAGGCTCAAATAACCCCACAGGCCTAACCTCAGCAGGGGACAAGATTCCCTTCCACCCATACTTCACCTATAAAGATTTACTAGGATTTGCGATTCTTTTATCCCTTCTAGCTGCCCTCGCTATATTCTCCCCCAACCTCTTAGGGGATCCAGACAACTTTACTCCCGCAAACCCCCTTGTCACTCCCCCTCATATCAAACCAGAATGATACTTCCTATTTGCTTACGCCATCCTCCGCTCAATTCCTAATAAACTAGGAGGAGTACTAGCGCTGCTCGCCGCCATCCTCGTTTTATTTACTGTCCCAATCCTTCATACCTCAAAACAGCGAGGAATGACATTCCGGCCCATTTCACAATTCTTATTTTGAACGCTAGTAGCTGACGTAATTATCCTGACGTGAATCGGAGGAATACCAGTAGAAGACCCTTTCATTGTTATTGGACAAATTGCATCCGCCCTTTACTTCCTTCTCTTCCTAGTTCTCATACCCCTAGCTGGTTGACTGGAAAATAAAGCACTTAAATTAGCCT
>GER_NortGER_Sea_GER07.9
TCTCCCATTTATCTTAGCGGCAGTCACACTACTTCACTTATTTTTCCTTCACGAAACAGGCTCAAATAACCCCACAGGCCTAACCTCAGCAGGGGACAAGATTCCCTTCCACCCATACTTCACCTATAAAGATTTACTGGGATTTGCGATTCTTTTATCCCTTCTAGCTGCCCTCGCTATATTCTCCCCCAACCTCTTAGGGGATCCAGACAACTTTACTCCCGCAAACCCCCTTGTCACTCCCCCTCATATCAAACCAGAATGATACTTCCTATTTGCTTACGCCATCCTCCGCTCAATTCCTAATAAACTAGGAGGAGTACTAGCGCTGCTCGCCGCCATCCTCGTTTTATTTACTGTCCCAATCCTTCATACCTCAAAACAGCGAGGAATGACATTCCGACCCATTTCACAATTCTTATTTTGAACGCTAGTAGCTGACGTAATTATCCTGACGTGAATCGGAGGAATACCAGTAGAAGACCCTTTCATTGTTATTGGACAAATTGCATCCGCCCTTTACTTCCTTCTCTTCCTAGTTCTCATACCCCTAGCTGGTTGACTGGAAAATAAAGCACTTAAATTAGCCT
>GER_NortGER_Sea_GER07.10
TCTCCCATTTATCTTAGCGGCAGTCACACTACTTCACTTATTTTTCCTTCACGAAACAGGCTCAAATAACCCCACAGGCCTAACCTCAGCAGGGGACAAGATTCCCTTCCACCCATACTTCACCTATAAAGATTTACTAGGATTTGCGATTCTTCTATCCCTTCTAGCTGCCCTCGCTATATTCTCCCCCAACCTCTTAGGGGATCCAGACAACTTTACTCCCGCAAACCCCCTTGTCACTCCCCCTCATATCAAACCAGAGTGATACTTCCTATTTGCTTACGCCATCCTCCGCTCAATTCCTAATAAACTAGGAGGAGTACTAGCGCTGCTCGCCGCCATCCTCGTTTTATTTACTGTCCCAATCCTTCATACCTCAAAACAGCGAGGAATGACATTCCGACCCATTTCACAATTCTTATTTTGAACGCTAGTAGCTGACGTAATTATCCTAACGTGAATCGGAGGAATACCAGTAGAAGACCCTTTCATTGTTATTGGACAAATTGCATCCGCCCTTTACTTCCTTCTCTTCCTAGTTCTCATACCCCTAGCTGGTTGACTGGAAAATAAAGCACTTAAATTAGCCT
>GER_NortGER_Sea_GER07.11
TCTCCCATTTATCTTAGCGGCAGTCACACTACTTCACTTATTTTTCCTTCACGAAACAGGCTCAAATAACCCCACAGGCCTAACCTCAGCAGGGGACAAGATTCCCTTCCACCCATACTTCACCTATAAAGATTTACTAGGATTTGCGATTCTTTTATCCCTTCTAGCTGCCCTCGCTATATTCTCCCCCAACCTCTTAGGGGATCCAGACAACTTTACTCCCGCAAACCCCCTTGTCACTCCCCCTCATATCAAACCAGAATGATACTTCCTATTTGCTTACGCCATCCTCCGCTCAATTCCTAATAAACTAGGAGGAGTACTAGCGCTGCTCGCCGCCATCCTCGTTTTATTTACTGTCCCAGTCCTTCATACCTCAAAACAGCGAGGAATGACATTCCGACCCATTTCACAATTCTTATTTTGAACGCTAGTAGCTGACGTAATTATCCTAACCTGAATCGGAGGAATACCAGTAGAAGACCCTTTCATTGTTATTGGACAAATTGCATCCGCCCTTTACTTCCTTCTCTTCCTAGTTCTCATACCCCTAGCTGGTTGACTGGAAAATAAAGCACTTAAATTAGCCT
>GER_NortGER_Sea_GER07.12
TCTCCCATTTATCTTAGCGGCAGTCACACTACTTCACTTATTTTTCCTTCACGAAACAGGCTCAAATAACCCCACAGGCCTAACCTCAGCAGGGGACAAGATTCCCTTCCACCCATACTTCACCTATAAAGATTTACTAGGATTTGCGATTCTTTTATCCCTTCTAGCTGCCCTCGCTATATTCTCCCCCAACCTCTTAGGGGATCCAGACAACTTTACTCCCGCAAACCCCCTTGTCACTCCCCCTCATATCAAACCAGAATGATACTTCCTATTTGCTTACGCCATCCTCCGCTCAATTCCTAATAAACTAGGAGGAGTACTAGCGCTGCTCGCCGCCATCCTCGTTTTATTTACTGTCCCAATCCTCCATACCTCAAAACAGCGAGGAATGACATTCCGACCCATTTCACAATTCTTATTTTGAACGCTAGTAGCTGACGTAATTATCCTGACATGAATCGGAGGAATACCAGTAGAAGACCCTTTCATTGTTATTGGACAAATTGCATCCGCCCTTTACTTCCTTCTCTTCCTAGTTCTCATACCCCTAGCTGGTTGACTGGAAAATAAAGCACTTAAATTAGCCT
>GER_2_NortGER_Sea_GER07.4
TCTCCCATTTATCTTAGCGGCAGTCACACTACTTCACTTATTTTTCCTTCACGAAACAGGCTCAAATAACCCCACAGGCCTAACCTCAGCAGGGGACAAGATTCCCTTCCACCCATACTTCACCTATAAAGATTTACTAGGATTTGCGATTCTTTTATCCCTTCTAGCTGCCCTCGCTATATTCTCCCCCAACCTCTTAGGGGATCCAGACAACTTTACTCCCGCAAACCCCCTTGTCACTCCCCCTCATATCAAACCAGAATGATACTTCCTATTTGCTTACGCCATCCTCCGCTCAATTCCTAATAAACTAGGAGGAGTACTAGCGCTGCTCGCCGCCATCCTCGTTTTATTTACTGTCCCAATCCTCCATACCTCAAAACAGCGAGGAATGACATTCCGACCCATTTCACAATTCTTATTTTGAACGCTAGTAGCTGACGTAATTATCCTGACATGAATCGGAGGAATACCAGTAGAAGACCCTTTCATTGTTATTGGACAAATTGCATCCGCCCTTTACTTCCTTCTCTTCCTAGTTCTCATACCCCTAGCTGGTTGACTGGAAAATAAAGCACTTAAATTAGCCT
>IRI_IrisIRIS08
TCTCCCATTTATCTTAGCGGCAGTCACACTACTTCACTTATTTTTCCTTCACGAAACAGGCTCAAATAACCCCACAGGCCTAACCTCAGCAGGGGACAAGATTCCCTTCCACCCATACTTCACCTATAAAGATTTACTAGGATTTGCGATTCTTTTATCCCTTCTAGCTGCCCTCGCTATATTCTCCCCCAACCTCTTAGGGGATCCAGACAACTTTACTCCCGCAAACCCCCTTGTCACTCCCCCTCATATCAAACCAGAATGATACTTCCTATTTGCTTACGCCATCCTCCGCTCAATTCCTAATAAACTAGGAGGAGTACTAGCGCTGCTCGCCGCCATCCTCGTTTTATTTACTGTCCCAATCCTTCATACCTCAAAACAGCGAGGAATGACATTCCGACCCATTTCACAATTCTTATTTTGAACGCTAGTAGCTGACGTAATTATCCTGACGTGAATCGGGGGAATACCAGTAGAAGACCCTTTCATTGTTATTGGACAAATTGCATCCGCCCTTTACTTCCTTCTCTTCCTAGTTCTCATACCCCTAGCTGGTTGACTGGAAAATAAAGCACTTAAATTAGCCT
>IRI_2_IrisIRIS08
TCTCCCATTTATCTTAGCGGCAGTCACACTACTTCACTTATTTTTCCTTCACGAAACAGGCTCAAATAACCCCACAGGCCTAACCTCAGCAGGGGACAAGATTCCCTTCCACCCATACTTCACCTATAAAGATTTACTAGGATTTGCGATTCTTTTATCCCTTCTAGCTGCCCTCGCTATATTCTCCCCCAACCTCTTAGGGGATCCAGACAACTTTACTCCCGCAAACCCCCTTGTCACTCCCCCTCATATCAAACCAGAATGATACTTCCTATTTGCTTACGCCATCCTCCGCTCAATTCCTAATAAACTAGGAGGAGTACTAGCGCTGCTCGCCGCCATCCTCGTTTTATTTACTGTCCCAATCCTTCATACCTCAAAACAGCGAGGAATGACATTCCGACCCATTTCACAATTCTTATTTTGAACGCTAGTAGCTGACGTAATTATCCTGACGTGAATCGGGGGAATACCAGTAGAAGACCCTTTCATTGTTATTGGACAAATTGCATCCGCCCTTTACTTCCTTCTCTTCCTAGTTCTCATACCCCTAGCTGGTTGACTGGAAAATAAAGCACTTAAATTAGCCT
>IRI_3_IrisIRIS08
TCTCCCATTTATCTTAGCGGCAGTCACACTACTTCACTTATTTTTCCTTCACGAAACAGGCTCAAATAACCCCACAGGCCTAACCTCAGCAGGGGACAAGATTCCCTTCCACCCATACTTCACCTATAAAGATTTACTAGGATTTGCGATTCTTTTATCCCTTCTAGCTGCCCTCGCTATATTCTCCCCCAACCTCTTAGGGGATCCAGACAACTTTACTCCCGCAAACCCCCTTGTCACTCCCCCTCATATCAAACCAGAATGATACTTCCTATTTGCTTACGCCATCCTCCGCTCAATTCCTAATAAACTAGGAGGAGTACTAGCGCTGCTCGCCGCCATCCTCGTTTTATTTACTGTCCCAATCCTTCATACCTCAAAACAGCGAGGAATGACATTCCGACCCATTTCACAATTCTTATTTTGAACGCTAGTAGCTGACGTAATTATCCTGACGTGAATCGGGGGAATACCAGTAGAAGACCCTTTCATTGTTATTGGACAAATTGCATCCGCCCTTTACTTCCTTCTCTTCCTAGTTCTCATACCCCTAGCTGGTTGACTGGAAAATAAAGCACTTAAATTAGCCT
>IRI_IrisIRIS08.1
TCTCCCATTTATCTTAGCGGCAGTCACACTACTTCACTTATTTTTCCTTCACGAAACAGGCTCAAATAACCCCACAGGCCTAACCTCAGCAGGGGACAAGATTCCCTTCCACCCATACTTCACCTATAAAGATTTACTAGGATTTGCGATTCTTTTATCCCTTCTAGCTGCCCTCGCTATATTCTCCCCCAACCTCTTAGGGGATCCAGACAACTTTACTCCCGCAAACCCCCTTGTCACTCCCCCTCATATCAAACCGGAATGATACTTCCTATTTGCTTACGCCATCCTCCGCTCAATTCCTAATAAACTAGGAGGAGTACTAGCGCTGCTCGCCGCCATCCTCGTTTTATTTACTGTCCCAATCCTTCATACCTCAAAACAGCGAGGAATGACATTCCGACCCATTTCACAATTCTTATTTTGAACGCTAGTAGCTGACGTAATTATCCTGACGTGAATCGGAGGAATACCAGTAGAAGACCCTTTCATTGTTATTGGACAAATTGCATCCGCCCTTTACTTCCTTCTCTTCCTAGTTCTCATACCCCTAGCTGGTTGACTGGAAAATAAAGCACTTAAATTAGCCT
>IRI_2_IrisIRIS08.1
TCTCCCATTTATCTTAGCGGCAGTCACACTACTTCACTTATTTTTCCTTCACGAAACAGGCTCAAATAACCCCACAGGCCTAACCTCAGCAGGGGACAAGATTCCCTTCCACCCATACTTCACCTATAAAGATTTACTAGGATTTGCGATTCTTTTATCCCTTCTAGCTGCCCTCGCTATATTCTCCCCCAACCTCTTAGGGGATCCAGACAACTTTACTCCCGCAAACCCCCTTGTCACTCCCCCTCATATCAAACCGGAATGATACTTCCTATTTGCTTACGCCATCCTCCGCTCAATTCCTAATAAACTAGGAGGAGTACTAGCGCTGCTCGCCGCCATCCTCGTTTTATTTACTGTCCCAATCCTTCATACCTCAAAACAGCGAGGAATGACATTCCGACCCATTTCACAATTCTTATTTTGAACGCTAGTAGCTGACGTAATTATCCTGACGTGAATCGGAGGAATACCAGTAGAAGACCCTTTCATTGTTATTGGACAAATTGCATCCGCCCTTTACTTCCTTCTCTTCCTAGTTCTCATACCCCTAGCTGGTTGACTGGAAAATAAAGCACTTAAATTAGCCT
>IRI_3_IrisIRIS08.1
TCTCCCATTTATCTTAGCGGCAGTCACACTACTTCACTTATTTTTCCTTCACGAAACAGGCTCAAATAACCCCACAGGCCTAACCTCAGCAGGGGACAAGATTCCCTTCCACCCATACTTCACCTATAAAGATTTACTAGGATTTGCGATTCTTTTATCCCTTCTAGCTGCCCTCGCTATATTCTCCCCCAACCTCTTAGGGGATCCAGACAACTTTACTCCCGCAAACCCCCTTGTCACTCCCCCTCATATCAAACCGGAATGATACTTCCTATTTGCTTACGCCATCCTCCGCTCAATTCCTAATAAACTAGGAGGAGTACTAGCGCTGCTCGCCGCCATCCTCGTTTTATTTACTGTCCCAATCCTTCATACCTCAAAACAGCGAGGAATGACATTCCGACCCATTTCACAATTCTTATTTTGAACGCTAGTAGCTGACGTAATTATCCTGACGTGAATCGGAGGAATACCAGTAGAAGACCCTTTCATTGTTATTGGACAAATTGCATCCGCCCTTTACTTCCTTCTCTTCCTAGTTCTCATACCCCTAGCTGGTTGACTGGAAAATAAAGCACTTAAATTAGCCT
>IRI_4_IrisIRIS08
TCTCCCATTTATCTTAGCGGCAGTCACACTACTTCACTTATTTTTCCTTCACGAAACAGGCTCAAATAACCCCACAGGCCTAACCTCAGCAGGGGACAAGATTCCCTTCCACCCATACTTCACCTATAAAGATTTACTAGGATTTGCGATTCTTTTATCCCTTCTAGCTGCCCTCGCTATATTCTCCCCCAACCTCTTAGGGGATCCAGACAACTTTACTCCCGCAAACCCCCTTGTCACTCCCCCTCATATCAAACCGGAATGATACTTCCTATTTGCTTACGCCATCCTCCGCTCAATTCCTAATAAACTAGGAGGAGTACTAGCGCTGCTCGCCGCCATCCTCGTTTTATTTACTGTCCCAATCCTTCATACCTCAAAACAGCGAGGAATGACATTCCGACCCATTTCACAATTCTTATTTTGAACGCTAGTAGCTGACGTAATTATCCTGACGTGAATCGGAGGAATACCAGTAGAAGACCCTTTCATTGTTATTGGACAAATTGCATCCGCCCTTTACTTCCTTCTCTTCCTAGTTCTCATACCCCTAGCTGGTTGACTGGAAAATAAAGCACTTAAATTAGCCT
>IRI_5_IrisIRIS08
TCTCCCATTTATCTTAGCGGCAGTCACACTACTTCACTTATTTTTCCTTCACGAAACAGGCTCAAATAACCCCACAGGCCTAACCTCAGCAGGGGACAAGATTCCCTTCCACCCATACTTCACCTATAAAGATTTACTAGGATTTGCGATTCTTTTATCCCTTCTAGCTGCCCTCGCTATATTCTCCCCCAACCTCTTAGGGGATCCAGACAACTTTACTCCCGCAAACCCCCTTGTCACTCCCCCTCATATCAAACCGGAATGATACTTCCTATTTGCTTACGCCATCCTCCGCTCAATTCCTAATAAACTAGGAGGAGTACTAGCGCTGCTCGCCGCCATCCTCGTTTTATTTACTGTCCCAATCCTTCATACCTCAAAACAGCGAGGAATGACATTCCGACCCATTTCACAATTCTTATTTTGAACGCTAGTAGCTGACGTAATTATCCTGACGTGAATCGGAGGAATACCAGTAGAAGACCCTTTCATTGTTATTGGACAAATTGCATCCGCCCTTTACTTCCTTCTCTTCCTAGTTCTCATACCCCTAGCTGGTTGACTGGAAAATAAAGCACTTAAATTAGCCT
>IRI_6_IrisIRIS08
TCTCCCATTTATCTTAGCGGCAGTCACACTACTTCACTTATTTTTCCTTCACGAAACAGGCTCAAATAACCCCACAGGCCTAACCTCAGCAGGGGACAAGATTCCCTTCCACCCATACTTCACCTATAAAGATTTACTAGGATTTGCGATTCTTTTATCCCTTCTAGCTGCCCTCGCTATATTCTCCCCCAACCTCTTAGGGGATCCAGACAACTTTACTCCCGCAAACCCCCTTGTCACTCCCCCTCATATCAAACCGGAATGATACTTCCTATTTGCTTACGCCATCCTCCGCTCAATTCCTAATAAACTAGGAGGAGTACTAGCGCTGCTCGCCGCCATCCTCGTTTTATTTACTGTCCCAATCCTTCATACCTCAAAACAGCGAGGAATGACATTCCGACCCATTTCACAATTCTTATTTTGAACGCTAGTAGCTGACGTAATTATCCTGACGTGAATCGGAGGAATACCAGTAGAAGACCCTTTCATTGTTATTGGACAAATTGCATCCGCCCTTTACTTCCTTCTCTTCCTAGTTCTCATACCCCTAGCTGGTTGACTGGAAAATAAAGCACTTAAATTAGCCT
>IRI_7_IrisIRIS08
TCTCCCATTTATCTTAGCGGCAGTCACACTACTTCACTTATTTTTCCTTCACGAAACAGGCTCAAATAACCCCACAGGCCTAACCTCAGCAGGGGACAAGATTCCCTTCCACCCATACTTCACCTATAAAGATTTACTAGGATTTGCGATTCTTTTATCCCTTCTAGCTGCCCTCGCTATATTCTCCCCCAACCTCTTAGGGGATCCAGACAACTTTACTCCCGCAAACCCCCTTGTCACTCCCCCTCATATCAAACCGGAATGATACTTCCTATTTGCTTACGCCATCCTCCGCTCAATTCCTAATAAACTAGGAGGAGTACTAGCGCTGCTCGCCGCCATCCTCGTTTTATTTACTGTCCCAATCCTTCATACCTCAAAACAGCGAGGAATGACATTCCGACCCATTTCACAATTCTTATTTTGAACGCTAGTAGCTGACGTAATTATCCTGACGTGAATCGGAGGAATACCAGTAGAAGACCCTTTCATTGTTATTGGACAAATTGCATCCGCCCTTTACTTCCTTCTCTTCCTAGTTCTCATACCCCTAGCTGGTTGACTGGAAAATAAAGCACTTAAATTAGCCT
>IRI_8_IrisIRIS08
TCTCCCATTTATCTTAGCGGCAGTCACACTACTTCACTTATTTTTCCTTCACGAAACAGGCTCAAATAACCCCACAGGCCTAACCTCAGCAGGGGACAAGATTCCCTTCCACCCATACTTCACCTATAAAGATTTACTAGGATTTGCGATTCTTTTATCCCTTCTAGCTGCCCTCGCTATATTCTCCCCCAACCTCTTAGGGGATCCAGACAACTTTACTCCCGCAAACCCCCTTGTCACTCCCCCTCATATCAAACCGGAATGATACTTCCTATTTGCTTACGCCATCCTCCGCTCAATTCCTAATAAACTAGGAGGAGTACTAGCGCTGCTCGCCGCCATCCTCGTTTTATTTACTGTCCCAATCCTTCATACCTCAAAACAGCGAGGAATGACATTCCGACCCATTTCACAATTCTTATTTTGAACGCTAGTAGCTGACGTAATTATCCTGACGTGAATCGGAGGAATACCAGTAGAAGACCCTTTCATTGTTATTGGACAAATTGCATCCGCCCTTTACTTCCTTCTCTTCCTAGTTCTCATACCCCTAGCTGGTTGACTGGAAAATAAAGCACTTAAATTAGCCT
>IRI_9_IrisIRIS08
TCTCCCATTTATCTTAGCGGCAGTCACACTACTTCACTTATTTTTCCTTCACGAAACAGGCTCAAATAACCCCACAGGCCTAACCTCAGCAGGGGACAAGATTCCCTTCCACCCATACTTCACCTATAAAGATTTACTAGGATTTGCGATTCTTTTATCCCTTCTAGCTGCCCTCGCTATATTCTCCCCCAACCTCTTAGGGGATCCAGACAACTTTACTCCCGCAAACCCCCTTGTCACTCCCCCTCATATCAAACCGGAATGATACTTCCTATTTGCTTACGCCATCCTCCGCTCAATTCCTAATAAACTAGGAGGAGTACTAGCGCTGCTCGCCGCCATCCTCGTTTTATTTACTGTCCCAATCCTTCATACCTCAAAACAGCGAGGAATGACATTCCGACCCATTTCACAATTCTTATTTTGAACGCTAGTAGCTGACGTAATTATCCTGACGTGAATCGGAGGAATACCAGTAGAAGACCCTTTCATTGTTATTGGACAAATTGCATCCGCCCTTTACTTCCTTCTCTTCCTAGTTCTCATACCCCTAGCTGGTTGACTGGAAAATAAAGCACTTAAATTAGCCT
>IRI_10_IrisIRIS08
TCTCCCATTTATCTTAGCGGCAGTCACACTACTTCACTTATTTTTCCTTCACGAAACAGGCTCAAATAACCCCACAGGCCTAACCTCAGCAGGGGACAAGATTCCCTTCCACCCATACTTCACCTATAAAGATTTACTAGGATTTGCGATTCTTTTATCCCTTCTAGCTGCCCTCGCTATATTCTCCCCCAACCTCTTAGGGGATCCAGACAACTTTACTCCCGCAAACCCCCTTGTCACTCCCCCTCATATCAAACCGGAATGATACTTCCTATTTGCTTACGCCATCCTCCGCTCAATTCCTAATAAACTAGGAGGAGTACTAGCGCTGCTCGCCGCCATCCTCGTTTTATTTACTGTCCCAATCCTTCATACCTCAAAACAGCGAGGAATGACATTCCGACCCATTTCACAATTCTTATTTTGAACGCTAGTAGCTGACGTAATTATCCTGACGTGAATCGGAGGAATACCAGTAGAAGACCCTTTCATTGTTATTGGACAAATTGCATCCGCCCTTTACTTCCTTCTCTTCCTAGTTCTCATACCCCTAGCTGGTTGACTGGAAAATAAAGCACTTAAATTAGCCT
>IRI_11_IrisIRIS08
TCTCCCATTTATCTTAGCGGCAGTCACACTACTTCACTTATTTTTCCTTCACGAAACAGGCTCAAATAACCCCACAGGCCTAACCTCAGCAGGGGACAAGATTCCCTTCCACCCATACTTCACCTATAAAGATTTACTAGGATTTGCGATTCTTTTATCCCTTCTAGCTGCCCTCGCTATATTCTCCCCCAACCTCTTAGGGGATCCAGACAACTTTACTCCCGCAAACCCCCTTGTCACTCCCCCTCATATCAAACCGGAATGATACTTCCTATTTGCTTACGCCATCCTCCGCTCAATTCCTAATAAACTAGGAGGAGTACTAGCGCTGCTCGCCGCCATCCTCGTTTTATTTACTGTCCCAATCCTTCATACCTCAAAACAGCGAGGAATGACATTCCGACCCATTTCACAATTCTTATTTTGAACGCTAGTAGCTGACGTAATTATCCTGACGTGAATCGGAGGAATACCAGTAGAAGACCCTTTCATTGTTATTGGACAAATTGCATCCGCCCTTTACTTCCTTCTCTTCCTAGTTCTCATACCCCTAGCTGGTTGACTGGAAAATAAAGCACTTAAATTAGCCT
>IRI_12_IrisIRIS08
TCTCCCATTTATCTTAGCGGCAGTCACACTACTTCACTTATTTTTCCTTCACGAAACAGGCTCAAATAACCCCACAGGCCTAACCTCAGCAGGGGACAAGATTCCCTTCCACCCATACTTCACCTATAAAGATTTACTAGGATTTGCGATTCTTTTATCCCTTCTAGCTGCCCTCGCTATATTCTCCCCCAACCTCTTAGGGGATCCAGACAACTTTACTCCCGCAAACCCCCTTGTCACTCCCCCTCATATCAAACCGGAATGATACTTCCTATTTGCTTACGCCATCCTCCGCTCAATTCCTAATAAACTAGGAGGAGTACTAGCGCTGCTCGCCGCCATCCTCGTTTTATTTACTGTCCCAATCCTTCATACCTCAAAACAGCGAGGAATGACATTCCGACCCATTTCACAATTCTTATTTTGAACGCTAGTAGCTGACGTAATTATCCTGACGTGAATCGGAGGAATACCAGTAGAAGACCCTTTCATTGTTATTGGACAAATTGCATCCGCCCTTTACTTCCTTCTCTTCCTAGTTCTCATACCCCTAGCTGGTTGACTGGAAAATAAAGCACTTAAATTAGCCT
>IRI_13_IrisIRIS08
TCTCCCATTTATCTTAGCGGCAGTCACACTACTTCACTTATTTTTCCTTCACGAAACAGGCTCAAATAACCCCACAGGCCTAACCTCAGCAGGGGACAAGATTCCCTTCCACCCATACTTCACCTATAAAGATTTACTAGGATTTGCGATTCTTTTATCCCTTCTAGCTGCCCTCGCTATATTCTCCCCCAACCTCTTAGGGGATCCAGACAACTTTACTCCCGCAAACCCCCTTGTCACTCCCCCTCATATCAAACCGGAATGATACTTCCTATTTGCTTACGCCATCCTCCGCTCAATTCCTAATAAACTAGGAGGAGTACTAGCGCTGCTCGCCGCCATCCTCGTTTTATTTACTGTCCCAATCCTTCATACCTCAAAACAGCGAGGAATGACATTCCGACCCATTTCACAATTCTTATTTTGAACGCTAGTAGCTGACGTAATTATCCTGACGTGAATCGGAGGAATACCAGTAGAAGACCCTTTCATTGTTATTGGACAAATTGCATCCGCCCTTTACTTCCTTCTCTTCCTAGTTCTCATACCCCTAGCTGGTTGACTGGAAAATAAAGCACTTAAATTAGCCT
>IRI_14_IrisIRIS08
TCTCCCATTTATCTTAGCGGCAGTCACACTACTTCACTTATTTTTCCTTCACGAAACAGGCTCAAATAACCCCACAGGCCTAACCTCAGCAGGGGACAAGATTCCCTTCCACCCATACTTCACCTATAAAGATTTACTAGGATTTGCGATTCTTTTATCCCTTCTAGCTGCCCTCGCTATATTCTCCCCCAACCTCTTAGGGGATCCAGACAACTTTACTCCCGCAAACCCCCTTGTCACTCCCCCTCATATCAAACCGGAATGATACTTCCTATTTGCTTACGCCATCCTCCGCTCAATTCCTAATAAACTAGGAGGAGTACTAGCGCTGCTCGCCGCCATCCTCGTTTTATTTACTGTCCCAATCCTTCATACCTCAAAACAGCGAGGAATGACATTCCGACCCATTTCACAATTCTTATTTTGAACGCTAGTAGCTGACGTAATTATCCTGACGTGAATCGGAGGAATACCAGTAGAAGACCCTTTCATTGTTATTGGACAAATTGCATCCGCCCTTTACTTCCTTCTCTTCCTAGTTCTCATACCCCTAGCTGGTTGACTGGAAAATAAAGCACTTAAATTAGCCT
>IRI_15_IrisIRIS08
TCTCCCATTTATCTTAGCGGCAGTCACACTACTTCACTTATTTTTCCTTCACGAAACAGGCTCAAATAACCCCACAGGCCTAACCTCAGCAGGGGACAAGATTCCCTTCCACCCATACTTCACCTATAAAGATTTACTAGGATTTGCGATTCTTTTATCCCTTCTAGCTGCCCTCGCTATATTCTCCCCCAACCTCTTAGGGGATCCAGACAACTTTACTCCCGCAAACCCCCTTGTCACTCCCCCTCATATCAAACCGGAATGATACTTCCTATTTGCTTACGCCATCCTCCGCTCAATTCCTAATAAACTAGGAGGAGTACTAGCGCTGCTCGCCGCCATCCTCGTTTTATTTACTGTCCCAATCCTTCATACCTCAAAACAGCGAGGAATGACATTCCGACCCATTTCACAATTCTTATTTTGAACGCTAGTAGCTGACGTAATTATCCTGACGTGAATCGGAGGAATACCAGTAGAAGACCCTTTCATTGTTATTGGACAAATTGCATCCGCCCTTTACTTCCTTCTCTTCCTAGTTCTCATACCCCTAGCTGGTTGACTGGAAAATAAAGCACTTAAATTAGCCT
>IRI_16_IrisIRIS08
TCTCCCATTTATCTTAGCGGCAGTCACACTACTTCACTTATTTTTCCTTCACGAAACAGGCTCAAATAACCCCACAGGCCTAACCTCAGCAGGGGACAAGATTCCCTTCCACCCATACTTCACCTATAAAGATTTACTAGGATTTGCGATTCTTTTATCCCTTCTAGCTGCCCTCGCTATATTCTCCCCCAACCTCTTAGGGGATCCAGACAACTTTACTCCCGCAAACCCCCTTGTCACTCCCCCTCATATCAAACCGGAATGATACTTCCTATTTGCTTACGCCATCCTCCGCTCAATTCCTAATAAACTAGGAGGAGTACTAGCGCTGCTCGCCGCCATCCTCGTTTTATTTACTGTCCCAATCCTTCATACCTCAAAACAGCGAGGAATGACATTCCGACCCATTTCACAATTCTTATTTTGAACGCTAGTAGCTGACGTAATTATCCTGACGTGAATCGGAGGAATACCAGTAGAAGACCCTTTCATTGTTATTGGACAAATTGCATCCGCCCTTTACTTCCTTCTCTTCCTAGTTCTCATACCCCTAGCTGGTTGACTGGAAAATAAAGCACTTAAATTAGCCT
>IRI_17_IrisIRIS08
TCTCCCATTTATCTTAGCGGCAGTCACACTACTTCACTTATTTTTCCTTCACGAAACAGGCTCAAATAACCCCACAGGCCTAACCTCAGCAGGGGACAAGATTCCCTTCCACCCATACTTCACCTATAAAGATTTACTAGGATTTGCGATTCTTTTATCCCTTCTAGCTGCCCTCGCTATATTCTCCCCCAACCTCTTAGGGGATCCAGACAACTTTACTCCCGCAAACCCCCTTGTCACTCCCCCTCATATCAAACCGGAATGATACTTCCTATTTGCTTACGCCATCCTCCGCTCAATTCCTAATAAACTAGGAGGAGTACTAGCGCTGCTCGCCGCCATCCTCGTTTTATTTACTGTCCCAATCCTTCATACCTCAAAACAGCGAGGAATGACATTCCGACCCATTTCACAATTCTTATTTTGAACGCTAGTAGCTGACGTAATTATCCTGACGTGAATCGGAGGAATACCAGTAGAAGACCCTTTCATTGTTATTGGACAAATTGCATCCGCCCTTTACTTCCTTCTCTTCCTAGTTCTCATACCCCTAGCTGGTTGACTGGAAAATAAAGCACTTAAATTAGCCT
>IRI_18_IrisIRIS08
TCTCCCATTTATCTTAGCGGCAGTCACACTACTTCACTTATTTTTCCTTCACGAAACAGGCTCAAATAACCCCACAGGCCTAACCTCAGCAGGGGACAAGATTCCCTTCCACCCATACTTCACCTATAAAGATTTACTAGGATTTGCGATTCTTTTATCCCTTCTAGCTGCCCTCGCTATATTCTCCCCCAACCTCTTAGGGGATCCAGACAACTTTACTCCCGCAAACCCCCTTGTCACTCCCCCTCATATCAAACCGGAATGATACTTCCTATTTGCTTACGCCATCCTCCGCTCAATTCCTAATAAACTAGGAGGAGTACTAGCGCTGCTCGCCGCCATCCTCGTTTTATTTACTGTCCCAATCCTTCATACCTCAAAACAGCGAGGAATGACATTCCGACCCATTTCACAATTCTTATTTTGAACGCTAGTAGCTGACGTAATTATCCTGACGTGAATCGGAGGAATACCAGTAGAAGACCCTTTCATTGTTATTGGACAAATTGCATCCGCCCTTTACTTCCTTCTCTTCCTAGTTCTCATACCCCTAGCTGGTTGACTGGAAAATAAAGCACTTAAATTAGCCT
>IRI_19_IrisIRIS08
TCTCCCATTTATCTTAGCGGCAGTCACACTACTTCACTTATTTTTCCTTCACGAAACAGGCTCAAATAACCCCACAGGCCTAACCTCAGCAGGGGACAAGATTCCCTTCCACCCATACTTCACCTATAAAGATTTACTAGGATTTGCGATTCTTTTATCCCTTCTAGCTGCCCTCGCTATATTCTCCCCCAACCTCTTAGGGGATCCAGACAACTTTACTCCCGCAAACCCCCTTGTCACTCCCCCTCATATCAAACCGGAATGATACTTCCTATTTGCTTACGCCATCCTCCGCTCAATTCCTAATAAACTAGGAGGAGTACTAGCGCTGCTCGCCGCCATCCTCGTTTTATTTACTGTCCCAATCCTTCATACCTCAAAACAGCGAGGAATGACATTCCGACCCATTTCACAATTCTTATTTTGAACGCTAGTAGCTGACGTAATTATCCTGACGTGAATCGGAGGAATACCAGTAGAAGACCCTTTCATTGTTATTGGACAAATTGCATCCGCCCTTTACTTCCTTCTCTTCCTAGTTCTCATACCCCTAGCTGGTTGACTGGAAAATAAAGCACTTAAATTAGCCT
>IRI_20_IrisIRIS08
TCTCCCATTTATCTTAGCGGCAGTCACACTACTTCACTTATTTTTCCTTCACGAAACAGGCTCAAATAACCCCACAGGCCTAACCTCAGCAGGGGACAAGATTCCCTTCCACCCATACTTCACCTATAAAGATTTACTAGGATTTGCGATTCTTTTATCCCTTCTAGCTGCCCTCGCTATATTCTCCCCCAACCTCTTAGGGGATCCAGACAACTTTACTCCCGCAAACCCCCTTGTCACTCCCCCTCATATCAAACCGGAATGATACTTCCTATTTGCTTACGCCATCCTCCGCTCAATTCCTAATAAACTAGGAGGAGTACTAGCGCTGCTCGCCGCCATCCTCGTTTTATTTACTGTCCCAATCCTTCATACCTCAAAACAGCGAGGAATGACATTCCGACCCATTTCACAATTCTTATTTTGAACGCTAGTAGCTGACGTAATTATCCTGACGTGAATCGGAGGAATACCAGTAGAAGACCCTTTCATTGTTATTGGACAAATTGCATCCGCCCTTTACTTCCTTCTCTTCCTAGTTCTCATACCCCTAGCTGGTTGACTGGAAAATAAAGCACTTAAATTAGCCT
>IRI_IrisIRIS08.2
TCTCCCATTTATCTTAGCGGCAGTCACACTACTTCACTTATTTTTCCTTCACGAAACAGGCTCAAATAACCCCACAGGCCTAACCTCAGCAGGGGACAAGATTCCCTTCCACCCATACTTCACCTATAAAGATTTACTAGGATTTGCGATTCTTCTATCCCTTCTAGCTGCCCTCTCTATATTCTCCCCCAACCTCTTAGGGGATCCAGACAACTTTACTCCCGCAAACCCCCTTGTCACTCCCCCTCATATCAAACCAGAATGATACTTCCTATTTGCTTACGCCATCCTCCGCTCAATTCCTAATAAACTAGGAGGAGTACTAGCGCTGCTCGCCGCCATCCTCGTTTTATTTACTGTCCCAATCCTTCACACCTCAAAACAGCGAGGAATGACATTCCGACCCATTTCACAATTCTTATTTTGAACGCTAGTAGCTGACGTAATTATCCTAACGTGAATCGGAGGAATACCAGTAGAAGACCCTTTCATTATTATTGGACAAATTGCATCCGCCCTTTACTTCCTCCTCTTCCTAGTTCTCATACCCCTAGCTGGTTGACTGGAAAATAAAGCACTTAAATTAGCCT
>IRI_2_IrisIRIS08.2
TCTCCCATTTATCTTAGCGGCAGTCACACTACTTCACTTATTTTTCCTTCACGAAACAGGCTCAAATAACCCCACAGGCCTAACCTCAGCAGGGGACAAGATTCCCTTCCACCCATACTTCACCTATAAAGATTTACTAGGATTTGCGATTCTTCTATCCCTTCTAGCTGCCCTCTCTATATTCTCCCCCAACCTCTTAGGGGATCCAGACAACTTTACTCCCGCAAACCCCCTTGTCACTCCCCCTCATATCAAACCAGAATGATACTTCCTATTTGCTTACGCCATCCTCCGCTCAATTCCTAATAAACTAGGAGGAGTACTAGCGCTGCTCGCCGCCATCCTCGTTTTATTTACTGTCCCAATCCTTCACACCTCAAAACAGCGAGGAATGACATTCCGACCCATTTCACAATTCTTATTTTGAACGCTAGTAGCTGACGTAATTATCCTAACGTGAATCGGAGGAATACCAGTAGAAGACCCTTTCATTATTATTGGACAAATTGCATCCGCCCTTTACTTCCTCCTCTTCCTAGTTCTCATACCCCTAGCTGGTTGACTGGAAAATAAAGCACTTAAATTAGCCT
>IRI_IrisIRIS08.3
TCTCCCATTTATCTTAGCGGCAGTCACACTACTTCACTTATTTTTCCTTCACGAAACAGGCTCAAATAACCCCACAGGCCTAACCTCAGCAGGGGACAAGATTCCCTTCCACCCATACTTCACCTATAAAGATTTACTAGGATTTGCGATTCTTCTATCCCTTCTAGCTGCCCTCGCTATATTCTCCCCCAACCTCTTAGGAGATCCAGACAACTTTACTCCCGCAAACCCCCTTGTCACTCCCCCTCATATCAAACCAGAATGATACTTCCTGTTTGCTTACGCCATCCTCCGCTCAATTCCTAATAAACTAGGAGGAGTACTAGCACTGCTCGCCGCCATCCTCGTTTTATTTACTGTCCCAATCCTTCACACCTCAAAACAGCGAGGAATGACATTCCGACCCATTTCACAATTCTTATTTTGAACGCTAGTAGCTGACGTAATTATCCTAACGTGAATCGGAGGAATACCAGTAGAAGACCCTTTCATTATTATTGGACAAATTGCATCCGCCCTTTACTTCCTTCTCTTCCTAGTTCTCATACCCCTAGCTGGTTGACTGGAAAATAAAGCACTTAAATTAGCCT
>IRI_IrisIRIS08.4
TCTCCCATTTATCTTAGCGGCAGTCACACTACTTCACTTATTTTTCCTTCACGAAACAGGCTCAAATAACCCCACAGGCCTAACCTCAGCAGGGGACAAGATTCCCTTCCACCCATACTTCACCTATAAAGATTTACTAGGATTTGCGATTCTTTTATCCCTTCTAGCTGCCCTCGCTATATTCTCCCCCAACCTCTTAGGGGATCCAGACAACTTTACTCCCGCAAACCCCCTTGTCACTCCCCCTCATATCAAACCAGAATGATACTTCCTATTTGCTTACGCCATCCTCCGCTCAATTCCTAATAAACTAGGAGGAGTACTAGCGCTGCTCGCCGCCATCCTCGTTTTATTTACTGTCCCAATCCTTCATACCTCAAAACAACGAGGAATGACATTCCGACCCATTTCACAATTCTTATTTTGAACGCTAGTAGCTGACGTAATTATCCTGACGTGAATCGGAGGAATACCAGTAGAAGACCCTTTCATTGTTATTGGACAAATTGCATCCGCCCTTTACTTCCTTCTCTTCCTAGTTCTCATACCCCTAGCTGGTTGACTGGAAAATAAAGCACTTAAATTAGCCT
>IRI_IrisIRIS08.5
TCTCCCATTTATCTTAGCGGCAGTCACACTACTTCACTTATTTTTCCTTCACGAAACAGGCTCAAATAACCCCACAGGCCTAACCTCAGCAGGGGACAAGATTCCCTTCCACCCATACTTCACCTATAAAGATTTACTAGGATTTGCGATTCTTTTATCCCTTCTAGCTGCCCTCGCTATATTCTCCCCCAATCTCTTAGGGGATCCAGACAACTTTACTCCCGCAAACCCCCTTGTCACTCCCCCTCATATCAAACCAGAATGATACTTCCTATTTGCTTACGCCATCCTCCGCTCAATTCCTAATAAACTAGGAGGAGTACTAGCGCTGCTCGCCGCCATCCTCGTTTTATTTACTGTCCCAATCCTTCATACCTCAAAACAGCGAGGAATGACATTCCGACCCATTTCACAATTCTTATTTTGAACGCTAGTAGCTGACGTAATTATCCTGACGTGAATCGGAGGAATACCAGTAGAAGACCCTTTCATTGTTATTGGACAAATTGCATCCGCCCTTTACTTCCTTCTCTTCCTAGTTCTCATACCCCTAGCTGGTTGACTGGAAAATAAAGCACTTAAATTAGCCT
>IRI_IrisIRIS08.6
TCTCCCATTTATCTTAGCGGCAGTCACACTACTTCACTTATTTTTCCTTCACGAAACAGGCTCAAATAACCCCACAGGCCTAACCTCAGCAGGGGACAAGATTCCCTTCCACCCATACTTCACCTATAAAGATTTACTAGGATTTGCAATTCTTCTATCCCTTCTAGCTGCCCTCGCTATATTCTCCCCCAACCTCTTAGGGGATCCAGACAACTTTACTCCCGCAAACCCCCTTGTCACTCCCCCTCATATCAAACCAGAATGATACTTCCTATTTGCTTACGCCATCCTCCGCTCAATTCCTCATAAACTAGGGGGGGTACTAGCGCTGCTCGCCGCCATCCTCGTTTTATTTACTGTCCCAATCCTTCATACCTCAAAACAGCGAGGAATGACATTCCGACCCATTTCACAATTCTTATTTTGAACGCTAGTAGCTGACGTAATTATCCTAACGTGAATCGGAGGAATACCAGTAGAAGACCCTTTCATTGTTATTGGACAAATTGCATCCGCCCTTTACTTCCTTCTCTTCCTAGTTCTTATACCCCTAGCTGGTTGACTGGAAAATAAAGCACTTAAATTAGCCT
>IRI_IrisIRIS08.7
TCTCCCATTTATCTTAGCGGCAGTCACACTACTTCACTTATTTTTCCTTCACGAAACAGGCTCAAATAACCCCACAGGCCTAACCTCAGCAGGGGACAAGATTCCCTTCCACCCATACTTCACCTATAAAGATTTACTAGGATTTGCAATTCTTCTATCCCTTCTAGCTGCCCTCGCTATATTCTCCCCCAACCTCTTAGGGGATCCAGACAACTTTACTCCCGCAAACCCCCTTGTCACTCCCCCTCATATCAAACCAGAATGATACTTCCTATTTGCTTACGCCATCCTCCGCTCAATTCCTAATAAACTAGGGGGGGTACTAGCGCTGCTCGCCGCCATCCTCGTTTTATTTACTGTCCCAATCCTTCATACCTCAAAACAGCGAGGAATGACATTCCGACCCATTTCACAATTCTTATTTTGAACGCTAGTAGCTGACGTAATTATCCTAACGTGAATCGGAGGAATACCAGTAGAAGACCCTTTCATTGTTATTGGACAAATTGCATCCGCCCTTTACTTCCTTCTCTTCCTAGTTCTTATACCCCTAGCTGGTTGACTGGAAAATAAAGCACTTAAATTAGCCT
>IRI_IrisIRIS08.8
TCTCCCATTTATCTTAGCGGCAGTCACACTACTTCACTTATTTTTCCTTCACGAAACAGGCTCAAATAACCCCACAGGCCTAACCTCAGCAGGGGACAAGATTCCCTTCCACCCATACTTCACCTATAAAGATTTACTAGGATTTGCGATTCTTTTATCCCTTCTAGCTGCCCTCGCTATATTCTTCCCCAACCTCTTAGGGGATCCAGACAACTTTACTCCCGCAAACCCCCTTGTCACTCCCCCTCATATCAAACCAGAATGATACTTCCTATTTGCTTACGCCATCCTCCGCTCAATTCCTAATAAACTAGGAGGAGTACTAGCGCTGCTCGCCGCCATCCTCGTTTTATTTACTGTCCCAATCCTTCATACCTCAAAACAGCGAGGAATGACATTCCGACCCATTTCACAATTCTTATTTTGAACGCTAGTAGCTGACGTAATTATCCTGACATGAATCGGAGGAATACCAGTAGAAGACCCTTTCATTGTTATTGGACAAATTGCATCCGCCCTTTACTTCCTTCTCTTCCTAGTTCTCATACCCCTAGCTGGTTGACTGGAAAATAAAGCACTTAAATTAGCCT
>IRI_IrisIRIS08.9
CCTCCCATTTATCTTAGCGGCAGTCACACTACTTCACTTATTTTTCCTTCACGAAACAGGCTCAAATAACCCCACAGGCCTAACCTCAGCAGGGGACAAGATTCCCTTCCACCCATACTTCACCTATAAAGATTTACTAGGATTTGCGATTCTTCTATCCCTTCTAGCTGCCCTCGCTATATTCTCCCCCAACCTCTTAGGGGATCCAGACAACTTTACTCCCGCAAACCCCCTTGTCACTCCCCCTCATATCAAACCAGAATGATACTTCCTATTTGCTTACGCCATCCTCCGCTCAATTCCTAATAAACTAGGAGGAGTACTAGCGCTGCTCGCCGCCATCCTCGTTTTATTTACTGTCCCAATCCTTCATACCTCAAAACAGCGAGGAATGACATTCCGACCCATTTCACAATTCTTATTTTGAACACTAGTAGCTGACGTAATTATCCTAACGTGAATCGGAGGAATGCCAGTAGAAGACCCTTTCATTGTTATTGGACAAATTGCATCCGCCCTTTACTTCCTTCTCTTCCTAGTTCTCATACCCCTAGCTGGTTGACTGGAAAATAAAGCACTTAAATTAGCCT
>IRI_IrisIRIS08.10
TCTCCCATTTATCTTAGCGGCAGTCACACTACTTCACTTATTTTTCCTTCACGAAACAGGCTCAAATAACCCCACAGGCCTAACCTCAGCAGGGGACAAGATTCCCTTCCACCCATACTTCACCTATAAAGATTTACTAGGATTTGCGATTCTTCTATCCCTTCTAGCTGCCCTCGCTATATTCTTCCCCAACCTCTTAGGGGATCCAGACAACTTTACTCCCGCAAACCCCCTTGTCACTCCCCCTCATATCAAACCAGAATGATACTTCCTATTTGCTTACGCCATCCTCCGCTCAATTCCTAATAAACTAGGAGGAGTACTAGCGCTGCTCGCCGCCATCCTCGTTTTATTTACTGTCCCAATCCTTCATACCTCAAAACAGCGAGGAATGACATTCCGACCCATTTCACAATTCTTATTTTGAACGCTAGTAGCTGACGTAATTATCCTAACGTGAATCGGAGGAATACCAGTAGAAGACCCTTTCATTGTTATTGGACAAATTGCATCCGCCCTTTACTTCCTTCTCTTCCTAGTTCTCATACCCCTAGCTGGTTGACTGGAAAATAAAGCACTTAAATTAGCCT
>IRI_IrisIRIS08.11
TCTCCCATTTATCTTAGCGGCAGTCACACTACTTCACTTATTTTTCCTTCACGAAACAGGCTCAAATAACCCCACAGGCCTAACCTCAGCAGGGGACAAGATTCCCTTCCACCCATACTTCACCTATAAAGATTTACTAGGATTTGCGATTCTTTTATCCCTTCTAGCTGCCCTCGCTATATTCTCCCCCAACCTCTTAGGGGATCCAGACAACTTTACTCCCGCAAACCCCCTTGTCACTCCCCCTCATATCAAACCAGAATGATACTTCCTATTTGCTTACGCCATCCTCCGCTCAATTCCTAATAAACTAGGAGGAGTACTAGCGCTGCTCGCCGCCATCCTCGTTTTATTTACTGTCCCAATCCTTCATACCTCAAAACAGCGAGGAATGACATTCCGACCCATTTCACAATTCTTATTTTGAACACTAGTAGCTGACGTAATTATCCTGACATGAATCGGAGGAATACCAGTAGAAGACCCTTTCATTGTTATTGGACAAATTGCATCCGCCCTTTACTTCCTTCTCTTCCTAGTTCTCATACCCCTAGCTGGTTGACTGGAAAATAAAGCACTTAAATTAGCCT
>IRI_IrisIRIS08.12
TCTCCCATTTATCTTAGCGGCAGTCACACTACTTCACTTATTTTTCCTTCACGAAACAGGCTCAAATAACCCCACAGGCCTAACCTCAGCAGGGGACAAGATTCCCTTCCACCCATACTTCACCTATAAAGATTTACTAGGATTTGCGATTCTTCTATCCCTTCTAGCTGCCCTCGCTATATTCTCCCCCAACCTCTTAGGGGATCCAGACAACTTTACTCCCGCAAACCCCCTTGTCACTCCCCCTCATATCAAGCCAGAATGATACTTCCTATTTGCTTACGCCATCCTCCGCTCAATTCCTAATAAACTAGGAGGAGTACTAGCACTGCTCGCCGCCATCCTCGTTTTATTTACTGTCCCAATCCTTCATACCTCAAAACAGCGAGGAATGACATTCCGACCCATTTCACAATTCTTATTTTGAACGCTAGTAGCTGACGTAATTATCCTAACGTGAATCGGAGGAATACCAGTAGAAGACCCTTTCATTGTTATTGGACAAATTGCATCCGCCCTTTACTTCCTTCTCTTCCTAGTTCTCATACCCCTAGCTGGTTGACTGGAAAATAAAGCACTTAAATTAGCCT
>IRI_IrisIRIS08.13
TCTCCCATTTATCTTAGCGGCAGTCACACTACTTCACTTATTTTTCCTTCACGAAACAGGCTCAAATAACCCCACAGGCCTAACCTCAGCAGGGGACAAGATTCCCTTCCACCCATACTTCACCTATAAAGATTTACTAGGATTTGCGATTCTTCTATCCCTTCTAGCTGCCCTCTCTATATTCTCCCCCAACCTCTTAGGGGATCCAGACAACTTTACTCCCGCAAACCCCCTTGTCACTCCCCCTCATATCAAACCAGAATGATACTTCCTATTTGCTTACGCCATCCTCCGCTCAATTCCTAATAAACTAGGAGGAGTACTAGCGCTGCTCGCCGCCATCCTCGTTTTATTTACTGTCCCAATCCTTCACACCTCAAAACAGCGAGGAATGACATTCCGACCCATTTCACAATTCTTATTTTGAACGCTAGTAGCTGACGTAATTATCCTAACGTGAATCGGAGGAATACCAGTAGAAGACCCTTTCATTATTATTGGACAAATTGCATCCGCCCTTTACTTCCTTCTCTTCCTAGTTCTCATACCCCTAGCTGGTTGACTGGAAAATAAAGCACTTAAATTAGCCT
>IRI_2_IrisIRIS08.3
TCTCCCATTTATCTTAGCGGCAGTCACACTACTTCACTTATTTTTCCTTCACGAAACAGGCTCAAATAACCCCACAGGCCTAACCTCAGCAGGGGACAAGATTCCCTTCCACCCATACTTCACCTATAAAGATTTACTAGGATTTGCGATTCTTCTATCCCTTCTAGCTGCCCTCTCTATATTCTCCCCCAACCTCTTAGGGGATCCAGACAACTTTACTCCCGCAAACCCCCTTGTCACTCCCCCTCATATCAAACCAGAATGATACTTCCTATTTGCTTACGCCATCCTCCGCTCAATTCCTAATAAACTAGGAGGAGTACTAGCGCTGCTCGCCGCCATCCTCGTTTTATTTACTGTCCCAATCCTTCACACCTCAAAACAGCGAGGAATGACATTCCGACCCATTTCACAATTCTTATTTTGAACGCTAGTAGCTGACGTAATTATCCTAACGTGAATCGGAGGAATACCAGTAGAAGACCCTTTCATTATTATTGGACAAATTGCATCCGCCCTTTACTTCCTTCTCTTCCTAGTTCTCATACCCCTAGCTGGTTGACTGGAAAATAAAGCACTTAAATTAGCCT
>IRI_IrisIRIS08.14
TCTCCCATTTATCTTAGCGGCAGTCACACTTCTTCACTTATTTTTCCTTCACGAAACAGGCTCAAATAACCCCACAGGCCTAACCTCAGCAGGGGACAAGATTCCCTTCCACCCATACTTCACCTATAAAGATTTACTAGGATTTGCGATTCTTTTATCCCTTCTAGCTGCCCTCGCTATATTCTCCCCCAACCTCTTAGGGGATCCAGACAACTTTACTCCCGCAAACCCCCTTGTCACTCCCCCTCATATCAAACCAGAATGATACTTCCTATTTGCTTACGCCATCCTCCGCTCAATTCCTAATAAACTAGGAGGAGTACTAGCGCTGCTCGCCGCCATCCTCGTTTTATTTACTGTCCCAATCCTTCATACCTCAAAACAGCGAGGAATGACATTCCGACCCATTTCACAATTCTTATTTTGAACGCTAGTAGCTGACGTAATTATCCTAACATGAATCGGAGGAATACCAGTAGAAGACCCTTTCATTGTTATTGGACAAATTGCATCCGCCCTTTACTTCCTTCTCTTCCTAGTTCTCATACCCCTAGCTGGTTGACTGGAAAATAAAGCACTTAAATTAGCCT
>IRI_IrisIRIS08.15
TCTCCCATTTATCTTAGCGGCAGTCACACTACTTCACTTATTTTTCCTTCACGAAACAGGCTCAAATAACCCCACAGGCCTAACCTCAGCAGGGGACAAGATTCCCTTCCACCCATACTTCACCTATAAAGATTTACTAGGATTTGCAATTCTTCTATCCCTTCTAGCTGCCCTCGCTATATTCTTCCCCAACCTCTTAGGGGATCCAGACAACTTTACTCCCGCAAACCCCCTTGTCACTCCCCCTCATATCAAACCAGAATGATACTTCCTATTTGCTTACGCCATCCTCCGCTCAATTCCTAATAAACTAGGAGGGGTACTAGCGCTGCTCGCCGCCATCCTCGTTTTATTTACTGTCCCAATCCTTCATACCTCAAAACAGCGAGGAATGACATTCCGACCCATTTCACAATTCTTATTTTGAACGCTAGTAGCTGACGTAATTATCCTAACGTGAATCGGAGGAATACCAGTAGAAGACCCTTTCATTGTTATTGGACAAATTGCATCCGCCCTTTACTTCCTTCTCTTCCTAGTTCTTATACCCCTAGCTGGTTGACTGGAAAATAAAGCACTTAAATTAGCCT
>IRI_IrisIRIS08.16
TCTCCCATTTATCTTAGCGGCAGTCACACTACTTCACTTATTTTTCCTTCACGAAACAGGCTCAAATAACCCCACAGGCCTAACCTCAGCAGGGGACAAGATTCCCTTCCACCCATACTTCACCTATAAAGATTTACTAGGATTTGCAATTCTTCTATCCCTTCTAACTGCCCTCGCTATATTCTCCCCCAACCTCTTAGGGGATCCAGACAACTTTACTCCCGCAAACCCCCTTGTCACTCCCCCTCATATCAAACCAGAATGATACTTCCTATTTGCTTACGCCATCCTCCGCTCAATTCCTAATAAACTAGGAGGGGTACTAGCGCTGCTCGCCGCCATCCTCGTTTTATTTACTGTCCCAATCCTTCATACCTCAAAACAGCGAGGAATGACATTCCGACCCATTTCACAATTCTTATTTTGAACGCTAGTAGCTGACGTAATTATCCTAACGTGAATCGGAGGAATACCAGTAGAAGACCCTTTCATTGTTATTGGACAAATTGCATCCGCCCTTTACTTCCTTCTCTTCCTAGTTCTTATACCCCTAGCTGGTTGACTGGAAAATAAAGCACTTAAATTAGCCT
>IRI_IrisIRIS08.17
TCTCCCATTTATCTTAGCGGCAGTCACACTACTTCACTTATTTTTCCTTCACGAAACAGGCTCAAATAACCCCACAGGCCTAACCTCAGCAGGGGACAAGATTCCCTTCCACCCATACTTCACCTATAAAGATTTACTAGGATTTGCGATTCTTTTATCCCTTCTAGCTGCCCTCGCTATATTCTCCCCCAACCTCTTAGGGGATCCAGACAACTTTACTCCCGCAAACCCCCTTGTCACTCCCCCTCATATCAAACCAGAATGATACTTCCTATTTGCTTACGCCATCCTCCGCTCAATTCCTAATAAACTAGGAGGAGTACTAGCGCTGCTCGCCGCCATCCTCGTTTTATTTACTGTCCCAATCCTTCATACCTCAAAGCAGCGAGGAATGACATTCCGACCCATTTCACAATTCTTATTTTGAACGCTAGTAGCTGACGTAATTATCCTAACGTGAATCGGAGGAATACCAGTAGAAGACCCTTTCATTGTTATTGGACAAATTGCATCCGCCCTTTACTTCCTTCTCTTCCTAGTTCTCATACCCCTAGCTGGTTGACTGGAAAATAAAGCACTTAAATTAGCCT
>IRI_IrisIRIS08.18
TCTCCCATTTATCTTAGCAGCAGTCACACTACTTCACTTATTTTTCCTTCACGAAACAGGCTCAAATAACCCCACAGGCCTAACCTCAGCAGGGGACAAGATTCCCTTCCACCCATACTTCACCTATAAAGATTTACTAGGATTTGCGATTCTTCTATCCCTTCTAGCTGCCCTCGCTATATTCTCCCCCAACCTCTTAGGGGATCCAGACAACTTTACTCCCGCAAACCCCCTTGTCACTCCCCCTCATATCAAACCAGAATGATACTTCCTATTTGCTTACGCCATCCTCCGCTCAATTCCTAATAAACTAGGAGGAGTACTAGCGCTGCTCGCCGCCATCCTCGTTTTATTTACTGTCCCAATCCTTCACACCTCAAAACAGCGAGGAATGACATTCCGACCCATTTCACAATTCTTATTTTGAACGCTAGTAGCTGACGTAATTATCCTAACGTGAATCGGAGGAATACCAGTAGAAGACCCTTTCATTATTATTGGACAAATTGCATCCGCCCTTTACTTCCTCCTCTTCCTAGTTCTTATACCCCTAGCTGGTTGACTGGAAAATAAAGCACTTAAATTAGCCT
>IRI_IrisIRIS08.19
CCTCCCATTTATCTTAGCGGCAGTCACACTACTTCACTTATTTTTCCTTCACGAAACAGGCTCAAATAACCCCACAGGCCTAACCTCAGCAGGGGACAAGATTCCCTTCCACCCATACTTCACCTATAAAGATTTACTAGGATTTGCGATTCTTCTATCCCTTCTAGCTGCCCTCGCTATATTCTCCCCCAACCTCTTAGGGGATCCAGACAACTTTACTCCCGCAAACCCCCTTGTCACTCCCCCTCATATCAAACCAGAATGATACTTCCTATTTGCTTACGCCATCCTCCGCTCAATTCCTAATAAACTAGGAGGAGTACTAGCGCTGCTCGCCGCCATCCTCGTCTTATTTACTGTCCCAATCCTTCATACCTCAAAACAGCGAGGAATGACATTCCGACCCATTTCACAATTCTTATTTTGAACGCTAGTAGCTGACGTAATTATCCTAACGTGAATCGGAGGAATACCAGTAGAAGACCCTTTCATTGTTATTGGACAAGTTGCATCCGCCCTTTACTTCCTTCTCTTCCTAGTTCTCATACCCCTAGCTGGTTGACTGGAAAATAAAGCACTTAAATTAGCCT
>IRI_IrisIRIS08.20
TCTCCCATTTATCTTAGCGGCAGTCACACTACTTCACTTATTTTTCCTTCACGAAACAGGCTCAAATAACCCCACAGGCCTAACCTCAGCAGGGGACAAGATTCCCTTCCACCCATACTTCACCTATAAAGATTTACTAGGATTTGCAATTCTTCTGTCCCTTCTAGCTGCCCTCGCTATATTCTCCCCCAACCTCTTAGGGGATCCAGACAACTTTACTCCCGCAAACCCCCTTGTCACTCCCCCTCATATCAAACCAGAATGATACTTCCTATTTGCTTACGCCATCCTCCGCTCAATTCCTAATAAACTAGGAGGGGTACTAGCGCTGCTCGCCGCCATCCTCGTTTTATTTACTGTCCCAATCCTTCATACCTCAAAACAGCGAGGAATGACATTCCGACCCATTTCACAATTCTTATTTTGAACGCTAGTAGCTGACGTAATTATCCTAACGTGAATCGGAGGAATACCAGTAGAAGACCCTTTCATTGTTATTGGACAAATTGCATCCGCCCTTTACTTCCTTCTCTTCCTAGTTCTTATACCCCTAGCTGGTTGACTGGAAAATAAAGCACTTAAATTAGCCT
>SKA__SKA_B07
TCTCCCATTTATCTTAGCGGCAGTCACACTACTTCACTTATTTTTCCTTCACGAAACAGGCTCAAATAACCCCACAGGCCTAACCTCAGCAGGGGACAAGATTCCCTTCCACCCATACTTCACCTATAAAGATTTACTAGGATTTGCGATTCTTTTATCCCTTCTAGCTGCCCTCGCTATATTCTCCCCCAACCTCTTAGGGGATCCAGACAACTTTACTCCCGCAAACCCCCTTGTCACTCCCCCTCATATCAAACCAGAATGATACTTCCTATTTGCTTACGCCATCCTCCGCTCAATTCCTAATAAACTAGGAGGAGTACTAGCGCTGCTCGCCGCCATCCTCGTTTTATTTACTGTCCCAATCCTTCATACCTCAAAACAGCGAGGAATGACATTCCGACCCATTTCACAATTCTTATTTTGAACGCTAGTAGCTGACGTAATTATCCTGACGTGAATCGGGGGAATACCAGTAGAAGACCCTTTCATTGTTATTGGACAAATTGCATCCGCCCTTTACTTCCTTCTCTTCCTAGTTCTCATACCCCTAGCTGGTTGACTGGAAAATAAAGCACTTAAATTAGCCT
>SKA__2_SKA_B07
TCTCCCATTTATCTTAGCGGCAGTCACACTACTTCACTTATTTTTCCTTCACGAAACAGGCTCAAATAACCCCACAGGCCTAACCTCAGCAGGGGACAAGATTCCCTTCCACCCATACTTCACCTATAAAGATTTACTAGGATTTGCGATTCTTTTATCCCTTCTAGCTGCCCTCGCTATATTCTCCCCCAACCTCTTAGGGGATCCAGACAACTTTACTCCCGCAAACCCCCTTGTCACTCCCCCTCATATCAAACCAGAATGATACTTCCTATTTGCTTACGCCATCCTCCGCTCAATTCCTAATAAACTAGGAGGAGTACTAGCGCTGCTCGCCGCCATCCTCGTTTTATTTACTGTCCCAATCCTTCATACCTCAAAACAGCGAGGAATGACATTCCGACCCATTTCACAATTCTTATTTTGAACGCTAGTAGCTGACGTAATTATCCTGACGTGAATCGGGGGAATACCAGTAGAAGACCCTTTCATTGTTATTGGACAAATTGCATCCGCCCTTTACTTCCTTCTCTTCCTAGTTCTCATACCCCTAGCTGGTTGACTGGAAAATAAAGCACTTAAATTAGCCT
>SKA__3_SKA_B07
TCTCCCATTTATCTTAGCGGCAGTCACACTACTTCACTTATTTTTCCTTCACGAAACAGGCTCAAATAACCCCACAGGCCTAACCTCAGCAGGGGACAAGATTCCCTTCCACCCATACTTCACCTATAAAGATTTACTAGGATTTGCGATTCTTTTATCCCTTCTAGCTGCCCTCGCTATATTCTCCCCCAACCTCTTAGGGGATCCAGACAACTTTACTCCCGCAAACCCCCTTGTCACTCCCCCTCATATCAAACCAGAATGATACTTCCTATTTGCTTACGCCATCCTCCGCTCAATTCCTAATAAACTAGGAGGAGTACTAGCGCTGCTCGCCGCCATCCTCGTTTTATTTACTGTCCCAATCCTTCATACCTCAAAACAGCGAGGAATGACATTCCGACCCATTTCACAATTCTTATTTTGAACGCTAGTAGCTGACGTAATTATCCTGACGTGAATCGGGGGAATACCAGTAGAAGACCCTTTCATTGTTATTGGACAAATTGCATCCGCCCTTTACTTCCTTCTCTTCCTAGTTCTCATACCCCTAGCTGGTTGACTGGAAAATAAAGCACTTAAATTAGCCT
>SKA__SKA_B07.1
TCTCCCATTTATCTTAGCGGCAGTCACACTACTTCACTTATTTTTCCTTCACGAAACAGGCTCAAATAACCCCACAGGCCTAACCTCAGCAGGGGACAAGATTCCCTTCCACCCATACTTCACCTATAAAGATTTACTAGGATTTGCGATTCTTTTATCCCTTCTAGCTGCCCTCGCTATATTCTCCCCCAACCTCTTAGGGGATCCAGACAACTTTACTCCCGCAAACCCCCTTGTCACTCCCCCTCATATCAAACCGGAATGATACTTCCTATTTGCTTACGCCATCCTCCGCTCAATTCCTAATAAACTAGGAGGAGTACTAGCGCTGCTCGCCGCCATCCTCGTTTTATTTACTGTCCCAATCCTTCATACCTCAAAACAGCGAGGAATGACATTCCGACCCATTTCACAATTCTTATTTTGAACGCTAGTAGCTGACGTAATTATCCTGACGTGAATCGGAGGAATACCAGTAGAAGACCCTTTCATTGTTATTGGACAAATTGCATCCGCCCTTTACTTCCTTCTCTTCCTAGTTCTCATACCCCTAGCTGGTTGACTGGAAAATAAAGCACTTAAATTAGCCT
>SKA__2_SKA_B07.1
TCTCCCATTTATCTTAGCGGCAGTCACACTACTTCACTTATTTTTCCTTCACGAAACAGGCTCAAATAACCCCACAGGCCTAACCTCAGCAGGGGACAAGATTCCCTTCCACCCATACTTCACCTATAAAGATTTACTAGGATTTGCGATTCTTTTATCCCTTCTAGCTGCCCTCGCTATATTCTCCCCCAACCTCTTAGGGGATCCAGACAACTTTACTCCCGCAAACCCCCTTGTCACTCCCCCTCATATCAAACCGGAATGATACTTCCTATTTGCTTACGCCATCCTCCGCTCAATTCCTAATAAACTAGGAGGAGTACTAGCGCTGCTCGCCGCCATCCTCGTTTTATTTACTGTCCCAATCCTTCATACCTCAAAACAGCGAGGAATGACATTCCGACCCATTTCACAATTCTTATTTTGAACGCTAGTAGCTGACGTAATTATCCTGACGTGAATCGGAGGAATACCAGTAGAAGACCCTTTCATTGTTATTGGACAAATTGCATCCGCCCTTTACTTCCTTCTCTTCCTAGTTCTCATACCCCTAGCTGGTTGACTGGAAAATAAAGCACTTAAATTAGCCT
>SKA__3_SKA_B07.1
TCTCCCATTTATCTTAGCGGCAGTCACACTACTTCACTTATTTTTCCTTCACGAAACAGGCTCAAATAACCCCACAGGCCTAACCTCAGCAGGGGACAAGATTCCCTTCCACCCATACTTCACCTATAAAGATTTACTAGGATTTGCGATTCTTTTATCCCTTCTAGCTGCCCTCGCTATATTCTCCCCCAACCTCTTAGGGGATCCAGACAACTTTACTCCCGCAAACCCCCTTGTCACTCCCCCTCATATCAAACCGGAATGATACTTCCTATTTGCTTACGCCATCCTCCGCTCAATTCCTAATAAACTAGGAGGAGTACTAGCGCTGCTCGCCGCCATCCTCGTTTTATTTACTGTCCCAATCCTTCATACCTCAAAACAGCGAGGAATGACATTCCGACCCATTTCACAATTCTTATTTTGAACGCTAGTAGCTGACGTAATTATCCTGACGTGAATCGGAGGAATACCAGTAGAAGACCCTTTCATTGTTATTGGACAAATTGCATCCGCCCTTTACTTCCTTCTCTTCCTAGTTCTCATACCCCTAGCTGGTTGACTGGAAAATAAAGCACTTAAATTAGCCT
>SKA__4_SKA_B07
TCTCCCATTTATCTTAGCGGCAGTCACACTACTTCACTTATTTTTCCTTCACGAAACAGGCTCAAATAACCCCACAGGCCTAACCTCAGCAGGGGACAAGATTCCCTTCCACCCATACTTCACCTATAAAGATTTACTAGGATTTGCGATTCTTTTATCCCTTCTAGCTGCCCTCGCTATATTCTCCCCCAACCTCTTAGGGGATCCAGACAACTTTACTCCCGCAAACCCCCTTGTCACTCCCCCTCATATCAAACCGGAATGATACTTCCTATTTGCTTACGCCATCCTCCGCTCAATTCCTAATAAACTAGGAGGAGTACTAGCGCTGCTCGCCGCCATCCTCGTTTTATTTACTGTCCCAATCCTTCATACCTCAAAACAGCGAGGAATGACATTCCGACCCATTTCACAATTCTTATTTTGAACGCTAGTAGCTGACGTAATTATCCTGACGTGAATCGGAGGAATACCAGTAGAAGACCCTTTCATTGTTATTGGACAAATTGCATCCGCCCTTTACTTCCTTCTCTTCCTAGTTCTCATACCCCTAGCTGGTTGACTGGAAAATAAAGCACTTAAATTAGCCT
>SKA__5_SKA_B07
TCTCCCATTTATCTTAGCGGCAGTCACACTACTTCACTTATTTTTCCTTCACGAAACAGGCTCAAATAACCCCACAGGCCTAACCTCAGCAGGGGACAAGATTCCCTTCCACCCATACTTCACCTATAAAGATTTACTAGGATTTGCGATTCTTTTATCCCTTCTAGCTGCCCTCGCTATATTCTCCCCCAACCTCTTAGGGGATCCAGACAACTTTACTCCCGCAAACCCCCTTGTCACTCCCCCTCATATCAAACCGGAATGATACTTCCTATTTGCTTACGCCATCCTCCGCTCAATTCCTAATAAACTAGGAGGAGTACTAGCGCTGCTCGCCGCCATCCTCGTTTTATTTACTGTCCCAATCCTTCATACCTCAAAACAGCGAGGAATGACATTCCGACCCATTTCACAATTCTTATTTTGAACGCTAGTAGCTGACGTAATTATCCTGACGTGAATCGGAGGAATACCAGTAGAAGACCCTTTCATTGTTATTGGACAAATTGCATCCGCCCTTTACTTCCTTCTCTTCCTAGTTCTCATACCCCTAGCTGGTTGACTGGAAAATAAAGCACTTAAATTAGCCT
>SKA__6_SKA_B07
TCTCCCATTTATCTTAGCGGCAGTCACACTACTTCACTTATTTTTCCTTCACGAAACAGGCTCAAATAACCCCACAGGCCTAACCTCAGCAGGGGACAAGATTCCCTTCCACCCATACTTCACCTATAAAGATTTACTAGGATTTGCGATTCTTTTATCCCTTCTAGCTGCCCTCGCTATATTCTCCCCCAACCTCTTAGGGGATCCAGACAACTTTACTCCCGCAAACCCCCTTGTCACTCCCCCTCATATCAAACCGGAATGATACTTCCTATTTGCTTACGCCATCCTCCGCTCAATTCCTAATAAACTAGGAGGAGTACTAGCGCTGCTCGCCGCCATCCTCGTTTTATTTACTGTCCCAATCCTTCATACCTCAAAACAGCGAGGAATGACATTCCGACCCATTTCACAATTCTTATTTTGAACGCTAGTAGCTGACGTAATTATCCTGACGTGAATCGGAGGAATACCAGTAGAAGACCCTTTCATTGTTATTGGACAAATTGCATCCGCCCTTTACTTCCTTCTCTTCCTAGTTCTCATACCCCTAGCTGGTTGACTGGAAAATAAAGCACTTAAATTAGCCT
>SKA__7_SKA_B07
TCTCCCATTTATCTTAGCGGCAGTCACACTACTTCACTTATTTTTCCTTCACGAAACAGGCTCAAATAACCCCACAGGCCTAACCTCAGCAGGGGACAAGATTCCCTTCCACCCATACTTCACCTATAAAGATTTACTAGGATTTGCGATTCTTTTATCCCTTCTAGCTGCCCTCGCTATATTCTCCCCCAACCTCTTAGGGGATCCAGACAACTTTACTCCCGCAAACCCCCTTGTCACTCCCCCTCATATCAAACCGGAATGATACTTCCTATTTGCTTACGCCATCCTCCGCTCAATTCCTAATAAACTAGGAGGAGTACTAGCGCTGCTCGCCGCCATCCTCGTTTTATTTACTGTCCCAATCCTTCATACCTCAAAACAGCGAGGAATGACATTCCGACCCATTTCACAATTCTTATTTTGAACGCTAGTAGCTGACGTAATTATCCTGACGTGAATCGGAGGAATACCAGTAGAAGACCCTTTCATTGTTATTGGACAAATTGCATCCGCCCTTTACTTCCTTCTCTTCCTAGTTCTCATACCCCTAGCTGGTTGACTGGAAAATAAAGCACTTAAATTAGCCT
>SKA__8_SKA_B07
TCTCCCATTTATCTTAGCGGCAGTCACACTACTTCACTTATTTTTCCTTCACGAAACAGGCTCAAATAACCCCACAGGCCTAACCTCAGCAGGGGACAAGATTCCCTTCCACCCATACTTCACCTATAAAGATTTACTAGGATTTGCGATTCTTTTATCCCTTCTAGCTGCCCTCGCTATATTCTCCCCCAACCTCTTAGGGGATCCAGACAACTTTACTCCCGCAAACCCCCTTGTCACTCCCCCTCATATCAAACCGGAATGATACTTCCTATTTGCTTACGCCATCCTCCGCTCAATTCCTAATAAACTAGGAGGAGTACTAGCGCTGCTCGCCGCCATCCTCGTTTTATTTACTGTCCCAATCCTTCATACCTCAAAACAGCGAGGAATGACATTCCGACCCATTTCACAATTCTTATTTTGAACGCTAGTAGCTGACGTAATTATCCTGACGTGAATCGGAGGAATACCAGTAGAAGACCCTTTCATTGTTATTGGACAAATTGCATCCGCCCTTTACTTCCTTCTCTTCCTAGTTCTCATACCCCTAGCTGGTTGACTGGAAAATAAAGCACTTAAATTAGCCT
>SKA__9_SKA_B07
TCTCCCATTTATCTTAGCGGCAGTCACACTACTTCACTTATTTTTCCTTCACGAAACAGGCTCAAATAACCCCACAGGCCTAACCTCAGCAGGGGACAAGATTCCCTTCCACCCATACTTCACCTATAAAGATTTACTAGGATTTGCGATTCTTTTATCCCTTCTAGCTGCCCTCGCTATATTCTCCCCCAACCTCTTAGGGGATCCAGACAACTTTACTCCCGCAAACCCCCTTGTCACTCCCCCTCATATCAAACCGGAATGATACTTCCTATTTGCTTACGCCATCCTCCGCTCAATTCCTAATAAACTAGGAGGAGTACTAGCGCTGCTCGCCGCCATCCTCGTTTTATTTACTGTCCCAATCCTTCATACCTCAAAACAGCGAGGAATGACATTCCGACCCATTTCACAATTCTTATTTTGAACGCTAGTAGCTGACGTAATTATCCTGACGTGAATCGGAGGAATACCAGTAGAAGACCCTTTCATTGTTATTGGACAAATTGCATCCGCCCTTTACTTCCTTCTCTTCCTAGTTCTCATACCCCTAGCTGGTTGACTGGAAAATAAAGCACTTAAATTAGCCT
>SKA__10_SKA_B07
TCTCCCATTTATCTTAGCGGCAGTCACACTACTTCACTTATTTTTCCTTCACGAAACAGGCTCAAATAACCCCACAGGCCTAACCTCAGCAGGGGACAAGATTCCCTTCCACCCATACTTCACCTATAAAGATTTACTAGGATTTGCGATTCTTTTATCCCTTCTAGCTGCCCTCGCTATATTCTCCCCCAACCTCTTAGGGGATCCAGACAACTTTACTCCCGCAAACCCCCTTGTCACTCCCCCTCATATCAAACCGGAATGATACTTCCTATTTGCTTACGCCATCCTCCGCTCAATTCCTAATAAACTAGGAGGAGTACTAGCGCTGCTCGCCGCCATCCTCGTTTTATTTACTGTCCCAATCCTTCATACCTCAAAACAGCGAGGAATGACATTCCGACCCATTTCACAATTCTTATTTTGAACGCTAGTAGCTGACGTAATTATCCTGACGTGAATCGGAGGAATACCAGTAGAAGACCCTTTCATTGTTATTGGACAAATTGCATCCGCCCTTTACTTCCTTCTCTTCCTAGTTCTCATACCCCTAGCTGGTTGACTGGAAAATAAAGCACTTAAATTAGCCT
>SKA__11_SKA_B07
TCTCCCATTTATCTTAGCGGCAGTCACACTACTTCACTTATTTTTCCTTCACGAAACAGGCTCAAATAACCCCACAGGCCTAACCTCAGCAGGGGACAAGATTCCCTTCCACCCATACTTCACCTATAAAGATTTACTAGGATTTGCGATTCTTTTATCCCTTCTAGCTGCCCTCGCTATATTCTCCCCCAACCTCTTAGGGGATCCAGACAACTTTACTCCCGCAAACCCCCTTGTCACTCCCCCTCATATCAAACCGGAATGATACTTCCTATTTGCTTACGCCATCCTCCGCTCAATTCCTAATAAACTAGGAGGAGTACTAGCGCTGCTCGCCGCCATCCTCGTTTTATTTACTGTCCCAATCCTTCATACCTCAAAACAGCGAGGAATGACATTCCGACCCATTTCACAATTCTTATTTTGAACGCTAGTAGCTGACGTAATTATCCTGACGTGAATCGGAGGAATACCAGTAGAAGACCCTTTCATTGTTATTGGACAAATTGCATCCGCCCTTTACTTCCTTCTCTTCCTAGTTCTCATACCCCTAGCTGGTTGACTGGAAAATAAAGCACTTAAATTAGCCT
>SKA__12_SKA_B07
TCTCCCATTTATCTTAGCGGCAGTCACACTACTTCACTTATTTTTCCTTCACGAAACAGGCTCAAATAACCCCACAGGCCTAACCTCAGCAGGGGACAAGATTCCCTTCCACCCATACTTCACCTATAAAGATTTACTAGGATTTGCGATTCTTTTATCCCTTCTAGCTGCCCTCGCTATATTCTCCCCCAACCTCTTAGGGGATCCAGACAACTTTACTCCCGCAAACCCCCTTGTCACTCCCCCTCATATCAAACCGGAATGATACTTCCTATTTGCTTACGCCATCCTCCGCTCAATTCCTAATAAACTAGGAGGAGTACTAGCGCTGCTCGCCGCCATCCTCGTTTTATTTACTGTCCCAATCCTTCATACCTCAAAACAGCGAGGAATGACATTCCGACCCATTTCACAATTCTTATTTTGAACGCTAGTAGCTGACGTAATTATCCTGACGTGAATCGGAGGAATACCAGTAGAAGACCCTTTCATTGTTATTGGACAAATTGCATCCGCCCTTTACTTCCTTCTCTTCCTAGTTCTCATACCCCTAGCTGGTTGACTGGAAAATAAAGCACTTAAATTAGCCT
>SKA__13_SKA_B07
TCTCCCATTTATCTTAGCGGCAGTCACACTACTTCACTTATTTTTCCTTCACGAAACAGGCTCAAATAACCCCACAGGCCTAACCTCAGCAGGGGACAAGATTCCCTTCCACCCATACTTCACCTATAAAGATTTACTAGGATTTGCGATTCTTTTATCCCTTCTAGCTGCCCTCGCTATATTCTCCCCCAACCTCTTAGGGGATCCAGACAACTTTACTCCCGCAAACCCCCTTGTCACTCCCCCTCATATCAAACCGGAATGATACTTCCTATTTGCTTACGCCATCCTCCGCTCAATTCCTAATAAACTAGGAGGAGTACTAGCGCTGCTCGCCGCCATCCTCGTTTTATTTACTGTCCCAATCCTTCATACCTCAAAACAGCGAGGAATGACATTCCGACCCATTTCACAATTCTTATTTTGAACGCTAGTAGCTGACGTAATTATCCTGACGTGAATCGGAGGAATACCAGTAGAAGACCCTTTCATTGTTATTGGACAAATTGCATCCGCCCTTTACTTCCTTCTCTTCCTAGTTCTCATACCCCTAGCTGGTTGACTGGAAAATAAAGCACTTAAATTAGCCT
>SKA__14_SKA_B07
TCTCCCATTTATCTTAGCGGCAGTCACACTACTTCACTTATTTTTCCTTCACGAAACAGGCTCAAATAACCCCACAGGCCTAACCTCAGCAGGGGACAAGATTCCCTTCCACCCATACTTCACCTATAAAGATTTACTAGGATTTGCGATTCTTTTATCCCTTCTAGCTGCCCTCGCTATATTCTCCCCCAACCTCTTAGGGGATCCAGACAACTTTACTCCCGCAAACCCCCTTGTCACTCCCCCTCATATCAAACCGGAATGATACTTCCTATTTGCTTACGCCATCCTCCGCTCAATTCCTAATAAACTAGGAGGAGTACTAGCGCTGCTCGCCGCCATCCTCGTTTTATTTACTGTCCCAATCCTTCATACCTCAAAACAGCGAGGAATGACATTCCGACCCATTTCACAATTCTTATTTTGAACGCTAGTAGCTGACGTAATTATCCTGACGTGAATCGGAGGAATACCAGTAGAAGACCCTTTCATTGTTATTGGACAAATTGCATCCGCCCTTTACTTCCTTCTCTTCCTAGTTCTCATACCCCTAGCTGGTTGACTGGAAAATAAAGCACTTAAATTAGCCT
>SKA__15_SKA_B07
TCTCCCATTTATCTTAGCGGCAGTCACACTACTTCACTTATTTTTCCTTCACGAAACAGGCTCAAATAACCCCACAGGCCTAACCTCAGCAGGGGACAAGATTCCCTTCCACCCATACTTCACCTATAAAGATTTACTAGGATTTGCGATTCTTTTATCCCTTCTAGCTGCCCTCGCTATATTCTCCCCCAACCTCTTAGGGGATCCAGACAACTTTACTCCCGCAAACCCCCTTGTCACTCCCCCTCATATCAAACCGGAATGATACTTCCTATTTGCTTACGCCATCCTCCGCTCAATTCCTAATAAACTAGGAGGAGTACTAGCGCTGCTCGCCGCCATCCTCGTTTTATTTACTGTCCCAATCCTTCATACCTCAAAACAGCGAGGAATGACATTCCGACCCATTTCACAATTCTTATTTTGAACGCTAGTAGCTGACGTAATTATCCTGACGTGAATCGGAGGAATACCAGTAGAAGACCCTTTCATTGTTATTGGACAAATTGCATCCGCCCTTTACTTCCTTCTCTTCCTAGTTCTCATACCCCTAGCTGGTTGACTGGAAAATAAAGCACTTAAATTAGCCT
>SKA__SKA_B07.2
TCTCCCATTTATCTTAGCGGCAGTCACACTACTTCACTTATTTTTCCTTCACGAAACAGGCTCAAATAACCCCACAGGCCTAACCTCAGCAGGGGACAAGATTCCCTTCCACCCATACTTCACCTATAAAGATTTACTAGGATTTGCGATTCTTCTATCCCTTCTAGCTGCCCTCTCTATATTCTCCCCCAACCTCTTAGGGGATCCAGACAACTTTACTCCCGCAAACCCCCTTGTCACTCCCCCTCATATCAAACCAGAATGATACTTCCTATTTGCTTACGCCATCCTCCGCTCAATTCCTAATAAACTAGGAGGAGTACTAGCGCTGCTCGCCGCCATCCTCGTTTTATTTACTGTCCCAATCCTTCACACCTCAAAACAGCGAGGAATGACATTCCGACCCATTTCACAATTCTTATTTTGAACGCTAGTAGCTGACGTAATTATCCTAACGTGAATCGGAGGAATACCAGTAGAAGACCCTTTCATTATTATTGGACAAATTGCATCCGCCCTTTACTTCCTCCTCTTCCTAGTTCTCATACCCCTAGCTGGTTGACTGGAAAATAAAGCACTTAAATTAGCCT
>SKA__2_SKA_B07.2
TCTCCCATTTATCTTAGCGGCAGTCACACTACTTCACTTATTTTTCCTTCACGAAACAGGCTCAAATAACCCCACAGGCCTAACCTCAGCAGGGGACAAGATTCCCTTCCACCCATACTTCACCTATAAAGATTTACTAGGATTTGCGATTCTTCTATCCCTTCTAGCTGCCCTCTCTATATTCTCCCCCAACCTCTTAGGGGATCCAGACAACTTTACTCCCGCAAACCCCCTTGTCACTCCCCCTCATATCAAACCAGAATGATACTTCCTATTTGCTTACGCCATCCTCCGCTCAATTCCTAATAAACTAGGAGGAGTACTAGCGCTGCTCGCCGCCATCCTCGTTTTATTTACTGTCCCAATCCTTCACACCTCAAAACAGCGAGGAATGACATTCCGACCCATTTCACAATTCTTATTTTGAACGCTAGTAGCTGACGTAATTATCCTAACGTGAATCGGAGGAATACCAGTAGAAGACCCTTTCATTATTATTGGACAAATTGCATCCGCCCTTTACTTCCTCCTCTTCCTAGTTCTCATACCCCTAGCTGGTTGACTGGAAAATAAAGCACTTAAATTAGCCT
>SKA__3_SKA_B07.2
TCTCCCATTTATCTTAGCGGCAGTCACACTACTTCACTTATTTTTCCTTCACGAAACAGGCTCAAATAACCCCACAGGCCTAACCTCAGCAGGGGACAAGATTCCCTTCCACCCATACTTCACCTATAAAGATTTACTAGGATTTGCGATTCTTCTATCCCTTCTAGCTGCCCTCTCTATATTCTCCCCCAACCTCTTAGGGGATCCAGACAACTTTACTCCCGCAAACCCCCTTGTCACTCCCCCTCATATCAAACCAGAATGATACTTCCTATTTGCTTACGCCATCCTCCGCTCAATTCCTAATAAACTAGGAGGAGTACTAGCGCTGCTCGCCGCCATCCTCGTTTTATTTACTGTCCCAATCCTTCACACCTCAAAACAGCGAGGAATGACATTCCGACCCATTTCACAATTCTTATTTTGAACGCTAGTAGCTGACGTAATTATCCTAACGTGAATCGGAGGAATACCAGTAGAAGACCCTTTCATTATTATTGGACAAATTGCATCCGCCCTTTACTTCCTCCTCTTCCTAGTTCTCATACCCCTAGCTGGTTGACTGGAAAATAAAGCACTTAAATTAGCCT
>SKA__SKA_B07.3
TCTCCCATTTATCTTAGCGGCAGTCACACTACTTCACTTATTTTTCCTTCACGAAACAGGCTCAAATAACCCCACAGGCCTAACCTCAGCAGGGGACAAGATTCCCTTCCACCCATACTTCACCTATAAAGATTTGCTAGGATTTGCGATTCTTTTATCCCTTCTAGCTGCCCTCGCTATATTCTCCCCCAACCTCTTAGGGGATCCAGACAACTTTACTCCCGCAAACCCCCTTGTCACTCCCCCTCATATCAAACCAGAATGATACTTCCTATTTGCTTACGCCATCCTCCGCTCAATTCCTAATAAACTAGGAGGAGTACTAGCGCTGCTCGCCGCCATCCTCGTTTTATTTACTGTCCCAATCCTTCATACCTCAAAACAGCGAGGAATGACATTCCGACCCATTTCACAATTCTTATTTTGAACGCTAGTAGCTGACGTAATTATCCTGACGTGAATCGGAGGAATACCAGTAGAAGACCCTTTCATTGTTATTGGACAAATTGCATCCGCCCTTTACTTCCTTCTCTTCCTAGTTCTCATACCCCTAGCTGGTTGACTGGAAAATAAAGCACTTAAATTAGCCT
>SKA__SKA_B07.4
TCTCCCATTTATCTTAGCGGCAGTCACACTACTTCACTTATTTTTCCTTCACGAAACAGGCTCAAATAACCCCACAGGCCTAACCTCAGCAGGGGACAAGATTCCCTTCCACCCATACTTCACCTATAAAGATTTACTAGGATTTGCGATTCTTCTATCCCTTCTAGCTGCCCTCGCTATATTCTCCCCCAACCTCTTAGGAGATCCAGACAACTTTACTCCCGCAAACCCCCTTGTCACTCCCCCTCATATCAAACCAGAATGATACTTCCTGTTTGCTTACGCCATCCTCCGCTCAATTCCTAATAAACTAGGAGGAGTACTAGCACTGCTCGCCGCCATCCTCGTTTTATTTACTGTCCCAATCCTTCACACCTCAAAACAGCGAGGAATGACATTCCGACCCATTTCACAATTCTTATTTTGAACGCTAGTAGCTGACGTAATTATCCTAACGTGAATCGGAGGAATACCAGTAGAAGACCCTTTCATTATTATTGGACAAATTGCATCCGCCCTTTACTTCCTTCTCTTCCTAGTTCTCATACCCCTAGCTGGTTGACTGGAAAATAAAGCACTTAAATTAGCCT
>SKA__2_SKA_B07.3
TCTCCCATTTATCTTAGCGGCAGTCACACTACTTCACTTATTTTTCCTTCACGAAACAGGCTCAAATAACCCCACAGGCCTAACCTCAGCAGGGGACAAGATTCCCTTCCACCCATACTTCACCTATAAAGATTTACTAGGATTTGCGATTCTTCTATCCCTTCTAGCTGCCCTCGCTATATTCTCCCCCAACCTCTTAGGAGATCCAGACAACTTTACTCCCGCAAACCCCCTTGTCACTCCCCCTCATATCAAACCAGAATGATACTTCCTGTTTGCTTACGCCATCCTCCGCTCAATTCCTAATAAACTAGGAGGAGTACTAGCACTGCTCGCCGCCATCCTCGTTTTATTTACTGTCCCAATCCTTCACACCTCAAAACAGCGAGGAATGACATTCCGACCCATTTCACAATTCTTATTTTGAACGCTAGTAGCTGACGTAATTATCCTAACGTGAATCGGAGGAATACCAGTAGAAGACCCTTTCATTATTATTGGACAAATTGCATCCGCCCTTTACTTCCTTCTCTTCCTAGTTCTCATACCCCTAGCTGGTTGACTGGAAAATAAAGCACTTAAATTAGCCT
>SKA__SKA_B07.5
TCTCCCATTTATCTTAGCGGCAGTCACACTACTTCACTTATTTTTCCTTCACGAAACAGGCTCAAATAACCCCACAGGCCTAACCTCAGCAGGGGACAAGATTCCCTTCCACCCATACTTCACCTATAAAGATTTACTAGGATTTGCGATTCTTTTATCCCTTCTAGCTGCCCTCGCTATATTCTCCCCCAACCTCTTAGGGGATCCAGACAACTTTACTCCCGCAAACCCCCTTGTCACTCCCCCTCATATCAAACCAGAATGATACTTCCTATTTGCTTACGCCATCCTCCGCTCAATTCCTAATAAACTAGGAGGAGTACTAGCGCTGCTCGCCGCCATCCTCGTTTTATTTACTGTCCCAATCCTTCATACCTCAAAACAGCGAGGAATGACATTCCGACCCATTTCACAATTCTTATTTTGAACGCTAGTAGCTGACGTAATTATCCTAACATGAATCGGAGGAATACCAGTAGAAGACCCTTTCATTGTTATTGGACAAATTGCATCCGCCCTTTACTTCCTTCTCTTCCTAGTTCTCATACCCCTAGCTGGTTGACTGGAAAATAAAGCACTTAAATTAGCCT
>SKA__SKA_B07.6
TCTCCCATTTATCTTAGCGGCAGTCACACTACTTCACTTATTTTTCCTTCACGAAACAGGCTCAAATAACCCCACAGGCCTAACCTCAGCAGGGGACAAGATTCCCTTCCACCCATACTTCACCTATAAAGATTTACTAGGATTTGCGATTCTTTTATCCCTTCTAGCTGCCCTCGCTATATTCTCCCCCAATCTCTTAGGGGATCCAGACAACTTTACTCCCGCAAACCCCCTTGTCACTCCCCCTCATATCAAACCAGAATGATACTTCCTATTTGCTTACGCCATCCTCCGCTCAATTCCTAATAAACTAGGAGGAGTACTAGCGCTGCTCGCCGCCATCCTCGTTTTATTTACTGTCCCAATCCTTCATACCTCAAAACAGCGAGGAATGACATTCCGACCCATTTCACAATTCTTATTTTGAACGCTAGTAGCTGACGTAATTATCCTGACGTGAATCGGAGGAATACCAGTAGAAGACCCTTTCATTGTTATTGGACAAATTGCATCCGCCCTTTACTTCCTTCTCTTCCTAGTTCTCATACCCCTAGCTGGTTGACTGGAAAATAAAGCACTTAAATTAGCCT
>SKA__SKA_B07.7
TCTCCCATTTATCTTAGCGGCAGTCACACTACTTCACTTATTTTTCCTTCACGAAACAGGCTCAAATAACCCCACAGGCCTAACCTCAGCAGGGGACAAGATTCCCTTCCACCCATACTTCACCTATAAAGATTTACTAGGATTTGCGATTCTTTTATCCCTTCTAGCTGCCCTCGCTATATTCTCCCCCAACCTCTTAGGGGATCCAGACAACTTTACTCCCGCAAACCCCCTTGTCACTCCCCCTCATATCAAACCAGAATGATACTTCCTATTTGCTTACGCCATCCTCCGCTCAATTCCTAATAAACTAGGAGGAGTACTAGCGCTGCTCGCCGCCATCCTCGTTTTATTTACTGTCCCAATCCTTCATACCTCAAAACAGCGAGGGATGACATTCCGACCCATTTCACAATTCTTATTTTGAACGCTAGTAGCTGACGTAATTATCCTGACGTGAATCGGAGGAATACCAGTAGAAGACCCTTTCATTGTTATTGGACAAATTGCATCCGCCCTTTACTTCCTTCTCTTCCTAGTTCTCATACCCCTAGCTGGTTGACTGGAAAATAAAGCACTTAAATTAGCCT
>SKA__SKA_B07.8
TCTCCCATTTATCTTAGCGGCAGTCACACTACTTCACTTATTTTTCCTTCACGAAACAGGCTCAAATAACCCCACAGGCCTAACCTCAGCAGGGGACAAGATTCCCTTCCACCCATACTTCACCTATAAAGATTTACTAGGATTTGCGATTCTTTTATCCCTTCTAGCTGCCCTCGCTATATTCTCCCCCAACCTCTTAGGGGATCCAGACAACTTTACTCCCGCAAACCCCCTTGTCACTCCCCCTCATATCAAACCAGAATGATACTTCCTATTTGCTTACGCCATCCTCCGCTCAATTCCTAATAAACTAGGAGGAGTACTAGCGCTGCTCGCCGCCATCCTCGTTTTATTTACTGTCCCAATCCTTCATACCTCAAAACAGCGAGGAATGACATTCCGACCCATTTCACAATTCTTATTTTGAACGCTAGTAGCTGACGTAATTATCCTGACGTGAATCGGAGGAATACCAGTAGAAGACCCTTTCATTGTTATTGGACAAATTGCATCCGCCCTTTACTTCCTTCTCTTCCTAGTTCTCATACCCCTAGCTGGTTGACTGGAAAATAAAGCACTTAAATTAACCT
>SKA__2_SKA_B07.4
TCTCCCATTTATCTTAGCGGCAGTCACACTACTTCACTTATTTTTCCTTCACGAAACAGGCTCAAATAACCCCACAGGCCTAACCTCAGCAGGGGACAAGATTCCCTTCCACCCATACTTCACCTATAAAGATTTACTAGGATTTGCGATTCTTTTATCCCTTCTAGCTGCCCTCGCTATATTCTCCCCCAACCTCTTAGGGGATCCAGACAACTTTACTCCCGCAAACCCCCTTGTCACTCCCCCTCATATCAAACCAGAATGATACTTCCTATTTGCTTACGCCATCCTCCGCTCAATTCCTAATAAACTAGGAGGAGTACTAGCGCTGCTCGCCGCCATCCTCGTTTTATTTACTGTCCCAATCCTTCATACCTCAAAACAGCGAGGAATGACATTCCGACCCATTTCACAATTCTTATTTTGAACGCTAGTAGCTGACGTAATTATCCTGACGTGAATCGGAGGAATACCAGTAGAAGACCCTTTCATTGTTATTGGACAAATTGCATCCGCCCTTTACTTCCTTCTCTTCCTAGTTCTCATACCCCTAGCTGGTTGACTGGAAAATAAAGCACTTAAATTAACCT
>SKA__3_SKA_B07.3
TCTCCCATTTATCTTAGCGGCAGTCACACTACTTCACTTATTTTTCCTTCACGAAACAGGCTCAAATAACCCCACAGGCCTAACCTCAGCAGGGGACAAGATTCCCTTCCACCCATACTTCACCTATAAAGATTTACTAGGATTTGCGATTCTTTTATCCCTTCTAGCTGCCCTCGCTATATTCTCCCCCAACCTCTTAGGGGATCCAGACAACTTTACTCCCGCAAACCCCCTTGTCACTCCCCCTCATATCAAACCAGAATGATACTTCCTATTTGCTTACGCCATCCTCCGCTCAATTCCTAATAAACTAGGAGGAGTACTAGCGCTGCTCGCCGCCATCCTCGTTTTATTTACTGTCCCAATCCTTCATACCTCAAAACAGCGAGGAATGACATTCCGACCCATTTCACAATTCTTATTTTGAACGCTAGTAGCTGACGTAATTATCCTGACGTGAATCGGAGGAATACCAGTAGAAGACCCTTTCATTGTTATTGGACAAATTGCATCCGCCCTTTACTTCCTTCTCTTCCTAGTTCTCATACCCCTAGCTGGTTGACTGGAAAATAAAGCACTTAAATTAACCT
>SKA__4_SKA_B07.1
TCTCCCATTTATCTTAGCGGCAGTCACACTACTTCACTTATTTTTCCTTCACGAAACAGGCTCAAATAACCCCACAGGCCTAACCTCAGCAGGGGACAAGATTCCCTTCCACCCATACTTCACCTATAAAGATTTACTAGGATTTGCGATTCTTTTATCCCTTCTAGCTGCCCTCGCTATATTCTCCCCCAACCTCTTAGGGGATCCAGACAACTTTACTCCCGCAAACCCCCTTGTCACTCCCCCTCATATCAAACCAGAATGATACTTCCTATTTGCTTACGCCATCCTCCGCTCAATTCCTAATAAACTAGGAGGAGTACTAGCGCTGCTCGCCGCCATCCTCGTTTTATTTACTGTCCCAATCCTTCATACCTCAAAACAGCGAGGAATGACATTCCGACCCATTTCACAATTCTTATTTTGAACGCTAGTAGCTGACGTAATTATCCTGACGTGAATCGGAGGAATACCAGTAGAAGACCCTTTCATTGTTATTGGACAAATTGCATCCGCCCTTTACTTCCTTCTCTTCCTAGTTCTCATACCCCTAGCTGGTTGACTGGAAAATAAAGCACTTAAATTAACCT
>SKA__5_SKA_B07.1
TCTCCCATTTATCTTAGCGGCAGTCACACTACTTCACTTATTTTTCCTTCACGAAACAGGCTCAAATAACCCCACAGGCCTAACCTCAGCAGGGGACAAGATTCCCTTCCACCCATACTTCACCTATAAAGATTTACTAGGATTTGCGATTCTTTTATCCCTTCTAGCTGCCCTCGCTATATTCTCCCCCAACCTCTTAGGGGATCCAGACAACTTTACTCCCGCAAACCCCCTTGTCACTCCCCCTCATATCAAACCAGAATGATACTTCCTATTTGCTTACGCCATCCTCCGCTCAATTCCTAATAAACTAGGAGGAGTACTAGCGCTGCTCGCCGCCATCCTCGTTTTATTTACTGTCCCAATCCTTCATACCTCAAAACAGCGAGGAATGACATTCCGACCCATTTCACAATTCTTATTTTGAACGCTAGTAGCTGACGTAATTATCCTGACGTGAATCGGAGGAATACCAGTAGAAGACCCTTTCATTGTTATTGGACAAATTGCATCCGCCCTTTACTTCCTTCTCTTCCTAGTTCTCATACCCCTAGCTGGTTGACTGGAAAATAAAGCACTTAAATTAACCT
>SKA__6_SKA_B07.1
TCTCCCATTTATCTTAGCGGCAGTCACACTACTTCACTTATTTTTCCTTCACGAAACAGGCTCAAATAACCCCACAGGCCTAACCTCAGCAGGGGACAAGATTCCCTTCCACCCATACTTCACCTATAAAGATTTACTAGGATTTGCGATTCTTTTATCCCTTCTAGCTGCCCTCGCTATATTCTCCCCCAACCTCTTAGGGGATCCAGACAACTTTACTCCCGCAAACCCCCTTGTCACTCCCCCTCATATCAAACCAGAATGATACTTCCTATTTGCTTACGCCATCCTCCGCTCAATTCCTAATAAACTAGGAGGAGTACTAGCGCTGCTCGCCGCCATCCTCGTTTTATTTACTGTCCCAATCCTTCATACCTCAAAACAGCGAGGAATGACATTCCGACCCATTTCACAATTCTTATTTTGAACGCTAGTAGCTGACGTAATTATCCTGACGTGAATCGGAGGAATACCAGTAGAAGACCCTTTCATTGTTATTGGACAAATTGCATCCGCCCTTTACTTCCTTCTCTTCCTAGTTCTCATACCCCTAGCTGGTTGACTGGAAAATAAAGCACTTAAATTAACCT
>SKA__SKA_B07.9
TCTCCCATTTATCTTAGCGGCAGTCACACTACTTCACTTATTTTTCCTTCACGAAACAGGCTCAAATAACCCCACAGGCCTAACCTCAGCAGGGGACAAGATTCCCTTCCACCCATACTTCACCTATAAAGATTTACTAGGATTTGCGATTCTTTTATCCCTTCTAGCTGCCCTCGCTATATTCTCCCCCAACCTCTTAGGAGATCCAGACAACTTTACTCCCGCAAACCCCCTTGTCACTCCCCCTCATATCAAACCAGAATGATACTTCCTATTTGCTTACGCCATCCTCCGCTCAATTCCTAATAAACTAGGAGGAGTACTAGCGCTGCTCGCCGCCATCCTCGTTTTATTTACTGTCCCAATCCTTCATACCTCAAAACAGCGAGGAATGACATTCCGACCCATTTCACAATTCTTATTTTGAACGCTAGTAGCTGACGTAATTATCCTGACATGAATCGGAGGAATACCAGTAGAAGACCCTTTCATTGTTATTGGACAAATTGCATCCGCCCTTTACTTCCTTCTCTTCCTAGTTCTCATACCCCTAGCTGGTTGACTGGAAAATAAAGCACTTAAATTAGCCT
>SKA__2_SKA_B07.5
TCTCCCATTTATCTTAGCGGCAGTCACACTACTTCACTTATTTTTCCTTCACGAAACAGGCTCAAATAACCCCACAGGCCTAACCTCAGCAGGGGACAAGATTCCCTTCCACCCATACTTCACCTATAAAGATTTACTAGGATTTGCGATTCTTTTATCCCTTCTAGCTGCCCTCGCTATATTCTCCCCCAACCTCTTAGGAGATCCAGACAACTTTACTCCCGCAAACCCCCTTGTCACTCCCCCTCATATCAAACCAGAATGATACTTCCTATTTGCTTACGCCATCCTCCGCTCAATTCCTAATAAACTAGGAGGAGTACTAGCGCTGCTCGCCGCCATCCTCGTTTTATTTACTGTCCCAATCCTTCATACCTCAAAACAGCGAGGAATGACATTCCGACCCATTTCACAATTCTTATTTTGAACGCTAGTAGCTGACGTAATTATCCTGACATGAATCGGAGGAATACCAGTAGAAGACCCTTTCATTGTTATTGGACAAATTGCATCCGCCCTTTACTTCCTTCTCTTCCTAGTTCTCATACCCCTAGCTGGTTGACTGGAAAATAAAGCACTTAAATTAGCCT
>SKA__3_SKA_B07.4
TCTCCCATTTATCTTAGCGGCAGTCACACTACTTCACTTATTTTTCCTTCACGAAACAGGCTCAAATAACCCCACAGGCCTAACCTCAGCAGGGGACAAGATTCCCTTCCACCCATACTTCACCTATAAAGATTTACTAGGATTTGCGATTCTTTTATCCCTTCTAGCTGCCCTCGCTATATTCTCCCCCAACCTCTTAGGAGATCCAGACAACTTTACTCCCGCAAACCCCCTTGTCACTCCCCCTCATATCAAACCAGAATGATACTTCCTATTTGCTTACGCCATCCTCCGCTCAATTCCTAATAAACTAGGAGGAGTACTAGCGCTGCTCGCCGCCATCCTCGTTTTATTTACTGTCCCAATCCTTCATACCTCAAAACAGCGAGGAATGACATTCCGACCCATTTCACAATTCTTATTTTGAACGCTAGTAGCTGACGTAATTATCCTGACATGAATCGGAGGAATACCAGTAGAAGACCCTTTCATTGTTATTGGACAAATTGCATCCGCCCTTTACTTCCTTCTCTTCCTAGTTCTCATACCCCTAGCTGGTTGACTGGAAAATAAAGCACTTAAATTAGCCT
>SKA__SKA_B07.10
TCTCCCATTTATCTTAGCGGCAGTCACACTACTTCACTTATTTTTCCTTCACGAAACAGGCTCAAATAACCCCACAGGCCTAACCTCAGCAGGGGACAAGATTCCCTTCCACCCATACTTCACCTATAAAGATTTACTAGGATTTGCGATTCTTTTATCCCTTCTAGCTGCCCTCGCTATATTCTCCCCCAACCTCTTAGGGGATCCAGACAACTTTACTCCCGCAAACCCCCTTGTCACTCCCCCTCATATCAAACCAGAATGATACTTCCTATTTGCTTACGCCATCCTCCGCTCAATTCCTAATAAACTAGGAGGAGTACTAGCGCTGCTCGCCGCCATTCTCGTTTTATTTACTGTCCCAATCCTTCATACCTCAAAACAGCGAGGAATGACATTCCGACCCATTTCACAATTCTTATTTTGAACGCTAGTAGCTGACGTAATTATCCTGACGTGAATCGGAGGAATACCAGTAGAAGACCCTTTCATTGTTATTGGACAAATTGCATCCGCCCTTTACTTCCTTCTCTTCCTAGTTCTCATACCCCTAGCTGGTTGACTGGAAAATAAAGCACTTAAATTAGCCT
>SKA__SKA_B07.11
TCTCCCATTTATTTTAGCGGCAGTCACACTACTTCACTTATTTTTCCTTCACGAAACAGGCTCAAATAACCCCACAGGCCTAACCTCAGCAGGGGACAAGATTCCCTTCCACCCATACTTCACCTATAAAGATTTACTAGGATTTGCGATTCTTTTATCCCTTCTAGCTGCCCTCGCTATATTCTCCCCCAACCTCTTAGGGGATCCAGACAACTTTACTCCCGCAAACCCCCTTGTCACTCCCCCTCATATCAAACCAGAATGATACTTCCTATTTGCTTACGCCATCCTCCGCTCAATTCCTAATAAACTAGGAGGAGTACTAGCGCTGCTCGCCGCCATCCTCGTTTTATTTACTGTCCCAATCCTTCATACCTCAAAACAGCGAGGAATGACATTCCGACCCATTTCACAATTCTTATTTTGAACGCTAGTAGCTGACGTAATTATCCTAACGTGAATCGGAGGAATACCAGTAGAAGACCCTTTCATTATTATTGGACAAATTGCATCCGCCCTTTACTTCCTTCTCTTCCTAGTTCTCATACCCCTAGCTGGTTGACTGGAAAATAAAGCACTTAAATTAGCCT
>SKA__SKA_B07.12
TCTCCCATTTATTTTAGCGGCAGTCACACTACTTCACTTATTTTTCCTTCACGAAACAGGCTCAAATAACCCCACAGGCCTAACCTCAGCAGGGGACAAGATTCCCTTCCACCCATACTTCACCTATAAAGATTTACTAGGATTTGCGATTCTTTTATCCCTTCTAGCTGCCCTCGCTATATTCTCCCCCAACCTCTTAGGGGATCCAGACAACTTTACTCCCGCAAACCCCCTTGTCACTCCCCCTCATATCAAACCAGAATGATACTTCCTATTTGCTTACGCCATCCTCCGCTCAATTCCTAATAAACTAGGAGGAGTACTAGCGCTGCTCGCCGCCATCCTCGTTTTATTTACTGTCCCAATCCTTCATACCTCAAAACAGCGAGGAATGACATTCCGACCCATTTCACAATTCTTATTTTGAACGCTAGTAGCTGACGTAATTATCCTAACGTGAATCGGAGGAATACCAGTAGAAGACCCTTTCATTGTTATTGGACAAATTGCATCCGCCCTTTACTTCCTTCTCTTCCTAGTTCTCATACCCCTAGCTGGTTGACTGGAAAATAAAGCACTTAAATTAGCCT
>NOR_NortNOR_Sea_NOR07
TCTCCCATTTATCTTAGCGGCAGTCACACTACTTCACTTATTTTTCCTTCACGAAACAGGCTCAAATAACCCCACAGGCCTAACCTCAGCAGGGGACAAGATTCCCTTCCACCCATACTTCACCTATAAAGATTTACTAGGATTTGCGATTCTTTTATCCCTTCTAGCTGCCCTCGCTATATTCTCCCCCAACCTCTTAGGGGATCCAGACAACTTTACTCCCGCAAACCCCCTTGTCACTCCCCCTCATATCAAACCGGAATGATACTTCCTATTTGCTTACGCCATCCTCCGCTCAATTCCTAATAAACTAGGAGGAGTACTAGCGCTGCTCGCCGCCATCCTCGTTTTATTTACTGTCCCAATCCTTCATACCTCAAAACAGCGAGGAATGACATTCCGACCCATTTCACAATTCTTATTTTGAACGCTAGTAGCTGACGTAATTATCCTGACGTGAATCGGAGGAATACCAGTAGAAGACCCTTTCATTGTTATTGGACAAATTGCATCCGCCCTTTACTTCCTTCTCTTCCTAGTTCTCATACCCCTAGCTGGTTGACTGGAAAATAAAGCACTTAAATTAGCCT
>NOR_2_NortNOR_Sea_NOR07
TCTCCCATTTATCTTAGCGGCAGTCACACTACTTCACTTATTTTTCCTTCACGAAACAGGCTCAAATAACCCCACAGGCCTAACCTCAGCAGGGGACAAGATTCCCTTCCACCCATACTTCACCTATAAAGATTTACTAGGATTTGCGATTCTTTTATCCCTTCTAGCTGCCCTCGCTATATTCTCCCCCAACCTCTTAGGGGATCCAGACAACTTTACTCCCGCAAACCCCCTTGTCACTCCCCCTCATATCAAACCGGAATGATACTTCCTATTTGCTTACGCCATCCTCCGCTCAATTCCTAATAAACTAGGAGGAGTACTAGCGCTGCTCGCCGCCATCCTCGTTTTATTTACTGTCCCAATCCTTCATACCTCAAAACAGCGAGGAATGACATTCCGACCCATTTCACAATTCTTATTTTGAACGCTAGTAGCTGACGTAATTATCCTGACGTGAATCGGAGGAATACCAGTAGAAGACCCTTTCATTGTTATTGGACAAATTGCATCCGCCCTTTACTTCCTTCTCTTCCTAGTTCTCATACCCCTAGCTGGTTGACTGGAAAATAAAGCACTTAAATTAGCCT
>NOR_3_NortNOR_Sea_NOR07
TCTCCCATTTATCTTAGCGGCAGTCACACTACTTCACTTATTTTTCCTTCACGAAACAGGCTCAAATAACCCCACAGGCCTAACCTCAGCAGGGGACAAGATTCCCTTCCACCCATACTTCACCTATAAAGATTTACTAGGATTTGCGATTCTTTTATCCCTTCTAGCTGCCCTCGCTATATTCTCCCCCAACCTCTTAGGGGATCCAGACAACTTTACTCCCGCAAACCCCCTTGTCACTCCCCCTCATATCAAACCGGAATGATACTTCCTATTTGCTTACGCCATCCTCCGCTCAATTCCTAATAAACTAGGAGGAGTACTAGCGCTGCTCGCCGCCATCCTCGTTTTATTTACTGTCCCAATCCTTCATACCTCAAAACAGCGAGGAATGACATTCCGACCCATTTCACAATTCTTATTTTGAACGCTAGTAGCTGACGTAATTATCCTGACGTGAATCGGAGGAATACCAGTAGAAGACCCTTTCATTGTTATTGGACAAATTGCATCCGCCCTTTACTTCCTTCTCTTCCTAGTTCTCATACCCCTAGCTGGTTGACTGGAAAATAAAGCACTTAAATTAGCCT
>NOR_NortNOR_Sea_NOR07.1
TCTCCCATTTATCTTAGCGGCAGTCACACTACTTCACTTATTTTTCCTTCACGAAACAGGCTCAAATAACCCCACAGGCCTAACCTCAGCAGGGGACAAGATTCCCTTCCACCCATACTTCACCTATAAAGATTTACTAGGATTTGCGATTCTTCTATCCCTTCTAGCTGCCCTCTCTATATTCTCCCCCAACCTCTTAGGGGATCCAGACAACTTTACTCCCGCAAACCCCCTTGTCACTCCCCCTCATATCAAACCAGAATGATACTTCCTATTTGCTTACGCCATCCTCCGCTCAATTCCTAATAAACTAGGAGGAGTACTAGCGCTGCTCGCCGCCATCCTCGTTTTATTTACTGTCCCAATCCTTCACACCTCAAAACAGCGAGGAATGACATTCCGACCCATTTCACAATTCTTATTTTGAACGCTAGTAGCTGACGTAATTATCCTAACGTGAATCGGAGGAATACCAGTAGAAGACCCTTTCATTATTATTGGACAAATTGCATCCGCCCTTTACTTCCTCCTCTTCCTAGTTCTCATACCCCTAGCTGGTTGACTGGAAAATAAAGCACTTAAATTAGCCT
>NOR_NortNOR_Sea_NOR07.2
TCTCCCATTTATCTTAGCGGCAGTCACACTACTTCACTTATTTTTCCTTCACGAAACAGGCTCAAATAACCCCACAGGCCTAACCTCAGCAGGGGACAAGATTCCCTTCCACCCATACTTCACCTATAAAGATTTACTAGGATTTGCGATTCTTCTATCCCTTCTAGCTGCCCTCGCTATATTCTCCCCCAACCTCTTAGGAGATCCAGACAACTTTACTCCCGCAAACCCCCTTGTCACTCCCCCTCATATCAAACCAGAATGATACTTCCTGTTTGCTTACGCCATCCTCCGCTCAATTCCTAATAAACTAGGAGGAGTACTAGCACTGCTCGCCGCCATCCTCGTTTTATTTACTGTCCCAATCCTTCACACCTCAAAACAGCGAGGAATGACATTCCGACCCATTTCACAATTCTTATTTTGAACGCTAGTAGCTGACGTAATTATCCTAACGTGAATCGGAGGAATACCAGTAGAAGACCCTTTCATTATTATTGGACAAATTGCATCCGCCCTTTACTTCCTTCTCTTCCTAGTTCTCATACCCCTAGCTGGTTGACTGGAAAATAAAGCACTTAAATTAGCCT
>NOR_NortNOR_Sea_NOR07.3
TCTCCCATTTATCTTAGCGGCAGTCACACTACTTCACTTATTTTTCCTTCACGAAACAGGCTCAAATAACCCCACAGGCCTAACCTCAGCAGGGGACAAGATTCCCTTCCACCCATACTTCACCTATAAAGATTTACTAGGATTTGCGATTCTTTTATCCCTTCTAGCTGCCCTCGCTATATTCTCCCCCAACCTCTTAGGGGATCCAGACAACTTTACTCCCGCAAACCCCCTTGTCACTCCCCCTCATATCAAACCAGAATGATACTTCCTATTTGCTTACGCCATCCTCCGCTCAATTCCTAATAAACTAGGAGGAGTACTAGCGCTGCTCGCCGCCATCCTCGTTTTATTTACTGTCCCAATCCTTCATACCTCAAAACAACGAGGAATGACATTCCGACCCATTTCACAATTCTTATTTTGAACGCTAGTAGCTGACGTAATTATCCTGACGTGAATCGGAGGAATACCAGTAGAAGACCCTTTCATTGTTATTGGACAAATTGCATCCGCCCTTTACTTCCTTCTCTTCCTAGTTCTCATACCCCTAGCTGGTTGACTGGAAAATAAAGCACTTAAATTAGCCT
>NOR_NortNOR_Sea_NOR07.4
TCTCCCATTTATCTTAGCGGCAGTCACACTACTTCACTTATTTTTCCTTCACGAAACAGGCTCAAATAACCCCACAGGCCTAACCTCAGCAGGGGACAAGATTCCCTTCCACCCATACTTCACCTATAAAGATTTACTAGGATTTGCGATTCTTTTGTCCCTTCTAGCTGCCCTCGCTATATTCTCCCCCAACCTCTTAGGGGATCCAGACAACTTTACTCCCGCAAACCCCCTTGTCACTCCCCCTCATATCAAACCAGAATGATACTTCCTATTTGCTTACGCCATCCTCCGCTCAATTCCTAATAAACTAGGAGGAGTACTAGCGCTGCTCGCCGCCATCCTCGTTTTATTTACTGTCCCAATCCTTCATACCTCAAAACAGCGAGGAATGACATTCCGACCCATTTCACAATTCTTATTTTGAACGCTAGTAGCTGACGTAATTATCCTGACGTGAATCGGAGGAATACCAGTAGAAGACCCTTTCATTGTTATTGGACAAATTGCATCCGCCCTTTACTTCCTTCTCTTCCTAGTTCTCATACCCCTAGCTGGTTGACTGGAAAATAAAGCACTTAAATTAGCCT
>NOR_NortNOR_Sea_NOR07.5
TCTCCCATTTATCTTAGCGGCAGTCACACTACTTCACTTATTTTTCCTTCACGAAACAGGCTCAAATAACCCCACAGGCCTAACCTCAGCAGGGGACAAGATTCCCTTCCACCCATACTTCACCTATAAAGATTTACTAGGATTTGCGATTCTTTTATCCCTTCTAGCTGCCCTCGCTATATTCTCCCCCAATCTCTTAGGGGATCCAGACAACTTTACTCCCGCAAACCCCCTTGTCACTCCCCCTCATATCAAACCAGAATGATACTTCCTATTTGCTTACGCCATCCTCCGCTCAATTCCTAATAAACTAGGAGGAGTACTAGCGCTGCTCGCCGCCATCCTCGTTTTATTTACTGTCCCAATCCTTCATACCTCAAAACAGCGAGGAATGACATTCCGACCCATTTCACAATTCTTATTTTGAACGCTAGTAGCTGACGTAATTATCCTGACGTGAATCGGAGGAATACCAGTAGAAGACCCTTTCATTGTTATTGGACAAATTGCATCCGCCCTTTACTTCCTTCTCTTCCTAGTTCTCATACCCCTAGCTGGTTGACTGGAAAATAAAGCACTTAAATTAGCCT
>NOR_NortNOR_Sea_NOR07.6
TCTCCCATTTATCTTAGCGGCAGTCACACTACTTCACTTATTTTTCCTTCACGAAACAGGCTCAAATAACCCCACAGGCCTAACCTCAGCAGGGGACAAGATTCCCTTCCACCCATACTTCACCTATAAAGATTTACTAGGATTTGCGATTCTTTTATCCCTTCTAGCTGCCCTCGCTATATTCTCCCCCAACCTCTTAGGGGATCCAGACAACTTTACTCCCGCAAACCCCCTTGTCACTCCCCCTCATATCAAACCAGAATGATACTTCCTATTTGCTTACGCCATCCTCCGCTCAATTCCTAATAAACTAGGAGGAGTACTAGCACTGCTCGCCGCCATCCTCGTTTTATTTACTGTCCCAATCCTTCATACCTCAAAACAGCGAGGAATGACATTCCGACCCATTTCACAATTCTTATTTTGAACGCTAGTAGCTGACGTAATTATCCTAACCTGAATCGGAGGAATACCAGTAGAAGACCCTTTCATTGTTATTGGACAAATTGCATCCGCCCTTTACTTCCTTCTCTTCCTAGTTCTCATACCCCTAGCTGGTTGACTGGAAAATAAAGCACTTAAATTAGCCT
>NOR_NortNOR_Sea_NOR07.7
TCTCCCATTTATCTTAGCGGCAGTCACACTACTTCACTTATTTTTCCTTCACGAAACAGGCTCAAATAACCCCACAGGCCTAACCTCAGCAGGGGACAAGATTCCCTTCCACCCATACTTCACCTATAAAGATTTACTAGGATTTGCGATTCTTTTATCCCTTCTAGCTGCCCTCGCTATATTCTCCCCCAACCTCTTAGGAGATCCAGACAACTTTACTCCCGCAAACCCCCTTGTCACTCCCCCTCATATCAAACCAGAATGATACTTCCTATTTGCTTACGCCATCCTCCGCTCAATTCCTAATAAACTAGGAGGAGTACTAGCGCTGCTCGCCGCCATCCTCGTTTTATTTACTGTCCCAATCCTTCATACCTCAAAACAGCGAGGAATGACATTCCGACCCATTTCACAATTCTTATTTTGAACGCTAGTAGCTGACGTAATTATCCTGACATGAATCGGAGGAATACCAGTAGAAGACCCTTTCATTGTTATTGGACAAATTGCATCCGCCCTTTACTTCCTTCTCTTCCTAGTTCTCATACCCCTAGCTGGTTGACTGGAAAATAAAGCACTTAAATTAGCCT
>NOR_NortNOR_Sea_NOR07.8
TCTCCCATTTATCTTAGCGGCAGTCACACTACTTCACTTATTTTTCCTTCACGAAACAGGCTCAAATAACCCCACAGGCCTAACCTCAGCAGGGGACAAGATTCCCTTCCACCCATACTTCACCTATAAAGATTTACTAGGATTTGCGATTCTTTTATCCCTTCTAGCTGCCCTCGCTATATTCTCCCCCAACCTCTTAGGAGATCCAGACAACTTTACTCCCGCAAACCCCCTTGTCACTCCCCCTCATATCAAACCAGAATGATACTTCCTATTTGCTTACGCCATCCTCCGCTCAATTCCTAATAAACTAGGAGGAGTACTAGCGCTCCTCGCCGCCATCCTCGTTTTATTTACTGTCCCAATCCTTCATACCTCAAAACAGCGAGGAATGACATTCCGACCCATTTCACAATTCTTATTTTGAACGCTAGTAGCTGACGTAATTATCCTGACATGAATCGGAGGAATACCAGTAGAAGACCCTTTCATTGTTATTGGACAAATTGCATCCGCCCTTTACTTCCTTCTCTTCCTAGTTCTCATACCCCTAGCTGGTTGACTGGAAAATAAAGCACTTAAATTAGCCT
>NOR_NortNOR_Sea_NOR07.9
TCTCCCATTTATCTTAGCGGCAGTCACACTACTTCACTTATTTTTCCTTCACGAAACAGGCTCAAATAACCCCACAGGCCTAACCTCAGCAGGGGACAAGATTCCCTTCCACCCATACTTCACCTATAAAGATTTACTAGGATTTGCGATTCTTCTATCCCTTCTAGCTGCCCTCGCTATATTCTCCCCCAACCTCTTAGGGGATCCAGACAACTTTACTCCCGCAAACCCCCTTGTCACTCCCCCTCATATCAAACCAGAATGATACTTCCTATTTGCTTACGCCATCCTCCGCTCAATTCCTAATAAACTAGGAGGAGTACTAGCGCTGCTCGCCGCCATCCTCGTCTTATTTACTGTCCCAATCCTTCATACCTCAAAACAGCGAGGAATGACATTCCGACCCATTTCACAATTCTTATTTTGAACGCTAGTAGCTGACGTAATTATCCTAACGTGAATCGGAGGAATACCAGTAGAAGACCCTTTCATTGTTATTGGACAAGTTGCATCCGCCCTTTACTTCCTTCTCTTCCTAGTTCTCATACCCCTAGCTGGTTGACTGGAAAATAAAGCACTTAAATTAGCCT
>NOR_NortNOR_Sea_NOR07.10
TCTCCCATTTATCTTAGCGGCAGTCACACTACTTCACTTATTTTTCCTTCACGAAACAGGCTCAAATAACCCCACAGGCCTAACCTCAGCAGGGGACAAGATTCCCTTCCACCCATACTTCACCTATAAAGATTTACTAGGATTTGCGATTCTTCTATCCCTTCTAGCTGCCCTCGCTATATTTTCCCCCAACCTCTTAGGGGATCCAGACAACTTTACTCCCGCAAACCCCCTTGTCACTCCCCCTCATATCAAGCCAGAATGATACTTCCTATTTGCTTACGCCATCCTCCGCTCAATTCCTAATAAACTAGGAGGAGTACTAGCGCTGCTCGCCGCCATCCTCGTTTTATTTACTGTCCCAATCCTTCATACCTCAAAACAGCGAGGAATGACATTCCGACCCATTTCACAATTCTTATTTTGAACGCTAGTAGCTGACGTAATTATCCTAACGTGAATCGGAGGAATACCAGTAGAAGACCCTTTCATTGTTATTGGACAAATTGCATCCGCCCTTTACTTCCTTCTCTTCCTAGTTCTCATACCCCTAGCTGGTTGACTGGAAAATAAAGCACTTAAATTAGCCT
>NOR_NortNOR_Sea_NOR07.11
TCTCCCATTTATCTTAGCGGCAGTCACACTACTTCACTTATTTTTCCTTCACGAAACAGGCTCAAATAACCCCACAGGCCTAACCTCAGCAGGGGACAAGATTCCCTTCCACCCATACTTCACCTATAAAGATTTACTAGGATTTGCGATTCTTTTAGCCCTTCTAGCTGCCCTCGCTATATTCTCCCCCAACCTCTTAGGGGATCCAGACAACTTTACTCCCGCAAACCCCCTTGTCACTCCCCCTCATATCAAACCAGAATGATACTTCCTATTTGCTTACGCCATCCTCCGCTCAATTCCTAATAAACTAGGAGGAGTACTAGCGCTACTCGCCGCCATCCTCGTTTTATTTACTGTCCCAATCCTTCATACCTCAAAACAGCGAGGAATGACATTCCGACCCATTTCACAATTCTTATTTTGAACGCTAGTAGCTGACGTAATTATCCTGACGTGAATCGGAGGAATACCAGTAGAAGACCCTTTCATTATTATTGGACAAATTGCATCCGCCCTTTACTTCCTTCTCTTCCTAGTTCTCATACCCCTAGCTGGTTGACTGGAAAATAAAGCACTTAAATTAGCCT
>NOR_NortNOR_Sea_NOR08
TCTCCCATTTATCTTAGCGGCAGTCACACTACTTCACTTATTTTTCCTTCACGAAACAGGCTCAAATAACCCCACAGGCCTAACCTCAGCAGGGGACAAGATTCCCTTCCACCCATACTTCACCTATAAAGATTTACTAGGATTTGCGATTCTTTTATCCCTTCTAGCTGCCCTCGCTATATTCTCCCCCAACCTCTTAGGGGATCCAGACAACTTTACTCCCGCAAACCCCCTTGTCACTCCCCCTCATATCAAACCAGAATGATACTTCCTATTTGCTTACGCCATCCTCCGCTCAATTCCTAATAAACTAGGAGGAGTACTAGCGCTGCTCGCCGCCATCCTCGTTTTATTTACTGTCCCAATCCTTCATACCTCAAAACAGCGAGGAATGACATTCCGACCCATTTCACAATTCTTATTTTGAACGCTAGTAGCTGACGTAATTATCCTGACGTGAATCGGGGGAATACCAGTAGAAGACCCTTTCATTGTTATTGGACAAATTGCATCCGCCCTTTACTTCCTTCTCTTCCTAGTTCTCATACCCCTAGCTGGTTGACTGGAAAATAAAGCACTTAAATTAGCCT
>NOR_2_NortNOR_Sea_NOR08
TCTCCCATTTATCTTAGCGGCAGTCACACTACTTCACTTATTTTTCCTTCACGAAACAGGCTCAAATAACCCCACAGGCCTAACCTCAGCAGGGGACAAGATTCCCTTCCACCCATACTTCACCTATAAAGATTTACTAGGATTTGCGATTCTTTTATCCCTTCTAGCTGCCCTCGCTATATTCTCCCCCAACCTCTTAGGGGATCCAGACAACTTTACTCCCGCAAACCCCCTTGTCACTCCCCCTCATATCAAACCAGAATGATACTTCCTATTTGCTTACGCCATCCTCCGCTCAATTCCTAATAAACTAGGAGGAGTACTAGCGCTGCTCGCCGCCATCCTCGTTTTATTTACTGTCCCAATCCTTCATACCTCAAAACAGCGAGGAATGACATTCCGACCCATTTCACAATTCTTATTTTGAACGCTAGTAGCTGACGTAATTATCCTGACGTGAATCGGGGGAATACCAGTAGAAGACCCTTTCATTGTTATTGGACAAATTGCATCCGCCCTTTACTTCCTTCTCTTCCTAGTTCTCATACCCCTAGCTGGTTGACTGGAAAATAAAGCACTTAAATTAGCCT
>NOR_3_NortNOR_Sea_NOR08
TCTCCCATTTATCTTAGCGGCAGTCACACTACTTCACTTATTTTTCCTTCACGAAACAGGCTCAAATAACCCCACAGGCCTAACCTCAGCAGGGGACAAGATTCCCTTCCACCCATACTTCACCTATAAAGATTTACTAGGATTTGCGATTCTTTTATCCCTTCTAGCTGCCCTCGCTATATTCTCCCCCAACCTCTTAGGGGATCCAGACAACTTTACTCCCGCAAACCCCCTTGTCACTCCCCCTCATATCAAACCAGAATGATACTTCCTATTTGCTTACGCCATCCTCCGCTCAATTCCTAATAAACTAGGAGGAGTACTAGCGCTGCTCGCCGCCATCCTCGTTTTATTTACTGTCCCAATCCTTCATACCTCAAAACAGCGAGGAATGACATTCCGACCCATTTCACAATTCTTATTTTGAACGCTAGTAGCTGACGTAATTATCCTGACGTGAATCGGGGGAATACCAGTAGAAGACCCTTTCATTGTTATTGGACAAATTGCATCCGCCCTTTACTTCCTTCTCTTCCTAGTTCTCATACCCCTAGCTGGTTGACTGGAAAATAAAGCACTTAAATTAGCCT
>NOR_NortNOR_Sea_NOR08.1
TCTCCCATTTATCTTAGCGGCAGTCACACTACTTCACTTATTTTTCCTTCACGAAACAGGCTCAAATAACCCCACAGGCCTAACCTCAGCAGGGGACAAGATTCCCTTCCACCCATACTTCACCTATAAAGATTTACTAGGATTTGCGATTCTTTTATCCCTTCTAGCTGCCCTCGCTATATTCTCCCCCAACCTCTTAGGGGATCCAGACAACTTTACTCCCGCAAACCCCCTTGTCACTCCCCCTCATATCAAACCGGAATGATACTTCCTATTTGCTTACGCCATCCTCCGCTCAATTCCTAATAAACTAGGAGGAGTACTAGCGCTGCTCGCCGCCATCCTCGTTTTATTTACTGTCCCAATCCTTCATACCTCAAAACAGCGAGGAATGACATTCCGACCCATTTCACAATTCTTATTTTGAACGCTAGTAGCTGACGTAATTATCCTGACGTGAATCGGAGGAATACCAGTAGAAGACCCTTTCATTGTTATTGGACAAATTGCATCCGCCCTTTACTTCCTTCTCTTCCTAGTTCTCATACCCCTAGCTGGTTGACTGGAAAATAAAGCACTTAAATTAGCCT
>NOR_2_NortNOR_Sea_NOR08.1
TCTCCCATTTATCTTAGCGGCAGTCACACTACTTCACTTATTTTTCCTTCACGAAACAGGCTCAAATAACCCCACAGGCCTAACCTCAGCAGGGGACAAGATTCCCTTCCACCCATACTTCACCTATAAAGATTTACTAGGATTTGCGATTCTTTTATCCCTTCTAGCTGCCCTCGCTATATTCTCCCCCAACCTCTTAGGGGATCCAGACAACTTTACTCCCGCAAACCCCCTTGTCACTCCCCCTCATATCAAACCGGAATGATACTTCCTATTTGCTTACGCCATCCTCCGCTCAATTCCTAATAAACTAGGAGGAGTACTAGCGCTGCTCGCCGCCATCCTCGTTTTATTTACTGTCCCAATCCTTCATACCTCAAAACAGCGAGGAATGACATTCCGACCCATTTCACAATTCTTATTTTGAACGCTAGTAGCTGACGTAATTATCCTGACGTGAATCGGAGGAATACCAGTAGAAGACCCTTTCATTGTTATTGGACAAATTGCATCCGCCCTTTACTTCCTTCTCTTCCTAGTTCTCATACCCCTAGCTGGTTGACTGGAAAATAAAGCACTTAAATTAGCCT
>NOR_3_NortNOR_Sea_NOR08.1
TCTCCCATTTATCTTAGCGGCAGTCACACTACTTCACTTATTTTTCCTTCACGAAACAGGCTCAAATAACCCCACAGGCCTAACCTCAGCAGGGGACAAGATTCCCTTCCACCCATACTTCACCTATAAAGATTTACTAGGATTTGCGATTCTTTTATCCCTTCTAGCTGCCCTCGCTATATTCTCCCCCAACCTCTTAGGGGATCCAGACAACTTTACTCCCGCAAACCCCCTTGTCACTCCCCCTCATATCAAACCGGAATGATACTTCCTATTTGCTTACGCCATCCTCCGCTCAATTCCTAATAAACTAGGAGGAGTACTAGCGCTGCTCGCCGCCATCCTCGTTTTATTTACTGTCCCAATCCTTCATACCTCAAAACAGCGAGGAATGACATTCCGACCCATTTCACAATTCTTATTTTGAACGCTAGTAGCTGACGTAATTATCCTGACGTGAATCGGAGGAATACCAGTAGAAGACCCTTTCATTGTTATTGGACAAATTGCATCCGCCCTTTACTTCCTTCTCTTCCTAGTTCTCATACCCCTAGCTGGTTGACTGGAAAATAAAGCACTTAAATTAGCCT
>NOR_4_NortNOR_Sea_NOR08
TCTCCCATTTATCTTAGCGGCAGTCACACTACTTCACTTATTTTTCCTTCACGAAACAGGCTCAAATAACCCCACAGGCCTAACCTCAGCAGGGGACAAGATTCCCTTCCACCCATACTTCACCTATAAAGATTTACTAGGATTTGCGATTCTTTTATCCCTTCTAGCTGCCCTCGCTATATTCTCCCCCAACCTCTTAGGGGATCCAGACAACTTTACTCCCGCAAACCCCCTTGTCACTCCCCCTCATATCAAACCGGAATGATACTTCCTATTTGCTTACGCCATCCTCCGCTCAATTCCTAATAAACTAGGAGGAGTACTAGCGCTGCTCGCCGCCATCCTCGTTTTATTTACTGTCCCAATCCTTCATACCTCAAAACAGCGAGGAATGACATTCCGACCCATTTCACAATTCTTATTTTGAACGCTAGTAGCTGACGTAATTATCCTGACGTGAATCGGAGGAATACCAGTAGAAGACCCTTTCATTGTTATTGGACAAATTGCATCCGCCCTTTACTTCCTTCTCTTCCTAGTTCTCATACCCCTAGCTGGTTGACTGGAAAATAAAGCACTTAAATTAGCCT
>NOR_5_NortNOR_Sea_NOR08
TCTCCCATTTATCTTAGCGGCAGTCACACTACTTCACTTATTTTTCCTTCACGAAACAGGCTCAAATAACCCCACAGGCCTAACCTCAGCAGGGGACAAGATTCCCTTCCACCCATACTTCACCTATAAAGATTTACTAGGATTTGCGATTCTTTTATCCCTTCTAGCTGCCCTCGCTATATTCTCCCCCAACCTCTTAGGGGATCCAGACAACTTTACTCCCGCAAACCCCCTTGTCACTCCCCCTCATATCAAACCGGAATGATACTTCCTATTTGCTTACGCCATCCTCCGCTCAATTCCTAATAAACTAGGAGGAGTACTAGCGCTGCTCGCCGCCATCCTCGTTTTATTTACTGTCCCAATCCTTCATACCTCAAAACAGCGAGGAATGACATTCCGACCCATTTCACAATTCTTATTTTGAACGCTAGTAGCTGACGTAATTATCCTGACGTGAATCGGAGGAATACCAGTAGAAGACCCTTTCATTGTTATTGGACAAATTGCATCCGCCCTTTACTTCCTTCTCTTCCTAGTTCTCATACCCCTAGCTGGTTGACTGGAAAATAAAGCACTTAAATTAGCCT
>NOR_6_NortNOR_Sea_NOR08
TCTCCCATTTATCTTAGCGGCAGTCACACTACTTCACTTATTTTTCCTTCACGAAACAGGCTCAAATAACCCCACAGGCCTAACCTCAGCAGGGGACAAGATTCCCTTCCACCCATACTTCACCTATAAAGATTTACTAGGATTTGCGATTCTTTTATCCCTTCTAGCTGCCCTCGCTATATTCTCCCCCAACCTCTTAGGGGATCCAGACAACTTTACTCCCGCAAACCCCCTTGTCACTCCCCCTCATATCAAACCGGAATGATACTTCCTATTTGCTTACGCCATCCTCCGCTCAATTCCTAATAAACTAGGAGGAGTACTAGCGCTGCTCGCCGCCATCCTCGTTTTATTTACTGTCCCAATCCTTCATACCTCAAAACAGCGAGGAATGACATTCCGACCCATTTCACAATTCTTATTTTGAACGCTAGTAGCTGACGTAATTATCCTGACGTGAATCGGAGGAATACCAGTAGAAGACCCTTTCATTGTTATTGGACAAATTGCATCCGCCCTTTACTTCCTTCTCTTCCTAGTTCTCATACCCCTAGCTGGTTGACTGGAAAATAAAGCACTTAAATTAGCCT
>NOR_7_NortNOR_Sea_NOR08
TCTCCCATTTATCTTAGCGGCAGTCACACTACTTCACTTATTTTTCCTTCACGAAACAGGCTCAAATAACCCCACAGGCCTAACCTCAGCAGGGGACAAGATTCCCTTCCACCCATACTTCACCTATAAAGATTTACTAGGATTTGCGATTCTTTTATCCCTTCTAGCTGCCCTCGCTATATTCTCCCCCAACCTCTTAGGGGATCCAGACAACTTTACTCCCGCAAACCCCCTTGTCACTCCCCCTCATATCAAACCGGAATGATACTTCCTATTTGCTTACGCCATCCTCCGCTCAATTCCTAATAAACTAGGAGGAGTACTAGCGCTGCTCGCCGCCATCCTCGTTTTATTTACTGTCCCAATCCTTCATACCTCAAAACAGCGAGGAATGACATTCCGACCCATTTCACAATTCTTATTTTGAACGCTAGTAGCTGACGTAATTATCCTGACGTGAATCGGAGGAATACCAGTAGAAGACCCTTTCATTGTTATTGGACAAATTGCATCCGCCCTTTACTTCCTTCTCTTCCTAGTTCTCATACCCCTAGCTGGTTGACTGGAAAATAAAGCACTTAAATTAGCCT
>NOR_8_NortNOR_Sea_NOR08
TCTCCCATTTATCTTAGCGGCAGTCACACTACTTCACTTATTTTTCCTTCACGAAACAGGCTCAAATAACCCCACAGGCCTAACCTCAGCAGGGGACAAGATTCCCTTCCACCCATACTTCACCTATAAAGATTTACTAGGATTTGCGATTCTTTTATCCCTTCTAGCTGCCCTCGCTATATTCTCCCCCAACCTCTTAGGGGATCCAGACAACTTTACTCCCGCAAACCCCCTTGTCACTCCCCCTCATATCAAACCGGAATGATACTTCCTATTTGCTTACGCCATCCTCCGCTCAATTCCTAATAAACTAGGAGGAGTACTAGCGCTGCTCGCCGCCATCCTCGTTTTATTTACTGTCCCAATCCTTCATACCTCAAAACAGCGAGGAATGACATTCCGACCCATTTCACAATTCTTATTTTGAACGCTAGTAGCTGACGTAATTATCCTGACGTGAATCGGAGGAATACCAGTAGAAGACCCTTTCATTGTTATTGGACAAATTGCATCCGCCCTTTACTTCCTTCTCTTCCTAGTTCTCATACCCCTAGCTGGTTGACTGGAAAATAAAGCACTTAAATTAGCCT
>NOR_9_NortNOR_Sea_NOR08
TCTCCCATTTATCTTAGCGGCAGTCACACTACTTCACTTATTTTTCCTTCACGAAACAGGCTCAAATAACCCCACAGGCCTAACCTCAGCAGGGGACAAGATTCCCTTCCACCCATACTTCACCTATAAAGATTTACTAGGATTTGCGATTCTTTTATCCCTTCTAGCTGCCCTCGCTATATTCTCCCCCAACCTCTTAGGGGATCCAGACAACTTTACTCCCGCAAACCCCCTTGTCACTCCCCCTCATATCAAACCGGAATGATACTTCCTATTTGCTTACGCCATCCTCCGCTCAATTCCTAATAAACTAGGAGGAGTACTAGCGCTGCTCGCCGCCATCCTCGTTTTATTTACTGTCCCAATCCTTCATACCTCAAAACAGCGAGGAATGACATTCCGACCCATTTCACAATTCTTATTTTGAACGCTAGTAGCTGACGTAATTATCCTGACGTGAATCGGAGGAATACCAGTAGAAGACCCTTTCATTGTTATTGGACAAATTGCATCCGCCCTTTACTTCCTTCTCTTCCTAGTTCTCATACCCCTAGCTGGTTGACTGGAAAATAAAGCACTTAAATTAGCCT
>NOR_10_NortNOR_Sea_NOR08
TCTCCCATTTATCTTAGCGGCAGTCACACTACTTCACTTATTTTTCCTTCACGAAACAGGCTCAAATAACCCCACAGGCCTAACCTCAGCAGGGGACAAGATTCCCTTCCACCCATACTTCACCTATAAAGATTTACTAGGATTTGCGATTCTTTTATCCCTTCTAGCTGCCCTCGCTATATTCTCCCCCAACCTCTTAGGGGATCCAGACAACTTTACTCCCGCAAACCCCCTTGTCACTCCCCCTCATATCAAACCGGAATGATACTTCCTATTTGCTTACGCCATCCTCCGCTCAATTCCTAATAAACTAGGAGGAGTACTAGCGCTGCTCGCCGCCATCCTCGTTTTATTTACTGTCCCAATCCTTCATACCTCAAAACAGCGAGGAATGACATTCCGACCCATTTCACAATTCTTATTTTGAACGCTAGTAGCTGACGTAATTATCCTGACGTGAATCGGAGGAATACCAGTAGAAGACCCTTTCATTGTTATTGGACAAATTGCATCCGCCCTTTACTTCCTTCTCTTCCTAGTTCTCATACCCCTAGCTGGTTGACTGGAAAATAAAGCACTTAAATTAGCCT
>NOR_NortNOR_Sea_NOR08.2
TCTCCCATTTATCTTAGCGGCAGTCACACTACTTCACTTATTTTTCCTTCACGAAACAGGCTCAAATAACCCCACAGGCCTAACCTCAGCAGGGGACAAGATTCCCTTCCACCCATACTTCACCTATAAAGATTTACTAGGATTTGCGATTCTTCTATCCCTTCTAGCTGCCCTCGCTATATTCTCCCCCAACCTCTTAGGAGATCCAGACAACTTTACTCCCGCAAACCCCCTTGTCACTCCCCCTCATATCAAACCAGAATGATACTTCCTGTTTGCTTACGCCATCCTCCGCTCAATTCCTAATAAACTAGGAGGAGTACTAGCACTGCTCGCCGCCATCCTCGTTTTATTTACTGTCCCAATCCTTCACACCTCAAAACAGCGAGGAATGACATTCCGACCCATTTCACAATTCTTATTTTGAACGCTAGTAGCTGACGTAATTATCCTAACGTGAATCGGAGGAATACCAGTAGAAGACCCTTTCATTATTATTGGACAAATTGCATCCGCCCTTTACTTCCTTCTCTTCCTAGTTCTCATACCCCTAGCTGGTTGACTGGAAAATAAAGCACTTAAATTAGCCT
>NOR_NortNOR_Sea_NOR08.3
TCTCCCATTTATCTTAGCGGCAGTCACACTACTTCACTTATTTTTCCTTCACGAAACAGGCTCAAATAACCCCACAGGCCTAACCTCAGCAGGGGACAAGATTCCCTTCCACCCATACTTCACCTATAAAGATTTACTAGGATTTGCGATTCTTTTATCCCTTCTAGCTGCCCTCGCTATATTCTCCCCCAACCTCTTAGGGGATCCAGACAACTTTACTCCCGCAAACCCCCTTGTCACTCCCCCTCATATCAAACCAGAATGATACTTCCTATTTGCTTACGCCATCCTCCGCTCAATTCCTAATAAACTAGGAGGAGTACTAGCGCTGCTCGCCGCCATCCTCGTTTTATTTACTGTCCCAATCCTTCATACCTCAAAACAACGAGGAATGACATTCCGACCCATTTCACAATTCTTATTTTGAACGCTAGTAGCTGACGTAATTATCCTGACGTGAATCGGAGGAATACCAGTAGAAGACCCTTTCATTGTTATTGGACAAATTGCATCCGCCCTTTACTTCCTTCTCTTCCTAGTTCTCATACCCCTAGCTGGTTGACTGGAAAATAAAGCACTTAAATTAGCCT
>NOR_NortNOR_Sea_NOR08.4
TCTCCCATTTATCTTAGCGGCAGTCACACTACTTCACTTATTTTTCCTTCACGAAACAGGCTCAAATAACCCCACAGGCCTAACCTCAGCAGGGGACAAGATTCCCTTCCACCCATACTTCACCTATAAAGATTTACTAGGATTTGCGATTCTTTTATCCCTTCTAGCTGCCCTCGCTATATTCTCCCCCAACCTCTTAGGGGATCCAGACAACTTTACTCCCGCAAACCCCCTTGTCACTCCCCCTCATATCAAACCAGAATGATACTTCCTATTTGCTTACGCCATCCTCCGCTCAATTCCTAATAAACTAGGAGGAGTACTAGCGCTGCTCGCCGCCATCCTCGTTTTATTTACTGTCCCAATCCTTCATACCTCAAAACAGCGAGGAATGACATTCCGACCCATCTCACAATTCTTATTTTGAACGCTAGTAGCTGACGTAATTATCCTGACGTGAATCGGAGGAATACCAGTAGAAGACCCTTTCATTGTTATTGGACAAATTGCATCCGCCCTTTACTTCCTTCTCTTCCTAGTTCTCATACCCCTAGCTGGTTGACTGGAAAATAAAGCACTTAAATTAGCCT
>NOR_NortNOR_Sea_NOR08.5
TCTCCCATTTATCTTAGCGGCAGTCACACTACTTCACTTATTTTTCCTTCACGAAACAGGCTCAAATAACCCCACAGGCCTAACCTCAGCAGGGGACAAGATTCCCTTCCACCCATACTTCACCTATAAAGATTTACTAGGATTTGCGATTCTTTTATCCCTTCTAGCTGCCCTCGCTATATTCTCCCCCAATCTCTTAGGGGATCCAGACAACTTTACTCCCGCAAACCCCCTTGTCACTCCCCCTCATATCAAACCAGAATGATACTTCCTATTTGCTTACGCCATCCTCCGCTCAATTCCTAATAAACTAGGAGGAGTACTAGCGCTGCTCGCCGCCATCCTCGTTTTATTTACTGTCCCAATCCTTCATACCTCAAAACAGCGAGGAATGACATTCCGACCCATTTCACAATTCTTATTTTGAACGCTAGTAGCTGACGTAATTATCCTGACGTGAATCGGAGGAATACCAGTAGAAGACCCTTTCATTGTTATTGGACAAATTGCATCCGCCCTTTACTTCCTTCTCTTCCTAGTTCTCATACCCCTAGCTGGTTGACTGGAAAATAAAGCACTTAAATTAGCCT
>NOR_NortNOR_Sea_NOR08.6
TCTCCCATTTATCTTAGCGGCAGTCACACTACTTCACTTATTTTTCCTTCACGAAACAGGCTCAAATAACCCCACAGGCCTAACCTCAGCAGGGGACAAGATTCCCTTCCACCCATACTTCACCTATAAAGATTTACTAGGATTTGCGATTCTTTTATCCCTTCTAGCTGCCCTCGCTATATTCTCCCCCAACCTCTTAGGGGATCCAGACAACTTTACTCCCGCAAACCCCCTTGTCACTCCCCCTCATATCAAGCCAGAATGATACTTCCTATTTGCTTACGCCATCCTCCGCTCAATTCCTAATAAACTAGGAGGAGTACTAGCGCTGCTCGCCGCCATCCTCGTTTTATTTACTGTCCCAATCCTTCATACCTCAAAACAGCGAGGAATGACATTCCGACCCATTTCACAATTCTTATTTTGAACGCTAGTAGCTGACGTAATTATCCTGACGTGAATCGGAGGAATACCAGTAGAAGACCCTTTCATTGTTATTGGACAAATTGCATCCGCCCTTTACTTCCTTCTCTTCCTAGTTCTCATACCCCTAGCTGGTTGACTGGAAAATAAAGCACTTAAATTAGCCT
>NOR_2_NortNOR_Sea_NOR08.2
TCTCCCATTTATCTTAGCGGCAGTCACACTACTTCACTTATTTTTCCTTCACGAAACAGGCTCAAATAACCCCACAGGCCTAACCTCAGCAGGGGACAAGATTCCCTTCCACCCATACTTCACCTATAAAGATTTACTAGGATTTGCGATTCTTTTATCCCTTCTAGCTGCCCTCGCTATATTCTCCCCCAACCTCTTAGGGGATCCAGACAACTTTACTCCCGCAAACCCCCTTGTCACTCCCCCTCATATCAAGCCAGAATGATACTTCCTATTTGCTTACGCCATCCTCCGCTCAATTCCTAATAAACTAGGAGGAGTACTAGCGCTGCTCGCCGCCATCCTCGTTTTATTTACTGTCCCAATCCTTCATACCTCAAAACAGCGAGGAATGACATTCCGACCCATTTCACAATTCTTATTTTGAACGCTAGTAGCTGACGTAATTATCCTGACGTGAATCGGAGGAATACCAGTAGAAGACCCTTTCATTGTTATTGGACAAATTGCATCCGCCCTTTACTTCCTTCTCTTCCTAGTTCTCATACCCCTAGCTGGTTGACTGGAAAATAAAGCACTTAAATTAGCCT
>NOR_NortNOR_Sea_NOR08.7
TCTCCCATTTATCTTAGCGGCAGTCACACTACTTCACTTATTTTTCCTTCACGAAACAGGCTCAAATAACCCCACAGGCCTAACCTCAGCAGGGGACAAGATTCCCTTCCACCCATACTTCACCTATAAAGATTTACTAGGATTTGCGATTCTTTTATCCCTTCTAGCTGCCCTCGCTATATTCTTCCCCAACCTCTTAGGGGATCCAGACAACTTTACTCCCGCAAACCCCCTTGTCACTCCCCCTCATATCAAACCAGAATGATACTTCCTATTTGCTTACGCCATCCTCCGCTCAATTCCTAATAAACTAGGAGGAGTACTAGCGCTGCTCGCCGCCATCCTCGTTTTATTTACTGTCCCAATCCTTCATACCTCAAAACAGCGAGGAATGACATTCCGACCCATTTCACAATTCTTATTTTGAACGCTAGTAGCTGACGTAATTATCCTGACATGAATCGGAGGAATACCAGTAGAAGACCCTTTCATTGTTATTGGACAAATTGCATCCGCCCTTTACTTCCTTCTCTTCCTAGTTCTCATACCCCTAGCTGGTTGACTGGAAAATAAAGCACTTAAATTAGCCT
>NOR_NortNOR_Sea_NOR08.8
TCTCCCATTTATCTTAGCGGCAGTCACACTACTTCACTTATTTTTCCTTCACGAAACAGGCTCAAATAACCCCACAGGCCTAACCTCAGCAGGGGACAAGATTCCCTTCCACCCATACTTCACCTATAAAGATTTACTAGGATTTGCGATTCTTCTATCCCTTCTAGCTGCCCTCGCTATATTCTCCCCCAACCTCTTAGGGGATCCAGACAACTTTACTCCCGCAAACCCCCTTGTCACTCCCCCTCATATCAAACCAGAATGATACTTCCTATTTGCTTACGCCATCCTCCGCTCAATTCCTAATAAACTAGGAGGAGTACTAGCGCTGCTCGCCGCCATCCTCGTTTTATTTACTGTCCCAATCCTTCATACCTCAAAACAGCGAGGAATGACATTCCGACCCATTTCACAATTCTTATTTTGAACACTAGTAGCTGACGTAATTATCCTAACGTGAATCGGAGGAATGCCAGTAGAAGACCCTTTCATTGTTATTGGACAAATTGCATCCGCCCTTTACTTCCTTCTCTTCCTAGTTCTCATACCCCTAGCTGGTTGACTGGAAAATAAAGCACTTAAATTAGCCT
>NOR_NortNOR_Sea_NOR08.9
TCTCCCATTTATCTTAGCGGCAGTCACACTACTTCACTTATTTTTCCTTCACGAAACAGGCTCAAATAACCCCACAGGCCTAACCTCAGCAGGGGATAAGATTCCCTTCCACCCATACTTCACCTATAAAGATTTACTAGGATTTGCGATTCTTCTATCCCTTCTAGCTGCCCTCTCTATATTCTCCCCCAACCTCTTAGGGGATCCAGACAACTTTACTCCCGCAAACCCCCTTGTCACTCCCCCTCATATCAAACCAGAATGATACTTCCTATTTGCTTACGCCATCCTCCGCTCAATTCCTAATAAACTAGGAGGAGTACTAGCGCTGCTCGCCGCCATCCTCGTTTTATTTACTGTCCCAATCCTTCACACCTCAAAACAGCGAGGAATGACATTCCGACCCATTTCACAATTCTTATTTTGAACGCTAGTAGCTGACGTAATTATCCTAACGTGAATCGGAGGAATACCAGTAGAAGACCCTTTCATTATTATTGGACAAATTGCATCCGCCCTTTACTTCCTTCTCTTCCTAGTTCTCATACCCCTAGCTGGTTGACTGGAAAATAAAGCACTTAAATTAGCCT
>NOR_NortNOR_Sea_NOR08.10
TCTCCCATTTATCTTAGCGGCAGTCACACTACTTCACTTATTTTTCCTTCACGAAACAGGCTCAAATAACCCCACAGGCCTAACCTCAGCAGGGGACAAGATTCCCTTCCACCCATACTTCACCTATAAAGATTTACTAGGATTTGCGATTCTTCTATCCCTTCTAGCTGCCCTCGCTATATTCTACCCCAACCTCTTAGGAGATCCAGACAACTTTACTCCCGCAAACCCCCTTGTCACTCCCCCTCATATCAAACCAGAATGATACTTCCTATTTGCTTACGCCATCCTCCGCTCAATTCCTAATAAACTAGGAGGAGTACTAGCGCTGCTCGCCGCCATCCTCGTTTTATTTACTGTCCCAATCCTTCATACCTCAAAACAGCGAGGAATGACATTCCGACCCATTTCACAATTCTTATTTTGAACGCTAGTAGCTGACGTAATTATCCTAACGTGAATCGGAGGAATACCAGTAGAAGACCCTTTCATTGTTATTGGACAAGTTGCATCCGCCCTTTACTTCCTTCTCTTCCTAGTTCTCATACCCCTAGCTGGTTGACTGGAAAATAAAGCACTTAAATTAGCCT
>SKA_SKA07
TCTCCCATTTATCTTAGCGGCAGTCACACTACTTCACTTATTTTTCCTTCACGAAACAGGCTCAAATAACCCCACAGGCCTAACCTCAGCAGGGGACAAGATTCCCTTCCACCCATACTTCACCTATAAAGATTTACTAGGATTTGCGATTCTTTTATCCCTTCTAGCTGCCCTCGCTATATTCTCCCCCAACCTCTTAGGGGATCCAGACAACTTTACTCCCGCAAACCCCCTTGTCACTCCCCCTCATATCAAACCAGAATGATACTTCCTATTTGCTTACGCCATCCTCCGCTCAATTCCTAATAAACTAGGAGGAGTACTAGCGCTGCTCGCCGCCATCCTCGTTTTATTTACTGTCCCAATCCTTCATACCTCAAAACAGCGAGGAATGACATTCCGACCCATTTCACAATTCTTATTTTGAACGCTAGTAGCTGACGTAATTATCCTGACGTGAATCGGGGGAATACCAGTAGAAGACCCTTTCATTGTTATTGGACAAATTGCATCCGCCCTTTACTTCCTTCTCTTCCTAGTTCTCATACCCCTAGCTGGTTGACTGGAAAATAAAGCACTTAAATTAGCCT
>SKA_2_SKA07
TCTCCCATTTATCTTAGCGGCAGTCACACTACTTCACTTATTTTTCCTTCACGAAACAGGCTCAAATAACCCCACAGGCCTAACCTCAGCAGGGGACAAGATTCCCTTCCACCCATACTTCACCTATAAAGATTTACTAGGATTTGCGATTCTTTTATCCCTTCTAGCTGCCCTCGCTATATTCTCCCCCAACCTCTTAGGGGATCCAGACAACTTTACTCCCGCAAACCCCCTTGTCACTCCCCCTCATATCAAACCAGAATGATACTTCCTATTTGCTTACGCCATCCTCCGCTCAATTCCTAATAAACTAGGAGGAGTACTAGCGCTGCTCGCCGCCATCCTCGTTTTATTTACTGTCCCAATCCTTCATACCTCAAAACAGCGAGGAATGACATTCCGACCCATTTCACAATTCTTATTTTGAACGCTAGTAGCTGACGTAATTATCCTGACGTGAATCGGGGGAATACCAGTAGAAGACCCTTTCATTGTTATTGGACAAATTGCATCCGCCCTTTACTTCCTTCTCTTCCTAGTTCTCATACCCCTAGCTGGTTGACTGGAAAATAAAGCACTTAAATTAGCCT
>SKA_3_SKA07
TCTCCCATTTATCTTAGCGGCAGTCACACTACTTCACTTATTTTTCCTTCACGAAACAGGCTCAAATAACCCCACAGGCCTAACCTCAGCAGGGGACAAGATTCCCTTCCACCCATACTTCACCTATAAAGATTTACTAGGATTTGCGATTCTTTTATCCCTTCTAGCTGCCCTCGCTATATTCTCCCCCAACCTCTTAGGGGATCCAGACAACTTTACTCCCGCAAACCCCCTTGTCACTCCCCCTCATATCAAACCAGAATGATACTTCCTATTTGCTTACGCCATCCTCCGCTCAATTCCTAATAAACTAGGAGGAGTACTAGCGCTGCTCGCCGCCATCCTCGTTTTATTTACTGTCCCAATCCTTCATACCTCAAAACAGCGAGGAATGACATTCCGACCCATTTCACAATTCTTATTTTGAACGCTAGTAGCTGACGTAATTATCCTGACGTGAATCGGGGGAATACCAGTAGAAGACCCTTTCATTGTTATTGGACAAATTGCATCCGCCCTTTACTTCCTTCTCTTCCTAGTTCTCATACCCCTAGCTGGTTGACTGGAAAATAAAGCACTTAAATTAGCCT
>SKA_SKA07.1
TCTCCCATTTATCTTAGCGGCAGTCACACTACTTCACTTATTTTTCCTTCACGAAACAGGCTCAAATAACCCCACAGGCCTAACCTCAGCAGGGGACAAGATTCCCTTCCACCCATACTTCACCTATAAAGATTTACTAGGATTTGCGATTCTTTTATCCCTTCTAGCTGCCCTCGCTATATTCTCCCCCAACCTCTTAGGGGATCCAGACAACTTTACTCCCGCAAACCCCCTTGTCACTCCCCCTCATATCAAACCGGAATGATACTTCCTATTTGCTTACGCCATCCTCCGCTCAATTCCTAATAAACTAGGAGGAGTACTAGCGCTGCTCGCCGCCATCCTCGTTTTATTTACTGTCCCAATCCTTCATACCTCAAAACAGCGAGGAATGACATTCCGACCCATTTCACAATTCTTATTTTGAACGCTAGTAGCTGACGTAATTATCCTGACGTGAATCGGAGGAATACCAGTAGAAGACCCTTTCATTGTTATTGGACAAATTGCATCCGCCCTTTACTTCCTTCTCTTCCTAGTTCTCATACCCCTAGCTGGTTGACTGGAAAATAAAGCACTTAAATTAGCCT
>SKA_2_SKA07.1
TCTCCCATTTATCTTAGCGGCAGTCACACTACTTCACTTATTTTTCCTTCACGAAACAGGCTCAAATAACCCCACAGGCCTAACCTCAGCAGGGGACAAGATTCCCTTCCACCCATACTTCACCTATAAAGATTTACTAGGATTTGCGATTCTTTTATCCCTTCTAGCTGCCCTCGCTATATTCTCCCCCAACCTCTTAGGGGATCCAGACAACTTTACTCCCGCAAACCCCCTTGTCACTCCCCCTCATATCAAACCGGAATGATACTTCCTATTTGCTTACGCCATCCTCCGCTCAATTCCTAATAAACTAGGAGGAGTACTAGCGCTGCTCGCCGCCATCCTCGTTTTATTTACTGTCCCAATCCTTCATACCTCAAAACAGCGAGGAATGACATTCCGACCCATTTCACAATTCTTATTTTGAACGCTAGTAGCTGACGTAATTATCCTGACGTGAATCGGAGGAATACCAGTAGAAGACCCTTTCATTGTTATTGGACAAATTGCATCCGCCCTTTACTTCCTTCTCTTCCTAGTTCTCATACCCCTAGCTGGTTGACTGGAAAATAAAGCACTTAAATTAGCCT
>SKA_3_SKA07.1
TCTCCCATTTATCTTAGCGGCAGTCACACTACTTCACTTATTTTTCCTTCACGAAACAGGCTCAAATAACCCCACAGGCCTAACCTCAGCAGGGGACAAGATTCCCTTCCACCCATACTTCACCTATAAAGATTTACTAGGATTTGCGATTCTTTTATCCCTTCTAGCTGCCCTCGCTATATTCTCCCCCAACCTCTTAGGGGATCCAGACAACTTTACTCCCGCAAACCCCCTTGTCACTCCCCCTCATATCAAACCGGAATGATACTTCCTATTTGCTTACGCCATCCTCCGCTCAATTCCTAATAAACTAGGAGGAGTACTAGCGCTGCTCGCCGCCATCCTCGTTTTATTTACTGTCCCAATCCTTCATACCTCAAAACAGCGAGGAATGACATTCCGACCCATTTCACAATTCTTATTTTGAACGCTAGTAGCTGACGTAATTATCCTGACGTGAATCGGAGGAATACCAGTAGAAGACCCTTTCATTGTTATTGGACAAATTGCATCCGCCCTTTACTTCCTTCTCTTCCTAGTTCTCATACCCCTAGCTGGTTGACTGGAAAATAAAGCACTTAAATTAGCCT
>SKA_4_SKA07
TCTCCCATTTATCTTAGCGGCAGTCACACTACTTCACTTATTTTTCCTTCACGAAACAGGCTCAAATAACCCCACAGGCCTAACCTCAGCAGGGGACAAGATTCCCTTCCACCCATACTTCACCTATAAAGATTTACTAGGATTTGCGATTCTTTTATCCCTTCTAGCTGCCCTCGCTATATTCTCCCCCAACCTCTTAGGGGATCCAGACAACTTTACTCCCGCAAACCCCCTTGTCACTCCCCCTCATATCAAACCGGAATGATACTTCCTATTTGCTTACGCCATCCTCCGCTCAATTCCTAATAAACTAGGAGGAGTACTAGCGCTGCTCGCCGCCATCCTCGTTTTATTTACTGTCCCAATCCTTCATACCTCAAAACAGCGAGGAATGACATTCCGACCCATTTCACAATTCTTATTTTGAACGCTAGTAGCTGACGTAATTATCCTGACGTGAATCGGAGGAATACCAGTAGAAGACCCTTTCATTGTTATTGGACAAATTGCATCCGCCCTTTACTTCCTTCTCTTCCTAGTTCTCATACCCCTAGCTGGTTGACTGGAAAATAAAGCACTTAAATTAGCCT
>SKA_5_SKA07
TCTCCCATTTATCTTAGCGGCAGTCACACTACTTCACTTATTTTTCCTTCACGAAACAGGCTCAAATAACCCCACAGGCCTAACCTCAGCAGGGGACAAGATTCCCTTCCACCCATACTTCACCTATAAAGATTTACTAGGATTTGCGATTCTTTTATCCCTTCTAGCTGCCCTCGCTATATTCTCCCCCAACCTCTTAGGGGATCCAGACAACTTTACTCCCGCAAACCCCCTTGTCACTCCCCCTCATATCAAACCGGAATGATACTTCCTATTTGCTTACGCCATCCTCCGCTCAATTCCTAATAAACTAGGAGGAGTACTAGCGCTGCTCGCCGCCATCCTCGTTTTATTTACTGTCCCAATCCTTCATACCTCAAAACAGCGAGGAATGACATTCCGACCCATTTCACAATTCTTATTTTGAACGCTAGTAGCTGACGTAATTATCCTGACGTGAATCGGAGGAATACCAGTAGAAGACCCTTTCATTGTTATTGGACAAATTGCATCCGCCCTTTACTTCCTTCTCTTCCTAGTTCTCATACCCCTAGCTGGTTGACTGGAAAATAAAGCACTTAAATTAGCCT
>SKA_SKA07.2
TCTCCCATTTATCTTAGCGGCAGTCACACTACTTCACTTATTTTTCCTTCACGAAACAGGCTCAAATAACCCCACAGGCCTAACCTCAGCAGGGGACAAGATTCCCTTCCACCCATACTTCACCTATAAAGATTTACTAGGATTTGCGATTCTTCTATCCCTTCTAGCTGCCCTCTCTATATTCTCCCCCAACCTCTTAGGGGATCCAGACAACTTTACTCCCGCAAACCCCCTTGTCACTCCCCCTCATATCAAACCAGAATGATACTTCCTATTTGCTTACGCCATCCTCCGCTCAATTCCTAATAAACTAGGAGGAGTACTAGCGCTGCTCGCCGCCATCCTCGTTTTATTTACTGTCCCAATCCTTCACACCTCAAAACAGCGAGGAATGACATTCCGACCCATTTCACAATTCTTATTTTGAACGCTAGTAGCTGACGTAATTATCCTAACGTGAATCGGAGGAATACCAGTAGAAGACCCTTTCATTATTATTGGACAAATTGCATCCGCCCTTTACTTCCTCCTCTTCCTAGTTCTCATACCCCTAGCTGGTTGACTGGAAAATAAAGCACTTAAATTAGCCT
>SKA_2_SKA07.2
TCTCCCATTTATCTTAGCGGCAGTCACACTACTTCACTTATTTTTCCTTCACGAAACAGGCTCAAATAACCCCACAGGCCTAACCTCAGCAGGGGACAAGATTCCCTTCCACCCATACTTCACCTATAAAGATTTACTAGGATTTGCGATTCTTCTATCCCTTCTAGCTGCCCTCTCTATATTCTCCCCCAACCTCTTAGGGGATCCAGACAACTTTACTCCCGCAAACCCCCTTGTCACTCCCCCTCATATCAAACCAGAATGATACTTCCTATTTGCTTACGCCATCCTCCGCTCAATTCCTAATAAACTAGGAGGAGTACTAGCGCTGCTCGCCGCCATCCTCGTTTTATTTACTGTCCCAATCCTTCACACCTCAAAACAGCGAGGAATGACATTCCGACCCATTTCACAATTCTTATTTTGAACGCTAGTAGCTGACGTAATTATCCTAACGTGAATCGGAGGAATACCAGTAGAAGACCCTTTCATTATTATTGGACAAATTGCATCCGCCCTTTACTTCCTCCTCTTCCTAGTTCTCATACCCCTAGCTGGTTGACTGGAAAATAAAGCACTTAAATTAGCCT
>SKA_SKA07.3
TCTCCCATTTATCTTAGCGGCAGTCACACTACTTCACTTATTTTTCCTTCACGAAACAGGCTCAAATAACCCCACAGGCCTAACCTCAGCAGGGGACAAGATTCCCTTCCACCCATACTTCACCTATAAAGATTTACTAGGATTTGCGATTCTTCTATCCCTTCTAGCTGCCCTCGCTATATTCTCCCCCAACCTCTTAGGAGATCCAGACAACTTTACTCCCGCAAACCCCCTTGTCACTCCCCCTCATATCAAACCAGAATGATACTTCCTGTTTGCTTACGCCATCCTCCGCTCAATTCCTAATAAACTAGGAGGAGTACTAGCACTGCTCGCCGCCATCCTCGTTTTATTTACTGTCCCAATCCTTCACACCTCAAAACAGCGAGGAATGACATTCCGACCCATTTCACAATTCTTATTTTGAACGCTAGTAGCTGACGTAATTATCCTAACGTGAATCGGAGGAATACCAGTAGAAGACCCTTTCATTATTATTGGACAAATTGCATCCGCCCTTTACTTCCTTCTCTTCCTAGTTCTCATACCCCTAGCTGGTTGACTGGAAAATAAAGCACTTAAATTAGCCT
>SKA_2_SKA07.3
TCTCCCATTTATCTTAGCGGCAGTCACACTACTTCACTTATTTTTCCTTCACGAAACAGGCTCAAATAACCCCACAGGCCTAACCTCAGCAGGGGACAAGATTCCCTTCCACCCATACTTCACCTATAAAGATTTACTAGGATTTGCGATTCTTCTATCCCTTCTAGCTGCCCTCGCTATATTCTCCCCCAACCTCTTAGGAGATCCAGACAACTTTACTCCCGCAAACCCCCTTGTCACTCCCCCTCATATCAAACCAGAATGATACTTCCTGTTTGCTTACGCCATCCTCCGCTCAATTCCTAATAAACTAGGAGGAGTACTAGCACTGCTCGCCGCCATCCTCGTTTTATTTACTGTCCCAATCCTTCACACCTCAAAACAGCGAGGAATGACATTCCGACCCATTTCACAATTCTTATTTTGAACGCTAGTAGCTGACGTAATTATCCTAACGTGAATCGGAGGAATACCAGTAGAAGACCCTTTCATTATTATTGGACAAATTGCATCCGCCCTTTACTTCCTTCTCTTCCTAGTTCTCATACCCCTAGCTGGTTGACTGGAAAATAAAGCACTTAAATTAGCCT
>SKA_3_SKA07.2
TCTCCCATTTATCTTAGCGGCAGTCACACTACTTCACTTATTTTTCCTTCACGAAACAGGCTCAAATAACCCCACAGGCCTAACCTCAGCAGGGGACAAGATTCCCTTCCACCCATACTTCACCTATAAAGATTTACTAGGATTTGCGATTCTTCTATCCCTTCTAGCTGCCCTCGCTATATTCTCCCCCAACCTCTTAGGAGATCCAGACAACTTTACTCCCGCAAACCCCCTTGTCACTCCCCCTCATATCAAACCAGAATGATACTTCCTGTTTGCTTACGCCATCCTCCGCTCAATTCCTAATAAACTAGGAGGAGTACTAGCACTGCTCGCCGCCATCCTCGTTTTATTTACTGTCCCAATCCTTCACACCTCAAAACAGCGAGGAATGACATTCCGACCCATTTCACAATTCTTATTTTGAACGCTAGTAGCTGACGTAATTATCCTAACGTGAATCGGAGGAATACCAGTAGAAGACCCTTTCATTATTATTGGACAAATTGCATCCGCCCTTTACTTCCTTCTCTTCCTAGTTCTCATACCCCTAGCTGGTTGACTGGAAAATAAAGCACTTAAATTAGCCT
>SKA_SKA07.4
TCTCCCATTTATCTTAGCGGCAGTCACACTACTTCACTTATTTTTCCTTCACGAAACAGGCTCAAATAACCCCACAGGCCTAACCTCAGCAGGGGACAAGATTCCCTTCCACCCATACTTCACCTATAAAGATTTACTAGGATTTGCGATTCTTTTATCCCTTCTAGCTGCCCTCGCTATATTCTCCCCCAACCTCTTAGGGGATCCAGACAACTTTACTCCCGCAAACCCCCTTGTCACTCCCCCTCATATCAAACCAGAATGATACTTCCTATTTGCTTACGCCATCCTCCGCTCAATTCCTAATAAACTAGGAGGAGTACTAGCGCTGCTCGCCGCCATCCTCGTTTTATTTACTGTCCCAATCCTTCATACCTCAAAACAACGAGGAATGACATTCCGACCCATTTCACAATTCTTATTTTGAACGCTAGTAGCTGACGTAATTATCCTGACGTGAATCGGAGGAATACCAGTAGAAGACCCTTTCATTGTTATTGGACAAATTGCATCCGCCCTTTACTTCCTTCTCTTCCTAGTTCTCATACCCCTAGCTGGTTGACTGGAAAATAAAGCACTTAAATTAGCCT
>SKA_2_SKA07.4
TCTCCCATTTATCTTAGCGGCAGTCACACTACTTCACTTATTTTTCCTTCACGAAACAGGCTCAAATAACCCCACAGGCCTAACCTCAGCAGGGGACAAGATTCCCTTCCACCCATACTTCACCTATAAAGATTTACTAGGATTTGCGATTCTTTTATCCCTTCTAGCTGCCCTCGCTATATTCTCCCCCAACCTCTTAGGGGATCCAGACAACTTTACTCCCGCAAACCCCCTTGTCACTCCCCCTCATATCAAACCAGAATGATACTTCCTATTTGCTTACGCCATCCTCCGCTCAATTCCTAATAAACTAGGAGGAGTACTAGCGCTGCTCGCCGCCATCCTCGTTTTATTTACTGTCCCAATCCTTCATACCTCAAAACAACGAGGAATGACATTCCGACCCATTTCACAATTCTTATTTTGAACGCTAGTAGCTGACGTAATTATCCTGACGTGAATCGGAGGAATACCAGTAGAAGACCCTTTCATTGTTATTGGACAAATTGCATCCGCCCTTTACTTCCTTCTCTTCCTAGTTCTCATACCCCTAGCTGGTTGACTGGAAAATAAAGCACTTAAATTAGCCT
>SKA_SKA07.5
TCTCCCATTTATCTTAGCGGCAGTCACACTACTTCACTTATTTTTCCTTCACGAAACAGGCTCAAATAACCCCACAGGCCTAACCTCAGCAGGGGACAAGATTCCCTTCCACCCATACTTCACCTATAAAGATTTACTAGGATTTGCGATTCTTTTGTCCCTTCTAGCTGCCCTCGCTATATTCTCCCCCAACCTCTTAGGGGATCCAGACAACTTTACTCCCGCAAACCCCCTTGTCACTCCCCCTCATATCAAACCAGAATGATACTTCCTATTTGCTTACGCCATCCTCCGCTCAATTCCTAATAAACTAGGAGGAGTACTAGCGCTGCTCGCCGCCATCCTCGTTTTATTTACTGTCCCAATCCTTCATACCTCAAAACAGCGAGGAATGACATTCCGACCCATTTCACAATTCTTATTTTGAACGCTAGTAGCTGACGTAATTATCCTGACGTGAATCGGAGGAATACCAGTAGAAGACCCTTTCATTGTTATTGGACAAATTGCATCCGCCCTTTACTTCCTTCTCTTCCTAGTTCTCATACCCCTAGCTGGTTGACTGGAAAATAAAGCACTTAAATTAGCCT
>SKA_SKA07.6
TCTCCCATTTATCTTAGCGGCAGTCACACTACTTCACTTATTTTTCCTTCACGAAACAGGCTCAAATAACCCCACAGGCCTAACCTCAGCAGGGGACAAGATTCCCTTCCACCCATACTTCACCTATAAAGATTTACTAGGATTTGCAATTCTTCTATCCCTTCTAGCTGCCCTCGCTATATTCTCCCCCAACCTCTTAGGGGATCCAGACAACTTTACTCCCGCAAACCCCCTTGTCACTCCCCCTCATATTAAACCAGAATGATACTTCCTATTTGCTTACGCCATCCTCCGCTCAATTCCTAATAAACTAGGAGGGGTACTAGCGCTGCTCGCCGCCATCCTCGTTTTATTTACTGTCCCAATCCTTCATACCTCAAAACAGCGAGGAATGACATTCCGACCCATTTCACAATTCTTATTTTGAACGCTAGTAGCTGACGTAATTATCCTAACGTGAATCGGAGGAATACCAGTAGAAGACCCTTTCATTGTTATTGGACAAATTGCATCCGCCCTTTACTTCCTTCTCTTCCTAGTTCTTATACCCCTAGCTGGTTGACTGGAAAATAAAGCACTTAAATTAGCCT
>SKA_SKA07.7
TCTCCCATTTATCTTAGCGGCAGTCACACTACTTCACTTATTTTTCCTTCACGAAACAGGCTCAAATAACCCCACAGGCCTAACCTCAGCAGGGGACAAGATTCCCTTCCACCCATACTTCACCTATAAAGATTTACTAGGATTTGCAATTCTTCTATCCCTTCTAGCTGCCCTCGCTATATTCTCCCCCAACCTCTTAGGGGATCCAGACAACTTTACTCCCGCAAACCCCCTTGTCACCCCCCCTCATATCAAACCAGAATGATACTTCCTATTTGCTTACGCCATCCTCCGCTCAATTCCTAATAAACTAGGAGGGGTACTAGCGCTGCTCGCCGCCATCCTCGTTTTATTTACTGTCCCAATCCTTCATACCTCAAAACAGCGAGGAATGACATTCCGACCCATTTCACAATTCTTATTTTGAACGCTAGTAGCTGACGTAATTATCCTAACGTGAATCGGAGGAATACCAGTAGAAGACCCTTTCATTGTTATTGGACAAATTGCATCCGCCCTTTACTTCCTTCTCTTCCTAGTTCTTATACCCCTAGCTGGTTGACTGGAAAATAAAGCACTTAAATTAGCCT
>SKA_2_SKA07.5
TCTCCCATTTATCTTAGCGGCAGTCACACTACTTCACTTATTTTTCCTTCACGAAACAGGCTCAAATAACCCCACAGGCCTAACCTCAGCAGGGGACAAGATTCCCTTCCACCCATACTTCACCTATAAAGATTTACTAGGATTTGCAATTCTTCTATCCCTTCTAGCTGCCCTCGCTATATTCTCCCCCAACCTCTTAGGGGATCCAGACAACTTTACTCCCGCAAACCCCCTTGTCACCCCCCCTCATATCAAACCAGAATGATACTTCCTATTTGCTTACGCCATCCTCCGCTCAATTCCTAATAAACTAGGAGGGGTACTAGCGCTGCTCGCCGCCATCCTCGTTTTATTTACTGTCCCAATCCTTCATACCTCAAAACAGCGAGGAATGACATTCCGACCCATTTCACAATTCTTATTTTGAACGCTAGTAGCTGACGTAATTATCCTAACGTGAATCGGAGGAATACCAGTAGAAGACCCTTTCATTGTTATTGGACAAATTGCATCCGCCCTTTACTTCCTTCTCTTCCTAGTTCTTATACCCCTAGCTGGTTGACTGGAAAATAAAGCACTTAAATTAGCCT
>SKA_SKA07.8
TCTCCCATTTATCTTAGCGGCAGTCACACTACTTCACTTATTTTTCCTTCACGAAACAGGCTCAAATAACCCCACAGGCCTAACCTCAGCAGGGGACAAGATTCCCTTCCACCCATACTTCACCTATAAAGATTTACTAGGATTTGCAATTCTTCTATCCCTTCTAGCTGCCCTCGCTATATTCTCCCCCAACCTCTTAGGGGATCCAGACAACTTTACTCCCGCAAACCCCCTTGTCACTCCCCCTCATATCAAACCAGAATGATACTTCCTATTTGCTTACGCCATCCTCCGCTCAATTCCTCATAAACTAGGGGGGGTACTAGCGCTGCTCGCCGCCATCCTCGTTTTATTTACTGTCCCAATCCTTCATACCTCAAAACAGCGAGGAATGACATTCCGACCCATTTCACAATTCTTATTTTGAACGCTAGTAGCTGACGTAATTATCCTAACGTGAATCGGAGGAATACCAGTAGAAGACCCTTTCATTGTTATTGGACAAATTGCATCCGCCCTTTACTTCCTTCTCTTCCTAGTTCTTATACCCCTAGCTGGTTGACTGGAAAATAAAGCACTTAAATTAGCCT
>SKA_SKA07.9
TCTCCCATTTATCTTAGCGGCAGTCACACTACTTCACTTATTTTTCCTTCACGAAACAGGCTCAAATAACCCCACAGGCCTAACCTCAGCAGGGGACAAGATTCCCTTCCACCCATACTTCACCTATAAAGATTTACTAGGATTTGCGATTCTTTTATCCCTTCTAGCTGCCCTCGCTATATTCTCCCCCAACCTCTTAGGGGATCCAGACAACTTTACTCCCGCAAACCCCCTTGTCACTCCCCCTCATATCAAACCAGAATGATACTTCCTATTTGCTTACGCCATCCTCCGCTCAATTCCTAATAAACTAGGAGGAGTACTAGCGCTGCTCGCCGCCATCCTCGTTTTATTTACTGTCCCAATCCTTCATACCTCAAAACAGCGAGGAATGACATTCCGACCCATTTCACAATTCTTATTTTGAACGCTAGTAGCTGACGTAATTATCCTGACGTGAATCGGAGGAATACCAGTAGAAGACCCTTTCATTGTTATTGGACAAATTGCATCCGCCCTTTACTTCCTTCTATTCCTAGTTCTCATACCCCTAGCTGGTTGACTGGAAAATAAAGCACTTAAATTAGCCT
>SKA_SKA07.10
TCTCCCATTTATCTTAGCGGCAGTCACACTACTTCACTTATTTTTCCTTCACGAAACAGGCTCAAATAACCCCACAGGCCTAACCTCAGCAGGGGACAAGATTCCCTTCCACCCATACTTCACCTATAAAGATTTACTAGGATTTGCGATTCTTTTATCCCTTCTAGCTGCCCTCGCTATATTCTCCCCCAACCTCTTAGGGGATCCAGACAACTTTACTCCCGCAAACCCCCTTGTCACTCCCCCTCATATCAAACCAGAATGATACTTCCTATTTGCTTACGCCATCCTCCGCTCAATTCCTAATAAACTAGGAGGAGTACTAGCACTGCTCGCCGCCATCCTCGTTTTATTTACTGTCCCAATCCTTCATACCTCAAAACAGCGAGGAATGACATTCCGACCCATTTCACAATTCTTATTTTGAACGCTAGTAGCTGACGTAATTATCCTAACCTGAATCGGAGGAATACCAGTAGAAGACCCTTTCATTGTTATTGGACAAATTGCATCCGCCCTTTACTTCCTTCTCTTCCTAGTTCTCATACCCCTAGCTGGTTGACTGGAAAATAAAGCACTTAAATTAGCCT
>SKA_SKA07.11
TCTCCCATTTATCTTAGCGGCAGTCACACTACTTCACTTATTTTTCCTTCACGAAACAGGCTCAAATAACCCCACAGGCCTAACCTCAGCAGGGGACAAGATTCCCTTCCACCCATACTTCACCTATAAAGATTTACTAGGATTTGCGATTCTTTTATCCCTTCTAGCTGCCCTCGCTATATTCTCCCCCAACCTCTTAGGGGATCCAGACAACTTTACTCCCGCAAACCCCCTTGTCACTCCCCCTCATATCAAACCAGAATGATACTTCCTATTTGCTTACGCCATCCTCCGCTCAATTCCTAATAAACTAGGAGGGGTACTAGCGCTGCTCGCCGCCATCCTCGTTTTATTTACTGTCCCAATCCTTCATACCTCAAAACAGCGAGGAATGACATTCCGACCCATTTCACAATTCTTATTTTGAACGCTAGTAGCTGACGTAATTATCCTGACGTGAATCGGAGGAATACCAGTAGAAGACCCTTTCATTGTTATTGGACAAATTGCATCCGCCCTTTACTTCCTTCTCTTCCTAGTTCTCATACCCCTAGCTGGTTGACTGGAAAATAAAGCACTTAAATTAGCCT
>SKA_SKA07.12
TCTCCCATTTATCTTAGCGGCAGTCACACTACTTCACTTATTTTTCCTTCACGAAACAGGCTCAAATAACCCCACAGGCCTAACCTCAGCAGGGGACAAGATTCCCTTCCACCCATACTTCACCTATAAAGATTTACTAGGATTTGCGATTCTTTTATCCCTTCTAGCTGCCCTCGCTATATTCTCCCCCAACCTCTTAGGGGATCCAGACAACTTTACTCCCGCAAACCCCCTTGTCACTCCCCCTCATATCAAACCAGAATGATACTTCCTATTTGCTTACGCCATCCTCCGCTCAATTCCTAATAAACTAGGAGGAGTACTAGCGCTGCTCGCCGCCATCCTCGTTTTATTTACTGTCCCAATCCTTCATACCTCAAAACAGCGAGGAATGACATTCCGACCCATTTCACAATTCTTATTTTGAACGCTAGTAGCTGACGTAATTATCCTGACGTGAATCGGAGGAATACCAGTAGAAGACCCTTTCATTGTTATTGGACAAATTGCATCCGCCCTTTACTTCCTTCTCTTCCTAGTTCTCATACCCCTAGCTGGTTGACTGGAAAATAAAGCACTTAAATTAACCT
>SKA_2_SKA07.6
TCTCCCATTTATCTTAGCGGCAGTCACACTACTTCACTTATTTTTCCTTCACGAAACAGGCTCAAATAACCCCACAGGCCTAACCTCAGCAGGGGACAAGATTCCCTTCCACCCATACTTCACCTATAAAGATTTACTAGGATTTGCGATTCTTTTATCCCTTCTAGCTGCCCTCGCTATATTCTCCCCCAACCTCTTAGGGGATCCAGACAACTTTACTCCCGCAAACCCCCTTGTCACTCCCCCTCATATCAAACCAGAATGATACTTCCTATTTGCTTACGCCATCCTCCGCTCAATTCCTAATAAACTAGGAGGAGTACTAGCGCTGCTCGCCGCCATCCTCGTTTTATTTACTGTCCCAATCCTTCATACCTCAAAACAGCGAGGAATGACATTCCGACCCATTTCACAATTCTTATTTTGAACGCTAGTAGCTGACGTAATTATCCTGACGTGAATCGGAGGAATACCAGTAGAAGACCCTTTCATTGTTATTGGACAAATTGCATCCGCCCTTTACTTCCTTCTCTTCCTAGTTCTCATACCCCTAGCTGGTTGACTGGAAAATAAAGCACTTAAATTAACCT
>SKA_3_SKA07.3
TCTCCCATTTATCTTAGCGGCAGTCACACTACTTCACTTATTTTTCCTTCACGAAACAGGCTCAAATAACCCCACAGGCCTAACCTCAGCAGGGGACAAGATTCCCTTCCACCCATACTTCACCTATAAAGATTTACTAGGATTTGCGATTCTTTTATCCCTTCTAGCTGCCCTCGCTATATTCTCCCCCAACCTCTTAGGGGATCCAGACAACTTTACTCCCGCAAACCCCCTTGTCACTCCCCCTCATATCAAACCAGAATGATACTTCCTATTTGCTTACGCCATCCTCCGCTCAATTCCTAATAAACTAGGAGGAGTACTAGCGCTGCTCGCCGCCATCCTCGTTTTATTTACTGTCCCAATCCTTCATACCTCAAAACAGCGAGGAATGACATTCCGACCCATTTCACAATTCTTATTTTGAACGCTAGTAGCTGACGTAATTATCCTGACGTGAATCGGAGGAATACCAGTAGAAGACCCTTTCATTGTTATTGGACAAATTGCATCCGCCCTTTACTTCCTTCTCTTCCTAGTTCTCATACCCCTAGCTGGTTGACTGGAAAATAAAGCACTTAAATTAACCT
>SKA_SKA07.13
TCTCCCATTTATCTTAGCGGCAGTCACACTACTTCACTTATTTTTCCTTCACGAAACAGGCTCAAATAACCCCACAGGCCTAACCTCAGCAGGGGACAAGATTCCCTTCCACCCATACTTCACCTATAAAGATTTACTAGGATTTGCGATTCTTTTATCCCTTCTAGCTGCCCTCGCTATATTCTCCCCCAACCTCTTAGGAGATCCAGACAACTTTACTCCCGCAAACCCCCTTGTCACTCCCCCTCATATCAAACCAGAATGATACTTCCTATTTGCTTACGCCATCCTCCGCTCAATTCCTAATAAACTAGGAGGAGTACTAGCGCTGCTCGCCGCCATCCTCGTTTTATTTACTGTCCCAATCCTTCATACCTCAAAACAGCGAGGAATGACATTCCGACCCATTTCACAATTCTTATTTTGAACGCTAGTAGCTGACGTAATTATCCTGACATGAATCGGAGGAATACCAGTAGAAGACCCTTTCATTGTTATTGGACAAATTGCATCCGCCCTTTACTTCCTTCTCTTCCTAGTTCTCATACCCCTAGCTGGTTGACTGGAAAATAAAGCACTTAAATTAGCCT
>SKA_2_SKA07.7
TCTCCCATTTATCTTAGCGGCAGTCACACTACTTCACTTATTTTTCCTTCACGAAACAGGCTCAAATAACCCCACAGGCCTAACCTCAGCAGGGGACAAGATTCCCTTCCACCCATACTTCACCTATAAAGATTTACTAGGATTTGCGATTCTTTTATCCCTTCTAGCTGCCCTCGCTATATTCTCCCCCAACCTCTTAGGAGATCCAGACAACTTTACTCCCGCAAACCCCCTTGTCACTCCCCCTCATATCAAACCAGAATGATACTTCCTATTTGCTTACGCCATCCTCCGCTCAATTCCTAATAAACTAGGAGGAGTACTAGCGCTGCTCGCCGCCATCCTCGTTTTATTTACTGTCCCAATCCTTCATACCTCAAAACAGCGAGGAATGACATTCCGACCCATTTCACAATTCTTATTTTGAACGCTAGTAGCTGACGTAATTATCCTGACATGAATCGGAGGAATACCAGTAGAAGACCCTTTCATTGTTATTGGACAAATTGCATCCGCCCTTTACTTCCTTCTCTTCCTAGTTCTCATACCCCTAGCTGGTTGACTGGAAAATAAAGCACTTAAATTAGCCT
>SKA_3_SKA07.4
TCTCCCATTTATCTTAGCGGCAGTCACACTACTTCACTTATTTTTCCTTCACGAAACAGGCTCAAATAACCCCACAGGCCTAACCTCAGCAGGGGACAAGATTCCCTTCCACCCATACTTCACCTATAAAGATTTACTAGGATTTGCGATTCTTTTATCCCTTCTAGCTGCCCTCGCTATATTCTCCCCCAACCTCTTAGGAGATCCAGACAACTTTACTCCCGCAAACCCCCTTGTCACTCCCCCTCATATCAAACCAGAATGATACTTCCTATTTGCTTACGCCATCCTCCGCTCAATTCCTAATAAACTAGGAGGAGTACTAGCGCTGCTCGCCGCCATCCTCGTTTTATTTACTGTCCCAATCCTTCATACCTCAAAACAGCGAGGAATGACATTCCGACCCATTTCACAATTCTTATTTTGAACGCTAGTAGCTGACGTAATTATCCTGACATGAATCGGAGGAATACCAGTAGAAGACCCTTTCATTGTTATTGGACAAATTGCATCCGCCCTTTACTTCCTTCTCTTCCTAGTTCTCATACCCCTAGCTGGTTGACTGGAAAATAAAGCACTTAAATTAGCCT
>SKA_SKA07.14
TCTCCCATTTATCTTAGCGGCAGTCACACTACTTCACTTATTTTTCCTTCACGAAACAGGCTCAAATAACCCCACAGGCCTAACCTCAGCAGGGGACAAGATTCCCTTCCACCCATACTTCACCTATAAAGATTTACTAGGATTTGCAATTCTTCTATCCCTTCTAGCTGCCCTCGCTATATTCTCCCCCAACCTCTTAGGGGATCCAGACAACTTTACTCCCGCAAACCCCCTTGTCACTCCCCCTCATATCAAACCAGAATGATACTTCCTATTTGCTTACGCCATCCTCCGCTCAATTCCTAATAAACTAGGAGGGGTACTAGCGCTGCTCGCCGCCATCCTCGTTTTATTTACTGTCCCCATCCTTCATACCTCAAAACAGCGAGGAATGACATTCCGACCCATTTCACAATTCTTATTTTGAACGCTAGTAGCTGACGTAATTATCCTAACGTGAATCGGAGGAATACCAGTAGAAGACCCTTTCATTGTTATTGGACAAATTGCATCCGCCCTTTACTTCCTTCTCTTCCTAGTTCTTATACCCCTAGCTGGTTGACTGGAAAATAAAGCACTTAAATTAGCCT
>SKA_SKA07.15
TCTCCCATTTATCTTAGCGGCAGTCACACTACTTCACTTATTTTTCCTTCACGAAACAGGCTCAAATAACCCCACAGGCCTAACCTCAGCAGGGGACAAGATTCCCTTCCACCCATACTTCACCTATAAAGATTTACTAGGATTTGCGATTCTTTTATCCCTTCTAGCTGCCCTCGCTATATTCTCCCCCAACCTCTTAGGGGATCCAGACAACTTTACTCCCGCAAACCCCCTTGTCACTCCCCCTCATATCAAACCAGAATGATACTTCCTATTTGCTTACGCCATCCTCCGCTCAATTCCTAACAAACTAGGAGGAGTACTAGCGCTGCTCGCCGCCATCCTCGTTTTATTTACTGTCCCAATCCTTCATACCTCAAAACAGCGAGGAATGACATTCCGACCCATTTCACAATTCTTATTTTGAACGCTAGTAGCTGACGTAATTATCCTGACGTGAATCGGAGGAATACCAGTAGAAGACCCTTTCATTGTTATTGGACAAATTGCATCCGCCCTTTACTTCCTTCTCTTCCTAGTTCTCATACCCCTAGCTGGTTGACTGGAAAATAAAGCACTTAAATTAGCCT
>SKA_SKA07.16
TCTCCCATTTATCTTAGCGGCAGTCACACTACTTCACTTATTTTTCCTTCACGAAACAGGCTCAAATAACCCCACAGGCCTAACCTCAGCAGGGGACAAGATTCCCTTCCACCCATACTTCACCTATAAAGATTTACTAGGATTTGCAATTCTTCTATCCCTTCTAGCTGCCCTCGCTATATTCTTCCCCAACCTCTTAGGGGATCCAGACAACTTTACTCCCGCAAACCCCCTTGTCACTCCCCCTCATATCAAACCAGAATGATACTTCCTATTTGCTTACGCCATCCTCCGCTCAATTCCTAATAAACTAGGAGGGGTACTAGCACTGCTCGCCGCCATCCTCGTTTTATTTACTGTCCCAATCCTTCATACCTCAAAACAGCGAGGAATGACATTCCGACCCATTTCACAATTCTTATTTTGAACGCTAGTAGCTGACGTAATTATCCTAACGTGAATCGGAGGAATACCAGTAGAAGACCCTTTCATTGTTATTGGACAAATTGCATCCGCCCTTTACTTCCTTCTCTTCCTAGTTCTTATACCCCTAGCTGGTTGACTGGAAAATAAAGCACTTAAATTAGCCT
>TEX_Wadden_Sea06
TCTCCCATTTATCTTAGCGGCAGTCACACTACTTCACTTATTTTTCCTTCACGAAACAGGCTCAAATAACCCCACAGGCCTAACCTCAGCAGGGGACAAGATTCCCTTCCACCCATACTTCACCTATAAAGATTTACTAGGATTTGCGATTCTTTTATCCCTTCTAGCTGCCCTCGCTATATTCTCCCCCAACCTCTTAGGGGATCCAGACAACTTTACTCCCGCAAACCCCCTTGTCACTCCCCCTCATATCAAACCAGAATGATACTTCCTATTTGCTTACGCCATCCTCCGCTCAATTCCTAATAAACTAGGAGGAGTACTAGCGCTGCTCGCCGCCATCCTCGTTTTATTTACTGTCCCAATCCTTCATACCTCAAAACAGCGAGGAATGACATTCCGACCCATTTCACAATTCTTATTTTGAACGCTAGTAGCTGACGTAATTATCCTGACGTGAATCGGGGGAATACCAGTAGAAGACCCTTTCATTGTTATTGGACAAATTGCATCCGCCCTTTACTTCCTTCTCTTCCTAGTTCTCATACCCCTAGCTGGTTGACTGGAAAATAAAGCACTTAAATTAGCCT
>TEX_2_Wadden_Sea06
TCTCCCATTTATCTTAGCGGCAGTCACACTACTTCACTTATTTTTCCTTCACGAAACAGGCTCAAATAACCCCACAGGCCTAACCTCAGCAGGGGACAAGATTCCCTTCCACCCATACTTCACCTATAAAGATTTACTAGGATTTGCGATTCTTTTATCCCTTCTAGCTGCCCTCGCTATATTCTCCCCCAACCTCTTAGGGGATCCAGACAACTTTACTCCCGCAAACCCCCTTGTCACTCCCCCTCATATCAAACCAGAATGATACTTCCTATTTGCTTACGCCATCCTCCGCTCAATTCCTAATAAACTAGGAGGAGTACTAGCGCTGCTCGCCGCCATCCTCGTTTTATTTACTGTCCCAATCCTTCATACCTCAAAACAGCGAGGAATGACATTCCGACCCATTTCACAATTCTTATTTTGAACGCTAGTAGCTGACGTAATTATCCTGACGTGAATCGGGGGAATACCAGTAGAAGACCCTTTCATTGTTATTGGACAAATTGCATCCGCCCTTTACTTCCTTCTCTTCCTAGTTCTCATACCCCTAGCTGGTTGACTGGAAAATAAAGCACTTAAATTAGCCT
>TEX_Wadden_Sea06.1
TCTCCCATTTATCTTAGCGGCAGTCACACTACTTCACTTATTTTTCCTTCACGAAACAGGCTCAAATAACCCCACAGGCCTAACCTCAGCAGGGGACAAGATTCCCTTCCACCCATACTTCACCTATAAAGATTTACTAGGATTTGCGATTCTTTTATCCCTTCTAGCTGCCCTCGCTATATTCTCCCCCAACCTCTTAGGGGATCCAGACAACTTTACTCCCGCAAACCCCCTTGTCACTCCCCCTCATATCAAACCGGAATGATACTTCCTATTTGCTTACGCCATCCTCCGCTCAATTCCTAATAAACTAGGAGGAGTACTAGCGCTGCTCGCCGCCATCCTCGTTTTATTTACTGTCCCAATCCTTCATACCTCAAAACAGCGAGGAATGACATTCCGACCCATTTCACAATTCTTATTTTGAACGCTAGTAGCTGACGTAATTATCCTGACGTGAATCGGAGGAATACCAGTAGAAGACCCTTTCATTGTTATTGGACAAATTGCATCCGCCCTTTACTTCCTTCTCTTCCTAGTTCTCATACCCCTAGCTGGTTGACTGGAAAATAAAGCACTTAAATTAGCCT
>TEX_2_Wadden_Sea06.1
TCTCCCATTTATCTTAGCGGCAGTCACACTACTTCACTTATTTTTCCTTCACGAAACAGGCTCAAATAACCCCACAGGCCTAACCTCAGCAGGGGACAAGATTCCCTTCCACCCATACTTCACCTATAAAGATTTACTAGGATTTGCGATTCTTTTATCCCTTCTAGCTGCCCTCGCTATATTCTCCCCCAACCTCTTAGGGGATCCAGACAACTTTACTCCCGCAAACCCCCTTGTCACTCCCCCTCATATCAAACCGGAATGATACTTCCTATTTGCTTACGCCATCCTCCGCTCAATTCCTAATAAACTAGGAGGAGTACTAGCGCTGCTCGCCGCCATCCTCGTTTTATTTACTGTCCCAATCCTTCATACCTCAAAACAGCGAGGAATGACATTCCGACCCATTTCACAATTCTTATTTTGAACGCTAGTAGCTGACGTAATTATCCTGACGTGAATCGGAGGAATACCAGTAGAAGACCCTTTCATTGTTATTGGACAAATTGCATCCGCCCTTTACTTCCTTCTCTTCCTAGTTCTCATACCCCTAGCTGGTTGACTGGAAAATAAAGCACTTAAATTAGCCT
>TEX_3_Wadden_Sea06
TCTCCCATTTATCTTAGCGGCAGTCACACTACTTCACTTATTTTTCCTTCACGAAACAGGCTCAAATAACCCCACAGGCCTAACCTCAGCAGGGGACAAGATTCCCTTCCACCCATACTTCACCTATAAAGATTTACTAGGATTTGCGATTCTTTTATCCCTTCTAGCTGCCCTCGCTATATTCTCCCCCAACCTCTTAGGGGATCCAGACAACTTTACTCCCGCAAACCCCCTTGTCACTCCCCCTCATATCAAACCGGAATGATACTTCCTATTTGCTTACGCCATCCTCCGCTCAATTCCTAATAAACTAGGAGGAGTACTAGCGCTGCTCGCCGCCATCCTCGTTTTATTTACTGTCCCAATCCTTCATACCTCAAAACAGCGAGGAATGACATTCCGACCCATTTCACAATTCTTATTTTGAACGCTAGTAGCTGACGTAATTATCCTGACGTGAATCGGAGGAATACCAGTAGAAGACCCTTTCATTGTTATTGGACAAATTGCATCCGCCCTTTACTTCCTTCTCTTCCTAGTTCTCATACCCCTAGCTGGTTGACTGGAAAATAAAGCACTTAAATTAGCCT
>TEX_4_Wadden_Sea06
TCTCCCATTTATCTTAGCGGCAGTCACACTACTTCACTTATTTTTCCTTCACGAAACAGGCTCAAATAACCCCACAGGCCTAACCTCAGCAGGGGACAAGATTCCCTTCCACCCATACTTCACCTATAAAGATTTACTAGGATTTGCGATTCTTTTATCCCTTCTAGCTGCCCTCGCTATATTCTCCCCCAACCTCTTAGGGGATCCAGACAACTTTACTCCCGCAAACCCCCTTGTCACTCCCCCTCATATCAAACCGGAATGATACTTCCTATTTGCTTACGCCATCCTCCGCTCAATTCCTAATAAACTAGGAGGAGTACTAGCGCTGCTCGCCGCCATCCTCGTTTTATTTACTGTCCCAATCCTTCATACCTCAAAACAGCGAGGAATGACATTCCGACCCATTTCACAATTCTTATTTTGAACGCTAGTAGCTGACGTAATTATCCTGACGTGAATCGGAGGAATACCAGTAGAAGACCCTTTCATTGTTATTGGACAAATTGCATCCGCCCTTTACTTCCTTCTCTTCCTAGTTCTCATACCCCTAGCTGGTTGACTGGAAAATAAAGCACTTAAATTAGCCT
>TEX_5_Wadden_Sea06
TCTCCCATTTATCTTAGCGGCAGTCACACTACTTCACTTATTTTTCCTTCACGAAACAGGCTCAAATAACCCCACAGGCCTAACCTCAGCAGGGGACAAGATTCCCTTCCACCCATACTTCACCTATAAAGATTTACTAGGATTTGCGATTCTTTTATCCCTTCTAGCTGCCCTCGCTATATTCTCCCCCAACCTCTTAGGGGATCCAGACAACTTTACTCCCGCAAACCCCCTTGTCACTCCCCCTCATATCAAACCGGAATGATACTTCCTATTTGCTTACGCCATCCTCCGCTCAATTCCTAATAAACTAGGAGGAGTACTAGCGCTGCTCGCCGCCATCCTCGTTTTATTTACTGTCCCAATCCTTCATACCTCAAAACAGCGAGGAATGACATTCCGACCCATTTCACAATTCTTATTTTGAACGCTAGTAGCTGACGTAATTATCCTGACGTGAATCGGAGGAATACCAGTAGAAGACCCTTTCATTGTTATTGGACAAATTGCATCCGCCCTTTACTTCCTTCTCTTCCTAGTTCTCATACCCCTAGCTGGTTGACTGGAAAATAAAGCACTTAAATTAGCCT
>TEX_6_Wadden_Sea06
TCTCCCATTTATCTTAGCGGCAGTCACACTACTTCACTTATTTTTCCTTCACGAAACAGGCTCAAATAACCCCACAGGCCTAACCTCAGCAGGGGACAAGATTCCCTTCCACCCATACTTCACCTATAAAGATTTACTAGGATTTGCGATTCTTTTATCCCTTCTAGCTGCCCTCGCTATATTCTCCCCCAACCTCTTAGGGGATCCAGACAACTTTACTCCCGCAAACCCCCTTGTCACTCCCCCTCATATCAAACCGGAATGATACTTCCTATTTGCTTACGCCATCCTCCGCTCAATTCCTAATAAACTAGGAGGAGTACTAGCGCTGCTCGCCGCCATCCTCGTTTTATTTACTGTCCCAATCCTTCATACCTCAAAACAGCGAGGAATGACATTCCGACCCATTTCACAATTCTTATTTTGAACGCTAGTAGCTGACGTAATTATCCTGACGTGAATCGGAGGAATACCAGTAGAAGACCCTTTCATTGTTATTGGACAAATTGCATCCGCCCTTTACTTCCTTCTCTTCCTAGTTCTCATACCCCTAGCTGGTTGACTGGAAAATAAAGCACTTAAATTAGCCT
>TEX_7_Wadden_Sea06
TCTCCCATTTATCTTAGCGGCAGTCACACTACTTCACTTATTTTTCCTTCACGAAACAGGCTCAAATAACCCCACAGGCCTAACCTCAGCAGGGGACAAGATTCCCTTCCACCCATACTTCACCTATAAAGATTTACTAGGATTTGCGATTCTTTTATCCCTTCTAGCTGCCCTCGCTATATTCTCCCCCAACCTCTTAGGGGATCCAGACAACTTTACTCCCGCAAACCCCCTTGTCACTCCCCCTCATATCAAACCGGAATGATACTTCCTATTTGCTTACGCCATCCTCCGCTCAATTCCTAATAAACTAGGAGGAGTACTAGCGCTGCTCGCCGCCATCCTCGTTTTATTTACTGTCCCAATCCTTCATACCTCAAAACAGCGAGGAATGACATTCCGACCCATTTCACAATTCTTATTTTGAACGCTAGTAGCTGACGTAATTATCCTGACGTGAATCGGAGGAATACCAGTAGAAGACCCTTTCATTGTTATTGGACAAATTGCATCCGCCCTTTACTTCCTTCTCTTCCTAGTTCTCATACCCCTAGCTGGTTGACTGGAAAATAAAGCACTTAAATTAGCCT
>TEX_8_Wadden_Sea06
TCTCCCATTTATCTTAGCGGCAGTCACACTACTTCACTTATTTTTCCTTCACGAAACAGGCTCAAATAACCCCACAGGCCTAACCTCAGCAGGGGACAAGATTCCCTTCCACCCATACTTCACCTATAAAGATTTACTAGGATTTGCGATTCTTTTATCCCTTCTAGCTGCCCTCGCTATATTCTCCCCCAACCTCTTAGGGGATCCAGACAACTTTACTCCCGCAAACCCCCTTGTCACTCCCCCTCATATCAAACCGGAATGATACTTCCTATTTGCTTACGCCATCCTCCGCTCAATTCCTAATAAACTAGGAGGAGTACTAGCGCTGCTCGCCGCCATCCTCGTTTTATTTACTGTCCCAATCCTTCATACCTCAAAACAGCGAGGAATGACATTCCGACCCATTTCACAATTCTTATTTTGAACGCTAGTAGCTGACGTAATTATCCTGACGTGAATCGGAGGAATACCAGTAGAAGACCCTTTCATTGTTATTGGACAAATTGCATCCGCCCTTTACTTCCTTCTCTTCCTAGTTCTCATACCCCTAGCTGGTTGACTGGAAAATAAAGCACTTAAATTAGCCT
>TEX_9_Wadden_Sea06
TCTCCCATTTATCTTAGCGGCAGTCACACTACTTCACTTATTTTTCCTTCACGAAACAGGCTCAAATAACCCCACAGGCCTAACCTCAGCAGGGGACAAGATTCCCTTCCACCCATACTTCACCTATAAAGATTTACTAGGATTTGCGATTCTTTTATCCCTTCTAGCTGCCCTCGCTATATTCTCCCCCAACCTCTTAGGGGATCCAGACAACTTTACTCCCGCAAACCCCCTTGTCACTCCCCCTCATATCAAACCGGAATGATACTTCCTATTTGCTTACGCCATCCTCCGCTCAATTCCTAATAAACTAGGAGGAGTACTAGCGCTGCTCGCCGCCATCCTCGTTTTATTTACTGTCCCAATCCTTCATACCTCAAAACAGCGAGGAATGACATTCCGACCCATTTCACAATTCTTATTTTGAACGCTAGTAGCTGACGTAATTATCCTGACGTGAATCGGAGGAATACCAGTAGAAGACCCTTTCATTGTTATTGGACAAATTGCATCCGCCCTTTACTTCCTTCTCTTCCTAGTTCTCATACCCCTAGCTGGTTGACTGGAAAATAAAGCACTTAAATTAGCCT
>TEX_Wadden_Sea06.2
TCTCCCATTTATCTTAGCGGCAGTCACACTACTTCACTTATTTTTCCTTCACGAAACAGGCTCAAATAACCCCACAGGCCTAACCTCAGCAGGGGACAAGATTCCCTTCCACCCATACTTCACCTATAAAGATTTACTAGGATTTGCGATTCTTTTATCCCTTCTAGCTGCCCTCGCTATATTCTCCCCCAACCTCTTAGGGGATCCAGACAACTTTACTCCCGCAAACCCCCTTGTCACTCCCCCTCATATCAAACCAGAATGATACTTCCTATTTGCTTACGCCATCCTCCGCTCAATTCCTAATAAACTAGGAGGAGTACTAGCGCTGCTCGCCGCCATCCTCGTTTTATTTACTGTCCCAATCCTTCATACCTCAAAACAACGAGGAATGACATTCCGACCCATTTCACAATTCTTATTTTGAACGCTAGTAGCTGACGTAATTATCCTGACGTGAATCGGAGGAATACCAGTAGAAGACCCTTTCATTGTTATTGGACAAATTGCATCCGCCCTTTACTTCCTTCTCTTCCTAGTTCTCATACCCCTAGCTGGTTGACTGGAAAATAAAGCACTTAAATTAGCCT
>TEX_Wadden_Sea06.3
TCTCCCATTTATCTTAGCGGCAGTCACACTACTTCACTTATTTTTCCTTCACGAAACAGGCTCAAATAACCCCACAGGCCTAACCTCAGCAGGGGACAAGATTCCCTTCCACCCATACTTCACCTATAAAGATTTACTAGGATTTGCGATTCTTTTGTCCCTTCTAGCTGCCCTCGCTATATTCTCCCCCAACCTCTTAGGGGATCCAGACAACTTTACTCCCGCAAACCCCCTTGTCACTCCCCCTCATATCAAACCAGAATGATACTTCCTATTTGCTTACGCCATCCTCCGCTCAATTCCTAATAAACTAGGAGGAGTACTAGCGCTGCTCGCCGCCATCCTCGTTTTATTTACTGTCCCAATCCTTCATACCTCAAAACAGCGAGGAATGACATTCCGACCCATTTCACAATTCTTATTTTGAACGCTAGTAGCTGACGTAATTATCCTGACGTGAATCGGAGGAATACCAGTAGAAGACCCTTTCATTGTTATTGGACAAATTGCATCCGCCCTTTACTTCCTTCTCTTCCTAGTTCTCATACCCCTAGCTGGTTGACTGGAAAATAAAGCACTTAAATTAGCCT
>TEX_2_Wadden_Sea06.2
TCTCCCATTTATCTTAGCGGCAGTCACACTACTTCACTTATTTTTCCTTCACGAAACAGGCTCAAATAACCCCACAGGCCTAACCTCAGCAGGGGACAAGATTCCCTTCCACCCATACTTCACCTATAAAGATTTACTAGGATTTGCGATTCTTTTGTCCCTTCTAGCTGCCCTCGCTATATTCTCCCCCAACCTCTTAGGGGATCCAGACAACTTTACTCCCGCAAACCCCCTTGTCACTCCCCCTCATATCAAACCAGAATGATACTTCCTATTTGCTTACGCCATCCTCCGCTCAATTCCTAATAAACTAGGAGGAGTACTAGCGCTGCTCGCCGCCATCCTCGTTTTATTTACTGTCCCAATCCTTCATACCTCAAAACAGCGAGGAATGACATTCCGACCCATTTCACAATTCTTATTTTGAACGCTAGTAGCTGACGTAATTATCCTGACGTGAATCGGAGGAATACCAGTAGAAGACCCTTTCATTGTTATTGGACAAATTGCATCCGCCCTTTACTTCCTTCTCTTCCTAGTTCTCATACCCCTAGCTGGTTGACTGGAAAATAAAGCACTTAAATTAGCCT
>TEX_Wadden_Sea06.4
TCTCCCATTTATCTTAGCGGCAGTCACACTACTTCACTTATTTTTCCTTCACGAAACAGGCTCAAATAACCCCACAGGCCTAACCTCAGCAGGGGACAAGATTCCCTTCCACCCATACTTCACCTATAAAGATTTACTAGGATTTGCGATTCTTTTATCCCTTCTAGCTGCCCTCGCTATATTCTCCCCCAATCTCTTAGGGGATCCAGACAACTTTACTCCCGCAAACCCCCTTGTCACTCCCCCTCATATCAAACCAGAATGATACTTCCTATTTGCTTACGCCATCCTCCGCTCAATTCCTAATAAACTAGGAGGAGTACTAGCGCTGCTCGCCGCCATCCTCGTTTTATTTACTGTCCCAATCCTTCATACCTCAAAACAGCGAGGAATGACATTCCGACCCATTTCACAATTCTTATTTTGAACGCTAGTAGCTGACGTAATTATCCTGACGTGAATCGGAGGAATACCAGTAGAAGACCCTTTCATTGTTATTGGACAAATTGCATCCGCCCTTTACTTCCTTCTCTTCCTAGTTCTCATACCCCTAGCTGGTTGACTGGAAAATAAAGCACTTAAATTAGCCT
>TEX_Wadden_Sea06.5
TCTCCCATTTATCTTAGCGGCAGTCACACTACTTCACTTATTTTTCCTTCACGAAACAGGCTCAAATAACCCCACAGGCCTAACCTCAGCAGGGGACAAGATTCCCTTCCACCCATACTTCACCTATAAAGATTTACTAGGATTTGCGATTCTTTTATCCCTTCTAGCTGCCCTCGCTATATTCTCCCCCAACCTCTTAGGGGATCCAGACAACTTTACTCCCGCAAACCCCCTTGTCACTCCCCCTCATATCAAGCCAGAATGATACTTCCTATTTGCTTACGCCATCCTCCGCTCAATTCCTAATAAACTAGGAGGAGTACTAGCGCTGCTCGCCGCCATCCTCGTTTTATTTACTGTCCCAATCCTTCATACCTCAAAACAGCGAGGAATGACATTCCGACCCATTTCACAATTCTTATTTTGAACGCTAGTAGCTGACGTAATTATCCTGACGTGAATCGGAGGAATACCAGTAGAAGACCCTTTCATTGTTATTGGACAAATTGCATCCGCCCTTTACTTCCTTCTCTTCCTAGTTCTCATACCCCTAGCTGGTTGACTGGAAAATAAAGCACTTAAATTAGCCT
>TEX_Wadden_Sea06.6
TCTCCCATTTATCTTAGCGGCAGTCACACTACTTCACTTATTTTTCCTTCACGAAACAGGCTCAAATAACCCCACAGGCCTAACCTCAGCAGGGGACAAGATTCCCTTCCACCCATACTTCACCTATAAAGATTTACTAGGATTTGCGATTCTTTTATCCCTTCTAGCTGCCCTCGCTATATTCTTCCCCAACCTCTTAGGGGATCCAGACAACTTTACTCCCGCAAACCCCCTTGTCACTCCCCCTCATATCAAACCAGAATGATACTTCCTATTTGCTTACGCCATCCTCCGCTCAATTCCTAATAAACTAGGAGGAGTACTAGCGCTGCTCGCCGCCATCCTCGTTTTATTTACTGTCCCAATCCTTCATACCTCAAAACAGCGAGGAATGACATTCCGACCCATTTCACAATTCTTATTTTGAACGCTAGTAGCTGACGTAATTATCCTGACATGAATCGGAGGAATACCAGTAGAAGACCCTTTCATTGTTATTGGACAAATTGCATCCGCCCTTTACTTCCTTCTCTTCCTAGTTCTCATACCCCTAGCTGGTTGACTGGAAAATAAAGCACTTAAATTAGCCT
>TEX_Wadden_Sea06.7
TCTCCCATTTATCTTAGCGGCAGTCACACTACTTCACTTATTTTTCCTTCACGAAACAGGCTCAAATAACCCCACAGGCCTAACCTCAGCAGGGGACAAGATTCCCTTCCACCCATACTTCACCTATAAAGATTTACTAGGATTTGCGATTCTTTTATCCCTTCTAACTGCCCTCGCTATATTCTCCCCCAACCTCTTAGGGGATCCAGACAACTTTACTCCCGCAAACCCCCTTGTCACTCCCCCTCATATCAAACCAGAATGATACTTCCTATTTGCTTACGCCATCCTCCGCTCAATTCCTAATAAACTAGGAGGAGTACTAGCGCTGCTCGCCGCCATCCTCGTTTTATTTACTGTCCCAATCCTTCATACCTCAAAACAGCGAGGAATGACATTCCGACCCATTTCACAATTCTTATTTTGAACGCTAGTAGCTGACGTAATTATCCTAACCTGAATCGGAGGAATACCAGTAGAAGACCCTTTCATTGTTATTGGACAAATTGCATCCGCCCTTTACTTCCTTCTCTTCCTAGTTCTCATACCCCTAGCTGGTTGACTGGAAAATAAAGCACTTAAATTAGCCT
>TEX_Wadden_Sea06.8
TCTCCCATTTATCTTAGCGGCAGTCACACTTCTTCACTTATTTTTCCTTCACGAAACAGGCTCAAATAACCCCACAGGCCTAACCTCAGCAGGGGACAAGATTCCCTTCCACCCATACTTCACCTATAAAGATTTACTAGGATTTGCGATTCTTTTATCCCTTCTAGCTGCCCTCGCTATATTCTCCCCCAACCTCTTAGGGGATCCAGACAACTTTACTCCCGCAAACCCCCTTGTCACTCCCCCTCATATCAAACCAGAATGATACTTCCTATTTGCTTACGCCATCCTCCGCTCAATTCCTAATAAACTAGGAGGAGTACTAGCGCTGCTCGCCGCCATCCTCGTTTTATTTACTGTCCCAATCCTTCATACCTCAAAACAGCGAGGAATGACATTCCGACCCATTTCACAATTCTTATTTTGAACGCTAGTAGCTGACGTAATTATCCTAACGTGAATCGGAGGAATACCAGTAGAAGACCCTTTCATTGTTATTGGACAAATTGCATCCGCCCTTTACTTCCTTCTCTTCCTAGTTCTCATACCCCTAGCTGGTTGACTGGAAAATAAAGCACTTAAATTAGCCT
>TEX_Wadden_Sea06.9
TCTCCCATTTATCTTAGCGGCAGTCACACTACTTCACTTATTTTTCCTTCACGAAACAGGCTCAAATAACCCCACAGGCCTAACCTCAGCAGGGGACAAGATTCCCTTCCACCCATACTTCACCTATAAAGATTTACTAGGATTTGCGATTCTTTTATCCCTTCTAGCTGCCCTCGCTATATTCTCCCCCAACCTCTTAGGGGACCCAGACAACTTTACTCCCGCAAACCCCCTTGTCACTCCCCCTCATATCAAACCAGAATGATACTTCCTATTTGCTTACGCCATCCTCCGCTCAATTCCTAATAAACTAGGAGGAGTACTAGCGCTGCTCGCCGCCATCCTCGTTTTATTTACTGTCCCAATCCTTCATACCTCAAAACAGCGAGGAATGACATTCCGACCCATTTCACAATTCTTATTTTGAACGCTAGTAGCTGACGTAATTATCCTGACGTGAATCGGAGGAATACCAGTAGAAGACCCTTTCATTGTTATTGGACAAATTGCATCCGCCCTTTACTTCCTTCTCTTCCTAGTTCTCATACCCCTAGCTGGTTGACTGGAAAATAAAGCACTTAAATTAGCCT
>TEX_Wadden_Sea06.10
TCTCCCATTTATCTTAGCGGCAGTCACACTACTTCACTTATTTTTCCTTCACGAAACAGGCTCAAATAACCCCACAGGCCTAACCTCAGCAGGGGACAAGATTCCCTTCCACCCATACTTCACCTATAAAGATTTACTAGGATTTGCGATTCTTTTATCCCTTCTAGCTGCCCTCGCTATATTCTCCCCCAACCTCTTAGGGGATCCAGACAACTTTACTCCCGCAAACCCCCTTGTCACTCCCCCTCATATCAAACCAGAATGATACTTCCTATTTGCTTACGCCATCCTCCGCTCAATTCCTAATAAACTAGGAGGAGTACTAGCGCTGCTCGCCGCCATCCTCGTTTTATTTACTGTCCCAATCCTTCATACCTCAAAACAGCGAGGAATGACATTCCGACCCATTTCACAATTCTTATTTTGAACGCTAGTAGCTGACGTAATTATTCTGACGTGAATCGGAGGAATACCAGTAGAAGACCCTTTCATTGTTATTGGACAAATTGCATCCGCCCTTTACTTCCTTCTCTTCCTAGTTCTCATACCCCTAGCTGGTTGACTGGAAAATAAAGCACTTAAATTAGCCT
>THA_NortTHA_Sea_TTHAA07
TCTCCCATTTATCTTAGCGGCAGTCACACTACTTCACTTATTTTTCCTTCACGAAACAGGCTCAAATAACCCCACAGGCCTAACCTCAGCAGGGGACAAGATTCCCTTCCACCCATACTTCACCTATAAAGATTTACTAGGATTTGCGATTCTTTTATCCCTTCTAGCTGCCCTCGCTATATTCTCCCCCAACCTCTTAGGGGATCCAGACAACTTTACTCCCGCAAACCCCCTTGTCACTCCCCCTCATATCAAACCGGAATGATACTTCCTATTTGCTTACGCCATCCTCCGCTCAATTCCTAATAAACTAGGAGGAGTACTAGCGCTGCTCGCCGCCATCCTCGTTTTATTTACTGTCCCAATCCTTCATACCTCAAAACAGCGAGGAATGACATTCCGACCCATTTCACAATTCTTATTTTGAACGCTAGTAGCTGACGTAATTATCCTGACGTGAATCGGAGGAATACCAGTAGAAGACCCTTTCATTGTTATTGGACAAATTGCATCCGCCCTTTACTTCCTTCTCTTCCTAGTTCTCATACCCCTAGCTGGTTGACTGGAAAATAAAGCACTTAAATTAGCCT
>THA_2_NortTHA_Sea_TTHAA07
TCTCCCATTTATCTTAGCGGCAGTCACACTACTTCACTTATTTTTCCTTCACGAAACAGGCTCAAATAACCCCACAGGCCTAACCTCAGCAGGGGACAAGATTCCCTTCCACCCATACTTCACCTATAAAGATTTACTAGGATTTGCGATTCTTTTATCCCTTCTAGCTGCCCTCGCTATATTCTCCCCCAACCTCTTAGGGGATCCAGACAACTTTACTCCCGCAAACCCCCTTGTCACTCCCCCTCATATCAAACCGGAATGATACTTCCTATTTGCTTACGCCATCCTCCGCTCAATTCCTAATAAACTAGGAGGAGTACTAGCGCTGCTCGCCGCCATCCTCGTTTTATTTACTGTCCCAATCCTTCATACCTCAAAACAGCGAGGAATGACATTCCGACCCATTTCACAATTCTTATTTTGAACGCTAGTAGCTGACGTAATTATCCTGACGTGAATCGGAGGAATACCAGTAGAAGACCCTTTCATTGTTATTGGACAAATTGCATCCGCCCTTTACTTCCTTCTCTTCCTAGTTCTCATACCCCTAGCTGGTTGACTGGAAAATAAAGCACTTAAATTAGCCT
>THA_3_NortTHA_Sea_TTHAA07
TCTCCCATTTATCTTAGCGGCAGTCACACTACTTCACTTATTTTTCCTTCACGAAACAGGCTCAAATAACCCCACAGGCCTAACCTCAGCAGGGGACAAGATTCCCTTCCACCCATACTTCACCTATAAAGATTTACTAGGATTTGCGATTCTTTTATCCCTTCTAGCTGCCCTCGCTATATTCTCCCCCAACCTCTTAGGGGATCCAGACAACTTTACTCCCGCAAACCCCCTTGTCACTCCCCCTCATATCAAACCGGAATGATACTTCCTATTTGCTTACGCCATCCTCCGCTCAATTCCTAATAAACTAGGAGGAGTACTAGCGCTGCTCGCCGCCATCCTCGTTTTATTTACTGTCCCAATCCTTCATACCTCAAAACAGCGAGGAATGACATTCCGACCCATTTCACAATTCTTATTTTGAACGCTAGTAGCTGACGTAATTATCCTGACGTGAATCGGAGGAATACCAGTAGAAGACCCTTTCATTGTTATTGGACAAATTGCATCCGCCCTTTACTTCCTTCTCTTCCTAGTTCTCATACCCCTAGCTGGTTGACTGGAAAATAAAGCACTTAAATTAGCCT
>THA_4_NortTHA_Sea_TTHAA07
TCTCCCATTTATCTTAGCGGCAGTCACACTACTTCACTTATTTTTCCTTCACGAAACAGGCTCAAATAACCCCACAGGCCTAACCTCAGCAGGGGACAAGATTCCCTTCCACCCATACTTCACCTATAAAGATTTACTAGGATTTGCGATTCTTTTATCCCTTCTAGCTGCCCTCGCTATATTCTCCCCCAACCTCTTAGGGGATCCAGACAACTTTACTCCCGCAAACCCCCTTGTCACTCCCCCTCATATCAAACCGGAATGATACTTCCTATTTGCTTACGCCATCCTCCGCTCAATTCCTAATAAACTAGGAGGAGTACTAGCGCTGCTCGCCGCCATCCTCGTTTTATTTACTGTCCCAATCCTTCATACCTCAAAACAGCGAGGAATGACATTCCGACCCATTTCACAATTCTTATTTTGAACGCTAGTAGCTGACGTAATTATCCTGACGTGAATCGGAGGAATACCAGTAGAAGACCCTTTCATTGTTATTGGACAAATTGCATCCGCCCTTTACTTCCTTCTCTTCCTAGTTCTCATACCCCTAGCTGGTTGACTGGAAAATAAAGCACTTAAATTAGCCT
>THA_5_NortTHA_Sea_TTHAA07
TCTCCCATTTATCTTAGCGGCAGTCACACTACTTCACTTATTTTTCCTTCACGAAACAGGCTCAAATAACCCCACAGGCCTAACCTCAGCAGGGGACAAGATTCCCTTCCACCCATACTTCACCTATAAAGATTTACTAGGATTTGCGATTCTTTTATCCCTTCTAGCTGCCCTCGCTATATTCTCCCCCAACCTCTTAGGGGATCCAGACAACTTTACTCCCGCAAACCCCCTTGTCACTCCCCCTCATATCAAACCGGAATGATACTTCCTATTTGCTTACGCCATCCTCCGCTCAATTCCTAATAAACTAGGAGGAGTACTAGCGCTGCTCGCCGCCATCCTCGTTTTATTTACTGTCCCAATCCTTCATACCTCAAAACAGCGAGGAATGACATTCCGACCCATTTCACAATTCTTATTTTGAACGCTAGTAGCTGACGTAATTATCCTGACGTGAATCGGAGGAATACCAGTAGAAGACCCTTTCATTGTTATTGGACAAATTGCATCCGCCCTTTACTTCCTTCTCTTCCTAGTTCTCATACCCCTAGCTGGTTGACTGGAAAATAAAGCACTTAAATTAGCCT
>THA_6_NortTHA_Sea_TTHAA07
TCTCCCATTTATCTTAGCGGCAGTCACACTACTTCACTTATTTTTCCTTCACGAAACAGGCTCAAATAACCCCACAGGCCTAACCTCAGCAGGGGACAAGATTCCCTTCCACCCATACTTCACCTATAAAGATTTACTAGGATTTGCGATTCTTTTATCCCTTCTAGCTGCCCTCGCTATATTCTCCCCCAACCTCTTAGGGGATCCAGACAACTTTACTCCCGCAAACCCCCTTGTCACTCCCCCTCATATCAAACCGGAATGATACTTCCTATTTGCTTACGCCATCCTCCGCTCAATTCCTAATAAACTAGGAGGAGTACTAGCGCTGCTCGCCGCCATCCTCGTTTTATTTACTGTCCCAATCCTTCATACCTCAAAACAGCGAGGAATGACATTCCGACCCATTTCACAATTCTTATTTTGAACGCTAGTAGCTGACGTAATTATCCTGACGTGAATCGGAGGAATACCAGTAGAAGACCCTTTCATTGTTATTGGACAAATTGCATCCGCCCTTTACTTCCTTCTCTTCCTAGTTCTCATACCCCTAGCTGGTTGACTGGAAAATAAAGCACTTAAATTAGCCT
>THA_NortTHA_Sea_TTHAA07.1
TCTCCCATTTATCTTAGCGGCAGTCACACTACTTCACTTATTTTTCCTTCACGAAACAGGCTCAAATAACCCCACAGGCCTAACCTCAGCAGGGGACAAGATTCCCTTCCACCCATACTTCACCTATAAAGATTTACTAGGATTTGCGATTCTTCTATCCCTTCTAGCTGCCCTCTCTATATTCTCCCCCAACCTCTTAGGGGATCCAGACAACTTTACTCCCGCAAACCCCCTTGTCACTCCCCCTCATATCAAACCAGAATGATACTTCCTATTTGCTTACGCCATCCTCCGCTCAATTCCTAATAAACTAGGAGGAGTACTAGCGCTGCTCGCCGCCATCCTCGTTTTATTTACTGTCCCAATCCTTCACACCTCAAAACAGCGAGGAATGACATTCCGACCCATTTCACAATTCTTATTTTGAACGCTAGTAGCTGACGTAATTATCCTAACGTGAATCGGAGGAATACCAGTAGAAGACCCTTTCATTATTATTGGACAAATTGCATCCGCCCTTTACTTCCTCCTCTTCCTAGTTCTCATACCCCTAGCTGGTTGACTGGAAAATAAAGCACTTAAATTAGCCT
>THA_2_NortTHA_Sea_TTHAA07.1
TCTCCCATTTATCTTAGCGGCAGTCACACTACTTCACTTATTTTTCCTTCACGAAACAGGCTCAAATAACCCCACAGGCCTAACCTCAGCAGGGGACAAGATTCCCTTCCACCCATACTTCACCTATAAAGATTTACTAGGATTTGCGATTCTTCTATCCCTTCTAGCTGCCCTCTCTATATTCTCCCCCAACCTCTTAGGGGATCCAGACAACTTTACTCCCGCAAACCCCCTTGTCACTCCCCCTCATATCAAACCAGAATGATACTTCCTATTTGCTTACGCCATCCTCCGCTCAATTCCTAATAAACTAGGAGGAGTACTAGCGCTGCTCGCCGCCATCCTCGTTTTATTTACTGTCCCAATCCTTCACACCTCAAAACAGCGAGGAATGACATTCCGACCCATTTCACAATTCTTATTTTGAACGCTAGTAGCTGACGTAATTATCCTAACGTGAATCGGAGGAATACCAGTAGAAGACCCTTTCATTATTATTGGACAAATTGCATCCGCCCTTTACTTCCTCCTCTTCCTAGTTCTCATACCCCTAGCTGGTTGACTGGAAAATAAAGCACTTAAATTAGCCT
>THA_3_NortTHA_Sea_TTHAA07.1
TCTCCCATTTATCTTAGCGGCAGTCACACTACTTCACTTATTTTTCCTTCACGAAACAGGCTCAAATAACCCCACAGGCCTAACCTCAGCAGGGGACAAGATTCCCTTCCACCCATACTTCACCTATAAAGATTTACTAGGATTTGCGATTCTTCTATCCCTTCTAGCTGCCCTCTCTATATTCTCCCCCAACCTCTTAGGGGATCCAGACAACTTTACTCCCGCAAACCCCCTTGTCACTCCCCCTCATATCAAACCAGAATGATACTTCCTATTTGCTTACGCCATCCTCCGCTCAATTCCTAATAAACTAGGAGGAGTACTAGCGCTGCTCGCCGCCATCCTCGTTTTATTTACTGTCCCAATCCTTCACACCTCAAAACAGCGAGGAATGACATTCCGACCCATTTCACAATTCTTATTTTGAACGCTAGTAGCTGACGTAATTATCCTAACGTGAATCGGAGGAATACCAGTAGAAGACCCTTTCATTATTATTGGACAAATTGCATCCGCCCTTTACTTCCTCCTCTTCCTAGTTCTCATACCCCTAGCTGGTTGACTGGAAAATAAAGCACTTAAATTAGCCT
>THA_4_NortTHA_Sea_TTHAA07.1
TCTCCCATTTATCTTAGCGGCAGTCACACTACTTCACTTATTTTTCCTTCACGAAACAGGCTCAAATAACCCCACAGGCCTAACCTCAGCAGGGGACAAGATTCCCTTCCACCCATACTTCACCTATAAAGATTTACTAGGATTTGCGATTCTTCTATCCCTTCTAGCTGCCCTCTCTATATTCTCCCCCAACCTCTTAGGGGATCCAGACAACTTTACTCCCGCAAACCCCCTTGTCACTCCCCCTCATATCAAACCAGAATGATACTTCCTATTTGCTTACGCCATCCTCCGCTCAATTCCTAATAAACTAGGAGGAGTACTAGCGCTGCTCGCCGCCATCCTCGTTTTATTTACTGTCCCAATCCTTCACACCTCAAAACAGCGAGGAATGACATTCCGACCCATTTCACAATTCTTATTTTGAACGCTAGTAGCTGACGTAATTATCCTAACGTGAATCGGAGGAATACCAGTAGAAGACCCTTTCATTATTATTGGACAAATTGCATCCGCCCTTTACTTCCTCCTCTTCCTAGTTCTCATACCCCTAGCTGGTTGACTGGAAAATAAAGCACTTAAATTAGCCT
>THA_NortTHA_Sea_TTHAA07.2
TCTCCCATTTATCTTAGCGGCAGTCACACTACTTCACTTATTTTTCCTTCACGAAACAGGCTCAAATAACCCCACAGGCCTAACCTCAGCAGGGGACAAGATTCCCTTCCACCCATACTTCACCTATAAAGATTTGCTAGGATTTGCGATTCTTTTATCCCTTCTAGCTGCCCTCGCTATATTCTCCCCCAACCTCTTAGGGGATCCAGACAACTTTACTCCCGCAAACCCCCTTGTCACTCCCCCTCATATCAAACCAGAATGATACTTCCTATTTGCTTACGCCATCCTCCGCTCAATTCCTAATAAACTAGGAGGAGTACTAGCGCTGCTCGCCGCCATCCTCGTTTTATTTACTGTCCCAATCCTTCATACCTCAAAACAGCGAGGAATGACATTCCGACCCATTTCACAATTCTTATTTTGAACGCTAGTAGCTGACGTAATTATCCTGACGTGAATCGGAGGAATACCAGTAGAAGACCCTTTCATTGTTATTGGACAAATTGCATCCGCCCTTTACTTCCTTCTCTTCCTAGTTCTCATACCCCTAGCTGGTTGACTGGAAAATAAAGCACTTAAATTAGCCT
>THA_NortTHA_Sea_TTHAA07.3
TCTCCCATTTATCTTAGCGGCAGTCACACTACTTCACTTATTTTTCCTTCACGAAACAGGCTCAAATAACCCCACAGGCCTAACCTCAGCAGGGGACAAGATTCCCTTCCACCCATACTTCACCTATAAAGATTTACTAGGATTTGCGATTCTTCTATCCCTTCTAGCTGCCCTCGCTATATTCTCCCCCAACCTCTTAGGAGATCCAGACAACTTTACTCCCGCAAACCCCCTTGTCACTCCCCCTCATATCAAACCAGAATGATACTTCCTGTTTGCTTACGCCATCCTCCGCTCAATTCCTAATAAACTAGGAGGAGTACTAGCACTGCTCGCCGCCATCCTCGTTTTATTTACTGTCCCAATCCTTCACACCTCAAAACAGCGAGGAATGACATTCCGACCCATTTCACAATTCTTATTTTGAACGCTAGTAGCTGACGTAATTATCCTAACGTGAATCGGAGGAATACCAGTAGAAGACCCTTTCATTATTATTGGACAAATTGCATCCGCCCTTTACTTCCTTCTCTTCCTAGTTCTCATACCCCTAGCTGGTTGACTGGAAAATAAAGCACTTAAATTAGCCT
>THA_NortTHA_Sea_TTHAA07.4
TCTCCCATTTATCTTAGCGGCAGTCACACTACTTCACTTATTTTTCCTTCACGAAACAGGCTCAAATAACCCCACAGGCCTAACCTCAGCAGGGGACAAGATTCCCTTCCACCCATACTTCACCTATAAAGATTTACTAGGATTTGCGATTCTTTTGTCCCTTCTAGCTGCCCTCGCTATATTCTCCCCCAACCTCTTAGGGGATCCAGACAACTTTACTCCCGCAAACCCCCTTGTCACTCCCCCTCATATCAAACCAGAATGATACTTCCTATTTGCTTACGCCATCCTCCGCTCAATTCCTAATAAACTAGGAGGAGTACTAGCGCTGCTCGCCGCCATCCTCGTTTTATTTACTGTCCCAATCCTTCATACCTCAAAACAGCGAGGAATGACATTCCGACCCATTTCACAATTCTTATTTTGAACGCTAGTAGCTGACGTAATTATCCTGACGTGAATCGGAGGAATACCAGTAGAAGACCCTTTCATTGTTATTGGACAAATTGCATCCGCCCTTTACTTCCTTCTCTTCCTAGTTCTCATACCCCTAGCTGGTTGACTGGAAAATAAAGCACTTAAATTAGCCT
>THA_2_NortTHA_Sea_TTHAA07.2
TCTCCCATTTATCTTAGCGGCAGTCACACTACTTCACTTATTTTTCCTTCACGAAACAGGCTCAAATAACCCCACAGGCCTAACCTCAGCAGGGGACAAGATTCCCTTCCACCCATACTTCACCTATAAAGATTTACTAGGATTTGCGATTCTTTTGTCCCTTCTAGCTGCCCTCGCTATATTCTCCCCCAACCTCTTAGGGGATCCAGACAACTTTACTCCCGCAAACCCCCTTGTCACTCCCCCTCATATCAAACCAGAATGATACTTCCTATTTGCTTACGCCATCCTCCGCTCAATTCCTAATAAACTAGGAGGAGTACTAGCGCTGCTCGCCGCCATCCTCGTTTTATTTACTGTCCCAATCCTTCATACCTCAAAACAGCGAGGAATGACATTCCGACCCATTTCACAATTCTTATTTTGAACGCTAGTAGCTGACGTAATTATCCTGACGTGAATCGGAGGAATACCAGTAGAAGACCCTTTCATTGTTATTGGACAAATTGCATCCGCCCTTTACTTCCTTCTCTTCCTAGTTCTCATACCCCTAGCTGGTTGACTGGAAAATAAAGCACTTAAATTAGCCT
>THA_3_NortTHA_Sea_TTHAA07.2
TCTCCCATTTATCTTAGCGGCAGTCACACTACTTCACTTATTTTTCCTTCACGAAACAGGCTCAAATAACCCCACAGGCCTAACCTCAGCAGGGGACAAGATTCCCTTCCACCCATACTTCACCTATAAAGATTTACTAGGATTTGCGATTCTTTTGTCCCTTCTAGCTGCCCTCGCTATATTCTCCCCCAACCTCTTAGGGGATCCAGACAACTTTACTCCCGCAAACCCCCTTGTCACTCCCCCTCATATCAAACCAGAATGATACTTCCTATTTGCTTACGCCATCCTCCGCTCAATTCCTAATAAACTAGGAGGAGTACTAGCGCTGCTCGCCGCCATCCTCGTTTTATTTACTGTCCCAATCCTTCATACCTCAAAACAGCGAGGAATGACATTCCGACCCATTTCACAATTCTTATTTTGAACGCTAGTAGCTGACGTAATTATCCTGACGTGAATCGGAGGAATACCAGTAGAAGACCCTTTCATTGTTATTGGACAAATTGCATCCGCCCTTTACTTCCTTCTCTTCCTAGTTCTCATACCCCTAGCTGGTTGACTGGAAAATAAAGCACTTAAATTAGCCT
>THA_NortTHA_Sea_TTHAA07.5
TCTCCCATTTATCTTAGCGGCAGTCACACTACTTCACTTATTTTTCCTTCACGAAACAGGCTCAAATAACCCCACAGGCCTAACCTCAGCAGGGGACAAGATTCCCTTCCACCCATACTTCACCTATAAAGATTTACTAGGATTTGCGATTCTTTTATCCCTTCTAGCTGCCCTCGCTATATTCTCCCCCAATCTCTTAGGGGATCCAGACAACTTTACTCCCGCAAACCCCCTTGTCACTCCCCCTCATATCAAACCAGAATGATACTTCCTATTTGCTTACGCCATCCTCCGCTCAATTCCTAATAAACTAGGAGGAGTACTAGCGCTGCTCGCCGCCATCCTCGTTTTATTTACTGTCCCAATCCTTCATACCTCAAAACAGCGAGGAATGACATTCCGACCCATTTCACAATTCTTATTTTGAACGCTAGTAGCTGACGTAATTATCCTGACGTGAATCGGAGGAATACCAGTAGAAGACCCTTTCATTGTTATTGGACAAATTGCATCCGCCCTTTACTTCCTTCTCTTCCTAGTTCTCATACCCCTAGCTGGTTGACTGGAAAATAAAGCACTTAAATTAGCCT
>THA_NortTHA_Sea_TTHAA07.6
TCTCCCATTTATCTTAGCGGCAGTCACACTACTTCACTTATTTTTCCTTCACGAAACAGGCTCAAATAACCCCACAGGCCTAACCTCAGCAGGGGACAAGATTCCCTTCCACCCATACTTCACCTATAAAGATTTACTAGGATTTGCGATTCTTTTATCCCTTCTAGCTGCCCTCGCTATATTCTCCCCCAACCTCTTAGGGGATCCAGACAACTTTACTCCCGCAAACCCCCTTGTCACTCCCCCTCATATCAAACCAGAATGATACTTCCTATTTGCTTACGCCATCCTCCGCTCAATTCCTAATAAACTAGGAGGAGTACTAGCGCTGCTCGCCGCCATCCTCGTTTTATTTACTGTCCCAATCCTTCATACCTCAAAACAGCGAGGGATGACATTCCGACCCATTTCACAATTCTTATTTTGAACGCTAGTAGCTGACGTAATTATCCTGACGTGAATCGGAGGAATACCAGTAGAAGACCCTTTCATTGTTATTGGACAAATTGCATCCGCCCTTTACTTCCTTCTCTTCCTAGTTCTCATACCCCTAGCTGGTTGACTGGAAAATAAAGCACTTAAATTAGCCT
>THA_NortTHA_Sea_TTHAA07j
TCTCCCATTTATCTTAGCGGCAGTCACACTACTTCACTTATTTTTCCTTCACGAAACAGGCTCAAATAACCCCACAGGCCTAACCTCAGCAGGGGACAAGATTCCCTTCCACCCATACTTCACCTATAAAGATTTACTAGGATTTGCGATTCTTTTATCCCTTCTAGCTGCCCTCGCTATATTCTCCCCCAACCTCTTAGGGGATCCAGACAACTTTACTCCCGCAAACCCCCTTGTCACTCCCCCTCATATCAAACCGGAATGATACTTCCTATTTGCTTACGCCATCCTCCGCTCAATTCCTAATAAACTAGGAGGAGTACTAGCGCTGCTCGCCGCCATCCTCGTTTTATTTACTGTCCCAATCCTTCATACCTCAAAACAGCGAGGAATGACATTCCGACCCATTTCACAATTCTTATTTTGAACGCTAGTAGCTGACGTAATTATCCTGACGTGAATCGGAGGAATACCAGTAGAAGACCCTTTCATTGTTATTGGACAAATTGCATCCGCCCTTTACTTCCTTCTCTTCCTAGTTCTCATACCCCTAGCTGGTTGACTGGAAAATAAAGCACTTAAATTAGCCT
>THA_2_NortTHA_Sea_TTHAA07j
TCTCCCATTTATCTTAGCGGCAGTCACACTACTTCACTTATTTTTCCTTCACGAAACAGGCTCAAATAACCCCACAGGCCTAACCTCAGCAGGGGACAAGATTCCCTTCCACCCATACTTCACCTATAAAGATTTACTAGGATTTGCGATTCTTTTATCCCTTCTAGCTGCCCTCGCTATATTCTCCCCCAACCTCTTAGGGGATCCAGACAACTTTACTCCCGCAAACCCCCTTGTCACTCCCCCTCATATCAAACCGGAATGATACTTCCTATTTGCTTACGCCATCCTCCGCTCAATTCCTAATAAACTAGGAGGAGTACTAGCGCTGCTCGCCGCCATCCTCGTTTTATTTACTGTCCCAATCCTTCATACCTCAAAACAGCGAGGAATGACATTCCGACCCATTTCACAATTCTTATTTTGAACGCTAGTAGCTGACGTAATTATCCTGACGTGAATCGGAGGAATACCAGTAGAAGACCCTTTCATTGTTATTGGACAAATTGCATCCGCCCTTTACTTCCTTCTCTTCCTAGTTCTCATACCCCTAGCTGGTTGACTGGAAAATAAAGCACTTAAATTAGCCT
>THA_3_NortTHA_Sea_TTHAA07j
TCTCCCATTTATCTTAGCGGCAGTCACACTACTTCACTTATTTTTCCTTCACGAAACAGGCTCAAATAACCCCACAGGCCTAACCTCAGCAGGGGACAAGATTCCCTTCCACCCATACTTCACCTATAAAGATTTACTAGGATTTGCGATTCTTTTATCCCTTCTAGCTGCCCTCGCTATATTCTCCCCCAACCTCTTAGGGGATCCAGACAACTTTACTCCCGCAAACCCCCTTGTCACTCCCCCTCATATCAAACCGGAATGATACTTCCTATTTGCTTACGCCATCCTCCGCTCAATTCCTAATAAACTAGGAGGAGTACTAGCGCTGCTCGCCGCCATCCTCGTTTTATTTACTGTCCCAATCCTTCATACCTCAAAACAGCGAGGAATGACATTCCGACCCATTTCACAATTCTTATTTTGAACGCTAGTAGCTGACGTAATTATCCTGACGTGAATCGGAGGAATACCAGTAGAAGACCCTTTCATTGTTATTGGACAAATTGCATCCGCCCTTTACTTCCTTCTCTTCCTAGTTCTCATACCCCTAGCTGGTTGACTGGAAAATAAAGCACTTAAATTAGCCT
>THA_4_NortTHA_Sea_TTHAA07j
TCTCCCATTTATCTTAGCGGCAGTCACACTACTTCACTTATTTTTCCTTCACGAAACAGGCTCAAATAACCCCACAGGCCTAACCTCAGCAGGGGACAAGATTCCCTTCCACCCATACTTCACCTATAAAGATTTACTAGGATTTGCGATTCTTTTATCCCTTCTAGCTGCCCTCGCTATATTCTCCCCCAACCTCTTAGGGGATCCAGACAACTTTACTCCCGCAAACCCCCTTGTCACTCCCCCTCATATCAAACCGGAATGATACTTCCTATTTGCTTACGCCATCCTCCGCTCAATTCCTAATAAACTAGGAGGAGTACTAGCGCTGCTCGCCGCCATCCTCGTTTTATTTACTGTCCCAATCCTTCATACCTCAAAACAGCGAGGAATGACATTCCGACCCATTTCACAATTCTTATTTTGAACGCTAGTAGCTGACGTAATTATCCTGACGTGAATCGGAGGAATACCAGTAGAAGACCCTTTCATTGTTATTGGACAAATTGCATCCGCCCTTTACTTCCTTCTCTTCCTAGTTCTCATACCCCTAGCTGGTTGACTGGAAAATAAAGCACTTAAATTAGCCT
>THA_5_NortTHA_Sea_TTHAA07j
TCTCCCATTTATCTTAGCGGCAGTCACACTACTTCACTTATTTTTCCTTCACGAAACAGGCTCAAATAACCCCACAGGCCTAACCTCAGCAGGGGACAAGATTCCCTTCCACCCATACTTCACCTATAAAGATTTACTAGGATTTGCGATTCTTTTATCCCTTCTAGCTGCCCTCGCTATATTCTCCCCCAACCTCTTAGGGGATCCAGACAACTTTACTCCCGCAAACCCCCTTGTCACTCCCCCTCATATCAAACCGGAATGATACTTCCTATTTGCTTACGCCATCCTCCGCTCAATTCCTAATAAACTAGGAGGAGTACTAGCGCTGCTCGCCGCCATCCTCGTTTTATTTACTGTCCCAATCCTTCATACCTCAAAACAGCGAGGAATGACATTCCGACCCATTTCACAATTCTTATTTTGAACGCTAGTAGCTGACGTAATTATCCTGACGTGAATCGGAGGAATACCAGTAGAAGACCCTTTCATTGTTATTGGACAAATTGCATCCGCCCTTTACTTCCTTCTCTTCCTAGTTCTCATACCCCTAGCTGGTTGACTGGAAAATAAAGCACTTAAATTAGCCT
>THA_6_NortTHA_Sea_TTHAA07j
TCTCCCATTTATCTTAGCGGCAGTCACACTACTTCACTTATTTTTCCTTCACGAAACAGGCTCAAATAACCCCACAGGCCTAACCTCAGCAGGGGACAAGATTCCCTTCCACCCATACTTCACCTATAAAGATTTACTAGGATTTGCGATTCTTTTATCCCTTCTAGCTGCCCTCGCTATATTCTCCCCCAACCTCTTAGGGGATCCAGACAACTTTACTCCCGCAAACCCCCTTGTCACTCCCCCTCATATCAAACCGGAATGATACTTCCTATTTGCTTACGCCATCCTCCGCTCAATTCCTAATAAACTAGGAGGAGTACTAGCGCTGCTCGCCGCCATCCTCGTTTTATTTACTGTCCCAATCCTTCATACCTCAAAACAGCGAGGAATGACATTCCGACCCATTTCACAATTCTTATTTTGAACGCTAGTAGCTGACGTAATTATCCTGACGTGAATCGGAGGAATACCAGTAGAAGACCCTTTCATTGTTATTGGACAAATTGCATCCGCCCTTTACTTCCTTCTCTTCCTAGTTCTCATACCCCTAGCTGGTTGACTGGAAAATAAAGCACTTAAATTAGCCT
>THA_NortTHA_Sea_TTHAA07j.1
TCTCCCATTTATCTTAGCGGCAGTCACACTACTTCACTTATTTTTCCTTCACGAAACAGGCTCAAATAACCCCACAGGCCTAACCTCAGCAGGGGACAAGATTCCCTTCCACCCATACTTCACCTATAAAGATTTACTAGGATTTGCGATTCTTCTATCCCTTCTAGCTGCCCTCTCTATATTCTCCCCCAACCTCTTAGGGGATCCAGACAACTTTACTCCCGCAAACCCCCTTGTCACTCCCCCTCATATCAAACCAGAATGATACTTCCTATTTGCTTACGCCATCCTCCGCTCAATTCCTAATAAACTAGGAGGAGTACTAGCGCTGCTCGCCGCCATCCTCGTTTTATTTACTGTCCCAATCCTTCACACCTCAAAACAGCGAGGAATGACATTCCGACCCATTTCACAATTCTTATTTTGAACGCTAGTAGCTGACGTAATTATCCTAACGTGAATCGGAGGAATACCAGTAGAAGACCCTTTCATTATTATTGGACAAATTGCATCCGCCCTTTACTTCCTCCTCTTCCTAGTTCTCATACCCCTAGCTGGTTGACTGGAAAATAAAGCACTTAAATTAGCCT
>THA_2_NortTHA_Sea_TTHAA07j.1
TCTCCCATTTATCTTAGCGGCAGTCACACTACTTCACTTATTTTTCCTTCACGAAACAGGCTCAAATAACCCCACAGGCCTAACCTCAGCAGGGGACAAGATTCCCTTCCACCCATACTTCACCTATAAAGATTTACTAGGATTTGCGATTCTTCTATCCCTTCTAGCTGCCCTCTCTATATTCTCCCCCAACCTCTTAGGGGATCCAGACAACTTTACTCCCGCAAACCCCCTTGTCACTCCCCCTCATATCAAACCAGAATGATACTTCCTATTTGCTTACGCCATCCTCCGCTCAATTCCTAATAAACTAGGAGGAGTACTAGCGCTGCTCGCCGCCATCCTCGTTTTATTTACTGTCCCAATCCTTCACACCTCAAAACAGCGAGGAATGACATTCCGACCCATTTCACAATTCTTATTTTGAACGCTAGTAGCTGACGTAATTATCCTAACGTGAATCGGAGGAATACCAGTAGAAGACCCTTTCATTATTATTGGACAAATTGCATCCGCCCTTTACTTCCTCCTCTTCCTAGTTCTCATACCCCTAGCTGGTTGACTGGAAAATAAAGCACTTAAATTAGCCT
>THA_NortTHA_Sea_TTHAA07j.2
TCTCCCATTTATCTTAGCGGCAGTCACACTACTTCACTTATTTTTCCTTCACGAAACAGGCTCAAATAACCCCACAGGCCTAACCTCAGCAGGGGACAAGATTCCCTTCCACCCATACTTCACCTATAAAGATTTGCTAGGATTTGCGATTCTTTTATCCCTTCTAGCTGCCCTCGCTATATTCTCCCCCAACCTCTTAGGGGATCCAGACAACTTTACTCCCGCAAACCCCCTTGTCACTCCCCCTCATATCAAACCAGAATGATACTTCCTATTTGCTTACGCCATCCTCCGCTCAATTCCTAATAAACTAGGAGGAGTACTAGCGCTGCTCGCCGCCATCCTCGTTTTATTTACTGTCCCAATCCTTCATACCTCAAAACAGCGAGGAATGACATTCCGACCCATTTCACAATTCTTATTTTGAACGCTAGTAGCTGACGTAATTATCCTGACGTGAATCGGAGGAATACCAGTAGAAGACCCTTTCATTGTTATTGGACAAATTGCATCCGCCCTTTACTTCCTTCTCTTCCTAGTTCTCATACCCCTAGCTGGTTGACTGGAAAATAAAGCACTTAAATTAGCCT
>THA_NortTHA_Sea_TTHAA07j.3
TCTCCCATTTATCTTAGCGGCAGTCACACTACTTCACTTATTTTTCCTTCACGAAACAGGCTCAAATAACCCCACAGGCCTAACCTCAGCAGGGGACAAGATTCCCTTCCACCCATACTTCACCTATAAAGATTTACTAGGATTTGCGATTCTTTTATCCCTTCTAGCTGCCCTCGCTATATTCTCCCCCAACCTCTTAGGGGATCCAGACAACTTTACTCCCGCAAACCCCCTTGTCACTCCCCCTCATATCAAACCAGAATGATACTTCCTATTTGCTTACGCCATCCTCCGCTCAATTCCTAATAAACTAGGAGGAGTACTAGCGCTGCTCGCCGCCATCCTCGTTTTATTTACTGTCCCAATCCTTCATACCTCAAAACAGCGAGGAATGACATTCCGACCCATTTCACAATTCTTATTTTGAACGCTAGTAGCTGACGTAATTATCCTAACATGAATCGGAGGAATACCAGTAGAAGACCCTTTCATTGTTATTGGACAAATTGCATCCGCCCTTTACTTCCTTCTCTTCCTAGTTCTCATACCCCTAGCTGGTTGACTGGAAAATAAAGCACTTAAATTAGCCT
>THA_NortTHA_Sea_TTHAA07j.4
TCTCCCATTTATCTTAGCGGCAGTCACACTACTTCACTTATTTTTCCTTCACGAAACAGGCTCAAATAACCCCACAGGCCTAACCTCAGCAGGGGACAAGATTCCCTTCCACCCATACTTCACCTATAAAGATTTACTAGGATTTGCGATTCTTTTATCCCTTCTAGCTGCCCTCGCTATATTCTCCCCCAACCTCTTAGGGGATCCAGACAACTTTACTCCCGCAAACCCCCTTGTCACTCCCCCTCATATCAAACCAGAATGATACTTCCTATTTGCTTACGCCATCCTCCGCTCAATTCCTAATAAACTAGGAGGAGTACTAGCGCTGCTCGCCGCCATCCTCGTTTTATTTACTGTCCCAATCCTTCATACCTCAAAACAACGAGGAATGACATTCCGACCCATTTCACAATTCTTATTTTGAACGCTAGTAGCTGACGTAATTATCCTGACGTGAATCGGAGGAATACCAGTAGAAGACCCTTTCATTGTTATTGGACAAATTGCATCCGCCCTTTACTTCCTTCTCTTCCTAGTTCTCATACCCCTAGCTGGTTGACTGGAAAATAAAGCACTTAAATTAGCCT
>THA_2_NortTHA_Sea_TTHAA07j.2
TCTCCCATTTATCTTAGCGGCAGTCACACTACTTCACTTATTTTTCCTTCACGAAACAGGCTCAAATAACCCCACAGGCCTAACCTCAGCAGGGGACAAGATTCCCTTCCACCCATACTTCACCTATAAAGATTTACTAGGATTTGCGATTCTTTTATCCCTTCTAGCTGCCCTCGCTATATTCTCCCCCAACCTCTTAGGGGATCCAGACAACTTTACTCCCGCAAACCCCCTTGTCACTCCCCCTCATATCAAACCAGAATGATACTTCCTATTTGCTTACGCCATCCTCCGCTCAATTCCTAATAAACTAGGAGGAGTACTAGCGCTGCTCGCCGCCATCCTCGTTTTATTTACTGTCCCAATCCTTCATACCTCAAAACAACGAGGAATGACATTCCGACCCATTTCACAATTCTTATTTTGAACGCTAGTAGCTGACGTAATTATCCTGACGTGAATCGGAGGAATACCAGTAGAAGACCCTTTCATTGTTATTGGACAAATTGCATCCGCCCTTTACTTCCTTCTCTTCCTAGTTCTCATACCCCTAGCTGGTTGACTGGAAAATAAAGCACTTAAATTAGCCT
>THA_NortTHA_Sea_TTHAA07j.5
TCTCCCATTTATCTTAGCGGCAGTCACACTACTTCACTTATTTTTCCTTCACGAAACAGGCTCAAATAACCCCACAGGCCTAACCTCAGCAGGGGACAAGATTCCCTTCCACCCATACTTCACCTATAAAGATTTACTAGGATTTGCGATTCTTTTGTCCCTTCTAGCTGCCCTCGCTATATTCTCCCCCAACCTCTTAGGGGATCCAGACAACTTTACTCCCGCAAACCCCCTTGTCACTCCCCCTCATATCAAACCAGAATGATACTTCCTATTTGCTTACGCCATCCTCCGCTCAATTCCTAATAAACTAGGAGGAGTACTAGCGCTGCTCGCCGCCATCCTCGTTTTATTTACTGTCCCAATCCTTCATACCTCAAAACAGCGAGGAATGACATTCCGACCCATTTCACAATTCTTATTTTGAACGCTAGTAGCTGACGTAATTATCCTGACGTGAATCGGAGGAATACCAGTAGAAGACCCTTTCATTGTTATTGGACAAATTGCATCCGCCCTTTACTTCCTTCTCTTCCTAGTTCTCATACCCCTAGCTGGTTGACTGGAAAATAAAGCACTTAAATTAGCCT
>THA_NortTHA_Sea_TTHAA07j.6
TCTCCCATTTATCTTAGCGGCAGTCACACTACTTCACTTATTTTTCCTTCACGAAACAGGCTCAAATAACCCCACAGGCCTAACCTCAGCAGGGGACAAGATTCCCTTCCACCCATACTTCACCTATAAAGATTTACTAGGATTTGCAATTCTTCTATCCCTTCTAGCTGCCCTCGCTATATTCTCCCCCAACCTCTTAGGGGATCCAGACAACTTTACTCCCGCAAACCCCCTTGTCACTCCCCCTCATATCAAACCAGAATGATACTTCCTATTTGCTTACGCCATCCTCCGCTCAATTCCTCATAAACTAGGGGGGGTACTAGCGCTGCTCGCCGCCATCCTCGTTTTATTTACTGTCCCAATCCTTCATACCTCAAAACAGCGAGGAATGACATTCCGACCCATTTCACAATTCTTATTTTGAACGCTAGTAGCTGACGTAATTATCCTAACGTGAATCGGAGGAATACCAGTAGAAGACCCTTTCATTGTTATTGGACAAATTGCATCCGCCCTTTACTTCCTTCTCTTCCTAGTTCTTATACCCCTAGCTGGTTGACTGGAAAATAAAGCACTTAAATTAGCCT
>THA_NortTHA_Sea_TTHAA07j.7
TCTCCCATTTATCTTAGCGGCAGTCACACTACTTCACTTATTTTTCCTTCACGAAACAGGCTCAAATAACCCCACAGGCCTAACCTCAGCAGGGGACAAGATTCCCTTCCACCCATACTTCACCTATAAAGATTTACTAGGATTTGCGATTCTTTTATCCCTTCTAGCTGCCCTCGCTATATTCTCCCCCAACCTCTTAGGGGATCCAGACAACTTTACTCCCGCAAACCCCCTTGTCACTCCCCCTCATATCAAACCAGAATGATACTTCCTATTTGCTTACGCCATCCTCCGCTCAATTCCTAATAAACTAGGAGGGGTACTAGCGCTGCTCGCCGCCATCCTCGTTTTATTTACTGTCCCAATCCTTCATACCTCAAAACAGCGAGGAATGACATTCCGACCCATTTCACAATTCTTATTTTGAACGCTAGTAGCTGACGTAATTATCCTGACGTGAATCGGAGGAATACCAGTAGAAGACCCTTTCATTGTTATTGGACAAATTGCATCCGCCCTTTACTTCCTTCTCTTCCTAGTTCTCATACCCCTAGCTGGTTGACTGGAAAATAAAGCACTTAAATTAGCCT
>THA_NortTHA_Sea_TTHAA07j.8
TCTCCCATTTATCTTAGCGGCAGTCACACTACTTCACTTATTTTTCCTTCACGAAACAGGCTCAAATAACCCCACAGGCCTAACCTCAGCAGGGGACAAGATTCCCTTCCACCCATACTTCACCTATAAAGATTTACTAGGATTTGCGATTCTTCTATCCCTTCTAGCTGCCCTCGCTATATTTTCCCCCAACCTCTTAGGGGATCCAGACAACTTTACTCCCGCAAACCCCCTTGTCACTCCCCCTCATATCAAGCCAGAATGATACTTCCTATTTGCTTACGCCATCCTCCGCTCAATTCCTAATAAACTAGGAGGAGTACTAGCGCTGCTCGCCGCCATCCTCGTTTTATTTACTGTCCCAATCCTTCATACCTCAAAACAGCGAGGAATGACATTCCGACCCATTTCACAATTCTTATTTTGAACGCTAGTAGCTGACGTAATTATCCTAACGTGAATCGGAGGAATACCAGTAGAAGACCCTTTCATTGTTATTGGACAAATTGCATCCGCCCTTTACTTCCTTCTCTTCCTAGTTCTCATACCCCTAGCTGGTTGACTGGAAAATAAAGCACTTAAATTAGCCT
>THA_NortTHA_Sea_TTHAA07j.9
TCTCCCATTTATCTTAGCGGCAGTCACACTACTTCACTTATTTTTCCTTCACGAAACAGGCTCAAATAACCCCACAGGCCTAACCTCAGCAGGGGACAAGATTCCCTTCCACCCATACTTCACCTATAAAGATTTACTAGGATTTGCGATTCTTCTATCCCTTCTAGCTGCCCTCGCTATATTCTCCCCCAACCTCTTAGGGGATCCAGACAACTTTACTCCCGCAAACCCCCTTGTCACTCCCCCTCATATCAAACCAGAATGATACTTCCTATTTGCTTACGCCATCCTCCGCTCAATTCCTAATAAACTAGGAGGAGTACTAGCGCTGCTCGCCGCCATCCTCGTTTTATTTACTGTCCCAATCCTTCATACCTCAAAACAGCGAGGAATGACATTCCGACCCATTTCACAATTCTTATTTTGAACACTAGTAGCTGACGTAATTATCCTAACGTGAATCGGAGGAATGCCAGTAGAAGACCCTTTCATTGTTATTGGACAAATTGCATCCGCCCTTTACTTCCTTCTCTTCCTAGTTCTCATACCCCTAGCTGGTTGACTGGAAAATAAAGCACTTAAATTAGCCT
>THA_NortTHA_Sea_TTHAA08
TCTCCCATTTATCTTAGCGGCAGTCACACTACTTCACTTATTTTTCCTTCACGAAACAGGCTCAAATAACCCCACAGGCCTAACCTCAGCAGGGGACAAGATTCCCTTCCACCCATACTTCACCTATAAAGATTTACTAGGATTTGCGATTCTTTTATCCCTTCTAGCTGCCCTCGCTATATTCTCCCCCAACCTCTTAGGGGATCCAGACAACTTTACTCCCGCAAACCCCCTTGTCACTCCCCCTCATATCAAACCAGAATGATACTTCCTATTTGCTTACGCCATCCTCCGCTCAATTCCTAATAAACTAGGAGGAGTACTAGCGCTGCTCGCCGCCATCCTCGTTTTATTTACTGTCCCAATCCTTCATACCTCAAAACAGCGAGGAATGACATTCCGACCCATTTCACAATTCTTATTTTGAACGCTAGTAGCTGACGTAATTATCCTGACGTGAATCGGGGGAATACCAGTAGAAGACCCTTTCATTGTTATTGGACAAATTGCATCCGCCCTTTACTTCCTTCTCTTCCTAGTTCTCATACCCCTAGCTGGTTGACTGGAAAATAAAGCACTTAAATTAGCCT
>THA_2_NortTHA_Sea_TTHAA08
TCTCCCATTTATCTTAGCGGCAGTCACACTACTTCACTTATTTTTCCTTCACGAAACAGGCTCAAATAACCCCACAGGCCTAACCTCAGCAGGGGACAAGATTCCCTTCCACCCATACTTCACCTATAAAGATTTACTAGGATTTGCGATTCTTTTATCCCTTCTAGCTGCCCTCGCTATATTCTCCCCCAACCTCTTAGGGGATCCAGACAACTTTACTCCCGCAAACCCCCTTGTCACTCCCCCTCATATCAAACCAGAATGATACTTCCTATTTGCTTACGCCATCCTCCGCTCAATTCCTAATAAACTAGGAGGAGTACTAGCGCTGCTCGCCGCCATCCTCGTTTTATTTACTGTCCCAATCCTTCATACCTCAAAACAGCGAGGAATGACATTCCGACCCATTTCACAATTCTTATTTTGAACGCTAGTAGCTGACGTAATTATCCTGACGTGAATCGGGGGAATACCAGTAGAAGACCCTTTCATTGTTATTGGACAAATTGCATCCGCCCTTTACTTCCTTCTCTTCCTAGTTCTCATACCCCTAGCTGGTTGACTGGAAAATAAAGCACTTAAATTAGCCT
>THA_3_NortTHA_Sea_TTHAA08
TCTCCCATTTATCTTAGCGGCAGTCACACTACTTCACTTATTTTTCCTTCACGAAACAGGCTCAAATAACCCCACAGGCCTAACCTCAGCAGGGGACAAGATTCCCTTCCACCCATACTTCACCTATAAAGATTTACTAGGATTTGCGATTCTTTTATCCCTTCTAGCTGCCCTCGCTATATTCTCCCCCAACCTCTTAGGGGATCCAGACAACTTTACTCCCGCAAACCCCCTTGTCACTCCCCCTCATATCAAACCAGAATGATACTTCCTATTTGCTTACGCCATCCTCCGCTCAATTCCTAATAAACTAGGAGGAGTACTAGCGCTGCTCGCCGCCATCCTCGTTTTATTTACTGTCCCAATCCTTCATACCTCAAAACAGCGAGGAATGACATTCCGACCCATTTCACAATTCTTATTTTGAACGCTAGTAGCTGACGTAATTATCCTGACGTGAATCGGGGGAATACCAGTAGAAGACCCTTTCATTGTTATTGGACAAATTGCATCCGCCCTTTACTTCCTTCTCTTCCTAGTTCTCATACCCCTAGCTGGTTGACTGGAAAATAAAGCACTTAAATTAGCCT
>THA_4_NortTHA_Sea_TTHAA08
TCTCCCATTTATCTTAGCGGCAGTCACACTACTTCACTTATTTTTCCTTCACGAAACAGGCTCAAATAACCCCACAGGCCTAACCTCAGCAGGGGACAAGATTCCCTTCCACCCATACTTCACCTATAAAGATTTACTAGGATTTGCGATTCTTTTATCCCTTCTAGCTGCCCTCGCTATATTCTCCCCCAACCTCTTAGGGGATCCAGACAACTTTACTCCCGCAAACCCCCTTGTCACTCCCCCTCATATCAAACCAGAATGATACTTCCTATTTGCTTACGCCATCCTCCGCTCAATTCCTAATAAACTAGGAGGAGTACTAGCGCTGCTCGCCGCCATCCTCGTTTTATTTACTGTCCCAATCCTTCATACCTCAAAACAGCGAGGAATGACATTCCGACCCATTTCACAATTCTTATTTTGAACGCTAGTAGCTGACGTAATTATCCTGACGTGAATCGGGGGAATACCAGTAGAAGACCCTTTCATTGTTATTGGACAAATTGCATCCGCCCTTTACTTCCTTCTCTTCCTAGTTCTCATACCCCTAGCTGGTTGACTGGAAAATAAAGCACTTAAATTAGCCT
>THA_5_NortTHA_Sea_TTHAA08
TCTCCCATTTATCTTAGCGGCAGTCACACTACTTCACTTATTTTTCCTTCACGAAACAGGCTCAAATAACCCCACAGGCCTAACCTCAGCAGGGGACAAGATTCCCTTCCACCCATACTTCACCTATAAAGATTTACTAGGATTTGCGATTCTTTTATCCCTTCTAGCTGCCCTCGCTATATTCTCCCCCAACCTCTTAGGGGATCCAGACAACTTTACTCCCGCAAACCCCCTTGTCACTCCCCCTCATATCAAACCAGAATGATACTTCCTATTTGCTTACGCCATCCTCCGCTCAATTCCTAATAAACTAGGAGGAGTACTAGCGCTGCTCGCCGCCATCCTCGTTTTATTTACTGTCCCAATCCTTCATACCTCAAAACAGCGAGGAATGACATTCCGACCCATTTCACAATTCTTATTTTGAACGCTAGTAGCTGACGTAATTATCCTGACGTGAATCGGGGGAATACCAGTAGAAGACCCTTTCATTGTTATTGGACAAATTGCATCCGCCCTTTACTTCCTTCTCTTCCTAGTTCTCATACCCCTAGCTGGTTGACTGGAAAATAAAGCACTTAAATTAGCCT
>THA_NortTHA_Sea_TTHAA08.1
TCTCCCATTTATCTTAGCGGCAGTCACACTACTTCACTTATTTTTCCTTCACGAAACAGGCTCAAATAACCCCACAGGCCTAACCTCAGCAGGGGACAAGATTCCCTTCCACCCATACTTCACCTATAAAGATTTACTAGGATTTGCGATTCTTTTATCCCTTCTAGCTGCCCTCGCTATATTCTCCCCCAACCTCTTAGGGGATCCAGACAACTTTACTCCCGCAAACCCCCTTGTCACTCCCCCTCATATCAAACCGGAATGATACTTCCTATTTGCTTACGCCATCCTCCGCTCAATTCCTAATAAACTAGGAGGAGTACTAGCGCTGCTCGCCGCCATCCTCGTTTTATTTACTGTCCCAATCCTTCATACCTCAAAACAGCGAGGAATGACATTCCGACCCATTTCACAATTCTTATTTTGAACGCTAGTAGCTGACGTAATTATCCTGACGTGAATCGGAGGAATACCAGTAGAAGACCCTTTCATTGTTATTGGACAAATTGCATCCGCCCTTTACTTCCTTCTCTTCCTAGTTCTCATACCCCTAGCTGGTTGACTGGAAAATAAAGCACTTAAATTAGCCT
>THA_2_NortTHA_Sea_TTHAA08.1
TCTCCCATTTATCTTAGCGGCAGTCACACTACTTCACTTATTTTTCCTTCACGAAACAGGCTCAAATAACCCCACAGGCCTAACCTCAGCAGGGGACAAGATTCCCTTCCACCCATACTTCACCTATAAAGATTTACTAGGATTTGCGATTCTTTTATCCCTTCTAGCTGCCCTCGCTATATTCTCCCCCAACCTCTTAGGGGATCCAGACAACTTTACTCCCGCAAACCCCCTTGTCACTCCCCCTCATATCAAACCGGAATGATACTTCCTATTTGCTTACGCCATCCTCCGCTCAATTCCTAATAAACTAGGAGGAGTACTAGCGCTGCTCGCCGCCATCCTCGTTTTATTTACTGTCCCAATCCTTCATACCTCAAAACAGCGAGGAATGACATTCCGACCCATTTCACAATTCTTATTTTGAACGCTAGTAGCTGACGTAATTATCCTGACGTGAATCGGAGGAATACCAGTAGAAGACCCTTTCATTGTTATTGGACAAATTGCATCCGCCCTTTACTTCCTTCTCTTCCTAGTTCTCATACCCCTAGCTGGTTGACTGGAAAATAAAGCACTTAAATTAGCCT
>THA_3_NortTHA_Sea_TTHAA08.1
TCTCCCATTTATCTTAGCGGCAGTCACACTACTTCACTTATTTTTCCTTCACGAAACAGGCTCAAATAACCCCACAGGCCTAACCTCAGCAGGGGACAAGATTCCCTTCCACCCATACTTCACCTATAAAGATTTACTAGGATTTGCGATTCTTTTATCCCTTCTAGCTGCCCTCGCTATATTCTCCCCCAACCTCTTAGGGGATCCAGACAACTTTACTCCCGCAAACCCCCTTGTCACTCCCCCTCATATCAAACCGGAATGATACTTCCTATTTGCTTACGCCATCCTCCGCTCAATTCCTAATAAACTAGGAGGAGTACTAGCGCTGCTCGCCGCCATCCTCGTTTTATTTACTGTCCCAATCCTTCATACCTCAAAACAGCGAGGAATGACATTCCGACCCATTTCACAATTCTTATTTTGAACGCTAGTAGCTGACGTAATTATCCTGACGTGAATCGGAGGAATACCAGTAGAAGACCCTTTCATTGTTATTGGACAAATTGCATCCGCCCTTTACTTCCTTCTCTTCCTAGTTCTCATACCCCTAGCTGGTTGACTGGAAAATAAAGCACTTAAATTAGCCT
>THA_4_NortTHA_Sea_TTHAA08.1
TCTCCCATTTATCTTAGCGGCAGTCACACTACTTCACTTATTTTTCCTTCACGAAACAGGCTCAAATAACCCCACAGGCCTAACCTCAGCAGGGGACAAGATTCCCTTCCACCCATACTTCACCTATAAAGATTTACTAGGATTTGCGATTCTTTTATCCCTTCTAGCTGCCCTCGCTATATTCTCCCCCAACCTCTTAGGGGATCCAGACAACTTTACTCCCGCAAACCCCCTTGTCACTCCCCCTCATATCAAACCGGAATGATACTTCCTATTTGCTTACGCCATCCTCCGCTCAATTCCTAATAAACTAGGAGGAGTACTAGCGCTGCTCGCCGCCATCCTCGTTTTATTTACTGTCCCAATCCTTCATACCTCAAAACAGCGAGGAATGACATTCCGACCCATTTCACAATTCTTATTTTGAACGCTAGTAGCTGACGTAATTATCCTGACGTGAATCGGAGGAATACCAGTAGAAGACCCTTTCATTGTTATTGGACAAATTGCATCCGCCCTTTACTTCCTTCTCTTCCTAGTTCTCATACCCCTAGCTGGTTGACTGGAAAATAAAGCACTTAAATTAGCCT
>THA_5_NortTHA_Sea_TTHAA08.1
TCTCCCATTTATCTTAGCGGCAGTCACACTACTTCACTTATTTTTCCTTCACGAAACAGGCTCAAATAACCCCACAGGCCTAACCTCAGCAGGGGACAAGATTCCCTTCCACCCATACTTCACCTATAAAGATTTACTAGGATTTGCGATTCTTTTATCCCTTCTAGCTGCCCTCGCTATATTCTCCCCCAACCTCTTAGGGGATCCAGACAACTTTACTCCCGCAAACCCCCTTGTCACTCCCCCTCATATCAAACCGGAATGATACTTCCTATTTGCTTACGCCATCCTCCGCTCAATTCCTAATAAACTAGGAGGAGTACTAGCGCTGCTCGCCGCCATCCTCGTTTTATTTACTGTCCCAATCCTTCATACCTCAAAACAGCGAGGAATGACATTCCGACCCATTTCACAATTCTTATTTTGAACGCTAGTAGCTGACGTAATTATCCTGACGTGAATCGGAGGAATACCAGTAGAAGACCCTTTCATTGTTATTGGACAAATTGCATCCGCCCTTTACTTCCTTCTCTTCCTAGTTCTCATACCCCTAGCTGGTTGACTGGAAAATAAAGCACTTAAATTAGCCT
>THA_6_NortTHA_Sea_TTHAA08
TCTCCCATTTATCTTAGCGGCAGTCACACTACTTCACTTATTTTTCCTTCACGAAACAGGCTCAAATAACCCCACAGGCCTAACCTCAGCAGGGGACAAGATTCCCTTCCACCCATACTTCACCTATAAAGATTTACTAGGATTTGCGATTCTTTTATCCCTTCTAGCTGCCCTCGCTATATTCTCCCCCAACCTCTTAGGGGATCCAGACAACTTTACTCCCGCAAACCCCCTTGTCACTCCCCCTCATATCAAACCGGAATGATACTTCCTATTTGCTTACGCCATCCTCCGCTCAATTCCTAATAAACTAGGAGGAGTACTAGCGCTGCTCGCCGCCATCCTCGTTTTATTTACTGTCCCAATCCTTCATACCTCAAAACAGCGAGGAATGACATTCCGACCCATTTCACAATTCTTATTTTGAACGCTAGTAGCTGACGTAATTATCCTGACGTGAATCGGAGGAATACCAGTAGAAGACCCTTTCATTGTTATTGGACAAATTGCATCCGCCCTTTACTTCCTTCTCTTCCTAGTTCTCATACCCCTAGCTGGTTGACTGGAAAATAAAGCACTTAAATTAGCCT
>THA_7_NortTHA_Sea_TTHAA08
TCTCCCATTTATCTTAGCGGCAGTCACACTACTTCACTTATTTTTCCTTCACGAAACAGGCTCAAATAACCCCACAGGCCTAACCTCAGCAGGGGACAAGATTCCCTTCCACCCATACTTCACCTATAAAGATTTACTAGGATTTGCGATTCTTTTATCCCTTCTAGCTGCCCTCGCTATATTCTCCCCCAACCTCTTAGGGGATCCAGACAACTTTACTCCCGCAAACCCCCTTGTCACTCCCCCTCATATCAAACCGGAATGATACTTCCTATTTGCTTACGCCATCCTCCGCTCAATTCCTAATAAACTAGGAGGAGTACTAGCGCTGCTCGCCGCCATCCTCGTTTTATTTACTGTCCCAATCCTTCATACCTCAAAACAGCGAGGAATGACATTCCGACCCATTTCACAATTCTTATTTTGAACGCTAGTAGCTGACGTAATTATCCTGACGTGAATCGGAGGAATACCAGTAGAAGACCCTTTCATTGTTATTGGACAAATTGCATCCGCCCTTTACTTCCTTCTCTTCCTAGTTCTCATACCCCTAGCTGGTTGACTGGAAAATAAAGCACTTAAATTAGCCT
>THA_8_NortTHA_Sea_TTHAA08
TCTCCCATTTATCTTAGCGGCAGTCACACTACTTCACTTATTTTTCCTTCACGAAACAGGCTCAAATAACCCCACAGGCCTAACCTCAGCAGGGGACAAGATTCCCTTCCACCCATACTTCACCTATAAAGATTTACTAGGATTTGCGATTCTTTTATCCCTTCTAGCTGCCCTCGCTATATTCTCCCCCAACCTCTTAGGGGATCCAGACAACTTTACTCCCGCAAACCCCCTTGTCACTCCCCCTCATATCAAACCGGAATGATACTTCCTATTTGCTTACGCCATCCTCCGCTCAATTCCTAATAAACTAGGAGGAGTACTAGCGCTGCTCGCCGCCATCCTCGTTTTATTTACTGTCCCAATCCTTCATACCTCAAAACAGCGAGGAATGACATTCCGACCCATTTCACAATTCTTATTTTGAACGCTAGTAGCTGACGTAATTATCCTGACGTGAATCGGAGGAATACCAGTAGAAGACCCTTTCATTGTTATTGGACAAATTGCATCCGCCCTTTACTTCCTTCTCTTCCTAGTTCTCATACCCCTAGCTGGTTGACTGGAAAATAAAGCACTTAAATTAGCCT
>THA_9_NortTHA_Sea_TTHAA08
TCTCCCATTTATCTTAGCGGCAGTCACACTACTTCACTTATTTTTCCTTCACGAAACAGGCTCAAATAACCCCACAGGCCTAACCTCAGCAGGGGACAAGATTCCCTTCCACCCATACTTCACCTATAAAGATTTACTAGGATTTGCGATTCTTTTATCCCTTCTAGCTGCCCTCGCTATATTCTCCCCCAACCTCTTAGGGGATCCAGACAACTTTACTCCCGCAAACCCCCTTGTCACTCCCCCTCATATCAAACCGGAATGATACTTCCTATTTGCTTACGCCATCCTCCGCTCAATTCCTAATAAACTAGGAGGAGTACTAGCGCTGCTCGCCGCCATCCTCGTTTTATTTACTGTCCCAATCCTTCATACCTCAAAACAGCGAGGAATGACATTCCGACCCATTTCACAATTCTTATTTTGAACGCTAGTAGCTGACGTAATTATCCTGACGTGAATCGGAGGAATACCAGTAGAAGACCCTTTCATTGTTATTGGACAAATTGCATCCGCCCTTTACTTCCTTCTCTTCCTAGTTCTCATACCCCTAGCTGGTTGACTGGAAAATAAAGCACTTAAATTAGCCT
>THA_10_NortTHA_Sea_TTHAA08
TCTCCCATTTATCTTAGCGGCAGTCACACTACTTCACTTATTTTTCCTTCACGAAACAGGCTCAAATAACCCCACAGGCCTAACCTCAGCAGGGGACAAGATTCCCTTCCACCCATACTTCACCTATAAAGATTTACTAGGATTTGCGATTCTTTTATCCCTTCTAGCTGCCCTCGCTATATTCTCCCCCAACCTCTTAGGGGATCCAGACAACTTTACTCCCGCAAACCCCCTTGTCACTCCCCCTCATATCAAACCGGAATGATACTTCCTATTTGCTTACGCCATCCTCCGCTCAATTCCTAATAAACTAGGAGGAGTACTAGCGCTGCTCGCCGCCATCCTCGTTTTATTTACTGTCCCAATCCTTCATACCTCAAAACAGCGAGGAATGACATTCCGACCCATTTCACAATTCTTATTTTGAACGCTAGTAGCTGACGTAATTATCCTGACGTGAATCGGAGGAATACCAGTAGAAGACCCTTTCATTGTTATTGGACAAATTGCATCCGCCCTTTACTTCCTTCTCTTCCTAGTTCTCATACCCCTAGCTGGTTGACTGGAAAATAAAGCACTTAAATTAGCCT
>THA_11_NortTHA_Sea_TTHAA08
TCTCCCATTTATCTTAGCGGCAGTCACACTACTTCACTTATTTTTCCTTCACGAAACAGGCTCAAATAACCCCACAGGCCTAACCTCAGCAGGGGACAAGATTCCCTTCCACCCATACTTCACCTATAAAGATTTACTAGGATTTGCGATTCTTTTATCCCTTCTAGCTGCCCTCGCTATATTCTCCCCCAACCTCTTAGGGGATCCAGACAACTTTACTCCCGCAAACCCCCTTGTCACTCCCCCTCATATCAAACCGGAATGATACTTCCTATTTGCTTACGCCATCCTCCGCTCAATTCCTAATAAACTAGGAGGAGTACTAGCGCTGCTCGCCGCCATCCTCGTTTTATTTACTGTCCCAATCCTTCATACCTCAAAACAGCGAGGAATGACATTCCGACCCATTTCACAATTCTTATTTTGAACGCTAGTAGCTGACGTAATTATCCTGACGTGAATCGGAGGAATACCAGTAGAAGACCCTTTCATTGTTATTGGACAAATTGCATCCGCCCTTTACTTCCTTCTCTTCCTAGTTCTCATACCCCTAGCTGGTTGACTGGAAAATAAAGCACTTAAATTAGCCT
>THA_12_NortTHA_Sea_TTHAA08
TCTCCCATTTATCTTAGCGGCAGTCACACTACTTCACTTATTTTTCCTTCACGAAACAGGCTCAAATAACCCCACAGGCCTAACCTCAGCAGGGGACAAGATTCCCTTCCACCCATACTTCACCTATAAAGATTTACTAGGATTTGCGATTCTTTTATCCCTTCTAGCTGCCCTCGCTATATTCTCCCCCAACCTCTTAGGGGATCCAGACAACTTTACTCCCGCAAACCCCCTTGTCACTCCCCCTCATATCAAACCGGAATGATACTTCCTATTTGCTTACGCCATCCTCCGCTCAATTCCTAATAAACTAGGAGGAGTACTAGCGCTGCTCGCCGCCATCCTCGTTTTATTTACTGTCCCAATCCTTCATACCTCAAAACAGCGAGGAATGACATTCCGACCCATTTCACAATTCTTATTTTGAACGCTAGTAGCTGACGTAATTATCCTGACGTGAATCGGAGGAATACCAGTAGAAGACCCTTTCATTGTTATTGGACAAATTGCATCCGCCCTTTACTTCCTTCTCTTCCTAGTTCTCATACCCCTAGCTGGTTGACTGGAAAATAAAGCACTTAAATTAGCCT
>THA_13_NortTHA_Sea_TTHAA08
TCTCCCATTTATCTTAGCGGCAGTCACACTACTTCACTTATTTTTCCTTCACGAAACAGGCTCAAATAACCCCACAGGCCTAACCTCAGCAGGGGACAAGATTCCCTTCCACCCATACTTCACCTATAAAGATTTACTAGGATTTGCGATTCTTTTATCCCTTCTAGCTGCCCTCGCTATATTCTCCCCCAACCTCTTAGGGGATCCAGACAACTTTACTCCCGCAAACCCCCTTGTCACTCCCCCTCATATCAAACCGGAATGATACTTCCTATTTGCTTACGCCATCCTCCGCTCAATTCCTAATAAACTAGGAGGAGTACTAGCGCTGCTCGCCGCCATCCTCGTTTTATTTACTGTCCCAATCCTTCATACCTCAAAACAGCGAGGAATGACATTCCGACCCATTTCACAATTCTTATTTTGAACGCTAGTAGCTGACGTAATTATCCTGACGTGAATCGGAGGAATACCAGTAGAAGACCCTTTCATTGTTATTGGACAAATTGCATCCGCCCTTTACTTCCTTCTCTTCCTAGTTCTCATACCCCTAGCTGGTTGACTGGAAAATAAAGCACTTAAATTAGCCT
>THA_14_NortTHA_Sea_TTHAA08
TCTCCCATTTATCTTAGCGGCAGTCACACTACTTCACTTATTTTTCCTTCACGAAACAGGCTCAAATAACCCCACAGGCCTAACCTCAGCAGGGGACAAGATTCCCTTCCACCCATACTTCACCTATAAAGATTTACTAGGATTTGCGATTCTTTTATCCCTTCTAGCTGCCCTCGCTATATTCTCCCCCAACCTCTTAGGGGATCCAGACAACTTTACTCCCGCAAACCCCCTTGTCACTCCCCCTCATATCAAACCGGAATGATACTTCCTATTTGCTTACGCCATCCTCCGCTCAATTCCTAATAAACTAGGAGGAGTACTAGCGCTGCTCGCCGCCATCCTCGTTTTATTTACTGTCCCAATCCTTCATACCTCAAAACAGCGAGGAATGACATTCCGACCCATTTCACAATTCTTATTTTGAACGCTAGTAGCTGACGTAATTATCCTGACGTGAATCGGAGGAATACCAGTAGAAGACCCTTTCATTGTTATTGGACAAATTGCATCCGCCCTTTACTTCCTTCTCTTCCTAGTTCTCATACCCCTAGCTGGTTGACTGGAAAATAAAGCACTTAAATTAGCCT
>THA_15_NortTHA_Sea_TTHAA08
TCTCCCATTTATCTTAGCGGCAGTCACACTACTTCACTTATTTTTCCTTCACGAAACAGGCTCAAATAACCCCACAGGCCTAACCTCAGCAGGGGACAAGATTCCCTTCCACCCATACTTCACCTATAAAGATTTACTAGGATTTGCGATTCTTTTATCCCTTCTAGCTGCCCTCGCTATATTCTCCCCCAACCTCTTAGGGGATCCAGACAACTTTACTCCCGCAAACCCCCTTGTCACTCCCCCTCATATCAAACCGGAATGATACTTCCTATTTGCTTACGCCATCCTCCGCTCAATTCCTAATAAACTAGGAGGAGTACTAGCGCTGCTCGCCGCCATCCTCGTTTTATTTACTGTCCCAATCCTTCATACCTCAAAACAGCGAGGAATGACATTCCGACCCATTTCACAATTCTTATTTTGAACGCTAGTAGCTGACGTAATTATCCTGACGTGAATCGGAGGAATACCAGTAGAAGACCCTTTCATTGTTATTGGACAAATTGCATCCGCCCTTTACTTCCTTCTCTTCCTAGTTCTCATACCCCTAGCTGGTTGACTGGAAAATAAAGCACTTAAATTAGCCT
>THA_16_NortTHA_Sea_TTHAA08
TCTCCCATTTATCTTAGCGGCAGTCACACTACTTCACTTATTTTTCCTTCACGAAACAGGCTCAAATAACCCCACAGGCCTAACCTCAGCAGGGGACAAGATTCCCTTCCACCCATACTTCACCTATAAAGATTTACTAGGATTTGCGATTCTTTTATCCCTTCTAGCTGCCCTCGCTATATTCTCCCCCAACCTCTTAGGGGATCCAGACAACTTTACTCCCGCAAACCCCCTTGTCACTCCCCCTCATATCAAACCGGAATGATACTTCCTATTTGCTTACGCCATCCTCCGCTCAATTCCTAATAAACTAGGAGGAGTACTAGCGCTGCTCGCCGCCATCCTCGTTTTATTTACTGTCCCAATCCTTCATACCTCAAAACAGCGAGGAATGACATTCCGACCCATTTCACAATTCTTATTTTGAACGCTAGTAGCTGACGTAATTATCCTGACGTGAATCGGAGGAATACCAGTAGAAGACCCTTTCATTGTTATTGGACAAATTGCATCCGCCCTTTACTTCCTTCTCTTCCTAGTTCTCATACCCCTAGCTGGTTGACTGGAAAATAAAGCACTTAAATTAGCCT
>THA_17_NortTHA_Sea_TTHAA08
TCTCCCATTTATCTTAGCGGCAGTCACACTACTTCACTTATTTTTCCTTCACGAAACAGGCTCAAATAACCCCACAGGCCTAACCTCAGCAGGGGACAAGATTCCCTTCCACCCATACTTCACCTATAAAGATTTACTAGGATTTGCGATTCTTTTATCCCTTCTAGCTGCCCTCGCTATATTCTCCCCCAACCTCTTAGGGGATCCAGACAACTTTACTCCCGCAAACCCCCTTGTCACTCCCCCTCATATCAAACCGGAATGATACTTCCTATTTGCTTACGCCATCCTCCGCTCAATTCCTAATAAACTAGGAGGAGTACTAGCGCTGCTCGCCGCCATCCTCGTTTTATTTACTGTCCCAATCCTTCATACCTCAAAACAGCGAGGAATGACATTCCGACCCATTTCACAATTCTTATTTTGAACGCTAGTAGCTGACGTAATTATCCTGACGTGAATCGGAGGAATACCAGTAGAAGACCCTTTCATTGTTATTGGACAAATTGCATCCGCCCTTTACTTCCTTCTCTTCCTAGTTCTCATACCCCTAGCTGGTTGACTGGAAAATAAAGCACTTAAATTAGCCT
>THA_18_NortTHA_Sea_TTHAA08
TCTCCCATTTATCTTAGCGGCAGTCACACTACTTCACTTATTTTTCCTTCACGAAACAGGCTCAAATAACCCCACAGGCCTAACCTCAGCAGGGGACAAGATTCCCTTCCACCCATACTTCACCTATAAAGATTTACTAGGATTTGCGATTCTTTTATCCCTTCTAGCTGCCCTCGCTATATTCTCCCCCAACCTCTTAGGGGATCCAGACAACTTTACTCCCGCAAACCCCCTTGTCACTCCCCCTCATATCAAACCGGAATGATACTTCCTATTTGCTTACGCCATCCTCCGCTCAATTCCTAATAAACTAGGAGGAGTACTAGCGCTGCTCGCCGCCATCCTCGTTTTATTTACTGTCCCAATCCTTCATACCTCAAAACAGCGAGGAATGACATTCCGACCCATTTCACAATTCTTATTTTGAACGCTAGTAGCTGACGTAATTATCCTGACGTGAATCGGAGGAATACCAGTAGAAGACCCTTTCATTGTTATTGGACAAATTGCATCCGCCCTTTACTTCCTTCTCTTCCTAGTTCTCATACCCCTAGCTGGTTGACTGGAAAATAAAGCACTTAAATTAGCCT
>THA_19_NortTHA_Sea_TTHAA08
TCTCCCATTTATCTTAGCGGCAGTCACACTACTTCACTTATTTTTCCTTCACGAAACAGGCTCAAATAACCCCACAGGCCTAACCTCAGCAGGGGACAAGATTCCCTTCCACCCATACTTCACCTATAAAGATTTACTAGGATTTGCGATTCTTTTATCCCTTCTAGCTGCCCTCGCTATATTCTCCCCCAACCTCTTAGGGGATCCAGACAACTTTACTCCCGCAAACCCCCTTGTCACTCCCCCTCATATCAAACCGGAATGATACTTCCTATTTGCTTACGCCATCCTCCGCTCAATTCCTAATAAACTAGGAGGAGTACTAGCGCTGCTCGCCGCCATCCTCGTTTTATTTACTGTCCCAATCCTTCATACCTCAAAACAGCGAGGAATGACATTCCGACCCATTTCACAATTCTTATTTTGAACGCTAGTAGCTGACGTAATTATCCTGACGTGAATCGGAGGAATACCAGTAGAAGACCCTTTCATTGTTATTGGACAAATTGCATCCGCCCTTTACTTCCTTCTCTTCCTAGTTCTCATACCCCTAGCTGGTTGACTGGAAAATAAAGCACTTAAATTAGCCT
>THA_20_NortTHA_Sea_TTHAA08
TCTCCCATTTATCTTAGCGGCAGTCACACTACTTCACTTATTTTTCCTTCACGAAACAGGCTCAAATAACCCCACAGGCCTAACCTCAGCAGGGGACAAGATTCCCTTCCACCCATACTTCACCTATAAAGATTTACTAGGATTTGCGATTCTTTTATCCCTTCTAGCTGCCCTCGCTATATTCTCCCCCAACCTCTTAGGGGATCCAGACAACTTTACTCCCGCAAACCCCCTTGTCACTCCCCCTCATATCAAACCGGAATGATACTTCCTATTTGCTTACGCCATCCTCCGCTCAATTCCTAATAAACTAGGAGGAGTACTAGCGCTGCTCGCCGCCATCCTCGTTTTATTTACTGTCCCAATCCTTCATACCTCAAAACAGCGAGGAATGACATTCCGACCCATTTCACAATTCTTATTTTGAACGCTAGTAGCTGACGTAATTATCCTGACGTGAATCGGAGGAATACCAGTAGAAGACCCTTTCATTGTTATTGGACAAATTGCATCCGCCCTTTACTTCCTTCTCTTCCTAGTTCTCATACCCCTAGCTGGTTGACTGGAAAATAAAGCACTTAAATTAGCCT
>THA_21_NortTHA_Sea_TTHAA08
TCTCCCATTTATCTTAGCGGCAGTCACACTACTTCACTTATTTTTCCTTCACGAAACAGGCTCAAATAACCCCACAGGCCTAACCTCAGCAGGGGACAAGATTCCCTTCCACCCATACTTCACCTATAAAGATTTACTAGGATTTGCGATTCTTTTATCCCTTCTAGCTGCCCTCGCTATATTCTCCCCCAACCTCTTAGGGGATCCAGACAACTTTACTCCCGCAAACCCCCTTGTCACTCCCCCTCATATCAAACCGGAATGATACTTCCTATTTGCTTACGCCATCCTCCGCTCAATTCCTAATAAACTAGGAGGAGTACTAGCGCTGCTCGCCGCCATCCTCGTTTTATTTACTGTCCCAATCCTTCATACCTCAAAACAGCGAGGAATGACATTCCGACCCATTTCACAATTCTTATTTTGAACGCTAGTAGCTGACGTAATTATCCTGACGTGAATCGGAGGAATACCAGTAGAAGACCCTTTCATTGTTATTGGACAAATTGCATCCGCCCTTTACTTCCTTCTCTTCCTAGTTCTCATACCCCTAGCTGGTTGACTGGAAAATAAAGCACTTAAATTAGCCT
>THA_22_NortTHA_Sea_TTHAA08
TCTCCCATTTATCTTAGCGGCAGTCACACTACTTCACTTATTTTTCCTTCACGAAACAGGCTCAAATAACCCCACAGGCCTAACCTCAGCAGGGGACAAGATTCCCTTCCACCCATACTTCACCTATAAAGATTTACTAGGATTTGCGATTCTTTTATCCCTTCTAGCTGCCCTCGCTATATTCTCCCCCAACCTCTTAGGGGATCCAGACAACTTTACTCCCGCAAACCCCCTTGTCACTCCCCCTCATATCAAACCGGAATGATACTTCCTATTTGCTTACGCCATCCTCCGCTCAATTCCTAATAAACTAGGAGGAGTACTAGCGCTGCTCGCCGCCATCCTCGTTTTATTTACTGTCCCAATCCTTCATACCTCAAAACAGCGAGGAATGACATTCCGACCCATTTCACAATTCTTATTTTGAACGCTAGTAGCTGACGTAATTATCCTGACGTGAATCGGAGGAATACCAGTAGAAGACCCTTTCATTGTTATTGGACAAATTGCATCCGCCCTTTACTTCCTTCTCTTCCTAGTTCTCATACCCCTAGCTGGTTGACTGGAAAATAAAGCACTTAAATTAGCCT
>THA_23_NortTHA_Sea_TTHAA08
TCTCCCATTTATCTTAGCGGCAGTCACACTACTTCACTTATTTTTCCTTCACGAAACAGGCTCAAATAACCCCACAGGCCTAACCTCAGCAGGGGACAAGATTCCCTTCCACCCATACTTCACCTATAAAGATTTACTAGGATTTGCGATTCTTTTATCCCTTCTAGCTGCCCTCGCTATATTCTCCCCCAACCTCTTAGGGGATCCAGACAACTTTACTCCCGCAAACCCCCTTGTCACTCCCCCTCATATCAAACCGGAATGATACTTCCTATTTGCTTACGCCATCCTCCGCTCAATTCCTAATAAACTAGGAGGAGTACTAGCGCTGCTCGCCGCCATCCTCGTTTTATTTACTGTCCCAATCCTTCATACCTCAAAACAGCGAGGAATGACATTCCGACCCATTTCACAATTCTTATTTTGAACGCTAGTAGCTGACGTAATTATCCTGACGTGAATCGGAGGAATACCAGTAGAAGACCCTTTCATTGTTATTGGACAAATTGCATCCGCCCTTTACTTCCTTCTCTTCCTAGTTCTCATACCCCTAGCTGGTTGACTGGAAAATAAAGCACTTAAATTAGCCT
>THA_24_NortTHA_Sea_TTHAA08
TCTCCCATTTATCTTAGCGGCAGTCACACTACTTCACTTATTTTTCCTTCACGAAACAGGCTCAAATAACCCCACAGGCCTAACCTCAGCAGGGGACAAGATTCCCTTCCACCCATACTTCACCTATAAAGATTTACTAGGATTTGCGATTCTTTTATCCCTTCTAGCTGCCCTCGCTATATTCTCCCCCAACCTCTTAGGGGATCCAGACAACTTTACTCCCGCAAACCCCCTTGTCACTCCCCCTCATATCAAACCGGAATGATACTTCCTATTTGCTTACGCCATCCTCCGCTCAATTCCTAATAAACTAGGAGGAGTACTAGCGCTGCTCGCCGCCATCCTCGTTTTATTTACTGTCCCAATCCTTCATACCTCAAAACAGCGAGGAATGACATTCCGACCCATTTCACAATTCTTATTTTGAACGCTAGTAGCTGACGTAATTATCCTGACGTGAATCGGAGGAATACCAGTAGAAGACCCTTTCATTGTTATTGGACAAATTGCATCCGCCCTTTACTTCCTTCTCTTCCTAGTTCTCATACCCCTAGCTGGTTGACTGGAAAATAAAGCACTTAAATTAGCCT
>THA_25_NortTHA_Sea_TTHAA08
TCTCCCATTTATCTTAGCGGCAGTCACACTACTTCACTTATTTTTCCTTCACGAAACAGGCTCAAATAACCCCACAGGCCTAACCTCAGCAGGGGACAAGATTCCCTTCCACCCATACTTCACCTATAAAGATTTACTAGGATTTGCGATTCTTTTATCCCTTCTAGCTGCCCTCGCTATATTCTCCCCCAACCTCTTAGGGGATCCAGACAACTTTACTCCCGCAAACCCCCTTGTCACTCCCCCTCATATCAAACCGGAATGATACTTCCTATTTGCTTACGCCATCCTCCGCTCAATTCCTAATAAACTAGGAGGAGTACTAGCGCTGCTCGCCGCCATCCTCGTTTTATTTACTGTCCCAATCCTTCATACCTCAAAACAGCGAGGAATGACATTCCGACCCATTTCACAATTCTTATTTTGAACGCTAGTAGCTGACGTAATTATCCTGACGTGAATCGGAGGAATACCAGTAGAAGACCCTTTCATTGTTATTGGACAAATTGCATCCGCCCTTTACTTCCTTCTCTTCCTAGTTCTCATACCCCTAGCTGGTTGACTGGAAAATAAAGCACTTAAATTAGCCT
>THA_26_NortTHA_Sea_TTHAA08
TCTCCCATTTATCTTAGCGGCAGTCACACTACTTCACTTATTTTTCCTTCACGAAACAGGCTCAAATAACCCCACAGGCCTAACCTCAGCAGGGGACAAGATTCCCTTCCACCCATACTTCACCTATAAAGATTTACTAGGATTTGCGATTCTTTTATCCCTTCTAGCTGCCCTCGCTATATTCTCCCCCAACCTCTTAGGGGATCCAGACAACTTTACTCCCGCAAACCCCCTTGTCACTCCCCCTCATATCAAACCGGAATGATACTTCCTATTTGCTTACGCCATCCTCCGCTCAATTCCTAATAAACTAGGAGGAGTACTAGCGCTGCTCGCCGCCATCCTCGTTTTATTTACTGTCCCAATCCTTCATACCTCAAAACAGCGAGGAATGACATTCCGACCCATTTCACAATTCTTATTTTGAACGCTAGTAGCTGACGTAATTATCCTGACGTGAATCGGAGGAATACCAGTAGAAGACCCTTTCATTGTTATTGGACAAATTGCATCCGCCCTTTACTTCCTTCTCTTCCTAGTTCTCATACCCCTAGCTGGTTGACTGGAAAATAAAGCACTTAAATTAGCCT
>THA_27_NortTHA_Sea_TTHAA08
TCTCCCATTTATCTTAGCGGCAGTCACACTACTTCACTTATTTTTCCTTCACGAAACAGGCTCAAATAACCCCACAGGCCTAACCTCAGCAGGGGACAAGATTCCCTTCCACCCATACTTCACCTATAAAGATTTACTAGGATTTGCGATTCTTTTATCCCTTCTAGCTGCCCTCGCTATATTCTCCCCCAACCTCTTAGGGGATCCAGACAACTTTACTCCCGCAAACCCCCTTGTCACTCCCCCTCATATCAAACCGGAATGATACTTCCTATTTGCTTACGCCATCCTCCGCTCAATTCCTAATAAACTAGGAGGAGTACTAGCGCTGCTCGCCGCCATCCTCGTTTTATTTACTGTCCCAATCCTTCATACCTCAAAACAGCGAGGAATGACATTCCGACCCATTTCACAATTCTTATTTTGAACGCTAGTAGCTGACGTAATTATCCTGACGTGAATCGGAGGAATACCAGTAGAAGACCCTTTCATTGTTATTGGACAAATTGCATCCGCCCTTTACTTCCTTCTCTTCCTAGTTCTCATACCCCTAGCTGGTTGACTGGAAAATAAAGCACTTAAATTAGCCT
>THA_28_NortTHA_Sea_TTHAA08
TCTCCCATTTATCTTAGCGGCAGTCACACTACTTCACTTATTTTTCCTTCACGAAACAGGCTCAAATAACCCCACAGGCCTAACCTCAGCAGGGGACAAGATTCCCTTCCACCCATACTTCACCTATAAAGATTTACTAGGATTTGCGATTCTTTTATCCCTTCTAGCTGCCCTCGCTATATTCTCCCCCAACCTCTTAGGGGATCCAGACAACTTTACTCCCGCAAACCCCCTTGTCACTCCCCCTCATATCAAACCGGAATGATACTTCCTATTTGCTTACGCCATCCTCCGCTCAATTCCTAATAAACTAGGAGGAGTACTAGCGCTGCTCGCCGCCATCCTCGTTTTATTTACTGTCCCAATCCTTCATACCTCAAAACAGCGAGGAATGACATTCCGACCCATTTCACAATTCTTATTTTGAACGCTAGTAGCTGACGTAATTATCCTGACGTGAATCGGAGGAATACCAGTAGAAGACCCTTTCATTGTTATTGGACAAATTGCATCCGCCCTTTACTTCCTTCTCTTCCTAGTTCTCATACCCCTAGCTGGTTGACTGGAAAATAAAGCACTTAAATTAGCCT
>THA_NortTHA_Sea_TTHAA08.2
TCTCCCATTTATCTTAGCGGCAGTCACACTACTTCACTTATTTTTCCTTCACGAAACAGGCTCAAATAACCCCACAGGCCTAACCTCAGCAGGGGACAAGATTCCCTTCCACCCATACTTCACCTATAAAGATTTACTAGGATTTGCGATTCTTCTATCCCTTCTAGCTGCCCTCTCTATATTCTCCCCCAACCTCTTAGGGGATCCAGACAACTTTACTCCCGCAAACCCCCTTGTCACTCCCCCTCATATCAAACCAGAATGATACTTCCTATTTGCTTACGCCATCCTCCGCTCAATTCCTAATAAACTAGGAGGAGTACTAGCGCTGCTCGCCGCCATCCTCGTTTTATTTACTGTCCCAATCCTTCACACCTCAAAACAGCGAGGAATGACATTCCGACCCATTTCACAATTCTTATTTTGAACGCTAGTAGCTGACGTAATTATCCTAACGTGAATCGGAGGAATACCAGTAGAAGACCCTTTCATTATTATTGGACAAATTGCATCCGCCCTTTACTTCCTCCTCTTCCTAGTTCTCATACCCCTAGCTGGTTGACTGGAAAATAAAGCACTTAAATTAGCCT
>THA_2_NortTHA_Sea_TTHAA08.2
TCTCCCATTTATCTTAGCGGCAGTCACACTACTTCACTTATTTTTCCTTCACGAAACAGGCTCAAATAACCCCACAGGCCTAACCTCAGCAGGGGACAAGATTCCCTTCCACCCATACTTCACCTATAAAGATTTACTAGGATTTGCGATTCTTCTATCCCTTCTAGCTGCCCTCTCTATATTCTCCCCCAACCTCTTAGGGGATCCAGACAACTTTACTCCCGCAAACCCCCTTGTCACTCCCCCTCATATCAAACCAGAATGATACTTCCTATTTGCTTACGCCATCCTCCGCTCAATTCCTAATAAACTAGGAGGAGTACTAGCGCTGCTCGCCGCCATCCTCGTTTTATTTACTGTCCCAATCCTTCACACCTCAAAACAGCGAGGAATGACATTCCGACCCATTTCACAATTCTTATTTTGAACGCTAGTAGCTGACGTAATTATCCTAACGTGAATCGGAGGAATACCAGTAGAAGACCCTTTCATTATTATTGGACAAATTGCATCCGCCCTTTACTTCCTCCTCTTCCTAGTTCTCATACCCCTAGCTGGTTGACTGGAAAATAAAGCACTTAAATTAGCCT
>THA_NortTHA_Sea_TTHAA08.3
TCTCCCATTTATCTTAGCGGCAGTCACACTACTTCACTTATTTTTCCTTCACGAAACAGGCTCAAATAACCCCACAGGCCTAACCTCAGCAGGGGACAAGATTCCCTTCCACCCATACTTCACCTATAAAGATTTGCTAGGATTTGCGATTCTTTTATCCCTTCTAGCTGCCCTCGCTATATTCTCCCCCAACCTCTTAGGGGATCCAGACAACTTTACTCCCGCAAACCCCCTTGTCACTCCCCCTCATATCAAACCAGAATGATACTTCCTATTTGCTTACGCCATCCTCCGCTCAATTCCTAATAAACTAGGAGGAGTACTAGCGCTGCTCGCCGCCATCCTCGTTTTATTTACTGTCCCAATCCTTCATACCTCAAAACAGCGAGGAATGACATTCCGACCCATTTCACAATTCTTATTTTGAACGCTAGTAGCTGACGTAATTATCCTGACGTGAATCGGAGGAATACCAGTAGAAGACCCTTTCATTGTTATTGGACAAATTGCATCCGCCCTTTACTTCCTTCTCTTCCTAGTTCTCATACCCCTAGCTGGTTGACTGGAAAATAAAGCACTTAAATTAGCCT
>THA_NortTHA_Sea_TTHAA08.4
TCTCCCATTTATCTTAGCGGCAGTCACACTACTTCACTTATTTTTCCTTCACGAAACAGGCTCAAATAACCCCACAGGCCTAACCTCAGCAGGGGACAAGATTCCCTTCCACCCATACTTCACCTATAAAGATTTACTAGGATTTGCGATTCTTCTATCCCTTCTAGCTGCCCTCGCTATATTCTCCCCCAACCTCTTAGGAGATCCAGACAACTTTACTCCCGCAAACCCCCTTGTCACTCCCCCTCATATCAAACCAGAATGATACTTCCTGTTTGCTTACGCCATCCTCCGCTCAATTCCTAATAAACTAGGAGGAGTACTAGCACTGCTCGCCGCCATCCTCGTTTTATTTACTGTCCCAATCCTTCACACCTCAAAACAGCGAGGAATGACATTCCGACCCATTTCACAATTCTTATTTTGAACGCTAGTAGCTGACGTAATTATCCTAACGTGAATCGGAGGAATACCAGTAGAAGACCCTTTCATTATTATTGGACAAATTGCATCCGCCCTTTACTTCCTTCTCTTCCTAGTTCTCATACCCCTAGCTGGTTGACTGGAAAATAAAGCACTTAAATTAGCCT
>THA_2_NortTHA_Sea_TTHAA08.3
TCTCCCATTTATCTTAGCGGCAGTCACACTACTTCACTTATTTTTCCTTCACGAAACAGGCTCAAATAACCCCACAGGCCTAACCTCAGCAGGGGACAAGATTCCCTTCCACCCATACTTCACCTATAAAGATTTACTAGGATTTGCGATTCTTCTATCCCTTCTAGCTGCCCTCGCTATATTCTCCCCCAACCTCTTAGGAGATCCAGACAACTTTACTCCCGCAAACCCCCTTGTCACTCCCCCTCATATCAAACCAGAATGATACTTCCTGTTTGCTTACGCCATCCTCCGCTCAATTCCTAATAAACTAGGAGGAGTACTAGCACTGCTCGCCGCCATCCTCGTTTTATTTACTGTCCCAATCCTTCACACCTCAAAACAGCGAGGAATGACATTCCGACCCATTTCACAATTCTTATTTTGAACGCTAGTAGCTGACGTAATTATCCTAACGTGAATCGGAGGAATACCAGTAGAAGACCCTTTCATTATTATTGGACAAATTGCATCCGCCCTTTACTTCCTTCTCTTCCTAGTTCTCATACCCCTAGCTGGTTGACTGGAAAATAAAGCACTTAAATTAGCCT
>THA_NortTHA_Sea_TTHAA08.5
TCTCCCATTTATCTTAGCGGCAGTCACACTACTTCACTTATTTTTCCTTCACGAAACAGGCTCAAATAACCCCACAGGCCTAACCTCAGCAGGGGACAAGATTCCCTTCCACCCATACTTCACCTATAAAGATTTACTAGGATTTGCGATTCTTTTATCCCTTCTAGCTGCCCTCGCTATATTCTCCCCCAACCTCTTAGGGGATCCAGACAACTTTACTCCCGCAAACCCCCTTGTCACTCCCCCTCATATCAAACCAGAATGATACTTCCTATTTGCTTACGCCATCCTCCGCTCAATTCCTAATAAACTAGGAGGAGTACTAGCGCTGCTCGCCGCCATCCTCGTTTTATTTACTGTCCCAATCCTTCATACCTCAAAACAACGAGGAATGACATTCCGACCCATTTCACAATTCTTATTTTGAACGCTAGTAGCTGACGTAATTATCCTGACGTGAATCGGAGGAATACCAGTAGAAGACCCTTTCATTGTTATTGGACAAATTGCATCCGCCCTTTACTTCCTTCTCTTCCTAGTTCTCATACCCCTAGCTGGTTGACTGGAAAATAAAGCACTTAAATTAGCCT
>THA_2_NortTHA_Sea_TTHAA08.4
TCTCCCATTTATCTTAGCGGCAGTCACACTACTTCACTTATTTTTCCTTCACGAAACAGGCTCAAATAACCCCACAGGCCTAACCTCAGCAGGGGACAAGATTCCCTTCCACCCATACTTCACCTATAAAGATTTACTAGGATTTGCGATTCTTTTATCCCTTCTAGCTGCCCTCGCTATATTCTCCCCCAACCTCTTAGGGGATCCAGACAACTTTACTCCCGCAAACCCCCTTGTCACTCCCCCTCATATCAAACCAGAATGATACTTCCTATTTGCTTACGCCATCCTCCGCTCAATTCCTAATAAACTAGGAGGAGTACTAGCGCTGCTCGCCGCCATCCTCGTTTTATTTACTGTCCCAATCCTTCATACCTCAAAACAACGAGGAATGACATTCCGACCCATTTCACAATTCTTATTTTGAACGCTAGTAGCTGACGTAATTATCCTGACGTGAATCGGAGGAATACCAGTAGAAGACCCTTTCATTGTTATTGGACAAATTGCATCCGCCCTTTACTTCCTTCTCTTCCTAGTTCTCATACCCCTAGCTGGTTGACTGGAAAATAAAGCACTTAAATTAGCCT
>THA_3_NortTHA_Sea_TTHAA08.2
TCTCCCATTTATCTTAGCGGCAGTCACACTACTTCACTTATTTTTCCTTCACGAAACAGGCTCAAATAACCCCACAGGCCTAACCTCAGCAGGGGACAAGATTCCCTTCCACCCATACTTCACCTATAAAGATTTACTAGGATTTGCGATTCTTTTATCCCTTCTAGCTGCCCTCGCTATATTCTCCCCCAACCTCTTAGGGGATCCAGACAACTTTACTCCCGCAAACCCCCTTGTCACTCCCCCTCATATCAAACCAGAATGATACTTCCTATTTGCTTACGCCATCCTCCGCTCAATTCCTAATAAACTAGGAGGAGTACTAGCGCTGCTCGCCGCCATCCTCGTTTTATTTACTGTCCCAATCCTTCATACCTCAAAACAACGAGGAATGACATTCCGACCCATTTCACAATTCTTATTTTGAACGCTAGTAGCTGACGTAATTATCCTGACGTGAATCGGAGGAATACCAGTAGAAGACCCTTTCATTGTTATTGGACAAATTGCATCCGCCCTTTACTTCCTTCTCTTCCTAGTTCTCATACCCCTAGCTGGTTGACTGGAAAATAAAGCACTTAAATTAGCCT
>THA_NortTHA_Sea_TTHAA08.6
TCTCCCATTTATCTTAGCGGCAGTCACACTACTTCACTTATTTTTCCTTCACGAAACAGGCTCAAATAACCCCACAGGCCTAACCTCAGCAGGGGACAAGATTCCCTTCCACCCATACTTCACCTATAAAGATTTACTAGGATTTGCGATTCTTTTGTCCCTTCTAGCTGCCCTCGCTATATTCTCCCCCAACCTCTTAGGGGATCCAGACAACTTTACTCCCGCAAACCCCCTTGTCACTCCCCCTCATATCAAACCAGAATGATACTTCCTATTTGCTTACGCCATCCTCCGCTCAATTCCTAATAAACTAGGAGGAGTACTAGCGCTGCTCGCCGCCATCCTCGTTTTATTTACTGTCCCAATCCTTCATACCTCAAAACAGCGAGGAATGACATTCCGACCCATTTCACAATTCTTATTTTGAACGCTAGTAGCTGACGTAATTATCCTGACGTGAATCGGAGGAATACCAGTAGAAGACCCTTTCATTGTTATTGGACAAATTGCATCCGCCCTTTACTTCCTTCTCTTCCTAGTTCTCATACCCCTAGCTGGTTGACTGGAAAATAAAGCACTTAAATTAGCCT
>THA_2_NortTHA_Sea_TTHAA08.5
TCTCCCATTTATCTTAGCGGCAGTCACACTACTTCACTTATTTTTCCTTCACGAAACAGGCTCAAATAACCCCACAGGCCTAACCTCAGCAGGGGACAAGATTCCCTTCCACCCATACTTCACCTATAAAGATTTACTAGGATTTGCGATTCTTTTGTCCCTTCTAGCTGCCCTCGCTATATTCTCCCCCAACCTCTTAGGGGATCCAGACAACTTTACTCCCGCAAACCCCCTTGTCACTCCCCCTCATATCAAACCAGAATGATACTTCCTATTTGCTTACGCCATCCTCCGCTCAATTCCTAATAAACTAGGAGGAGTACTAGCGCTGCTCGCCGCCATCCTCGTTTTATTTACTGTCCCAATCCTTCATACCTCAAAACAGCGAGGAATGACATTCCGACCCATTTCACAATTCTTATTTTGAACGCTAGTAGCTGACGTAATTATCCTGACGTGAATCGGAGGAATACCAGTAGAAGACCCTTTCATTGTTATTGGACAAATTGCATCCGCCCTTTACTTCCTTCTCTTCCTAGTTCTCATACCCCTAGCTGGTTGACTGGAAAATAAAGCACTTAAATTAGCCT
>THA_3_NortTHA_Sea_TTHAA08.3
TCTCCCATTTATCTTAGCGGCAGTCACACTACTTCACTTATTTTTCCTTCACGAAACAGGCTCAAATAACCCCACAGGCCTAACCTCAGCAGGGGACAAGATTCCCTTCCACCCATACTTCACCTATAAAGATTTACTAGGATTTGCGATTCTTTTGTCCCTTCTAGCTGCCCTCGCTATATTCTCCCCCAACCTCTTAGGGGATCCAGACAACTTTACTCCCGCAAACCCCCTTGTCACTCCCCCTCATATCAAACCAGAATGATACTTCCTATTTGCTTACGCCATCCTCCGCTCAATTCCTAATAAACTAGGAGGAGTACTAGCGCTGCTCGCCGCCATCCTCGTTTTATTTACTGTCCCAATCCTTCATACCTCAAAACAGCGAGGAATGACATTCCGACCCATTTCACAATTCTTATTTTGAACGCTAGTAGCTGACGTAATTATCCTGACGTGAATCGGAGGAATACCAGTAGAAGACCCTTTCATTGTTATTGGACAAATTGCATCCGCCCTTTACTTCCTTCTCTTCCTAGTTCTCATACCCCTAGCTGGTTGACTGGAAAATAAAGCACTTAAATTAGCCT
>THA_NortTHA_Sea_TTHAA08.7
TCTCCCATTTATCTTAGCGGCAGTCACACTACTTCACTTATTTTTCCTTCACGAAACAGGCTCAAATAACCCCACAGGCCTAACCTCAGCAGGGGACAAGATTCCCTTCCACCCATACTTCACCTATAAAGATTTACTAGGATTTGCAATTCTTCTATCCCTTCTAGCTGCCCTCGCTATATTCTCCCCCAACCTCTTAGGGGATCCAGACAACTTTACTCCCGCAAACCCCCTTGTCACTCCCCCTCATATTAAACCAGAATGATACTTCCTATTTGCTTACGCCATCCTCCGCTCAATTCCTAATAAACTAGGAGGGGTACTAGCGCTGCTCGCCGCCATCCTCGTTTTATTTACTGTCCCAATCCTTCATACCTCAAAACAGCGAGGAATGACATTCCGACCCATTTCACAATTCTTATTTTGAACGCTAGTAGCTGACGTAATTATCCTAACGTGAATCGGAGGAATACCAGTAGAAGACCCTTTCATTGTTATTGGACAAATTGCATCCGCCCTTTACTTCCTTCTCTTCCTAGTTCTTATACCCCTAGCTGGTTGACTGGAAAATAAAGCACTTAAATTAGCCT
>THA_NortTHA_Sea_TTHAA08.8
TCTCCCATTTATCTTAGCGGCAGTCACACTACTTCACTTATTTTTCCTTCACGAAACAGGCTCAAATAACCCCACAGGCCTAACCTCAGCAGGGGACAAGATTCCCTTCCACCCATACTTCACCTATAAAGATTTACTAGGATTTGCGATTCTTTTATCCCTTCTAGCTGCCCTCGCTATATTCTCCCCCAATCTCTTAGGGGATCCAGACAACTTTACTCCCGCAAACCCCCTTGTCACTCCCCCTCATATCAAACCAGAATGATACTTCCTATTTGCTTACGCCATCCTCCGCTCAATTCCTAATAAACTAGGAGGAGTACTAGCGCTGCTCGCCGCCATCCTCGTTTTATTTACTGTCCCAATCCTTCATACCTCAAAACAGCGAGGAATGACATTCCGACCCATTTCACAATTCTTATTTTGAACGCTAGTAGCTGACGTAATTATCCTGACGTGAATCGGAGGAATACCAGTAGAAGACCCTTTCATTGTTATTGGACAAATTGCATCCGCCCTTTACTTCCTTCTCTTCCTAGTTCTCATACCCCTAGCTGGTTGACTGGAAAATAAAGCACTTAAATTAGCCT
>THA_NortTHA_Sea_TTHAA08.9
TCTCCCATTTATCTTAGCGGCAGTCACACTACTTCACTTATTTTTCCTTCACGAAACAGGCTCAAATAACCCCACAGGCCTAACCTCAGCAGGGGACAAGATTCCCTTCCACCCATACTTCACCTATAAAGATTTACTAGGATTTGCGATTCTTTTATCCCTTCTAGCTGCCCTCGCTATATTCTTCCCCAACCTCTTAGGGGATCCAGACAACTTTACTCCCGCAAACCCCCTTGTCACTCCCCCTCATATCAAACCAGAATGATACTTCCTATTTGCTTACGCCATCCTCCGCTCAATTCCTAATAAACTAGGAGGAGTACTAGCGCTGCTCGCCGCCATCCTCGTTTTATTTACTGTCCCAATCCTTCATACCTCAAAACAGCGAGGAATGACATTCCGACCCATTTCACAATTCTTATTTTGAACGCTAGTAGCTGACGTAATTATCCTGACATGAATCGGAGGAATACCAGTAGAAGACCCTTTCATTGTTATTGGACAAATTGCATCCGCCCTTTACTTCCTTCTCTTCCTAGTTCTCATACCCCTAGCTGGTTGACTGGAAAATAAAGCACTTAAATTAGCCT
>THA_NortTHA_Sea_TTHAA08.10
TCTCCCATTTATCTTAGCGGCAGTCACACTACTTCACTTATTTTTCCTTCACGAAACAGGCTCAAATAACCCCACAGGCCTAACCTCAGCAGGGGACAAGATTCCCTTCCACCCATACTTCACCTATAAAGATTTACTAGGATTTGCAATTCTTCTATCCCTTCTAGCTGCCCTCGCTATATTCTTCCCCAACCTCTTAGGGGATCCAGACAACTTTACTCCCGCAAACCCCCTTGTCACTCCCCCTCATATCAAACCAGAATGATACTTCCTATTTGCTTACGCCATCCTCCGCTCAATTCCTAATAAACTAGGAGGGGTACTAGCACTGCTCGCCGCCATCCTCGTTTTATTTACTGTCCCAATCCTTCATACCTCAAAACAGCGAGGAATGACATTCCGACCCATTTCACAATTCTTATTTTGAACGCTAGTAGCTGACGTAATTATCCTAACGTGAATCGGAGGAATACCAGTAGAAGACCCTTTCATTGTTATTGGACAAATTGCATCCGCCCTTTACTTCCTTCTCTTCCTAGTTCTTATACCCCTAGCTGGTTGACTGGAAAATAAAGCACTTAAATTAGCCT
>THA_NortTHA_Sea_TTHAA08.11
TCTCCCATTTATCTTAGCGGCAGTCACACTACTTCACTTATTTTTCCTTCACGAAACAGGCTCAAATAACCCCACAGGCCTAACCTCAGCAGGGGACAAGATTCCCTTCCACCCATACTTCACCTATAAAGATTTACTAGGATTTGCGATTCTTTTATCCCTTCTAGCTGCCCTCGCTATATTCTCCCCCAACCTCTTAGGGGATCCAGACAACTTTACTCCCGCAAACCCCCTTGTCACTCCCCCTCATATCAAACCAGAATGATACTTCCTATTTGCTTACGCCATCCTCCGCTCAATTCCTAATAAACTAGGAGGAGTACTAGCGCTGCTCGCCGCCATCCTCGTTTTATTTACTGTCCCAATCCTTCATACCTCAAAACAGCGAGGAATGACATTCCGACCCATTTCACAATTCTTATTTTGAACGCTAGTAGCTGACGTAATTATTCTGACGTGAATCGGAGGAATACCAGTAGAAGACCCTTTCATTGTTATTGGACAAATTGCATCCGCCCTTTACTTCCTTCTCTTCCTAGTTCTCATACCCCTAGCTGGTTGACTGGAAAATAAAGCACTTAAATTAGCCT
>THA_2_NortTHA_Sea_TTHAA08.6
TCTCCCATTTATCTTAGCGGCAGTCACACTACTTCACTTATTTTTCCTTCACGAAACAGGCTCAAATAACCCCACAGGCCTAACCTCAGCAGGGGACAAGATTCCCTTCCACCCATACTTCACCTATAAAGATTTACTAGGATTTGCGATTCTTTTATCCCTTCTAGCTGCCCTCGCTATATTCTCCCCCAACCTCTTAGGGGATCCAGACAACTTTACTCCCGCAAACCCCCTTGTCACTCCCCCTCATATCAAACCAGAATGATACTTCCTATTTGCTTACGCCATCCTCCGCTCAATTCCTAATAAACTAGGAGGAGTACTAGCGCTGCTCGCCGCCATCCTCGTTTTATTTACTGTCCCAATCCTTCATACCTCAAAACAGCGAGGAATGACATTCCGACCCATTTCACAATTCTTATTTTGAACGCTAGTAGCTGACGTAATTATTCTGACGTGAATCGGAGGAATACCAGTAGAAGACCCTTTCATTGTTATTGGACAAATTGCATCCGCCCTTTACTTCCTTCTCTTCCTAGTTCTCATACCCCTAGCTGGTTGACTGGAAAATAAAGCACTTAAATTAGCCT
>THA_NortTHA_Sea_TTHAA08.12
TCTCCCATTTATCTTAGCGGCAGTCACACTACTTCACTTATTTTTCCTTCACGAAACAGGCTCAAATAACCCCACAGGCCTAACCTCAGCAGGGGACAAGATTCCCTTCCACCCATACTTCACCTATAAAGATTTACTAGGATTTGCGATTCTTTTATCCCTTCTAACTGCCCTCGCTATATTCTCCCCCAACCTCTTAGGGGATCCAGACAACTTTACTCCCGCAAACCCCCTTGTCACTCCCCCTCATATCAAACCAGAATGATACTTCCTATTTGCTTACGCCATCCTCCGCTCAATTCCTAATAAACTAGGAGGAGTACTAGCGCTGCTCGCCGCCATCCTCGTTTTATTTACTGTCCCAATCCTTCATACCTCAAAACAGCGAGGAATAACATTCCGACCCATTTCACAATTCTTATTTTGAACGCTAGTAGCTGACGTAATTATCCTGACGTGAATCGGAGGAATACCAGTAGAAGACCCTTTCATTGTTATTGGACAAATTGCATCCGCCCTTTACTTCCTTCTCTTCCTAGTTCTCATACCCCTAGCTGGTTGACTGGAAAATAAAGCACTTAAATTAGCCT
>THA_NortTHA_Sea_TTHAA08.13
TCTCCCATTTATCTTAGCGGCAGTCACACTACTTCACTTATTTTTCCTTCACGAAACAGGCTCAAATAACCCCACAGGCCTAACCTCAGCAGGGGACAAGATTCCCTTCCACCCATACTTCACCTATAAAGATTTACTAGGATTTGCAATTCTTCTGTCCCTTCTAGCTGCCCTCGCTATATTCTCCCCCAACCTCTTAGGGGATCCAGACAACTTTACTCCCGCAAACCCCCTTGTCACTCCCCCTCATATCAAACCAGAATGATACTTCCTATTTGCTTACGCCATCCTCCGCTCAATTCCTAATAAACTAGGAGGGGTACTAGCGCTGCTCGCCGCCATCCTCGTTTTATTTACTGTCCCAATCCTTCATACCTCAAAACAGCGAGGAATGACATTCCGACCCATTTCACAATTCTTATTTTGAACGCTAGTAGCTGACGTAATTATCCTAACCTGAATCGGAGGAATACCAGTAGAAGACCCTTTCATTGTTATTGGACAAATTGCATCCGCCCTTTACTTCCTTCTCTTCCTAGTTCTTATACCCCTAGCTGGTTGACTGGAAAATAAAGCACTTAAATTAGCCT
>THA_NortTHA_Sea_TTHAA08.14
TCTCCCATTTATCTTAGCGGCAGTCACACTACTTCACTTATTTTTCCTTCACGAAACAGGCTCAAATAACCCCACAGGCCTAACCTCAGCAGGGGACAAGATTCCCTTCCACCCATACTTCACCTATAAAGATTTACTAGGATTTGCAATTCTTCTATCCCTTCTAGCTGCCCTCGCTATATTCTCCCCCAACCTCTTAGGGGATCCAGACAACTTTACTCCCGCAAACCCCCTTGTCACTCCCCCTCATATCAAACCAGAATGATACTTCCTATTTGCTTACGCCATCCTCCGCTCAATCCCTAATAAACTAGGAGGGGTACTAGCGCTGCTCGCCGCCATCCTCGTTTTATTTACTGTCCCAATCCTTCATACCTCAAAACAGCGAGGAATGACATTCCGACCCATTTCACAATTCTTATTTTGAACGCTAGTAGCTGACGTAATTATCCTAACGTGAATCGGAGGAATACCAGTAGAAGACCCTTTCATTGTTATTGGACAAATTGCATCCGCCCTTTACTTCCTTCTCTTCCTAGTTCTTATACCCCTAGCTGGTTGACTGGAAAATAAAGCACTTAAATTAGCCT
>THA_NortTHA_Sea_TTHAA08.15
TCTCCCATTTATCTTAGCGGCAGTCACACTACTTCACTTATTTTTCCTTCACGAAACAGGCTCAAATAACCCCACAGGCCTAACCTCAGCAGGGGACAAGATTCCCTTCCACCCATACTTCACCTATAAAGATTTACTAGGATTTGCGATTCTTTTATCCCTTCTAGCTGCCCTCGCTATATTCTCCCCCAACCTCTTAGGGGATCCAGACAACTTTACTCCCGCAAACCCCCTTGTCACTCCCCCTCATATCAAACCAGAATGATACTTCCTATTTGCTTACGCCATCCTCCGCTCAATTCCTAATAAACTAGGAGGAGTACTAGCGCTGCTCGCCGCCATCCTCGTTTTATTTACTGTCCCAATCCTTCATACCTCAAAACAGCGAGGAATGACATTCCGACCCATTTCACAATTCTTATTTTGAACGCTAGTAGCTGACGTAATTATCCTAACGTGAATCGGAGGAATACCAGTAGAAGACCCTTTCATTGTTATTGGACAAATTGCATCCGCCCTTTACTTCCTTCTCTTCCTAGTTCTCATACCCCTAGCTGGTTGACTGGAAAATAAAGCACTTAAATTAGCCT
>THA_NortTHA_Sea_TTHAA08.16
TCTCCCATTTATCTTAGCGGCAGTCACACTACTTCACTTATTTTTCCTTCACGAAACAGGCTCAAATAACCCCACAGGCCTAACCTCAGCAGGGGACAAGATTCCCTTCCACCCATACTTCACCTATAAAGATTTACTAGGATTTGCGATTCTTTTATCCCTTCTAGCTGCCCTCGCTATATTCTCCCCCAACCTCTTAGGGGATCCAGACAACTTTACTCCCGCAAACCCCCTTGTCACTCCCCCTCATATTAAACCAGAATGATACTTCCTATTTGCTTACGCCATCCTCCGCTCAATTCCTAATAAACTAGGAGGAGTACTAGCGCTGCTCGCCGCCATCCTCGTTTTATTTACTGTCCCAATCCTTCACACCTCAAAACAGCGAGGAATGACATTCCGACCCATTTCACAATTCTTATTTTGAACGCTAGTAGCTGACGTAATTATCCTAACGTGAATCGGAGGAATACCAGTAGAAGACCCTTTCATTGTTATTGGACAAATTGCATCCGCCCTTTACTTCCTTCTCTTCCTAGTTCTCATACCCCTAGCTGGTTGACTGGAAAATAAAGCACTTAAATTAGCCT
>THA_NortTHA_Sea_TTHAA08.17
TCTCCCATTTATCTTAGCGGCAGTCACACTACTTCACTTATTTTTCCTTCACGAAACAGGCTCAAATAACCCCACAGGCCTAACCTCAGCAGGGGACAAGATTCCCTTCCACCCATACTTCACCTATAAAGATTTACTAGGATTTGCGATTCTTTTATCCCTTTTAGCTGCCCTCGCTATATTCTCCCCCAACCTCTTAGGGGATCCAGACAACTTTACTCCCGCAAACCCCCTTGTCACTCCCCCTCATATCAAACCAGAATGATACTTCCTATTTGCTTACGCCATCCTCCGCTCAATTCCTAATAAACTAGGAGGAGTACTAGCGCTGCTCGCCGCCATCCTCGTTTTATTTACTGTCCCAATCCTTCATACCTCAAAACAGCGAGGAATGACATTCCGACCCATTTCACAATTCTTATTTTGAACGCTAGTAGCTGACGTAATTATCCTGACGTGAATCGGAGGAATACCAGTAGAAGACCCTTTCATTGTTATTGGACAAATTGCATCCGCCCTTTACTTCCTTCTCTTCCTAGTTCTCATACCCCTAGCTGGTTGACTGGAAAATAAAGCACTTAAATTAGCCT
>THA_NortTHA_Sea_TTHAA08.18
TCTCCCATTTATCTTAGCGGCAGTCACACTACTTCACTTATTTTTCCTTCACGAAACAGGCTCAAATAACCCCACAGGCCTAACCTCAGCAGGGGACAAGATTCCCTTCCACCCATACTTCACCTATAAAGATTTACTAGGATTTGCGATTCTTTTATCCCTTCTAGCTGCCCTCGCTATATTCTCCCCCAACCTCTTAGGGGATCCAGACAACTTTACTCCCGCAAACCCCCTTGTCACTCCCCCTCATATCAAACCAGAATGATACTTCCTATTTGCTTACGCCATCCTCCGCTCAATTCCTAATAAACTAGGAGGAGTACTAGCGCTGCTCGCCGCCATCCTCGTTTTATTTACTGTCCCAATCCTTCATACCTCAAAACAGCGAGGAATGACATTCCGACCCATTTCACAATTCTTATTTTGAACGCTAGTAGCTGACGTAATTATCCTGACATGAATCGGAGGAATACCAGTAGAAGACCCTTTCATTGTTATTGGACAAATTGCATCCGCCCTTTACTTCCTTCTCTTCCTAGTTCTCATACCCCTAGCTGGTTGACTGGAAAATAAAGCACTTAAATTAGCCT
>BEL_ZAN06
TCTCCCATTTATCTTAGCGGCAGTCACACTACTTCACTTATTTTTCCTTCACGAAACAGGCTCAAATAACCCCACAGGCCTAACCTCAGCAGGGGACAAGATTCCCTTCCACCCATACTTCACCTATAAAGATTTACTAGGATTTGCGATTCTTTTATCCCTTCTAGCTGCCCTCGCTATATTCTCCCCCAACCTCTTAGGGGATCCAGACAACTTTACTCCCGCAAACCCCCTTGTCACTCCCCCTCATATCAAACCAGAATGATACTTCCTATTTGCTTACGCCATCCTCCGCTCAATTCCTAATAAACTAGGAGGAGTACTAGCGCTGCTCGCCGCCATCCTCGTTTTATTTACTGTCCCAATCCTTCATACCTCAAAACAGCGAGGAATGACATTCCGACCCATTTCACAATTCTTATTTTGAACGCTAGTAGCTGACGTAATTATCCTGACGTGAATCGGGGGAATACCAGTAGAAGACCCTTTCATTGTTATTGGACAAATTGCATCCGCCCTTTACTTCCTTCTCTTCCTAGTTCTCATACCCCTAGCTGGTTGACTGGAAAATAAAGCACTTAAATTAGCCT
>BEL_2_ZAN06
TCTCCCATTTATCTTAGCGGCAGTCACACTACTTCACTTATTTTTCCTTCACGAAACAGGCTCAAATAACCCCACAGGCCTAACCTCAGCAGGGGACAAGATTCCCTTCCACCCATACTTCACCTATAAAGATTTACTAGGATTTGCGATTCTTTTATCCCTTCTAGCTGCCCTCGCTATATTCTCCCCCAACCTCTTAGGGGATCCAGACAACTTTACTCCCGCAAACCCCCTTGTCACTCCCCCTCATATCAAACCAGAATGATACTTCCTATTTGCTTACGCCATCCTCCGCTCAATTCCTAATAAACTAGGAGGAGTACTAGCGCTGCTCGCCGCCATCCTCGTTTTATTTACTGTCCCAATCCTTCATACCTCAAAACAGCGAGGAATGACATTCCGACCCATTTCACAATTCTTATTTTGAACGCTAGTAGCTGACGTAATTATCCTGACGTGAATCGGGGGAATACCAGTAGAAGACCCTTTCATTGTTATTGGACAAATTGCATCCGCCCTTTACTTCCTTCTCTTCCTAGTTCTCATACCCCTAGCTGGTTGACTGGAAAATAAAGCACTTAAATTAGCCT
>BEL_ZAN06.1
TCTCCCATTTATCTTAGCGGCAGTCACACTACTTCACTTATTTTTCCTTCACGAAACAGGCTCAAATAACCCCACAGGCCTAACCTCAGCAGGGGACAAGATTCCCTTCCACCCATACTTCACCTATAAAGATTTACTAGGATTTGCGATTCTTTTATCCCTTCTAGCTGCCCTCGCTATATTCTCCCCCAACCTCTTAGGGGATCCAGACAACTTTACTCCCGCAAACCCCCTTGTCACTCCCCCTCATATCAAACCGGAATGATACTTCCTATTTGCTTACGCCATCCTCCGCTCAATTCCTAATAAACTAGGAGGAGTACTAGCGCTGCTCGCCGCCATCCTCGTTTTATTTACTGTCCCAATCCTTCATACCTCAAAACAGCGAGGAATGACATTCCGACCCATTTCACAATTCTTATTTTGAACGCTAGTAGCTGACGTAATTATCCTGACGTGAATCGGAGGAATACCAGTAGAAGACCCTTTCATTGTTATTGGACAAATTGCATCCGCCCTTTACTTCCTTCTCTTCCTAGTTCTCATACCCCTAGCTGGTTGACTGGAAAATAAAGCACTTAAATTAGCCT
>BEL_2_ZAN06.1
TCTCCCATTTATCTTAGCGGCAGTCACACTACTTCACTTATTTTTCCTTCACGAAACAGGCTCAAATAACCCCACAGGCCTAACCTCAGCAGGGGACAAGATTCCCTTCCACCCATACTTCACCTATAAAGATTTACTAGGATTTGCGATTCTTTTATCCCTTCTAGCTGCCCTCGCTATATTCTCCCCCAACCTCTTAGGGGATCCAGACAACTTTACTCCCGCAAACCCCCTTGTCACTCCCCCTCATATCAAACCGGAATGATACTTCCTATTTGCTTACGCCATCCTCCGCTCAATTCCTAATAAACTAGGAGGAGTACTAGCGCTGCTCGCCGCCATCCTCGTTTTATTTACTGTCCCAATCCTTCATACCTCAAAACAGCGAGGAATGACATTCCGACCCATTTCACAATTCTTATTTTGAACGCTAGTAGCTGACGTAATTATCCTGACGTGAATCGGAGGAATACCAGTAGAAGACCCTTTCATTGTTATTGGACAAATTGCATCCGCCCTTTACTTCCTTCTCTTCCTAGTTCTCATACCCCTAGCTGGTTGACTGGAAAATAAAGCACTTAAATTAGCCT
>BEL_3_ZAN06
TCTCCCATTTATCTTAGCGGCAGTCACACTACTTCACTTATTTTTCCTTCACGAAACAGGCTCAAATAACCCCACAGGCCTAACCTCAGCAGGGGACAAGATTCCCTTCCACCCATACTTCACCTATAAAGATTTACTAGGATTTGCGATTCTTTTATCCCTTCTAGCTGCCCTCGCTATATTCTCCCCCAACCTCTTAGGGGATCCAGACAACTTTACTCCCGCAAACCCCCTTGTCACTCCCCCTCATATCAAACCGGAATGATACTTCCTATTTGCTTACGCCATCCTCCGCTCAATTCCTAATAAACTAGGAGGAGTACTAGCGCTGCTCGCCGCCATCCTCGTTTTATTTACTGTCCCAATCCTTCATACCTCAAAACAGCGAGGAATGACATTCCGACCCATTTCACAATTCTTATTTTGAACGCTAGTAGCTGACGTAATTATCCTGACGTGAATCGGAGGAATACCAGTAGAAGACCCTTTCATTGTTATTGGACAAATTGCATCCGCCCTTTACTTCCTTCTCTTCCTAGTTCTCATACCCCTAGCTGGTTGACTGGAAAATAAAGCACTTAAATTAGCCT
>BEL_4_ZAN06
TCTCCCATTTATCTTAGCGGCAGTCACACTACTTCACTTATTTTTCCTTCACGAAACAGGCTCAAATAACCCCACAGGCCTAACCTCAGCAGGGGACAAGATTCCCTTCCACCCATACTTCACCTATAAAGATTTACTAGGATTTGCGATTCTTTTATCCCTTCTAGCTGCCCTCGCTATATTCTCCCCCAACCTCTTAGGGGATCCAGACAACTTTACTCCCGCAAACCCCCTTGTCACTCCCCCTCATATCAAACCGGAATGATACTTCCTATTTGCTTACGCCATCCTCCGCTCAATTCCTAATAAACTAGGAGGAGTACTAGCGCTGCTCGCCGCCATCCTCGTTTTATTTACTGTCCCAATCCTTCATACCTCAAAACAGCGAGGAATGACATTCCGACCCATTTCACAATTCTTATTTTGAACGCTAGTAGCTGACGTAATTATCCTGACGTGAATCGGAGGAATACCAGTAGAAGACCCTTTCATTGTTATTGGACAAATTGCATCCGCCCTTTACTTCCTTCTCTTCCTAGTTCTCATACCCCTAGCTGGTTGACTGGAAAATAAAGCACTTAAATTAGCCT
>BEL_5_ZAN06
TCTCCCATTTATCTTAGCGGCAGTCACACTACTTCACTTATTTTTCCTTCACGAAACAGGCTCAAATAACCCCACAGGCCTAACCTCAGCAGGGGACAAGATTCCCTTCCACCCATACTTCACCTATAAAGATTTACTAGGATTTGCGATTCTTTTATCCCTTCTAGCTGCCCTCGCTATATTCTCCCCCAACCTCTTAGGGGATCCAGACAACTTTACTCCCGCAAACCCCCTTGTCACTCCCCCTCATATCAAACCGGAATGATACTTCCTATTTGCTTACGCCATCCTCCGCTCAATTCCTAATAAACTAGGAGGAGTACTAGCGCTGCTCGCCGCCATCCTCGTTTTATTTACTGTCCCAATCCTTCATACCTCAAAACAGCGAGGAATGACATTCCGACCCATTTCACAATTCTTATTTTGAACGCTAGTAGCTGACGTAATTATCCTGACGTGAATCGGAGGAATACCAGTAGAAGACCCTTTCATTGTTATTGGACAAATTGCATCCGCCCTTTACTTCCTTCTCTTCCTAGTTCTCATACCCCTAGCTGGTTGACTGGAAAATAAAGCACTTAAATTAGCCT
>BEL_ZAN06.2
TCTCCCATTTATCTTAGCGGCAGTCACACTACTTCACTTATTTTTCCTTCACGAAACAGGCTCAAATAACCCCACAGGCCTAACCTCAGCAGGGGACAAGATTCCCTTCCACCCATACTTCACCTATAAAGATTTACTAGGATTTGCGATTCTTCTATCCCTTCTAGCTGCCCTCGCTATATTCTCCCCCAACCTCTTAGGAGATCCAGACAACTTTACTCCCGCAAACCCCCTTGTCACTCCCCCTCATATCAAACCAGAATGATACTTCCTGTTTGCTTACGCCATCCTCCGCTCAATTCCTAATAAACTAGGAGGAGTACTAGCACTGCTCGCCGCCATCCTCGTTTTATTTACTGTCCCAATCCTTCACACCTCAAAACAGCGAGGAATGACATTCCGACCCATTTCACAATTCTTATTTTGAACGCTAGTAGCTGACGTAATTATCCTAACGTGAATCGGAGGAATACCAGTAGAAGACCCTTTCATTATTATTGGACAAATTGCATCCGCCCTTTACTTCCTTCTCTTCCTAGTTCTCATACCCCTAGCTGGTTGACTGGAAAATAAAGCACTTAAATTAGCCT
>BEL_ZAN06.3
TCTCCCATTTATCTTAGCGGCAGTCACACTACTTCACTTATTTTTCCTTCACGAAACAGGCTCAAATAACCCCACAGGCCTAACCTCAGCAGGGGACAAGATTCCCTTCCACCCATACTTCACCTATAAAGATTTACTAGGATTTGCGATTCTTTTGTCCCTTCTAGCTGCCCTCGCTATATTCTCCCCCAACCTCTTAGGGGATCCAGACAACTTTACTCCCGCAAACCCCCTTGTCACTCCCCCTCATATCAAACCAGAATGATACTTCCTATTTGCTTACGCCATCCTCCGCTCAATTCCTAATAAACTAGGAGGAGTACTAGCGCTGCTCGCCGCCATCCTCGTTTTATTTACTGTCCCAATCCTTCATACCTCAAAACAGCGAGGAATGACATTCCGACCCATTTCACAATTCTTATTTTGAACGCTAGTAGCTGACGTAATTATCCTGACGTGAATCGGAGGAATACCAGTAGAAGACCCTTTCATTGTTATTGGACAAATTGCATCCGCCCTTTACTTCCTTCTCTTCCTAGTTCTCATACCCCTAGCTGGTTGACTGGAAAATAAAGCACTTAAATTAGCCT
>BEL_2_ZAN06.2
TCTCCCATTTATCTTAGCGGCAGTCACACTACTTCACTTATTTTTCCTTCACGAAACAGGCTCAAATAACCCCACAGGCCTAACCTCAGCAGGGGACAAGATTCCCTTCCACCCATACTTCACCTATAAAGATTTACTAGGATTTGCGATTCTTTTGTCCCTTCTAGCTGCCCTCGCTATATTCTCCCCCAACCTCTTAGGGGATCCAGACAACTTTACTCCCGCAAACCCCCTTGTCACTCCCCCTCATATCAAACCAGAATGATACTTCCTATTTGCTTACGCCATCCTCCGCTCAATTCCTAATAAACTAGGAGGAGTACTAGCGCTGCTCGCCGCCATCCTCGTTTTATTTACTGTCCCAATCCTTCATACCTCAAAACAGCGAGGAATGACATTCCGACCCATTTCACAATTCTTATTTTGAACGCTAGTAGCTGACGTAATTATCCTGACGTGAATCGGAGGAATACCAGTAGAAGACCCTTTCATTGTTATTGGACAAATTGCATCCGCCCTTTACTTCCTTCTCTTCCTAGTTCTCATACCCCTAGCTGGTTGACTGGAAAATAAAGCACTTAAATTAGCCT
>BEL_ZAN06.4
TCTCCCATTTATCTTAGCGGCAGTCACACTACTTCACTTATTTTTCCTTCACGAAACAGGCTCAAATAACCCCACAGGCCTAACCTCAGCAGGGGACAAGATTCCCTTCCACCCATACTTCACCTATAAAGATTTACTAGGATTTGCAATTCTTCTATCCCTTCTAGCTGCCCTCGCTATATTCTCCCCCAACCTCTTAGGGGATCCAGACAACTTTACTCCCGCAAACCCCCTTGTCACTCCCCCTCATATTAAACCAGAATGATACTTCCTATTTGCTTACGCCATCCTCCGCTCAATTCCTAATAAACTAGGAGGGGTACTAGCGCTGCTCGCCGCCATCCTCGTTTTATTTACTGTCCCAATCCTTCATACCTCAAAACAGCGAGGAATGACATTCCGACCCATTTCACAATTCTTATTTTGAACGCTAGTAGCTGACGTAATTATCCTAACGTGAATCGGAGGAATACCAGTAGAAGACCCTTTCATTGTTATTGGACAAATTGCATCCGCCCTTTACTTCCTTCTCTTCCTAGTTCTTATACCCCTAGCTGGTTGACTGGAAAATAAAGCACTTAAATTAGCCT
>BEL_ZAN06.5
TCTCCCATTTATCTTAGCGGCAGTCACACTACTTCACTTATTTTTCCTTCACGAAACAGGCTCAAATAACCCCACAGGCCTAACCTCAGCAGGGGACAAGATTCCCTTCCACCCATACTTCACCTATAAAGATTTACTAGGATTTGCGATTCTTTTATCCCTTCTAGCTGCCCTCGCTATATTCTCCCCCAACCTCTTAGGGGATCCAGACAACTTTACTCCCGCAAACCCCCTTGTCACTCCCCCTCATATCAAGCCAGAATGATACTTCCTATTTGCTTACGCCATCCTCCGCTCAATTCCTAATAAACTAGGAGGAGTACTAGCGCTGCTCGCCGCCATCCTCGTTTTATTTACTGTCCCAATCCTTCATACCTCAAAACAGCGAGGAATGACATTCCGACCCATTTCACAATTCTTATTTTGAACGCTAGTAGCTGACGTAATTATCCTGACGTGAATCGGAGGAATACCAGTAGAAGACCCTTTCATTGTTATTGGACAAATTGCATCCGCCCTTTACTTCCTTCTCTTCCTAGTTCTCATACCCCTAGCTGGTTGACTGGAAAATAAAGCACTTAAATTAGCCT
>BEL_ZAN06.6
TCTCCCATTTATCTTAGCGGCAGTCACACTACTTCACTTATTTTTCCTTCACGAAACAGGCTCAAATAACCCCACAGGCCTAACCTCAGCAGGGGACAAGATTCCCTTCCACCCATACTTCACCTATAAAGATTTACTAGGATTTGCAATTCTTCTATCCCTTCTAGCTGCCCTCGCTATATTCTCCCCCAACCTCTTAGGGGATCCAGACAACTTTACTCCCGCAAACCCCCTTGTCACTCCCCCTCATATCAAACCAGAATGATACTTCCTATTTGCTTACGCCATCCTCCGCTCAATTCCTCATAAACTAGGGGGGGTACTAGCGCTGCTCGCCGCCATCCTCGTTTTATTTACTGTCCCAATCCTTCATACCTCAAAACAGCGAGGAATGACATTCCGACCCATTTCACAATTCTTATTTTGAACGCTAGTAGCTGACGTAATTATCCTAACGTGAATCGGAGGAATACCAGTAGAAGACCCTTTCATTGTTATTGGACAAATTGCATCCGCCCTTTACTTCCTTCTCTTCCTAGTTCTTATACCCCTAGCTGGTTGACTGGAAAATAAAGCACTTAAATTAGCCT
>BEL_ZAN06.7
TCTCCCATTTATCTTAGCGGCAGTCACACTACTTCACTTATTTTTCCTTCACGAAACAGGCTCAAATAACCCCACAGGCCTAACCTCAGCAGGGGACAAGATTCCCTTCCACCCATACTTCACCTATAAAGATTTACTAGGATTTGCGATTCTTTTATCCCTTCTAACTGCCCTCGCTATATTCTCCCCCAACCTCTTAGGGGATCCAGACAACTTTACTCCCGCAAACCCCCTTGTCACTCCCCCTCATATCAAACCAGAATGATACTTCCTATTTGCTTACGCCATCCTCCGCTCAATTCCTAATAAACTAGGAGGAGTACTAGCGCTGCTCGCCGCCATCCTCGTTTTATTTACTGTCCCAATCCTTCATACCTCAAAACAGCGAGGAATGACATTCCGACCCATTTCACAATTCTTATTTTGAACGCTAGTAGCTGACGTAATTATCCTAACCTGAATCGGAGGAATACCAGTAGAAGACCCTTTCATTGTTATTGGACAAATTGCATCCGCCCTTTACTTCCTTCTCTTCCTAGTTCTCATACCCCTAGCTGGTTGACTGGAAAATAAAGCACTTAAATTAGCCT
>BEL_ZAN06.8
TCTCCCATTTATCTTAGCGGCAGTCACACTACTTCACTTATTTTTCCTTCACGAAACAGGCTCAAATAACCCCACAGGCCTAACCTCAGCAGGGGACAAGATTCCCTTCCACCCATACTTCACCTATAAAGATTTACTAGGATTTGCGATTCTTTTATCCCTTCTAGCTGCCCTCGCTATATTCTCCCCCAACCTCTTAGGGGATCCAGACAACTTTACTCCCGCAAACCCCCTTGTCACTCCCCCTCATATCAAACCAGAATGATACTTCCTATTTGCTTACGCCATCCTCCGCTCAATTCCTAATAAACTAGGAGGAGTACTAGCGCTGCTCGCCGCCATCCTCGTTTTATTTACTGTCCCAATCCTCCATACCTCAAAACAGCGAGGAATGACATTCCGACCCATTTCACAATTCTTATTTTGAACGCTAGTAGCTGACGTAATTATCCTGACATGAATCGGAGGAATACCAGTAGAAGACCCTTTCATTGTTATTGGACAAATTGCATCCGCCCTTTACTTCCTTCTCTTCCTAGTTCTCATACCCCTAGCTGGTTGACTGGAAAATAAAGCACTTAAATTAGCCT
>BEL_ZAN07
TCTCCCATTTATCTTAGCGGCAGTCACACTACTTCACTTATTTTTCCTTCACGAAACAGGCTCAAATAACCCCACAGGCCTAACCTCAGCAGGGGACAAGATTCCCTTCCACCCATACTTCACCTATAAAGATTTACTAGGATTTGCGATTCTTTTATCCCTTCTAGCTGCCCTCGCTATATTCTCCCCCAACCTCTTAGGGGATCCAGACAACTTTACTCCCGCAAACCCCCTTGTCACTCCCCCTCATATCAAACCAGAATGATACTTCCTATTTGCTTACGCCATCCTCCGCTCAATTCCTAATAAACTAGGAGGAGTACTAGCGCTGCTCGCCGCCATCCTCGTTTTATTTACTGTCCCAATCCTTCATACCTCAAAACAGCGAGGAATGACATTCCGACCCATTTCACAATTCTTATTTTGAACGCTAGTAGCTGACGTAATTATCCTGACGTGAATCGGGGGAATACCAGTAGAAGACCCTTTCATTGTTATTGGACAAATTGCATCCGCCCTTTACTTCCTTCTCTTCCTAGTTCTCATACCCCTAGCTGGTTGACTGGAAAATAAAGCACTTAAATTAGCCT
>BEL_2_ZAN07
TCTCCCATTTATCTTAGCGGCAGTCACACTACTTCACTTATTTTTCCTTCACGAAACAGGCTCAAATAACCCCACAGGCCTAACCTCAGCAGGGGACAAGATTCCCTTCCACCCATACTTCACCTATAAAGATTTACTAGGATTTGCGATTCTTTTATCCCTTCTAGCTGCCCTCGCTATATTCTCCCCCAACCTCTTAGGGGATCCAGACAACTTTACTCCCGCAAACCCCCTTGTCACTCCCCCTCATATCAAACCAGAATGATACTTCCTATTTGCTTACGCCATCCTCCGCTCAATTCCTAATAAACTAGGAGGAGTACTAGCGCTGCTCGCCGCCATCCTCGTTTTATTTACTGTCCCAATCCTTCATACCTCAAAACAGCGAGGAATGACATTCCGACCCATTTCACAATTCTTATTTTGAACGCTAGTAGCTGACGTAATTATCCTGACGTGAATCGGGGGAATACCAGTAGAAGACCCTTTCATTGTTATTGGACAAATTGCATCCGCCCTTTACTTCCTTCTCTTCCTAGTTCTCATACCCCTAGCTGGTTGACTGGAAAATAAAGCACTTAAATTAGCCT
>BEL_ZAN07.1
TCTCCCATTTATCTTAGCGGCAGTCACACTACTTCACTTATTTTTCCTTCACGAAACAGGCTCAAATAACCCCACAGGCCTAACCTCAGCAGGGGACAAGATTCCCTTCCACCCATACTTCACCTATAAAGATTTACTAGGATTTGCGATTCTTTTATCCCTTCTAGCTGCCCTCGCTATATTCTCCCCCAACCTCTTAGGGGATCCAGACAACTTTACTCCCGCAAACCCCCTTGTCACTCCCCCTCATATCAAACCGGAATGATACTTCCTATTTGCTTACGCCATCCTCCGCTCAATTCCTAATAAACTAGGAGGAGTACTAGCGCTGCTCGCCGCCATCCTCGTTTTATTTACTGTCCCAATCCTTCATACCTCAAAACAGCGAGGAATGACATTCCGACCCATTTCACAATTCTTATTTTGAACGCTAGTAGCTGACGTAATTATCCTGACGTGAATCGGAGGAATACCAGTAGAAGACCCTTTCATTGTTATTGGACAAATTGCATCCGCCCTTTACTTCCTTCTCTTCCTAGTTCTCATACCCCTAGCTGGTTGACTGGAAAATAAAGCACTTAAATTAGCCT
>BEL_2_ZAN07.1
TCTCCCATTTATCTTAGCGGCAGTCACACTACTTCACTTATTTTTCCTTCACGAAACAGGCTCAAATAACCCCACAGGCCTAACCTCAGCAGGGGACAAGATTCCCTTCCACCCATACTTCACCTATAAAGATTTACTAGGATTTGCGATTCTTTTATCCCTTCTAGCTGCCCTCGCTATATTCTCCCCCAACCTCTTAGGGGATCCAGACAACTTTACTCCCGCAAACCCCCTTGTCACTCCCCCTCATATCAAACCGGAATGATACTTCCTATTTGCTTACGCCATCCTCCGCTCAATTCCTAATAAACTAGGAGGAGTACTAGCGCTGCTCGCCGCCATCCTCGTTTTATTTACTGTCCCAATCCTTCATACCTCAAAACAGCGAGGAATGACATTCCGACCCATTTCACAATTCTTATTTTGAACGCTAGTAGCTGACGTAATTATCCTGACGTGAATCGGAGGAATACCAGTAGAAGACCCTTTCATTGTTATTGGACAAATTGCATCCGCCCTTTACTTCCTTCTCTTCCTAGTTCTCATACCCCTAGCTGGTTGACTGGAAAATAAAGCACTTAAATTAGCCT
>BEL_3_ZAN07
TCTCCCATTTATCTTAGCGGCAGTCACACTACTTCACTTATTTTTCCTTCACGAAACAGGCTCAAATAACCCCACAGGCCTAACCTCAGCAGGGGACAAGATTCCCTTCCACCCATACTTCACCTATAAAGATTTACTAGGATTTGCGATTCTTTTATCCCTTCTAGCTGCCCTCGCTATATTCTCCCCCAACCTCTTAGGGGATCCAGACAACTTTACTCCCGCAAACCCCCTTGTCACTCCCCCTCATATCAAACCGGAATGATACTTCCTATTTGCTTACGCCATCCTCCGCTCAATTCCTAATAAACTAGGAGGAGTACTAGCGCTGCTCGCCGCCATCCTCGTTTTATTTACTGTCCCAATCCTTCATACCTCAAAACAGCGAGGAATGACATTCCGACCCATTTCACAATTCTTATTTTGAACGCTAGTAGCTGACGTAATTATCCTGACGTGAATCGGAGGAATACCAGTAGAAGACCCTTTCATTGTTATTGGACAAATTGCATCCGCCCTTTACTTCCTTCTCTTCCTAGTTCTCATACCCCTAGCTGGTTGACTGGAAAATAAAGCACTTAAATTAGCCT
>BEL_4_ZAN07
TCTCCCATTTATCTTAGCGGCAGTCACACTACTTCACTTATTTTTCCTTCACGAAACAGGCTCAAATAACCCCACAGGCCTAACCTCAGCAGGGGACAAGATTCCCTTCCACCCATACTTCACCTATAAAGATTTACTAGGATTTGCGATTCTTTTATCCCTTCTAGCTGCCCTCGCTATATTCTCCCCCAACCTCTTAGGGGATCCAGACAACTTTACTCCCGCAAACCCCCTTGTCACTCCCCCTCATATCAAACCGGAATGATACTTCCTATTTGCTTACGCCATCCTCCGCTCAATTCCTAATAAACTAGGAGGAGTACTAGCGCTGCTCGCCGCCATCCTCGTTTTATTTACTGTCCCAATCCTTCATACCTCAAAACAGCGAGGAATGACATTCCGACCCATTTCACAATTCTTATTTTGAACGCTAGTAGCTGACGTAATTATCCTGACGTGAATCGGAGGAATACCAGTAGAAGACCCTTTCATTGTTATTGGACAAATTGCATCCGCCCTTTACTTCCTTCTCTTCCTAGTTCTCATACCCCTAGCTGGTTGACTGGAAAATAAAGCACTTAAATTAGCCT
>BEL_5_ZAN07
TCTCCCATTTATCTTAGCGGCAGTCACACTACTTCACTTATTTTTCCTTCACGAAACAGGCTCAAATAACCCCACAGGCCTAACCTCAGCAGGGGACAAGATTCCCTTCCACCCATACTTCACCTATAAAGATTTACTAGGATTTGCGATTCTTTTATCCCTTCTAGCTGCCCTCGCTATATTCTCCCCCAACCTCTTAGGGGATCCAGACAACTTTACTCCCGCAAACCCCCTTGTCACTCCCCCTCATATCAAACCGGAATGATACTTCCTATTTGCTTACGCCATCCTCCGCTCAATTCCTAATAAACTAGGAGGAGTACTAGCGCTGCTCGCCGCCATCCTCGTTTTATTTACTGTCCCAATCCTTCATACCTCAAAACAGCGAGGAATGACATTCCGACCCATTTCACAATTCTTATTTTGAACGCTAGTAGCTGACGTAATTATCCTGACGTGAATCGGAGGAATACCAGTAGAAGACCCTTTCATTGTTATTGGACAAATTGCATCCGCCCTTTACTTCCTTCTCTTCCTAGTTCTCATACCCCTAGCTGGTTGACTGGAAAATAAAGCACTTAAATTAGCCT
>BEL_6_ZAN07
TCTCCCATTTATCTTAGCGGCAGTCACACTACTTCACTTATTTTTCCTTCACGAAACAGGCTCAAATAACCCCACAGGCCTAACCTCAGCAGGGGACAAGATTCCCTTCCACCCATACTTCACCTATAAAGATTTACTAGGATTTGCGATTCTTTTATCCCTTCTAGCTGCCCTCGCTATATTCTCCCCCAACCTCTTAGGGGATCCAGACAACTTTACTCCCGCAAACCCCCTTGTCACTCCCCCTCATATCAAACCGGAATGATACTTCCTATTTGCTTACGCCATCCTCCGCTCAATTCCTAATAAACTAGGAGGAGTACTAGCGCTGCTCGCCGCCATCCTCGTTTTATTTACTGTCCCAATCCTTCATACCTCAAAACAGCGAGGAATGACATTCCGACCCATTTCACAATTCTTATTTTGAACGCTAGTAGCTGACGTAATTATCCTGACGTGAATCGGAGGAATACCAGTAGAAGACCCTTTCATTGTTATTGGACAAATTGCATCCGCCCTTTACTTCCTTCTCTTCCTAGTTCTCATACCCCTAGCTGGTTGACTGGAAAATAAAGCACTTAAATTAGCCT
>BEL_7_ZAN07
TCTCCCATTTATCTTAGCGGCAGTCACACTACTTCACTTATTTTTCCTTCACGAAACAGGCTCAAATAACCCCACAGGCCTAACCTCAGCAGGGGACAAGATTCCCTTCCACCCATACTTCACCTATAAAGATTTACTAGGATTTGCGATTCTTTTATCCCTTCTAGCTGCCCTCGCTATATTCTCCCCCAACCTCTTAGGGGATCCAGACAACTTTACTCCCGCAAACCCCCTTGTCACTCCCCCTCATATCAAACCGGAATGATACTTCCTATTTGCTTACGCCATCCTCCGCTCAATTCCTAATAAACTAGGAGGAGTACTAGCGCTGCTCGCCGCCATCCTCGTTTTATTTACTGTCCCAATCCTTCATACCTCAAAACAGCGAGGAATGACATTCCGACCCATTTCACAATTCTTATTTTGAACGCTAGTAGCTGACGTAATTATCCTGACGTGAATCGGAGGAATACCAGTAGAAGACCCTTTCATTGTTATTGGACAAATTGCATCCGCCCTTTACTTCCTTCTCTTCCTAGTTCTCATACCCCTAGCTGGTTGACTGGAAAATAAAGCACTTAAATTAGCCT
>BEL_8_ZAN07
TCTCCCATTTATCTTAGCGGCAGTCACACTACTTCACTTATTTTTCCTTCACGAAACAGGCTCAAATAACCCCACAGGCCTAACCTCAGCAGGGGACAAGATTCCCTTCCACCCATACTTCACCTATAAAGATTTACTAGGATTTGCGATTCTTTTATCCCTTCTAGCTGCCCTCGCTATATTCTCCCCCAACCTCTTAGGGGATCCAGACAACTTTACTCCCGCAAACCCCCTTGTCACTCCCCCTCATATCAAACCGGAATGATACTTCCTATTTGCTTACGCCATCCTCCGCTCAATTCCTAATAAACTAGGAGGAGTACTAGCGCTGCTCGCCGCCATCCTCGTTTTATTTACTGTCCCAATCCTTCATACCTCAAAACAGCGAGGAATGACATTCCGACCCATTTCACAATTCTTATTTTGAACGCTAGTAGCTGACGTAATTATCCTGACGTGAATCGGAGGAATACCAGTAGAAGACCCTTTCATTGTTATTGGACAAATTGCATCCGCCCTTTACTTCCTTCTCTTCCTAGTTCTCATACCCCTAGCTGGTTGACTGGAAAATAAAGCACTTAAATTAGCCT
>BEL_9_ZAN07
TCTCCCATTTATCTTAGCGGCAGTCACACTACTTCACTTATTTTTCCTTCACGAAACAGGCTCAAATAACCCCACAGGCCTAACCTCAGCAGGGGACAAGATTCCCTTCCACCCATACTTCACCTATAAAGATTTACTAGGATTTGCGATTCTTTTATCCCTTCTAGCTGCCCTCGCTATATTCTCCCCCAACCTCTTAGGGGATCCAGACAACTTTACTCCCGCAAACCCCCTTGTCACTCCCCCTCATATCAAACCGGAATGATACTTCCTATTTGCTTACGCCATCCTCCGCTCAATTCCTAATAAACTAGGAGGAGTACTAGCGCTGCTCGCCGCCATCCTCGTTTTATTTACTGTCCCAATCCTTCATACCTCAAAACAGCGAGGAATGACATTCCGACCCATTTCACAATTCTTATTTTGAACGCTAGTAGCTGACGTAATTATCCTGACGTGAATCGGAGGAATACCAGTAGAAGACCCTTTCATTGTTATTGGACAAATTGCATCCGCCCTTTACTTCCTTCTCTTCCTAGTTCTCATACCCCTAGCTGGTTGACTGGAAAATAAAGCACTTAAATTAGCCT
>BEL_10_ZAN07
TCTCCCATTTATCTTAGCGGCAGTCACACTACTTCACTTATTTTTCCTTCACGAAACAGGCTCAAATAACCCCACAGGCCTAACCTCAGCAGGGGACAAGATTCCCTTCCACCCATACTTCACCTATAAAGATTTACTAGGATTTGCGATTCTTTTATCCCTTCTAGCTGCCCTCGCTATATTCTCCCCCAACCTCTTAGGGGATCCAGACAACTTTACTCCCGCAAACCCCCTTGTCACTCCCCCTCATATCAAACCGGAATGATACTTCCTATTTGCTTACGCCATCCTCCGCTCAATTCCTAATAAACTAGGAGGAGTACTAGCGCTGCTCGCCGCCATCCTCGTTTTATTTACTGTCCCAATCCTTCATACCTCAAAACAGCGAGGAATGACATTCCGACCCATTTCACAATTCTTATTTTGAACGCTAGTAGCTGACGTAATTATCCTGACGTGAATCGGAGGAATACCAGTAGAAGACCCTTTCATTGTTATTGGACAAATTGCATCCGCCCTTTACTTCCTTCTCTTCCTAGTTCTCATACCCCTAGCTGGTTGACTGGAAAATAAAGCACTTAAATTAGCCT
>BEL_ZAN07.2
TCTCCCATTTATCTTAGCGGCAGTCACACTACTTCACTTATTTTTCCTTCACGAAACAGGCTCAAATAACCCCACAGGCCTAACCTCAGCAGGGGACAAGATTCCCTTCCACCCATACTTCACCTATAAAGATTTACTAGGATTTGCGATTCTTCTATCCCTTCTAGCTGCCCTCTCTATATTCTCCCCCAACCTCTTAGGGGATCCAGACAACTTTACTCCCGCAAACCCCCTTGTCACTCCCCCTCATATCAAACCAGAATGATACTTCCTATTTGCTTACGCCATCCTCCGCTCAATTCCTAATAAACTAGGAGGAGTACTAGCGCTGCTCGCCGCCATCCTCGTTTTATTTACTGTCCCAATCCTTCACACCTCAAAACAGCGAGGAATGACATTCCGACCCATTTCACAATTCTTATTTTGAACGCTAGTAGCTGACGTAATTATCCTAACGTGAATCGGAGGAATACCAGTAGAAGACCCTTTCATTATTATTGGACAAATTGCATCCGCCCTTTACTTCCTCCTCTTCCTAGTTCTCATACCCCTAGCTGGTTGACTGGAAAATAAAGCACTTAAATTAGCCT
>BEL_ZAN07.3
TCTCCCATTTATCTTAGCGGCAGTCACACTACTTCACTTATTTTTCCTTCACGAAACAGGCTCAAATAACCCCACAGGCCTAACCTCAGCAGGGGACAAGATTCCCTTCCACCCATACTTCACCTATAAAGATTTGCTAGGATTTGCGATTCTTTTATCCCTTCTAGCTGCCCTCGCTATATTCTCCCCCAACCTCTTAGGGGATCCAGACAACTTTACTCCCGCAAACCCCCTTGTCACTCCCCCTCATATCAAACCAGAATGATACTTCCTATTTGCTTACGCCATCCTCCGCTCAATTCCTAATAAACTAGGAGGAGTACTAGCGCTGCTCGCCGCCATCCTCGTTTTATTTACTGTCCCAATCCTTCATACCTCAAAACAGCGAGGAATGACATTCCGACCCATTTCACAATTCTTATTTTGAACGCTAGTAGCTGACGTAATTATCCTGACGTGAATCGGAGGAATACCAGTAGAAGACCCTTTCATTGTTATTGGACAAATTGCATCCGCCCTTTACTTCCTTCTCTTCCTAGTTCTCATACCCCTAGCTGGTTGACTGGAAAATAAAGCACTTAAATTAGCCT
>BEL_ZAN07.4
TCTCCCATTTATCTTAGCGGCAGTCACACTACTTCACTTATTTTTCCTTCACGAAACAGGCTCAAATAACCCCACAGGCCTAACCTCAGCAGGGGACAAGATTCCCTTCCACCCATACTTCACCTATAAAGATTTACTAGGATTTGCGATTCTTCTATCCCTTCTAGCTGCCCTCGCTATATTCTCCCCCAACCTCTTAGGAGATCCAGACAACTTTACTCCCGCAAACCCCCTTGTCACTCCCCCTCATATCAAACCAGAATGATACTTCCTGTTTGCTTACGCCATCCTCCGCTCAATTCCTAATAAACTAGGAGGAGTACTAGCACTGCTCGCCGCCATCCTCGTTTTATTTACTGTCCCAATCCTTCACACCTCAAAACAGCGAGGAATGACATTCCGACCCATTTCACAATTCTTATTTTGAACGCTAGTAGCTGACGTAATTATCCTAACGTGAATCGGAGGAATACCAGTAGAAGACCCTTTCATTATTATTGGACAAATTGCATCCGCCCTTTACTTCCTTCTCTTCCTAGTTCTCATACCCCTAGCTGGTTGACTGGAAAATAAAGCACTTAAATTAGCCT
>BEL_ZAN07.5
TCTCCCATTTATCTTAGCGGCAGTCACACTACTTCACTTATTTTTCCTTCACGAAACAGGCTCAAATAACCCCACAGGCCTAACCTCAGCAGGGGACAAGATTCCCTTCCACCCATACTTCACCTATAAAGATTTACTAGGATTTGCGATTCTTTTATCCCTTCTAGCTGCCCTCGCTATATTCTCCCCCAACCTCTTAGGGGATCCAGACAACTTTACTCCCGCAAACCCCCTTGTCACTCCCCCTCATATCAAACCAGAATGATACTTCCTATTTGCTTACGCCATCCTCCGCTCAATTCCTAATAAACTAGGAGGAGTACTAGCGCTGCTCGCCGCCATCCTCGTTTTATTTACTGTCCCAATCCTTCATACCTCAAAACAACGAGGAATGACATTCCGACCCATTTCACAATTCTTATTTTGAACGCTAGTAGCTGACGTAATTATCCTGACGTGAATCGGAGGAATACCAGTAGAAGACCCTTTCATTGTTATTGGACAAATTGCATCCGCCCTTTACTTCCTTCTCTTCCTAGTTCTCATACCCCTAGCTGGTTGACTGGAAAATAAAGCACTTAAATTAGCCT
>BEL_ZAN07.6
TCTCCCATTTATCTTAGCGGCAGTCACACTACTTCACTTATTTTTCCTTCACGAAACAGGCTCAAATAACCCCACAGGCCTAACCTCAGCAGGGGACAAGATTCCCTTCCACCCATACTTCACCTATAAAGATTTACTAGGATTTGCGATTCTTTTGTCCCTTCTAGCTGCCCTCGCTATATTCTCCCCCAACCTCTTAGGGGATCCAGACAACTTTACTCCCGCAAACCCCCTTGTCACTCCCCCTCATATCAAACCAGAATGATACTTCCTATTTGCTTACGCCATCCTCCGCTCAATTCCTAATAAACTAGGAGGAGTACTAGCGCTGCTCGCCGCCATCCTCGTTTTATTTACTGTCCCAATCCTTCATACCTCAAAACAGCGAGGAATGACATTCCGACCCATTTCACAATTCTTATTTTGAACGCTAGTAGCTGACGTAATTATCCTGACGTGAATCGGAGGAATACCAGTAGAAGACCCTTTCATTGTTATTGGACAAATTGCATCCGCCCTTTACTTCCTTCTCTTCCTAGTTCTCATACCCCTAGCTGGTTGACTGGAAAATAAAGCACTTAAATTAGCCT
>BEL_2_ZAN07.2
TCTCCCATTTATCTTAGCGGCAGTCACACTACTTCACTTATTTTTCCTTCACGAAACAGGCTCAAATAACCCCACAGGCCTAACCTCAGCAGGGGACAAGATTCCCTTCCACCCATACTTCACCTATAAAGATTTACTAGGATTTGCGATTCTTTTGTCCCTTCTAGCTGCCCTCGCTATATTCTCCCCCAACCTCTTAGGGGATCCAGACAACTTTACTCCCGCAAACCCCCTTGTCACTCCCCCTCATATCAAACCAGAATGATACTTCCTATTTGCTTACGCCATCCTCCGCTCAATTCCTAATAAACTAGGAGGAGTACTAGCGCTGCTCGCCGCCATCCTCGTTTTATTTACTGTCCCAATCCTTCATACCTCAAAACAGCGAGGAATGACATTCCGACCCATTTCACAATTCTTATTTTGAACGCTAGTAGCTGACGTAATTATCCTGACGTGAATCGGAGGAATACCAGTAGAAGACCCTTTCATTGTTATTGGACAAATTGCATCCGCCCTTTACTTCCTTCTCTTCCTAGTTCTCATACCCCTAGCTGGTTGACTGGAAAATAAAGCACTTAAATTAGCCT
>BEL_3_ZAN07.1
TCTCCCATTTATCTTAGCGGCAGTCACACTACTTCACTTATTTTTCCTTCACGAAACAGGCTCAAATAACCCCACAGGCCTAACCTCAGCAGGGGACAAGATTCCCTTCCACCCATACTTCACCTATAAAGATTTACTAGGATTTGCGATTCTTTTGTCCCTTCTAGCTGCCCTCGCTATATTCTCCCCCAACCTCTTAGGGGATCCAGACAACTTTACTCCCGCAAACCCCCTTGTCACTCCCCCTCATATCAAACCAGAATGATACTTCCTATTTGCTTACGCCATCCTCCGCTCAATTCCTAATAAACTAGGAGGAGTACTAGCGCTGCTCGCCGCCATCCTCGTTTTATTTACTGTCCCAATCCTTCATACCTCAAAACAGCGAGGAATGACATTCCGACCCATTTCACAATTCTTATTTTGAACGCTAGTAGCTGACGTAATTATCCTGACGTGAATCGGAGGAATACCAGTAGAAGACCCTTTCATTGTTATTGGACAAATTGCATCCGCCCTTTACTTCCTTCTCTTCCTAGTTCTCATACCCCTAGCTGGTTGACTGGAAAATAAAGCACTTAAATTAGCCT
>BEL_4_ZAN07.1
TCTCCCATTTATCTTAGCGGCAGTCACACTACTTCACTTATTTTTCCTTCACGAAACAGGCTCAAATAACCCCACAGGCCTAACCTCAGCAGGGGACAAGATTCCCTTCCACCCATACTTCACCTATAAAGATTTACTAGGATTTGCGATTCTTTTGTCCCTTCTAGCTGCCCTCGCTATATTCTCCCCCAACCTCTTAGGGGATCCAGACAACTTTACTCCCGCAAACCCCCTTGTCACTCCCCCTCATATCAAACCAGAATGATACTTCCTATTTGCTTACGCCATCCTCCGCTCAATTCCTAATAAACTAGGAGGAGTACTAGCGCTGCTCGCCGCCATCCTCGTTTTATTTACTGTCCCAATCCTTCATACCTCAAAACAGCGAGGAATGACATTCCGACCCATTTCACAATTCTTATTTTGAACGCTAGTAGCTGACGTAATTATCCTGACGTGAATCGGAGGAATACCAGTAGAAGACCCTTTCATTGTTATTGGACAAATTGCATCCGCCCTTTACTTCCTTCTCTTCCTAGTTCTCATACCCCTAGCTGGTTGACTGGAAAATAAAGCACTTAAATTAGCCT
>BEL_5_ZAN07.1
TCTCCCATTTATCTTAGCGGCAGTCACACTACTTCACTTATTTTTCCTTCACGAAACAGGCTCAAATAACCCCACAGGCCTAACCTCAGCAGGGGACAAGATTCCCTTCCACCCATACTTCACCTATAAAGATTTACTAGGATTTGCGATTCTTTTGTCCCTTCTAGCTGCCCTCGCTATATTCTCCCCCAACCTCTTAGGGGATCCAGACAACTTTACTCCCGCAAACCCCCTTGTCACTCCCCCTCATATCAAACCAGAATGATACTTCCTATTTGCTTACGCCATCCTCCGCTCAATTCCTAATAAACTAGGAGGAGTACTAGCGCTGCTCGCCGCCATCCTCGTTTTATTTACTGTCCCAATCCTTCATACCTCAAAACAGCGAGGAATGACATTCCGACCCATTTCACAATTCTTATTTTGAACGCTAGTAGCTGACGTAATTATCCTGACGTGAATCGGAGGAATACCAGTAGAAGACCCTTTCATTGTTATTGGACAAATTGCATCCGCCCTTTACTTCCTTCTCTTCCTAGTTCTCATACCCCTAGCTGGTTGACTGGAAAATAAAGCACTTAAATTAGCCT
>BEL_ZAN07.7
TCTCCCATTTATCTTAGCGGCAGTCACACTACTTCACTTATTTTTCCTTCACGAAACAGGCTCAAATAACCCCACAGGCCTAACCTCAGCAGGGGACAAGATTCCCTTCCACCCATACTTCACCTATAAAGATTTACTAGGATTTGCGATTCTTCTATCCCTTCTAGCTGCCCTCGCTATATTCTCCCCCAACCTCTTAGGGGATCCAGACAACTTTACTCCCGCAAACCCCCTTGTCACTCCCCCTCATATCAAGCCAGAATGATACTTCCTATTTGCTTACGCCATCCTCCGCTCAATTCCTAATAAACTAGGAGGAGTACTAGCACTGCTCGCCGCCATCCTCGTTTTATTTACTGTCCCAATCCTTCATACCTCAAAACAGCGAGGAATGACATTCCGACCCATTTCACAATTCTTATTTTGAACGCTAGTAGCTGACGTAATTATCCTAACGTGAATCGGAGGAATACCAGTAGAAGACCCTTTCATTGTTATTGGACAAATTGCATCCGCCCTTTACTTCCTTCTCTTCCTAGTTCTCATACCCCTAGCTGGTTGACTGGAAAATAAAGCACTTAAATTAGCCT
>BEL_ZAN07.8
TCTCCCATTTATCTTAGCGGCAGTCACACTACTTCACTTATTTTTCCTTCACGAAACAGGCTCAAATAACCCCACAGGCCTAACCTCAGCAGGGGACAAGATTCCCTTCCACCCATACTTCACCTATAAAGATCTACTAGGATTTGCGATTCTTTTATCCCTTCTAGCTGCCCTCGCTATATTCTCCCCCAACCTCTTAGGGGATCCAGACAACTTTACTCCCGCAAACCCCCTTGTCACTCCCCCTCATATTAAACCAGAATGATACTTCCTATTTGCTTACGCCATCCTCCGCTCAATTCCTAATAAACTAGGAGGAGTACTAGCGCTGCTCGCCGCCATCCTCGTTTTATTTACTGTCCCAATCCTTCATACCTCAAAACAGCGAGGAATGACATTCCGACCCATTTCACAATTCTTATTTTGAACGCTAGTAGCTGACGTAATTATCCTAACGTGAATCGGAGGAATACCAGTAGAAGACCCTTTCATTGTTATTGGACAAATTGCATCCGCCCTTTACTTCCTTCTCTTCCTAGTTCTCATACCCCTAGCTGGTTGACTGGAAAATAAAGCACTTAAATTAGCCT
>BEL_ZAN07.9
TCTCCCATTTATCTTAGCGGCAGTCACACTACTTCACTTATTTTTCCTTCACGAAACAGGCTCAAATAACCCCACAGGCCTAACCTCAGCAGGGGACAAGATTCCCTTCCACCCATACTTCACCTATAAAGATTTACTAGGATTTGCGATTCTTTTATCCCTTCTAGCTGCCCTCGCTATATTCTCCCCCAACCTCTTAGGAGATCCAGACAACTTTACTCCCGCAAACCCCCTTGTCACTCCCCCTCATATCAAACCAGAATGATACTTCCTATTTGCTTACGCCATCCTCCGCTCAATTCCTAATAAACTAGGAGGAGTACTAGCGCTGCTCGCCGCCATCCTCGTTTTATTTACTGTCCCAATCCTTCATACCTCAAAACAGCGAGGAATGACATTCCGACCCATTTCACAATTCTTATTTTGAACGCTAGTAGCTGACGTAATTATCCTGACATGAATCGGAGGAATACCAGTAGAAGACCCTTTCATTGTTATTGGACAAATTGCATCCGCCCTTTACTTCCTTCTCTTCCTAGTTCTCATACCCCTAGCTGGTTGACTGGAAAATAAAGCACTTAAATTAGCCT
>BEL_ZAN07.10
TCTCCCATTTATCTTAGCGGCAGTCACACTACTTCACTTATTTTTCCTTCACGAAACAGGCTCAAATAACCCCACAGGCCTAACCTCAGCAGGGGACAAGATTCCCTTCCACCCATACTTCACCTATAAAGATTTACTAGGATTTGCGATTCTTTTATCCCTTCTAGCTGCCCTCGCTATATTCTCCCCCAACCTCTTAGGAGATCCAGACAACTTTACTCCCGCAAACCCCCTTGTCACTCCCCCTCATATCAAACCAGAATGATACTTCCTATTTGCTTACGCCATCCTCCGCTCAATTCCTAATAAACTAGGAGGAGTACTAGCGCTCCTCGCCGCCATCCTCGTTTTATTTACTGTCCCAATCCTTCATACCTCAAAACAGCGAGGAATGACATTCCGACCCATTTCACAATTCTTATTTTGAACGCTAGTAGCTGACGTAATTATCCTGACATGAATCGGAGGAATACCAGTAGAAGACCCTTTCATTGTTATTGGACAAATTGCATCCGCCCTTTACTTCCTTCTCTTCCTAGTTCTCATACCCCTAGCTGGTTGACTGGAAAATAAAGCACTTAAATTAGCCT
>BEL_ZAN07.11
TCTCCCATTTATCTTAGCGGCAGTCACACTACTTCACTTATTTTTCCTTCACGAAACAGGCTCAAATAACCCCACAGGCCTAACCTCAGCAGGGGACAAGATTCCCTTCCACCCATACTTCACCTATAAAGATTTACTAGGATTTGCGATTCTTCTATCCCTTCTAGCTGCCCTCGCTATATTCTACCCCAACCTCTTAGGAGATCCAGACAACTTTACTCCCGCAAACCCCCTTGTCACTCCCCCTCATATCAAACCAGAATGATACTTCCTATTTGCTTACGCCATCCTCCGCTCAATTCCTAATAAACTAGGAGGAGTACTAGCGCTGCTCGCCGCCATCCTCGTTTTATTTACTGTCCCAATCCTTCATACCTCAAAACAGCGAGGAATGACATTCCGACCCATTTCACAATTCTTATTTTGAACGCTAGTAGCTGACGTAATTATCCTAACGTGAATCGGAGGAATACCAGTAGAAGACCCTTTCATTGTTATTGGACAAGTTGCATCCGCCCTTTACTTCCTTCTCTTCCTAGTTCTCATACCCCTAGCTGGTTGACTGGAAAATAAAGCACTTAAATTAGCCT
>BEL_ZAN07.12
TCTCCCATTTATCTTAGCGGCAGTCACACTACTTCACTTATTTTTCCTTCACGAAACAGGCTCAAATAACCCCACAGGCCTAACCTCAGCAGGGGACAAGATTCCCTTCCACCCATACTTCACCTATAAAGATTTACTAGGATTTGCGATTCTTTTATCCCTTCTAGCTGCCCTCGCTATATTCTCCCCCAACCTCTTAGGGGATCCAGACAACTTTACTCCCGCAAACCCCCTTGTCACTCCCCCTCATATCAAACCAGAATGATACTTCCTATTTGCTTACGCCATCCTCCGCTCAATTCCTAATAAACTAGGAGGAGTACTAGCGCTGCTCGCCGCCATCCTCGTTTTATTTACTGTCCCAATCCTTCATACCTCAAAACAGCGAGGAATGACATTCCGACCCATTTCACAATTCTTATTTTGAACGCTAGTAGCTGACGTAATTATCCTGACGTGAATCGGAGGAATACCAGTAGAAGACCCTTTCATTATTATTGGACAAATTGCATCCGCCCTTTACTTCCTTCTCTTCCTAGTTCTCATACCCCTAGCTGGTTGACTGGAAAATAAAGCACTTAAATTAGCCT
>BEL_ZAN07.13
TCTCCCATTTATCTTAGCGGCAGTCACACTACTTCACTTATTTTTCCTTCACGAAACAGGCTCAAATAACCCCACAGGCCTAACCTCAGCAGGGGACAAGATTCCCTTCCACCCATACTTCACCTATAAAGATTTACTAGGATTTGCGATTCTTCTATCCCTTCTAGCTGCCCTCGCTATATTCTCCCCCAACCTCTTAGGGGATCCAGACAACTTTACTCCCGCAAACCCCCTTGTCACTCCCCCTCATATCAAACCAGAATGATACTTCCTATTTGCTTACGCCATCCTCCGCTCAATTCCTAATAAACTAGGAGGAGTACTAGCGCTGCTCGCCGCCATCCTCGTTTTATTTACTGTCCCAATCCTTCATACCTCAAAACAGCGAGGAATGACATTCCGACCCATTTCACAATTCTTATTTTGAACGCTAGTAGCTGACGTAATTATCCTAACGTGAATCGGAGGAATACCAGTAGAAGACCCTTTCATTGTTATTGGACAAATTGCATCCGCCCTTTACTTCCTTCTCTTCCTAGTTCTCATACCCCTAGCTGGTTGACTGGAAAATAAAGCACTTAAATTAGCCT
>BEL_ZAN07.14
TCTCCCATTTATCTTAGCGGCAGTCACACTACTTCACTTATTTTTCCTTCACGAAACAGGCTCAAATAACCCCACAGGCCTAACCTCAGCAGGGGACAAGATTCCCTTCCACCCATACTTCACCTATAAAGATTTACTAGGATTTGCGATTCTTTTATCCCTTCTAGCTGCCCTCGCTATATTCTCCCCCAACCTCTTAGGGGATCCAGACAACTTTACTCCCGCAAACCCCCTTGTCACTCCCCCTCATATCAAACCAGAATGATACTTCCTATTTGCTTACGCCATCCTCCGCTCAATTCCTAATAAACTAGGAGGAGTACTAGCGCTGCTCGCCGCCATCCTCGTTTTATTTACTGTCCCAATCCTTCATACCTCAAAACAGCGAGGAATGACATTCCGACCCATTTCACAATTCTTATTTTGAACGCTAGTAGCTGACGTAATTATCCTGACGTGAATCGGAGGAATACCAGTAGAAGACCCTTTCATTGTTATTGGACAAATTGCATCCGCCCTTTACTTCCTTCTCTTCCTAGTTCTCATACCCCTAGCTGGTTGACTGGAAAATAAAGCACTTAAATTAGCCT
>BEL_ZAN07.15
TCTCCCATTTATCTTAGCGGCAGTCACACTACTTCACTTATTTTTCCTTCACGAAACAGGCTCAAATAACCCCACAGGCCTAACCTCAGCAGGGGACAAGATTCCCTTCCACCCATACTTCACCTATAAAGATTTACTAGGATTTGCAATTCTTCTATCCCTTCTAGCTGCCCTCGCTATATTCTCCCCCAACCTCTTAGGGGATCCAGACAACTTTACTCCCGCAAACCCCCTTGTCACTCCCCCTCATATCAAACCAGAATGATACTTCCTATTTGCTTACGCCATCCTCCGCTCAATTCCTAATAAACTAGGAGGGGTACTAGCGCTGCTCGCCGCCATCCTCGTTTTATTTACTGTCCCAATCCTTCATACCTCAAAACAGCGAGGAATGACATTCCGACCCATTTCACAATTCTTATTTTGAACGCTAGTAGCTGACGTAATTATCCTAACGTGAATCGGAGGAATACCAGTAGAAGACCCTTTCATTGTTATTGGACAAATTGCATCCGCCCTTTACTTCCTTCTCTTCCTAGTTCTTATACCCCTAGCTGGTTGACTGGAAAATAAAGCACTTAAATTAGCCT
