# Supplementary material for: Meta-analysis of northeast Atlantic marine taxa shows contrasting phylogeographic patterns following post-LGM expansions
Source: PeerJ. 2018 Sep 28;6:e5684. doi: 10.7717/peerj.5684 (PMC6166638; doi:10.7717/peerj.5684)
Supplement: Supplemental Information 2 [file peerj-06-5684-s006.zip › symphodus_melops.fasta]

>BE1
TTACATATATGTATGTACACCATACATTTATATTAACCATATCATGGGCATTCGAGGACATTAATGGAATATTTTGCAAATTGTGGTGTCGACCAGACACTTATCAGATAAATAAGGAAACTAACATAAAGCAAAATTCCAAGGTTAGATAACCTGAATAAAACAAGTCGAAACTTAAGACCGAACACAAATAATTCATAAGTCAAGTTATACCAAGTACCCACCATCCCGACCACAACGACATACTTAATGTAGTAAGAGCCGACCAACAAGCTCATTTCTTAATGCTCACGGTTATTGAAGGTGAGGGACAAGTATTCGTGGGGGTTTCACAGGGTGAACTATTCCTGGCATCTGGTTCCTA
>BE2
TTACATATATGTATGTACACCATACATTTATATTAACCATATCATGGGCATTCAAGGACATTAATGGAATATTTTGCAAATCGTGGTGTCAACCAGACACTTATCAGATAAATAAGGAAACTAACACAAAGCAAAATTCTAAGATTAGATAACCTGAATAAAACAAGTCGAAACTTAAGACCGAACACAAATAACTCATAAGTCAAGTTATACCAAGTACCCACCATCCCGACCACAACGACATACTTAATGTAGTAAGAGCCGACCAACAAGCTCATTTCTTAATGCTCACGGTTATTGAAGGTGAGGGACAAGTATTCGTGGGGGTTTCACAGGGTGAACTATTCCTGGCATCTGGTTCCTA
>BE3
TTACATATATGTATGTACACCATACATTTATATTAACCATATCATGGGCATTCGAGGACATTAATGGAATATTTTGCAAATCGTGGTGTCGACCAGACACTTATCAGATAAATAAGGAAACTAACATAAAGCAAAATTCCAAGGTTAGATAACCTGAATAAAACAAGTCGAAACTTAAGACCGAACACAAATAATTCATAAGTCAAGTTATACCAAGTACCCACCATCCCGACCACAACGACATACTTAATGTAGTAAGAGCCGACCAACAAGCTCATTTCTTAATGCTCACGGTTATTGAAGGTGAGGGACAAGTATTCGTGGGGGTTTCACAGGGTGAACTATTCCTGGCATCTGGTTCCTA
>BE4
TTACATATATGTATGTACACCATACATTTATATTAACCATATCATGGGCATTCGAGGACATTAATGGAATATTTTGCAAATCGTGGTGTCGACCAGACACTTATCAGATAAATAAGGAAACTAACATAAAGCAAAATTCTAAGATTAGATAACCTGAATAAAACAAGTCGAAACTTAAGACCGAACACAAATAACTCATAAGTCAAGTTATACCAAGTACCCACCATCCCGACCACAACGACATACTTAATGTAGTAAGAGCCGACCAACAAGCTCATTTCTTAATGCTCACGGTTATTGAAGGTGAGGGACAAGTATTCGTGGGGGTTTCACAGGGTGAACTATTCCTGGCATCTGGTTCCTA
>BE5
TTACATATATGTATGTACACCATACATTTATATTAACCATATCATGGGCATTCGAGGACATTAATGGAATATTTTGCAAATCGTGGTGTCAACCAGACACTTATCAGATAAATAAGGAAACTAACATAAAGCAAAATTCTAAGATTAGATAACCTGAATAAAACAAGTCGAAACTTAAGACCGAACACAAATAATTCATAAGTCAAGTTATACCAAGTACCCACCATCCCGACCACAACGACATACTTAATGTAGTAAGAGCCGACCAACAAGCTCATTTCTTAATGCTCACGGTTATTGAAGGTGAGGGACAAGTATTCGTGGGGGTTTCACAGGGTGAACTATTCCTGGCATCTGGTTCCTA
>BE6
TTACATATATGTATGTACACCATACATTTATATTAACCATATCATGGGCATTCGAGGACATTAATGGAATATTTTGCAAATTGTGGTGTCGACCAGACACTTATCAGATAAATAAGGAAACTAACATAAAGCAAAATTCCAAGGTTAGATAACCTGAATAAAACAAGTCGAAACTTAAGACCGAACACAAATAATTCATAAGTCAAGTTATACCAAGTACCCACCATCCCGACCACAACGACATACTTAATGTAGTAAGAGCCGACCAACAAGCTCATTTCTTAATGCTCACGGTTATTGAAGGTGAGGGACAAGTATTCGTGGGGGTTTCACAGGGTGAACTATTCCTGGCATCTGGTTCCTA
>BE7
TTACATATATGTATGTACACCATACATTTATATTAACCATATCATGGGCATTCGAGGACATTAATGGAATATTTTGCAAATCGTGGTGTCGACCAGACACTTATCAGATAAATAAGGAAACTAACATAAAGCAAAATTCCAAGGTTAGATAACCTGAATAAAACAAGTCGAAACTTAAGACCGAACACAAATAATTCATAAGTCAAGTTATACCAAGTACCCACCATCCCGACCACAACGACATACTTAATGTAGTAAGAGCCGACCAACAAGCTCATTTCTTAATGCTCACGGTTATTGAAGGTGAGGGACAAGTATTCGTGGGGGTTTCACAGGGTGAACTATTCCTGGCATCTGGTTCCTA
>BE8
TTACATATATGTATGTACACCATACATTTATATTAACCATATCATGGGCATTCGAGGACATTAATGGAATATTTTGCAAATTGTGGTGTCGACCAGACACTTATCAGATAAATAAGGAAACTAACATAAAGCAAAATTCCAAGGTTAGATAACCTGAATAAAACAAGTCGAAACTTAAGACCGAACACAAATAATTCATAAGTCAAGTTATACCAAGTACCCACCATCCCGACCACAACGACATACTTAATGTAGTAAGAGCCGACCAACAAGCTCATTTCTTAATGCTCACGGTTATTGAAGGTGAGGGACAAGTATTCGTGGGGGTTTCACAGGGTGAACTATTCCTGGCATCTGGTTCCTA
>BE9
TTACATATATGTATGTACACCATACATTTATATTAACCATATCATGGGCATTCGAGGACATTAATGGAATATTTTGCAAATCGTGGTGTCGACCAGACACTTATCAGATAAATAAGGAAACTAACATAAAGCAAAATTCCAAGGTTAGATAACCTGAATAAAACAAGTCGAAACTTAAGACCGAACACAAATAATTCATAAGTCAAGTTATACCAAGTACCCACCATCCCGACCACAACGACATACTTAATGTAGTAAGAGCCGACCAACAAGCTCATTTCTTAATGCTCACGGTTATTGAAGGTGAGGGACAAGTATTCGTGGGGGTTTCACAGGGTGAACTATTCCTGGCATCTGGTTCCTA
>BE10
TTACATATATGTATGTACACCATACATTTATATTAACCATATCATGGGCATTCAAGGACATTAATGGAATATTTTGCAAATCGTGGTGTCAACCAGACACTTATCAGATAAATAAGGAAACTAACATAAAGCAAAATTCTAAGATTAGATAACCTGAATAAAACAAGTCGAAACTTAAGACCGAACACAAATAATTCATAAGTCAAGTTATACCAAGTACCCACCATCCCGACCACAACGACATACTTAATGTAGTAAGAGCCGACCAACAAGCTCATTTCTTAATGCTCACGGTTATTGAAGGTGAGGGACAAGTATTCGTGGGGGTTTCACAGGGTGAACTATTCCTGGCATCTGGTTCCTA
>BE11
TTACATATATGTATGTACACCATACATTTATATTAACCATATCATGGACATTCAAGGACATTAATGGAATATTTTGCAAATCGTGGTGTCGACCAGACACTTATCAGATAAATAAGGAAACTAACATAAAGCAAAATTTCAAGGTTAGATAACCTGAATAAAACAAGTCGAAACTTAAGACCGAACACAAATAATTCATAAGTCAAGTTATACCAAGTACCCACCATCCCGACCACAACGACATACTTAATGTAGTAAGAGCCGACCAACAAGCTCATTTCTTAATGCTCACGGTTATTGAAGGTGAGGGACAAGTATTCGTGGGGGTTTCACAGGGTGAACTATTCCTGGCATCTGGTTCCTA
>BE12
TTACATATATGTATGTACACCATACATTTATATTAACCATATCATGGGCATTCGAGGACATTAATGGAATATTTTGCAAATCGTGGTGTCGACCAGACACTTATCAGATAAATAAGGAAACTAACATAAAGCAAAATTTCAAGGTTAGATAACCTGAATAAAACAAGTCGAAACTTAAGACCGAACACAAATAATTCATAAGTCAAGTTATACCAAGTACCCACCATCCCGACCACAACGACATACTTAATGTAGTAAGAGCCGACCAACAAGCTCATTTCTTAATGCTCACGGTTATTGAAGGTGAGGGACAAGTATTCGTGGGGGTTTCACAGGGTGAACTATTCCTGGCATCTGGTTCCTA
>BE13
TTACATATATGTATGTACACCATACATTTATATTAACCATATCATGGGCATTCGAGGACATTAATGGAATATTTTGCAAATCGTGGTGTCGACCAGACACTTATCAGATAAATAAGGAAACTAACATAAAGCAAAATTCCAAGGTTAGATAACCTGAATAAAACAAGTCGAAACTTAAGACCGAACACAAATAATTCATAAGTCAAGTTATACCAAGTACCCACCATCCCGACCACAACGACATACTTAATGTAGTAAGAGCCGACCAACAAGCTCATTTCTTAATGCTCACGGTTATTGAAGGTGAGGGACAAGTATTCGTGGGGGTTTCACAGGGTGAACTATTCCTGGCATCTGGTTCCTA
>BE14
TTACATATATGTATGTACACCATACATTTATATTAACCATATCATGGGCATTCGAGGACATTAATGGAATATTTTGCAAATCGTGGTGTCGACCAGACACTTATCAGATAAATAAGGAAACTAACATAAAGCAAAATTCCAAGGTTAGATAACCTGAATAAAACAAGTCGAAACTTAAGACCGAACACAAATAATTCATAAGTCAAGTTATACCAAGTACCCACCATCCCGACCACAACGACATACTTAATGTAGTAAGAGCCGACCAACAAGCTCATTTCTTAATGCTCACGGTTATTGAAGGTGAGGGACAAGTATTCGTGGGGGTTTCACAGGGTGAACTATTCCTGGCATCTGGTTCCTA
>BE15
TTACATATATGTATGTACACCATACATTTATATTAACCATATCATGGGCATTCGAGGACATTAATGGAATATTTTGCAAATCGTGGTGTCGACCAGACACTTATCAGATAAATAAGGAAACTAACATAAAGCAAAATTCCAAGGTTAGATAACCTGAATAAAACAAGTCGAAACTTAAGACCGAACACAAATAATTCATAAGTCAAGTTATACCAAGTACCCACCATCCCGACCACAACGACATACTTAATGTAGTAAGAGCCGACCAACAAGCTCATTTCTTAATGCTCACGGTTATTGAAGGTGAGGGACAAGTATTCGTGGGGGTTTCACAGGGTGAACTATTCCTGGCATCTGGTTCCTA
>BE16
TTACATATATGTATGTACACCATACATTTATATTAACCATATCATGGGCATTCGAGGACATTAATGGAATATTTTGCAAATCGTGGTGTCGACCAGACACTTATCAGATAAATAAGGAAACTAACATAAAGCAAAATTCCAAGGTTAGATAACCTGAATAAAACGAGTCGAAACTTAAGACCGAACACAAATAATTCATAAGTCAAGTTATACCAAGTACCCACCATCCCGACCACAACGACATACTTAATGTAGTAAGAGCCGACCAACAAGCTCATTTCTTAATGCTCACGGTTATTGAAGGTGAGGGACAAGTATTCGTGGGGGTTTCACAGGGTGAACTATTCCTGGCATCTGGTTCCTA
>BE17
TTACATATATGTATGTACACCATACATTTATATTAACCATATCATGGGCATTCGAGGACATTAATGGAATATTTTGCAAATCGTGGTGTCGACCAGACACTTATCAGATAAATAAGGAAACTAACATAAAGCAAAATTCCAAGGTTAGATAACCTGAATAAAACAAGTCGAAACTTAAGACCGAACACAAATAATTCATAAGTCAAGTTATACCAAGTACCCACCATCCCGACCACAACGACATACTTAATGTAGTAAGAGCCGACCAACAAGCTCATTTCTTAATGCTCACGGTTATTGAAGGTGAGGGACAAGTATTCGTGGGGGTTTCACAGGGTGAACTATTCCTGGCATCTGGTTCCTA
>BE18
TTACATATATGTATGTACACCATACATTTATATTAACCATATCATGGGCATTCGAGGACATTAATGGAATATTTTGCAAATCGTGGTGTCGACCAGACACTTATCAGATAAATAAGGAAACTAACATAAAGCAAAATTCCAAGGTTAGATAACCTGAATAAAACAAGTCGAAACTTAAGACCGAACACAAATAATTCATAAGTCAAGTTATACCAAGTACCCACCATCCCGACCACAACGACATACTTAATGTAGTAAGAGCCGACCAACAAGCTCATTTCTTAATGCTCACGGTTATTGAAGGTGAGGGACAAGTATTCGTGGGGGTTTCACAGGGTGAACTATTCCTGGCATCTGGTTCCTA
>BE19
TTACATATATGTATGTACACCATACATTTATATTAACCATATCATGGGCATTCGAGGACATTAATGGAATATTTTGCAAATCGTGGTGTCAACCAGACACTTATCAGATAAATAAGGAAACTAACATAAAGCAAAATTCTAAGATTAGATAACCTGAATAAAACAAGTCGAAACTTAAGACCGAACACAAATAATTCATAAGTCAAGTTATACCAAGTACCCACCATCCCGACCACAACGACATACTTAATGTAGTAAGAGCCGACCAACAAGCTCATTTCTTAATGCTCACGGTTATTGAAGGTGAGGGACAAGTATTCGTGGGGGTTTCACAGGGTGAACTATTCCTGGCATCTGGTTCCTA
>BE20
TTACATATATGTATGTACACCATACATTTATATTAACCATATCATGGGCATTCGAGGACATTAATGGAATATTTTGCAAATCGTGGTGTCGACCAGACACTTATCAGATAAATAAGGAAACTAACATAAAGCAAAATTCCAAGGTTAGATAACCTGAATAAAACAAGTCGAAACTTAAGACCGAACACAAATAATTCATAAGTCAAGTTATACCAAGTACCCACCATCCCGACCACAACGACATACTTAATGTAGTAAGAGCCGACCAACAAGCTCATTTCTTAATGCTCACGGTTATTGAAGGTGAGGGACAAGTATTCGTGGGGGTTTCACAGGGTGAACTATTCCTGGCATCTGGTTCCTA
>BE21
TTACATATATGTATGTACACCATACATTTATATTAACCATATCATGGGCATTCGAGGACATTAATGGAATATTTTGCAAATCGTGGTGTCGACCAGACACTTATCAGATAAATAAGGAAACTAACATAAAGCAAAATTCTAAGATTAGATAACCTGAATAAAACAAGTCGAAACTTAAGACCGAACACAAATAACTCATAAGTCAAGTTATACCAAGTACCCACCATCCCGACCACAACGACATACTTAATGTAGTAAGAGCCGACCAACAAGCTCATTTCTTAATGCTCACGGTTATTGAAGGTGAGGGACAAGTATTCGTGGGGGTTTCACAGGGTGAACTATTCCTGGCATCTGGTTCCTA
>BE22
TTACATATATGTATGTACACCATACATTTATATTAACCATATCATGGGCATTCGAGGACATTAATGGAATATTTTGCAAATCGTGGTGTCAACCAGACACTTATCAGATAAATAAGGAAACTAACATAAAGCAAAATTCTAAGATTAGATAACCTGAATAAAACAAGTCGAAACTTAAGACCGAACACAAATAATTCATAAGTCAAGTTATACCAAGTACCCACCATCCCGACCACAACGACATACTTAATGTAGTAAGAGCCGACCAACAAGCTCATTTCTTAATGCTCACGGTTATTGAAGGTGAGGGACAAGTATTCGTGGGGGTTTCACAGGGTGAACTATTCCTGGCATCTGGTTCCTA
>BE23
TTACATATATGTATGTACACCATACATTTATATTAACCATATCATGGGCATTCGAGGACATTAATGGAATATTTTGCAAATCGTGGTGTCGACCAGACACTTATCAGATAAATAAGGAAACTAACATAAAGCAAAATTCCAAGGTTAGATAACCTGAATAAAACAAGTCGAAACTTAAGACCGAACACAAATAATTCATAAGTCAAGTTATACCAAGTACCCACCATCCCGACCACAACGACATACTTAATGTAGTAAGAGCCGACCAACAAGCTCATTTCTTAATGCTCACGGTTATTGAAGGTGAGGGACAAGTATTCGTGGGGGTTTCACAGGGTGAACTATTCCTGGCATCTGGTTCCTA
>BE24
TTACATATATGTATGTACACCATACATTTATATTAACCATATCATGGGCATTCGAGGACATTAATGGAATATTTTGCAAATCGTGGTGTCGACCAGACACTTATCAGATAAATAAGGAAACTAACATAAAGCAAAATTCCAAGGTTAGATAACCTGAATAAAACAAGTCGAAACTTAAGACCGAACACAAATAATTCATAAGTCAAGTTATACCAAGTACCCACCATCCCGACCACAACGACATACTTAATGTAGTAAGAGCCGACCAACAAGCTCATTTCTTAATGCTCACGGTTATTGAAGGTGAGGGACAAGTATTCGTGGGGGTTTCACAGGGTGAACTATTCCTGGCATCTGGTTCCTA
>EG1
TTACATATATGTATGTACACCATACATTTATATTAACCATATCATGGGCATTCGAGGACATTAATGGAATATTTTGCAAATCGTGGTGTCGACCAGACACTTATCAGATAAATAAGGAAACTAACATAAAGCAAAATTCTAAGATTAGATAACCTGAATAAAACAAGTCGAAACTTAAGACCGAACACAAATAACTCATAAGTCAAGTTATACCAAGTACCCACCATCCCGACCACAACGACATACTTAATGTAGTAAGAGCCGACCAACAAGCTCATTTCTTAATGCTCACGGTTATTGAAGGTGAGGGACAAGTATTCGTGGGGGTTTCACAGGGTGAACTATTCCTGGCATCTGGTTCCTA
>EG2
TTACATATATGTATGTACACCATACATTTATATTAACCATATCATGGGCATTCGAGGACATTAATGGAATATTTTGCAAATCGTGGTGTCGACCAGACACTTATCAGATAAATAAGGAAACTAACATAAAGCAAAATTCTAAGATTAGATAACCTGAATAAAACAAGTCGAAACTTAAGACCGAACACAAATAACTCATAAGTCAAGTTATACCAAGTACCCACCATCCCGACCACAACGACATACTTAATGTAGTAAGAGCCGACCAACAAGCTCATTTCTTAATGCTCACGGTTATTGAAGGTGAGGGACAAGTATTCGTGGGGGTTTCACAGGGTGAACTATTCCTGGCATCTGGTTCCTA
>EG3
TTACATATATGTATGTACACCATACATTTATATTAACCATATCATGGGCATTCGAGGACATTAATGGAATATTTTGCAAATCGTGGTGTCGACCAGACACTTATCAGATAAATAAGGAAACTAACATAAAGCAAAATTCTAAGATTAGATAACCTGAATAAAACAAGTCGAAACTTAAGACCGAACACAAATAACTCATAAGTCAAGTTATACCAAGTACCCACCATCCCGACCACAACGACATACTTAATGTAGTAAGAGCCGACCAACAAGCTCATTTCTTAATGCTCACGGTTATTGAAGGTGAGGGACAAGTATTCGTGGGGGTTTCACAGGGTGAACTATTCCTGGCATCTGGTTCCTA
>EG4
TTACATATATGTATGTACACCATACATTTATATTAACCATATCATGGGCATTCGAGGACATTAATGGAATATTTTGCAAATCGTGGTGTCGACCAGACACTTATCAGATAAATAAGGAAACTAACATAAAGCAAAATTCTAAGATTAGATAACCTGAATAAAACAAGTCGAAACTTAAGACCGAACACAAATAACTCATAAGTCAAGTTATACCAAGTACCCACCATCCCGACCACAACGACATACTTAATGTAGTAAGAGCCGACCAACAAGCTCATTTCTTAATGCTCACGGTTATTGAAGGTGAGGGACAAGTATTCGTGGGGGTTTCACAGGGTGAACTATTCCTGGCATCTGGTTCCTA
>EG5
TTACATATATGTATGTACACCATACATTTATATTAACCATATCATGGGCATTCGAGGACATTAATGGAATATTTTGCAAATCGTGGTGTCGACCAGACACTTATCAGATAAATAAGGAAACTAACATAAAGCAAAATTCTAAGATTAGATAACCTGAATAAAACAAGTCGAAACTTAAGACCGAACACAAATAACTCATAAGTCAAGTTATACCAAGTACCCACCATCCCGACCACAACGACATACTTAATGTAGTAAGAGCCGACCAACAAGCTCATTTCTTAATGCTCACGGTTATTGAAGGTGAGGGACAAGTATTCGTGGGGGTTTCACAGGGTGAACTATTCCTGGCATCTGGTTCCTA
>EG6
TTACATATATGTATGTACACCATACATTTATATTAACCATATCATGGGCATTCGAGGACATTAATGGAATATTTTGCAAATCGTGGTGTCGACCAGACACTTATCAGATAAATAAGGAAACTAACATAAAGCAAAATTCTAAGATTAGATAACCTGAATAAAACAAGTCGAAACTTAAGACCGAACACAAATAACTCATAAGTCAAGTTATACCAAGTACCCACCATCCCGACCACAACGACATACTTAATGTAGTAAGAGCCGACCAACAAGCTCATTTCTTAATGCTCACGGTTATTGAAGGTGAGGGACAAGTATTCGTGGGGGTTTCACAGGGTGAACTATTCCTGGCATCTGGTTCCTA
>EG7
TTACATATATGTATGTACACCATACATTTATATTAACCATATCATGGGCATTCGAGGACATTAATGGAATATTTTGCAAATCGTGGTGTCGACCAGACACTTATCAGATAAATAAGGAAACTAACATAAAGCAAAATTCTAAGATTAGATAACCTGAATAAAACAAGTCGAAACTTAAGACCGAACACAAATAACTCATAAGTCAAGTTATACCAAGTACCCACCATCCCGACCACAACGACATACTTAATGTAGTAAGAGCCGACCAACAAGCTCATTTCTTAATGCTCACGGTTATTGAAGGTGAGGGACAAGTATTCGTGGGGGTTTCACAGGGTGAACTATTCCTGGCATCTGGTTCCTA
>EG8
TTACATATATGTATGTACACCATACATTTATATTAACCATATCATGGGCATTCAAGGACATTAATGGAATATTTTGCAAATCGTGGTGTCGACCAGACACTTATCAGATAAATAAGGAAACTAACATAAAGCAAAATTCTAAGATTAGATAACCTGAATAAAACAAGTCGAAACTTAAGACCGAACACAAATAACTCATAAGTCAAGTTATACCAAGTACCCACCATCCCGACCACAACGACATACTTAATGTAGTAAGAGCCGACCAACAAGCTCATTTCTTAATGCTCACGGTTATTGAAGGTGAGGGACAAGTATTCGTGGGGGTTTCACAGGGTGAACTATTCCTGGCATCTGGTTCCTA
>EG9
TTACATATATGTATGTACACCATACATTTATATTAACCATATCATGGGCATTCGAGGACATTAATGGAATATTTTGCAAATCGTGGTGTCGACCAGACACTTATCAGATAAATAAGGAAACTAACATAAAGCAAAATTCTAAGATTAGATAACCTGAATAAAACAAGTCGAAACTTAAGACCGAACACAAATAACTCATAAGTCAAGTTATACCAAGTACCCACCATCCCGACCACAACGACATACTTAATGTAGTAAGAGCCGACCAACAAGCTCATTTCTTAATGCTCACGGTTATTGAAGGTGAGGGACAAGTATTCGTGGGGGTTTCACAGGGTGAACTATTCCTGGCATCTGGTTCCTA
>EG10
TTACATATATGTATGTACACCATACATTTATATTAACCATATCATGGGCATTCGAGGACATTAATGGAATATTTTGCAAATCGTGGTGTCGACCAGACACTTATCAGATAAATAAGGAAACTAACATAAAGCAAAATTCTAAGATTAGATAACCTGAATAAAACAAGTCGAAACTTAAGACCGAACACAAATAACTCATAAGTCAAGTTATACCAAGTACCCACCATCCCGACCACAACGACATACTTAATGTAGTAAGAGCCGACCAACAAGCTCATTTCTTAATGCTCACGGTTATTGAAGGTGAGGGACAAGTATTCGTGGGGGTTTCACAGGGTGAACTATTCCTGGCATCTGGTTCCTA
>EG11
TTACATATATGTATGTACACCATACATTTATATTAACCATATCATGGGCATTCGAGGACATTAATGGAATATTTTGCAAATCGTGGTGTCAACCAGACACTTATCAGATAAATAAGGAAACTAACATAAAGCAAAATTCTAAGATTAGATAACCTGAATAAAACAAGTCGAAACTTAAGACCGAACACAAATAACTCATAAGTCAAGTTATACCAAGTACCCACCATCCCGACCACAACGACATACTTAATGTAGTAAGAGCCGACCAACAAGCTCATTTCTTAATGCTCACGGTTATTGAAGGTGAGGGACAAGTATTCGTGGGGGTTTCACAGGGTGAACTATTCCTGGCATCTGGTTCCTA
>EG12
TTACATATATGTATGTACACCATACATTTATATTAACCATATCATGGGCATTCGAGGACATTAATGGAATATTTTGCAAATCGTGGTGTCGACCAGACACTTATCAGATAAATAAGGAAACTAACATAAAGCAAAATTCTAAGATTAGATAACCTGAATAAAACAAGTCGAAACTTAAGACCGAACACAAATAACTCATAAGTCAAGTTATACCAAGTACCCACCATCCCGACCACAACGACATACTTAATGTAGTAAGAGCCGACCAACAAGCTCATTTCTTAATGCTCACGGTTATTGAAGGTGAGGGACAAGTATTCGTGGGGGTTTCACAGGGTGAACTATTCCTGGCATCTGGTTCCTA
>EG13
TTACATATATGTATGTACACCATACATTTATATTAACCATATCATGGGCATTCGAGGACATTAATGGAATATTTTGCAAATCGTGGTGTCGACCAGACACTTATCAGATAAATAAGGAAACTAACATAAAGCAAAATTCTAAGATTAGATAACCTGAATAAAACAAGTCGAAACTTAAGACCGAACACAAATAACTCATAAGTCAAGTTATACCAAGTACCCACCATCCCGACCACAACGACATACTTAATGTAGTAAGAGCCGACCAACAAGCTCATTTCTTAATGCTCACGGTTATTGAAGGTGAGGGACAAGTATTCGTGGGGGTTTCACAGGGTGAACTATTCCTGGCATCTGGTTCCTA
>EG14
TTACATATATGTATGTACACCATACATTTATATTAACCATATCATGGGCATTCGAGGACATTAATGGAATATTTTGCAAATCGTGGTGTCGACCAGACACTTATCAGATAAATAAGGAAACTAACATAAAGCAAAATTCTAAGATTAGATAACCTGAATAAAACAAGTCGAAACTTAAGACCGAACACAAATAACTCATAAGTCAAGTTATACCAAGTACCCACCATCCCGACCACAACGACATACTTAATGTAGTAAGAGCCGACCAACAAGCTCATTTCTTAATGCTCACGGTTATTGAAGGTGAGGGACAAGTATTCGTGGGGGTTTCACAGGGTGAACTATTCCTGGCATCTGGTTCCTA
>EG15
TTACATATATGTATGTACACCATACATTTATATTAACCATATCATGGGCATTCGAGGACATTAATGGAATATTTTGCAAATCGTGGTGTCGACCAGACACTTATCAGATAAATAAGGAAACTAACATAAAGCAAAATTCTAAGATTAGATAACCTGAATAAAACAAGTCGAAACTTAAGACCGAACACAAATAACTCATAAGTCAAGTTATACCAAGTACCCACCATCCCGACCACAACGACATACTTAATGTAGTAAGAGCCGACCAACAAGCTCATTTCTTAATGCTCACGGTTATTGAAGGTGAGGGACAAGTATTCGTGGGGGTTTCACAGGGTGAACTATTCCTGGCATCTGGTTCCTA
>EG16
TTACATATATGTATGTACACCATACATTTATATTAACCATATCATGGGCATTCGAGGACATTAATGGAATATTTTGCAAATCGTGGTGTCGACCAGACACTTATCAGATAAATAAGGAAACTAACATAAAGCAAAATTCTAAGATTAGATAACCTGAATAAAACAAGTCGAAACTTAAGACCGAACACAAATAACTCATAAGTCAAGTTATACCAAGTACCCACCATCCCGACCACAACGACATACTTAATGTAGTAAGAGCCGACCAACAAGCTCATTTCTTAATGCTCACGGTTATTGAAGGTGAGGGACAAGTATTCGTGGGGGTTTCACAGGGTGAACTATTCCTGGCATCTGGTTCCTA
>EG17
TTACATATATGTATGTACACCATACATTTATATTAACCATATCATGGGCATTCGAGGACATTAATGGAATATTTTGCAAATCGTGGTGTCGACCAGACACTTATCAGATAAATAAGGAAACTAACATAAAGCAAAATTCTAAGATTAGATAACCTGAATAAAACAAGTCGAAACTTAAGACCGAACACAAATAACTCATAAGTCAAGTTATACCAAGTACCCACCATCCCGACCACAACGACATACTTAATGTAGTAAGAGCCGACCAACAAGCTCATTTCTTAATGCTCACGGTTATTGAAGGTGAGGGACAAGTATTCGTGGGGGTTTCACAGGGTGAACTATTCCTGGCATCTGGTTCCTA
>EG18
TTACATATATGTATGTACACCATACATTTATATTAACCATATCATGGGCATTCGAGGACATTAATGGAATATTTTGCAAATCGTGGTGTCGACCAGACACTTATCAGATAAATAAGGAAACTAACATAAAGCAAAATTCTAAGATTAGATAACCTGAATAAAACAAGTCGAAACTTAAGACCGAACACAAATAACTCATAAGTCAAGTTATACCAAGTACCCACCATCCCGACCACAACGACATACTTAATGTAGTAAGAGCCGACCAACAAGCTCATTTCTTAATGCTCACGGTTATTGAAGGTGAGGGACAAGTATTCGTGGGGGTTTCACAGGGTGAACTATTCCTGGCATCTGGTTCCTA
>EG19
TTACATATATGTATGTACACCATACATTTATATTAACCATATCATGGGCATTCGAGGACATTAATGGAATATTTTGCAAATCGTGGTGTCGACCAGACACTTATCAGATAAATAAGGAAACTAACATAAAGCAAAATTCTAAGATTAGATAACCTGAATAAAACAAGTCGAAACTTAAGACCGAACACAAATAACTCATAAGTCAAGTTATACCAAGTACCCACCATCCCGACCACAACGACATACTTAATGTAGTAAGAGCCGACCAACAAGCTCATTTCTTAATGCTCACGGTTATTGAAGGTGAGGGACAAGTATTCGTGGGGGTTTCACAGGGTGAACTATTCCTGGCATCTGGTTCCTA
>EG20
TTACATATATGTATGTACACCATACATTTATATTAACCATATCATGGGCATTCGAGGACATTAATGGAATATTTTGCAAATCGTGGTGTCGACCAGACACTTATCAGATAAATAAGGAAACTAACATAAAGCAAAATTCTAAGATTAGATAACCTGAATAAAACAAGTCGAAACTTAAGACCGAACACAAATAACTCATAAGTCAAGTTATACCAAGTACCCACCATCCCGACCACAACGACATACTTAATGTAGTAAGAGCCGACCAACAAGCTCATTTCTTAATGCTCACGGTTATTGAAGGTGAGGGACAAGTATTCGTGGGGGTTTCACAGGGTGAACTATTCCTGGCATCTGGTTCCTA
>EG22
TTACATATATGTATGTACACCATACATTTATATTAACCATATCATGGGCATTCGAGGACATTAATGGAATATTTTGCAAATCGTGGTGTCGACCAGACACTTATCAGATAAATAAGGAAACTAACATAAAGCAAAATTCTAAGATTAGATAACCTGAATAAAACAAGTCGAAACTTAAGACCGAACACAAATAACTCATAAGTCAAGTTATACCAAGTACCCACCATCCCGACCACAACGACATACTTAATGTAGTAAGAGCCGACCAACAAGCTCATTTCTTAATGCTCACGGTTATTGAAGGTGAGGGACAAGTATTCGTGGGGGTTTCACAGGGTGAACTATTCCTGGCATCTGGTTCCTA
>GF1
TTACATATATGTATGTACACCATACATTTATATTAACCATATCATGGGCATTCGAGGACATTAATGGAATATTTTGCAAATCGTGGTGTCGACCAGACACTTATCAGATAAATAAGGAAACTAACATAAAGCAAAATTCTAAGATTAGATAACCTGAATAAAACAAGTCGAAACTTAAGACCGAACACAAATAACTCATAAGTCAAGTTATACCAAGTACCCACCATCCCGACCACAACGACATACTTAATGTAGTAAGAGCCGACCAACAAGCTCATTTCTTAATGCTCACGGTTATTGAAGGTGAGGGACAAGTATTCGTGGGGGTTTCACAGGGTGAACTATTCCTGGCATCTGGTTCCTA
>GF2
TTACATATATGTATGTACACCATACATTTATATTAACCATATCATGGGCATTCGAGGACATTAATGGAATATTTTGCAAATCGTGGTGTCGACCAGACACTTATCAGATAAATAAGGAAACTAACATAAAGCAAAATTCTAAGATTAGATAACCTGAATAAAACAAGTCGAAACTTAAGACCGAACACAAATAACTCATAAGTCAAGTTATACCAAGTACCCACCATCCCGACCACAACGACATACTTAATGTAGTAAGAGCCGACCAACAAGCTCATTTCTTAATGCTCACGGTTATTGAAGGTGAGGGACAAGTATTCGTGGGGGTTTCACAGGGTGAACTATTCCTGGCATCTGGTTCCTA
>GF3
TTACATATATGTATGTACACCATACATTTATATTAACCATATCATGGGCATTCGAGGACATTAATGGAATATTTTGCAAATCGTGGTGTCGACCAGACACTTATCAGATAAATAAGGAAACTAACATAAAGCAAAATTCTAAGATTAGATAACCTGAATAAAACAAGTCGAAACTTAAGACCGAACACAAATAACTCATAAGTCAAGTTATACCAAGTACCCACCATCCCGACCACAACGACATACTTAATGTAGTAAGAGCCGACCAACAAGCTCATTTCTTAATGCTCACGGTTATTGAAGGTGAGGGACAAGTATTCGTGGGGGTTTCACAGGGTGAACTATTCCTGGCATCTGGTTCCTA
>GF4
TTACATATATGTATGTACACCATACATTTATATTAACCATATCATGGGCATTCGAGGACATTAATGGAATATTTTGCAAATCGTGGTGTCGACCAGACACTTATCAGATAAATAAGGAAACTAACATAAAGCAAAATTCTAAGATTAGATAACCTGAATAAAACAAGTCGAAACTTAAGACCGAACACAAATAACTCATAAGTCAAGTTATACCAAGTACCCACCATCCCGACCACAACGACATACTTAATGTAGTAAGAGCCGACCAACAAGCTCATTTCTTAATGCTCACGGTTATTGAAGGTGAGGGACAAGTATTCGTGGGGGTTTCACAGGGTGAACTATTCCTGGCATCTGGTTCCTA
>GF5
TTACATATATGTATGTACACCATACATTTATATTAACCATATCATGGGCATTCGAGGACATTAATGGAATATTTTGCAAATCGTGGTGTCGACCAGACACTTATCAGATAAATAAGGAAACTAACATAAAGCAAAATTCTAAGATTAGATAACCTGAATAAAACAAGTCGAAACTTAAGACCGAACACAAATAACTCATAAGTCAAGTTATACCAAGTACCCACCATCCCGACCACAACGACATACTTAATGTAGTAAGAGCCGACCAACAAGCTCATTTCTTAATGCTCACGGTTATTGAAGGTGAGGGACAAGTATTCGTGGGGGTTTCACAGGGTGAACTATTCCTGGCATCTGGTTCCTA
>GF6
TTACATATATGTATGTACACCATACATTTATATTAACCATATCATGGGCATTCGAGGACATTAATGGAATATTTTGCAAATCGTGGTGTCGACCAGACACTTATCAGATAAATAAGGAAACTAACATAAAGCAAAATTCTAAGATTAGATAACCTGAATAAAACAAGTCGAAACTTAAGACCGAACACAAATAACTCATAAGTCAAGTTATACCAAGTACCCACCATCCCGACCACAACGACATACTTAATGTAGTAAGAGCCGACCAACAAGCTCATTTCTTAATGCTCACGGTTATTGAAGGTGAGGGACAAGTATTCGTGGGGGTTTCACAGGGTGAACTATTCCTGGCATCTGGTTCCTA
>GF7
TTACATATATGTATGTACACCATACATTTATATTAACCATATCATGGGCATTCGAGGACATTAATGGAATATTTTGCAAATCGTGGTGTCGACCAGACACTTATCAGATAAATAAGGAAACTAACATAAAGCAAAATTCTAAGATTAGATAACCTGAATAAAACAAGTCGAAACTTAAGACCGAACACAAATAACTCATAAGTCAAGTTATACCAAGTACCCACCATCCCGACCACAACGACATACTTAATGTAGTAAGAGCCGACCAACAAGCTCATTTCTTAATGCTCACGGTTATTGAAGGTGAGGGACAAGTATTCGTGGGGGTTTCACAGGGTGAACTATTCCTGGCATCTGGTTCCTA
>GF8
TTACATATATGTATGTACACCATACATTTATATTAACCATATCATGGGCATTCGAGGACATTAATGGAATATTTTGCAAATCGTGGTGTCGACCAGACACTTATCAGATAAATAAGGAAACTAACATAAAGCAAAATTCTAAGATTAGATAACCTGAATAAAACAAGTCGAAACTTAAGACCGAACACAAATAACTCATAAGTCAAGTTATACCAAGTACCCACCATCCCGACCACAACGACATACTTAATGTAGTAAGAGCCGACCAACAAGCTCATTTCTTAATGCTCACGGTTATTGAAGGTGAGGGACAAGTATTCGTGGGGGTTTCACAGGGTGAACTATTCCTGGCATCTGGTTCCTA
>GF9
TTACATATATGTATGTACACCATACATTTATATTAACCATATCATGGGCATTCGAGGACATTAATGGAATATTTTGCAAATCGTGGTGTCGACCAGACACTTATCAGATAAATAAGGAAACTAACATAAAGCAAAATTCTAAGATTAGATAACCTGAATAAAACAAGTCGAAACTTAAGACCGAACACAAATAACTCATAAGTCAAGTTATACCAAGTACCCACCATCCCGACCACAACGACATACTTAATGTAGTAAGAGCCGACCAACAAGCTCATTTCTTAATGCTCACGGTTATTGAAGGTGAGGGACAAGTATTCGTGGGGGTTTCACAGGGTGAACTATTCCTGGCATCTGGTTCCTA
>GF10
TTACATATATGTATGTACACCATACATTTATATTAACCATATCATGGGCATTCGAGGACATTAATGGAATATTTTGCAAATCGTGGTGTCGACCAGACACTTATCAGATAAATAAGGAAACTAACATAAAGCAAAATTCTAAGATTAGATAACCTGAATAAAACAAGTCGAAACTTAAGACCGAACACAAATAACTCATAAGTCAAGTTATACCAAGTACCCACCATCCCGACCACAACGACATACTTAATGTAGTAAGAGCCGACCAACAAGCTCATTTCTTAATGCTCACGGTTATTGAAGGTGAGGGACAAGTATTCGTGGGGGTTTCACAGGGTGAACTATTCCTGGCATCTGGTTCCTA
>GF11
TTACATATATGTATGTACACCATACATTTATATTAACCATATCATGGGCATTCGAGGACATTAATGGAATATTTTGCAAATCGTGGTGTCGACCAGACACTTATCAGATAAATAAGGAAACTAACATAAAGCAAAATTCTAAGATTAGATAACCTGAATAAAACAAGTCGAAACTTAAGACCGAACACAAATAACTCATAAGTCAAGTTATACCAAGTACCCACCATCCCGACCACAACGACATACTTAATGTAGTAAGAGCCGACCAACAAGCTCATTTCTTAATGCTCACGGTTATTGAAGGTGAGGGACAAGTATTCGTGGGGGTTTCACAGGGTGAACTATTCCTGGCATCTGGTTCCTA
>GF12
TTACATATATGTATGTACACCATACATTTATATTAACCATATCATGGGCATTCGAGGACATTAATGGAATATTTTGCAAATCGTGGTGTCGACCAGACACTTATCAGATAAATAAGGAAACTAACATAAAGCAAAATTCTAAGATTAGATAACCTGAATAAAACAAGTCGAAACTTAAGACCGAACACAAATAACTCATAAGTCAAGTTATACCAAGTACCCACCATCCCGACCACAACGACATACTTAATGTAGTAAGAGCCGACCAACAAGCTCATTTCTTAATGCTCACGGTTATTGAAGGTGAGGGACAAGTATTCGTGGGGGTTTCACAGGGTGAACTATTCCTGGCATCTGGTTCCTA
>GF13
TTACATATATGTATGTACACCATACATTTATATTAACCATATCATGGGCATTCGAGGACATTAATGGAATATTTTGCAAATCGTGGTGTCGACCAGACACTTATCAGATAAATAAGGAAACTAACATAAAGCAAAATTCTAAGATTAGATAACCTGAATAAAACAAGTCGAAACTTAAGACCGAACACAAATAACTCATAAGTCAAGTTATACCAAGTACCCACCATCCCGACCACAACGACATACTTAATGTAGTAAGAGCCGACCAACAAGCTCATTTCTTAATGCTCACGGTTATTGAAGGTGAGGGACAAGTATTCGTGGGGGTTTCACAGGGTGAACTATTCCTGGCATCTGGTTCCTA
>GF14
TTACATATATGTATGTACACCATACATTTATATTAACCATATCATGGGCATTCGAGGACATTAATGGAATATTTTGCAAATCGTGGTGTCGACCAGACACTTATCAGATAAATAAGGAAACTAACATAAAGCAAAATTCTAAGATTAGATAACCTGAATAAAACAAGTCGAAACTTAAGACCGAACACAAATAACTCATAAGTCAAGTTATACCAAGTACCCACCATCCCGACCACAACGACATACTTAATGTAGTAAGAGCCGACCAACAAGCTCATTTCTTAATGCTCACGGTTATTGAAGGTGAGGGACAAGTATTCGTGGGGGTTTCACAGGGTGAACTATTCCTGGCATCTGGTTCCTA
>GF15
TTACATATATGTATGTACACCATACATTTATATTAACCATATCATGGGCATTCGAGGACATTAATGGAATATTTTGCAAATCGTGGTGTCGACCAGACACTTATCAGATAAATAAGGAAACTAACATAAAGCAAAATTCTAAGATTAGATAACCTGAATAAAACAAGTCGAAACTTAAGACCGAACACAAATAACTCATAAGTCAAGTTATACCAAGTACCCACCATCCCGACCACAACGACATACTTAATGTAGTAAGAGCCGACCAACAAGCTCATTTCTTAATGCTCACGGTTATTGAAGGTGAGGGACAAGTATTCGTGGGGGTTTCACAGGGTGAACTATTCCTGGCATCTGGTTCCTA
>GF16
TTACATATATGTATGTACACCATACATTTATATTAACCATATCATGGGCATTCGAGGACATTAATGGAATATTTTGCAAATCGTGGTGTCGACCAGACACTTATCAGATAAATAAGGAAACTAACATAAAGCAAAATTCTAAGATTAGATAACCTGAATAAAACAAGTCGAAACTTAAGACCGAACACAAATAACTCATAAGTCAAGTTATACCAAGTACCCACCATCCCGACCACAACGACATACTTAATGTAGTAAGAGCCGACCAACAAGCTCATTTCTTAATGCTCACGGTTATTGAAGGTGAGGGACAAGTATTCGTGGGGGTTTCACAGGGTGAACTATTCCTGGCATCTGGTTCCTA
>GF17
TTACATATATGTATGTACACCATACATTTATATTAACCATATCATGGGCATTCGAGGACATTAATGGAATATTTTGCAAATCGTGGTGTCGACCAGACACTTATCAGATAAATAAGGAAACTAACATAAAGCAAAATTCTAAGATTAGATAACCTGAATAAAACAAGTCGAAACTTAAGACCGAACACAAATAACTCATAAGTCAAGTTATACCAAGTACCCACCATCCCGACCACAACGACATACTTAATGTAGTAAGAGCCGACCAACAAGCTCATTTCTTAATGCTCACGGTTATTGAAGGTGAGGGACAAGTATTCGTGGGGGTTTCACAGGGTGAACTATTCCTGGCATCTGGTTCCTA
>GF18
TTACATATATGTATGTACACCATACATTTATATTAACCATATCATGGGCATTCGAGGACATTAATGGAATATTTTGCAAATCGTGGTGTCGACCAGACACTTATCAGATAAATAAGGAAACTAACATAAAGCAAAATTCTAAGATTAGATAACCTGAATAAAACAAGTCGAAACTTAAGACCGAACACAAATAACTCATAAGTCAAGTTATACCAAGTACCCACCATCCCGACCACAACGACATACTTAATGTAGTAAGAGCCGACCAACAAGCTCATTTCTTAATGCTCACGGTTATTGAAGGTGAGGGACAAGTATTCGTGGGGGTTTCACAGGGTGAACTATTCCTGGCATCTGGTTCCTA
>GF19
TTACATATATGTATGTACACCATACATTTATATTAACCATATCATGGGCATTCGAGGACATTAATGGAATATTTTGCAAATCGTGGTGTCGACCAGACACTTATCAGATAAATAAGGAAACTAACATAAAGCAAAATTCTAAGATTAGATAACCTGAATAAAACAAGTCGAAACTTAAGACCGAACACAAATAACTCATAAGTCAAGTTATACCAAGTACCCACCATCCCGACCACAACGACATACTTAATGTAGTAAGAGCCGACCAACAAGCTCATTTCTTAATGCTCACGGTTATTGAAGGTGAGGGACAAGTATTCGTGGGGGTTTCACAGGGTGAACTATTCCTGGCATCTGGTTCCTA
>GF20
TTACATATATGTATGTACACCATACATTTATATTAACCATATCATGGGCATTCGAGGACATTAATGGAATATTTTGCAAATCGTGGTGTCGACCAGACACTTATCAGATAAATAAGGAAACTAACATAAAGCAAAATTCTAAGATTAGATAACCTGAATAAAACAAGTCGAAACTTAAGACCGAACACAAATAACTCATAAGTCAAGTTATACCAAGTACCCACCATCCCGACCACAACGACATACTTAATGTAGTAAGAGCCGACCAACAAGCTCATTTCTTAATGCTCACGGTTATTGAAGGTGAGGGACAAGTATTCGTGGGGGTTTCACAGGGTGAACTATTCCTGGCATCTGGTTCCTA
>GF21
TTACATATATGTATGTACACCATACATTTATATTAACCATATCATGGGCATTCGAGGACATTAATGGAATATTTTGCAAATCGTGGTGTCGACCAGACACTTATCAGATAAATAAGGAAACTAACATAAAGCAAAATTTTAAGATTAGATAACCTGAATAAAACAAGTCGAAACTTAAGACCGAACACAAATAACTCATAAGTCAAGTTATACCAAGTACCCACCATCCCGACCACAACGACATACTTAATGTAGTAAGAGCCGACCAACAAGCTCATTTCTTAATGCTCACGGTTATTGAAGGTGAGGGACAAGTATTCGTGGGGGTTTCACAGGGTGAACTATTCCTGGCATCTGGTTCCTA
>GF22
TTACATATATGTATGTACACCATACATTTATATTAACCATATCATGGGCATTCGAGGACATTAATGGAATATTTTGCAAATCGTGGTGTCGACCAGACACTTATCAGATAAATAAGGAAACTAACATAAAGCAAAATTCTAAGATTAGATAACCTGAATAAAACAAGTCGAAACTTAAGACCGAACACAAATAACTCATAAGTCAAGTTATACCAAGTACCCACCATCCCGACCACAACGACATACTTAATGTAGTAAGAGCCGACCAACAAGCTCATTTCTTAATGCTCACGGTTATTGAAGGTGAGGGACAAGTATTCGTGGGGGTTTCACAGGGTGAACTATTCCTGGCATCTGGTTCCTA
>GF23
TTACATATATGTATGTACACCATACATTTATATTAACCATATCATGGGCATTCGAGGACATTAATGGAATATTTTGCAAATCGTGGTGTCGACCAGACACTTATCAGATAAATAAGGAAACTAACATAAAGCAAAATTCTAAGATTAGATAACCTGAATAAAACAAGTCGAAACTTAAGACCGAACACAAATAACTCATAAGTCAAGTTATACCAAGTACCCACCATCCCGACCACAACGACATACTTAATGTAGTAAGAGCCGACCAACAAGCTCATTTCTTAATGCTCACGGTTATTGAAGGTGAGGGACAAGTATTCGTGGGGGTTTCACAGGGTGAACTATTCCTGGCATCTGGTTCCTA
>GF24
TTACATATATGTATGTACACCATACATTTATATTAACCATATCATGGGCATTCGAGGACATTAATGGAATATTTTGCAAATCGTGGTGTCGACCAGACACTTATCAGATAAATAAGGAAACTAACATAAAGCAAAATTCTAAGATTAGATAACCTGAATAAAACAAGTCGAAACTTAAGACCGAACACAAATAACTCATAAGTCAAGTTATACCAAGTACCCACCATCCCGACCACAACGACATACTTAATGTAGTAAGAGCCGACCAACAAGCTCATTTCTTAATGCTCACGGTTATTGAAGGTGAGGGACAAGTATTCGTGGGGGTTTCACAGGGTGAACTATTCCTGGCATCTGGTTCCTA
>GF25
TTACATATATGTATGTACACCATACATTTATATTAACCATATCATGGGCATTCGAGGACATTAATGGAATATTTTGCAAATCGTGGTGTCGACCAGACACTTATCAGATAAATAAGGAAACTAACATAAAGCAAAATTCTAAGATTAGATAACCTGAATAAAACAAGTCGAAACTTAAGACCGAACACAAATAACTCATAAGTCAAGTTATACCAAGTACCCACCATCCCGACCACAACGACATACTTAATGTAGTAAGAGCCGACCAACAAGCTCATTTCTTAATGCTCACGGTTATTGAAGGTGAGGGACAAGTATTCGTGGGGGTTTCACAGGGTGAACTATTCCTGGCATCTGGTTCCTA
>GF26
TTACATATATGTATGTACACCATACATTTATATTAACCATATCATGGGCATTCGAGGACATTAATGGAATATTTTGCAAATCGTGGTGTCGACCAGACACTTATCAGATAAATAAGGAAACTAACATAAAGCAAAATTCTAAGATTAGATAACCTGAATAAAACAAGTCGAAACTTAAGACCGAACACAAATAACTCATAAGTCAAGTTATACCAAGTACCCACCATCCCGACCACAACGACATACTTAATGTAGTAAGAGCCGACCAACAAGCTCATTTCTTAATGCTCACGGTTATTGAAGGTGAGGGACAAGTATTCGTGGGGGTTTCACAGGGTGAACTATTCCTGGCATCTGGTTCCTA
>GF27
TTACATATATGTATGTACACCATACATTTATATTAACCATATCATGGGCATTCGAGGACATTAATGGAATATTTTGCAAATCGTGGTGTCGACCAGACACTTATCAGATAAATAAGGAAACTAACATAAAGCAAAATTCTAAGATTAGATAACCTGAATAAAACAAGTCGAAACTTAAGACCGAACACAAATAACTCATAAGTCAAGTTATACCAAGTACCCACCATCCCGACCACAACGACATACTTAATGTAGTAAGAGCCGACCAACAAGCTCATTTCTTAATGCTCACGGTTATTGAAGGTGAGGGACAAGTATTCGTGGGGGTTTCACAGGGTGAACTATTCCTGGCATCTGGTTCCTA
>GF28
TTACATATATGTATGTACACCATACATTTATATTAACCATATCATGGGCATTCGAGGACATTAATGGAATATTTTGCAAATCGTGGTGTCGACCAGACACTTATCAGATAAATAAGGAAACTAACATAAAGCAAAATTCTAAGATTAGATAACCTGAATAAAACAAGTCGAAACTTAAGACCGAACACAAATAACTCATAAGTCAAGTTATACCAAGTACCCACCATCCCGACCACAACGACATACTTAATGTAGTAAGAGCCGACCAACAAGCTCATTTCTTAATGCTCACGGTTATTGAAGGTGAGGGACAAGTATTCGTGGGGGTTTCACAGGGTGAACTATTCCTGGCATCTGGTTCCTA
>GF29
TTACATATATGTATGTACACCATACATTTATATTAACCATATCATGGGCATTCGAGGACATTAATGGAATATTTTGCAAATCGTGGTGTCGACCAGACACTTATCAGATAAATAAGGAAACTAACATAAAGCAAAATTCTAAGATTAGATAACCTGAATAAAACAAGTCGAAACTTAAGACCGAACACAAATAACTCATAAGTCAAGTTATACCAAGTACCCACCATCCCGACCACAACGACATACTTAATGTAGTAAGAGCCGACCAACAAGCTCATTTCTTAATGCTCACGGTTATTGAAGGTGAGGGACAAGTATTCGTGGGGGTTTCACAGGGTGAACTATTCCTGGCATCTGGTTCCTA
>GF30
TTACATATATGTATGTACACCATACATTTATATTAACCATATCATGGGCATTCGAGGACATTAATGGAATATTTTGCAAATCGTGGTGTCGACCAGACACTTATCAGATAAATAAGGAAACTAACATAAAGCAAAATTCTAAGATTAGATAACCTGAATAAAACAAGTCGAAACTTAAGACCGAACACAAATAACTCATAAGTCAAGTTATACCAAGTACCCACCATCCCGACCACAACGACATACTTAATGTAGTAAGAGCCGACCAACAAGCTCATTTCTTAATGCTCACGGTTATTGAAGGTGAGGGACAAGTATTCGTGGGGGTTTCACAGGGTGAACTATTCCTGGCATCTGGTTCCTA
>KR1
TTACATATATGTATGTACACCATACATTTATATTAACCATATCATGGGCATTCGAGGACATTAATGGAATATTTTGCAAATCGTGGTGTCGACCAGACACTTATCAGATAAATAAGGAAACTAACATAAAGCAAAATTCTAAGATTAGATAACCTGAATAAAACAAGTCGAAACTTAAGACCGAACACAAATAACTCATAAGTCAAGTTATACCAAGTACCCACCATCCCGACCACAACGACATACTTAATGTAGTAAGAGCCGACCAACAAGCTCATTTCTTAATGCTCACGGTTATTGAAGGTGAGGGACAAGTATTCGTGGGGGTTTCACAGGGTGAACTATTCCTGGCATCTGGTTCCTA
>KR2
TTACATATATGTATGTACACCATACATTTATATTAACCATATCATGGGCATTCGAGGACATTAATGGAATATTTTGCAAATCGTGGTGTCGACCAGACACTTATCAGATAAATAAGGAAACTAACATAAAGCAAAATTCTAAGATTAGATAACCTGAATAAAACAAGTCGAAACTTAAGACCGAACACAAATAACTCATAAGTCAAGTTATACCAAGTACCCACCATCCCGACCACAACGACATACTTAATGTAGTAAGAGCCGACCAACAAGCTCATTTCTTAATGCTCACGGTTATTGAAGGTGAGGGACAAGTATTCGTGGGGGTTTCACAGGGTGAACTATTCCTGGCATCTGGTTCCTA
>KR3
TTACATATATGTATGTACACCATACATTTATATTAACCATATCATGGGCATTCGAGGACATTAATGAAATATTTTGCAAATCGTGGTGTCGACCAGACACTTATCAGATAAATAAGGAAACTAACATAAAGCAAAATTCTAAGATTAGATAACCTGAATAAAACAAGTCGAAACTTAAGACCGAACACAAATAACTCATAAGTCAAGTTATACCAAGTACCCACCATCCCGACCACAACGACATACTTAATGTAGTAAGAGCCGACCAACAAGCTCATTTCTTAATGCTCACGGTTATTGAAGGTGAGGGACAAGTATTCGTGGGGGTTTCACAGGGTGAACTATTCCTGGCATCTGGTTCCTA
>KR4
TTACATATATGTATGTACACCATACATTTATATTAACCATATCATGGGCATTCGAGGACATTAATGGAATATTTTGCAAATCGTGGTGTCGACCAGACACTTATCAGATAAATAAGGAAACTAACATAAAGCAAAATTCTAAGATTAGATAACCTGAATAAAACAAGTCGAAACTTAAGACCGAACACAAATAACTCATAAGTCAAGTTATACCAAGTACCCACCATCCCGACCACAACGACATACTTAATGTAGTAAGAGCCGACCAACAAGCTCATTTCTTAATGCTCACGGTTATTGAAGGTGAGGGACAAGTATTCGTGGGGGTTTCACAGGGTGAACTATTCCTGGCATCTGGTTCCTA
>KR5
TTACATATATGTATGTACACCATACATTTATATTAACCATATCATGGGCATTCGAGGACATTAATGGAATATTTTGCAAATCGTGGTGTCGACCAGACACTTATCAGATAAATAAGGAAACTAACATAAAGCAAAATTCTAAGATTAGATAACCTGAATAAAACAAGTCGAAACTTAAGACCGAACACAAATAACTCATAAGTCAAGTTATACCAAGTACCCACCATCCCGACCACAACGACATACTTAATGTAGTAAGAGCCGACCAACAAGCTCATTTCTTAATGCTCACGGTTATTGAAGGTGAGGGACAAGTATTCGTGGGGGTTTCACAGGGTGAACTATTCCTGGCATCTGGTTCCTA
>KR7
TTACATATATGTATGTACACCATACATTTATATTAACCATATCATGGGCATTCGAGGACATTAATGGAATATTTTGCAAATCGTGGTGTCGACCAGACACTTATCAGATAAATAAGGAAACTAACATAAAGCAAAATTCTAAGATTAGATAACCTGAATAAAACAAGTCGAAACTTAAGACCGAACACAAATAACTCATAAGTCAAGTTATACCAAGTACCCACCATCCCGACCACAACGACATACTTAATGTAGTAAGAGCCGACCAACAAGCTCATTTCTTAATGCTCACGGTTATTGAAGGTGAGGGACAAGTATTCGTGGGGGTTTCACAGGGTGAACTATTCCTGGCATCTGGTTCCTA
>KR8
TTACATATATGTATGTACACCATACATTTATATTAACCATATCATGGGCATTCGAGGACATTAATGGAATATTTTGCAAATCGTGGTGTCGACCAGACACTTATCAGATAAATAAGGAAACTAACATAAAGCAAAATTCTAAGATTAGATAACCTGAATAAAACAAGTCGAAACTTAAGACCGAACACAAATAACTCATAAGTCAAGTTATACCAAGTACCCACCATCCCGACCACAACGACATACTTAATGTAGTAAGAGCCGACCAACAAGCTCATTTCTTAATGCTCACGGTTATTGAAGGTGAGGGACAAGTATTCGTGGGGGTTTCACAGGGTGAACTATTCCTGGCATCTGGTTCCTA
>KR9
TTACATATATGTATGTACACCATACATTTATATTAACCATATCATGGGCATTCGAGGACATTAATGGAATATTTTGCAAATCGTGGTGTCGACCAGACACTTATCAGATAAATAAGGAAACTAACATAAAGCAAAATTCTAAGATTAGATAACCTGAATAAAACAAGTCGAAACTTAAGACCGAACACAAATAACTCATAAGTCAAGTTATACCAAGTACCCACCATCCCGACCACAACGACATACTTAATGTAGTAAGAGCCGACCAACAAGCTCATTTCTTAATGCTCACGGTTATTGAAGGTGAGGGACAAGTATTCGTGGGGGTTTCACAGGGTGAACTATTCCTGGCATCTGGTTCCTA
>KR10
TTACATATATGTATGTACACCATACATTTATATTAACCATATCATGGGCATTCGAGGACATTAATGGAATATTTTGCAAATCGTGGTGTCGACCAGACACTTATCAGATAAATAAGGAAACTAACATAAAGCAAAATTCTAAGATTAGATAACCTGAATAAAACAAGTCGAAACTTAAGACCGAACACAAATAACTCATAAGTCAAGTTATACCAAGTACCCACCATCCCGACCACAACGACATACTTAATGTAGTAAGAGCCGACCAACAAGCTCATTTCTTAATGCTCACGGTTATTGAAGGTGAGGGACAAGTATTCGTGGGGGTTTCACAGGGTGAACTATTCCTGGCATCTGGTTCCTA
>KR11
TTACATATATGTATGTACACCATACATTTATATTAACCATATCATGGGCATTCGAGGACATTAATGGAATATTTTGCAAATCGTGGTGTCGACCAGACACTTATCAGATAAATAAGGAAACTAACATAAAGCAAAATTCTAAGATTAGATAACCTGAATAAAACAAGTCGAAACTTAAGACCGAACACAAATAACTCATAAGTCAAGTTATACCAAGTACCCACCATCCCGACCACAACGACATACTTAATGTAGTAAGAGCCGACCAACAAGCTCATTTCTTAATGCTCACGGTTATTGAAGGTGAGGGACAAGTATTCGTGGGGGTTTCACAGGGTGAACTATTCCTGGCATCTGGTTCCTA
>KR12
TTACATATATGTATGTACACCATACATTTATATTAACCATATCATGGGCATTCGAGGACATTAATGGAATATTTTGCAAATCGTGGTGTCGACCAGACACTTATCAGATAAATAAGGAAACTAACATAAAGCAAAATTCTAAGATTAGATAACCTGAATAAAACAAGTCGAAACTTAAGACCGAACACAAATAACTCATAAGTCAAGTTATACCAAGTACCCACCATCCCGACCACAACGACATACTTAATGTAGTAAGAGCCGACCAACAAGCTCATTTCTTAATGCTCACGGTTATTGAAGGTGAGGGACAAGTATTCGTGGGGGTTTCACAGGGTGAACTATTCCTGGCATCTGGTTCCTA
>KR13
TTACATATATGTATGTACACCATACATTTATATTAACCATATCATGGGCATTCGAGGACATTAATGGAATATTTTGCAAATCGTGGTGTCGACCAGACACTTATCAGATAAATAAGGAAACTAACATAAAGCAAAATTCTAAGATTAGATAACCTGAATAAAACAAGTCGAAACTTAAGACCGAACACAAATAACTCATAAGTCAAGTTATACCAAGTACCCACCATCCCGACCACAACGACATACTTAATGTAGTAAGAGCCGACCAACAAGCTCATTTCTTAATGCTCACGGTTATTGAAGGTGAGGGACAAGTATTCGTGGGGGTTTCACAGGGTGAACTATTCCTGGCATCTGGTTCCTA
>KR14
TTACATATATGTATGTACACCATACATTTATATTAACCATATCATGGGCATTCGAGGACATTAATGGAATATTTTGCAAATCGTGGTGTCGACCAGACACTTATCAGATAAATAAGGAAACTAACATAAAGCAAAATTCTAAGATTAGATAACCTGAATAAAACAAGTCGAAACTTAAGACCGAACACAAATAACTCATAAGTCAAGTTATACCAAGTACCCACCATCCCGACCACAACGACATACTTAATGTAGTAAGAGCCGACCAACAAGCTCATTTCTTAATGCTCACGGTTATTGAAGGTGAGGGACAAGTATTCGTGGGGGTTTCACAGGGTGAACTATTCCTGGCATCTGGTTCCTA
>KR15
TTACATATATGTATGTACACCATACATTTATATTAACCATATCATGGGCATTCGAGGACATTAATGGAATATTTTGCAAATCGTGGTGTCGACCAGACACTTATCAGATAAATAAGGAAACTAACATAAAGCAAAATTCTAAGATTAGATAACCTGAATAAAACAAGTCGAAACTTAAGACCGAACACAAATAACTCATAAGTCAAGTTATACCAAGTACCCACCATCCCGACCACAACGACATACTTAATGTAGTAAGAGCCGACCAACAAGCTCATTTCTTAATGCTCACGGTTATTGAAGGTGAGGGACAAGTATTCGTGGGGGTTTCACAGGGTGAACTATTCCTGGCATCTGGTTCCTA
>KR16
TTACATATATGTATGTACACCATACATTTATATTAACCATATCATGGGCATTCGAGGACATTAATGGAATATTTTGCAAATCGTGGTGTCGACCAGACACTTATCAGATAAATAAGGAAACTAACATAAAGCAAAATTCTAAGATTAGATAACCTGAATAAAACAAGTCGAAACTTAAGACCGAACACAAATAACTCATAAGTCAAGTTATACCAAGTACCCACCATCCCGACCACAACGACATACTTAATGTAGTAAGAGCCGACCAACAAGCTCATTTCTTAATGCTCACGGTTATTGAAGGTGAGGGACAAGTATTCGTGGGGGTTTCACAGGGTGAACTATTCCTGGCATCTGGTTCCTA
>KR17
TTACATATATGTATGTACACCATACATTTATATTAACCATATCATGGGCATTCGAGGACATTAATGGAATATTTTGCAAATCGTGGTGTCGACCAGACACTTATCAGATAAATAAGGAAACTAACATAAAGCAAAATTCTAAGATTAGATAACCTGAATAAAACAAGTCGAAACTTAAGACCGAACACAAATAACTCATAAGTCAAGTTATACCAAGTACCCACCATCCCGACCACAACGACATACTTAATGTAGTAAGAGCCGACCAACAAGCTCATTTCTTAATGCTCACGGTTATTGAAGGTGAGGGACAAGTATTCGTGGGGGTTTCACAGGGTGAACTATTCCTGGCATCTGGTTCCTA
>KR18
TTACATATATGTATGTACACCATACATTTATATTAACCATATCATGGGCATTCGAGGACATTAATGGAATATTTTGCAAATCGTGGTGTCGACCAGACACTTATCAGATAAATAAGGAAACTAACATAAAGCAAAATTCTAAGATTAGATAACCTGAATAAAACAAGTCGAAACTTAAGACCGAACACAAATAACTCATAAGTCAAGTTATACCAAGTACCCACCATCCCGACCACAACGACATACTTAATGTAGTAAGAGCCGACCAACAAGCTCATTTCTTAATGCTCACGGTTATTGAAGGTGAGGGACAAGTATTCGTGGGGGTTTCACAGGGTGAACTATTCCTGGCATCTGGTTCCTA
>KR19
TTACATATATGTATGTACACCATACATTTATATTAACCATATCATGGGCATTCGAGGACATTAATGGAATATTTTGCAAATCGTGGTGTCGACCAGACACTTATCAGATAAATAAGGAAACTAACATAAAGCAAAATTCTAAGATTAGATAACCTGAATAAAACAAGTCGAAACTTAAGACCGAACACAAATAACTCATAAGTCAAGTTATACCAAGTACCCACCATCCCGACCACAACGACATACTTAATGTAGTAAGAGCCGACCAACAAGCTCATTTCTTAATGCTCACGGTTATTGAAGGTGAGGGACAAGTATTCGTGGGGGTTTCACAGGGTGAACTATTCCTGGCATCTGGTTCCTA
>KR20
TTACATATATGTATGTACACCATACATTTATATTAACCATATCATGGGCATTCGAGGACATTAATGGAATATTTTGCAAATCGTGGTGTCGACCAGACACTTATCAGATAAATAAGGAAACTAACATAAAGCAAAATTCTAAGATTAGATAACCTGAATAAAACAAGTCGAAACTTAAGACCGAACACAAATAACTCATAAGTCAAGTTATACCAAGTACCCACCATCCCGACCACAACGACATACTTAATGTAGTAAGAGCCGACCAACAAGCTCATTTCTTAATGCTCACGGTTATTGAAGGTGAGGGACAAGTATTCGTGGGGGTTTCACAGGGTGAACTATTCCTGGCATCTGGTTCCTA
>KR21
TTACATATATGTATGTACACCATACATTTATATTAACCATATCATGGGCATTCGAGGACATTAATGGAATATTTTGCAAATCGTGGTGTCGACCAGACACTTATCAGATAAATAAGGAAACTAACATAAAGCAAAATTCTAAGATTAGATAACCTGAATAAAACAAGTCGAAACTTAAGACCGAACACAAATAACTCATAAGTCAAGTTATACCAAGTACCCACCATCCCGACCACAACGACATACTTAATGTAGTAAGAGCCGACCAACAAGCTCATTTCTTAATGCTCACGGTTATTGAAGGTGAGGGACAAGTATTCGTGGGGGTTTCACAGGGTGAACTATTCCTGGCATCTGGTTCCTA
>KR22
TTACATATATGTATGTACACCATACATTTATATTAACCATATCATGGGCATTCGAGGACATTAATGGAATATTTTGCAAATCGTGGTGTCGACCAGACACTTATCAGATAAATAAGGAAACTAACATAAAGCAAAATTCTAAGATTAGATAACCTGAATAAAACAAGTCGAAACTTAAGACCGAACACAAATAACTCATAAGTCAAGTTATACCAAGTACCCACCATCCCGACCACAACGACATACTTAATGTAGTAAGAGCCGACCAACAAGCTCATTTCTTAATGCTCACGGTTATTGAAGGTGAGGGACAAGTATTCGTGGGGGTTTCACAGGGTGAACTATTCCTGGCATCTGGTTCCTA
>KR23
TTACATATATGTATGTACACCATACATTTATATTAACCATATCATGGGCATTCGAGGACATTAATGGAATATTTTGCAAATCGTGGTGTCGACCAGACACTTATCAGATAAATAAGGAAACTAACATAAAGCAAAATTCTAAGATTAGATAACCTGAATAAAACAAGTCGAAACTTAAGACCGAACACAAATAACTCATAAGTCAAGTTATACCAAGTACCCACCATCCCGACCACAACGACATACTTAATGTAGTAAGAGCCGACCAACAAGCTCATTTCTTAATGCTCACGGTTATTGAAGGTGAGGGACAAGTATTCGTGGGGGTTTCACAGGGTGAACTATTCCTGGCATCTGGTTCCTA
>KR25
TTACATATATGTATGTACACCATACATTTATATTAACCATATCATGGGCATTCGAGGACATTAATGGAATATTTTGCAAATCGTGGTGTCGACCAGACACTTATCAGATAAATAAGGAAACTAACATAAAGCAAAATTCTAAGATTAGATAACCTGAATAAAACAAGTCGAAACTTAAGACCGAACACAAATAACTCATAAGTCAAGTTATACCAAGTACCCACCATCCCGACCACAACGACATACTTAATGTAGTAAGAGCCGACCAACAAGCTCATTTCTTAATGCTCACGGTTATTGAAGGTGAGGGACAAGTATTCGTGGGGGTTTCACAGGGTGAACTATTCCTGGCATCTGGTTCCTA
>OS1
TTACATATATGTATGTACACCATACATTTATATTAACCATATCATGGGCATTCGAGGACATTAATGGAATATTTTGCAAATCGTGGTGTCAACCAGACACTTATCAGATAAATAAGGAAACTAACATAAAGCAAAATTCTAAGATTAGATAACCTGAATAAAACAAGTCGAAACTTAAGACCGAACACAAATAACTCATAAGTCAAGTTATACCAAGTACCCACCATCCCGACCACAACGACATACTTAATGTAGTAAGAGCCGACCAACAAGCTCATTTCTTAATGCTCACGGTTATTGAAGGTGAGGGACAAGTATTCGTGGGGGTTTCACAGGGTGAACTATTCCTGGCATCTGGTTCCTA
>OS2
TTACATATATGTATGTACACCATACATTTATATTAACCATATCATGGGCATTCGAGGACATTAATGGAATATTTTGCAAATCGTGGTGTCGACCAGACACTTATCAGATAAATAAGGAAACTAACATAAAGCAAAATTCTAAGATTAGATAACCTGAATAAAACAAGTCGAAACTTAAGACCGAACACAAATAACTCATAAGTCAAGTTATACCAAGTACCCACCATCCCGACCACAACGACATACTTAATGTAGTAAGAGCCGACCAACAAGCTCATTTCTTAATGCTCACGGTTATTGAAGGTGAGGGACAAGTATTCGTGGGGGTTTCACAGGGTGAACTATTCCTGGCATCTGGTTCCTA
>OS3
TTACATATATGTATGTACACCATACATTTATATTAACCATATCATGGGCATTCGAGGACATTAATGGAATATTTTGCAAATCGTGGTGTCGACCAGACACTTATCAGATAAATAAGGAAACTAACATAAAGCAAAATTCTAAGATTAGATAACCTGAATAAAACAAGTCGAAACTTAAGACCGAACACAAATAACTCATAAGTCAAGTTATACCAAGTACCCACCATCCCGACCACAACGACATACTTAATGTAGTAAGAGCCGACCAACAAGCTCATTTCTTAATGCTCACGGTTATTGAAGGTGAGGGACAAGTATTCGTGGGGGTTTCACAGGGTGAACTATTCCTGGCATCTGGTTCCTA
>OS4
TTACATATATGTATGTACACCATACATTTATATTAACCATATCATGGGCATTCGAGGACATTAATGGAATATTTTGCAAATCGTGGTGTCAACCAGACACTTATCAGATAAATAAGGAAACTAACATAAAGCAAAATTCTAAGATTAGATAACCTGAATAAAACAAGTCGAAACTTAAGACCGAACACAAATAACTCATAAGTCAAGTTATACCAAGTACCCACCATCCCGACCACAACGACATACTTAATGTAGTAAGAGCCGACCAACAAGCTCATTTCTTAATGCTCACGGTTATTGAAGGTGAGGGACAAGTATTCGTGGGGGTTTCACAGGGTGAACTATTCCTGGCATCTGGTTCCTA
>OS5
TTACATATATGTATGTACACCATACATTTATATTAACCATATCATGGGCATTCGAGGACATTAATGGAATATTTTGCAAATCGTGGTGTCGACCAGACACTTATCAGATAAATAAGGAAACTAACATAAAGCAAAATTCTAAGATTAGATAACCTGAATAAAACAAGTCGAAACTTAAGACCGAACACAAATAACTCATAAGTCAAGTTATACCAAGTACCCACCATCCCGACCACAACGACATACTTAATGTAGTAAGAGCCGACCAACAAGCTCATTTCTTAATGCTCACGGTTATTGAAGGTGAGGGACAAGTATTCGTGGGGGTTTCACAGGGTGAACTATTCCTGGCATCTGGTTCCTA
>OS6
TTACATATATGTATGTACACCATACATTTATATTAACCATATCATGGGCATTCGAGGACATTAATGGAATATTTTGCAAATCGTGGTGTCGACCAGACACTTATCAGATAAATAAGGAAACTAACATAAAGCAAAATTCTAAGATTAGATAACCTGAATAAAACAAGTCGAAACTTAAGACCGAACACAAATAACTCATAAGTCAAGTTATACCAAGTACCCACCATCCCGACCACAACGACATACTTAATGTAGTAAGAGCCGACCAACAAGCTCATTTCTTAATGCTCACGGTTATTGAAGGTGAGGGACAAGTATTCGTGGGGGTTTCACAGGGTGAACTATTCCTGGCATCTGGTTCCTA
>OS7
TTACATATATGTATGTACACCATACATTTATATTAACCATATCATGGGCATTCGAGGACATTAATGGAATATTTTGCAAATCGTGGTGTCGACCAGACACTTATCAGATAAATAAGGAAACTAACATAAAGCAAAATTCTAAGATTAGATAACCTGAATAAAACAAGTCGAAACTTAAGACCGAACACAAATAACTCATAAGTCAAGTTATACCAAGTACCCACCATCCCGACCACAACGACATACTTAATGTAGTAAGAGCCGACCAACAAGCTCATTTCTTAATGCTCACGGTTATTGAAGGTGAGGGACAAGTATTCGTGGGGGTTTCACAGGGTGAACTATTCCTGGCATCTGGTTCCTA
>OS8
TTACATATATGTATGTACACCATACATTTATATTAACCATATCATGGGCATTCGAGGACATTAATGGAATATTTTGCAAATCGTGGTGTCGACCAGACACTTATCAGATAAATAAGGAAACTAACATAAAGCAAAATTCTAAGATTAGATAACCTGAATAAAATAAGTCGAAACTTAAGACCGAACACAAATAACTCATAAGTCAAGTTATACCAAGTACCCACCATCCCGACCACAACGACATACTTAATGTAGTAAGAGCCGACCAACAAGCTCATTTCTTAATGCTCACGGTTATTGAAGGTGAGGGACAAGTATTCGTGGGGGTTTCACAGGGTGAACTATTCCTGGCATCTGGTTCCTA
>OS9
TTACATATATGTATGTACACCATACATTTATATTAACCATATCATGGGCATTCGAGGACATTAATGGAATATTTTGCAAATCGTGGTGTCGACCAGACACTTATCAGATAAATAAGGAAACTAACATAAAGCAAAATTCTAAGATTAGATAACCTGAATAAAACAAGTCGAAACTTAAGACCGAACACAAATAATTCATAAGTCAAGTTATACCAAGTACCCACCATCCCGACCACAACGACATACTTAATGTAGTAAGAGCCGACCAACAAGCTCATTTCTTAATGCTCACGGTTATTGAAGGTGAGGGACAAGTATTCGTGGGGGTTTCACAGGGTGAACTATTCCTGGCATCTGGTTCCTA
>OS10
TTACATATATGTATGTACACCATACATTTATATTAACCATATCATGGGCATTCGAGGACATTAATGGAATATTTTGCAAATCGTGGTGTCGACCAGACACTTATCAGATAAATAAGGAAACTAACATAAAGCAAAATTCTAAGATTAGATAACCTGAATAAAACAAGTCGAAACTTAAGACCGAACACAAATAACTCATAAGTCAAGTTATACCAAGTACCCACCATCCCGACCACAACGACATACTTAATGTAGTAAGAGCCGACCAACAAGCTCATTTCTTAATGCTCACGGTTATTGAAGGTGAGGGACAAGTATTCGTGGGGGTTTCACAGGGTGAACTATTCCTGGCATCTGGTTCCTA
>OS11
TTACATATATGTATGTACACCATACATTTATATTAACCATATCATGGGCATTCGAGGACATTAATGGAATATTTTGCAAATCGTGGTGTCGACCAGACACTTATCAGATAAATAAGGAAACTAACATAAAGCAAAATTCTAAGATTAGATAACCTGAATAAAACAAGTCGAAACTTAAGACCGAACACAAATAACTCATAAGTCAAGTTATACCAAGTACCCACCATCCCGACCACAACGACATACTTAATGTAGTAAGAGCCGACCAACAAGCTCATTTCTTAATGCTCACGGTTATTGAAGGTGAGGGACAAGTATTCGTGGGGGTTTCACAGGGTGAACTATTCCTGGCATCTGGTTCCTA
>OS12
TTACATATATGTATGTACACCATACATTTATATTAACCATATCATGGGCATTCGAGGACATTAATGGAATATTTTGCAAATCGTGGTGTCGACCAGACACTTATCAGATAAATAAGGAAACTAACATAAAGCAAAATTCTAAGATTAGATAACCTGAATAAAACAAGTCGAAACTTAAGACCGAACACAAATAACTCATAAGTCAAGTTATACCAAGTACCCACCATCCCGACCACAACGACATACTTAATGTAGTAAGAGCCGACCAACAAGCTCATTTCTTAATGCTCACGGTTATTGAAGGTGAGGGACAAGTATTCGTGGGGGTTTCACAGGGTGAACTATTCCTGGCATCTGGTTCCTA
>OS13
TTACATATATGTATGTACACCATACATTTATATTAACCATATCATGGGCATTCGAGGACATTAATGGAATATTTTGCAAATCGTGGTGTCGACCAGACACTTATCAGATAAATAAGGAAACTAACATAAAGCAAAATTCTAAGATTAGATAACCTGAATAAAACAAGTCGAAACTTAAGACCGAACACAAATAACTCATAAGTCAAGTTATACCAAGTACCCACCATCCCGACCACAACGACATACTTAATGTAGTAAGAGCCGACCAACAAGCTCATTTCTTAATGCTCACGGTTATTGAAGGTGAGGGACAAGTATTCGTGGGGGTTTCACAGGGTGAACTATTCCTGGCATCTGGTTCCTA
>OS14
TTACATATATGTATGTACACCATACATTTATATTAACCATATCATGGGCATTCGAGGACATTAATGGAATATTTTGCAAATCGTGGTGTCGACCAGACACTTATCAGATAAATAAGGAAACTAACATAAAGCAAAATTCTAAGATTAGATAACCTGAATAAAACAAGTCGAAACTTAAGACCGAACACAAATAACTCATAAGTCAAGTTATACCAAGTACCCACCATCCCGACCACAACGACATACTTAATGTAGTAAGAGCCGACCAACAAGCTCATTTCTTAATGCTCACGGTTATTGAAGGTGAGGGACAAGTATTCGTGGGGGTTTCACAGGGTGAACTATTCCTGGCATCTGGTTCCTA
>OS15
TTACATATATGTATGTACACCATACATTTATATTAACCATATCATGGGCATTCGAGGACATTAATGGAATATTTTGCAAATCGTGGTGTCGACCAGACACTTATCAGATAAATAAGGAAACTAACATAAAGCAAAATTCTAAGATTAGATAACCTGAATAAAACAAGTCGAAACTTAAGACCGAACACAAATAACTCATAAGTCAAGTTATACCAAGTACCCACCATCCCGACCACAACGACATACTTAATGTAGTAAGAGCCGACCAACAAGCTCATTTCTTAATGCTCACGGTTATTGAAGGTGAGGGACAAGTATTCGTGGGGGTTTCACAGGGTGAACTATTCCTGGCATCTGGTTCCTA
>OS16
TTACATATATGTATGTACACCATACATTTATATTAACCATATCATGGGCATTCGAGGACATTAATGGAATATTTTGCAAATCGTGGTGTCGACCAGACACTTATCAGATAAATAAGGAAACTAACATAAAGCAAAATTCTAAGATTAGATAACCTGAATAAAACAAGTCGAAACTTAAGACCGAACACAAATAACTCATAAGTCAAGTTATACCAAGTACCCACCATCCCGACCACAACGACATACTTAATGTAGTAAGAGCCGACCAACAAGCTCATTTCTTAATGCTCACGGTTATTGAAGGTGAGGGACAAGTATTCGTGGGGGTTTCACAGGGTGAACTATTCCTGGCATCTGGTTCCTA
>OS17
TTACATATATGTATGTACACCATACATTTATATTAACCATATCATGGGCATTCGAGGACATTAATGGAATATTTTGCAAATCGTGGTGTCGACCAGACACTTATCAGATAAATAAGGAAACTAACATAAAGCAAAATTCTAAGATTAGATAACCTGAATAAAACAAGTCGAAACTTAAGACCGAACACAAATAACTCATAAGTCAAGTTATACCAAGTACCCACCATCCCGACCACAACGACATACTTAATGTAGTAAGAGCCGACCAACAAGCTCATTTCTTAATGCTCACGGTTATTGAAGGTGAGGGACAAGTATTCGTGGGGGTTTCACAGGGTGAACTATTCCTGGCATCTGGTTCCTA
>OS18
TTACATATATGTATGTACACCATACATTTATATTAACCATATCATGGGCATTCGAGGACATTAATGGAATATTTTGCAAATCGTGGTGTCGACCAGACACTTATCAGATAAATAAGGAAACTAACATAAAGCAAAATTCTAAGATTAGATAACCTGAATAAAACAAGTCGAAACTTAAGACCGAACACAAATAACTCATAAGTCAAGTTATACCAAGTACCCACCATCCCGACCACAACGACATACTTAATGTAGTAAGAGCCGACCAACAAGCTCATTTCTTAATGCTCACGGTTATTGAAGGTGAGGGACAAGTATTCGTGGGGGTTTCACAGGGTGAACTATTCCTGGCATCTGGTTCCTA
>OS19
TTACATATATGTATGTACACCATACATTTATATTAACCATATCATGGGCATTCGAGGACATTAATGGAATATTTTGCAAATCGTGGTGTCGACCAGACACTTATCAGATAAATAAGGAAACTAACATAAAGCAAAATTCTAAGATTAGATAACCTGAATAAAACAAGTCGAAACTTAAGACCGAACACAAATAACTCATAAGTCAAGTTATACCAAGTACCCACCATCCCGACCACAACGACATACTTAATGTAGTAAGAGCCGACCAACAAGCTCATTTCTTAATGCTCACGGTTATTGAAGGTGAGGGACAAGTATTCGTGGGGGTTTCACAGGGTGAACTATTCCTGGCATCTGGTTCCTA
>OS20
TTACATATATGTATGTACACCATACATTTATATTAACCATATCATGGGCATTCGAGGACATTAATGGAATATTTTGCAAATCGTGGTGTCGACCAGACACTTATCAGATAAATAAGGAAACTAACATAAAGCAAAATTCTAAGATTAGATAACCTGAATAAAACAAGTCGAAACTTAAGACCGAACACAAATAACTCATAAGTCAAGTTATACCAAGTACCCACCATCCCGACCACAACGACATACTTAATGTAGTAAGAGCCGACCAACAAGCTCATTTCTTAATGCTCACGGTTATTGAAGGTGAGGGACAAGTATTCGTGGGGGTTTCACAGGGTGAACTATTCCTGGCATCTGGTTCCTA
>OS21
TTACATATATGTATGTACACCATACATTTATATTAACCATATCATGGGCATTCGAGGACATTAATGGAATATTTTGCAAATCGTGGTGTCGACCAGACACTTATCAGATAAATAAGGAAACTAACATAAAGCAAAATTCTAAGATTAGATAACCTGAATAAAACAAGTCGAAACTTAAGACCGAACACAAATAACTCATAAGTCAAGTTATACCAAGTACCCACCATCCCGACCACAACGACATACTTAATGTAGTAAGAGCCGACCAACAAGCTCATTTCTTAATGCTCACGGTTATTGAAGGTGAGGGACAAGTATTCGTGGGGGTTTCACAGGGTGAACTATTCCTGGCATCTGGTTCCTA
>OS22
TTACATATATGTATGTACACCATACATTTATATTAACCATATCATGGGCATTCGAGGACATTAATGGAATATTTTGCAAATCGTGGTGTCGACCAGACACTTATCAGATAAATAAGGAAACTAACATAAAGCAAAATTCTAAGATTAGATAACCTGAATAAAACAAGTCGAAACTTAAGACCGAACACAAATAACTCATAAGTCAAGTTATACCAAGTACCCACCATCCCGACCACAACGACATACTTAATGTAGTAAGAGCCGACCAACAAGCTCATTTCTTAATGCTCACGGTTATTGAAGGTGAGGGACAAGTATTCGTGGGGGTTTCACAGGGTGAACTATTCCTGGCATCTGGTTCCTA
>OS23
TTACATATATGTATGTACACCATACATTTATATTAACCATATCATGGGCATTCGAGGACATTAATGGAATATTTTGCAAATCGTGGTGTCGACCAGACACTTATCAGATAAATAAGGAAACTAACATAAAGCAAAATTCTAAGATTAGATAACCTGAATAAAACAAGTCGAAACTTAAGACCGAACACAAATAACTCATAAGTCAAGTTATACCAAGTACCCACCATCCCGACCACAACGACATACTTAATGTAGTAAGAGCCGACCAACAAGCTCATTTCTTAATGCTCACGGTTATTGAAGGTGAGGGACAAGTATTCGTGGGGGTTTCACAGGGTGAACTATTCCTGGCATCTGGTTCCTA
>OS24
TTACATATATGTATGTACACCATACATTTATATTAACCATATCATGGGCATTCGAGGACATTAATGGAATATTTTGCAAATCGTGGTGTCGACCAGACACTTATCAGATAAATAAGGAAACTAACATAAAGCAAAATTCTAAGATTAGATAACCTGAATAAAACAAGTCGAAACTTAAGACCGAACACAAATAACTCATAAGTCAAGTTATACCAAGTACCCACCATCCCGACCACAACGACATACTTAATGTAGTAAGAGCCGACCAACAAGCTCATTTCTTAATGCTCACGGTTATTGAAGGTGAGGGACAAGTATTCGTGGGGGTTTCACAGGGTGAACTATTCCTGGCATCTGGTTCCTA
>OS25
TTACATATATGTATGTACACCATACATTTATATTAACCATATCATGGGCATTCGAGGACATTAATGGAATATTTTGCAAATCGTGGTGTCGACCAGACACTTATCAGATAAATAAGGAAACTAACATAAAGCAAAATTCTAAGATTAGATAACCTGAATAAAACAAGTCGAAACTTAAGACCGAACACAAATAACTCATAAGTCAAGTTATACCAAGTACCCACCATCCCGACCACAACGACATACTTAATGTAGTAAGAGCCGACCAACAAGCTCATTTCTTAATGCTCACGGTTATTGAAGGTGAGGGACAAGTATTCGTGGGGGTTTCACAGGGTGAACTATTCCTGGCATCTGGTTCCTA
>OS26
TTACATATATGTATGTACACCATACATTTATATTAACCATATCATGGGCATTCGAGGACATTAATGGAATATTTTGCAAATCGTGGTGTCGACCAGACACTTATCAGATAAATAAGGAAACTAACATAAAGCAAAATTCTAAGATTAGATAACCTGAATAAAACAAGTCGAAACTTAAGACCGAACACAAATAACTCATAAGTCAAGTTATACCAAGTACCCACCATCCCGACCACAACGACATACTTAATGTAGTAAGAGCCGACCAACAAGCTCATTTCTTAATGCTCACGGTTATTGAAGGTGAGGGACAAGTATTCGTGGGGGTTTCACAGGGTGAACTATTCCTGGCATCTGGTTCCTA
>OS27
TTACATATATGTATGTACACCATACATTTATATTAACCATATCATGGGCATTCGAGGACATTAATGGAATATTTTGCAAATCGTGGTGTCGACCAGACACTTATCAGATAAATAAGGAAACTAACATAAAGCAAAATTCTAAGATTAGATAACCTGAATAAAACAAGTCGAAACTTAAGACCGAACACAAATAACTCATAAGTCAAGTTATACCAAGTACCCACCATCCCGACCACAACGACATACTTAATGTAGTAAGAGCCGACCAACAAGCTCATTTCTTAATGCTCACGGTTATTGAAGGTGAGGGACAAGTATTCGTGGGGGTTTCACAGGGTGAACTATTCCTGGCATCTGGTTCCTA
>OS28
TTACATATATGTATGTACACCATACATTTATATTAACCATATCATGGGCATTCGAGGACATTAATGGAATATTTTGCAAATCGTGGTGTCGACCAGACACTTATCAGATAAATAAGGAAACTAACATAAAGCAAAATTCTAAGATTAGATAACCTGAATAAAACAAGTCGAAACTTAAGACCGAACACAAATAACTCATAAGTCAAGTTATACCAAGTACCCACCATCCCGACCACAACGACATACTTAATGTAGTAAGAGCCGACCAACAAGCTCATTTCTTAATGCTCACGGTTATTGAAGGTGAGGGACAAGTATTCGTGGGGGTTTCACAGGGTGAACTATTCCTGGCATCTGGTTCCTA
>OS29
TTACATATATGTATGTACACCATACATTTATATTAACCATATCATGGGCATTCGAGGACATTAATGGAATATTTTGCAAATCGTGGTGTCGACCAGACACTTATCAGATAAATAAGGAAACTAACATAAAGCAAAATTCTAAGATTAGATAACCTGAATAAAACAAGTCGAAACTTAAGACCGAACACAAATAACTCATAAGTCAAGTTATACCAAGTACCCACCATCCCGACCACAACGACATACTTAATGTAGTAAGAGCCGACCAACAAGCTCATTTCTTAATGCTCACGGTTATTGAAGGTGAGGGACAAGTATTCGTGGGGGTTTCACAGGGTGAACTATTCCTGGCATCTGGTTCCTA
>OS30
TTACATATATGTATGTACACCATACATTTATATTAACCATATCATGGGCATTCGAGGACATTAATGGAATATTTTGCAAATCGTGGTGTCGACCAGACACTTATCAGATAAATAAGGAAACTAACATAAAGCAAAATTCTAAGATTAGATAACCTGAATAAAACAAGTCGAAACTTAAGACCGAACACAAATAACTCATAAGTCAAGTTATACCAAGTACCCACCATCCCGACCACAACGACATACTTAATGTAGTAAGAGCCGACCAACAAGCTCATTTCTTAATGCTCACGGTTATTGAAGGTGAGGGACAAGTATTCGTGGGGGTTTCACAGGGTGAACTATTCCTGGCATCTGGTTCCTA
>PL1
TTACATATATGTATGTACACCATACATTTATATTAACCATATCATGGGCATTCGAGGACATTAATGGAATATTTTGCAAATCGTGGTGTCAACCAGACACTTATCAGATAAATAAGGAAACTAACACAAAGCAAAATTCTAAGATTAGATAACCTGAATAAAACAAGTCGAAACTTAAGACCGAACACAAATAATTCATAAGTCAAGTTATACCAAGTACCCACCATCCCGACCACAACGACATACTTAATGTAGTAAGAGCCGACCAACAAGCTCATTTCTTAATGCTCACGGTTATTGAAGGTGAGGGACAAGTATTCGTGGGGGTTTCACAGGGTGAACTATTCCTGGCATCTGGTTCCTA
>PL2
TTACATATATGTATGTACACCATACATTTATATTAACCATATCATGGGCATTCGAGGACATTAATGGAATATTTTGCAAATCGTGGTGTCGACCAGACACTTATCAGATAAATAAGGAAACTAACATAAAGCAAAATTCTAAGATTAGATAACCTGAATAAAACAAGTCGAAACTTAAGACCGAACACAAATAACTCATAAGTCAAGTTATACCAAGTACCCACCATCCCGACCACAACGACATACTTAATGTAGTAAGAGCCGACCAACAAGCTCATTTCTTAATGCTCACGGTTATTGAAGGTGAGGGACAAGTATTCGTGGGGGTTTCACAGGGTGAACTATTCCTGGCATCTGGTTCCTA
>PL3
TTACATATATGTATGTACACCATACATTTATATTAACCATATCATGGGCATTCGAGGACATTAATGGAATATTTTGCAAATCGTGGTGTCGACCAGACACTTATCAGATAAATAAGGAAACTAACATAAAGCAAAATTCCAAGGTTAGATAACCTGAATAAAACAAGTCGAAACTTAAGACCGAACACAAATAATTCATAAGTCAAGTTATACCAAGTACCCACCATCCCGACCACAACGACATACTTAATGTAGTAAGAGCCGACCAACAAGCTCATTTCTTAATGCTCACGGTTATTGAAGGTGAGGGACAAGTATTCGTGGGGGTTTCACAGGGTGAACTATTCCTGGCATCTGGTTCCTA
>PL4
TTACATATATGTATGTACACCATACATTTATATTAACCATATCATGGGCATTCGAGGACATTAATGGAATATTTTGCAAATCGTGGTGTCGACCAGACACTTATCAGATAAATAAGGAAACTAACATAAAGCAAAATTCCAAGGTTAGATAACCTGAATAAAACAAGTCGAAACTTAAGACCGAACACAAATAATTCATAAGTCAAGTTATACCAAGTACCCACCATCCCGACCACAACGACATACTTAATGTAGTAAGAGCCGACCAACAAGCTCATTTCTTAATGCTCACGGTTATTGAAGGTGAGGGACAAGTATTCGTGGGGGTTTCACAGGGTGAACTATTCCTGGCATCTGGTTCCTA
>PL5
TTACATATATGTATGTACACCATACATTTATATTAACCATATCATGGGCATTCGAGGACATTAATGGAATATTTTGCAAATCGTGGTGTCGACCAGACACTTATCAGATAAATAAGGAAACTAACACAAAGCAAAATTCTAAGATTAGATAACCTGAATAAAACAAGTCGAAACTTAAGACCGAACACAAATAACTCATAAGTCAAGTTATACCAAGTACCCACCATCCCGACCACAACGACATACTTAATGTAGTAAGAGCCGACCAACAAGCTCATTTCTTAATGCTCACGGTTATTGAAGGTGAGGGACAAGTATTCGTGGGGGTTTCACAGGGTGAACTATTCCTGGCATCTGGTTCCTA
>PL6
TTACATATATGTATGTACACCATACATTTATATTAACCATATCATGGGCATTCGAGGACATTAATGGAATATTTTGCAAATCGTGGTGTCGACCAGACACTTATCAGATAAATAAGGAAACTAACATAAAGCAAAATTCCAAGGTTAGATAACCTGAATAAAACAAGTCGAAACTTAAGACCGAACACAAATAATTCATAAGTCAAGTTATACCAAGTACCCACCATCCCGACCACAACGACATACTTAATGTAGTAAGAGCCGACCAACAAGCTCATTTCTTAATGCTCACGGTTATTGAAGGTGAGGGACAAGTATTCGTGGGGGTTTCACAGGGTGAACTATTCCTGGCATCTGGTTCCTA
>PL7
TTACATATATGTATGTACACCATACATTTATATTAACCATATCATGGGCATTCGAGGACATTAATGGAATATTTTGCAAATCGTGGTGTCAACCAGACACTTATCAGATAAATAAGGAAACTAACATAAAGCAAAATTCTAAGATTAGATAACCTGAATAAAACAAGTCGAAACTTAAGACCGAACACAAATAATTCATAAGTCAAGTTATACCAAGTACCCACCATCCCGACCACAACGACATACTTAATGTAGTAAGAGCCGACCAACAAGCTCATTTCTTAATGCTCACGGTTATTGAAGGTGAGGGACAAGTATTCGTGGGGGTTTCACAGGGTGAACTATTCCTGGCATCTGGTTCCTA
>PL9
TTACATATATGTATGTACACCATACATTTATATTAACCATATCATGGGCATTCGAGGACATTAATGGAATATTTTGCAAATCGTGGTGTCGACCAGACACTTATCAGATAAATAAGGAAACTAACACAAAGCAAAATTCTAAGATTAGATAACCTGAATAAAACAAGTCGAAACTTAAGACCGAGCACAAATAACTCATAAGTCAAGTTATACCAAGTACCCACCATCCCGACCACAACGACATACTTAATGTAGTAAGAGCCGACCAACAAGCTCATTTCTTAATGCTCACGGTTATTGAAGGTGAGGGACAAGTATTCGTGGGGGTTTCACAGGGTGAACTATTCCTGGCATCTGGTTCCTA
>PL11
TTACATATATGTATGTACACCATACATTTATATTAACCATATCATGGGCATTCGAGGACATTAATGGAATATTTTGCAAATCGTGGTGTCGACCAGACACTTATCAGATAAATAAGGAAACTAACATAAAGCAAAATTCCAAGGTTAGATAACCTGAATAAAACAAGTCGAAACTTAAGACCGAACACAAATAATTCATAAGTCAAGTTATACCAAGTACCCACCATCCCGACCACAACGACATACTTAATGTAGTAAGAGCCGACCAACAAGCTCATTTCTTAATGCTCACGGTTATTGAAGGTGAGGGACAAGTATTCGTGGGGGTTTCACAGGGTGAACTATTCCTGGCATCTGGTTCCTA
>PL12
TTACATATATGTATGTACACCATACATTTATATTAACCATATCATGGGCATTCGAGGACATTAATGGAATATTTTGCAAATCGTGGTGTCGACCAGACACTTATCAGATAAATAAGGAAACTAACATAAAGCAAAATTCCAAGGCTAGATAACCTGAATAAAACAAGTCGAAACTTAAGACCGAACACAAATAATTCACAAGTCAAGTTATACCAAGTACCCACCATCCCGACCACAACGACATACTTAATGTAGTAAGAGCCGACCAACAAGCTCATTTCTTAATGCTCACGGTTATTGAAGGTGAGGGACAAGTATTCGTGGGGGTTTCACAGGGTGAACTATTCCTGGCATCTGGTTCCTA
>PL13
TTACATATATGTATGTACACCATACATTTATATTAACCATATCATGGGCATTCGAGGACATTAATGGAATATTTTGCAAATCGTGGTGTCGACCAGACACTTATCAGATAAATAAGGAAACTAACATAAAGCAAAATTCCAAGGTTAGATAACCTGAATAAAACAAGTCGAAACTTAAGACCGAACACAAATAATTCATAAGTCAAGTTATACCAAGTACCCACCATCCCGACCACAACGACATACTTAATGTAGTAAGAGCCGACCAACAAGCTCATTTCTTAATGCTCACGGTTATTGAAGGTGAGGGACAAGTATTCGTGGGGGTTTCACAGGGTGAACTATTCCTGGCATCTGGTTCCTA
>PL14
TTACATATATGTATGTACACCATACATTTATATTAACCATATCATGGGCATTCGAGGACATTAATGGAATATTTTGCAAATCGTGGTGTCAACCAGACACTTATCAGATAAATAAGGAAACTAACATAAAGCAAAATTCTAAGATTAGATAACCTGAATAAAACAAGTCGAAACTTAAGACCGAACACAAATAATTCATAAGTCAAGTTATACCAAGTACCCACCATCCCGACCACAACGACATACTTAATGTAGTAAGAGCCGACCAACAAGCTCATTTCTTAATGCTCACGGTTATTGAAGGTGAGGGACAAGTATTCGTGGGGGTTTCACAGGGTGAACTATTCCTGGCATCTGGTTCCTA
>PL15
TTACATATATGTATGTACACCATACATTTATATTAACCATATCATGGGCATTCGAGGACATTAATGGAATATTTTGCAAATCGTGGTGTCGACCAGACACTTATCAGATAAATAAGGAAACTAACATAAAGCAAAATTCTAAGATTAGATAACCTGAATAAAACAAGTCGAAACTTAAGACCGAACACAAATAACTCATAAGTCAAGTTATACCAAGTACCCACCATCCCGACCACAACGACATACTTAATGTAGTAAGAGCCGACCAACAAGCTCATTTCTTAATGCTCACGGTTATTGAAGGTGAGGGACAAGTATTCGTGGGGGTTTCACAGGGTGAACTATTCCTGGCATCTGGTTCCTA
>PL16
TTACATATATGTATGTACACCATACATTTATATTAACCATATCATGGGCATTCGAGGACATTAATGGAATATTTTGCAAATCGTGGTGTTAACCAGACACTTATCAGATAAATAAGGAAACTAACATAAAGCAAAATTCTAAGATTAGATAACCTGAATAAAACAAGTCGAAACTTAAGACCGAACACAAATAATTCATAAGTCAAGTTATACCAAGTACCCACCATCCCGACCACAACGACATACTTAATGTAGTAAGAGCCGACCAACAAGCTCATTTCTTAATGCTCACGGTTATTGAAGGTGAGGGACAAGTATTCGTGGGGGTTTCACAGGGTGAACTATTCCTGGCATCTGGTTCCTA
>PL17
TTACATATATGTATGTACACCATACATTTATATTAACCATATCATGGGCATTCGAGGACATTAATGGAATATTTTGCAAATCGTGGTGTCGACCAGACACTTATCAGATAAATAAGGAAACTAACATAAAGCAAAATTCCAAGGTTAGATAACCTGAATAAAACAAGTCGAAACTTAAGACCGAACACAAATAATTCATAAGTCAAGTTATACCAAGTACCCACCATCCCGACCACAACGACATACTTAATGTAGTAAGAGCCGACCAACAAGCTCATTTCTTAATGCTCACGGTTATTGAAGGTGAGGGACAAGTATTCGTGGGGGTTTCACAGGGTGAACTATTCCTGGCATCTGGTTCCTA
>PL18
TTACATATATGTATGTACACCATACATTTATATTAACCATATCATGGGCATTCGAGGACATTAATGGAATATTTTGCAAATCGTGGTGTCGACCAGACACTTATCAGATAAATAAGGAAACTAACATAAAGCAAAATTCCAAGGTTAGATAACCTGAATAAAACAAGTCGAAACTTAAGACCGAACACAAATAATTCATAAGTCAAGTTATACCAAGTACCCACCATCCCGACCACAACGACATACTTAATGTAGTAAGAGCCGACCAACAAGCTCATTTCTTAATGCTCACGGTTATTGAAGGTGAGGGACAAGTATTCGTGGGGGTTTCACAGGGTGAACTATTCCTGGCATCTGGTTCCTA
>PL19
TTACATATATGTATGTACACCATACATTTATATTAACCATATCATGGGCATTCGAGGACATTAATGGAATATTTTGCAAATCGTGGTGTCGACCAGACACTTATCAAATAAATAAGGAAACTAACATAAAGCAAAATTCCAAGGTTAGATAACCTGAATAAAACAAGTCGAAACTTAAGACCGAACACAAATAATTCATAAGTCAAGTTATACCAAGTACCCACCATCCCGACCACAACGACATACTTAATGTAGTAAGAGCCGACCAACAAGCTCATTTCTTAATGCTCACGGTTATTGAAGGTGAGGGACAAGTATTCGTGGGGGTTTCACAGGGTGAACTATTCCTGGCATCTGGTTCCTA
>PL20
TTACATATATGTATGTACACCATACATTTATATTAACCATATCATGGGCATTCGAGGACATTAATGGAATATTTTACAAATCGTGGTGTCGACCAGACACTTATCAGATAAATAAGGAAACTAACATAAAGCAAAATTCCAAGGTTAGATAACCTGAATAAAACAAGTCGAAACTTAAGACCGAACACAAATAATTCATAAGTCAAGTTATACCAAGTACCCACCATCCCGACCACAACGACATACTTAATGTAGTAAGAGCCGACCAACAAGCTCATTTCTTAATGCTCACGGTTATTGAAGGTGAGGGACAAGTATTCGTGGGGGTTTCACAGGGTGAACTATTCCTGGCATCTGGTTCCTA
>PL21
TTACATATATGTATGTACACCATACATTTATATTAACCATATCATGGGCATTCGAGGACATTAATGGAATATTTTGCAAATCGTGGTGTCGACCAGACACTTATCAGATAAATAAGGAAACTAACATAAAGCAAAATTCCAAGGTTAGATAACCTGAATAAAACAAGTCGAAACTTAAGACCGAACACAAATAATTCATAAGTCAAGTTATACCAAGTACCCACCATCCCGACCACAACGACATACTTAATGTAGTAAGAGCCGACCAACAAGCTCATTTCTTAATGCTCACGGTTATTGAAGGTGAGGGACAAGTATTCGTGGGGGTTTCACAGGGTGAACTATTCCTGGCATCTGGTTCCTA
>PL22
TTACATATATGTATGTACACCATACATTTATATTAACCATATCATGGGCATTCGAGGACATTAATGGAATATTTTGCAAATCGTGGTGTCGACCAGACACTTATCAGATAAATAAGGAAACTAACATAAAGCAAAATTCCAAGGTTAGATAACCTGAATAAAACAAGTCGAAACTTAAGACCGAACACAAATAATTCATAAGTCAAGTTATACCAAGTACCCACCATCCCGACCACAACGACATACTTAATGTAGTAAGAGCCGACCAACAAGCTCATTTCTTAATGCTCACGGTTATTGAAGGTGAGGGACAAGTATTCGTGGGGGTTTCACAGGGTGAACTATTCCTGGCATCTGGTTCCTA
>PL23
TTACATATATGTATGTACACCATACATTTATATTAACCATATCATGGGCATTCGAGGACATTAATGGAATATTTTGCAAATCGTGGTGTCGACCAGACACTTATCAGATAAATAAGGAAACTAACATAAAGCAAAATTCCAAGGTTAGATAACCTGAATAAAACAAGTCGAAACTTAAGACCGAACACAAATAATTCATAAGTCAAGTTATACCAAGTACCCACCATCCCGACCACAACGACATACTTAATGTAGTAAGAGCCGACCAACAAGCTCATTTCTTAATGCTCACGGTTATTGAAGGTGAGGGACAAGTATTCGTGGGGGTTTCACAGGGTGAACTATTCCTGGCATCTGGTTCCTA
>PL24
TTACATATATGTATGTACACCATACATTTATATTAACCATATCATGGGCATTCGAGGACATTAATGGAATATTTTGCAAATCGTGGTGTCGACCAGACACTTATCAGATAAATAAGGAAACTAACATAAAGCAAAATTCCAAGGTTAGATAACCTGAATAAAACAAGTCGAAACTTAAGACCGAACACAAATAATTCATAAGTCAAGTTATACCAAGTACCCACCATCCCGACCACAACGACATACTTAATGTAGTAAGAGCCGACCAACAAGCTCATTTCTTAATGCTCACGGTTATTGAAGGTGAGGGACAAGTATTCGTGGGGGTTTCACAGGGTGAACTATTCCTGGCATCTGGTTCCTA
>PL25
TTACATATATGTATGTACACCATACATTTATATTAACCATATCATGGGCATTCGAGGACATTAATGGAATATTTTGCAAATCGTGGTGTCGACCAGACACTTATCAGATAAATAAGGAAACTAACATAAAGCAAAATTCTAAGATTAGATAACCTGAATAAAACAAGTCGAAACTTAAGACCGAACACAAATAACTCATAAGTCAAGTTATACCAAGTACCCACCATCCCGACCACAACGACATACTTAATGTAGTAAGAGCCGACCAACAAGCTCATTTCTTAATGCTCACGGTTATTGAAGGTGAGGGACAAGTATTCGTGGGGGTTTCACAGAGTGAACTATTCCTGGCATCTGGTTCCTA
>PL26
TTACATATATGTATGTACACCATACATTTATATTAACCATATCATGGGCATTCGAGGACATTAATGGAATATTTTGCAAATCGTGGTGTCAACCAGACACTTATCAGATAAATAAGGAAACTAACATAAAGCAAAATTCTAAGATTAGATAACCTGAATAAAACAAGTCGAAACTTAAGACCGAACACAAATAATTCATAAGTCAAGTTATACCAAGTACCCACCATCCCGACCACAACGACATACTTAATGTAGTAAGAGCCGACCAACAAGCTCATTTCTTAATGCTCACGGTTATTGAAGGTGAGGGACAAGTATTCGTGGGGGTTTCACAGGGTGAACTATTCCTGGCATCTGGTTCCTA
>PL27
TTACATATATGTATGTACACCATACATTTATATTAACCATATCATGGGCATTCGAGGACATTAATGGAATATTTTGCAAATCGTGGTGTCGACCAGACACTTATCAGATAAATAAGGAAACTAACATAAAGCAAAATTCCAAGGCTAGATAACCTGAATAAAACAAGTCAAAACTTAAGACCGAACACAAATAATTCATAGGTCAAGTTATACCAAGTACCCACCATCCCGACCACAACGACATACTTAATGTAGTAAGAGCCGACCAACAAGCTCATTTCTTAATGCTCACGGTTATTGAAGGTGAGGGACAAGTATTCGTGGGGGTTTCACAGGGTGAACTATTCCTGGCATCTGGTTCCTA
>PL28
TTACATATATGTATGTACACCATACATTTATATTAACCATATCATGGGCATTCGAGGACATTAATGGAATATTTTGCAAATCGTGGTGTCGACCAGACACTTATCAGATAAATAAGGAAACTAACATAAAGCAAAATTCCAAGGTTAGATAACCTGAATAAAACAAGTCGAAACTTAAGACCGAACACAAATAATTCATAAGTCAAGTTATACCAAGTACCCACCATCCCGACCACAACGACATACTTAATGTAGTAAGAGCCGACCAACAAGCTCATTTCTTAATGCTCACGGTTATTGAAGGTGAGGGACAAGTATTCGTGGGGGTTTCACAGGGTGAACTATTCCTGGCATCTGGTTCCTA
>PL29
TTACATATATGTATGTACACCATACATTTATATTAACCATATCATGGGCATTCAAGGACATTAATGGAATATTTTGCAAATCGTGGTGTCGACCAGACACTTATCAGATAAATAAGGAAACTAACATAAAGCAAAATTCCAAGGTTAGATAACCTGAATAAAACAAGTCGAAACTTAAGACCGAACACAAATAATTCATAAGTCAAGTTATACCAAGTACCCACCATCCCGACCACAACGACATACTTAATGTAGTAAGAGCCGACCAACAAGCTCATTTCTTAATGCTCACGGTTATTGAAGGTGAGGGACAAGTATTCGTGGGGGTTTCACAGGGTGAACTATTCCTGGCATCTGGTTCCTA
>PL30
TTACATATATGTATGTACACCATACATTTATATTAACCATATCATGGGCATTCGAGGACATTAATGGAATATTTTGCAAATCGTGGTGTCGACCAGACACTTATCAGATAAATAAGGAAACTAACATAAAGCAAAATTCCAAGGTTAGATAACCTGAATAAAACAAGTCGAAACTTAAGACCGAACACAAATAATTCATAAGTCAAGTTATACCAAGTACCCACCATCCCGACCACAACGACATACTTAATGTAGTAAGAGCCGACCAACAAGCTCATTTCTTAATGCTCACGGTTATTGAAGGTGAGGGACAAGTATTCGTGGGGGTTTCACAGGGTGAACTATTCCTGGCATCTGGTTCCTA
>RO1
TTACATATATGTATGTACACCATACATTTATATTAACCATATCATGGGCATTCGAGGACATTAATGGAATATTTTGCAAATCGTGGTGTCGACCAGACACTTATCAGATAAATAAGGAAACTAACATAAAGCAAAATTCCAAGGTTAGATAACCTGAATAGAACAAGTCGAAACTTAAGACCGAACACAAATAATTCATAAGTCAAGTTATACCAAGTACCCACCATCCCGACCACAACGACATACTTAATGTAGTAAGAGCCGACCAACAAGCTCATTTCTTAATGCTCACGGTTATTGAAGGTGAGGGACAAGTATTCGTGGGGGTTTCACAGGGTGAACTATTCCTGGCATCTGGTTCCTA
>RO2
TTACATATATGTATGTACACCATACATTTATATTAACCATATCATGGACATTCGAGGACATTAATGGAATATTTTGCAAATCGTGGTGTCGACCAGACACTTATCAGATAAATAAGGAAACTAACACAAAGCAAAATTCCAAGGTTAGATAACCTGAATAAAACAAGTCGAAACTTAAGACCGAACACAAATAATTCATAAGTCAAGTTATACCAAGTACCCACCATCCCGACCACAACGACATACTTAATGTAGTAAGAGCCGACCAACAAGCTCATTTCTTAATGCTCACGGTTATTGAAGGTGAGGGACAAGTATTCGTGGGGGTTTCACAGGGTGAACTATTCCTGGCATCTGGTTCCTA
>RO3
TTACATATATGTATGTACACCATACATTTATATTAACCATATCATGGGCATTCGAGGACATTAATGGAATATTTTGCAAATCGTGGTGTCGACCAGACACTTATCAGATAAATAAGGAAACTAACATAAAGCAAAATTCCAAGGTTAGATAACCTGAATAAAACAAGTCGAAACTTAAGACCGAACACAAATAATTCATAAGTCAAGTTATACCAAGTACCCACCATCCCGACCACAACGACATACTTAATGTAGTAAGAGCCGACCAACAAGCTCATTTCTTAATGCTCACGGTTATTGAAGGTGAGGGACAAGTATTCGTGGGGGTTTCACAGGGTGAACTATTCCTGGCATCTGGTTCCTA
>RO5
TTACATATATGTATGTACACCATACATTTATATTAACCATATCATGGGCATTCGAGGACATTAATGGAATATTTTGCAAATCGTGGTGTCAACCAGACACTTATCAGATAAATAAGGAAACTAACATAAAGCAAAATTCTAAGATTAGATAACCTGAATAAAACAAGTCGAAACTTAAGACCGAACACAAATAATTCATAAGTCAAGTTATACCAAGTACCCACCATCCCGACCACAACGACATACTTAATGTAGTAAGAGCCGACCAACAAGCTCATTTCTTAATGCTCACGGTTATTGAAGGTGAGGGACAAGTATTCGTGGGGGTTTCACAGGGTGAACTATTCCTGGCATCTGGTTCCTA
>RO6
TTACATATATGTATGTACACCATACATTTATATTAACCATATCATGGGCATTCGAGGACATTAATGGAATATTTTGCAAATCGTGGTGTCGACCAGACACTTATCAGATAAATAAGGAAACTAACATAAAGCAAAATTCCAAGGTTAGATAACCTGAATAAAACAAGTCGAAACTTAAGACCGAACACAAATAATTCATAAGTCAAGTTATACCAAGTACCCACCATCCCGACCACAACGACATACTTAATGTAGTAAGAGCCGACCAACAAGCTCATTTCTTAATGCTCACGGTTATTGAAGGTGAGGGACAAGTATTCGTGGGGGTTTCACAGGGTGAACTATTCCTGGCATCTGGTTCCTA
>RO8
TTACATATATGTATGTACACCATACATTTATATTAACCATATCATGGGCATTCGAGGACATTAATGGAATATTTTGCAAATCGTGGTGTCGACCAGACACTTATCAGATAAATAAGGAAACTAACATAAAGCAAAATTCCAAGGTTAGATAACCTGAATAAAACAAGTCGAAACTTAAGACCGAACACAAATAATTCATAAGTCAAGTTATACCAAGTACCCACCATCCCGACCACAACGACATACTTAATGTAGTAAGAGCCGACCAACAAGCTCATTTCTTAATGCTCACGGTTATTGAAGGTGAGGGACAAGTATTCGTGGGGGTTTCACAGGGTGAACTATTCCTGGCATCTGGTTCCTA
>RO9
TTACATATATGTATGTACACCATACATTTATATTAACCATATCATGGGCATTCGAGGACATTAATGGAATATTTTGCAAATCGTGGTGTCGACCAGACACTTATCAGATAAATAAGGAAACTAACATAAAGCAAAATTCCAAGGTTAGATAACCTGAATAAAACAAGTCGAAACTTAAGACCGAACACAAATAATTCATAAGTCAAGTTATACCAAGTACCCACCATCCCGACCACAACGACATACTTAATGTAGTAAGAGCCGACCAACAAGCTCATTTCTTAATGCTCACGGTTATTGAAGGTGAGGGACAAGTATTCGTGGGGGTTTCACAGGGTGAACTATTCCTGGCATCTGGTTCCTA
>RO10
TTACATATATGTATGTACACCATACATTTATATTAACCATATCATGGGCATTCGAGGACATTAATGGAATATTTTGCAAATCGTGGTGTCGACCAGACACTTATCAGATAAATAAGGAAACTAACATAAAGCAAAACTCCAAGGTTAGATAACCTGAATAAAACAAGTCGAAACTTAAGACCGAACACAAATAATTCATAAGTCAAGTTATACCAAGTACCCACCATCCCGACCACAACGACATACTTAATGTAGTAAGAGCCGACCAACAAGCTCATTTCTTAATGCTCACGGTTATTGAAGGTGAGGGACAAGTATTCGTGGGGGTTTCACAGGGTGAACTATTCCTGGCATCTGGTTCCTA
>RO11
TTACATATATGTATGTACACCATACATTTATATTAACCATATCATGGGCATTCGAGGACATTAATGGAATATTTTGCAAATCGTGGTGTCGACCAGACACTTATCAGATAAATAAGGAAACTAACATAAAGCAAAATTTCAAGGTTAGATAACCTGAATAAAACAAGTCGAAACTTAAGACCGAACACAAATAATTCATAAGTCAAGTTATACCAAGTACCCACCATCCCGACCACAACGACATACTTAATGTAGTAAGAGCCGACCAACAAGCTCATTTCTTAATGCTCACGGTTATTGAAGGTGAGGGACAAGTATTCGTGGGGGTTTCACAGGGTGAACTATTCCTGGCATCTGGTTCCTA
>RO13
TTACATATATGTATGTACACCATACATTTATATTAACCATATCATGGGCATTCGAGGACATTAATGGAATATTTTGCAAATCGTGGTGTCGACCAGACACTTATCAGATAAATAAGGAAACTAACATAAAGCAAAATTCCAAGGTTAGATAACCTGAATAAAACAAGTCGAAACTTAAGACCGAACACAAATAATTCATAAGTCAAGTTATACCAAGTACCCACCATCCCGACCACAACGACATACTTAATGTAGTAAGAGCCGACCAACAAGCTCATTTCTTAATGCTCACGGTTATTGAAGGTGAGGGACAAGTATTCGTGGGGGTTTCACAGGGTGAACTATTCCTGGCATCTGGTTCCTA
>RO14
TTACATATATGTATGTACACCATACATTTATATTAACCATATCATGGGCATTCGAGGACATTAATGGAATATTTTGCAAATCGTGGTGTCGACCAGACACTTATCAGATAAATAAGGAAACTAACATAAAGCAAAATTCCAAGGTTAGATAACCTGAATAAAACAAGTCGAAACTTAAGACCGAACACAAATAATCCATAAGTCAAGTTATACCAAGTACCCACCATCCCGACCACAACGACATACTTAATGTAGTAAGAGCCGACCAACAAGCTCATTTCTTAATGCTCACGGTTATTGAAGGTGAGGGACAAGTATTCGTGGGGGTTTCACAGGGTGAACTATTCCTGGCATCTGGTTCCTA
>RO15
TTACATATATGTATGTACACCATACATTTATATTAACCATATCATGGGCATTCGAGGACATTAATGGAATATTTTGCAAATCGTGGTGTCGACCAGACACTTATCAGATAAATAAGGAAACTAACATAAAGCAAAATTCCAAGGTTAGATAACCTGAATAAAACAAGTCGAAACTTAAGACCGAACACAAATAATTCATAAGTCAAGTTATACCAAGTACCCACCATCCCGACCACAACGACATACTTAATGTAGTAAGAGCCGACCAACAAGCTCATTTCTTAATGCTCACGGTTATTGAAGGTGAGGGACAAGTATTCGTGGGGGTTTCACAGGGTGAACTATTCCTGGCATCTGGTTCCTA
>RO16
TTACATATATGTATGTACACCATACATTTATATTAACCATATCATGGGCATTCGAGGACATTAATGGAATATTTTGCAAATCGTGGTGTCGACCAGACACTTATCAGATAAATAAGGAAACTAACATAAAGCAAAATTCCAAGGTTAGATAACCTGAATAAAACAAGTCGAAACTTAAGACCGAACACAAATAATTCATAAGTCAAGTTATACCAAGTACCCACCATCCCGACCACAACGACATACTTAATGTAGTAAGAGCCGACCAACAAGCTCATTTCTTAATGCTCACGGTTATTGAAGGTGAGGGACAAGTATTCGTGGGGGTTTCACAGGGTGAACTATTCCTGGCATCTGGTTCCTA
>RO17
TTACATATATGTATGTACACCATACATTTATATTAACCATATCATGGGCATTCGAGGACATTAATGGAATATTTTGCAAATCGTGGTGTCGACCAGACACTTATCAGATAAATAAGGAAACTAACATAAAGCAAAATTCCAAGGTTAGATAACCTGAATAAAACAAGTCGAAACTTAAGACCGAACACAAATAATTCATAAGTCAAGTTATACCAAGTACCCACCATCCCGACCACAACGACATACTTAATGTAGTAAGAGCCGACCAACAAGCTCATTTCTTAATGCTCACGGTTATTGAAGGTGAGGGACAAGTATTCGTGGGGGTTTCACAGGGTGAACTATTCCTGGCATCTGGTTCCTA
>RO20
TTACATATATGTATGTACACCATACATTTATATTAACCATATCATGGGCATTCGAGGACATTAATGGAATATTTTGCAAATCGTGGTGTCGACCAGACACTTATCAGATAAATAAGGAAACTAACATAAAGCAAAATTCCAAGGTTAGATAACCTGAATAAAACAAGTCGAAACTTAAGACCGAACACAAATAATTCATAAGTCAAGTTATACCAAGTACCCACCATCCCGACCACAACGACATACTTAATGTAGTAAGAGCCGACCAACAAGCTCATTTCTTAATGCTCACGGTTATTGAAGGTGAGGGACAAGTATTCGTGGGGGTTTCACAGGGTGAACTATTCCTGGCATCTGGTTCCTA
>RO23
TTACATATATGTATGTACACCATACATTTATATTAACCATATCATGGGCATTCAAGGACATTAATGGAATATTTTGCAAATCGTGGTGTCGACCAGACACTTATCAGATAAATAAGGAAACTAACATAAAGCAAAATTCCAAGGTTAGATAACCTGAATAAAACAAGTCGAAACTTAAGACCGAACACAAATAATTCATAAGTCAAGTTATACCAAGTACCCACCATCCCGACCACAACGACATACTTAATGTAGTAAGAGCCGACCAACAAGCTCATTTCTTAATGCTCACGGTTATTGAAGGTGAGGGACAAGTATTCGTGGGGGTTTCACAGGGTGAACTATTCCTGGCATCTGGTTCCTA
>AL1
TTACATATATGTATGTACACCATACATTTATATTAACCATATCATGGGCATTCGAGGACATTAATGGAATATTTTGCAAATCGTGGTGTCGACCAGACACTTATCAGATAAATAAGGAAACTAACATAAAGCAAAATTCCAAGGTTAGATAACCTGAATAAAACAAGTCGAAACTTAAGACCGAACACAAATAATTCATAAGTCAAGTTATACCAAGTACCCACCATCCCGACCACAACGACATACTTAATGTAGTAAGAGCCGACCAACAAGCTCATTTCTTAATGCTCACGGTTATTGAAGGTGAGGGACAAGTATTCGTGGGGGTTTCACAGGGTGAACTATTCCTGGCATCTGGTTCCTA
>AL2
TTACATATATGTATGTACACCATACATTTATATTAACCATATCATGGGCATTCGAGGACATTAATGGAATATTTTGCAAATCGTGGTGTCGACCAGACACTTATCAGATAAATAAGGAAACTAACATAAAGCAAAATTCCAAGGTTAGATAACCTGAATAAAACAAGTCGAAACTTAAGACCGAACACAAATAATTCATAAGTCAAGTTATACCAAGTACCCACCATCCCGACCACAACGACATACTTAATGTAGTAAGAGCCGACCAACAAGCTCATTTCTTAATGCTCACGGTTATTGAAGGTGAGGGACAAGTATTCGTGGGGGTTTCACAGGGTGAACTATTCCTGGCATCTGGTTCCTA
>AL3
TTACATATATGTATGTACACCATACATTTATATTAACCATATCATGGGCATTCAAGGACATTAATGGAATATTTTGCAAATCGTGGTGTCAACCAGACACTTATCAGATAAATAAGGAAACTAACATAAAGCAAAATTCTAAGATTAGATAACCTGAATAAAACAAGTCGAAACTTAAGACCGAACACAAATAATTCATAAGTCAAGTTATACCAAGTACCCACCATCCCGACCACAACGACATACTTAATGTAGTAAGAGCCGACCAACAAGCTCATTTCTTAATGCTCACGGTTATTGAAGGTGAGGGACAAGTATTCGTGGGGGTTTCACAGGGTGAACTATTCCTGGCATCTGGTTCCTA
>AL4
TTACATATATGTATGTACACCATACATTTATATTAACCATATCATGGGCATTCAAGGACATTAATGGAATATTTTGCAAATCGTGGTGTCGACCAGACACTTATCAGATAAATAAGGAAACTAACATAAAGCAAAATTCCAAGGTTAGATAACCTGAATAAAACAAGTCGAAACTTAAGACCGAACACAAATAATTCATAAGTCAAGTTATACCAAGTACCCACCATCCCGACCACAACGACATACTTAATGTAGTAAGAGCCGACCAACAAGCTCATTTCTTAATGCTCACGGTTATTGAAGGTGAGGGACAAGTATTCGTGGGGGTTTCACAGGGTGAACTATTCCTGGCATCTGGTTCCTA
>AL5
TTACATATATGTATGTACACCATACATTTATATTAACCATATCATGGGCATTCGAGGACATTAATGGAATATTTTGCAAATCGTGGTGTCGACCAGACACTTATCAGATAAATAAGGAAACTAACATAAAGCAAAATTCCAAGGTTAGATAACCTGAATAAAACAAGTCGAAACTTAAGACCGAACACAAATAATTCATAAGTCAAGTTATACCAAGTACCCACCATCCCGACCACAACGACATACTTAATGTAGTAAGAGCCGACCAACAAGCTCATTTCTTAATGCTCACGGTTATTGAAGGTGAGGGACAAGTATTTGTGGGGGTTTCACAGGGTGAACTATTCCTGGCATCTGGTTCCTA
>AL6
TTACATATATGTATGTACACCATACATTTATATTAACCATATCATGGGCATTCAAGGACATTAATGGAATATTTTGCAAATCGTGGTGTCGACCAGACACTTATCAGATAAATAAGGAAACTAACATAAAGCAAAATTCCAAGGTTAGATAACCTGAATAAAACAAGTCGAAACTTAAGACCGAACACAAATAATTCATAAGTCAAGTTATACCAAGTACCCACCATCCCGACCACAACGACATACTTAATGTAGTAAGAGCCGACCAACAAGCTCATTTCTTAATGCTCACGGTTATTGAAGGTGAGGGACAAGTATTCGTGGGGGTTTCACAGGGTGAACTATTCCTGGCATCTGGTTCCTA
>AL7
TTACATATATGTATGTACACCATACATTTATATTAACCATATCATGGGCATTCAAGGACATTAATGGAATATTTTGCAAATCGTGGTGTCGACCAGACACTTATCAGATAAATAAGGAGACTAACATAAAGCAAAATTCCAAGGTTAGATAACCTGAATAAAACAAGTCGAAACTTAAGACCGAACACAAATAATTCATAAGTCAAGTTATACCAAGTACCCACCATCCCGACCACAACGACATACTTAATGTAGTAAGAGCCGACCAACAAGCTCATTTCTTAATGCTCACGGTTATTGAAGGTGAGGGACAAGTATTCGTGGGGGTTTCACAGGGTGAACTATTCCTGGCATCTGGTTCCTA
>AL8
TTACATATATGTATGTACACCATACATTTATATTAACCATATCATGGGCATTCGAGGACATTAATGGAATATTTTGCAAATCGTGGTGTCGACCAGACACTTATCAGATAAATAAGGAAACTAACATAAAGCAAAATTCCAAGGTTAGATAACCTGAATAAAACAAGTCGAAACTTAAGACCGAACACAAATAATTCATAAGTCAAGTTATACCAAGTACCCACCATCCCGACCACAACGACATACTTAATGTAGTAAGAGCCGACCAACAAGCTCATTTCTTAATGCTCACGGTTATTGAAGGTGAGGGACAAGTATTCGTGGGGGTTTCACAGGGTGAACTATTCCTGGCATCTGGTTCCTA
>AL9
TTACATATATGTATGTACACCATACATTTATATTAACCATATCATGGGCATTCGAGGACATTAATGGAATATTTTGCAAATCGTGGTGTCGACCAGACACTTATCAGATAAATAAGGAAACTAACATAAAGCAAAATTCCAAGGTTAGATAACCTGAATAAAACAAGTCGAAACTTAAGACCGAACACAAATAATTCACAAGTCAAGTTATACCAAGTACCCACCATCCCGACCACAACGACATACTTAATGTAGTAAGAGCCGACCAACAAGCTCATTTCTTAATGCTCACGGTTATTGAAGGTGAGGGACAAGTATTCGTGGGGGTTTCACAGGGTGAACTATTCCTGGCATCTGGTTCCTA
>AL10
TTACATATATGTATGTACACCATACATTTATATTAACCATATCATGGGCATTCAAGGACATTAATGGAATATTTTGCAAATCGTGGTGTCGACCAGACACTTATCAGATAAATAAGGAAACTAACATAAAGCAAAATTCCAAGGTTAGATAACCTGAATAAAACAAGTCGAAACTTAAGACCGAACACAAATAATTCATAGGTCAAGTTATACCAAGTACCCACCATCCCGACCACAACGACATACTTAATGTAGTAAGAGCCGACCAACAAGCTCATTTCTTAATGCTCACGGTTATTGAAGGTGAGGGACAAGTATTCGTGGGGGTTTCACAGGGTGAACTATTCCTGGCATCTGGTTCCTA
>AL11
TTACATATATGTATGTACACCATACATTTATATTAACCATATCATGGGCATTCGAGGACATTAATGGAATATTTTGCAAATCGTGGTGTCGACCAGACACTTATCAGATAAATAAGGAAACTAACATAAAGCAAAATTCCAAGGTTAGATAACCTGAATAAAACAAGTCGAAACTTAAGACCGAACACAAATAATTCATAAGTCAAGTTATACCAAGTACCCACCATCCCGACCACAGCGACATACTTAATGTAGTAAGAGCCGACCAACAAGCTCATTTCTTAATGCTCACGGTTATTGAAGGTGAGGGACAAGTATTCGTGGGGGTTTCACAGGGTGAACTATTCCTGGCATCTGGTTCCTA
>AL13
TTACATATATGTATGTACACCATACATTTATATTAACCATATCATGGGCATTCGAGGACATTAATGGAATATTTTGCAAATCGTGGTGTCAACCAGACACTTATCAGATAAATAAGGAAACTAACATAAAGCAAAATTCTAAGATTAGATAACCTGAATAAAACAAGTCGAAACTTAAGACCGAACACAAATAATTCATAAGTCAAGTTATACCAAGTACCCACCATCCCGACCACAACGACATACTTAATGTAGTAAGAGCCGACCAACAAGCTCATTTCTTAATGCTCACGGTTATTGAAGGTGAGGGACAAGTATTCGTGGGGGTTTCACAGGGTGAACTATTCCTGGCATCTGGTTCCTA
>AL14
TTACATATATGTATGTACACCATACATTTATATTAACCATATCATGGGCATTCGAGGACATTAATGGAATATTTTGCAAATCGTGGTGTCGACCAGACACTTATCAGATAAATAAGGAGACTAACATAAAGCAAAATTCCAAGGTTAGATAACCTGAATAAAACAAGTCGAAACTTAAGACCGAACACAAATAATTCATAAGTCAAGTTATACCAAGTACCCACCATCCCGACCACAACGACATACTTAATGTAGTAAGAGCCGACCAACAAGCTCATTTCTTAATGCTCACGGTTATTGAAGGTGAGGGACAAGTATTCGTGGGGGTTTCACAGGGTGAACTATTCCTGGCATCTGGTTCCTA
>AL15
TTACATATATGTATGTACACCATACATTTATATTAACCATATCATGGGCATTCAAGGACATTAATGGAATATTTTGCAAATCGTGGTGTCGACCAGACACTTATCAGATAAATAAGGAAACTAACATAAAGCAAAATTCCAAGGTTAGATAACCTGAATAAAACAAGTCGAAACTTAAGACCGAACACAAATAATTCATAAGTCAAGTTATACCAAGTACCCACCATCCCGACCACAACGACATACTTAATGTAGTAAGAGCCGACCAACAAGCTCATTTCTTAATGCTCACGGTTATTGAAGGTGAGGGACAAGTATTCGTGGGGGTTTCACAGGGTGAACTATTCCTGGCATCTGGTTCCTA
>AL16
TTACATATATGTATGTACACCATACATTTATATTAACCATATCATGGGCATTCGAGGACATTAATGGAATATTTTGCAAATCGTGGTGTCGACCAGACACTTATCAGATAAATAAGGAAACTAACATAAAGCAAAATTCCAAGGTTAGATAACCTGAATAAAACAAGTCGAAACTTAAGACCGAACACAAATAATTCATAAGTCAAGTTATACCAAGTACCCACCATCCCGACCACAACGACATACTTAATGTAGTAAGAGCCGACCAACAAGCTCATTTCTTAATGCTCACGGTTATTGAAGGTGAGGGACAAGTATTCGTGGGGGTTTCACAGGGTGAACTATTCCTGGCATCTGGTTCCTA
>AL17
TTACATATATGTATGTACACCATACATTTATATTAACCATATCATGGGCATTCGAGGACATTAATGGAATATTTTGCAAATCGTGGTGTCGACCAGACACTTATCAGATAAATAAGGAAACTAACATAAAGCAAAATTCCAAGGTTAGATAACCTGAATAAAACAAGTCGAAACTTAAGACCGAACACAAATAATTCATAAGTCAAGTTATACCAAGTACCCACCATCCCGACCACAACGACATACTTAATGTAGTAAGAGCCGACCAACAAGCTCATTTCTTAATGCTCACGGTTATTGAAGGTGAGGGACAAGTATTCGTGGGGGTTTCACAGGGTGAACTATTCCTGGCATCTGGTTCCTA
>AL18
TTACATATATGTATGTACACCATACATTTATATTAACCATATCATGGGCATTCGAGGACATTAATGGAATATTTTGCAAATCGTGGTGTCGACCAGACACTTATCAGATAAATAAGGAAACTAACATAAAGCAAAATTCCAAGGTTAGATAACCTGAATAAAACAAGTCGAAACTTAAGACCGAACACAAATAATTCATAAGTCAAGTTATACCAAGTACCCACCATCCCGACCACAACGACATACTTAATGTAGTAAGAGCCGACCAACAAGCTCATTTCTTAATGCTCACGGTTATTGAAGGTGAGGGACAAGTATTCGTGGGGGTTTCACAGGGTGAACTATTCCTGGCATCTGGTTCCTA
>AL19
TTACATATATGTATGTACACCATACATTTATATTAACCATATCATGGGCATTCGAGGACATTAATGGAATATTTTGCAAATCGTGGTGTCAACCAGACACTTATCAGATAAATAAGGAAACTAACATAAAGCAAAATTCCAAGGTTAGATAACCTGAATAAAACAAGTCGAAACTTAAGACCGAACACAAATAATTCATAAGTCAAGTTATACCAAGTACCCACCATCCCGACCACAACGACATACTTAATGTAGTAAGAGCCGACCAACAAGCTCATTTCTTAATGCTCACGGTTATTGAAGGTGAGGGACAAGTATTCGTGGGGGTTTCACAGGGTGAACTATTCCTGGCATCTGGTTCCTA
>AL20
TTACATATATGTATGTACACCATACATTTATATTAACCATATCATGGGCATTCGAGGACATTAATGGAATATTTTGCAAATCGTGGTGTCGACCAGACACTTATCAGATAAATAAGGAAACTAACATAAAGCAAAATTCCAAGGTTAGATAACCTGAATAAAACAAGTCGAAACTTAAGACCGAACACAAATAATTCATAAGTCAAGTTATACCAAGTACCCACCATCCCGACCACAACGACATACTTAATGTAGTAAGAGCCGACCAACAAGCTCATTTCTTAATGCTCACGGTTATTGAAGGTGAGGGACAAGTATTCGTGGGGGTTTCACAGGGTGAACTATTCCTGGCATCTGGTTCCTA
>AL21
TTACATATATGTATGTACACCATACATTTATATTAACCATATCATGGGCATTCGAGGACATTAATGGAATATTTTGCAAATCGTGGTGTCGACCAGACACTTATCAGATAAATAAGGAAACTAACATAAAGCAAAATTCCAAGGTTAGATAACCTGAATAAAACAAGTCGAAACTTAAGACCGAACACAAATAATTCATAAGTCAAGTTATACCAAGTACCCACCATCCCGACCACAACGACATACTTAATGTAGTAAGAGCCGACCAACAAGCTCATTTCTTAATGCTCACGGTTATTGAAGGTGAGGGACAAGTATTCGTGGGGGTTTCACAGGGTGAACTATTCCTGGCATCTGGTTCCTA
>AL22
TTACATATATGTATGTACACCATACATTTATATTAACCATATCATGGGCATTCGAGGACATTAATGGAATATTTTGCAAATCGTGGTGTCGACCAGACACTTATCAGATAAATAAGGAAACTAACATAAAGCAAAATTCCAAGGTTAGATAACCTGAATAAAACAAGTCGAAACTTAAGACCGAACACAAATAATTCATAAGTCAAGTTATACCAAGTACCCACCATCCCGACCACAACGACATACTTAATGTAGTAAGAGCCGACCAACAAGCTCATTTCTTAATGCTCACGGTTATTGAAGGTGAGGGACAAGTATTCGTGGGGGTTTCACAGGGTGAACTATTCCTGGCATCTGGTTCCTA
>AL23
TTACATATATGTATGTACACCATACATTTATATTAACCATATCATGGGCATTCGAGGACATTAATGGAATATTTTGCAAATCGTGGTGTCGACCAGACACTTATCAGATAAATAAGGAAACTAACATAAAGCAAAATTCCAAGGTTAGATAACCTGAATAAAACAAGTCGAAACTTAAGACCGAACACAAATAATTCATAAGTCAAGTTATACCAAGTACCCACCATCCCGACCACAACGACATACTTAATGTAGTAAGAGCCGACCAACAAGCTCATTTCTTAATGCTCACGGTTATTGAAGGTGAGGGACAAGTATTCGTGGGGGTTTCACAGGGTGAACTATTCCTGGCATCTGGTTCCTA
>AL24
TTACATATATGTATGTACACCATACATTTATATTAACCATATCATGGGCATTCGAGGACATTAATGGAATATTTTGCAAATCGTGGTGTCGACCAGACACTTATCAAATAAATAAGGAAACTAACATAAAGCAAAATTCCAAGGTTAGATAACCTGAATAAAACAAGTCGAAACTTAAGACCGAACACAAATAATTCATAAGTCAAGTTATACCAAGTACCCACCATCCCGACCACGACGACATACTTAATGTAGTAAGAGCCGACCAACAAGCTCATTTCTTAATGCTCACGGTTATTGAAGGTGAGGGACAAGTATTCGTGGGGGTTTCACAGGGTGAACTATTCCTGGCATCTGGTTCCTA
>AL25
TTACATATATGTATGTACACCATACATTTATATTAACCATATCATGGGCATTCGAGGACATTAATGGAATATTTTGCAAATCGTGGTGTCGACCAGACACTTATCAGATAAATAAGGAAACTAACATAAAGCAAAATTCCAAGGTTAGATAACCTGAATAAAACAAGTCGAAACTTAAGACCGAACACAAATAATTCATAAGTCAAGTTATACCAAGTACCCACCATCCCGACCACAACGACATACTTAATGTAGTAAGAGCCGACCAACAAGCTCATTTCTTAATGCTCACGGTTATTGAAGGTGAGGGACAAGTATTCGTGGGGGTTTCACAGGGTGAACTATTCCTGGCATCTGGTTCCTA
>AL26
TTACATATATGTATGTACACCATACATTTATATTAACCATATCATGGGCATTCGAGGACATTAATGGAATATTTTGCAAATCGTGGTGTCAACCAGACACTTATCAGATAAATAAGGAAACTAACATAAAGCAAAATTCTAAGATTAGATAACCTGAATAAAACAAGTCGAAACTTAAGACCGAACACAAATAATTCATAAGTCAAGTTATACCAAGTACCCACCATCCCGACCACAACGACATACTTAATGTAGTAAGAGCCGACCAACAAGCTCATTTCTTAATGCTCACGGTTATTGAAGGTGAGGGACAAGTATTCGTGGGGGTTTCACAGGGTGAACTATTCCTGGCATCTGGTTCCTA
>AL27
TTACATATATGTATGTACACCATACATTTATATTAACCATATCATGGGCATTCGAGGACATTAATGGAATATTTTGCAAATCGTGGTGTCAACCAGACACTTATCAGATAAATAAGGAAACTAACATAAAGCAAAATTCTAAGATTAGATAACCTGAATAAAACAAGTCGAAACTTAAGACCGAACACAAATAATTCATAAGTCAAGTTATACCAAGTACCCACCATCCCGACCACAACGACATACTTAATGTAGTAAGAGCCGACCAACAAGCTCATTTCTTAATGCTCACGGTTATTGAAGGTGAGGGACAAGTATTCGTGGGGGTTTCACAGGGTGAACTATTCCTGGCATCTGGTTCCTA
>AL28
TTACATATATGTATGTACACCATACATTTATATTAACCATATCATGGGCATTCGAGGACATTAATGGAATATTTTGCAAATCATGGTGTCAACCAGACACTTATCAGATAAATAAGGAAACTAACATAAAGCAAAATTCTAAGATTAGATAACCTGAATAAAACAAGTCGAAACTTAAGACCGAACACAAATAATTCATAAGTCAAGTTATACCAAGTACCCACCATCCCGACCACAACGACATACTTAATGTAGTAAGAGCCGACCAACAAGCTCATTTCTTAATGCTCACGGTTATTGAAGGTGAGGGACAAGTATTCGTGGGGGTTTCACAGGGTGAACTATTCCTGGCATCTGGTTCCTA
>GA1
TTACATATATGTATGTACACCATACATTTATATTAACCATATCATGGGCATTCGAGGACATTAATGGAATATTTTGCAAATCGTGGTGTCGACCAGACACTTATCAGATAAATAAGGAAACTAACATAAAGCAAAATTCCAAGGTTAGATAACCTGAATAAAACAAGTCGAAACTTAAGACCGAACACAAATAATTCATAAGTCAAGTTATACCAAGTACCCACCATCCCGACCACAACGACATACTTAATGTAGTAAGAGCCGACCAACAAGCTCATTTCTTAATGCTCACGGTTATTGAAGGTGAGGGACAAGTATTCGTGGGGGTTTCACAGGGTGAACTATTCCTGGCATCTGGTTCCTA
>GA2
TTACATATATGTATGTACACCATACATTTATATTAACCATATCATGGGCATTCAAGGACATTAATGGAATATTTTGCAAATCGTGGTGTCAACCAGACACTTATCAGATAAATAAGAAGACTAACATAAAGCAAAATTCTAAGATTAGATAACCTGAATAAAACAAGTCGAAACTTAAGACCGAACACAAATAATTCATAAGTCAAGTTATACCAAGTACCCACCATCCCGACCATAACGACATACTTAATGTAGTAAGAGCCGACCAACAAGCTCATTTCTTAATGCTCACGGTTATTGAAGGTGAGGGACAAGTATTCGTGGGGGTTTCACAGGGTGAACTATTCCTGGCATCTGGTTCCTA
>GA3
TTACATATATGTATGTACACCATACATTTATATTAACCATATCATGGGCATTCGAGGACATTAATGGAATATTTTGCAAATCGTGGTGTCGACCAGACACTTATCAGATAAATAAGGAAACTAACATAAAGCAAAATTCCAAGGTTAGATAACCTGAATAAAACAAGTCGAAATTTAAGACCGAACACAAATAATTCATAAGTCAAGTTATACCAAGTACCCACCATCCCGACCACAACGACATACTTAATGTAGTAAGAGCCGACCAACAAGCTCATTTCTTAATGCTCACGGTTATTGAAGGTGAGGGACAAGTATTCGTGGGGGTTTCACAGGGTGAACTATTCCTGGCATCTGGTTCCTA
>GA4
TTACATATATGTATGTACACCATACATTTATATTAACCATATCATGGGCATTCAAGGACATTAATGGAATATTTTGCAAATCGTGGTGTCGACCAGACACTTATCAGATAAATAAGGAAACTAACATAAAGCAAAATTCCAAGGTTAGATAACCTGAATAAAACAAGTCGAAACTTAAGACCGAACACAAATAATTCATAAGTCAAGTTATACCAAGTACCCACCATCCCGACCACAACGACATACTTAATGTAGTAAGAGCCGACCAACAAGCTCATTTCTTAATGCTCACGGTTATTGAAGGTGAGGGACAAGTATTCGTGGGGGTTTCACAGGGTGAACTATTCCTGGCATCTGGTTCCTA
>GA6
TTACATATATGTATGTACACCATACATTTATATTAACCATATCATGGGCATTCAAGGACATTAATGGAATATTTTGCAAATCGTGGTGTCGACCAGACACTTATCAGATAAATAAGGAAACTAACATAAAGCAAAATTCCAAGGTTAGATAACCTGAATAAAACAAGTCGAAACTTAAGACCGAACACAAATAATTCATAAGTCAAGTTATACCAAGTACCCACCATCCCGACCACAACGACATACTTAATGTAGTAAGAGCCGACCAACAAGCTCATTTCTTAATGCTCACGGTTATTGAAGGTGAGGGACAAGTATTCGTGGGGGTTTCACAGGGTGAACTATTCCTGGCATCTGGTTCCTA
>GA7
TTACATATATGTATGTACACCATACATTTATATTAACCATATCATGGGCATTCAAGGACATTAATGGAATATTTTGCAAATAGTGGTGTCGACCAGACACTTATCAGATAAATAAGGAAACTAACATAAAGCAAAATTCCAAGGTTAGATAACCTGAATAAAACAAGTCGAAACTTAAGACCGAACACAAATAATTCATAAGTCAAGTTATACCAAGTACCCACCATCCCGACCACAACGACATACTTAATGTAGTAAGAGCCGACCAACAAGCTCATTTCTTAATGCTCACGGTTATTGAAGGTGAGGGACAAGTATTCGTGGGGGTTTCACAGGGTGAACTATTCCTGGCATCTGGTTCCTA
>GA8
TTACATATATGTATGTACACCATACATTTATATTAACCATATCATGGGCATTCGAGGACATTAATGGAATATTTTGCAAATCGTGGTGTCGACCAGACACTTATCAGATAAATAAGGAAACTAACATAAAGCAAAATTCCAAGGTTAGATAACCTGAATAAAACAAGTCGAAACTTAAGACCGAACACAAATAATTCATAAGTCAAGTTATACCAAGTACCCACCATCCCGACCACAACGACATACTTAATGTAGTAAGAGCCGACCAACAAGCTCATTTCTTAATGCTCACGGTTATTGAAGGTGAGGGACAAGTATTCGTGGGGGTTTCACAGGGTGAACTATTCCTGGCATCTGGTTCCTA
>GA9
TTACATATATGTATGTACACCATACATTTATATTAACCATATCATGGGCATTCGAGGACATTAATGGAATATTTTGCAAATCGTGGTGTCGACCAGACACTTATCAGATAAATAAGGAAACTAACATAAAGCAAAATTCCAAGGTTAGATAACCTGAATAAAACAAGTCGAAACTTAAGACCGAACACAAATAATTCATAAGTCAAGTTATACCAAGTACCCACCATCCCGACCACAACGACATACTTAATGTAGTAAGAGCCGACCAACAAGCTCATTTCTTAATGCTCACGGTTATTGAAGGTGAGGGACAAGTATTCGTGGGGGTTTCACAGGGTGAACTATTCCTGGCATCTGGTTCCTA
>GA10
TTACATATATGTATGTACACCATACATTTATATTAACCATATCATGGGCATTCGAGGACATTAATGGAATATTTTGCAAATCGTGGTGTCGACCAGACACTTATCAGATAAATAAGGAAACTAACATAAAGCAAAATTCCAAGGTTAGATAACCTGAATAAAACAAGTCGAAACTTAAGACCGAACACAAATAATTCATAAGTCAAGTTATACCAAGTACCCACCATCCCGACCACAACGACATACTTAATGTAGTAAGAGCCGACCAACAAGCTCATTTCTTAATGCTCACGGTTATTGAAGGTGAGGGACAAGTATTCGTGGGGGTTTCACAGGGTGAACTATTCCTGGCATCTGGTTCCTA
>GA11
TTACATATATGTATGTACACCATACATTTATATTAACCATATCATGGGCATTCAAGGACATTAATGGAATATTTTGCAAATCGTGGTGTCGACCAGACACTTATCAGATAAATAAGGAAACTAACATAAAGCAAAATTCCAAGGTTAGATAACCTGAATAAAACAAGTCGAAACTTAAGACCGAACACAAATAATTCATAAGTCAAGTTATACCAAGTACCCACCATCCCGACCACAACGACATACTTAATGTAGTAAGAGCCGACCAACAAGCTCATTTCTTAATGCTCACGGTTATTGAAGGTGAGGGACAAGTATTCGTGGGGGTTTCACAGGGTGAACTATTCCTGGCATCTGGTTCCTA
>GA12
TTACATATATGTATGTACACCATACATTTATATTAACCATATCATGGGCATTCGAGGACATTAATGGAATATTTTGCAAATCGTGGTGTCGACCAGACACTTATCAGATAAATAAGGAAACTAACATAAAGCAAAATTCCAAGGTTAGATAACCTGAATAAAACAAGTCGAAACTTAAGACCGAACACAAATAATTCATAAGTCAAGTTATACCAAGTACCCACCATCCCGACCACAACGACATACTTAATGTAGTAAGAGCCGACCAACAAGCTCATTTCTTAATGCTCACGGTTATTGAAGGTGAGGGACAAGTATTCGTGGGGGTTTCACAGGGTGAACTATTCCTGGCATCTGGTTCCTA
>GA14
TTACATATATGTATGTACACCATACATTTATATTAACCATATCATGGGCATTCGAGGACATTAATGGAATATTTTGCAAATCGTGGTGTCAACCAGACACTTATCAGATAAATAAGGAAACTAACATAAAGCAAAATTCCAAGGTTAGATAACCTGAATAAAACAAGTCGAAACTTAAGACCGAACACAAATAATTCATAAGTCAAGTTATACCAAGTACCCACCATCCCGACCACAACGACATACTTAATGTAGTAAGAGCCGACCAACAAGCTCATTTCTTAATGCTCACGGTTATTGAAGGTGAGGGACAAGTATTCGTGGGGGTTTCACAGGGTGAACTATTCCTGGCATCTGGTTCCTA
>GA15
TTACATATATGTATGTACACCATACATTTATATTAACCATATCATGGGCATTCGAGGACATTAATGGAATATTTTGCAAATCGTGGTGTCGACCAGACACTTATCAGATAAATAAGGAAACTAACATAAAGCAAAATTCCAAGGTTAGATAACCTGAATAAAACAAGTCGAAACTTAAGACCGAACACAAATAATTCATAAGTCAAGTTATACCAAGTACCCACCATCCCGACCACAACGACATACTTAATGTAGTAAGAGCCGACCAACAAGCTCATTTCTTAATGCTCACGGTTATTGAAGGTGAGGGACAAGTATTCGTGGGGGTTTCACAGGGTGAACTATTCCTGGCATCTGGTTCCTA
>GA16
TTACATATATGTATGTACACCATACATTTATATTAACCATATCATGGGCATTCGAGGACATTAATGGAATATTTTGCAAATCGTGGTGTCGACCAGACACTTATCAGATAAATAAGGAAACTAACATAAAGCAAAATTCCAAGGTTAGATAACCTGAACAAAACAAGTCGAAACTTAAGACCGAACACAAATAATTCATAAGTCAAGTTATACCAAGTACCCACCATCCCGACCACAACGACATACTTAATGTAGTAAGAGCCGACCAACAAGCTCATTTCTTAATGCTCACGGTTATTGAAGGTGAGGGACAAGTATTCGTGGGGGTTTCACAGGGTGAACTATTCCTGGCATCTGGTTCCTA
>GA17
TTACATATATGTATGTACACCATACATTTATATTAACCATATCATGGGCATTCGAGGACATTAATGGAATATTTTGCAAATCGTGGTGTCGACCAGACACTTATCAGATAAATAAGGAAACTAACATAAAGCAAAATTCCAAGGTTAGATAACCTGAATAAAACAAGTCGAAACTTAAGACCGAACACAAATAATTCATAAGTCAAGTTATACCAAGTACCCACCATCCCGACCACAACGACATACTTAATGTAGTAAGAGCCGACCAACAAGCTCATTTCTTAATGCTCACGGTTATTGAAGGTGAGGGACAAGTATTCGTGGGGGTTTCACAGGGTGAACTATTCCTGGCATCTGGTTCCTA
>GA18
TTACATATATGTATGTACACCATACATTTATATTAACCATATCATGGGCATTCGAGGACATTAATGGAATATTTTGCAAATCGTGGTGTCGACCAGACACTTATCAGATAAATAAGGAAACTAACATAAAGCAAAATTTCAAGGTTAGATAACCTGAATAAAACAAGTCGAAACTTAAGACCGAACACAAATAATTCATAAGTCAAGTTATACCAAGTACCCACCATCCCGACCACAACGACATACTTAATGTAGTAAGAGCCGACCAACAAGCTCATTTCTTAATGCTCACGGTTATTGAAGGTGAGGGACAAGTATTCGTGGGGGTTTCACAGGGTGAACTATTCCTGGCATCTGGTTCCTA
>GA19
TTACATATATGTATGTACACCATACATTTATATTAACCATATCATGGGCATTCGAGGACATTAATGGAATATTTTGCAAATCGTGGTGTCGACCAGACACTTATCAGATAAATAAGGAAACTAACATAAAGCAAAATTCCAAGGTTAGATAACCTGAATAGAACAAGTCGAAACTTAAGACCGAACACAAATAATTCATAAGTCAAGTTATACCAAGTACCCACCATCCCGACCACAACGACATACTTAATGTAGTAAGAGCCGACCAACAAGCTCATTTCTTAATGCTCACGGTTATTGAAGGTGAGGGACAAGTATTCGTGGGGGTTTCACAGGGTGAACTATTCCTGGCATCTGGTTCCTA
>GA21
TTACATATATGTATGTACACCATACATTTATATTAACCATATCATGGGCATTCGAGGACATTAATGGAATATTTTGCAAATCGTGGTGTCGACCAGACACTTATCAGATAAATAAGGAAACTAACATAAAGCAAAATTCCAAGGTTAGATAACCTGAATAAAACAAGTCGAAACTTAAGACCGAACACAAATAATTCATAAGTCAAGTTATACCAAGTACCCACCATCCCGACCACAACGACATACTTAATGTAGTAAGAGCCGACCAACAAGCTCATTTCTTAATGCTCACGGTTATTGAAGGTGAGGGACAAGTATTCGTGGGGGTTTCACAGGGTGAACTATTCCTGGCATCTGGTTCCTA
>GA22
TTACATATATGTATGTACACCATACATTTATATTAACCATATCATGGGCATTCAAGGACATTAATGGAATATTTTGCAAATCGTGGTGTCGACCAGACACTTATCAGATAAATAAGGAGACTAACATAAAGCAAAATTCCAAGGTTAGATAACCTGAATAAAACAAGTCGAAACTTAAGACCGAACACAAATAATTCATAAGTCAAGTTATACCAAGTACCCACCATCCCGACCACAACGACATACTTAATGTAGTAAGAGCCGACCAACAAGCTCATTTCTTAATGCTCACGGTTATTGAAGGTGAGGGACAAGTATTCGTGGGGGTTTCACAGGGTGAACTATTCCTGGCATCTGGTTCCTA
>GA23
TTACATATATGTATGTACACCATACATTTATATTAACCATATCATGGGCATTCGAGGACATTAATGGAATATTTTGCAAATCGTGGTGTCGACCAGACACTTATCAGATAAATAAGGAAACTAACATAAAGCAAAATTCCAAGGTTAGATAACCTGAATAAAACAAGTCGAAACTTAAGACCGAACACAAATAATTCATAAGTCAAGTTATACCAAGTACCCACCATCCCGACCACAACGACATACTTAATGTAGTAAGAGCCGACCAACAAGCTCATTTCTTAATGCTCACGGTTATTGAAGGTGAGGGACAAGTATTCGTGGGGGTTTCACAGGGTGAACTATTCCTGGCATCTGGTTCCTA
>GA24
TTACATATATGTATGTACACCATACATTTATATTAACCATATCATGGGCATTCGAGGACATTAATGGAATATTTTGCAAATCGTGGTGTCGACCAGACACTTATCAGATAAATAAGGAAACTAACATAAAGCAAAATTCCAAGGTTAGATAACCTGAATAAAACAAGTCGAAACTTAAGACCGAACACAAATAATTCATAAGTCAAGTTATACCAAGTACCCACCATCCCGACCACAACGACATACTTAATGTAGTAAGAGCCGACCAACAAGCTCATTTCTTAATGCTCACGGTTATTGAAGGTGAGGGACAAGTATTCGTGGGGGTTTCACAGGGTGAACTATTCCTGGCATCTGGTTCCTA
>GA25
TTACATATATGTATGTACACCATACATTTATATTAACCATATCATGGGCATTCGAGGACATTAATGGAATATTTTGCAAATCGTGGTGTCGACCAGACACTTATCAGATAAATAAGGAAACTAACATAAAGCAAAATTCCAAGGTTAGATAACCTGAATAAAACAAGTCGAAACTTAAGACCGAACACAAATAATTCATAAGTCAAGTTATACCAAGTACCCACCATCCCGACCACAACGACATACTTAATGTAGTAAGAGCCGACCAACAAGCTCATTTCTTAATGCTCACGGTTATTGAAGGTGAGGGACAAGTATTCGTGGGGGTTTCACAGGGTGAACTATTCCTGGCATCTGGTTCCTA
>GA26
TTACATATATGTATGTACACCATACATTTATATTAACCATATCATGGGCATTCGAGGACATTAATGGAATATTTTGCAAATCGTGGTGTCAACCAGACACTTATCAGATAAATAAGGAAACTAACATAAAGCAAAATTCTAAGATTAGATAACCTGAATAAAACAAGTCGAAACTTAAGACCGAACACAAATAATTCATAAGTCAAGTTATACCAAGTACCCACCATCCCGACCACAACGACATACTTAATGTAGTAAGAGCCGACCAACAAGCTCATTTCTTAATGCTCACGGTTATTGAAGGTGAGGGACAAGTATTCGTGGGGGTTTCACAGGGTGAACTATTCCTGGCATCTGGTTCCTA
>GA27
TTACATATATGTATGTACACCATACATTTATATTAACCATATCATGGGCATTCGAGGACATTAATGGAATATTTTGCAAATCATGGTGTCGACCAGACACTTATCAGATAAATAAGGAAACTAACATAAAGCAAAATTCCAAGGTTAGATAACCTGAATAAAACAAGTCGAAACTTAAGACCGAACACAAATAATTCATAAGTCAAGTTATACCAAGTACCCACCATCCCGACCACAACGACATACTTAATGTAGTAAGAGCCGACCAACAAGCTCATTTCTTAATGCTCACGGTTATTGAAGGTGAGGGACAAGTATTCGTGGGGGTTTCACAGGGTGAACTATTCCTGGCATCTGGTTCCTA
>GA28
TTACATATATGTATGTACACCATACATTTATATTAACCATATCATGGGCATTCAAGGACATTAATGGAATATTTTGCAAATCGTGGTGTCGACCAGACACTTATCAGATAAATAAGGAAACTAACATAAAGCAAAATTCCAAGGTTAGATAACCTGAATAAAACAAGTCGAAACTTAAGACCGAACACAAATAATTCATAAGTCAAGTTATACCAAGTACCCACCATCCCGACCACAACGACATACTTAATGTAGTAAGAGCCGACCAACAAGCTCATTTCTTAATGCTCACGGTTATTGAAGGTGAGGGACAAGTATTCGTGGGGGTTTCACAGGGTGAACTATTCCTGGCATCTGGTTCCTA
>GA29
TTACATATATGTATGTACACCATACATTTATATTAACCATATCATGGGCATTCGAGGACATTAATGGAATATTTTGCAAATCGTGGTGTCGACCAGACACTTATCAGATAAATAAGGAAACTAACATAAAGCAAAATTCCAAGGTTAGATAACCTGAATAAAACAAGTCGAAACTTAAGACCGAACACAAATAATTCATAAGTCAAGTTATACCAAGTACCCACCATCCCGACCACAACGACATACTTAATGTAGTAAGAGCCGACCAACAAGCTCATTTCTTAATGCTCACGGTTATTGAAGGTGAGGGACAAGTATTCGTGGGGGTTTCACAGGGTGAACTATTCCTGGCATCTGGTTCCTA
>GA30
TTACATATATGTATGTACACCATACATTTATATTAACCATATCATGGGCATTCGAGGACATTAATGGAATATTTTGCAAATCGTGGTGTCGACCAGACACTTATCAGATAAATAAGGAAACTAACATAAAGCAAAATTCCAAGGTTAGATAACCTGAATAAAACAAGTCGAAACTTAAGACCGAACACAAATAATTCATAAGTCAAGTTATACCAAGTACCCACCATCCCGACCACAACGACATACTTAATGTAGTAAGAGCCGACCAACAAGCTCATTTCTTAATGCTCACGGTTATTGAAGGTGAGGGACAAGTATTCGTGGGGGTTTCACAGGGTGAACTATTCCTGGCATCTGGTTCCTA
>GA31
TTACATATATGTATGTACACCATACATTTATATTAACCATATCATGGGCATTCGAGGACATTAATGGAATATTTTGCAAATCGTGGTGTCGACCAGACACTTATCAGATAAATAAGGAAACTAACATAAAGCAAAATTCCAAGGCTAGATAACCTGAATAAAACAAGTCGAAACTTAAGACCGAACACAAATAATTCATAAGTCAAGTTATACCAAGTACCCACCATCCCGACCACAACGACATACTTAATGTAGTAAGAGCCGACCAACAAGCTCATTTCTTAATGCTCACGGTTATTGAAGGTGAGGGACAAGTATTCGTGGGGGTTTCACAGGGTGAACTATTCCTGGCATCTGGTTCCTA
>GA33
TTACATATATGTATGTACACCATACATTTATATTAACCATATCATGGGCATTCGAGGACATTAATGGAATATTTTGCAAATCGTGGTGTCAACCAGACACTTATCAGATAAATAAGGAAACTAACATAAAGCAAAATTCTAAGATTAGATAACCTGAATAAAACAAGTCGAAACTTAAGACCGAACACAAATAATTCATAAGTCAAGTTATACCAAGTACCCACCATCCCGACCACAACGACATACTTAATGTAGTAAGAGCCGACCAACAAGCTCATTTCTTAATGCTCACGGTTATTGAAGGTGAGGGACAAGTATTCGTGGGGGTTTCACAGGGTGAACTATTCCTGGCATCTGGTTCCTA
>LIS1
TTACATATATGTATGTACACCATACATTTATATTAACCATATCATGGGCATTCGAGGACATTAATGGAATATTTTGCAAATCGTGGTGTCGACCAGACACTTATCAGATAAATAAGGAAACTAACATAAAGCAAAATTCCAAGGTTAGATAACCTGAATAAAACAAGTCGAAACTTAAGACCGAACACAAATAATTCATAAGTCAAGTTATACCAAGTACCCACCATCCCGACCACAACGACATACTTAATGTAGTAAGAGCCGACCAACAAGCTCATTTCTTAATGCTCACGGTTATTGAAGGTGAGGGACAAGTATTCGTGGGGGTTTCACAGGGTGAACTATTCCTGGCATCTGGTTCCTA
>LIS2
TTACATATATGTATGTACACCATACATTTATATTAACCATATCATGGGCATTCGAGGACATTAATGGAATATTTTGCAAATCGTGGTGTCGACCAGACACTTATCAGATAAATAAGGAAACTAACATAAAGCAAAATTCCAAGGTTAGATAACCTGAATAAAACAAGTCGAAACTTAAGACCGAACACAAATAATTCATAAGTCAAGTTATACCAAGTACCCACCATCCCGACCACAACGACATACTTAATGTAGTAAGAGCCGACCAACAAGCTCATTTCTTAATGCTCACGGTTATTGAAGGTGAGGGACAAGTATTCGTGGGGGTTTCACAGGGTGAACTATTCCTGGCATCTGGTTCCTA
>LIS3
TTACATATATGTATGTACACCATACATTTATATTAACCATATCATGGGCATTCGAGGACATTAATGGAATATTTTGCAAATCGTGGTGTCGACCAGACACTTATCAGATAAATAAGGAAACTAACATAAAGCAAAATTTCAAGGTTAGATAACCTGAATAAAACAAGTCGAAACTTAAGACCGAACACAAATAATTCATAAGTCAAGTTATACCAAGTACCCACCATCCCGACCACAACGACATACTTAATGTAGTAAGAGCCGACCAACAAGCTCATTTCTTAATGCTCACGGTTATTGAAGGTGAGGGACAAGTATTCGTGGGGGTTTCACAGGGTGAACTATTCCTGGCATCTGGTTCCTA
>LIS4
TTACATATATGTATGTACACCATACATTTATATTAACCATATCATGGGCATTCAAGGACATTAATGGAATATTTTGCAAATCGTGGTGTCAACCAGACACTTATCAGATAAATAAGAAAACTAACATAAAGCAAAATTCTAAGATTAGATAACCTGAATAAAACAAGTCGAAACTTAAGACCGAACACAAATAATTCATAAGTCAAGTTATACCAAGTACCCACCATCCCGACCATAACGACATACTTAATGTAGTAAGAGCCGACCAACAAGCTCATTTCTTAATGCTCACGGTTATTGAAGGTGAGGGACAAGTATTCGTGGGGGTTTCACAGGGTGAACTATTCCTGGCATCTGGTTCCTA
>LIS5
TTACATATATGTATGTACACCATACATTTATATTAACCATATCATGGGCATTCGAGGACATTAATGGAATATTTTGCAAATCGTGGTGTCGACCAGACACTTATCAAATAAATAAGGAAACTAACATAAAGCAAAATTCCAAGGTTAGATAACCTGAATAAAACAAGTCGAAACTTAAGACCGAACACAAATAATTCATAAGTCAAGTTATACCAAGTACCCACCATCCCGACCACAACGACATACTTAATGTAGTAAGAGCCGACCAACAAGCTCATTTCTTAATGCTCACGGTTATTGAAGGTGAGGGACAAGTATTCGTGGGGGTTTCACAGGGTGAACTATTCCTGGCATCTGGTTCCTA
>LIS6
TTACATATATGTATGTACACCATACATTTATATTAACCATATCATGGGCATTCGAGGACATTAATGGAATATTTTGCAAATCGTGGTGTCGACCAGACACTTATCAGATAAATAAGGAAACTAACATAAAGCAAAATTCCAAGGTTAGATAACCTGAATAAAACAAGTCGAAACTTAAGACCGAACACAAATAATTCATAAGTCAAGTTATACCAAGTACCCACCATCCCGACCACAACGACATACTTAATGTAGTAAGAGCCGACCAACAAGCTCATTTCTTAATGCTCACGGTTATTGAAGGTGAGGGACAAGTATTCGTGGGGGTTTCACAGGGTGAACTATTCCTGGCATCTGGTTCCTA
>LIS7
TTACATATATGTATGTACACCATACATTTATATTAACCATATCATGGGCATTCGAGGACATTAATGAAATATTTTGCAAATCGTGGTGTCGACCAGACACTTATCAGATAAATAAGGAGACTAACATAAAGCAAAATTCCAAGGTTAGATAACCTGAATAAAACAAGTCGAAACTTAAGACCGAACACAAATAATTCATAAGTCAAGTTATACCAAGTACCCACCATCCCGACCACAACGACATACTTAATGTAGTAAGAGCCGACCAACAAGCTCATTTCTTAATGCTCACGGTTATTGAAGGTGAGGGACAAGTATTCGTGGGGGTTTCACAGGGTGAACTATTCCTGGCATCTGGTTCCTA
>LIS8
TTACATATATGTATGTACACCATACATTTATATTAACCATATCATGGGCATTCGAGGACATTAATGGAATATTTTGCAAATCGTGGTGTCGACCAGACACTTATCAGATAAATAAGGAAACTAACATAAAGCAAAATTCCAAGGTTAGATAACCTGAATAAAACAAGTCGAAACTTAAGACCGAACACAAATAATTCATAAGTCAAGTTATACCAAGTACCCACCATCCCGACCACAACGACATACTTAATGTAGTAAGAGCCGACCAACAAGCTCATTTCTTAATGCTCACGGTTATTGAAGGTGAGGGACAAGTATTCGTGGGGGTTTCACAGGGTGAACTATTCCTGGCATCTGGTTCCTA
>LIS9
TTACATATATGTATGTACACCATACATTTATATTAACCATATCATGGGCATTCGAGGACATTAATGGAATATTTTGCAAATCGTGGTGTCGACCAGACACTTATCAGATAAATAAGGAAACTAACATAAAGCAAAATTCCAAGGTTAGATAACCTGAATAAAACAAGTCGAAACTTAAGACCGAACACAAATAATTCATAGGTCAAGTTATACCAAGTACCCACCATCCCGACCACAACGACATACTTAATGTAGTAAGAGCCGACCAACAAGCTCATTTCTTAATGCTCACGGTTATTGAAGGTGAGGGACAAGTATTCGTGGGGGTTTCACAGGGTGAACTATTCCTGGCATCTGGTTCCTA
>LIS10
TTACATATATGTATGTACACCATACATTTATATTAACCATATCATGGGCATTCGAGGACATTAATGGAATATTTTGCAAATCGTGGTGTCGACCAGACACTTATCAGATAAATAAGGAAACTAACATAAAGCAAAATTCCAAGGTTAGATAACCTGAATAAAACAAGTCGAAACTTAAGACCGAACACAAATAATTCATAAGTCAAGTTATACCAAGTACCCACCATCCCGACCACAACGACATACTTAATGTAGTAAGAGCCGACCAACAAGCTCATTTCTTAATGCTCACGGTTATTGAAGGTGAGGGACAAGTATTCGTGGGGGTTTCACAGGGTGAACTATTCCTGGCATCTGGTTCCTA
>LIS11
TTACATATATGTATGTACACCATACATTTATATTAACCATATCATGGGCATTCGAGGACATTAATGGAATATTTTGCAAATCGTGGTGTCGACCAGACACTTATCAGATAAATAAGGAAACTAACATAAAGCAAAATTCCAAGGTTAGATAACCTGAATAAAACAAGTCGAAACTTAAGACCGAACACAAATAATTCATAAGTCAAGTTATACCAAGTACCCACCATCCCGACCACAACGACATACTTAATGTAGTAAGAGCCGACCAACAAGCTCATTTCTTAATGCTCACGGTTATTGAAGGTGAGGGACAAGTATTCGTGGGGGTTTCACAGGGTGAACTATTCCTGGCATCTGGTTCCTA
>LIS12
TTACATATATGTATGTACACCATACATTTATATTAACCATATCATGGGCATTCGAGGACATTAATGGAATATTTTGCAAATCGTGGTGTCGACCAGACACTTATCAGATAAATAAGGAAACTAACATAAAGCAAAATTCCAAGGTTAGATAACCTGAATAAAACAAGTCGAAACTTAAGACCGAACACAAATAATTCATAAGTCAAGTTATACCAAGTACCCACCATCCCGACCACAACGACATACTTAATGTAGTAAGAGCCGACCAACAAGCTCATTTCTTAATGCTCACGGTTATTGAAGGTGAGGGACAAGTATTCGTGGGGGTTTCACAGGGTGAACTATTCCTGGCATCTGGTTCCTA
>LIS13
TTACATATATGTATGTACACCATACATTTATATTAACCATATCATGGGCATTCGAGGACATTAATGGAATATTTTGCAAATCGTGGTGTCGACCAGACACTTATCAGATAAATAAGGAAACTAACATAAAGCAAAATTCCAAGGTTAGATAACCTGAATAAAACAAGTCGAAACTTAAGACCGAACACAGATAATTCATAAGTCAAGTTATACCAAGTACCCACCATCCCGACCACAACGACATACTTAATGTAGTAAGAGCCGACCAACAAGCTCATTTCTTAATGCTCACGGTTATTGAAGGTGAGGGACAAGTATTCGTGGGGGTTTCACAGGGTGAACTATTCCTGGCATCTGGTTCCTA
>LIS15
TTACATATATGTATGTACACCATACATTTATATTAACCATATCATGGGCATTCGAGGACATTAATGGAATATTTTGCAAATCGTGGTGTCGACCAGACACTTATCAGATAAATAAGGAAACTAACATAAAGCAAAATTCCAAGGTTAGATAACCTGAATAAAACAAGTCGAAACTTAAGACCGAACACAAATAATTCATAAGTCAAGTTATACCAAGTACCCACCATCCCGACCACAACGACATACTTAATGTAGTAAGAGCCGACCAACAAGCTCATTTCTTAATGCTCACGGTTATTGAAGGTGAGGGACAAGTATTCGTGGGGGTTTCACAGGGTGAACTATTCCTGGCATCTGGTTCCTA
>LIS16
TTACATATATGTATGTACACCATACATTTATATTAACCATATCATGGGCATTCGAGGACATTAATGGAATATTTTGCAAATCGTGGTGTCGACCAGACACTTATCAGATAAATAAGGAAACTAACATAAAGCAAAATTCCAAGGTTAGATAACCTGAATAAAACAAGTCGAAACTTAAGACCGAACACAAATAATTCATAAGTCAAGTTATACCAAGTACCCACCATCCCGACCACAACGACATACTTAATGTAGTAAGAGCCGACCAACAAGCTCATTTCTTAATGCTCACGGTTATTGAAGGTGAGGGACAAGTATTCGTGGGGGTTTCACAGGGTGAACTATTCCTGGCATCTGGTTCCTA
>LIS17
TTACATATATGTATGTACACCATACATTTATATTAACCATATCATGGGCATTCGAGGACATTAATGGAATATTTTGCAAATCGTGGTGTCAACCAGACACTTATCAGATAAATAAGGAAACTAACATAAAGCAAAATTCTAAGATTAGATAACCTGAATAAAACAAGTCGAAACTTAAGACCGAACACAAATAATTCATAAGTCAAGTTATACCAAGTACCCACCATCCCGACCACAACGACATACTTAATGTAGTAAGAGCCGACCAACAAGCTCATTTCTTAATGCTCACGGTTATTGAAGGTGAGGGACAAGTATTCGTGGGGGTTTCACAGGGTGAACTATTCCTGGCATCTGGTTCCTA
>LIS18
TTACATATATGTATGTACACCATACATTTATATTAACCATATCATGGGCATTCGAGGACATTAATGGAATATTTTGCAAATCGTGGTGTCGACCAGACACTTATCAGATAAATAAGGAAACTAACATAAAGCAAAATTCCAAGGTTAGATAACCTGAATAAAACAAGTCGAAACTTAAGACCGAACACAAATAATTCATAAGTCAAGTTATACCAAGTACCCACCATCCCGACCACAACGACATACTTAATGTAGTAAGAGCCGACCAACAAGCTCATTTCTTAATGCTCACGGTTATTGAAGGTGAGGGACAAGTATTCGTGGGGGTTTCACAGGGTGAACTATTCCTGGCATCTGGTTCCTA
>LIS19
TTACATATATGTATGTACACCATACATTTATATTAACCATATCATGGGCATTCAAGGACATTAATGGAATATTTTGCAAATCGTGGTGTCGACCAGACACTTATCAGATAAATAAGGAAACTAACATAAAGCAAAATTCCAAGGCTAGATAACCTGAATAGAACAAGTCGAAACTTAAGACCGAACACAAATAATTCATAAGTCAAGTTATACCAAGTACCCACCATCCCGACCACAACGACATACTTAATGTAGTAAGAGCCGACCAACAAGCTCATTTCTTAATGCTCACGGTTATTGAAGGTGAGGGACAAGTATTCGTGGGGGTTTCACAGGGTGAACTATTCCTGGCATCTGGTTCCTA
>LIS20
TTACATATATGTATGTACACCATACATTTATATTAACCATATCATGGGCATTCGAGGACATTAATGGAATATTTTGCAAATCGTGGTGTCGACCAGACACTTATCAGATAAATAAGGAAACTAACATAAAGCAAAATTCCAAGGTTAGATAACCTGAATAAAACAAGTCGAAACTTAAGACCGAACACAAATAATTCATAAGTCAAGTTATACCAAGTACCCACCATCCCGACCACAACGACATACTTAATGTAGTAAGAGCCGACCAACAAGCTCATTTCTTAATGCTCACGGTTATTGAAGGTGAGGGACAAGTATTCGTGGGGGTTTCACAGGGTGAACTATTCCTGGCATCTGGTTCCTA
>LIS21
TTACATATATGTATGTACACCATACATTTATATTAACCATATCATGGGCATTCGAGGACATTAATGGAATATTTTGCAAATCGTGGTGTCGACCAGACACTTATCAGATAAATAAGGAAACTAACATAAAGCAAAATTCCAAGGTTAGATAACCTGAATAAAACAAGTCGAAACTTAAGACCGAACACAAATAATTCATAAGTCAAGTTATACCAAGTACCCACCATCCCGACCACAACGACATACTTAATGTAGTAAGAGCCGACCAACAAGCTCATTTCTTAATGCTCACGGTTATTGAAGGTGAGGGACAAGTATTCGTGGGGGTTTCACAGGGTGAACTATTCCTGGCATCTGGTTCCTA
>LIS22
TTACATATATGTATGTACACCATACATTTATATTAACCATATCATGGGCATTCGAGGACATTAATGGAATATTTTGCAAATCGTGGTGTCGACCAGACACTTATCAGATAAATAAGGAAACTAACATAAAGCAAAATTCCAAGGTTAGATAACCTGAATAAAACAAGTCGAAACTTAAGACCGAACACAAATAATTCATAAGTCAAGTTATACCAAGTACCCACCATCCCGACCACAACGACATACTTAATGTAGTAAGAGCCGACCAACAAGCTCATTTCTTAATGCTCACGGTTATTGAAGGTGAGGGACAAGTATTCGTGGGGGTTTCACAGGGTGAACTATTCCTGGCATCTGGTTCCTA
>LIS23
TTACATATATGTATGTACACCATACATTTATATTAACCATATCATGGGCATTCGAGGACATTAATGGAATATTTTGCAAATCGTGGTGTCGACCAGACACTTATCAGATAAATAAGGAAACTAACATAAAGCAAAATTTCAAGGTTAGATAACCTGAATAAAACAAGTCGAAACTTAAGACCGAACACAAATAATTCATAAGTCAAGTTATACCAAGTACCCACCATCCCGACCACAACGACATACTTAATGTAGTAAGAGCCGACCAACAAGCTCATTTCTTAATGCTCACGGTTATTGAAGGTGAGGGACAAGTATTCGTGGGGGTTTCACAGGGTGAACTATTCCTGGCATCTGGTTCCTA
>LIS24
TTACATATATGTATGTACACCATACATTTATATTAACCATATCATGGGCATTCGAGGACATTAATGGAATATTTTGCAAATCGTGGTGTCAACCAGACACTTATCAGATAAATAAGGAAACTAACATAAAGCAAAATTCTAAGATTAGATAACCTGAATAAAACAAGTCGAAACTTAAGACCGAACACAAATAATTCATAAGTCAAGTTATACCAAGTACCCACCATCCCGACCACAACGACATACTTAATGTAGTAAGAGCCGACCAACAAGCTCATTTCTTAATGCTCACGGTTATTGAAGGTGAGGGACAAGTATTCGTGGGGGTTTCACAGGGTGAACTATTCCTGGCATCTGGTTCCTA
>LIS25
TTACATATATGTATGTACACCATACATTTATATTAACCATATCATGGGCATTCGAGGACATTAATGGAATATTTTGCAAATCGTGGTGTCGACCAGACACTTATCAGATAAATAAGGAAACTAACATAAAGCAAAATTCCAAGGTTAGATAACCTGAATAAAACAAGTCGAAACTTAAGACCGAACACAAATAATTCATAAGTCAAGTTATACCAAGTACCCACCATCCCGACCACAACGACATACTTAATGTAGTAAGAGCCGACCAACAAGCTCATTTCTTAATGCTCACGGTTATTGAAGGTGAGGGACAAGTATTCGTGGGGGTTTCACAGGGTGAACTATTCCTGGCATCTGGTTCCTA
>LIS26
TTACATATATGTATGTACACCATACATTTATATTAACCATATCATGGGCATTCGAGGACATTAATGGAATATTTTGCAAATCGTGGTGTCGACCAGACACTTATCAGATAAATAAGGAGACTAACATAAAGCAAAATTCCAAGGTTAGATAACCTGAATAAAACAAGTCGAAACTTAAGACCGAACACAAATAATTCATAAGTCAAGTTATACCAAGTACCCACCATCCCGACCACAACGACATACTTAATGTAGTAAGAGCCGACCAACAAGCTCATTTCTTAATGCTCACGGTTATTGAAGGTGAGGGACAAGTATTCGTGGGGGTTTCACAGGGTGAACTATTCCTGGCATCTGGTTCCTA
>LIS27
TTACATATATGTATGTACACCATACATTTATATTAACCATATCATGGGCATTCGAGGACATTAATGGAATATTTTGCAAATCGTGGTGTCAACCAGACACTTATCAGATAAATAAGGAAACTAACATAAAGCAAAATTCTAAGATTAGATAACCTGAATAAAACAAGTCGAAACTTAAGACCGAACACAAATAATTCATAAGTCAAGTTATACCAAGTACCCACCATCCCGACCACAACGACATACTTAATGTAGTAAGAGCCGACCAACAAGCTCATTTCTTAATGCTCACGGTTATTGAAGGTGAGGGACAAGTATTCGTGGGGGTTTCACAGGGTGAACTATTCCTGGCATCTGGTTCCTA
>LIS28
TTACATATATGTATGTACACCATACATTTATATTAACCATATCATGGGCATTCGAGGACATTAATGGAATATTTTGCAAATCGTGGTGTCGACCAGACACTTATCAGATAAATAAGGAAACTAACATAAAGCAAAATTCCAAGGTTAGATAACCTGAATAAAACAAGTCGAAACTTAAGACCGAACACAAATAATTCATAAGTCAAGTTATACCAAGTACCCACCATCCCGACCACAACGACATACTTAATGTAGTAAGAGCCGACCAACAAGCTCATTTCTTAATGCTCACGGTTATTGAAGGTGAGGGACAAGTATTCGTGGGGGTTTCACAGGGTGAACTATTCCTGGCATCTGGTTCCTA
>LIS29
TTACATATATGTATGTACACCATACATTTATATTAACCATATCATGGGCATTCAAGGACATTAATGGAATATTTTGCAAATCGTGGTGTCGACCAGACACTTATCAGATAAATAAGGAAACTAACATAAAGCAAAATTCCAAGGTTAGATAACCTGAATAAAACAAGTCGAAACTTAAGACCGAACACAAATAATTCATAAGTCAAGTTATACCAAGTACCCACCATCCCGACCACAACGACATACTTAATGTAGTAAGAGCCGACCAACAAGCTCATTTCTTAATGCTCACGGTTATTGAAGGTGAGGGACAAGTATTCGTGGGGGTTTCACAGGGTGAACTATTCCTGGCATCTGGTTCCTA
>LIS30
TTACATATATGTATGTACACCATACATTTATATTAACCATATCATGGGCATTCGAGGACATTAATGGAATATTTTGCAAATCGTGGTGTCGACCAGACACTTATCAGATAAATAAGGAAACTAACATACAGCAAAATTCCAAGGTTAGATAACCTGAATAAAACAAGTCGAAACTTAAGACCGAACACAAATAATTCATAAGTCAAGTTATACCAAGTACCCACCATCCCGACCACAACGACATACTTAATGTAGTAAGAGCCGACCAACAAGCTCATTTCTTAATGCTCACGGTTATTGAAGGTGAGGGACAAGTATTCGTGGGGGTTTCACAGGGTGAACTATTCCTGGCATCTGGTTCCTA
>LIS31
TTACATATATGTATGTACACCATACATTTATATTAACCATATCATGGGCATTCGAGGACATTAATGGAATATTTTGCAAATCGTGGTGTCGACCAGACACTTATCAGATAAATAAGGAAACTAACATAAAGCAAAATTCCAAGGTTAGATAACCTGAATAAAACAAGTCGAAACTTAAGACCGAACACAAATAATTCATAAGTCAAGTTATACCAAGTACCCACCATCCCGACCACAACGACATACTTAATGTAGTAAGAGCCGACCAACAAGCTCATTTCTTAATGCTCACGGTTATTGAAGGTGAGGGACAAGTATTCGTGGGGGTTTCACAGGGTGAACTATTCCTGGCATCTGGTTCCTA
>LIS32
TTACATATATGTATGTACACCATACATTTATATTAACCATATCATGGGCATTCAAGGACATTAATGGAATATTTTGCAAATCGTGGTGTCGACCAGACACTTATCAGATAAATAAGGAAACTAACATAAAGCAAAATTCCAAGGTTAGATAACCTGAATAAAACAAGTCGAAACTTAAGACCGAACACAAATAATTCATAAGTCAAGTTATACCAAGTACCCACCATCCCGACCACAACGACATACTTAATGTAGTAAGAGCCGACCAACAAGCTCATTTCTTAATGCTCACGGTTATTGAAGGTGAGGGACAAGTATTCGTGGGGGTTTCACAGGGTGAACTATTCCTGGCATCTGGTTCCTA
>LIS33
TTACATATATGTATGTACACCATACATTTATATTAACCATATCATGGGCATTCGAGGACATTAATGGAATATTTTGCAAATCGTGGTGTCGACCAGACACTTATCAGATAAATAAGGAAACTAACATAAAGCAAAATTCCAAGGTTAGATAACCTGAATAAAACAAGTCGAAACTTAAGACCGAACACAAATAATTCATAAGTCAAGTTATACCAAGTACCCACCATCCCGACCACAACGACATACTTAATGTAGTAAGAGCCGACCAACAAGCTCATTTCTTAATGCTCACGGTTATTGAAGGTGAGGGACAAGTATTCGTGGGGGTTTCACAGGGTGAACTATTCCTGGCATCTGGTTCCTA
>LIS34
TTACATATATGTATGTACACCATACATTTATATTAACCATATCATGGGCATTCGAGGACATTAATGGAATATTTTGCAAATCGTGGTGTCGACCAGACACTTATCAGATAAATAAGGAAACTAACATAAAGCAAAATTCCAAGGTTAGATAACCTGAATAAAACAAGTCGAAACTTAAGACCGAACACAAATAATTCATAAGTCAAGTTATACCAAGTACCCACCATCCCGACCACAACGACATACTTAATGTAGTAAGAGCCGACCAACAAGCTCATTTCTTAATGCTCACGGTTATTGAAGGTGAGGGACAAGTATTCGTGGGGGTTTCACAGGGTGAACTATTCCTGGCATCTGGTTCCTA
>LIS35
TTACATATATGTATGTACACCATACATTTATATTAACCATATCATGGGCATTCGAGGACATTAATGGAATATTTTGCAAATCGTGGTGTCGACCAGACACTTATCAGATAAATAAGGAAACTAACATAAAGCAAAATTCCAAGGTTAGATAACCTGAATAAAACAAGTCGAAACTTAAGACCGAACACAAATAATTCATAAGTCAAGTTATACCAAGTACCCACCATCCCGACCACAACGACATACTTAATGTAGTAAGAGCCGACCAACAAGCTCATTTCTTAATGCTCACGGTTATTGAAGGTGAGGGACAAGTATTCGTGGGGGTTTCACAGGGTGAACTATTCCTGGCATCTGGTTCCTA
>LIS36
TTACATATATGTATGTACACCATACATTTATATTAACCATATCATGGGCATTCGAGGACATTAATGGAATATTTTGCAAATCGTGGTGTCGACCAGACACTTATCAGATAAATAAGGAAACTAACATAAAGCAAAATTCCAAGGTTAGATAACCTGAATAAAACAAGTCGAAACTTAAGACCGAACACAAATAATTCATAAGTCAAGTTATACCAAGTACCCACCATCCCGACCACAACGACATACTTAATGTAGTAAGAGCCGACCAACAAGCTCATTTCTTAATGCTCACGGTTATTGAAGGTGAGGGACAAGTATTCGTGGGGGTTTCACAGGGTGAACTATTCCTGGCATCTGGTTCCTA
