# Supplementary material for: Meta-analysis of northeast Atlantic marine taxa shows contrasting phylogeographic patterns following post-LGM expansions
Source: PeerJ. 2018 Sep 28;6:e5684. doi: 10.7717/peerj.5684 (PMC6166638; doi:10.7717/peerj.5684)
Supplement: Supplemental Information 2 [file peerj-06-5684-s006.zip › carcinus_maenas.fasta]

>CAD1
TTCGAGCTGAATTAGGGCAGCCAGGAACTTTAATCGGTAACGACCAAATTTATAACGTTGTTGTAACTGCTCATGCTTTTGTAATAATTTTTTTCATAGTAATACCAATTATAATTGGAGGATTTGGTAATTGACTTGTACCTCTAATATTAGGAGGGCCAGATATAGCTTTTCCTCGAATAAATAATATAAGGTTCTGATTACTTCCTCCGTCTTTAACCTTACTTTTAATAAGAGGGATGGTAGAAAGAGGAGTTGGAACAGGATGAACAGTCTATCCTCCTTTAGCAGGGGCTATCGCCCATGCTGGTGCTTCAGTTGATTTAGGGATTTTCTCTTTACATTTAGCCGGGGTTTCTTCTATTTTAGGAGCTGTAAATTTTATAACAACTATTATCAATATGCGTTCTTTCGGCATGACAATAGACCAGATACCTTTATTTGTGTGAGCTGTTTTTATTACTGCGATCCTTTTATTATTATCGTTGCCGGTTTTAGCAGG
>CAD2
TTCGAGCTGAATTAGGGCAGCCAGGAACTTTAATCGGTAACGACCAAATTTATAACGTTGTTGTAACTGCTCATGCTTTTGTAATAATTTTTTTCATAGTAATACCAATTATAATTGGAGGATTTGGTAATTGACTTGTACCTCTAATATTAGGAGGGCCAGATATAGCTTTTCCTCGAATAAATAATATAAGGTTCTGATTACTTCCTCCGTCTTTAACCTTACTTTTAATAAGAGGGATGGTAGAAAGAGGAGTTGGAACAGGATGAACAGTCTATCCTCCTTTAGCAGGGGCTATCGCCCATGCTGGTGCTTCAGTTGATTTAGGGATTTTCTCTTTACATTTAGCCGGGGTTTCTTCTATTTTAGGAGCTGTAAATTTTATAACAACTATTATCAATATGCGTTCTTTCGGCATGACAATAGACCAGATACCTTTATTTGTGTGAGCTGTTTTTATTACTGCGATCCTTTTATTATTATCGTTGCCGGTTTTAGCAGG
>CAD3
TTCGAGCTGAATTAGGGCAGCCAGGAACTTTAATCGGTAACGACCAAATTTATAACGTTGTTGTAACTGCTCATGCTTTTGTAATAATTTTTTTCATAGTAATACCAATTATAATTGGAGGATTTGGTAATTGACTTGTACCTCTAATATTAGGAGGGCCAGATATAGCTTTTCCTCGAATAAATAATATAAGGTTCTGATTACTTCCTCCGTCTTTAACCTTACTTTTAATAAGAGGGATGGTAGAAAGAGGAGTTGGAACAGGATGAACAGTCTATCCTCCTTTAGCAGGGGCTATCGCCCATGCTGGTGCTTCAGTTGATTTAGGGATTTTCTCTTTACATTTAGCCGGGGTTTCTTCTATTTTAGGAGCTGTAAATTTTATAACAACTATTATCAATATGCGTTCTTTCGGCATGACAATAGACCAGATACCTTTATTTGTGTGAGCTGTTTTTATTACTGCGATCCTTTTATTATTATCGTTGCCGGTTTTAGCAGG
>CAD4
TTCGAGCTGAATTAGGGCAGCCAGGAACTTTAATCGGTAACGACCAAATTTATAACGTTGTTGTAACTGCTCATGCTTTTGTAATAATTTTTTTCATAGTAATACCAATTATAATTGGAGGATTTGGTAATTGACTTGTACCTCTAATATTAGGAGGGCCAGATATAGCTTTTCCTCGAATAAATAATATAAGGTTCTGATTACTTCCTCCGTCTTTAACCTTACTTTTAATAAGAGGGATGGTAGAAAGAGGAGTTGGAACAGGATGAACAGTCTATCCTCCTTTAGCAGGGGCTATCGCCCATGCTGGTGCTTCAGTTGATTTAGGGATTTTCTCTTTACATTTAGCCGGGGTTTCTTCTATTTTAGGAGCTGTAAATTTTATAACAACTATTATCAATATGCGTTCTTTCGGCATGACAATAGACCAGATACCTTTATTTGTGTGAGCTGTTTTTATTACTGCGATCCTTTTATTATTATCGTTGCCGGTTTTAGCAGG
>CAD5
TTCGAGCTGAATTAGGGCAGCCAGGAACTTTAATCGGTAACGACCAAATTTATAATGTTGTTGTAACTGCTCATGCTTTTGTAATAATTTTTTTCATAGTAATACCAATTATAATTGGAGGATTTGGTAATTGACTTGTACCTCTAATATTAGGAGGGCCAGATATAGCTTTTCCTCGAATAAATAATATAAGGTTCTGATTACTTCCTCCGTCTTTAACCTTACTTTTAATAAGAGGGATGGTAGAAAGAGGAGTTGGAACAGGATGAACAGTCTATCCTCCTTTAGCAGGGGCTATTGCCCATGCTGGTGCTTCAGTTGATTTAGGGATTTTCTCTTTACATTTAGCCGGGGTTTCTTCTATTTTAGGAGCTGTAAATTTTATAACAACTATTATCAATATGCGTTCTTTCGGCATGACAATAGACCAGATACCTTTATTTGTGTGAGCTGTTTTTATTACTGCGATCCTTTTATTATTATCGTTGCCGGTTTTAGCAGG
>CAD6
TTCGAGCTGAATTAGGGCAGCCAGGAACTTTAATCGGTAACGACCAAATTTATAATGTTGTTGTAACTGCTCATGCTTTTGTAATAATTTTTTTCATAGTAATACCAATTATAATTGGAGGATTTGGTAATTGACTTGTACCTCTAATATTAGGAGGGCCAGATATAGCTTTTCCTCGAATAAATAATATAAGGTTCTGATTACTTCCTCCGTCTTTAACCTTACTTTTAATAAGAGGGATGGTAGAAAGAGGAGTTGGAACAGGATGAACAGTCTATCCTCCTTTAGCAGGGGCTATTGCCCATGCTGGTGCTTCAGTTGATTTAGGGATTTTCTCTTTACATTTAGCCGGGGTTTCTTCTATTTTAGGAGCTGTAAATTTTATAACAACTATTATCAATATGCGTTCTTTCGGCATGACAATAGACCAGATACCTTTATTTGTGTGAGCTGTTTTTATTACTGCGATCCTTTTATTATTATCGTTGCCGGTTTTAGCAGG
>CAD7
TTCGAGCTGAATTAGGGCAGCCAGGAACTTTAATCGGTAACGACCAAATTTATAACGTTGTTGTAACTGCTCATGCTTTTGTAATAATTTTTTTCATAGTAATACCAATTATAATTGGAGGATTTGGTAATTGACTTGTACCTCTAATATTAGGAGGGCCAGATATAGCTTTTCCTCGAATAAATAATATAAGGTTCTGATTACTTCCTCCGTCTTTAACCTTACTTTTAATAAGAGGGATGGTAGAAAGAGGAGTTGGAACAGGATGAACAGTCTATCCTCCTTTAGCAGGGGCTATCGCCCACGCTGGTGCTTCAGTTGATTTAGGGATTTTCTCTTTACATTTAGCCGGGGTTTCTTCTATTTTAGGAGCTGTAAATTTTATAACAACTATTATCAATATGCGTTCTTTCGGCATGACAATAGACCAGATACCTTTATTTGTGTGAGCTGTTTTTATTACTGCGATCCTTTTATTATTATCGTTGCCGGTTTTAGCAGN
>CAD8
TTCGAGCTGAATTAGGGCAGCCAGGAACTTTAATCGGTAACGACCAAATTTATAACGTTGTTGTAACTGCTCATGCTTTTGTAATAATTTTTTTCATAGTAATACCAATTATAATTGGAGGATTTGGTAATTGACTTGTACCTCTAATATTAGGAGGGCCAGATATAGCTTTTCCTCGAATAAATAATATAAGGTTCTGATTACTTCCTCCGTCTTTAACCTTACTTTTAATAAGAGGGATGGTAGAAAGAGGAGTTGGAACAGGATGAACAGTCTACCCTCCTTTAGCAGGGGCTATCGCCCATGCTGGTGCTTCAGTTGATTTAGGGATTTTCTCTTTACATTTAGCCGGGGTTTCTTCTATTTTAGGAGCTGTAAATTTTATAACAACTATTATCAATATGCGTTCTTTCGGCATGACAATAGATCAGATACCTTTATTTGTGTGAGCTGTTTTTATTACTGCGATCCTTTTATTATTATCGTTGCCGGTTTTAGCAGG
>CAD9
TTCGAGCTGAATTAGGGCAGCCAGGAACTTTAATCGGTAACGACCAAATTTATAACGTTGTTGTAACTGCTCATGCTTTTGTAATAATTTTTTTCATAGTAATACCAATTATAATTGGAGGATTTGGTAATTGACTTGTACCTCTAATATTAGGAGGGCCAGATATAGCTTTTCCTCGAATAAATAATATAAGGTTCTGATTACTTCCTCCGTCTTTAACCTTACTTTTAATAAGAGGGATGGTAGAAAGAGGAGTTGGAACAGGATGAACAGTCTACCCTCCTTTAGCAGGGGCTATCGCCCATGCTGGTGCTTCAGTTGATTTAGGGATTTTCTCTTTACATTTAGCCGGGGTTTCTTCTATTTTAGGAGCTGTAAATTTTATAACAACTATTATCAATATGCGTTCTTTCGGCATGACAATAGACCAGATACCTTTATTTGTGTGAGCTGTTTTTATTACTGCGATCCTTTTATTATTATCGTTGCCGGTTTTAGCAGG
>CAD10
TTCGAGCTGAATTAGGGCAGCCAGGAACTTTAATCGGTAACGACCAAATTTATAACGTTGTTGTAACTGCTCATGCTTTTGTAATAATTTTTTTCATAGTAATACCAATTATAATTGGAGGATTTGGTAATTGACTTGTACCTCTAATATTAGGAGGGCCAGATATAGCTTTTCCTCGAATAAATAATATAAGGTTCTGATTACTTCCTCCGTCTTTAACCTTACTTTTAATAAGAGGGATGGTAGAAAGAGGAGTTGGAACAGGATGAACAGTCTACCCTCCTTTAGCAGGGGCTATCGCCCATGCTGGTGCTTCAGTTGATTTAGGGATTTTCTCTTTACATTTAGCCGGGGTTTCTTCTATTTTAGGAGCTGTAAATTTTATAACAACTATTATCAATATGCGTTCTTTCGGCATGACAATAGACCAGATACCTTTATTTGTGTGAGCTGTTTTTATTACTGCGATCCTTTTATTATTATCGTTGCCGGTTTTAGCAGG
>CAD11
TTCGAGCTGAATTAGGGCAGCCAGGAACTTTAATCGGTAACGACCAAATTTATAACGTTGTTGTAACTGCTCATGCTTTTGTAATAATTTTTTTCATAGTAATACCAATTATAATTGGAGGATTTGGTAATTGACTTGTACCTCTAATATTAGGAGGGCCAGATATAGCTTTTCCTCGAATAAATAATATAAGGTTCTGATTACTTCCTCCGTCTTTAACCTTACTTTTAATAAGAGGGATGGTAGAAAGAGGAGTTGGAACAGGATGAACAGTCTACCCTCCTTTAGCAGGGGCTATCGCCCATGCTGGTGCTTCAGTTGATTTAGGGATTTTCTCTTTACATTTAGCCGGGGTTTCTTCTATTTTAGGAGCTGTAAATTTTATAACAACTATTATCAATATGCGTTCTTTCGGCATGACAATAGACCAGATACCTTTATTTGTGTGAGCTGTTTTTATTACTGCGATCCTTTTATTATTATCGTTGCCGGTTTTAGCAGG
>CAD12
TTCGAGCTGAATTAGGGCAGCCAGGAACTTTAATCGGTAACGACCAAATTTATAATGTTGTTGTAACTGCTCATGCTTTTGTAATAATTTTTTTCATAGTAATACCAATTATAATTGGAGGATTTGGTAATTGACTTGTACCTCTAATATTAGGAGGACCAGATATAGCTTTTCCTCGAATAAATAATATAAGGTTCTGATTACTTCCTCCGTCTCTAACCTTACTTTTAATAAGAGGGATGGTAGAAAGAGGAGTTGGAACAGGATGAACAGTCTATCCTCCTTTAGCAGGGGCTATTGCCCATGCTGGTGCTTCAGTTGATTTAGGGATTTTCTCTTTACATTTAGCCGGGGTTTCTTCTATTTTAGGAGCTGTAAATTTTATAACAACTATTATCAATATGCGTTCTTTCGGCATGACAATAGACCAGATACCTTTATTTGTGTGAGCTGTTTTTATTACTGCGATCCTTTTATTATTATCGTTGCCGGTTTTAGCAGG
>AVE1
TTCGAGCTGAATTAGGGCAGCCAGGAACTTTAATCGGTAACGACCAAATTTATAACGTTGTTGTAACTGCTCATGCTTTTGTAATAATTTTTTTCATAGTAATACCAATTATAATTGGAGGATTTGGTAATTGACTTGTACCTCTAATATTAGGAGGGCCAGATATAGCTTTTCCTCGAATAAATAATATAAGGTTCTGATTACTTCCTCCGTCTTTAACCTTACTTTTAATAAGAGGGATGGTAGAAAGAGGAGTTGGAACAGGATGAACAGTCTATCCTCCTTTAGCAGGGGCTATCGCCCATGCTGGTGCTTCAGTTGATTTAGGGATTTTCTCTTTACATTTAGCCGGGGTTTCTTCTATTTTAGGAGCTGTAAATTTTATAACAACTATTATCAATATGCGTTCTTTCGGCATGACAATAGACCAGATACCTTTATTTGTGTGAGCTGTTTTTATTACTGCGATCCTTTTATTATTATCGTTGCCGGTTTTAGCAGG
>AVE2
TTCGAGCTGAATTAGGGCAGCCAGGAACTTTAATCGGTAACGACCAAATTTATAACGTTGTTGTAACTGCTCATGCTTTTGTAATAATTTTTTTCATAGTAATACCAATTATAATTGGAGGATTTGGTAATTGACTTGTACCTCTAATATTAGGAGGGCCAGATATAGCTTTTCCTCGAATAAATAATATAAGGTTCTGATTACTTCCTCCGTCTTTAACCTTACTTTTAATAAGAGGGATGGTAGAAAGAGGAGTTGGAACAGGATGAACAGTCTATCCTCCTTTAGCAGGGGCTATCGCCCATGCTGGTGCTTCAGTTGATTTAGGGATTTTCTCTTTACATTTAGCCGGGGTTTCTTCTATTTTAGGAGCTGTAAATTTTATAACAACTATTATCAATATGCGTTCTTTCGGCATGACAATAGACCAGATACCTTTATTTGTGTGAGCTGTTTTTATTACTGCGATCCTTTTATTATTATCGTTGCCGGTTTTAGCAGG
>AVE3
TTCGAGCTGAATTAGGGCAGCCAGGAACTTTAATCGGTAACGACCAAATTTATAACGTTGTTGTAACTGCTCATGCTTTTGTAATAATTTTTTTCATAGTAATACCAATTATAATTGGAGGATTTGGTAATTGACTTGTACCTCTAATATTAGGAGGGCCAGATATAGCTTTTCCTCGAATAAATAATATAAGGTTCTGATTACTTCCTCCGTCTTTAACCTTACTTTTAATAAGAGGGATGGTAGAAAGAGGAGTTGGAACAGGATGAACAGTCTATCCTCCTTTAGCAGGGGCTATCGCCCATGCTGGTGCTTCAGTTGATTTAGGGATTTTCTCTTTACATTTAGCCGGGGTTTCTTCTATTTTAGGAGCTGTAAATTTTATAACAACTATTATCAATATGCGTTCTTTCGGCATGACAATAGACCAGATACCTTTATTTGTGTGAGCTGTTTTTATTACTGCGATCCTTTTATTATTATCGTTGCCGGTTTTAGCAGG
>AVE4
TTCGAGCTGAATTAGGGCAGCCAGGAACTTTAATCGGTAACGACCAAATTTATAACGTTGTTGTAACTGCTCATGCTTTTGTAATAATTTTTTTCATAGTAATACCAATTATAATTGGAGGATTTGGTAATTGACTTGTACCTCTAATATTAGGAGGGCCAGATATAGCTTTTCCTCGAATAAATAATATAAGGTTCTGATTACTTCCTCCGTCTTTAACCTTACTTTTAATAAGAGGGATGGTAGAAAGAGGAGTTGGAACAGGATGAACAGTCTATCCTCCTTTAGCAGGGGCTATCGCCCATGCTGGTGCTTCAGTTGATTTAGGGATTTTCTCTTTACATTTAGCCGGGGTTTCTTCTATTTTAGGAGCTGTAAATTTTATAACAACTATTATCAATATGCGTTCTTTCGGCATGACAATAGACCAGATACCTTTATTTGTGTGAGCTGTTTTTATTACTGCGATCCTTTTATTATTATCGTTGCCGGTTTTAGCAGG
>AVE5
TTCGAGCTGAATTAGGGCAGCCAGGAACTTTAATCGGTAACGACCAAATTTATAACGTTGTTGTAACTGCTCATGCTTTTGTAATAATTTTTTTCATAGTAATACCAATTATAATTGGAGGATTTGGTAATTGACTTGTACCTCTAATATTAGGAGGGCCAGATATAGCTTTTCCTCGAATAAATAATATAAGGTTCTGATTACTTCCTCCGTCTTTAACCTTACTTTTAATAAGAGGGATGGTAGAAAGAGGAGTTGGAACAGGATGAACAGTCTATCCTCCTTTAGCAGGGGCTATCGCCCATGCTGGTGCTTCAGTTGATTTAGGGATTTTCTCTTTACATTTAGCCGGGGTTTCTTCTATTTTAGGAGCTGTAAATTTTATAACAACTATTATCAATATGCGTTCTTTCGGCATGACAATAGACCAGATACCTTTATTTGTGTGAGCTGTTTTTATTACTGCGATCCTTTTATTATTATCGTTGCCGGTTTTAGCAGG
>AVE6
TTCGAGCTGAATTAGGGCAGCCAGGAACTTTAATCGGTAACGACCAAATTTATAACGTTGTTGTAACTGCTCATGCTTTTGTAATAATTTTTTTCATAGTAATACCAATTATAATTGGAGGATTTGGTAATTGACTTGTACCTCTAATATTAGGAGGGCCAGATATAGCTTTTCCTCGAATAAATAATATAAGGTTCTGATTACTTCCTCCGTCTTTAACCTTACTTTTAATAAGAGGGATGGTAGAAAGAGGAGTTGGAACAGGATGAACAGTCTATCCTCCTTTAGCAGGGGCTATCGCCCATGCTGGTGCTTCAGTTGATTTAGGGATTTTCTCTTTACATTTAGCCGGGGTTTCTTCTATTTTAGGAGCTGTAAATTTTATAACAACTATTATCAATATGCGTTCTTTCGGCATGACAATAGACCAGATACCTTTATTTGTGTGAGCTGTTTTTATTACTGCGATCCTTTTATTATTATCGTTGCCGGTTTTAGCAGG
>AVE7
TTCGAGCTGAATTAGGGCAGCCAGGAACTTTAATCGGTAACGACCAAATTTATAACGTTGTTGTAACTGCTCATGCTTTTGTAATAATTTTTTTCATAGTAATACCAATTATAATTGGAGGATTTGGTAATTGACTTGTACCTCTAATATTAGGAGGGCCAGATATAGCTTTTCCTCGAATAAATAATATAAGGTTCTGATTACTTCCTCCGTCTTTAACCTTACTTTTAATAAGAGGGATGGTAGAAAGAGGAGTTGGAACAGGATGAACAGTCTATCCTCCTTTAGCAGGGGCTATCGCCCATGCTGGTGCTTCAGTTGATTTAGGGATTTTCTCTTTACATTTAGCCGGGGTTTCTTCTATTTTAGGAGCTGTAAATTTTATAACAACTATTATCAATATGCGTTCTTTCGGCATGACAATAGACCAGATACCTTTATTTGTGTGAGCTGTTTTTATTACTGCGATCCTTTTATTATTATCGTTGCCGGTTTTAGCAGG
>AVE8
TTCGAGCTGAATTAGGGCAGCCAGGAACTTTAATCGGTAACGACCAAATTTATAACGTTGTTGTAACTGCTCATGCTTTTGTAATAATTTTTTTCATAGTAATACCAATTATAATTGGAGGATTTGGTAATTGACTTGTACCTCTAATATTAGGAGGGCCAGATATAGCTTTTCCTCGAATAAATAATATAAGGTTCTGATTACTTCCTCCGTCTTTAACCTTACTTTTAATAAGAGGGATGGTAGAAAGAGGAGTTGGAACAGGATGAACAGTCTATCCTCCTTTAGCAGGGGCTATCGCCCATGCTGGTGCTTCAGTTGATTTAGGGATTTTCTCTTTACATTTAGCCGGGGTTTCTTCTATTTTAGGAGCTGTAAATTTTATAACAACTATTATCAATATGCGTTCTTTCGGCATGACAATAGACCAGATACCTTTATTTGTGTGAGCTGTTTTTATTACTGCGATCCTTTTATTATTATCGTTGCCGGTTTTAGCAGG
>AVE9
TTCGAGCTGAATTAGGGCAGCCAGGAACTTTAATCGGTAACGACCAAATTTATAACGTTGTTGTAACTGCTCATGCTTTTGTAATAATTTTTTTCATAGTAATACCAATTATAATTGGAGGATTTGGTAATTGACTTGTACCTCTAATATTAGGAGGGCCAGATATAGCTTTTCCTCGAATAAATAATATAAGGTTCTGATTACTTCCTCCGTCTTTAACCTTACTTTTAATAAGAGGGATGGTAGAAAGAGGAGTTGGAACAGGATGAACAGTCTATCCTCCTTTAGCAGGGGCTATCGCCCATGCTGGTGCTTCAGTTGATTTAGGGATTTTCTCTTTACATTTAGCCGGGGTTTCTTCTATTTTAGGAGCTGTAAATTTTATAACAACTATTATCAATATGCGTTCTTTCGGCATGACAATAGACCAGATACCTTTATTTGTGTGAGCTGTTTTTATTACTGCGATCCTTTTATTATTATCGTTGCCGGTTTTAGCAGG
>AVE10
TTCGAGCTGAATTAGGGCAGCCAGGAACTTTAATCGGTAACGACCAAATTTATAATGTTGTTGTAACTGCTCATGCTTTTGTAATAATTTTTTTCATAGTAATACCAATTATAATTGGAGGATTTGGTAATTGACTTGTACCTCTAATATTAGGAGGGCCAGATATAGCTTTTCCTCGAATAAATAATATAAGGTTCTGATTACTTCCTCCGTCTTTAACCTTACTTTTAATAAGAGGGATGGTAGAAAGAGGAGTTGGAACAGGATGAACAGTCTATCCTCCTTTAGCAGGGGCTATTGCCCATGCTGGTGCTTCAGTTGATTTAGGGATTTTCTCTTTACATTTAGCCGGGGTTTCTTCTATTTTAGGAGCTGTAAATTTTATAACAACTATTATCAATATGCGTTCTTTCGGCATGACAATAGACCAGATACCTTTATTTGTGTGAGCTGTTTTTATTACTGCGATCCTTTTATTATTATCGTTGCCGGTTTTAGCAGG
>AVE11
TTCGAGCTGAATTAGGGCAGCCAGGAACTTTAATCGGTAACGACCAAATTTATAATGTTGTTGTAACTGCTCATGCTTTTGTAATAATTTTTTTCATAGTAATACCAATTATAATTGGAGGATTTGGTAATTGACTTGTACCTCTAATATTAGGAGGGCCAGATATAGCTTTTCCTCGAATAAATAATATAAGGTTCTGATTACTTCCTCCGTCTTTAACCTTACTTTTAATAAGAGGGATGGTAGAAAGAGGAGTTGGAACAGGATGAACAGTCTATCCTCCTTTAGCAGGGGCTATTGCCCATGCTGGTGCTTCAGTTGATTTAGGGATTTTCTCTTTACATTTAGCCGGGGTTTCTTCTATTTTAGGAGCTGTAAATTTTATAACAACTATTATCAATATGCGTTCTTTCGGCATGACAATAGACCAGATACCTTTATTTGTGTGAGCTGTTTTTATTACTGCGATCCTTTTATTATTATCGTTGCCGGTTTTAGCAGG
>AVE12
TTCGAGCTGAATTAGGGCAGCCAGGAACTTTAATCGGTAACGACCAAATTTATAACGTTGTTGTAACTGCTCATGCTTTTGTAATAATTTTTTTCATAGTAATACCAATTATAATTGGAGGATTTGGTAATTGACTTGTACCTCTAATATTAGGAGGGCCAGATATAGCTTTTCCTCGAATAAATAATATAAGGTTCTGATTACTTCCTCCGTCTTTAACCTTACTTTTAATAAGAGGGATGGTAGAAAGAGGAGTTGGAACAGGATGAACAGTCTATCCTCCTTTAGCAGGGGCTATCGCCCACGCTGGTGCTTCAGTTGATTTAGGGATTTTCTCTTTACATTTAGCCGGGGTTTCTTCTATTTTAGGAGCTGTAAATTTTATAACAACTATTATCAATATGCGTTCTTTCGGCATGACAATAGACCAGATACCTTTATTTGTGTGAGCTGTTTTTATTACTGCGATCCTTTTATTATTATCGTTGCCGGTTTTAGCAGN
>AVE13
TTCGAGCTGAATTAGGGCAGCCAGGAACTTTAATCGGTAACGACCAAATTTATAACGTTGTTGTAACTGCTCATGCTTTTGTAATAATTTTTTTCATAGTAATACCAATTATAATTGGAGGATTTGGTAATTGACTTGTACCTCTAATATTAGGAGGGCCAGATATAGCTTTTCCTCGAATAAATAATATAAGGTTCTGATTACTTCCTCCGTCTTTAACCTTACTTTTAATAAGAGGGATGGTAGAAAGAGGAGTTGGAACAGGATGAACAGTCTATCCTCCTTTAGCAGGGGCTATCGCCCACGCTGGTGCTTCAGTTGATTTAGGGATTTTCTCTTTACATTTAGCCGGGGTTTCTTCTATTTTAGGAGCTGTAAATTTTATAACAACTATTATCAATATGCGTTCTTTCGGCATGACAATAGACCAGATACCTTTATTTGTGTGAGCTGTTTTTATTACTGCGATCCTTTTATTATTATCGTTGCCGGTTTTAGCAGN
>AVE14
TTCGAGCTGAATTAGGGCAGCCAGGAACTTTAATCGGTAACGACCAAATTTATAACGTTGTTGTAACTGCTCATGCTTTTGTAATAATTTTTTTCATAGTAATACCAATTATAATTGGAGGATTTGGTAATTGACTTGTACCTCTAATATTAGGAGGGCCAGATATAGCTTTTCCTCGAATAAATAATATAAGGTTCTGATTACTTCCTCCGTCTTTAACCTTACTTTTAATAAGAGGGATGGTAGAAAGAGGAGTTGGAACAGGATGAACAGTCTATCCTCCTTTAGCAGGGGCTATCGCCCACGCTGGTGCTTCAGTTGATTTAGGGATTTTCTCTTTACATTTAGCCGGGGTTTCTTCTATTTTAGGAGCTGTAAATTTTATAACAACTATTATCAATATGCGTTCTTTCGGCATGACAATAGACCAGATACCTTTATTTGTGTGAGCTGTTTTTATTACTGCGATCCTTTTATTATTATCGTTGCCGGTTTTAGCAGN
>AVE15
TTCGAGCTGAATTAGGGCAGCCAGGAACTTTAATCGGTAACGACCAAATTTATAACGTTGTTGTAACTGCTCATGCTTTTGTAATAATTTTTTTCATAGTAATACCAATTATAATTGGAGGATTTGGTAATTGACTTGTACCTCTAATATTAGGAGGGCCAGATATAGCTTTTCCTCGAATAAATAATATAAGGTTCTGATTACTTCCTCCGTCTTTAACCTTACTTTTAATAAGAGGGATGGTAGAAAGAGGAGTTGGAACAGGATGAACAGTCTATCCTCCTTTAGCAGGGGCTATCGCCCACGCTGGTGCTTCAGTTGATTTAGGGATTTTCTCTTTACATTTAGCCGGGGTTTCTTCTATTTTAGGAGCTGTAAATTTTATAACAACTATTATCAATATGCGTTCTTTCGGCATGACAATAGACCAGATACCTTTATTTGTGTGAGCTGTTTTTATTACTGCGATCCTTTTATTATTATCGTTGCCGGTTTTAGCAGN
>AVE16
TTCGAGCTGAATTAGGGCAGCCAGGAACTTTAATCGGTAACGACCAAATTTATAACGTTGTTGTAACTGCTCATGCTTTTGTAATAATTTTTTTCATAGTAATACCAATTATAATTGGAGGATTTGGTAATTGACTTGTACCTCTAATATTAGGAGGGCCAGATATAGCTTTTCCTCGAATAAATAATATAAGGTTCTGATTACTTCCTCCGTCTTTAACCTTACTTTTAATAAGAGGGATGGTAGAAAGAGGAGTTGGAACAGGATGAACAGTCTATCCTCCTTTAGCAGGGGCTATCGCCCACGCTGGTGCTTCAGTTGATTTAGGGATTTTCTCTTTACATTTAGCCGGGGTTTCTTCTATTTTAGGAGCTGTAAATTTTATAACAACTATTATCAATATGCGTTCTTTCGGCATGACAATAGACCAGATACCTTTATTTGTGTGAGCTGTTTTTATTACTGCGATCCTTTTATTATTATCGTTGCCGGTTTTAGCAGN
>AVE17
TTCGAGCTGAATTAGGGCAGCCAGGAACTTTAATCGGTAACGACCAAATTTATAACGTTGTTGTAACTGCTCATGCTTTTGTAATAATTTTTTTCATAGTAATACCAATTATAATTGGAGGATTTGGTAATTGACTTGTACCTCTAATATTAGGAGGGCCAGATATAGCTTTTCCTCGAATAAATAATATAAGGTTCTGATTACTTCCTCCGTCTTTAACCTTACTTTTAATAAGAGGGATGGTAGAAAGAGGAGTTGGAACAGGATGAACAGTCTATCCTCCTTTAGCAGGGGCTATCGCCCACGCTGGTGCTTCAGTTGATTTAGGGATTTTCTCTTTACATTTAGCCGGGGTTTCTTCTATTTTAGGAGCTGTAAATTTTATAACAACTATTATCAATATGCGTTCTTTCGGCATGACAATAGACCAGATACCTTTATTTGTGTGAGCTGTTTTTATTACTGCGATCCTTTTATTATTATCGTTGCCGGTTTTAGCAGN
>AVE18
TTCGAGCTGAATTAGGGCAGCCAGGAACTTTAATCGGTAACGACCAAATTTATAACGTTGTTGTAACTGCTCATGCTTTTGTAATAATTTTTTTCATAGTAATACCAATTATAATTGGAGGATTTGGTAATTGACTTGTACCTCTAATATTAGGAGGGCCAGATATAGCTTTTCCTCGAATAAATAATATAAGGTTCTGATTACTTCCTCCGTCTTTAACCTTACTTTTAATAAGAGGGATGGTAGAAAGAGGAGTTGGAACAGGATGAACAGTCTATCCTCCTTTAGCAGGGGCTATTGCCCATGCTGGTGCTTCAGTTGATTTAGGGATTTTCTCTTTACATTTAGCCGGGGTTTCTTCTATTTTAGGAGCTGTAAATTTTATAACAACTATTATCAATATGCGTTCTTTCGGCATGACAATAGACCAGATACCTTTATTTGTGTGAGCTGTTTTTATTACTGCGATCCTTTTATTATTATCGTTGCCGGTTTTAGCAGG
>AVE19
TTCGAGCTGAATTAGGGCAGCCAGGAACTTTAATCGGTAACGACCAAATTTATAACGTTGTTGTAACTGCTCATGCTTTTGTAATAATTTTTTTCATAGTAATACCAATTATAATTGGAGGATTTGGTAATTGACTTGTACCCCTAATATTAGGAGGGCCAGATATAGCTTTTCCTCGAATAAATAATATAAGGTTCTGATTACTTCCTCCGTCTTTAACCTTACTTTTAATAAGAGGGATGGTAGAAAGAGGAGTTGGAACAGGATGAACAGTCTATCCTCCTTTAGCAGGGGCTATCGCCCATGCTGGTGCTTCAGTTGATTTAGGGATTTTCTCTTTACATTTAGCCGGGGTTTCTTCTATTTTAGGAGCTGTAAATTTTATAACAACTATTATCAATATGCGTTCTTTCGGCATGACAATAGACCAGATACCTTTATTTGTGTGAGCTGTTTTTATTACTGCGATCCTTTTATTATTATCGTTGCCGGTTTTAGCAGG
>AVE20
TTCGAGCTGAATTAGGGCAGCCAGGAACTTTAATCGGTAACGACCAAATTTATAATGTTGTTGTAACTGCTCATGCTTTTGTAATAATTTTTTTCATAGTAATACCAATTATAATTGGAGGATTTGGTAATTGACTTGTACCTCTAATATTAGGAGGGCCAGATATAGCTTTTCCTCGAATAAATAATATAAGGTTCTGATTACTTCCTCCGTCTTTAACCTTACTTTTAATAAGAGGGATGGTAGAAAGAGGAGTTGGAACAGGATGAACAGTCTATCCTCCTTTAGCAGGGGCTATTGCCCATGCTGGTGCTTCAGTTGATTTAGGGATTTTCTCTTTACATTTAGCCGGGGTTTCTTCTATTTTAGGAGCTGTAAATTTTATAACAACTATTATCAATATGCGTTCTTTCGGCATGACAATAGACCAGATGCCTTTATTTGTGTGAGCTGTTTTTATTACTGCGATCCTTTTATTATTATCGTTGCCGGTTTTAGCAGG
>AVE21
NNNNNNNNNNNNNNNNNNNNNNNNNNNNNNNNNNNNNNNNNNNNNNNNNNNNNNNNGTTGTTGTAACTGCTCATGCTTTTGTAATAATTTTTTTCATAGTAATACCAATTATAATTGGAGGATTTGGTAATTGACTTGTACCTCTAATATTAGGAGGGCCAGATATAGCTTTTCCTCGAATAAATAATATAAGGTTCTGATTACTTCCTCCATCTTTAACCTTACTTTTAATAAGAGGGATGGTAGAAAGAGGAGTTGGAACAGGATGAACAGTCTATCCTCCTTTAGCAGGGGCTATTGCCCATGCTGGTGCTTCAGTTGATTTAGGGATTTTCTCTTTACATTTAGCCGGGGTTTCTTCTATTTTAGGAGCTGTAAATTTTATAACAACTATTATCAATATGCGTTCTTTCGGCATGACAATAGACCAGATACCTTTATTTGTGTGAGCTGTTTTTATTACTGCGATCCTTTTATTATTATCGTTGCCGGTTTTAGCAGG
>AVE22
TTCGAGCTGAATTAGGGCAGCCAGGAACTTTAATCGGTAACGACCAAATTTATAATGTTGTTGTAACTGCTCATGCTTTTGTAATAATTTTTTTCATAGTAATACCAATTATAATTGGAGGATTTGGTAATTGACTTGTACCTCTAATATTAGGAGGGCCAGATATAGCTTTTCCTCGAATAAATAATATAAGGTTCTGATTACTTCCTCCGTCTTTAACCTTACTTTTAATAAGAGGGATGGTAGAAAGAGGAGTTGGAACAGGATGAACAGTCTATCCTCCTTTAGCAGGGGCTATTGCCCATGCTGGTGCTTCAGTTGATTTAGGGATTTTCTCTTTACATTTAGCCGGGGTTTCTTCTATTTTAGGAGCTGTAAATTTTATAACAACTATTATTAATATGCGTTCTTTCGGCATGACAATAGACCAGATACCTTTATTTGTGTGAGCTGTTTTTATTACTGCGATCCTTTTATTATTATCGTTGCCGGTTTTAGCAGN
>AVE23
TTCGAGCTGAATTAGGGCAGCCAGGAACTTTAATCGGTAACGACCAAATTTATAACGTTGTTGTAACTGCTCATGCTTTTGTAATAATTTTTTTCATAGTAATACCAATTATAATTGGAGGATTTGGTAATTGACTTGTACCTCTAATATTAGGAGGGCCAGATATAGCTTTTCCTCGAATAAATAATATAAGGTTCTGATTACTTCCTCCGTCTTTAACCTTACTTTTAATAAGAGGGATGGTAGAAAGAGGAGTTGGAACAGGATGAACAGTCTATCCTCCTTTAGCAGGGGCTATTGCCCATGCTGGTGCTTCAGTTGACTTAGGGATTTTCTCTTTACATTTAGCCGGGGTTTCTTCTATTTTAGGAGCTGTAAATTTTATAACAACTATTATCAATATGCGTTCTTTCGGCATGACAATAGACCAAATACCTTTATTTGTGTGAGCTGTTTTTATTACTGCGATCCTTTTATTATTATCGTTGCCGGTTTTAGCAGG
>AVE24
TTCGAGCTGAATTAGGGCAGCCAGGAACTTTAATCGGTAACGACCAAATTTATAACGTTGTTGTAACTGCTCATGCTTTTGTAATAATTTTTTTCATAGTAATACCAATTATAATTGGAGGATTTGGTAATTGACTTGTACCTCTAATATTAGGAGGACCAGATATAGCTTTTCCTCGAATAAATAATATAAGGTTCTGATTACTTCCTCCATCTTTAACCTTACTTTTAATAAGAGGGATGGTAGAAAGAGGAGTTGGAACAGGATGAACAGTCTATCCTCCTTTAGCAGGGGCTATTGCCCATGCTGGTGCTTCAGTTGATTTAGGGATTTTCTCTTTACATTTAGCCGGGGTTTCTTCTATTTTAGGAGCTGTAAATTTTATAACAACTATTATCAATATGCGTTCTTTCGGCATGACAATAGACCAGATACCTTTATTTGTGTGAGCTGTTTTTATTACTGCGATCCTTTTATTATTATCGTTGCCGGTTTTAGCAGG
>BIL1
TTCGAGCTGAATTAGGGCAGCCAGGAACTTTAATCGGTAACGACCAAATTTATAACGTTGTTGTAACTGCTCATGCTTTTGTAATAATTTTTTTCATAGTAATACCAATTATAATTGGAGGATTTGGTAATTGACTTGTACCTCTAATATTAGGAGGGCCAGATATAGCTTTTCCTCGAATAAATAATATAAGGTTCTGATTACTTCCTCCGTCTTTAACCTTACTTTTAATAAGAGGGATGGTAGAAAGAGGAGTTGGAACAGGATGAACAGTCTATCCTCCTTTAGCAGGGGCTATCGCCCATGCTGGTGCTTCAGTTGATTTAGGGATTTTCTCTTTACATTTAGCCGGGGTTTCTTCTATTTTAGGAGCTGTAAATTTTATAACAACTATTATCAATATGCGTTCTTTCGGCATGACAATAGACCAGATACCTTTATTTGTGTGAGCTGTTTTTATTACTGCGATCCTTTTATTATTATCGTTGCCGGTTTTAGCAGG
>BIL2
TTCGAGCTGAATTAGGGCAGCCAGGAACTTTAATCGGTAACGACCAAATTTATAACGTTGTTGTAACTGCTCATGCTTTTGTAATAATTTTTTTCATAGTAATACCAATTATAATTGGAGGATTTGGTAATTGACTTGTACCTCTAATATTAGGAGGGCCAGATATAGCTTTTCCTCGAATAAATAATATAAGGTTCTGATTACTTCCTCCGTCTTTAACCTTACTTTTAATAAGAGGGATGGTAGAAAGAGGAGTTGGAACAGGATGAACAGTCTATCCTCCTTTAGCAGGGGCTATCGCCCATGCTGGTGCTTCAGTTGATTTAGGGATTTTCTCTTTACATTTAGCCGGGGTTTCTTCTATTTTAGGAGCTGTAAATTTTATAACAACTATTATCAATATGCGTTCTTTCGGCATGACAATAGACCAGATACCTTTATTTGTGTGAGCTGTTTTTATTACTGCGATCCTTTTATTATTATCGTTGCCGGTTTTAGCAGG
>BIL3
TTCGAGCTGAATTAGGGCAGCCAGGAACTTTAATCGGTAACGACCAAATTTATAACGTTGTTGTAACTGCTCATGCTTTTGTAATAATTTTTTTCATAGTAATACCAATTATAATTGGAGGATTTGGTAATTGACTTGTACCTCTAATATTAGGAGGGCCAGATATAGCTTTTCCTCGAATAAATAATATAAGGTTCTGATTACTTCCTCCGTCTTTAACCTTACTTTTAATAAGAGGGATGGTAGAAAGAGGAGTTGGAACAGGATGAACAGTCTATCCTCCTTTAGCAGGGGCTATCGCCCATGCTGGTGCTTCAGTTGATTTAGGGATTTTCTCTTTACATTTAGCCGGGGTTTCTTCTATTTTAGGAGCTGTAAATTTTATAACAACTATTATCAATATGCGTTCTTTCGGCATGACAATAGACCAGATACCTTTATTTGTGTGAGCTGTTTTTATTACTGCGATCCTTTTATTATTATCGTTGCCGGTTTTAGCAGG
>BIL4
TTCGAGCTGAATTAGGGCAGCCAGGAACTTTAATCGGTAACGACCAAATTTATAACGTTGTTGTAACTGCTCATGCTTTTGTAATAATTTTTTTCATAGTAATACCAATTATAATTGGAGGATTTGGTAATTGACTTGTACCTCTAATATTAGGAGGGCCAGATATAGCTTTTCCTCGAATAAATAATATAAGGTTCTGATTACTTCCTCCGTCTTTAACCTTACTTTTAATAAGAGGGATGGTAGAAAGAGGAGTTGGAACAGGATGAACAGTCTATCCTCCTTTAGCAGGGGCTATCGCCCATGCTGGTGCTTCAGTTGATTTAGGGATTTTCTCTTTACATTTAGCCGGGGTTTCTTCTATTTTAGGAGCTGTAAATTTTATAACAACTATTATCAATATGCGTTCTTTCGGCATGACAATAGACCAGATACCTTTATTTGTGTGAGCTGTTTTTATTACTGCGATCCTTTTATTATTATCGTTGCCGGTTTTAGCAGG
>BIL5
TTCGAGCTGAATTAGGGCAGCCAGGAACTTTAATCGGTAACGACCAAATTTATAACGTTGTTGTAACTGCTCATGCTTTTGTAATAATTTTTTTCATAGTAATACCAATTATAATTGGAGGATTTGGTAATTGACTTGTACCTCTAATATTAGGAGGGCCAGATATAGCTTTTCCTCGAATAAATAATATAAGGTTCTGATTACTTCCTCCGTCTTTAACCTTACTTTTAATAAGAGGGATGGTAGAAAGAGGAGTTGGAACAGGATGAACAGTCTATCCTCCTTTAGCAGGGGCTATCGCCCATGCTGGTGCTTCAGTTGATTTAGGGATTTTCTCTTTACATTTAGCCGGGGTTTCTTCTATTTTAGGAGCTGTAAATTTTATAACAACTATTATCAATATGCGTTCTTTCGGCATGACAATAGACCAGATACCTTTATTTGTGTGAGCTGTTTTTATTACTGCGATCCTTTTATTATTATCGTTGCCGGTTTTAGCAGG
>BIL6
TTCGAGCTGAATTAGGGCAGCCAGGAACTTTAATCGGTAACGACCAAATTTATAACGTTGTTGTAACTGCTCATGCTTTTGTAATAATTTTTTTCATAGTAATACCAATTATAATTGGAGGATTTGGTAATTGACTTGTACCTCTAATATTAGGAGGGCCAGATATAGCTTTTCCTCGAATAAATAATATAAGGTTCTGATTACTTCCTCCGTCTTTAACCTTACTTTTAATAAGAGGGATGGTAGAAAGAGGAGTTGGAACAGGATGAACAGTCTATCCTCCTTTAGCAGGGGCTATCGCCCATGCTGGTGCTTCAGTTGATTTAGGGATTTTCTCTTTACATTTAGCCGGGGTTTCTTCTATTTTAGGAGCTGTAAATTTTATAACAACTATTATCAATATGCGTTCTTTCGGCATGACAATAGACCAGATACCTTTATTTGTGTGAGCTGTTTTTATTACTGCGATCCTTTTATTATTATCGTTGCCGGTTTTAGCAGG
>BIL7
TTCGAGCTGAATTAGGGCAGCCAGGAACTTTAATCGGTAACGACCAAATTTATAACGTTGTTGTAACTGCTCATGCTTTTGTAATAATTTTTTTCATAGTAATACCAATTATAATTGGAGGATTTGGTAATTGACTTGTACCTCTAATATTAGGAGGGCCAGATATAGCTTTTCCTCGAATAAATAATATAAGGTTCTGATTACTTCCTCCGTCTTTAACCTTACTTTTAATAAGAGGGATGGTAGAAAGAGGAGTTGGAACAGGATGAACAGTCTATCCTCCTTTAGCAGGGGCTATCGCCCATGCTGGTGCTTCAGTTGATTTAGGGATTTTCTCTTTACATTTAGCCGGGGTTTCTTCTATTTTAGGAGCTGTAAATTTTATAACAACTATTATCAATATGCGTTCTTTCGGCATGACAATAGACCAGATACCTTTATTTGTGTGAGCTGTTTTTATTACTGCGATCCTTTTATTATTATCGTTGCCGGTTTTAGCAGG
>BIL8
TTCGAGCTGAATTAGGGCAGCCAGGAACTTTAATCGGTAACGACCAAATTTATAACGTTGTTGTAACTGCTCATGCTTTTGTAATAATTTTTTTCATAGTAATACCAATTATAATTGGAGGATTTGGTAATTGACTTGTACCTCTAATATTAGGAGGGCCAGATATAGCTTTTCCTCGAATAAATAATATAAGGTTCTGATTACTTCCTCCGTCTTTAACCTTACTTTTAATAAGAGGGATGGTAGAAAGAGGAGTTGGAACAGGATGAACAGTCTATCCTCCTTTAGCAGGGGCTATCGCCCATGCTGGTGCTTCAGTTGATTTAGGGATTTTCTCTTTACATTTAGCCGGGGTTTCTTCTATTTTAGGAGCTGTAAATTTTATAACAACTATTATCAATATGCGTTCTTTCGGCATGACAATAGACCAGATACCTTTATTTGTGTGAGCTGTTTTTATTACTGCGATCCTTTTATTATTATCGTTGCCGGTTTTAGCAGG
>BIL9
TTCGAGCTGAATTAGGGCAGCCAGGAACTTTAATCGGTAACGACCAAATTTATAACGTTGTTGTAACTGCTCATGCTTTTGTAATAATTTTTTTCATAGTAATACCAATTATAATTGGAGGATTTGGTAATTGACTTGTACCTCTAATATTAGGAGGGCCAGATATAGCTTTTCCTCGAATAAATAATATAAGGTTCTGATTACTTCCTCCGTCTTTAACCTTACTTTTAATAAGAGGGATGGTAGAAAGAGGAGTTGGAACAGGATGAACAGTCTATCCTCCTTTAGCAGGGGCTATCGCCCATGCTGGTGCTTCAGTTGATTTAGGGATTTTCTCTTTACATTTAGCCGGGGTTTCTTCTATTTTAGGAGCTGTAAATTTTATAACAACTATTATCAATATGCGTTCTTTCGGCATGACAATAGACCAGATACCTTTATTTGTGTGAGCTGTTTTTATTACTGCGATCCTTTTATTATTATCGTTGCCGGTTTTAGCAGG
>BIL10
TTCGAGCTGAATTAGGGCAGCCAGGAACTTTAATCGGTAACGACCAAATTTATAATGTTGTTGTAACTGCTCATGCTTTTGTAATAATTTTTTTCATAGTAATACCAATTATAATTGGAGGATTTGGTAATTGACTTGTACCTCTAATATTAGGAGGGCCAGATATAGCTTTTCCTCGAATAAATAATATAAGGTTCTGATTACTTCCTCCGTCTTTAACCTTACTTTTAATAAGAGGGATGGTAGAAAGAGGAGTTGGAACAGGATGAACAGTCTATCCTCCTTTAGCAGGGGCTATTGCCCATGCTGGTGCTTCAGTTGATTTAGGGATTTTCTCTTTACATTTAGCCGGGGTTTCTTCTATTTTAGGAGCTGTAAATTTTATAACAACTATTATCAATATGCGTTCTTTCGGCATGACAATAGACCAGATACCTTTATTTGTGTGAGCTGTTTTTATTACTGCGATCCTTTTATTATTATCGTTGCCGGTTTTAGCAGG
>BIL11
TTCGAGCTGAATTAGGGCAGCCAGGAACTTTAATCGGTAACGACCAAATTTATAATGTTGTTGTAACTGCTCATGCTTTTGTAATAATTTTTTTCATAGTAATACCAATTATAATTGGAGGATTTGGTAATTGACTTGTACCTCTAATATTAGGAGGGCCAGATATAGCTTTTCCTCGAATAAATAATATAAGGTTCTGATTACTTCCTCCGTCTTTAACCTTACTTTTAATAAGAGGGATGGTAGAAAGAGGAGTTGGAACAGGATGAACAGTCTATCCTCCTTTAGCAGGGGCTATTGCCCATGCTGGTGCTTCAGTTGATTTAGGGATTTTCTCTTTACATTTAGCCGGGGTTTCTTCTATTTTAGGAGCTGTAAATTTTATAACAACTATTATCAATATGCGTTCTTTCGGCATGACAATAGACCAGATACCTTTATTTGTGTGAGCTGTTTTTATTACTGCGATCCTTTTATTATTATCGTTGCCGGTTTTAGCAGG
>BIL12
TTCGAGCTGAATTAGGGCAGCCAGGAACTTTAATCGGTAACGACCAAATTTATAACGTTGTTGTAACTGCTCATGCTTTTGTAATAATTTTTTTCATAGTAATACCAATTATAATTGGAGGATTTGGTAATTGACTTGTACCTCTAATATTAGGAGGGCCAGATATAGCTTTTCCTCGAATAAATAATATAAGGTTCTGATTACTTCCTCCGTCTTTAACCTTACTTTTAATAAGAGGGATGGTAGAAAGAGGAGTTGGAACAGGATGAACAGTCTATCCTCCTTTAGCAGGGGCTATCGCCCACGCTGGTGCTTCAGTTGATTTAGGGATTTTCTCTTTACATTTAGCCGGGGTTTCTTCTATTTTAGGAGCTGTAAATTTTATAACAACTATTATCAATATGCGTTCTTTCGGCATGACAATAGACCAGATACCTTTATTTGTGTGAGCTGTTTTTATTACTGCGATCCTTTTATTATTATCGTTGCCGGTTTTAGCAGN
>BIL13
TTCGAGCTGAATTAGGGCAGCCAGGAACTTTAATCGGTAACGACCAAATTTATAACGTTGTTGTAACTGCTCATGCTTTTGTAATAATTTTTTTCATAGTAATACCAATTATAATTGGAGGATTTGGTAATTGACTTGTGCCTCTAATATTAGGAGGGCCAGATATAGCTTTTCCTCGAATAAATAATATAAGGTTCTGATTACTTCCTCCGTCTTTAACCTTACTTTTAATAAGAGGGATGGTAGAAAGAGGAGTTGGAACAGGATGAACAGTCTACCCTCCTTTAGCAGGGGCTATCGCCCATGCTGGTGCTTCAGTTGATTTAGGGATTTTCTCTTTACATTTAGCCGGGGTTTCTTCTATTTTAGGAGCTGTAAATTTTATAACAACTATTATCAATATGCGTTCTTTCGGCATGACAATAGACCAGATACCTTTATTTGTGTGAGCTGTTTTTATTACTGCGATCCTTTTATTATTATCGTTGCCGGTTTTAGCAGG
>BIL14
TTCGAGCTGAATTAGGGCAGCCAGGAACTTTAATCGGTAACGACCAAATTTATAACGTTGTTGTAACTGCTCATGCTTTTGTAATAATTTTTTTCATAGTAATACCAATTATAATTGGAGGATTTGGTAATTGACTTGTACCTCTAATATTAGGAGGACCAGATATAGCTTTTCCTCGAATAAATAATATAAGGTTCTGATTACTTCCTCCGTCTTTAACCTTACTTTTAATAAGAGGGATGGTAGAAAGAGGAGTTGGAACAGGATGAACAGTCTATCCTCCTTTAGCAGGGGCTATTGCCCATGCTGGTGCTTCAGTTGATTTAGGGATTTTCTCTTTACATTTAGCCGGGGTTTCTTCTATTTTAGGAGCTGTAAATTTTATAACAACTATTATCAATATGCGTTCTTTCGGCATGACAATAGACCAGATACCTTTATTTGTGTGAGCTGTTTTTATTACTGCGATCCTTTTATTATTATCGTTGCCGGTTTTAGCAGG
>BIL15
TTCGAGCTGAATTAGGGCAGCCAGGAACTTTAATCGGTAACGACCAAATTTATAACGTTGTTGTAACTGCTCATGCTTTTGTAATAATTTTTTTCATAGTAATACCAATTATAATTGGAGGATTTGGTAATTGACTTGTACCTCTAATATTAGGAGGGCCAGATATAGCTTTTCCTCGAATAAATAATATAAGGTTCTGATTACTTCCTCCGTCTTTAACTTTACTTTTAATAAGAGGGATGGTAGAAAGAGGAGTTGGAACAGGATGAACAGTCTATCCTCCTTTAGCAGGAGCTATTGCCCATGCTGGTGCTTCAGTTGATTTAGGGATTTTCTCTTTACATTTAGCCGGGGTTTCTTCTATTTTAGGAGCTGTAAATTTTATAACAACTATTATCAATATGCGTTCTTTCGGCATGACAATAGACCAGATACCTTTATTTGTGTGAGCTGTTTTTATTACTGCGATCCTTTTATTATTATCGTTGCCGGTTTTAGCAGG
>ROS1
TTCGAGCTGAATTAGGGCAGCCAGGAACTTTAATCGGTAACGACCAAATTTATAACGTTGTTGTAACTGCTCATGCTTTTGTAATAATTTTTTTCATAGTAATACCAATTATAATTGGAGGATTTGGTAATTGACTTGTACCTCTAATATTAGGAGGGCCAGATATAGCTTTTCCTCGAATAAATAATATAAGGTTCTGATTACTTCCTCCGTCTTTAACCTTACTTTTAATAAGAGGGATGGTAGAAAGAGGAGTTGGAACAGGATGAACAGTCTATCCTCCTTTAGCAGGGGCTATCGCCCATGCTGGTGCTTCAGTTGATTTAGGGATTTTCTCTTTACATTTAGCCGGGGTTTCTTCTATTTTAGGAGCTGTAAATTTTATAACAACTATTATCAATATGCGTTCTTTCGGCATGACAATAGACCAGATACCTTTATTTGTGTGAGCTGTTTTTATTACTGCGATCCTTTTATTATTATCGTTGCCGGTTTTAGCAGG
>ROS2
TTCGAGCTGAATTAGGGCAGCCAGGAACTTTAATCGGTAACGACCAAATTTATAACGTTGTTGTAACTGCTCATGCTTTTGTAATAATTTTTTTCATAGTAATACCAATTATAATTGGAGGATTTGGTAATTGACTTGTACCTCTAATATTAGGAGGGCCAGATATAGCTTTTCCTCGAATAAATAATATAAGGTTCTGATTACTTCCTCCGTCTTTAACCTTACTTTTAATAAGAGGGATGGTAGAAAGAGGAGTTGGAACAGGATGAACAGTCTATCCTCCTTTAGCAGGGGCTATCGCCCATGCTGGTGCTTCAGTTGATTTAGGGATTTTCTCTTTACATTTAGCCGGGGTTTCTTCTATTTTAGGAGCTGTAAATTTTATAACAACTATTATCAATATGCGTTCTTTCGGCATGACAATAGACCAGATACCTTTATTTGTGTGAGCTGTTTTTATTACTGCGATCCTTTTATTATTATCGTTGCCGGTTTTAGCAGG
>ROS3
TTCGAGCTGAATTAGGGCAGCCAGGAACTTTAATCGGTAACGACCAAATTTATAACGTTGTTGTAACTGCTCATGCTTTTGTAATAATTTTTTTCATAGTAATACCAATTATAATTGGAGGATTTGGTAATTGACTTGTACCTCTAATATTAGGAGGGCCAGATATAGCTTTTCCTCGAATAAATAATATAAGGTTCTGATTACTTCCTCCGTCTTTAACCTTACTTTTAATAAGAGGGATGGTAGAAAGAGGAGTTGGAACAGGATGAACAGTCTATCCTCCTTTAGCAGGGGCTATCGCCCATGCTGGTGCTTCAGTTGATTTAGGGATTTTCTCTTTACATTTAGCCGGGGTTTCTTCTATTTTAGGAGCTGTAAATTTTATAACAACTATTATCAATATGCGTTCTTTCGGCATGACAATAGACCAGATACCTTTATTTGTGTGAGCTGTTTTTATTACTGCGATCCTTTTATTATTATCGTTGCCGGTTTTAGCAGG
>ROS4
TTCGAGCTGAATTAGGGCAGCCAGGAACTTTAATCGGTAACGACCAAATTTATAACGTTGTTGTAACTGCTCATGCTTTTGTAATAATTTTTTTCATAGTAATACCAATTATAATTGGAGGATTTGGTAATTGACTTGTACCTCTAATATTAGGAGGGCCAGATATAGCTTTTCCTCGAATAAATAATATAAGGTTCTGATTACTTCCTCCGTCTTTAACCTTACTTTTAATAAGAGGGATGGTAGAAAGAGGAGTTGGAACAGGATGAACAGTCTATCCTCCTTTAGCAGGGGCTATCGCCCATGCTGGTGCTTCAGTTGATTTAGGGATTTTCTCTTTACATTTAGCCGGGGTTTCTTCTATTTTAGGAGCTGTAAATTTTATAACAACTATTATCAATATGCGTTCTTTCGGCATGACAATAGACCAGATACCTTTATTTGTGTGAGCTGTTTTTATTACTGCGATCCTTTTATTATTATCGTTGCCGGTTTTAGCAGG
>ROS5
TTCGAGCTGAATTAGGGCAGCCAGGAACTTTAATCGGTAACGACCAAATTTATAACGTTGTTGTAACTGCTCATGCTTTTGTAATAATTTTTTTCATAGTAATACCAATTATAATTGGAGGATTTGGTAATTGACTTGTACCTCTAATATTAGGAGGGCCAGATATAGCTTTTCCTCGAATAAATAATATAAGGTTCTGATTACTTCCTCCGTCTTTAACCTTACTTTTAATAAGAGGGATGGTAGAAAGAGGAGTTGGAACAGGATGAACAGTCTATCCTCCTTTAGCAGGGGCTATCGCCCATGCTGGTGCTTCAGTTGATTTAGGGATTTTCTCTTTACATTTAGCCGGGGTTTCTTCTATTTTAGGAGCTGTAAATTTTATAACAACTATTATCAATATGCGTTCTTTCGGCATGACAATAGACCAGATACCTTTATTTGTGTGAGCTGTTTTTATTACTGCGATCCTTTTATTATTATCGTTGCCGGTTTTAGCAGG
>ROS6
TTCGAGCTGAATTAGGGCAGCCAGGAACTTTAATCGGTAACGACCAAATTTATAACGTTGTTGTAACTGCTCATGCTTTTGTAATAATTTTTTTCATAGTAATACCAATTATAATTGGAGGATTTGGTAATTGACTTGTACCTCTAATATTAGGAGGGCCAGATATAGCTTTTCCTCGAATAAATAATATAAGGTTCTGATTACTTCCTCCGTCTTTAACCTTACTTTTAATAAGAGGGATGGTAGAAAGAGGAGTTGGAACAGGATGAACAGTCTATCCTCCTTTAGCAGGGGCTATCGCCCATGCTGGTGCTTCAGTTGATTTAGGGATTTTCTCTTTACATTTAGCCGGGGTTTCTTCTATTTTAGGAGCTGTAAATTTTATAACAACTATTATCAATATGCGTTCTTTCGGCATGACAATAGACCAGATACCTTTATTTGTGTGAGCTGTTTTTATTACTGCGATCCTTTTATTATTATCGTTGCCGGTTTTAGCAGG
>ROS7
TTCGAGCTGAATTAGGGCAGCCAGGAACTTTAATCGGTAACGACCAAATTTATAATGTTGTTGTAACTGCTCATGCTTTTGTAATAATTTTTTTCATAGTAATACCAATTATAATTGGAGGATTTGGTAATTGACTTGTACCTCTAATATTAGGAGGGCCAGATATAGCTTTTCCTCGAATAAATAATATAAGGTTCTGATTACTTCCTCCGTCTTTAACCTTACTTTTAATAAGAGGGATGGTAGAAAGAGGAGTTGGAACAGGATGAACAGTCTATCCTCCTTTAGCAGGGGCTATTGCCCATGCTGGTGCTTCAGTTGATTTAGGGATTTTCTCTTTACATTTAGCCGGGGTTTCTTCTATTTTAGGAGCTGTAAATTTTATAACAACTATTATCAATATGCGTTCTTTCGGCATGACAATAGACCAGATACCTTTATTTGTGTGAGCTGTTTTTATTACTGCGATCCTTTTATTATTATCGTTGCCGGTTTTAGCAGG
>ROS8
TTCGAGCTGAATTAGGGCAGCCAGGAACTTTAATCGGTAACGACCAAATTTATAATGTTGTTGTAACTGCTCATGCTTTTGTAATAATTTTTTTCATAGTAATACCAATTATAATTGGAGGATTTGGTAATTGACTTGTACCTCTAATATTAGGAGGGCCAGATATAGCTTTTCCTCGAATAAATAATATAAGGTTCTGATTACTTCCTCCGTCTTTAACCTTACTTTTAATAAGAGGGATGGTAGAAAGAGGAGTTGGAACAGGATGAACAGTCTATCCTCCTTTAGCAGGGGCTATTGCCCATGCTGGTGCTTCAGTTGATTTAGGGATTTTCTCTTTACATTTAGCCGGGGTTTCTTCTATTTTAGGAGCTGTAAATTTTATAACAACTATTATCAATATGCGTTCTTTCGGCATGACAATAGACCAGATACCTTTATTTGTGTGAGCTGTTTTTATTACTGCGATCCTTTTATTATTATCGTTGCCGGTTTTAGCAGG
>ROS9
TTCGAGCTGAGTTAGGGCAGCCAGGAACTTTAATCGGTAACGACCAAATTTATAACGTTGTTGTAACTGCTCATGCTTTTGTAATAATTTTTTTCATAGTAATACCAATTATAATTGGAGGATTTGGTAATTGACTTGTACCTCTAATATTAGGAGGGCCAGATATAGCTTTTCCTCGAATAAATAATATAAGGTTCTGATTACTTCCTCCGTCTTTAACTTTACTTTTAATAAGAGGGATGGTAGAAAGAGGAGTTGGAACAGGATGAACAGTCTATCCTCCTTTAGCAGGGGCTATTGCCCATGCTGGTGCTTCAGTTGATTTAGGGATTTTCTCTTTACATTTAGCCGGGGTTTCTTCTATTTTAGGAGCTGTAAATTTTATAACAACTATTATCAATATGCGTTCTTTCGGCATGACAATAGACCAGATACCTTTATTTGTGTGAGCTGTTTTTATTACTGCGATCCTTTTATTATTATCGTTGCCGGTTTTAGCAGG
>ROS10
TTCGAGCTGAATTAGGGCAGCCAGGAACTTTAATCGGTAACGACCAAATTTATAACGTTGTTGTAACTGCTCATGCTTTTGTAATAATTTTTTTCATAGTAATACCAATTATAATTGGAGGATTTGGTAATTGACTTGTACCTCTAATATTAGGAGGGCCAGATATAGCTTTTCCTCGAATAAATAATATAAGGTTCTGATTACTTCCTCCGTCTTTAACCTTACTTTTAATAAGAGGGATGGTAGAAAGAGGAGTTGGAACAGGATGAACAGTCTATCCTCCTTTAGCAGGGGCTATCGCCCACGCTGGTGCTTCAGTTGATTTAGGGATTTTCTCTTTACATTTAGCCGGGGTTTCTTCCATTTTAGGAGCTGTAAATTTTATAACAACTATTATCAATATGCGTTCTTTCGGCATGACAATAGACCAGATACCTTTATTTGTGTGAGCTGTTTTTATTACTGCGATCCTTTTATTATTATCGTTGCCGGTTTTAGCAGG
>ROS11
TTCGAGCTGAATTAGGGCAGCCAGGAACTTTAATCGGTAACGACCAAATTTATAACGTTGTTGTAACTGCTCATGCTTTTGTAATAATTTTTTTCATAGTAATACCAATTATAATTGGAGGATTTGGTAATTGACTTGTACCTCTAATATTAGGAGGGCCAGATATAGCTTTTCCTCGAATAAATAATATAAGGTTCTGATTACTTCCTCCGTCTTTAACCTTACTTTTAATAAGAGGGATGGTAGAAAGAGGAGTTGGAACAGGATGAACAGTCTATCCTCCTTTAGCAGGGGCTATCGCCCACGCTGGTGCTTCAGTTGATTTAGGGATTTTCTCTTTACATTTAGCCGGGGTTTCTTCTATTTTAGGAGCTGTAAATTTTATAACAACTATTATCAATATGCGTTCTTTCGGCATGACAATAGACCAGATACCTTTATTTGTGTGAGCTGTTTTTATTACTGCGATCCTTTTATTATTATCGTTGCCGGTTTTAGCAGN
>ROS12
TTCGAGCTGAATTAGGGCAGCCAGGAACTTTAATCGGTAACGACCAAATTTATAACGTTGTTGTAACTGCTCATGCTTTTGTAATAATTTTTTTCATAGTAATACCAATTATAATTGGAGGATTTGGTAATTGACTTGTACCTCTAATATTAGGAGGGCCAGATATAGCTTTTCCTCGAATAAATAATATAAGGTTCTGATTACTTCCTCCGTCTTTAACCTTACTTTTAATAAGAGGGATGGTAGAAAGAGGAGTTGGAACAGGATGAACAGTCTATCCTCCTTTAGCAGGGGCTATCGCCCACGCTGGTGCTTCAGTTGATTTAGGGATTTTCTCTTTACATTTAGCCGGGGTTTCTTCTATTTTAGGAGCTGTAAATTTTATAACAACTATTATCAATATGCGTTCTTTCGGCATGACAATAGACCAGATACCTTTATTTGTGTGAGCTGTTTTTATTACTGCGATCCTTTTATTATTATCGTTGCCGGTTTTAGCAGN
>ROS13
TTCGAGCTGAATTAGGGCAGCCAGGAACTTTAATCGGTAACGACCAAATTTATAACGTTGTTGTAACTGCTCATGCTTTTGTAATAATTTTTTTCATAGTAATACCAATTATAATTGGAGGATTTGGTAATTGACTTGTACCCCTAATATTAGGAGGGCCAGATATAGCTTTTCCTCGAATAAATAATATAAGGTTCTGATTACTTCCTCCGTCTTTAACCTTACTTTTAATAAGAGGGATGGTAGAAAGAGGAGTTGGAACAGGATGAACAGTCTATCCTCCTTTAGCAGGGGCTATCGCCCATGCTGGCGCTTCAGTTGATTTAGGGATTTTCTCTTTACATTTAGCCGGGGTTTCTTCTATTTTAGGAGCTGTAAATTTTATAACAACTATTATCAATATGCGTTCTTTCGGCATGACAATAGACCAGATACCTTTATTTGTGTGAGCTGTTTTTATTACTGCGATCCTTTTATTATTATCGTTGCCGGTTTTAGCAGG
>ROS14
TTCGAGCTGAATTAGGGCAGCCAGGAACTTTAATCGGTAACGACCAAATTTATAACGTTGTTGTAACTGCTCATGCTTTTGTAATAATTTTTTTCATAGTAATACCAATTATAATTGGAGGATTTGGTAATTGACTTGTACCTCTAATATTAGGAGGGCCAGATATAGCTTTTCCTCGAATAAATAATATAAGGTTCTGATTACTTCCTCCGTCTTTAACCTTACTTTTAATAAGAGGGATGGTAGAAAGAGGAGTTGGAACAGGATGAACAGTCTATCCTCCTTTAGCAGGGGCTATTGCCCATGCTGGTGCTTCAGTTGATTTAGGGATTTTCTCTTTACATTTAGCCGGGGTTTCTTCTATTTTAGGAGCTGTAAATTTTATAACAACTATTATCAATATGCGTTCTTTCGGCATGACAATAGACCAGATACCTTTATTTGTGTGAGCTGTTTTTATTACTGCGATCCTTTTATTATTATCGTTGCCGGTTTTAGCAGG
>ROS15
TTCGAGCTGAATTAGGGCAGCCAGGAACTTTAATCGGTAACGACCAAATTTATAACGTTGTTGTAACTGCTCATGCTTTTGTAATAATTTTTTTCATAGTAATACCAATTATAATTGGAGGATTTGGTAATTGACTTGTACCTCTAATATTAGGAGGGCCAGATATAGCTTTTCCTCGAATAAATAATATAAGGTTCTGATTACTTCCTCCGTCTTTAACCTTACTTTTAATAAGAGGGATGGTAGAAAGAGGAGTTGGAACAGGATGAACAGTCTATCCTCCTTTAGCAGGGGCTATCGCCCATGCTGGTGCTTCAGTTGATTTAGGGATTTTCTCTTTACATTTAGCCGGGGTTTCTTCTATTTTAGGAGCTGTAAATTTTATAACAACTATTATCAATATGCGTTCTTTCGGCATGACAATAGACCAGATACCTTTATTTGTGTGAGCTGTTTTTATTACTGCGATCCTTTTATTATTATCGTTGCCTGTTTTAGCAGG
>ROS16
TTCGAGCTGAATTAGGGCAGCCAGGAACTTTAATCGGTAACGACCAAATTTATAATGTTGTTGTAACTGCTCATGCTTTTGTAATAATTTTTTTCATAGTAATACCAATTATAATTGGAGGATTTGGTAATTGACTTGTACCTCTAATATTAGGAGGGCCAGATATAGCTTTTCCTCGAATAAATAATATAAGGTTCTGATTACTTCCTCCGTCTTTAACCTTACTTTTAATAAGAGGGATGGTAGAAAGAGGAGTTGGAACAGGATGAACAGTCTATCCTCCTTTAGCAGGGGCTATTGCCCATGCTGGTGCTTCAGTTGATTTAGGGATTTTCTCTTTACATTTAGCCGGGGTTTCTTCTATTTTAGGAGCTGTAAATTTTATAACAACTATTATCAATATGCGTTCTTTCGGCATGACAATAGACCAGATACCTTTATTTGTGTGAGCTGTTTTTATTACTGCAATCCTTTTATTATTATCGTTGCCGGTTTTAGCAGG
>FOW1
TTCGAGCTGAATTAGGGCAGCCAGGAACTTTAATCGGTAACGACCAAATTTATAACGTTGTTGTAACTGCTCATGCTTTTGTAATAATTTTTTTCATAGTAATACCAATTATAATTGGAGGATTTGGTAATTGACTTGTACCTCTAATATTAGGAGGGCCAGATATAGCTTTTCCTCGAATAAATAATATAAGGTTCTGATTACTTCCTCCGTCTTTAACCTTACTTTTAATAAGAGGGATGGTAGAAAGAGGAGTTGGAACAGGATGAACAGTCTATCCTCCTTTAGCAGGGGCTATCGCCCATGCTGGTGCTTCAGTTGATTTAGGGATTTTCTCTTTACATTTAGCCGGGGTTTCTTCTATTTTAGGAGCTGTAAATTTTATAACAACTATTATCAATATGCGTTCTTTCGGCATGACAATAGACCAGATACCTTTATTTGTGTGAGCTGTTTTTATTACTGCGATCCTTTTATTATTATCGTTGCCGGTTTTAGCAGG
>FOW2
TTCGAGCTGAATTAGGGCAGCCAGGAACTTTAATCGGTAACGACCAAATTTATAACGTTGTTGTAACTGCTCATGCTTTTGTAATAATTTTTTTCATAGTAATACCAATTATAATTGGAGGATTTGGTAATTGACTTGTACCTCTAATATTAGGAGGGCCAGATATAGCTTTTCCTCGAATAAATAATATAAGGTTCTGATTACTTCCTCCGTCTTTAACCTTACTTTTAATAAGAGGGATGGTAGAAAGAGGAGTTGGAACAGGATGAACAGTCTATCCTCCTTTAGCAGGGGCTATCGCCCATGCTGGTGCTTCAGTTGATTTAGGGATTTTCTCTTTACATTTAGCCGGGGTTTCTTCTATTTTAGGAGCTGTAAATTTTATAACAACTATTATCAATATGCGTTCTTTCGGCATGACAATAGACCAGATACCTTTATTTGTGTGAGCTGTTTTTATTACTGCGATCCTTTTATTATTATCGTTGCCGGTTTTAGCAGG
>FOW3
TTCGAGCTGAATTAGGGCAGCCAGGAACTTTAATCGGTAACGACCAAATTTATAACGTTGTTGTAACTGCTCATGCTTTTGTAATAATTTTTTTCATAGTAATACCAATTATAATTGGAGGATTTGGTAATTGACTTGTACCTCTAATATTAGGAGGGCCAGATATAGCTTTTCCTCGAATAAATAATATAAGGTTCTGATTACTTCCTCCGTCTTTAACCTTACTTTTAATAAGAGGGATGGTAGAAAGAGGAGTTGGAACAGGATGAACAGTCTATCCTCCTTTAGCAGGGGCTATCGCCCATGCTGGTGCTTCAGTTGATTTAGGGATTTTCTCTTTACATTTAGCCGGGGTTTCTTCTATTTTAGGAGCTGTAAATTTTATAACAACTATTATCAATATGCGTTCTTTCGGCATGACAATAGACCAGATACCTTTATTTGTGTGAGCTGTTTTTATTACTGCGATCCTTTTATTATTATCGTTGCCGGTTTTAGCAGG
>FOW4
TTCGAGCTGAATTAGGGCAGCCAGGAACTTTAATCGGTAACGACCAAATTTATAACGTTGTTGTAACTGCTCATGCTTTTGTAATAATTTTTTTCATAGTAATACCAATTATAATTGGAGGATTTGGTAATTGACTTGTACCTCTAATATTAGGAGGGCCAGATATAGCTTTTCCTCGAATAAATAATATAAGGTTCTGATTACTTCCTCCGTCTTTAACCTTACTTTTAATAAGAGGGATGGTAGAAAGAGGAGTTGGAACAGGATGAACAGTCTATCCTCCTTTAGCAGGGGCTATCGCCCATGCTGGTGCTTCAGTTGATTTAGGGATTTTCTCTTTACATTTAGCCGGGGTTTCTTCTATTTTAGGAGCTGTAAATTTTATAACAACTATTATCAATATGCGTTCTTTCGGCATGACAATAGACCAGATACCTTTATTTGTGTGAGCTGTTTTTATTACTGCGATCCTTTTATTATTATCGTTGCCGGTTTTAGCAGG
>FOW5
TTCGAGCTGAATTAGGGCAGCCAGGAACTTTAATCGGTAACGACCAAATTTATAATGTTGTTGTAACTGCTCATGCTTTTGTAATAATTTTTTTCATAGTAATACCAATTATAATTGGAGGATTTGGTAATTGACTTGTACCTCTAATATTAGGAGGGCCAGATATAGCTTTTCCTCGAATAAATAATATAAGGTTCTGATTACTTCCTCCGTCTTTAACCTTACTTTTAATAAGAGGGATGGTAGAAAGAGGAGTTGGAACAGGATGAACAGTCTATCCTCCTTTAGCAGGGGCTATTGCCCATGCTGGTGCTTCAGTTGATTTAGGGATTTTCTCTTTACATTTAGCCGGGGTTTCTTCTATTTTAGGAGCTGTAAATTTTATAACAACTATTATCAATATGCGTTCTTTCGGCATGACAATAGACCAGATACCTTTATTTGTGTGAGCTGTTTTTATTACTGCGATCCTTTTATTATTATCGTTGCCGGTTTTAGCAGG
>FOW6
TTCGAGCTGAATTAGGGCAGCCAGGAACTTTAATCGGTAACGACCAAATTTATAATGTTGTTGTAACTGCTCATGCTTTTGTAATAATTTTTTTCATAGTAATACCAATTATAATTGGAGGATTTGGTAATTGACTTGTACCTCTAATATTAGGAGGGCCAGATATAGCTTTTCCTCGAATAAATAATATAAGGTTCTGATTACTTCCTCCGTCTTTAACCTTACTTTTAATAAGAGGGATGGTAGAAAGAGGAGTTGGAACAGGATGAACAGTCTATCCTCCTTTAGCAGGGGCTATTGCCCATGCTGGTGCTTCAGTTGATTTAGGGATTTTCTCTTTACATTTAGCCGGGGTTTCTTCTATTTTAGGAGCTGTAAATTTTATAACAACTATTATCAATATGCGTTCTTTCGGCATGACAATAGACCAGATACCTTTATTTGTGTGAGCTGTTTTTATTACTGCGATCCTTTTATTATTATCGTTGCCGGTTTTAGCAGG
>FOW7
TTCGAGCTGAATTAGGGCAGCCAGGAACTTTAATCGGTAACGACCAAATTTATAACGTTGTTGTAACTGCTCATGCTTTTGTAATAATTTTTTTCATAGTAATACCAATTATAATTGGAGGATTTGGTAATTGACTTGTACCTCTAATATTAGGAGGGCCAGATATAGCTTTTCCTCGAATAAATAATATAAGGTTCTGATTACTTCCTCCGTCTTTAACCTTACTTTTAATAAGAGGGATGGTAGAAAGAGGAGTTGGAACAGGATGAACAGTCTATCCTCCTTTAGCAGGGGCTATCGCCCACGCTGGTGCTTCAGTTGATTTAGGGATTTTCTCTTTACATTTAGCCGGGGTTTCTTCTATTTTAGGAGCTGTAAATTTTATAACAACTATTATCAATATGCGTTCTTTCGGCATGACAATAGACCAGATACCTTTATTTGTGTGAGCTGTTTTTATTACTGCGATCCTTTTATTATTATCGTTGCCGGTTTTAGCAGN
>FOW8
TTCGAGCTGAATTAGGGCAGCCAGGAACTTTAATCGGTAACGACCAAATTTATAACGTTGTTGTAACTGCTCATGCTTTTGTAATAATTTTTTTCATAGTAATACCAATTATAATTGGAGGATTTGGTAATTGACTTGTACCTCTAATATTAGGAGGGCCAGATATAGCTTTTCCTCGAATAAATAATATAAGGTTCTGATTACTTCCTCCGTCTTTAACCTTACTTTTAATAAGAGGGATGGTAGAAAGAGGAGTTGGAACAGGATGAACAGTCTATCCTCCTTTAGCAGGGGCTATCGCCCACGCTGGTGCTTCAGTTGATTTAGGGATTTTCTCTTTACATTTAGCCGGGGTTTCTTCTATTTTAGGAGCTGTAAATTTTATAACAACTATTATCAATATGCGTTCTTTCGGCATGACAATAGACCAGATACCTTTATTTGTGTGAGCTGTTTTTATTACTGCGATCCTTTTATTATTATCGTTGCCGGTTTTAGCAGN
>FOW9
TTCGAGCTGAATTAGGGCAGCCAGGAACTTTAATCGGTAACGACCAAATTTATAACGTTGTTGTAACTGCTCATGCTTTTGTAATAATTTTTTTCATAGTAATACCAATTATAATTGGAGGATTTGGTAATTGACTTGTACCTCTAATATTAGGAGGGCCAGATATAGCTTTTCCTCGAATAAATAATATAAGGTTCTGATTACTTCCTCCGTCTTTAACCTTACTTTTAATAAGAGGGATGGTAGAAAGAGGAGTTGGAACAGGATGAACAGTCTATCCTCCTTTAGCAGGGGCTATCGCCCACGCTGGTGCTTCAGTTGATTTAGGGATTTTCTCTTTACATTTAGCCGGGGTTTCTTCTATTTTAGGAGCTGTAAATTTTATAACAACTATTATCAATATGCGTTCTTTCGGCATGACAATAGACCAGATACCTTTATTTGTGTGAGCTGTTTTTATTACTGCGATCCTTTTATTATTATCGTTGCCGGTTTTAGCAGN
>FOW10
TTCGAGCTGAATTAGGGCAGCCAGGAACTTTAATCGGTAACGACCAAATTTATAATGTTGTTGTAACTGCTCATGCTTTTGTAATAATTTTTTTCATAGTAATACCAATTATAATTGGAGGATTTGGTAACTGACTTGTACCTCTAATATTAGGAGGGCCAGATATAGCTTTTCCTCGAATAAATAATATAAGGTTCTGATTACTTCCTCCGTCTTTAACCTTACTTTTAATAAGAGGGATGGTAGAAAGAGGAGTTGGAACAGGATGAACAGTCTACCCTCCTTTAGCAGGGGCTATTGCCCATGCTGGTGCTTCAGTTGATTTAGGGATTTTCTCTTTACATTTAGCCGGGGTTTCTTCTATTTTAGGAGCTGTAAATTTTATAACAACTATTATCAATATGCGTTCTTTCGGCATGACAATAGACCAGATACCTTTATTTGTGTGAGCTGTTTTTATTACTGCGATCCTTTTATTATTATCGTTGCCGGTTTTAGCAGG
>FOW11
TTCGAGCTGAATTAGGGCAGCCAGGAACTTTAATCGGTAACGACCAAATTTATAATGTTGTTGTAACTGCTCATGCTTTTGTAATAATTTTTTTCATAGTAATACCAATTATAATTGGAGGATTTGGTAATTGACTTGTACCTCTAATATTAGGAGGGCCAGATATAGCTTTTCCTCGAATAAATAATATAAGATTCTGATTACTTCCTCCGTCTTTAACCTTACTTTTAATAAGAGGGATGGTAGAAAGAGGAGTTGGAACAGGATGAACAGTCTATCCTCCTTTAGCAGGGGCTATTGCCCATGCTGGTGCTTCAGTTGATTTAGGGATTTTCTCTTTACATTTAGCCGGGGTTTCTTCTATTTTAGGAGCTGTAAATTTTATAACAACTATTATCAATATGCGTTCTTTCGGCATGACAATAGACCAGATACCTTTATTTGTGTGAGCTGTTTTTATTACTGCGATCCTTTTATTATTATCGTTGCCGGTTTTAGCAGG
>FOW12
TTCGAGCTGAATTAGGGCAGCCAGGAACTTTAATCGGTAACGACCAAATTTATAATGTTGTTGTAACTGCTCATGCTTTTGTAATAATTTTTTTCATAGTAATACCAATTATAATTGGAGGATTCGGTAATTGACTTGTACCTCTAATATTAGGAGGGCCAGATATAGCTTTTCCTCGAATAAATAATATAAGGTTCTGATTACTTCCTCCGTCTTTAACCTTACTTTTAATAAGAGGGATGGTAGAAAGAGGAGTTGGAACAGGATGAACAGTCTATCCTCCTTTAGCAGGGGCTATTGCCCACGCTGGTGCTTCAGTTGATTTAGGGATTTTCTCTTTACATTTAGCCGGGGTTTCTTCTATTTTAGGAGCTGTAAATTTTATAACAACTATTATCAATATGCGTTCTTTCGGCATGACAATAGACCAGATACCTTTATTTGTGTGAGCTGTTTTTATTACTGCGATCCTTTTATTATTATCGTTGCCGGTTTTAGCAGG
>FOW13
TTCGAGCTGAATTAGGGCAGCCAGGAACTTTAATCGGTAACGACCAAATTTATAACGTTGTTGTAACTGCTCATGCTTTTGTAATAATTTTTTTCATAGTAATACCAATTATAATTGGAGGATTTGGTAATTGACTTGTACCTCTAATATTAGGAGGGCCAGATATAGCTTTTCCTCGAATAAATAATATAAGGTTCTGATTACTTCCTCCGTCTTTAACCTTACTTTTAATAAGAGGGATGGTAGAAAGAGGAGTTGGAACAGGATGAACAGTCTACCCTCCTTTAGCAGGGGCTATCGCCCATGCTGGTGCTTCAGTTGATTTAGGGATTTTCTCTTTACATTTAGCCGGGGTTTCTTCTATTTTAGGAGCTGTAAATTTTATAACAACTATTATCAATATGCGTTCTTTCGGCATGACAATAGACCAGATACCTTTATTTGTGTGAGCTGTTTTTATTACTGCGATCCTTTTATTATTATCGTTGCCGGTTTTAGCAGG
>FOW14
TTCGAGCTGAATTAGGGCAGCCAGGAACTTTAATCGGTAACGACCAAATTTATAACGTTGTTGTAACTGCTCATGCTTTTGTAATAATTTTTTTCATAGTAATACCAATTATAATTGGAGGATTTGGTAATTGACTTGTACCTCTAATATTAGGAGGGCCAGATATAGCTTTTCCTCGAATAAATAATATAAGGTTCTGATTACTTCCTCCGTCTTTAACCTTACTTTTAATAAGAGGGATGGTAGAAAGAGGAGTTGGAACAGGATGAACGGTCTATCCTCCTTTAGCAGGGGCTATCGCCCATGCTGGTGCTTCAGTTGATTTAGGGATTTTCTCTTTACATTTAGCCGGGGTTTCTTCTATTTTAGGAGCTGTAAATTTTATAACAACTATTATCAATATGCGTTCTTTCGGCATGACAATAGACCAGATACCTTTATTTGTGTGAGCTGTTTTTATTACTGCGATCCTTTTATTATTATCGTTGCCGGTTTTAGCAGG
>HVH1
TTCGAGCTGAATTAGGGCAGCCAGGAACTTTAATCGGTAACGACCAAATTTATAACGTTGTTGTAACTGCTCATGCTTTTGTAATAATTTTTTTCATAGTAATACCAATTATAATTGGAGGATTTGGTAATTGACTTGTACCTCTAATATTAGGAGGGCCAGATATAGCTTTTCCTCGAATAAATAATATAAGGTTCTGATTACTTCCTCCGTCTTTAACCTTACTTTTAATAAGAGGGATGGTAGAAAGAGGAGTTGGAACAGGATGAACAGTCTATCCTCCTTTAGCAGGGGCTATCGCCCATGCTGGTGCTTCAGTTGATTTAGGGATTTTCTCTTTACATTTAGCCGGGGTTTCTTCTATTTTAGGAGCTGTAAATTTTATAACAACTATTATCAATATGCGTTCTTTCGGCATGACAATAGACCAGATACCTTTATTTGTGTGAGCTGTTTTTATTACTGCGATCCTTTTATTATTATCGTTGCCGGTTTTAGCAGG
>HVH2
TTCGAGCTGAATTAGGGCAGCCAGGAACTTTAATCGGTAACGACCAAATTTATAACGTTGTTGTAACTGCTCATGCTTTTGTAATAATTTTTTTCATAGTAATACCAATTATAATTGGAGGATTTGGTAATTGACTTGTACCTCTAATATTAGGAGGGCCAGATATAGCTTTTCCTCGAATAAATAATATAAGGTTCTGATTACTTCCTCCGTCTTTAACCTTACTTTTAATAAGAGGGATGGTAGAAAGAGGAGTTGGAACAGGATGAACAGTCTATCCTCCTTTAGCAGGGGCTATCGCCCATGCTGGTGCTTCAGTTGATTTAGGGATTTTCTCTTTACATTTAGCCGGGGTTTCTTCTATTTTAGGAGCTGTAAATTTTATAACAACTATTATCAATATGCGTTCTTTCGGCATGACAATAGACCAGATACCTTTATTTGTGTGAGCTGTTTTTATTACTGCGATCCTTTTATTATTATCGTTGCCGGTTTTAGCAGG
>HVH3
TTCGAGCTGAATTAGGGCAGCCAGGAACTTTAATCGGTAACGACCAAATTTATAACGTTGTTGTAACTGCTCATGCTTTTGTAATAATTTTTTTCATAGTAATACCAATTATAATTGGAGGATTTGGTAATTGACTTGTACCTCTAATATTAGGAGGGCCAGATATAGCTTTTCCTCGAATAAATAATATAAGGTTCTGATTACTTCCTCCGTCTTTAACCTTACTTTTAATAAGAGGGATGGTAGAAAGAGGAGTTGGAACAGGATGAACAGTCTATCCTCCTTTAGCAGGGGCTATCGCCCATGCTGGTGCTTCAGTTGATTTAGGGATTTTCTCTTTACATTTAGCCGGGGTTTCTTCTATTTTAGGAGCTGTAAATTTTATAACAACTATTATCAATATGCGTTCTTTCGGCATGACAATAGACCAGATACCTTTATTTGTGTGAGCTGTTTTTATTACTGCGATCCTTTTATTATTATCGTTGCCGGTTTTAGCAGG
>HVH4
TTCGAGCTGAATTAGGGCAGCCAGGAACTTTAATCGGTAACGACCAAATTTATAACGTTGTTGTAACTGCTCATGCTTTTGTAATAATTTTTTTCATAGTAATACCAATTATAATTGGAGGATTTGGTAATTGACTTGTACCTCTAATATTAGGAGGGCCAGATATAGCTTTTCCTCGAATAAATAATATAAGGTTCTGATTACTTCCTCCGTCTTTAACCTTACTTTTAATAAGAGGGATGGTAGAAAGAGGAGTTGGAACAGGATGAACAGTCTATCCTCCTTTAGCAGGGGCTATCGCCCATGCTGGTGCTTCAGTTGATTTAGGGATTTTCTCTTTACATTTAGCCGGGGTTTCTTCTATTTTAGGAGCTGTAAATTTTATAACAACTATTATCAATATGCGTTCTTTCGGCATGACAATAGACCAGATACCTTTATTTGTGTGAGCTGTTTTTATTACTGCGATCCTTTTATTATTATCGTTGCCGGTTTTAGCAGG
>HVH5
TTCGAGCTGAATTAGGGCAGCCAGGAACTTTAATCGGTAACGACCAAATTTATAACGTTGTTGTAACTGCTCATGCTTTTGTAATAATTTTTTTCATAGTAATACCAATTATAATTGGAGGATTTGGTAATTGACTTGTACCTCTAATATTAGGAGGGCCAGATATAGCTTTTCCTCGAATAAATAATATAAGGTTCTGATTACTTCCTCCGTCTTTAACCTTACTTTTAATAAGAGGGATGGTAGAAAGAGGAGTTGGAACAGGATGAACAGTCTATCCTCCTTTAGCAGGGGCTATCGCCCATGCTGGTGCTTCAGTTGATTTAGGGATTTTCTCTTTACATTTAGCCGGGGTTTCTTCTATTTTAGGAGCTGTAAATTTTATAACAACTATTATCAATATGCGTTCTTTCGGCATGACAATAGACCAGATACCTTTATTTGTGTGAGCTGTTTTTATTACTGCGATCCTTTTATTATTATCGTTGCCGGTTTTAGCAGG
>HVH6
TTCGAGCTGAATTAGGGCAGCCAGGAACTTTAATCGGTAACGACCAAATTTATAACGTTGTTGTAACTGCTCATGCTTTTGTAATAATTTTTTTCATAGTAATACCAATTATAATTGGAGGATTTGGTAATTGACTTGTACCTCTAATATTAGGAGGGCCAGATATAGCTTTTCCTCGAATAAATAATATAAGGTTCTGATTACTTCCTCCGTCTTTAACCTTACTTTTAATAAGAGGGATGGTAGAAAGAGGAGTTGGAACAGGATGAACAGTCTATCCTCCTTTAGCAGGGGCTATCGCCCATGCTGGTGCTTCAGTTGATTTAGGGATTTTCTCTTTACATTTAGCCGGGGTTTCTTCTATTTTAGGAGCTGTAAATTTTATAACAACTATTATCAATATGCGTTCTTTCGGCATGACAATAGACCAGATACCTTTATTTGTGTGAGCTGTTTTTATTACTGCGATCCTTTTATTATTATCGTTGCCGGTTTTAGCAGG
>HVH7
TTCGAGCTGAATTAGGGCAGCCAGGAACTTTAATCGGTAACGACCAAATTTATAATGTTGTTGTAACTGCTCATGCTTTTGTAATAATTTTTTTCATAGTAATACCAATTATAATTGGAGGATTTGGTAATTGACTTGTACCTCTAATATTAGGAGGGCCAGATATAGCTTTTCCTCGAATAAATAATATAAGGTTCTGATTACTTCCTCCGTCTTTAACCTTACTTTTAATAAGAGGGATGGTAGAAAGAGGAGTTGGAACAGGATGAACAGTCTATCCTCCTTTAGCAGGGGCTATTGCCCATGCTGGTGCTTCAGTTGATTTAGGGATTTTCTCTTTACATTTAGCCGGGGTTTCTTCTATTTTAGGAGCTGTAAATTTTATAACAACTATTATCAATATGCGTTCTTTCGGCATGACAATAGACCAGATACCTTTATTTGTGTGAGCTGTTTTTATTACTGCGATCCTTTTATTATTATCGTTGCCGGTTTTAGCAGG
>HVH8
TTCGAGCTGAATTAGGGCAGCCAGGAACTTTAATCGGTAACGACCAAATTTATAATGTTGTTGTAACTGCTCATGCTTTTGTAATAATTTTTTTCATAGTAATACCAATTATAATTGGAGGATTTGGTAATTGACTTGTACCTCTAATATTAGGAGGGCCAGATATAGCTTTTCCTCGAATAAATAATATAAGGTTCTGATTACTTCCTCCGTCTTTAACCTTACTTTTAATAAGAGGGATGGTAGAAAGAGGAGTTGGAACAGGATGAACAGTCTATCCTCCTTTAGCAGGGGCTATTGCCCATGCTGGTGCTTCAGTTGATTTAGGGATTTTCTCTTTACATTTAGCCGGGGTTTCTTCTATTTTAGGAGCTGTAAATTTTATAACAACTATTATCAATATGCGTTCTTTCGGCATGACAATAGACCAGATACCTTTATTTGTGTGAGCTGTTTTTATTACTGCGATCCTTTTATTATTATCGTTGCCGGTTTTAGCAGG
>HVH9
TTCGAGCTGAATTAGGGCAGCCAGGAACTTTAATCGGTAACGACCAAATTTATAATGTTGTTGTAACTGCTCATGCTTTTGTAATAATTTTTTTCATAGTAATACCAATTATAATTGGAGGATTTGGTAATTGACTTGTACCTCTAATATTAGGAGGGCCAGATATAGCTTTTCCTCGAATAAATAATATAAGGTTCTGATTACTTCCTCCGTCTTTAACCTTACTTTTAATAAGAGGGATGGTAGAAAGAGGAGTTGGAACAGGATGAACAGTCTATCCTCCTTTAGCAGGGGCTATTGCCCATGCTGGTGCTTCAGTTGATTTAGGGATTTTCTCTTTACATTTAGCCGGGGTTTCTTCTATTTTAGGAGCTGTAAATTTTATAACAACTATTATCAATATGCGTTCTTTCGGCATGACAATAGACCAGATACCTTTATTTGTGTGAGCTGTTTTTATTACTGCGATCCTTTTATTATTATCGTTGCCGGTTTTAGCAGG
>HVH10
TTCGAGCTGAATTAGGGCAGCCAGGAACTTTAATCGGTAACGACCAAATTTATAATGTTGTTGTAACTGCTCATGCTTTTGTAATAATTTTTTTCATAGTAATACCAATTATAATTGGAGGATTTGGTAATTGACTTGTACCTCTAATATTAGGAGGGCCAGATATAGCTTTTCCTCGAATAAATAATATAAGGTTCTGATTACTTCCTCCGTCTTTAACCTTACTTTTAATAAGAGGGATGGTAGAAAGAGGAGTTGGAACAGGATGAACAGTCTATCCTCCTTTAGCAGGGGCTATTGCCCATGCTGGTGCTTCAGTTGATTTAGGGATTTTCTCTTTACATTTAGCCGGGGTTTCTTCTATTTTAGGAGCTGTAAATTTTATAACAACTATTATCAATATGCGTTCTTTCGGCATGACAATAGACCAGATACCTTTATTTGTGTGAGCTGTTTTTATTACTGCGATCCTTTTATTATTATCGTTGCCGGTTTTAGCAGG
>HVH11
TTCGAGCTGAATTAGGGCAGCCAGGAACTTTAATCGGTAACGACCAAATTTATAATGTTGTTGTAACTGCTCATGCTTTTGTAATAATTTTTTTCATAGTAATACCAATTATAATTGGAGGATTTGGTAATTGACTTGTACCTCTAATATTAGGAGGGCCAGATATAGCTTTTCCTCGAATAAATAATATAAGGTTCTGATTACTTCCTCCGTCTTTAACCTTACTTTTAATAAGAGGGATGGTAGAAAGAGGAGTTGGAACAGGATGAACAGTCTATCCTCCTTTAGCAGGGGCTATTGCCCATGCTGGTGCTTCAGTTGATTTAGGGATTTTCTCTTTACATTTAGCCGGGGTTTCTTCTATTTTAGGAGCTGTAAATTTTATAACAACTATTATCAATATGCGTTCTTTCGGCATGACAATAGACCAGATACCTTTATTTGTGTGAGCTGTTTTTATTACTGCGATCCTTTTATTATTATCGTTGCCGGTTTTAGCAGG
>HVH12
TTCGAGCTGAATTAGGGCAGCCAGGAACTTTAATCGGTAACGACCAAATTTATAATGTTGTTGTAACTGCTCATGCTTTTGTAATAATTTTTTTCATAGTAATACCAATTATAATTGGAGGATTTGGTAATTGACTTGTACCTCTAATATTAGGAGGGCCAGATATAGCTTTTCCTCGAATAAATAATATAAGGTTCTGATTACTTCCTCCGTCTTTAACCTTACTTTTAATAAGAGGGATGGTAGAAAGAGGAGTTGGAACAGGATGAACAGTCTATCCTCCTTTAGCAGGGGCTATTGCCCATGCTGGTGCTTCAGTTGATTTAGGGATTTTCTCTTTACATTTAGCCGGGGTTTCTTCTATTTTAGGAGCTGTAAATTTTATAACAACTATTATCAATATGCGTTCTTTCGGCATGACAATAGACCAGATACCTTTATTTGTGTGAGCTGTTTTTATTACTGCGATCCTTTTATTATTATCGTTGCCGGTTTTAGCAGG
>HVH13
TTCGAGCTGAGTTAGGGCAGCCAGGAACTTTAATCGGTAACGACCAAATTTATAACGTTGTTGTAACTGCTCATGCTTTTGTAATAATTTTTTTCATAGTAATACCAATTATAATTGGAGGATTTGGTAATTGACTTGTACCTCTAATATTAGGAGGGCCAGATATAGCTTTTCCTCGAATAAATAATATAAGGTTCTGATTACTTCCTCCGTCTTTAACTTTACTTTTAATAAGAGGGATGGTAGAAAGAGGAGTTGGAACAGGATGAACAGTCTATCCTCCTTTAGCAGGGGCTATTGCCCATGCTGGTGCTTCAGTTGATTTAGGGATTTTCTCTTTACATTTAGCCGGGGTTTCTTCTATTTTAGGAGCTGTAAATTTTATAACAACTATTATCAATATGCGTTCTTTCGGCATGACAATAGACCAGATACCTTTATTTGTGTGAGCTGTTTTTATTACTGCGATCCTTTTATTATTATCGTTGCCGGTTTTAGCAGG
>HVH14
TTCGAGCTGAATTAGGGCAGCCAGGAACTTTAATCGGTAACGACCAAATTTATAACGTTGTTGTAACTGCTCATGCTTTTGTAATAATTTTTTTCATAGTAATACCAATTATAATTGGAGGATTTGGTAATTGACTTGTACCTCTAATATTAGGAGGGCCAGATATAGCTTTTCCTCGAATAAATAATATAAGGTTCTGATTACTTCCTCCGTCTTTAACCTTACTTTTAATAAGAGGGATGGTAGAAAGAGGAGTTGGAACAGGATGAACAGTCTATCCTCCTTTAGCAGGGGCTATCGCCCACGCTGGTGCTTCAGTTGATTTAGGGATTTTCTCTTTACATTTAGCCGGGGTTTCTTCCATTTTAGGAGCTGTAAATTTTATAACAACTATTATCAATATGCGTTCTTTCGGCATGACAATAGACCAGATACCTTTATTTGTGTGAGCTGTTTTTATTACTGCGATCCTTTTATTATTATCGTTGCCGGTTTTAGCAGG
>HVH15
TTCGAGCTGAATTAGGGCAGCCAGGAACTTTAATCGGTAACGACCAAATTTATAACGTTGTTGTAACTGCTCATGCTTTTGTAATAATTTTTTTCATAGTAATACCAATTATAATTGGAGGATTTGGTAATTGACTTGTACCTCTAATATTAGGAGGGCCAGATATAGCTTTTCCTCGAATAAATAATATAAGGTTCTGATTACTTCCTCCGTCTTTAACCTTACTTTTAATAAGAGGGATGGTAGAAAGAGGAGTTGGAACAGGATGAACAGTCTATCCTCCTTTAGCAGGGGCTATCGCCCACGCTGGTGCTTCAGTTGATTTAGGGATTTTCTCTTTACATTTAGCCGGGGTTTCTTCCATTTTAGGAGCTGTAAATTTTATAACAACTATTATCAATATGCGTTCTTTCGGCATGACAATAGACCAGATACCTTTATTTGTGTGAGCTGTTTTTATTACTGCGATCCTTTTATTATTATCGTTGCCGGTTTTAGCAGG
>HVH16
TTCGAGCTGAATTAGGGCAGCCAGGAACTTTAATCGGTAACGACCAAATTTATAACGTTGTTGTAACTGCTCATGCTTTTGTAATAATTTTTTTCATAGTAATACCAATTATAATTGGAGGATTTGGTAATTGACTTGTACCTCTAATATTAGGAGGGCCAGATATAGCTTTTCCTCGAATAAATAATATAAGGTTCTGATTACTTCCTCCGTCTTTAACCTTACTTTTAATAAGAGGGATGGTAGAAAGAGGAGTTGGAACAGGATGAACAGTCTATCCTCCTTTAGCAGGGGCTATCGCCCACGCTGGTGCTTCAGTTGATTTAGGGATTTTCTCTTTACATTTAGCCGGGGTTTCTTCTATTTTAGGAGCTGTAAATTTTATAACAACTATTATCAATATGCGTTCTTTCGGCATGACAATAGACCAGATACCTTTATTTGTGTGAGCTGTTTTTATTACTGCGATCCTTTTATTATTATCGTTGCCGGTTTTAGCAGN
>HVH17
TTCGAGCTGAATTAGGGCAGCCAGGAACTTTAATCGGTAACGACCAAATTTATAACGTTGTTGTAACTGCTCATGCTTTTGTAATAATTTTTTTCATAGTAATACCAATTATAATTGGAGGATTTGGTAATTGACTTGTACCTCTAATATTAGGAGGGCCAGATATAGCTTTTCCTCGAATAAATAATATAAGGTTCTGATTACTTCCTCCGTCTTTAACCTTACTTTTAATAAGAGGGATGGTAGAAAGAGGAGTTGGAACAGGATGAACAGTCTATCCTCCTTTAGCAGGGGCTATCGCCCACGCTGGTGCTTCAGTTGATTTAGGGATTTTCTCTTTACATTTAGCCGGGGTTTCTTCTATTTTAGGAGCTGTAAATTTTATAACAACTATTATCAATATGCGTTCTTTCGGCATGACAATAGACCAGATACCTTTATTTGTGTGAGCTGTTTTTATTACTGCGATCCTTTTATTATTATCGTTGCCGGTTTTAGCAGN
>HVH18
TTCGAGCTGAATTAGGGCAGCCAGGAACTTTAATCGGTAACGACCAAATTTATAACGTTGTTGTAACTGCTCATGCTTTTGTAATAATTTTTTTCATAGTAATACCAATTATAATTGGAGGATTTGGTAATTGACTTGTACCTCTAATATTAGGAGGGCCAGATATAGCTTTTCCCCGAATAAATAATATAAGGTTCTGATTACTTCCTCCGTCTTTAACCTTACTTTTAATAAGAGGGATGGTAGAAAGAGGAGTTGGAACAGGATGAACAGTCTATCCTCCTTTAGCAGGGGCTATCGCCCATGCTGGTGCTTCAGTTGATTTAGGGATTTTCTCTTTACATTTAGCCGGGGTTTCTTCTATTTTAGGAGCTGTAAATTTTATAACAACTATTATCAATATGCGTTCTTTCGGCATGACAATAGACCAGATACCTTTATTTGTGTGAGCTGTTTTTATTACTGCGATCCTTTTATTATTATCGTTGCCGGTTTTAGCAGG
>HVH19
TTCGAGCTGAATTAGGGCAGCCAGGAACTTTAATCGGTAACGACCAAATTTATAACGTTGTTGTAACTGCTCATGCTTTTGTAATAATTTTTTTCATAGTAATACCAATTATAATTGGAGGATTTGGTAATTGACTTGTACCTCTAATATTAGGAGGGCCAGATATAGCTTTTCCTCGAATAAATAATATAAGGTTCTGATTACTTCCTCCGTCTTTAACCTTACTTTTAATAAGAGGGATGGTAGAAAGAGGAGTTGGAACAGGATGAACAGTCTATCCTCCTTTAGCAGGGGCTATCGCCCATGCTGGTGCTTCAGTTGATTTAGGGATTTTCTCTTTACATTTAGCCGGGGTTTCTTCTATTTTAGGAGCTGTAAATTTTATAACAACTATTATCAATATGCGTTCTTTCGGCATGACAATAGACCAGATACCTTTATTTGTGTGAGCTGTTTTTATTACCGCGATCCTTTTATTATTATCGTTGCCGGTTTTAGCAGG
>BRE1
TTCGAGCTGAATTAGGGCAGCCAGGAACTTTAATCGGTAACGACCAAATTTATAACGTTGTTGTAACTGCTCATGCTTTTGTAATAATTTTTTTCATAGTAATACCAATTATAATTGGAGGATTTGGTAATTGACTTGTACCTCTAATATTAGGAGGGCCAGATATAGCTTTTCCTCGAATAAATAATATAAGGTTCTGATTACTTCCTCCGTCTTTAACCTTACTTTTAATAAGAGGGATGGTAGAAAGAGGAGTTGGAACAGGATGAACAGTCTATCCTCCTTTAGCAGGGGCTATCGCCCATGCTGGTGCTTCAGTTGATTTAGGGATTTTCTCTTTACATTTAGCCGGGGTTTCTTCTATTTTAGGAGCTGTAAATTTTATAACAACTATTATCAATATGCGTTCTTTCGGCATGACAATAGACCAGATACCTTTATTTGTGTGAGCTGTTTTTATTACTGCGATCCTTTTATTATTATCGTTGCCGGTTTTAGCAGG
>BRE2
TTCGAGCTGAATTAGGGCAGCCAGGAACTTTAATCGGTAACGACCAAATTTATAACGTTGTTGTAACTGCTCATGCTTTTGTAATAATTTTTTTCATAGTAATACCAATTATAATTGGAGGATTTGGTAATTGACTTGTACCTCTAATATTAGGAGGGCCAGATATAGCTTTTCCTCGAATAAATAATATAAGGTTCTGATTACTTCCTCCGTCTTTAACCTTACTTTTAATAAGAGGGATGGTAGAAAGAGGAGTTGGAACAGGATGAACAGTCTATCCTCCTTTAGCAGGGGCTATCGCCCATGCTGGTGCTTCAGTTGATTTAGGGATTTTCTCTTTACATTTAGCCGGGGTTTCTTCTATTTTAGGAGCTGTAAATTTTATAACAACTATTATCAATATGCGTTCTTTCGGCATGACAATAGACCAGATACCTTTATTTGTGTGAGCTGTTTTTATTACTGCGATCCTTTTATTATTATCGTTGCCGGTTTTAGCAGG
>BRE3
TTCGAGCTGAATTAGGGCAGCCAGGAACTTTAATCGGTAACGACCAAATTTATAACGTTGTTGTAACTGCTCATGCTTTTGTAATAATTTTTTTCATAGTAATACCAATTATAATTGGAGGATTTGGTAATTGACTTGTACCTCTAATATTAGGAGGGCCAGATATAGCTTTTCCTCGAATAAATAATATAAGGTTCTGATTACTTCCTCCGTCTTTAACCTTACTTTTAATAAGAGGGATGGTAGAAAGAGGAGTTGGAACAGGATGAACAGTCTATCCTCCTTTAGCAGGGGCTATCGCCCATGCTGGTGCTTCAGTTGATTTAGGGATTTTCTCTTTACATTTAGCCGGGGTTTCTTCTATTTTAGGAGCTGTAAATTTTATAACAACTATTATCAATATGCGTTCTTTCGGCATGACAATAGACCAGATACCTTTATTTGTGTGAGCTGTTTTTATTACTGCGATCCTTTTATTATTATCGTTGCCGGTTTTAGCAGG
>BRE4
TTCGAGCTGAATTAGGGCAGCCAGGAACTTTAATCGGTAACGACCAAATTTATAACGTTGTTGTAACTGCTCATGCTTTTGTAATAATTTTTTTCATAGTAATACCAATTATAATTGGAGGATTTGGTAATTGACTTGTACCTCTAATATTAGGAGGGCCAGATATAGCTTTTCCTCGAATAAATAATATAAGGTTCTGATTACTTCCTCCGTCTTTAACCTTACTTTTAATAAGAGGGATGGTAGAAAGAGGAGTTGGAACAGGATGAACAGTCTATCCTCCTTTAGCAGGGGCTATCGCCCATGCTGGTGCTTCAGTTGATTTAGGGATTTTCTCTTTACATTTAGCCGGGGTTTCTTCTATTTTAGGAGCTGTAAATTTTATAACAACTATTATCAATATGCGTTCTTTCGGCATGACAATAGACCAGATACCTTTATTTGTGTGAGCTGTTTTTATTACTGCGATCCTTTTATTATTATCGTTGCCGGTTTTAGCAGG
>BRE5
TTCGAGCTGAATTAGGGCAGCCAGGAACTTTAATCGGTAACGACCAAATTTATAACGTTGTTGTAACTGCTCATGCTTTTGTAATAATTTTTTTCATAGTAATACCAATTATAATTGGAGGATTTGGTAATTGACTTGTACCTCTAATATTAGGAGGGCCAGATATAGCTTTTCCTCGAATAAATAATATAAGGTTCTGATTACTTCCTCCGTCTTTAACCTTACTTTTAATAAGAGGGATGGTAGAAAGAGGAGTTGGAACAGGATGAACAGTCTATCCTCCTTTAGCAGGGGCTATCGCCCATGCTGGTGCTTCAGTTGATTTAGGGATTTTCTCTTTACATTTAGCCGGGGTTTCTTCTATTTTAGGAGCTGTAAATTTTATAACAACTATTATCAATATGCGTTCTTTCGGCATGACAATAGACCAGATACCTTTATTTGTGTGAGCTGTTTTTATTACTGCGATCCTTTTATTATTATCGTTGCCGGTTTTAGCAGG
>BRE6
TTCGAGCTGAATTAGGGCAGCCAGGAACTTTAATCGGTAACGACCAAATTTATAACGTTGTTGTAACTGCTCATGCTTTTGTAATAATTTTTTTCATAGTAATACCAATTATAATTGGAGGATTTGGTAATTGACTTGTACCTCTAATATTAGGAGGGCCAGATATAGCTTTTCCTCGAATAAATAATATAAGGTTCTGATTACTTCCTCCGTCTTTAACCTTACTTTTAATAAGAGGGATGGTAGAAAGAGGAGTTGGAACAGGATGAACAGTCTATCCTCCTTTAGCAGGGGCTATCGCCCATGCTGGTGCTTCAGTTGATTTAGGGATTTTCTCTTTACATTTAGCCGGGGTTTCTTCTATTTTAGGAGCTGTAAATTTTATAACAACTATTATCAATATGCGTTCTTTCGGCATGACAATAGACCAGATACCTTTATTTGTGTGAGCTGTTTTTATTACTGCGATCCTTTTATTATTATCGTTGCCGGTTTTAGCAGG
>BRE7
TTCGAGCTGAATTAGGGCAGCCAGGAACTTTAATCGGTAACGACCAAATTTATAATGTTGTTGTAACTGCTCATGCTTTTGTAATAATTTTTTTCATAGTAATACCAATTATAATTGGAGGATTTGGTAATTGACTTGTACCTCTAATATTAGGAGGGCCAGATATAGCTTTTCCTCGAATAAATAATATAAGGTTCTGATTACTTCCTCCGTCTTTAACCTTACTTTTAATAAGAGGGATGGTAGAAAGAGGAGTTGGAACAGGATGAACAGTCTATCCTCCTTTAGCAGGGGCTATTGCCCATGCTGGTGCTTCAGTTGATTTAGGGATTTTCTCTTTACATTTAGCCGGGGTTTCTTCTATTTTAGGAGCTGTAAATTTTATAACAACTATTATCAATATGCGTTCTTTCGGCATGACAATAGACCAGATACCTTTATTTGTGTGAGCTGTTTTTATTACTGCGATCCTTTTATTATTATCGTTGCCGGTTTTAGCAGG
>BRE8
TTCGAGCTGAATTAGGGCAGCCAGGAACTTTAATCGGTAACGACCAAATTTATAATGTTGTTGTAACTGCTCATGCTTTTGTAATAATTTTTTTCATAGTAATACCAATTATAATTGGAGGATTTGGTAATTGACTTGTACCTCTAATATTAGGAGGGCCAGATATAGCTTTTCCTCGAATAAATAATATAAGGTTCTGATTACTTCCTCCGTCTTTAACCTTACTTTTAATAAGAGGGATGGTAGAAAGAGGAGTTGGAACAGGATGAACAGTCTATCCTCCTTTAGCAGGGGCTATTGCCCATGCTGGTGCTTCAGTTGATTTAGGGATTTTCTCTTTACATTTAGCCGGGGTTTCTTCTATTTTAGGAGCTGTAAATTTTATAACAACTATTATCAATATGCGTTCTTTCGGCATGACAATAGACCAGATACCTTTATTTGTGTGAGCTGTTTTTATTACTGCGATCCTTTTATTATTATCGTTGCCGGTTTTAGCAGG
>BRE9
NNNNNGCTGAATTAGGGCAGCCAGGAACTTTAATCGGTAACGACCAAATTTATAACGTTGTTGTAACTGCTCATGCTTTTGTAATAATTTTTTTCATAGTAATACCAATTATAATTGGAGGATTTGGTAATTGACTTGTACCCCTAATATTAGGAGGGCCAGATATAGCTTTTCCTCGAATAAATAATATAAGGTTCTGATTACTTCCTCCGTCTTTAACCTTACTTTTAATAAGAGGGATGGTAGAAAGAGGAGTTGGAACAGGATGAACAGTCTATCCTCCTTTAGCAGGGGCTATCGCCCATGCTGGTGCTTCAGTTGATTTAGGGATTTTCTCTTTACATTTAGCTGGGGTTTCTTCTATTTTAGGAGCTGTAAATTTTATAACAACTATTATCAATATGCGTTCTTTCGGCATGACAATAGACCAGATACCTTTATTTGTGTGAGCTGTTTTTATTACTGCGATCCTTTTATTATTATCGTTGCCGGTTTTAGCAGG
>BRE10
TTCGAGCTGAATTAGGGCAGCCAGGAACTTTAATCGGTAACGACCAAATTTATAATGTTGTTGTAACTGCTCATGCTTTTGTAATAATTTTTTTCATAGTAATACCAATTATAATTGGAGGATTCGGTAATTGACTTGTACCTCTAATATTAGGGGGGCCAGATATAGCTTTTCCTCGAATAAATAATATAAGGTTCTGATTACTTCCTCCGTCTTTAACCTTACTTTTAATAAGAGGGATGGTAGAAAGAGGAGTTGGAACAGGATGAACAGTCTATCCTCCTTTAGCAGGGGCTATTGCCCACGCTGGTGCTTCAGTTGATTTAGGGATTTTCTCTTTACATTTAGCCGGGGTTTCTTCTATTTTAGGAGCTGTAAATTTTATAACAACTATTATCAATATGCGTTCTTTCGGCATGACAATAGACCAGATACCTTTATTTGTGTGAGCTGTTTTTATTACTGCGATCCTTTTATTATTATCGTTGCCGGTTTTAGCAGG
>BRE11
TTCGAGCTGAATTAGGGCAGCCAGGAACTTTAATCGGTAACGACCAAATTTATAATGTTGTTGTAACTGCTCATGCTTTTGTAATAATTTTTTTCATAGTAATACCAATTATAATTGGAGGATTCGGTAATTGACTTGTACCTCTAATATTAGGGGGGCCAGATATAGCTTTTCCTCGAATAAATAATATAAGGTTCTGATTACTTCCTCCGTCTTTAACCTTACTTTTAATAAGAGGGATGGTAGAAAGAGGAGTTGGAACAGGATGAACAGTCTATCCTCCTTTAGCAGGGGCTATTGCCCACGCTGGTGCTTCAGTTGATTTAGGGATTTTCTCTTTACATTTAGCCGGGGTTTCTTCTATTTTAGGAGCTGTAAATTTTATAACAACTATTATCAATATGCGTTCTTTCGGCATGACAATAGACCAGATACCTTTATTTGTGTGAGCTGTTTTTATTACTGCGATCCTTTTATTATTATCGTTGCCGGTTTTAGCAGG
>BRE12
TTCGAGCTGAATTAGGGCAGCCAGGAACTTTAATCGGTAACGACCAAATTTATAACGTTGTTGTAACTGCTCATGCTTTTGTAATAATTTTTTTCATAGTAATACCAATTATAATTGGAGGATTTGGTAATTGACTTGTACCCCTAATATTAGGAGGGCCAGATATAGCTTTTCCTCGAATAAATAATATAAGGTTCTGATTACTTCCTCCGTCTTTAACCTTACTTTTAATAAGAGGGATGGTAGAAAGAGGAGTTGGAACAGGATGAACAGTCTATCCTCCTTTAGCAGGGGCTATCGCCCATGCTGGTGCTTCAGTTGATTTAGGGATTTTCTCTTTACATTTAGCCGGGGTTTCTTCTATTTTAGGAGCTGTAAATTTTATAACAACTATTATCAATATGCGTTCTTTCGGCATGACAATAGACCAGATACCTTTATTTGTGTGAGCTGTTTTTATTACTGCGATCCTTTTATTATTATCGTTGCCGGTTTTAGCAGG
>BRE13
TTCGAGCTGAATTAGGGCAGCCAGGAACTTTAATCGGTAACGACCAAATTTATAACGTTGTTGTAACTGCTCATGCTTTTGTAATAATTTTTTTCATAGTAATACCAATTATAATTGGAGGATTTGGTAATTGACTTGTACCCCTAATATTAGGAGGGCCAGATATAGCTTTTCCTCGAATAAATAATATAAGGTTCTGATTACTTCCTCCGTCTTTAACCTTACTTTTAATAAGAGGGATGGTAGAAAGAGGAGTTGGAACAGGATGAACAGTCTATCCTCCTTTAGCAGGGGCTATCGCCCATGCTGGTGCTTCAGTTGATTTAGGGATTTTCTCTTTACATTTAGCCGGGGTTTCTTCTATTTTAGGAGCTGTAAATTTTATAACAACTATTATCAATATGCGTTCTTTCGGCATGACAATAGACCAGATACCTTTATTTGTGTGAGCTGTTTTTATTACTGCGATCCTTTTATTATTATCGTTGCCGGTTTTAGCAGG
>BRE14
TTCGAGCTGAATTAGGGCAGCCAGGAACTTTAATCGGTAACGACCAAATTTATAATGTTGTTGTAACTGCTCATGCTTTTGTAATAATTTTTTTCATAGTAATACCAATTATAATTGGAGGATTCGGTAATTGACTTGTACCTCTAATATTAGGAGGGCCAGATATAGCTTTTCCTCGAATAAATAATATAAGGTTCTGATTACTTCCTCCGTCTTTAACCTTACTTTTAATAAGAGGGATGGTAGAAAGAGGAGTTGGAACAGGATGAACAGTCTATCCTCCTTTAGCAGGGGCTATTGCCCACGCTGGTGCTTCAGTTGATTTAGGGATTTTCTCTTTACATTTAGCCGGGGTTTCTTCTATTTTAGGAGCTGTAAATTTTATAACAACTATTATCAATATGCGTTCTTTCGGCATGACAATAGACCAGATACCTTTATTTGTGTGAGCTGTTTTTATTACTGCGATCCTTTTATTATTATCGTTGCCGGTTTTAGCAGG
>BRE15
TTCGAGCTGAATTAGGGCAGCCAGGAACTTTAATCGGTAACGACCAAATTTATAACGTTGTTGTAACTGCTCATGCTTTTGTAATAATTTTTTTCATAGTAATACCAATTATAATTGGAGGATTTGGTAATTGACTTGTGCCTCTAATATTAGGAGGGCCAGATATAGCTTTTCCTCGAATAAATAATATAAGGTTCTGATTACTTCCTCCGTCTTTAACCTTACTTTTAATAAGAGGGATGGTAGAAAGAGGAGTTGGAACAGGATGAACAGTCTATCCTCCTTTAGCAGGGGCTATCGCCCACGCTGGTGCTTCAGTTGATTTAGGGATTTTCTCTTTACATTTAGCCGGGGTTTCTTCTATTTTAGGAGCTGTAAATTTTATAACAACTATTATCAATATGCGTTCTTTCGGCATGACAATAGACCAGATACCTTTATTTGTGTGAGCTGTTTTTATTACTGCGATCCTTTTATTATTATCGTTGCCGGTTTTAGCAGG
>BRE16
TTCGAGCTGAATTAGGGCAGCCAGGAACTTTAATCGGTAACGACCAAATTTATAACGTTGTTGTAACTGCTCATGCTTTTGTAATAATTTTTTTCATAGTAATACCAATTATAATTGGAGGATTTGGTAATTGACTTGTACCTCTAATATTAGGAGGGCCAGATATAGCTTTTCCTCGAATAAATAATATAAGGTTCTGATTACTTCCTCCGTCTTTAACCTTACTTTTAATAAGAGGGATGGTAGAAAGAGGAGTTGGAACAGGATGAACAGTCTATCCTCCTTTAGCAGGGGCTATCGCCCATGCTGGTGCTTCAGTTGATTTAGGGATTTTCTCTTTACATTTAGCCGGGGTTTCTTCTATTTTAGGAGCTGTAAATTTTATAACAACTATTATTAATATGCGTTCTTTCGGCATGACAATAGACCAGATACCTTTATTTGTGTGAGCTGTTTTTATTACTGCGATCCTTTTATTATTATCGTTGCCGGTTTTAGCAGG
>BRE17
NNNNNNNNNNNNNNNNNNNNNNNNNNNNNNNNNNNNGTAACGACCAAATTTATAACGTTGTTGTAACTGCTCATGCTTTTGTAATAATTTTTTTCATAGTAATACCAATTATAATTGGAGGATTTGGTAATTGACTTGTACCTCTAATATTAGGAGGGCCAGATATAGCTTTTCCTCGAATAAATAATATAAGGTTCTGATTACTTCCTCCGTCTTTAACCTTACTTTTAATAAGAGGGATGGTAGAAAGAGGAGTTGGAACAGGATGAACAGTCTATCCTCCTTTAGCAGGGGCTATCGCCCATGCTGGTGCCTCAGTTGATTTAGGGATTTTCTCTTTACATTTAGCCGGGGTTTCTTCTATTTTAGGAGCTGTAAATTTTATAACAACTATTATCAATATGCGTTCTTTCGGCATGACAATAGACCAGATACCTTTATTTGTGTGAGCTGTTTTTATTACTGCGATCCTTTTATTATTATCGTTGCCGGTTTTAGCAGG
>GOT1
TTCGAGCTGAATTAGGGCAGCCAGGAACTTTAATCGGTAACGACCAAATTTATAACGTTGTTGTAACTGCTCATGCTTTTGTAATAATTTTTTTCATAGTAATACCAATTATAATTGGAGGATTTGGTAATTGACTTGTACCTCTAATATTAGGAGGGCCAGATATAGCTTTTCCTCGAATAAATAATATAAGGTTCTGATTACTTCCTCCGTCTTTAACCTTACTTTTAATAAGAGGGATGGTAGAAAGAGGAGTTGGAACAGGATGAACAGTCTATCCTCCTTTAGCAGGGGCTATCGCCCATGCTGGTGCTTCAGTTGATTTAGGGATTTTCTCTTTACATTTAGCCGGGGTTTCTTCTATTTTAGGAGCTGTAAATTTTATAACAACTATTATCAATATGCGTTCTTTCGGCATGACAATAGACCAGATACCTTTATTTGTGTGAGCTGTTTTTATTACTGCGATCCTTTTATTATTATCGTTGCCGGTTTTAGCAGG
>GOT2
TTCGAGCTGAATTAGGGCAGCCAGGAACTTTAATCGGTAACGACCAAATTTATAACGTTGTTGTAACTGCTCATGCTTTTGTAATAATTTTTTTCATAGTAATACCAATTATAATTGGAGGATTTGGTAATTGACTTGTACCTCTAATATTAGGAGGGCCAGATATAGCTTTTCCTCGAATAAATAATATAAGGTTCTGATTACTTCCTCCGTCTTTAACCTTACTTTTAATAAGAGGGATGGTAGAAAGAGGAGTTGGAACAGGATGAACAGTCTATCCTCCTTTAGCAGGGGCTATCGCCCATGCTGGTGCTTCAGTTGATTTAGGGATTTTCTCTTTACATTTAGCCGGGGTTTCTTCTATTTTAGGAGCTGTAAATTTTATAACAACTATTATCAATATGCGTTCTTTCGGCATGACAATAGACCAGATACCTTTATTTGTGTGAGCTGTTTTTATTACTGCGATCCTTTTATTATTATCGTTGCCGGTTTTAGCAGG
>GOT3
TTCGAGCTGAATTAGGGCAGCCAGGAACTTTAATCGGTAACGACCAAATTTATAACGTTGTTGTAACTGCTCATGCTTTTGTAATAATTTTTTTCATAGTAATACCAATTATAATTGGAGGATTTGGTAATTGACTTGTACCTCTAATATTAGGAGGGCCAGATATAGCTTTTCCTCGAATAAATAATATAAGGTTCTGATTACTTCCTCCGTCTTTAACCTTACTTTTAATAAGAGGGATGGTAGAAAGAGGAGTTGGAACAGGATGAACAGTCTATCCTCCTTTAGCAGGGGCTATCGCCCATGCTGGTGCTTCAGTTGATTTAGGGATTTTCTCTTTACATTTAGCCGGGGTTTCTTCTATTTTAGGAGCTGTAAATTTTATAACAACTATTATCAATATGCGTTCTTTCGGCATGACAATAGACCAGATACCTTTATTTGTGTGAGCTGTTTTTATTACTGCGATCCTTTTATTATTATCGTTGCCGGTTTTAGCAGG
>GOT4
TTCGAGCTGAATTAGGGCAGCCAGGAACTTTAATCGGTAACGACCAAATTTATAACGTTGTTGTAACTGCTCATGCTTTTGTAATAATTTTTTTCATAGTAATACCAATTATAATTGGAGGATTTGGTAATTGACTTGTACCTCTAATATTAGGAGGACCAGATATAGCTTTTCCTCGAATAAATAATATAAGGTTCTGATTACTTCCTCCGTCTTTAACCTTACTTTTAATAAGAGGGATGGTAGAAAGAGGAGTTGGAACAGGATGAACAGTCTATCCTCCTTTAGCAGGGGCTATCGCCCATGCTGGTGCTTCAGTTGATTTAGGGATTTTCTCTTTACATTTAGCCGGGGTTTCTTCTATTTTAGGAGCTGTAAATTTTATAACAACTATTATCAATATGCGTTCTTTCGGCATGACAATAGACCAGATACCTTTATTTGTGTGAGCTGTTTTTATTACTGCGATCCTTTTATTATTATCGTTGCCGGTTTTAGCAGG
>GOT5
TTCGAGCTGAATTAGGGCAGCCAGGAACTTTAATCGGTAACGACCAAATTTATAATGTTGTTGTAACTGCTCATGCTTTTGTAATAATTTTTTTCATAGTAATACCAATTATAATTGGAGGATTTGGTAATTGACTTGTACCTCTAATATTAGGAGGGCCAGATATAGCTTTTCCTCGAATAAATAATATAAGGTTCTGATTACTTCCTCCGTCTTTAACCTTACTTTTAATAAGAGGGATGGTAGAAAGAGGAGTTGGAACAGGATGAACAGTCTATCCTCCTTTAGCAGGGGCTATTGCCCATGCTGGTGCTTCAGTTGATTTAGGGATTTTCTCTTTACATTTAGCCGGGGTTTCTTCTATTTTAGGAGCTGTAAATTTTATAACAACTATTATCAATATGCGTTCTTTCGGCATGACAATAGACCAGATACCTTTATTTGTGTGAGCTGTTTTTATTACTGCGATCCTTTTATTATTATCGTTGCCGGTTTTAGCAGG
>GOT6
TTCGAGCTGAATTAGGGCAGCCAGGAACTTTAATCGGTAACGACCAAATTTATAATGTTGTTGTAACTGCTCATGCTTTTGTAATAATTTTTTTCATAGTAATACCAATTATAATTGGAGGATTTGGTAATTGACTTGTACCTCTAATATTAGGAGGGCCAGATATAGCTTTTCCTCGAATAAATAATATAAGGTTCTGATTACTTCCTCCGTCTTTAACCTTACTTTTAATAAGAGGGATGGTAGAAAGAGGAGTTGGAACAGGATGAACAGTCTATCCTCCTTTAGCAGGGGCTATTGCCCATGCTGGTGCTTCAGTTGATTTAGGGATTTTCTCTTTACATTTAGCCGGGGTTTCTTCTATTTTAGGAGCTGTAAATTTTATAACAACTATTATCAATATGCGTTCTTTCGGCATGACAATAGACCAGATACCTTTATTTGTGTGAGCTGTTTTTATTACTGCGATCCTTTTATTATTATCGTTGCCGGTTTTAGCAGG
>GOT7
TTCGAGCTGAATTAGGGCAGCCAGGAACTTTAATCGGTAACGACCAAATTTATAATGTTGTTGTAACTGCTCATGCTTTTGTAATAATTTTTTTCATAGTAATACCAATTATAATTGGAGGATTTGGTAATTGACTTGTACCTCTAATATTAGGAGGGCCAGATATAGCTTTTCCTCGAATAAATAATATAAGGTTCTGATTACTTCCTCCGTCTTTAACCTTACTTTTAATAAGAGGGATGGTAGAAAGAGGAGTTGGAACAGGATGAACAGTCTATCCTCCTTTAGCAGGGGCTATTGCCCATGCTGGTGCTTCAGTTGATTTAGGGATTTTCTCTTTACATTTAGCCGGGGTTTCTTCTATTTTAGGAGCTGTAAATTTTATAACAACTATTATCAATATGCGTTCTTTCGGCATGACAATAGACCAGATACCTTTATTTGTGTGAGCTGTTTTTATTACTGCGATCCTTTTATTATTATCGTTGCCGGTTTTAGCAGG
>GOT8
TTCGAGCTGAATTAGGGCAGCCAGGAACTTTAATCGGTAACGACCAAATTTATAACGTTGTTGTAACTGCTCATGCTTTTGTAATAATTTTTTTCATAGTAATACCAATTATAATTGGAGGATTTGGTAATTGACTTGTACCTCTAATATTAGGAGGGCCAGATATAGCTTTTCCTCGAATAAATAATATAAGGTTCTGATTACTTCCTCCGTCTTTAACCTTACTTTTAATAAGAGGGATGGTAGAAAGAGGAGTTGGAACAGGATGAACAGTCTATCCTCCTTTAGCAGGGGCTATCGCCCACGCTGGTGCTTCAGTTGATTTAGGGATTTTCTCTTTACATTTAGCCGGGGTTTCTTCCATTTTAGGAGCTGTAAATTTTATAACAACTATTATCAATATGCGTTCTTTCGGCATGACAATAGACCAGATACCTTTATTTGTGTGAGCTGTTTTTATTACTGCGATCCTTTTATTATTATCGTTGCCGGTTTTAGCAGG
>GOT9
TTCGAGCTGAATTAGGGCAGCCAGGAACTTTAATCGGTAACGACCAAATTTATAACGTTGTTGTAACTGCTCATGCTTTTGTAATAATTTTTTTCATAGTAATACCAATTATAATTGGAGGATTTGGTAATTGACTTGTACCTCTAATATTAGGAGGGCCAGATATAGCTTTTCCTCGAATAAATAATATAAGGTTCTGATTACTTCCTCCGTCTTTAACTTTACTTTTAATAAGAGGGATGGTAGAAAGAGGAGTTGGAACAGGATGAACAGTCTATCCTCCTTTAGCAGGAGCTATTGCCCATGCTGGTGCTTCAGTTGATTTAGGGATTTTCTCTTTACATTTAGCCGGGGTTTCTTCTATTTTAGGAGCTGTAAACTTTATAACAACTATTATCAATATGCGTTCTTTCGGCATGACAATAGACCAGATACCTTTATTTGTGTGAGCTGTTTTTATTACTGCGATCCTTTTATTATTATCGTTGCCGGTTTTAGCAGG
>GOT10
TTCGAGCTGAATTAGGGCAGCCAGGAACTTTAATCGGTAACGACCAAATTTATAATGTTGTTGTAACTGCTCATGCTTTTGTAATAATTTTTTTCATAGTAATACCAATTATAATTGGAGGATTCGGTAATTGACTTGTACCTCTAATATTAGGGGGGCCAGATATAGCTTTTCCTCGAATAAATAATATAAGGTTCTGATTACTTCCTCCGTCTTTAACCTTACTTTTAATAAGAGGGATGGTAGAAAGAGGAGTTGGAACAGGATGAACAGTCTATCCTCCTTTAGCAGGGGCTATTGCCCACGCTGGTGCTTCAGTTGATTTAGGGATTTTCTCTTTACATTTAGCCGGGGTTTCTTCTATTTTAGGAGCTGTAAATTTTATAACAACTATTATCAATATGCGTTCTTTCGGCATGACAATAGACCAGATACCTTTATTTGTGTGAGCTGTTTTTATTACTGCGATCCTTTTATTATTATCGTTGCCGGTTTTAGCAGG
>GOT11
TTCGAGCTGAATTAGGGCAGCCAGGAACTTTAATCGGTAACGACCAAATTTATAATGTTGTTGTAACTGCTCATGCTTTTGTAATAATTTTTTTCATAGTAATACCAATTATAATTGGAGGATTCGGTAATTGACTTGTACCTCTAATATTAGGGGGGCCAGATATAGCTTTTCCTCGAATAAATAATATAAGGTTCTGATTACTTCCTCCGTCTTTAACCTTACTTTTAATAAGAGGGATGGTAGAAAGAGGAGTTGGAACAGGATGAACAGTCTATCCTCCTTTAGCAGGGGCTATTGCCCACGCTGGTGCTTCAGTTGATTTAGGGATTTTCTCTTTACATTTAGCCGGGGTTTCTTCTATTTTAGGAGCTGTAAATTTTATAACAACTATTATCAATATGCGTTCTTTCGGCATGACAATAGACCAGATACCTTTATTTGTGTGAGCTGTTTTTATTACTGCGATCCTTTTATTATTATCGTTGCCGGTTTTAGCAGG
>GOT12
TTCGAGCTGAATTAGGGCAGCCAGGAACTTTAATCGGTAACGACCAAATTTATAATGTTGTTGTAACTGCTCATGCTTTTGTAATAATTTTTTTCATAGTAATACCAATTATAATTGGAGGATTTGGTAATTGACTTGTACCTCTAATATTAGGAGGGCCAGATATAGCTTTTCCTCGAATAAATAATATAAGGTTCTGATTACTTCCTCCGTCTTTAACCTTACTTTTAATAAGAGGGATGGTAGAAAGAGGAGTTGGAACAGGATGAACAGTCTATCCTCCTTTAGCAGGGGCTATTGCCCACGCTGGTGCTTCAGTTGATTTAGGGATTTTCTCTTTACATTTAGCCGGGGTTTCTTCTATTTTAGGAGCTGTAAATTTTATAACAACTATTATCAATATGCGTTCTTTCGGCATGACAATAGACCAGATACCTTTATTTGTGTGAGCTGTTTTTATTACTGCGATCCTTTTATTATTATCGTTGCCGGTTTTAGCAGG
>GOT13
TTCGAGCTGAATTAGGGCAGCCAGGAACTTTAATCGGTAACGACCAAATTTATAACGTTGTTGTAACTGCTCATGCTTTTGTAATAATTTTTTTCATAGTAATACCAATTATAATTGGAGGATTTGGTAATTGACTTGTACCTCTAATATTAGGAGGGCCAGATATAGCTTTTCCTCGAATAAATAATATAAGGTTCTGATTACTTCCTCCGTCTTTAACCTTACTTTTAATAAGAGGGATGGTAGAAAGAGGAGTTGGAACAGGATGAACAGTCTATCCTCCTTTAGCAGGGGCTATCGCTCATGCTGGTGCTTCAGTTGATTTAGGGATTTTCTCTTTACATTTAGCCGGGGTTTCTTCTATTTTAGGAGCTGTAAATTTTATGACAACTATTATCAATATGCGTTCTTTCGGCATGACAATAGACCAGATACCTTTATTTGTGTGAGCTGTTTTTATTACTGCGATCCTTTTATTATTATCGTTGCCGGTTTTAGCAGG
>GOT14
TTCGAGCTGAATTAGGGCAGCCAGGAACTTTAATCGGTAACGACCAAATTTATAACGTTGTTGTAACTGCTCATGCTTTTGTAATAATTTTTTTCATAGTAATACCAATTATAATTGGAGGATTTGGTAATTGACTTGTACCTCTAATATTAGGAGGGCCAGATATAGCTTTTCCCCGAATAAATAATATAAGGTTCTGATTACTTCCTCCGTCTTTAACCTTACTTTTAATAAGAGGGATGGTAGAAAGAGGAGTTGGAACAGGATGAACAGTCTATCCTCCTTTAGCAGGGGCTATCGCCCACGCTGGTGCTTCAGTTGATTTAGGGATTTTCTCTTTACATTTAGCCGGGGTTTCTTCTATTTTAGGAGCTGTAAATTTTATAACAACTATTATCAATATGCGTTCTTTCGGCATGACAATAGACCAGATACCTTTATTTGTGTGAGCTGTTTTTATTACTGCGATCCTTTTATTATTATCGTTGCCGGTTTTAGCAGG
>GOT15
TTCGAGCTGAATTAGGGCAGCCAGGAACTTTAATCGGTAACGACCAAATTTATAATGTTGTTGTAACTGCTCATGCTTTTGTAATAATTTTTTTCATAGTAATACCAATTATAATTGGAGGATTTGGTAATTGACTTGTACCTCTAATATTAGGAGGGCCAGATATAGCTTTTCCTCGAATAAATAATATGAGGTTCTGATTACTTCCTCCGTCTTTAACCTTACTTTTAATAAGAGGGATGGTAGAAAGAGGAGTTGGAACAGGATGAACAGTCTATCCTCCTTTAGCAGGGGCTATTGCCCATGCTGGTGCTTCAGTTGATTTAGGGATTTTCTCTTTACATTTAGCCGGGGTTTCTTCTATTTTAGGAGCTGTAAATTTTATAACAACTATTATCAATATGCGTTCTTTCGGCATGACAATAGACCAGATACCTTTATTTGTGTGAGCTGTTTTTATTACTGCGATCCTTTTATTATTATCGTTGCCGGTTTTAGCAGG
>OSL1
TTCGAGCTGAATTAGGGCAGCCAGGAACTTTAATCGGTAACGACCAAATTTATAACGTTGTTGTAACTGCTCATGCTTTTGTAATAATTTTTTTCATAGTAATACCAATTATAATTGGAGGATTTGGTAATTGACTTGTACCTCTAATATTAGGAGGGCCAGATATAGCTTTTCCTCGAATAAATAATATAAGGTTCTGATTACTTCCTCCGTCTTTAACCTTACTTTTAATAAGAGGGATGGTAGAAAGAGGAGTTGGAACAGGATGAACAGTCTATCCTCCTTTAGCAGGGGCTATCGCCCATGCTGGTGCTTCAGTTGATTTAGGGATTTTCTCTTTACATTTAGCCGGGGTTTCTTCTATTTTAGGAGCTGTAAATTTTATAACAACTATTATCAATATGCGTTCTTTCGGCATGACAATAGACCAGATACCTTTATTTGTGTGAGCTGTTTTTATTACTGCGATCCTTTTATTATTATCGTTGCCGGTTTTAGCAGG
>OSL2
TTCGAGCTGAATTAGGGCAGCCAGGAACTTTAATCGGTAACGACCAAATTTATAACGTTGTTGTAACTGCTCATGCTTTTGTAATAATTTTTTTCATAGTAATACCAATTATAATTGGAGGATTTGGTAATTGACTTGTACCTCTAATATTAGGAGGGCCAGATATAGCTTTTCCTCGAATAAATAATATAAGGTTCTGATTACTTCCTCCGTCTTTAACCTTACTTTTAATAAGAGGGATGGTAGAAAGAGGAGTTGGAACAGGATGAACAGTCTATCCTCCTTTAGCAGGGGCTATCGCCCATGCTGGTGCTTCAGTTGATTTAGGGATTTTCTCTTTACATTTAGCCGGGGTTTCTTCTATTTTAGGAGCTGTAAATTTTATAACAACTATTATCAATATGCGTTCTTTCGGCATGACAATAGACCAGATACCTTTATTTGTGTGAGCTGTTTTTATTACTGCGATCCTTTTATTATTATCGTTGCCGGTTTTAGCAGG
>OSL3
TTCGAGCTGAATTAGGGCAGCCAGGAACTTTAATCGGTAACGACCAAATTTATAACGTTGTTGTAACTGCTCATGCTTTTGTAATAATTTTTTTCATAGTAATACCAATTATAATTGGAGGATTTGGTAATTGACTTGTACCTCTAATATTAGGAGGGCCAGATATAGCTTTTCCTCGAATAAATAATATAAGGTTCTGATTACTTCCTCCGTCTTTAACCTTACTTTTAATAAGAGGGATGGTAGAAAGAGGAGTTGGAACAGGATGAACAGTCTATCCTCCTTTAGCAGGGGCTATCGCCCATGCTGGTGCTTCAGTTGATTTAGGGATTTTCTCTTTACATTTAGCCGGGGTTTCTTCTATTTTAGGAGCTGTAAATTTTATAACAACTATTATCAATATGCGTTCTTTCGGCATGACAATAGACCAGATACCTTTATTTGTGTGAGCTGTTTTTATTACTGCGATCCTTTTATTATTATCGTTGCCGGTTTTAGCAGG
>OSL4
TTCGAGCTGAATTAGGGCAGCCAGGAACTTTAATCGGTAACGACCAAATTTATAACGTTGTTGTAACTGCTCATGCTTTTGTAATAATTTTTTTCATAGTAATACCAATTATAATTGGAGGATTTGGTAATTGACTTGTACCTCTAATATTAGGAGGGCCAGATATAGCTTTTCCTCGAATAAATAATATAAGGTTCTGATTACTTCCTCCGTCTTTAACCTTACTTTTAATAAGAGGGATGGTAGAAAGAGGAGTTGGAACAGGATGAACAGTCTATCCTCCTTTAGCAGGGGCTATCGCCCATGCTGGTGCTTCAGTTGATTTAGGGATTTTCTCTTTACATTTAGCCGGGGTTTCTTCTATTTTAGGAGCTGTAAATTTTATAACAACTATTATCAATATGCGTTCTTTCGGCATGACAATAGACCAGATACCTTTATTTGTGTGAGCTGTTTTTATTACTGCGATCCTTTTATTATTATCGTTGCCGGTTTTAGCAGG
>OSL5
TTCGAGCTGAATTAGGGCAGCCAGGAACTTTAATCGGTAACGACCAAATTTATAACGTTGTTGTAACTGCTCATGCTTTTGTAATAATTTTTTTCATAGTAATACCAATTATAATTGGAGGATTTGGTAATTGACTTGTACCTCTAATATTAGGAGGGCCAGATATAGCTTTTCCTCGAATAAATAATATAAGGTTCTGATTACTTCCTCCGTCTTTAACCTTACTTTTAATAAGAGGGATGGTAGAAAGAGGAGTTGGAACAGGATGAACAGTCTATCCTCCTTTAGCAGGGGCTATCGCCCACGCTGGTGCTTCAGTTGATTTAGGGATTTTCTCTTTACATTTAGCCGGGGTTTCTTCCATTTTAGGAGCTGTAAATTTTATAACAACTATTATCAATATGCGTTCTTTCGGCATGACAATAGACCAGATACCTTTATTTGTGTGAGCTGTTTTTATTACTGCGATCCTTTTATTATTATCGTTGCCGGTTTTAGCAGG
>OSL6
TTCGAGCTGAATTAGGGCAGCCAGGAACTTTAATCGGTAACGACCAAATTTATAATGTTGTTGTAACTGCTCATGCTTTTGTAATAATTTTTTTCATAGTAATACCAATTATAATTGGAGGATTCGGTAATTGACTTGTACCTCTAATATTAGGGGGGCCAGATATAGCTTTTCCTCGAATAAATAATATAAGGTTCTGATTACTTCCTCCGTCTTTAACCTTACTTTTAATAAGAGGGATGGTAGAAAGAGGAGTTGGAACAGGATGAACAGTCTATCCTCCTTTAGCAGGGGCTATTGCCCACGCTGGTGCTTCAGTTGATTTAGGGATTTTCTCTTTACATTTAGCCGGGGTTTCTTCTATTTTAGGAGCTGTAAATTTTATAACAACTATTATCAATATGCGTTCTTTCGGCATGACAATAGACCAGATACCTTTATTTGTGTGAGCTGTTTTTATTACTGCGATCCTTTTATTATTATCGTTGCCGGTTTTAGCAGG
>OSL7
TTCGAGCTGAATTAGGGCAGCCAGGAACTTTAATCGGTAACGACCAAATTTATAATGTTGTTGTAACTGCTCATGCTTTTGTAATAATTTTTTTCATAGTAATACCAATTATAATTGGAGGATTCGGTAATTGACTTGTACCTCTAATATTAGGGGGGCCAGATATAGCTTTTCCTCGAATAAATAATATAAGGTTCTGATTACTTCCTCCGTCTTTAACCTTACTTTTAATAAGAGGGATGGTAGAAAGAGGAGTTGGAACAGGATGAACAGTCTATCCTCCTTTAGCAGGGGCTATTGCCCACGCTGGTGCTTCAGTTGATTTAGGGATTTTCTCTTTACATTTAGCCGGGGTTTCTTCTATTTTAGGAGCTGTAAATTTTATAACAACTATTATCAATATGCGTTCTTTCGGCATGACAATAGACCAGATACCTTTATTTGTGTGAGCTGTTTTTATTACTGCGATCCTTTTATTATTATCGTTGCCGGTTTTAGCAGG
>OSL8
TTCGAGCTGAATTAGGGCAGCCAGGAACTTTAATCGGTAACGACCAAATTTATAACGTTGTTGTAACTGCTCATGCTTTTGTAATAATTTTTTTCATAGTAATACCAATTATAATTGGAGGATTTGGTAATTGACTTGTACCCCTAATATTAGGAGGGCCAGATATAGCTTTTCCTCGAATAAATAATATAAGGTTCTGATTACTTCCTCCGTCTTTAACCTTACTTTTAATAAGAGGGATGGTAGAAAGAGGAGTTGGAACAGGATGAACAGTCTATCCTCCTTTAGCAGGGGCTATCGCCCATGCTGGTGCTTCAGTTGATTTAGGGATTTTCTCTTTACATTTAGCCGGGGTTTCTTCTATTTTAGGAGCTGTAAATTTTATAACAACTATTATCAATATGCGTTCTTTCGGCATGACAATAGACCAGATACCTTTATTTGTGTGAGCTGTTTTTATTACTGCGATCCTTTTATTATTATCGTTGCCGGTTTTAGCAGG
>OSL9
TTCGAGCTGAATTAGGGCAGCCAGGAACTTTAATCGGTAACGACCAAATTTATAATGTTGTTGTAACTGCTCATGCTTTTGTAATAATTTTTTTCATAGTAATACCAATTATAATTGGAGGATTCGGTAATTGACTTGTACCTCTAATATTAGGGGGGCCAGATATAGCTTTTCCTCGAATAAATAATATAAGGTTCTGATTACTTCCTCCGTCTTTAACCTTACTTTTAATAAGAGGGATGGTAGAAAGAGGAGTTGGAACAGGATGAACAGTCTATCCTCCTTTAGCAGGGGCTATTGCCCACGCTGGTGCTTCAGTTGATTTAGGGATTTTCTCTTTACATTTAGCCGGAGTTTCTTCTATTTTAGGAGCTGTAAATTTTATAACAACTATTATCAATATGCGTTCTTTCGGCATGACAATAGACCAGATACCTTTATTTGTGTGAGCTGTTTTTATTACTGCGATCCTTTTATTATTATCGTTGCCGGTTTTAGCAGG
>BER1
TTCGAGCTGAATTAGGGCAGCCAGGAACTTTAATCGGTAACGACCAAATTTATAACGTTGTTGTAACTGCTCATGCTTTTGTAATAATTTTTTTCATAGTAATACCAATTATAATTGGAGGATTTGGTAATTGACTTGTACCTCTAATATTAGGAGGGCCAGATATAGCTTTTCCTCGAATAAATAATATAAGGTTCTGATTACTTCCTCCGTCTTTAACCTTACTTTTAATAAGAGGGATGGTAGAAAGAGGAGTTGGAACAGGATGAACAGTCTATCCTCCTTTAGCAGGGGCTATCGCCCATGCTGGTGCTTCAGTTGATTTAGGGATTTTCTCTTTACATTTAGCCGGGGTTTCTTCTATTTTAGGAGCTGTAAATTTTATAACAACTATTATCAATATGCGTTCTTTCGGCATGACAATAGACCAGATACCTTTATTTGTGTGAGCTGTTTTTATTACTGCGATCCTTTTATTATTATCGTTGCCGGTTTTAGCAGG
>BER2
TTCGAGCTGAATTAGGGCAGCCAGGAACTTTAATCGGTAACGACCAAATTTATAACGTTGTTGTAACTGCTCATGCTTTTGTAATAATTTTTTTCATAGTAATACCAATTATAATTGGAGGATTTGGTAATTGACTTGTACCTCTAATATTAGGAGGGCCAGATATAGCTTTTCCTCGAATAAATAATATAAGGTTCTGATTACTTCCTCCGTCTTTAACCTTACTTTTAATAAGAGGGATGGTAGAAAGAGGAGTTGGAACAGGATGAACAGTCTATCCTCCTTTAGCAGGGGCTATCGCCCATGCTGGTGCTTCAGTTGATTTAGGGATTTTCTCTTTACATTTAGCCGGGGTTTCTTCTATTTTAGGAGCTGTAAATTTTATAACAACTATTATCAATATGCGTTCTTTCGGCATGACAATAGACCAGATACCTTTATTTGTGTGAGCTGTTTTTATTACTGCGATCCTTTTATTATTATCGTTGCCGGTTTTAGCAGG
>BER3
TTCGAGCTGAATTAGGGCAGCCAGGAACTTTAATCGGTAACGACCAAATTTATAACGTTGTTGTAACTGCTCATGCTTTTGTAATAATTTTTTTCATAGTAATACCAATTATAATTGGAGGATTTGGTAATTGACTTGTACCTCTAATATTAGGAGGGCCAGATATAGCTTTTCCTCGAATAAATAATATAAGGTTCTGATTACTTCCTCCGTCTTTAACCTTACTTTTAATAAGAGGGATGGTAGAAAGAGGAGTTGGAACAGGATGAACAGTCTATCCTCCTTTAGCAGGGGCTATCGCCCACGCTGGTGCTTCAGTTGATTTAGGGATTTTCTCTTTACATTTAGCCGGGGTTTCTTCTATTTTAGGAGCTGTAAATTTTATAACAACTATTATCAATATGCGTTCTTTCGGCATGACAATAGACCAGATACCTTTATTTGTGTGAGCTGTTTTTATTACTGCGATCCTTTTATTATTATCGTTGCCGGTTTTAGCAGN
>BER4
TTCGAGCTGAATTAGGGCAGCCAGGAACTTTAATCGGTAACGACCAAATTTATAACGTTGTTGTAACTGCTCATGCTTTTGTAATAATTTTTTTCATAGTAATACCAATTATAATTGGAGGATTTGGTAATTGACTTGTACCTCTAATATTAGGAGGGCCAGATATAGCTTTTCCTCGAATAAATAATATAAGGTTCTGATTACTTCCTCCGTCTTTAACCTTACTTTTAATAAGAGGGATGGTAGAAAGAGGAGTTGGAACAGGATGAACAGTCTATCCTCCTTTAGCAGGGGCTATCGCCCACGCTGGTGCTTCAGTTGATTTAGGGATTTTCTCTTTACATTTAGCCGGGGTTTCTTCTATTTTAGGAGCTGTAAATTTTATAACAACTATTATCAATATGCGTTCTTTCGGCATGACAATAGACCAGATACCTTTATTTGTGTGAGCTGTTTTTATTACTGCGATCCTTTTATTATTATCGTTGCCGGTTTTAGCAGN
>BER5
TTCGAGCTGAATTAGGGCAGCCAGGAACTTTAATCGGTAACGACCAAATTTATAACGTTGTTGTAACTGCTCATGCTTTTGTAATAATTTTTTTCATAGTAATACCAATTATAATTGGAGGATTTGGTAATTGACTTGTACCTCTAATATTAGGAGGGCCAGATATAGCTTTTCCTCGAATAAATAATATAAGGTTCTGATTACTTCCTCCGTCTTTAACCTTACTTTTAATAAGAGGGATGGTAGAAAGAGGAGTTGGAACAGGATGAACAGTCTATCCTCCTTTAGCAGGGGCTATCGCCCACGCTGGTGCTTCAGTTGATTTAGGGATTTTCTCTTTACATTTAGCCGGGGTTTCTTCTATTTTAGGAGCTGTAAATTTTATAACAACTATTATCAATATGCGTTCTTTCGGCATGACAATAGACCAGATACCTTTATTTGTGTGAGCTGTTTTTATTACTGCGATCCTTTTATTATTATCGTTGCCGGTTTTAGCAGN
>BER6
TTCGAGCTGAATTAGGGCAGCCAGGAACTTTAATCGGTAACGACCAAATTTATAACGTTGTTGTAACTGCTCATGCTTTTGTAATAATTTTTTTCATAGTAATACCAATTATAATTGGAGGATTTGGTAATTGACTTGTACCTCTAATATTAGGAGGGCCAGATATAGCTTTTCCTCGAATAAATAATATAAGGTTCTGATTACTTCCTCCGTCTTTAACCTTACTTTTAATAAGAGGGATGGTAGAAAGAGGAGTTGGAACAGGATGAACAGTCTATCCTCCTTTAGCAGGGGCTATTGCCCATGCTGGTGCTTCAGTTGATTTAGGGATTTTCTCTTTACATTTAGCCGGGGTTTCTTCTATTTTAGGAGCTGTAAATTTTATAACAACTATTATCAATATGCGTTCTTTCGGCATGACAATAGACCAGATACCTTTATTTGTGTGAGCTGTTTTTATTACTGCGATCCTTTTATTATTATCGTTGCCGGTTTTAGCAGG
>BER7
TTCGAGCTGAATTAGGGCAGCCAGGAACTTTAATCGGTAACGACCAAATTTATAATGTTGTTGTAACTGCTCATGCTTTTGTAATAATTTTTTTCATAGTAATACCAATTATAATTGGAGGATTTGGTAATTGACTTGTACCTCTAATATTAGGAGGGCCAGATATAGCTTTTCCTCGAATAAATAATATAAGGTTCTGATTACTTCCTCCGTCTTTAACCTTACTTTTAATAAGAGGGATGGTAGAAAGAGGAGTTGGAACAGGATGAACAGTCTATCCTCCTTTAGCAGGGGCTATTGCCCACGCTGGTGCTTCAGTTGATTTAGGGATTTTCTCTTTACATTTAGCCGGGGTTTCTTCTATTTTAGGAGCTGTAAATTTTATAACAACTATTATCAATATGCGTTCTTTCGGCATGACAATAGACCAGATACCTTTATTTGTGTGAGCTGTTTTTATTACTGCGATCCTTTTATTATTATCGTTGCCGGTTTTAGCAGG
>BER8
TTCGAGCTGAATTAGGGCAGCCAGGAACTTTAATCGGTAACGACCAAATTTATAATGTTGTTGTAACTGCTCATGCTTTTGTAATAATTTTTTTCATAGTAATACCAATTATAATTGGAGGATTCGGTAATTGACTTGTACCTCTAATATTAGGAGGGCCAGATATAGCTTTTCCTCGAATAAATAATATAAGGTTCTGATTACTTCCTCCGTCTTTAACCTTACTTTTAATAAGAGGGATGGTAGAAAGAGGAGTTGGAACAGGATGAACAGTCTATCCTCCTTTAGCAGGGGCTATTGCCCACGCTGGTGCTTCAGTTGATTTAGGGATTTTCTCTTTACATTTAGCCGGGGTTTCTTCTATTTTAGGAGCTGTAAATTTTATAACAACTATTATCAATATGCGTTCTTTCGGCATGACAATAGACCAGATACCTTTATTTGTGTGAGCTGTTTTTATTACTGCGATCCTTTTATTATTATCGTTGCCGGTTTTAGCAGG
>BER9
TTCGAGCTGAATTAGGGCAGCCAGGAACTTTAATCGGTAACGACCAAATTTATAACGTTGTTGTAACTGCTCATGCTTTTGTAATAATTTTTTTCATAGTAATACCAATTATAATTGGAGGATTTGGTAATTGACTTGTACCTCTAATATTAGGAGGACCAGATATAGCTTTTCCTCGAATAAATAATATAAGGTTCTGATTACTTCCTCCGTCTTTAACCTTACTTTTAATAAGAGGGATGGTAGAAAGAGGAGTTGGAACAGGATGAACAGTCTATCCTCCTTTAGCAGGGGCTATCGCCCACGCTGGTGCTTCAGTTGATTTAGGGATTTTCTCTTTACATTTAGCCGGGGTTTCTTCTATTTTAGGAGCTGTAAATTTTATAACAACTATTATCAATATGCGTTCTTTCGGCATGACAATAGACCAGATACCTTTATTTGTGTGAGCTGTTTTTATTACTGCGATCCTTTTATTATTATCGTTGCCGGTTTTAGCAGG
>BER10
TTCGAGCTGAATTAGGGCAGCCAGGAACTTTAATCGGTAACGACCAAATTTATAACGTTGTTGTAACTGCTCATGCTTTTGTAATAATTTTTTTCATAGTAATACCAATTATAATTGGAGGATTTGGTAATTGACTTGTACCTCTAATATTAGGAGGACCAGATATAGCTTTTCCTCGAATAAATAATATAAGGTTCTGATTACTTCCTCCGTCTTTAACCTTACTTTTAATAAGAGGGATGGTAGAAAGAGGAGTTGGAACAGGATGAACAGTCTATCCTCCTTTAGCAGGGGCTATCGCCCACGCTGGTGCTTCAGTTGATTTAGGGATTTTCTCTTTACATTTAGCCGGGGTTTCTTCTATTTTAGGAGCTGTAAATTTTATAACAACTATTATCAATATGCGTTCTTTCGGCATGACAATAGACCAGATACCTTTATTTGTGTGAGCTGTTTTTATTACTGCGATCCTTTTATTATTATCGTTGCCGGTTTTAGCAGG
>MON1
TTCGAGCTGAATTAGGGCAGCCAGGAACTTTAATCGGTAACGACCAAATTTATAACGTTGTTGTAACTGCTCATGCTTTTGTAATAATTTTTTTCATAGTAATACCAATTATAATTGGAGGATTTGGTAATTGACTTGTACCTCTAATATTAGGAGGGCCAGATATAGCTTTTCCTCGAATAAATAATATAAGGTTCTGATTACTTCCTCCGTCTTTAACCTTACTTTTAATAAGAGGGATGGTAGAAAGAGGAGTTGGAACAGGATGAACAGTCTATCCTCCTTTAGCAGGGGCTATCGCCCATGCTGGTGCTTCAGTTGATTTAGGGATTTTCTCTTTACATTTAGCCGGGGTTTCTTCTATTTTAGGAGCTGTAAATTTTATAACAACTATTATCAATATGCGTTCTTTCGGCATGACAATAGACCAGATACCTTTATTTGTGTGAGCTGTTTTTATTACTGCGATCCTTTTATTATTATCGTTGCCGGTTTTAGCAGG
>MON2
TTCGAGCTGAATTAGGGCAGCCAGGAACTTTAATCGGTAACGACCAAATTTATAACGTTGTTGTAACTGCTCATGCTTTTGTAATAATTTTTTTCATAGTAATACCAATTATAATTGGAGGATTTGGTAATTGACTTGTACCTCTAATATTAGGAGGGCCAGATATAGCTTTTCCTCGAATAAATAATATAAGGTTCTGATTACTTCCTCCGTCTTTAACCTTACTTTTAATAAGAGGGATGGTAGAAAGAGGAGTTGGAACAGGATGAACAGTCTATCCTCCTTTAGCAGGGGCTATCGCCCATGCTGGTGCTTCAGTTGATTTAGGGATTTTCTCTTTACATTTAGCCGGGGTTTCTTCTATTTTAGGAGCTGTAAATTTTATAACAACTATTATCAATATGCGTTCTTTCGGCATGACAATAGACCAGATACCTTTATTTGTGTGAGCTGTTTTTATTACTGCGATCCTTTTATTATTATCGTTGCCGGTTTTAGCAGG
>MON3
TTCGAGCTGAATTAGGGCAGCCAGGAACTTTAATCGGTAACGACCAAATTTATAACGTTGTTGTAACTGCTCATGCTTTTGTAATAATTTTTTTCATAGTAATACCAATTATAATTGGAGGATTTGGTAATTGACTTGTACCTCTAATATTAGGAGGGCCAGATATAGCTTTTCCTCGAATAAATAATATAAGGTTCTGATTACTTCCTCCGTCTTTAACCTTACTTTTAATAAGAGGGATGGTAGAAAGAGGAGTTGGAACAGGATGAACAGTCTATCCTCCTTTAGCAGGGGCTATCGCCCATGCTGGTGCTTCAGTTGATTTAGGGATTTTCTCTTTACATTTAGCCGGGGTTTCTTCTATTTTAGGAGCTGTAAATTTTATAACAACTATTATCAATATGCGTTCTTTCGGCATGACAATAGACCAGATACCTTTATTTGTGTGAGCTGTTTTTATTACTGCGATCCTTTTATTATTATCGTTGCCGGTTTTAGCAGG
>MON4
TTCGAGCTGAATTAGGGCAGCCAGGAACTTTAATCGGTAACGACCAAATTTATAACGTTGTTGTAACTGCTCATGCTTTTGTAATAATTTTTTTCATAGTAATACCAATTATAATTGGAGGATTTGGTAATTGACTTGTACCTCTAATATTAGGAGGGCCAGATATAGCTTTTCCTCGAATAAATAATATAAGGTTCTGATTACTTCCTCCGTCTTTAACCTTACTTTTAATAAGAGGGATGGTAGAAAGAGGAGTTGGAACAGGATGAACAGTCTATCCTCCTTTAGCAGGGGCTATCGCCCATGCTGGTGCTTCAGTTGATTTAGGGATTTTCTCTTTACATTTAGCCGGGGTTTCTTCTATTTTAGGAGCTGTAAATTTTATAACAACTATTATCAATATGCGTTCTTTCGGCATGACAATAGACCAGATACCTTTATTTGTGTGAGCTGTTTTTATTACTGCGATCCTTTTATTATTATCGTTGCCGGTTTTAGCAGG
>MON5
TTCGAGCTGAATTAGGGCAGCCAGGAACTTTAATCGGTAACGACCAAATTTATAACGTTGTTGTAACTGCTCATGCTTTTGTAATAATTTTTTTCATAGTAATACCAATTATAATTGGAGGATTTGGTAATTGACTTGTACCTCTAATATTAGGAGGGCCAGATATAGCTTTTCCTCGAATAAATAATATAAGGTTCTGATTACTTCCTCCGTCTTTAACCTTACTTTTAATAAGAGGGATGGTAGAAAGAGGAGTTGGAACAGGATGAACAGTCTATCCTCCTTTAGCAGGGGCTATCGCCCATGCTGGTGCTTCAGTTGATTTAGGGATTTTCTCTTTACATTTAGCCGGGGTTTCTTCTATTTTAGGAGCTGTAAATTTTATAACAACTATTATCAATATGCGTTCTTTCGGCATGACAATAGACCAGATACCTTTATTTGTGTGAGCTGTTTTTATTACTGCGATCCTTTTATTATTATCGTTGCCGGTTTTAGCAGG
>MON6
TTCGAGCTGAATTAGGGCAGCCAGGAACTTTAATCGGTAACGATCAAATTTATAATGTTGTTGTAACTGCTCATGCTTTTGTAATAATTTTTTTCATAGTAATACCAATTATAATTGGAGGATTTGGTAATTGACTTGTACCTCTAATATTAGGAGGGCCAGATATAGCTTTTCCTCGAATAAATAATATAAGGTTCTGATTACTTCCTCCGTCTTTAACCTTACTTTTAATAAGAGGGATGGTAGAAAGAGGAGTTGGAACAGGATGAACAGTCTATCCTCCTTTAGCAGGGGCTATTGCCCACGCTGGTGCTTCAGTTGATTTAGGGATTTTCTCTTTACATTTAGCCGGGGTTTCTTCTATTTTAGGAGCTGTAAATTTTATAACAACTATTATCAATATGCGTTCTTTCGGCATGACAATAGACCAGATACCTTTATTTGTGTGAGCTGTTTTTATTACTGCGATCCTTTTATTATTATCGTTGCCGGTTTTAGCAGG
>MON7
TTCGAGCTGAATTAGGGCAGCCAGGAACTTTAATCGGTAACGACCAAATTTATAATGTTGTTGTAACTGCTCATGCTTTTGTAATAATTTTTTTCATAGTAATACCAATTATAATTGGAGGATTTGGTAATTGACTTGTACCTCTAATATTAGGAGGGCCAGATATAGCTTTTCCTCGAATAAATAATATAAGGTTCTGATTACTTCCTCCGTCTTTAACCTTACTTTTAATAAGAGGGATGGTAGAAAGAGGAGTTGGAACAGGATGAACAGTCTATCCTCCTTTAGCAGGGGCTATTGCCCATGCTGGTGCTTCAGTTGATTTAGGGATTTTCTCTTTACATTTAGCCGGGGTTTCTTCTATTTTAGGAGCTGTAAATTTTATAACAACTATTATCAATATGCGTTCTTTCGGCATGACAATAGACCAGATACCTTTATTTGTGTGAGCTGTTTTTATTACTGCGATCCTTTTATTATTATCGTTGCCGGTTTTAGCAGG
>MON8
TTCGAGCTGAATTAGGGCAGCCAGGAACTTTAATCGGTAACGACCAAATTTATAACGTTGTTGTAACTGCTCATGCTTTTGTAATAATTTTTTTCATAGTAATACCAATTATAATTGGAGGATTTGGTAATTGACTTGTACCTCTAATATTAGGAGGGCCAGATATAGCTTTTCCTCGAATAAATAATATAAGGTTCTGATTACTTCCTCCGTCTTTAACCTTACTTTTAATAAGAGGGATGGTAGAAAGAGGAGTTGGAACAGGATGAACAGTCTATCCTCCTTTAGCAGGGGCTATCGCCCACGCTGGTGCTTCAGTTGATTTAGGGATTTTCTCTTTACATTTAGCCGGGGTTTCTTCTATTTTAGGAGCTGTAAATTTTATAACAACTATTATCAATATGCGTTCTTTCGGCATGACAATAGACCAGATACCTTTATTTGTGTGAGCTGTTTTTATTACTGCGATCCTTTTATTATTATCGTTGCCGGTTTTAGCAGN
>MON9
TTCGAGCTGAATTAGGGCAGCCAGGAACTTTAATCGGTAACGACCAAATTTATAATGTTGTTGTAACTGCTCATGCTTTTGTAATAATTTTTTTCATAGTAATACCAATTATAATTGGAGGATTCGGTAATTGACTTGTACCTCTAATATTAGGGGGGCCAGATATAGCTTTTCCTCGAATAAATAATATAAGGTTCTGATTACTTCCTCCGTCTTTAACCTTACTTTTAATAAGAGGGATGGTAGAAAGAGGAGTTGGAACAGGATGAACAGTCTATCCTCCTTTAGCAGGGGCTATTGCCCACGCTGGTGCTTCAGTTGATTTAGGGATTTTCTCTTTACATTTAGCCGGGGTTTCTTCTATTTTAGGAGCTGTAAATTTTATAACAACTATTATCAATATGCGTTCTTTCGGCATGACAATAGACCAGATACCTTTATTTGTGTGAGCTGTTTTTATTACTGCGATCCTTTTATTATTATCGTTGCCGGTTTTAGCAGG
>MON10
TTCGAGCTGAATTAGGGCAGCCAGGAACTTTAATCGGTAACGACCAAATTTATAACGTTGTTGTAACTGCTCATGCTTTTGTAATAATTTTTTTCATAGTAATACCAATTATAATTGGAGGATTTGGTAATTGACTTGTACCCCTAATATTAGGAGGGCCAGATATAGCTTTTCCTCGAATAAATAATATAAGGTTCTGATTACTTCCTCCGTCTTTAACCTTACTTTTAATAAGAGGGATGGTAGAAAGAGGAGTTGGAACAGGATGAACAGTCTATCCTCCTTTAGCAGGGGCTATCGCCCATGCTGGTGCTTCAGTTGATTTAGGGATTTTCTCTTTACATTTAGCCGGGGTTTCTTCTATTTTAGGAGCTGTAAATTTTATAACAACTATTATCAATATGCGTTCTTTCGGCATGACAATAGACCAGATACCTTTATTTGTGTGAGCTGTTTTTATTACTGCGATCCTTTTATTATTATCGTTGCCGGTTTTAGCAGG
>MON11
TTCGAGCTGAATTAGGGCAGCCAGGAACTTTAATCGGTAACGACCAAATTTATAACGTTGTTGTAACTGCTCATGCTTTTGTAATAATTTTTTTCATAGTAATACCAATTATAATTGGAGGATTTGGTAATTGACTTGTACCTCTAATATTAGGAGGGCCAGATATAGCTTTTCCCCGAATAAATAATATAAGGTTCTGATTACTTCCTCCGTCTTTAACCTTACTTTTAATAAGAGGGATGGTAGAAAGAGGAGTTGGAACAGGATGAACAGTCTATCCTCCTTTAGCAGGGGCTATCGCCCACGCTGGTGCTTCAGTTGATTTAGGGATTTTCTCTTTACATTTAGCCGGGGTTTCTTCTATTTTAGGAGCTGTAAATTTTATAACAACTATTATCAATATGCGTTCTTTCGGCATGACAATAGACCAGATACCTTTATTTGTGTGAGCTGTTTTTATTACTGCGATCCTTTTATTATTATCGTTGCCGGTTTTAGCAGG
>MON12
TTCGAGCTGAATTAGGGCAGCCAGGAACTTTAATCGGTAACGACCAAATTTATAACGTTGTTGTAACTGCTCATGCTTTTGTAATAATTTTTTTCATAGTAATACCAATCATAATTGGAGGATTTGGTAATTGACTTGTACCTCTAATATTAGGAGGGCCAGATATAGCTTTTCCTCGAATAAATAATATAAGGTTCTGATTACTTCCTCCGTCTTTAACCTTACTTTTAATAAGAGGGATGGTAGAAAGAGGAGTTGGAACAGGATGAACAGTCTATCCTCCTTTAGCAGGGGCTATCGCCCATGCTGGTGCTTCAGTTGATTTAGGGATTTTCTCTTTACATTTAGCCGGGGTTTCTTCTATTTTAGGAGCTGTAAATTTTATAACAACTATTATCAATATGCGTTCTTTCGGCATGACAATAGACCAGATACCTTTATTTGTGTGAGCTGTTTTTATTACTGCGATCCTTTTATTATTATCGTTGCCGGTTTTAGCAGG
>MON13
TTCGAGCTGAATTAGGGCAGCCAGGAACTTTAATCGGTAACGACCAAATTTATAATGTTGTTGTAACTGCTCATGCTTTTGTAATAATTTTTTTCATAGTAATACCAATTATAATTGGAGGATTTGGTAATTGACTTGTACCTCTAATATTAGGAGGGCCAGATATAGCTTTTCCTCGAATAAATAATATAAGGTTCTGATTACTTCCTCCGTCTTTAACCTTACTTTTAATAAGAGGGATGGTAGAAAGAGGGGTTGGAACAGGATGAACAGTCTATCCTCCTTTAGCAGGGGCTATTGCCCACGCTGGTGCTTCAGTTGATTTAGGGATTTTCTCTTTACATTTAGCCGGGGTTTCTTCTATTTTAGGAGCTGTAAATTTTATAACAACTATTATCAATATGCGTTCTTTCGGCATGACAATAGACCAGATACCTTTATTTGTGTGAGCTGTTTTTATTACTGCGATCCTTTTATTATTATCGTTGCCGGTTTTAGCAGG
>MON14
TTCGAGCTGAATTAGGGCAGCCAGGAACTTTAATCGGTAACGACCAAATTTATAATGTTGTTGTAACTGCTCATGCTTTCGTAATAATTTTTTTCATAGTAATACCAATTATAATTGGAGGATTTGGTAATTGACTTGTACCTCTAATATTAGGAGGGCCAGATATAGCTTTTCCTCGAATAAATAATATAAGGTTCTGATTACTTCCTCCGTCTTTAACCTTACTTTTAATAAGAGGGATGGTAGAAAGAGGGGTTGGAACAGGATGAACAGTCTATCCTCCTTTAGCAGGGGCTATTGCCCACGCTGGTGCTTCAGTTGATTTAGGGATTTTCTCTTTACATTTAGCCGGGGTTTCTTCTATTTTAGGAGCTGTAAATTTTATAACAACTATTATCAATATGCGTTCTTTCGGCATGACAATAGACCAGATACCTTTATTTGTGTGAGCTGTTTTTATTACTGCGATCCTTTTATTATTATCGTTGCCGGTTTTAGCAGG
>FAR1
TTCGAGCTGAATTAGGGCAACCAGGAACTTTAATCGGTAACGACCAAATTTATAATGTTGTTGTAACTGCTCATGCTTTTGTAATAATTTTTTTCATAGTAATACCAATTATAATTGGAGGATTTGGTAATTGACTTGTCCCTCTAATATTAGGAGGACCAGATATAGCTTTTCCTCGAATAAATAATATAAGGTTCTGATTACTTCCTCCGTCTTTAACCTTACTTTTAATAAGAGGGATGGTAGAAAGAGGAGTTGGAACAGGATGAACAGTCTATCCTCCTTTAGCAGGGGCTATTGCCCATGCTGGTGCTTCAGTTGATTTAGGGATTTTCTCTTTACATTTAGCCGGGGTTTCTTCTATTTTAGGAGCTGTAAATTTTATAACAACTATTATCAATATGCGTTCTTTCGGCATGACAATAGATCAAATACCTTTATTTGTGTGAGCTGTTTTTATTACTGCGATCCTTTTATTATTATCGTTGCCGGTTTTAGCAGG
>FAR2
TTCGAGCTGAATTAGGGCAACCAGGAACTTTAATCGGTAACGACCAAATTTATAATGTTGTTGTAACTGCTCATGCTTTTGTAATAATTTTTTTCATAGTAATACCAATTATAATTGGAGGATTTGGTAATTGACTTGTCCCTCTAATATTAGGAGGACCAGATATAGCTTTTCCTCGAATAAATAATATAAGGTTCTGATTACTTCCTCCGTCTTTAACCTTACTTTTAATAAGAGGGATGGTAGAAAGAGGAGTTGGAACAGGATGAACAGTCTATCCTCCTTTAGCAGGGGCTATTGCCCATGCTGGTGCTTCAGTTGATTTAGGGATTTTCTCTTTACATTTAGCCGGGGTTTCTTCTATTTTAGGAGCTGTAAATTTTATAACAACTATTATCAATATGCGTTCTTTCGGCATGACAATAGATCAAATACCTTTATTTGTGTGAGCTGTTTTTATTACTGCGATCCTTTTATTATTATCGTTGCCGGTTTTAGCAGG
>FAR3
TTCGAGCTGAATTAGGGCAACCAGGAACTTTAATCGGTAACGACCAAATTTATAATGTTGTTGTAACTGCTCATGCTTTTGTAATAATTTTTTTCATAGTAATACCAATTATAATTGGAGGATTTGGTAATTGACTTGTCCCTCTAATATTAGGAGGACCAGATATAGCTTTTCCTCGAATAAATAATATAAGGTTCTGATTACTTCCTCCGTCTTTAACCTTACTTTTAATAAGAGGGATGGTAGAAAGAGGAGTTGGAACAGGATGAACAGTCTATCCTCCTTTAGCAGGGGCTATTGCCCATGCTGGTGCTTCAGTTGATTTAGGGATTTTCTCTTTACATTTAGCCGGGGTTTCTTCTATTTTAGGAGCTGTAAATTTTATAACAACTATTATCAATATGCGTTCTTTCGGCATGACAATAGATCAAATACCTTTATTTGTGTGAGCTGTTTTTATTACTGCGATCCTTTTATTATTATCGTTGCCGGTTTTAGCAGG
>FAR4
TTCGAGCTGAATTAGGGCAACCAGGAACTTTAATCGGTAACGACCAAATTTATAATGTTGTTGTAACTGCTCATGCTTTTGTAATAATTTTTTTCATAGTAATACCAATTATAATTGGAGGATTTGGTAATTGACTTGTCCCTCTAATATTAGGAGGACCAGATATAGCTTTTCCTCGAATAAATAATATAAGGTTCTGATTACTTCCTCCGTCTTTAACCTTACTTTTAATAAGAGGGATGGTAGAAAGAGGAGTTGGAACAGGATGAACAGTCTATCCTCCTTTAGCAGGGGCTATTGCCCATGCTGGTGCTTCAGTTGATTTAGGGATTTTCTCTTTACATTTAGCCGGGGTTTCTTCTATTTTAGGAGCTGTAAATTTTATAACAACTATTATCAATATGCGTTCTTTCGGCATGACAATAGATCAAATACCTTTATTTGTGTGAGCTGTTTTTATTACTGCGATCCTTTTATTATTATCGTTGCCGGTTTTAGCAGG
>FAR5
TTCGAGCTGAATTAGGGCAACCAGGAACTTTAATCGGTAACGACCAAATTTATAATGTTGTTGTAACTGCTCATGCTTTTGTAATAATTTTTTTCATAGTAATACCAATTATAATTGGAGGATTTGGTAATTGACTTGTCCCTCTAATATTAGGAGGACCAGATATAGCTTTTCCTCGAATAAATAATATAAGGTTCTGATTACTTCCTCCGTCTTTAACCTTACTTTTAATAAGAGGGATGGTAGAAAGAGGAGTTGGAACAGGATGAACAGTCTATCCTCCTTTAGCAGGGGCTATTGCCCATGCTGGTGCTTCAGTTGATTTAGGGATTTTCTCTTTACATTTAGCCGGGGTTTCTTCTATTTTAGGAGCTGTAAATTTTATAACAACTATTATCAATATGCGTTCTTTCGGCATGACAATAGATCAAATACCTTTATTTGTGTGAGCTGTTTTTATTACTGCGATCCTTTTATTATTATCGTTGCCGGTTTTAGCAGG
>FAR6
TTCGAGCTGAATTAGGGCAACCAGGAACTTTAATCGGTAACGACCAAATTTATAATGTTGTTGTAACTGCTCATGCTTTTGTAATAATTTTTTTCATAGTAATACCAATTATAATTGGAGGATTTGGTAATTGACTTGTCCCTCTAATATTAGGAGGACCAGATATAGCTTTTCCTCGAATAAATAATATAAGGTTCTGATTACTTCCTCCGTCTTTAACCTTACTTTTAATAAGAGGGATGGTAGAAAGAGGAGTTGGAACAGGATGAACAGTCTATCCTCCTTTAGCAGGGGCTATTGCCCATGCTGGTGCTTCAGTTGATTTAGGGATTTTCTCTTTACATTTAGCCGGGGTTTCTTCTATTTTAGGAGCTGTAAATTTTATAACAACTATTATCAATATGCGTTCTTTCGGCATGACAATAGATCAAATACCTTTATTTGTGTGAGCTGTTTTTATTACTGCGATCCTTTTATTATTATCGTTGCCGGTTTTAGCAGG
>FAR7
TTCGAGCTGAATTAGGGCAACCAGGAACTTTAATCGGTAACGACCAAATTTATAATGTTGTTGTAACTGCTCATGCTTTTGTAATAATTTTTTTCATAGTAATACCAATTATAATTGGAGGATTTGGTAATTGACTTGTCCCTCTAATATTAGGAGGACCAGATATAGCTTTTCCTCGAATAAATAATATAAGGTTCTGATTACTTCCTCCGTCTTTAACCTTACTTTTAATAAGAGGGATGGTAGAAAGAGGAGTTGGAACAGGATGAACAGTCTATCCTCCTTTAGCAGGGGCTATTGCCCATGCTGGTGCTTCAGTTGATTTAGGGATTTTCTCTTTACATTTAGCCGGGGTTTCTTCTATTTTAGGAGCTGTAAATTTTATAACAACTATTATCAATATGCGTTCTTTCGGCATGACAATAGATCAAATACCTTTATTTGTGTGAGCTGTTTTTATTACTGCGATCCTTTTATTATTATCGTTGCCGGTTTTAGCAGG
>FAR8
TTCGAGCTGAATTAGGGCAACCAGGAACTTTAATCGGTAACGACCAAATTTATAATGTTGTTGTAACTGCTCATGCTTTTGTAATAATTTTTTTCATAGTAATACCAATTATAATTGGAGGATTTGGTAATTGACTTGTCCCTCTAATATTAGGAGGACCAGATATAGCTTTTCCTCGAATAAATAATATAAGGTTCTGATTACTTCCTCCGTCTTTAACCTTACTTTTAATAAGAGGGATGGTAGAAAGAGGAGTTGGAACAGGATGAACAGTCTATCCTCCTTTAGCAGGGGCTATTGCCCATGCTGGTGCTTCAGTTGATTTAGGGATTTTCTCTTTACATTTAGCCGGGGTTTCTTCTATTTTAGGAGCTGTAAATTTTATAACAACTATTATCAATATGCGTTCTTTCGGCATGACAATAGATCAAATACCTTTATTTGTGTGAGCTGTTTTTATTACTGCGATCCTTTTATTATTATCGTTGCCGGTTTTAGCAGG
>FAR9
TTCGAGCTGAATTAGGGCAACCAGGAACTTTAATCGGTAACGACCAAATTTATAATGTTGTTGTAACTGCTCATGCTTTTGTAATAATTTTTTTCATAGTAATACCAATTATAATTGGAGGATTTGGTAATTGACTTGTCCCTCTAATATTAGGAGGACCAGATATAGCTTTTCCTCGAATAAATAATATAAGGTTCTGATTACTTCCTCCGTCTTTAACCTTACTTTTAATAAGAGGGATGGTAGAAAGAGGAGTTGGAACAGGATGAACAGTCTATCCTCCTTTAGCAGGGGCTATTGCCCATGCTGGTGCTTCAGTTGATTTAGGGATTTTCTCTTTACATTTAGCCGGGGTTTCTTCTATTTTAGGAGCTGTAAATTTTATAACAACTATTATCAATATGCGTTCTTTCGGCATGACAATAGATCAAATACCTTTATTTGTGTGAGCTGTTTTTATTACTGCGATCCTTTTATTATTATCGTTGCCGGTTTTAGCAGG
>FAR10
TTCGAGCTGAATTAGGGCAACCAGGAACTTTAATCGGTAACGACCAAATTTATAATGTTGTTGTAACTGCTCATGCTTTTGTAATAATTTTTTTCATAGTAATACCAATTATAATTGGAGGATTTGGTAATTGACTTGTCCCTCTAATATTAGGAGGACCAGATATAGCTTTTCCTCGAATAAATAATATAAGGTTCTGATTACTTCCTCCGTCTTTAACCTTACTTTTAATAAGAGGGATGGTAGAAAGAGGAGTTGGAACAGGATGAACAGTCTATCCTCCTTTAGCAGGGGCTATTGCCCATGCTGGTGCTTCAGTTGATTTAGGGATTTTCTCTTTACATTTAGCCGGGGTTTCTTCTATTTTAGGAGCTGTAAATTTTATAACAACTATTATCAATATGCGTTCTTTCGGCATGACAATAGATCAAATACCTTTATTTGTGTGAGCTGTTTTTATTACTGCGATCCTTTTATTATTATCGTTGCCGGTTTTAGCAGG
>FAR11
TTCGAGCTGAATTAGGGCAACCAGGAACTTTAATCGGTAACGACCAAATTTATAATGTTGTTGTAACTGCTCATGCTTTTGTAATAATTTTTTTCATAGTAATACCAATTATAATTGGAGGATTTGGTAATTGACTTGTCCCTCTAATATTAGGAGGACCAGATATAGCTTTTCCTCGAATAAATAATATAAGGTTCTGATTACTTCCTCCGTCTTTAACCTTACTTTTAATAAGAGGGATGGTAGAAAGAGGAGTTGGAACAGGATGAACAGTCTATCCTCCTTTAGCAGGGGCTATTGCCCATGCTGGTGCTTCAGTTGATTTAGGGATTTTCTCTTTACATTTAGCCGGGGTTTCTTCTATTTTAGGAGCTGTAAATTTTATAACAACTATTATCAATATGCGTTCTTTCGGCATGACAATAGATCAAATACCTTTATTTGTGTGAGCTGTTTTTATTACTGCGATCCTTTTATTATTATCGTTGCCGGTTTTAGCAGG
>FAR12
TTCGAGCTGAATTAGGGCAACCAGGAACTTTAATCGGTAACGACCAAATTTATAATGTTGTTGTAACTGCTCATGCTTTTGTAATAATTTTTTTCATAGTAATACCAATTATAATTGGAGGATTTGGTAATTGACTTGTCCCTCTAATATTAGGAGGGCCAGATATAGCTTTTCCTCGAATAAATAATATAAGGTTCTGATTACTTCCTCCGTCTTTAACCTTACTTTTAATAAGAGGGATGGTAGAAAGAGGAGTTGGAACAGGATGAACAGTCTATCCTCCTTTAGCAGGGGCTATTGCCCATGCTGGTGCTTCAGTTGATTTAGGGATTTTCTCTTTACATTTAGCCGGGGTTTCTTCTATTTTAGGAGCTGTAAATTTTATAACAACTATTATCAATATGCGTTCTTTCGGCATGACAATAGACCAGATACCTTTATTTGTGTGAGCTGTTTTTATTACTGCGATCCTTTTATTATTATCGTTGCCGGTTTTAGCAGG
>FAR13
TTCGAGCTGAATTAGGGCAACCAGGAACTTTAATCGGTAACGACCAAATTTATAATGTTGTTGTAACTGCTCATGCTTTTGTAATAATTTTTTTCATAGTAATACCAATTATAATTGGAGGATTTGGTAATTGACTTGTCCCTCTAATATTAGGAGGGCCAGATATAGCTTTTCCTCGAATAAATAATATAAGGTTCTGATTACTTCCTCCGTCTTTAACCTTACTTTTAATAAGAGGGATGGTAGAAAGAGGAGTTGGAACAGGATGAACAGTCTATCCTCCTTTAGCAGGGGCTATTGCCCATGCTGGTGCTTCAGTTGATTTAGGGATTTTCTCTTTACATTTAGCCGGGGTTTCTTCTATTTTAGGAGCTGTAAATTTTATAACAACTATTATCAATATGCGTTCTTTCGGCATGACAATAGACCAGATACCTTTATTTGTGTGAGCTGTTTTTATTACTGCGATCCTTTTATTATTATCGTTGCCGGTTTTAGCAGG
>FAR14
TTCGAGCTGAATTAGGGCAACCAGGAACTTTAATCGGTAACGACCAAATTTATAATGTTGTTGTAACTGCTCATGCTTTTGTAATAATTTTTTTCATAGTAATACCAATTATAATTGGAGGATTTGGTAATTGACTTGTCCCTCTAATATTAGGAGGGCCAGATATAGCTTTTCCTCGAATAAATAATATAAGGTTCTGATTACTTCCTCCGTCTTTAACCTTACTTTTAATAAGAGGGATGGTAGAAAGAGGAGTTGGAACAGGATGAACAGTCTATCCTCCTTTAGCAGGGGCTATTGCCCATGCTGGTGCTTCAGTTGATTTAGGGATTTTCTCTTTACATTTAGCCGGGGTTTCTTCTATTTTAGGAGCTGTAAATTTTATAACAACTATTATCAATATGCGTTCTTTCGGCATGACAATAGACCAGATACCTTTATTTGTGTGAGCTGTTTTTATTACTGCGATCCTTTTATTATTATCGTTGCCGGTTTTAGCAGG
>FAR15
TTCGAGCTGAATTAGGGCAACCAGGAACTTTAATCGGTAACGACCAAATTTATAATGTTGTTGTAACTGCTCATGCTTTTGTAATAATTTTTTTCATAGTAATACCAATTATAATTGGAGGATTTGGTAATTGACTTGTCCCTCTAATATTAGGAGGGCCAGATATAGCTTTTCCTCGAATAAATAATATAAGGTTCTGATTACTTCCTCCGTCTTTAACCTTACTTTTAATAAGAGGGATGGTAGAAAGAGGAGTTGGAACAGGATGAACAGTCTATCCTCCTTTAGCAGGGGCTATTGCCCATGCTGGTGCTTCAGTTGATTTAGGGATTTTCTCTTTACATTTAGCCGGGGTTTCTTCTATTTTAGGAGCTGTAAATTTTATAACAACTATTATCAATATGCGTTCTTTCGGCATGACAATAGACCAGATACCTTTATTTGTGTGAGCTGTTTTTATTACTGCGATCCTTTTATTATTATCGTTGCCGGTTTTAGCAGG
>FAR16
TTCGAGCTGAATTAGGGCAACCAGGAACTTTAATCGGTAACGACCAAATTTATAATGTTGTTGTAACTGCTCATGCTTTTGTAATAATTTTTTTCATAGTAATACCAATTATAATTGGAGGATTTGGTAATTGACTTGTCCCTCTAATATTAGGAGGGCCAGATATAGCTTTTCCTCGAATAAATAATATAAGGTTCTGATTACTTCCTCCGTCTTTAACCTTACTTTTAATAAGAGGGATGGTAGAAAGAGGAGTTGGAACAGGATGAACAGTCTATCCTCCTTTAGCAGGGGCTATTGCCCATGCTGGTGCTTCAGTTGATTTAGGGATTTTCTCTTTACATTTAGCCGGGGTTTCTTCTATTTTAGGAGCTGTAAATTTTATAACAACTATTATCAATATGCGTTCTTTCGGCATGACAATAGACCAGATACCTTTATTTGTGTGAGCTGTTTTTATTACTGCGATCCTTTTATTATTATCGTTGCCGGTTTTAGCAGG
>FAR17
TTCGAGCTGAATTAGGGCAACCAGGAACTTTAATCGGTAACGACCAAATTTATAATGTTGTTGTAACTGCTCATGCTTTTGTAATAATTTTTTTCATAGTAATACCAATTATAATTGGAGGATTTGGTAATTGACTTGTCCCTCTAATATTAGGAGGGCCAGATATAGCTTTTCCTCGAATAAATAATATAAGGTTCTGATTACTTCCTCCGTCTTTAACCTTACTTTTAATAAGAGGGATGGTAGAAAGAGGAGTTGGAACAGGATGAACAGTCTATCCTCCTTTAGCAGGGGCTATTGCCCATGCTGGTGCTTCAGTTGATTTAGGGATTTTCTCTTTACATTTAGCCGGGGTTTCTTCTATTTTAGGAGCTGTAAATTTTATAACAACTATTATCAATATGCGTTCTTTCGGCATGACAATAGACCAGATACCTTTATTTGTGTGAGCTGTTTTTATTACTGCGATCCTTTTATTATTATCGTTGCCGGTTTTAGCAGG
>FAR18
TTCGAGCTGAATTAGGGCAACCAGGAACTTTAATCGGTAACGACCAAATTTATAATGTTGTTGTAACTGCTCATGCTTTTGTAATAATTTTTTTCATAGTAATACCAATTATAATTGGAGGATTTGGTAATTGACTTGTCCCTCTAATATTAGGAGGGCCAGATATAGCTTTTCCTCGAATAAATAATATAAGGTTCTGATTACTTCCTCCGTCTTTAACCTTACTTTTAATAAGAGGGATGGTAGAAAGAGGAGTTGGAACAGGATGAACAGTCTATCCTCCTTTAGCAGGGGCTATTGCCCATGCTGGTGCTTCAGTTGATTTAGGGATTTTCTCTTTACATTTAGCCGGGGTTTCTTCTATTTTAGGAGCTGTAAATTTTATAACAACTATTATCAATATGCGTTCTTTCGGCATGACAATAGACCAGATACCTTTATTTGTGTGAGCTGTTTTTATTACTGCGATCCTTTTATTATTATCGTTGCCGGTTTTAGCAGG
>FAR19
TTCGAGCTGAATTAGGGCAACCAGGAACTTTAATCGGTAACGACCAAATTTATAATGTTGTTGTAACTGCTCATGCTTTTGTAATAATTTTTTTCATAGTAATACCAATTATAATTGGAGGATTTGGTAATTGACTTGTCCCTCTAATATTAGGAGGGCCAGATATAGCTTTTCCTCGAATAAATAATATAAGGTTCTGATTACTTCCTCCGTCTTTAACCTTACTTTTAATAAGAGGGATGGTAGAAAGAGGAGTTGGAACAGGATGAACAGTCTATCCTCCTTTAGCAGGGGCTATTGCCCATGCTGGTGCTTCAGTTGATTTAGGGATTTTCTCTTTACATTTAGCCGGGGTTTCTTCTATTTTAGGAGCTGTAAATTTTATAACAACTATTATCAATATGCGTTCTTTCGGCATGACAATAGACCAGATACCTTTATTTGTGTGAGCTGTTTTTATTACTGCGATCCTTTTATTATTATCGTTGCCGGTTTTAGCAGG
>FAR20
NNNNNNNNNNNNNNNGGCAACCAGGAACTTTAATCGGTAACGACCAAATTTATAATGTTGTTGTAACTGCTCATGCTTTTGTAATAATTTTTTTCATAGTAATACCAATTATAATTGGAGGATTTGGTAATTGACTTGTCCCTCTAATATTAGGAGGGCCAGATATAGCTTTTCCTCGAATAAATAATATAAGGTTCTGATTACTTCCTCCGTCTTTAACCTTACTTTTAATAAGAGGGATGGTAGAAAGAGGAGTTGGAACAGGATGAACAGTCTATCCTCCTTTAGCAGGGGCTATTGCCCATGCTGGTGCTTCAGTTGATTTAGGGATTTTCTCTTTACATTTAGCCGGGGTTTCTTCTATTTTAGGAGCTGTAAATTTTATAACAACTATTATCAATATGCGTTCTTTCGGCATGACAATAGACCAGATACCTTTATTTGTGTGAGCTGTCTTTATTACTGCGATCCTTTTATTATTATCGTTGCCGGTTTTAGCAGG
>ICE1
TTCGAGCTGAATTAGGGCAACCAGGAACTTTAATCGGTAACGACCAAATTTATAATGTTGTTGTAACTGCTCATGCTTTTGTAATAATTTTTTTCATAGTAATACCAATTATAATTGGAGGATTTGGTAATTGACTTGTCCCTCTAATATTAGGAGGACCAGATATAGCTTTTCCTCGAATAAATAATATAAGGTTCTGATTACTTCCTCCGTCTTTAACCTTACTTTTAATAAGAGGGATGGTAGAAAGAGGAGTTGGAACAGGATGAACAGTCTATCCTCCTTTAGCAGGGGCTATTGCCCATGCTGGTGCTTCAGTTGATTTAGGGATTTTCTCTTTACATTTAGCCGGGGTTTCTTCTATTTTAGGAGCTGTAAATTTTATAACAACTATTATCAATATGCGTTCTTTCGGCATGACAATAGATCAAATACCTTTATTTGTGTGAGCTGTTTTTATTACTGCGATCCTTTTATTATTATCGTTGCCGGTTTTAGCAGG
>ICE2
TTCGAGCTGAATTAGGGCAACCAGGAACTTTAATCGGTAACGACCAAATTTATAATGTTGTTGTAACTGCTCATGCTTTTGTAATAATTTTTTTCATAGTAATACCAATTATAATTGGAGGATTTGGTAATTGACTTGTCCCTCTAATATTAGGAGGACCAGATATAGCTTTTCCTCGAATAAATAATATAAGGTTCTGATTACTTCCTCCGTCTTTAACCTTACTTTTAATAAGAGGGATGGTAGAAAGAGGAGTTGGAACAGGATGAACAGTCTATCCTCCTTTAGCAGGGGCTATTGCCCATGCTGGTGCTTCAGTTGATTTAGGGATTTTCTCTTTACATTTAGCCGGGGTTTCTTCTATTTTAGGAGCTGTAAATTTTATAACAACTATTATCAATATGCGTTCTTTCGGCATGACAATAGATCAAATACCTTTATTTGTGTGAGCTGTTTTTATTACTGCGATCCTTTTATTATTATCGTTGCCGGTTTTAGCAGG
>ICE3
TTCGAGCTGAATTAGGGCAACCAGGAACTTTAATCGGTAACGACCAAATTTATAATGTTGTTGTAACTGCTCATGCTTTTGTAATAATTTTTTTCATAGTAATACCAATTATAATTGGAGGATTTGGTAATTGACTTGTCCCTCTAATATTAGGAGGACCAGATATAGCTTTTCCTCGAATAAATAATATAAGGTTCTGATTACTTCCTCCGTCTTTAACCTTACTTTTAATAAGAGGGATGGTAGAAAGAGGAGTTGGAACAGGATGAACAGTCTATCCTCCTTTAGCAGGGGCTATTGCCCATGCTGGTGCTTCAGTTGATTTAGGGATTTTCTCTTTACATTTAGCCGGGGTTTCTTCTATTTTAGGAGCTGTAAATTTTATAACAACTATTATCAATATGCGTTCTTTCGGCATGACAATAGATCAAATACCTTTATTTGTGTGAGCTGTTTTTATTACTGCGATCCTTTTATTATTATCGTTGCCGGTTTTAGCAGG
>ICE4
TTCGAGCTGAATTAGGGCAACCAGGAACTTTAATCGGTAACGACCAAATTTATAATGTTGTTGTAACTGCTCATGCTTTTGTAATAATTTTTTTCATAGTAATACCAATTATAATTGGAGGATTTGGTAATTGACTTGTCCCTCTAATATTAGGAGGACCAGATATAGCTTTTCCTCGAATAAATAATATAAGGTTCTGATTACTTCCTCCGTCTTTAACCTTACTTTTAATAAGAGGGATGGTAGAAAGAGGAGTTGGAACAGGATGAACAGTCTATCCTCCTTTAGCAGGGGCTATTGCCCATGCTGGTGCTTCAGTTGATTTAGGGATTTTCTCTTTACATTTAGCCGGGGTTTCTTCTATTTTAGGAGCTGTAAATTTTATAACAACTATTATCAATATGCGTTCTTTCGGCATGACAATAGATCAAATACCTTTATTTGTGTGAGCTGTTTTTATTACTGCGATCCTTTTATTATTATCGTTGCCGGTTTTAGCAGG
>ICE5
TTCGAGCTGAATTAGGGCAACCAGGAACTTTAATCGGTAACGACCAAATTTATAATGTTGTTGTAACTGCTCATGCTTTTGTAATAATTTTTTTCATAGTAATACCAATTATAATTGGAGGATTTGGTAATTGACTTGTCCCTCTAATATTAGGAGGACCAGATATAGCTTTTCCTCGAATAAATAATATAAGGTTCTGATTACTTCCTCCGTCTTTAACCTTACTTTTAATAAGAGGGATGGTAGAAAGAGGAGTTGGAACAGGATGAACAGTCTATCCTCCTTTAGCAGGGGCTATTGCCCATGCTGGTGCTTCAGTTGATTTAGGGATTTTCTCTTTACATTTAGCCGGGGTTTCTTCTATTTTAGGAGCTGTAAATTTTATAACAACTATTATCAATATGCGTTCTTTCGGCATGACAATAGATCAAATACCTTTATTTGTGTGAGCTGTTTTTATTACTGCGATCCTTTTATTATTATCGTTGCCGGTTTTAGCAGG
>ICE6
TTCGAGCTGAATTAGGGCAACCAGGAACTTTAATCGGTAACGACCAAATTTATAATGTTGTTGTAACTGCTCATGCTTTTGTAATAATTTTTTTCATAGTAATACCAATTATAATTGGAGGATTTGGTAATTGACTTGTCCCTCTAATATTAGGAGGACCAGATATAGCTTTTCCTCGAATAAATAATATAAGGTTCTGATTACTTCCTCCGTCTTTAACCTTACTTTTAATAAGAGGGATGGTAGAAAGAGGAGTTGGAACAGGATGAACAGTCTATCCTCCTTTAGCAGGGGCTATTGCCCATGCTGGTGCTTCAGTTGATTTAGGGATTTTCTCTTTACATTTAGCCGGGGTTTCTTCTATTTTAGGAGCTGTAAATTTTATAACAACTATTATCAATATGCGTTCTTTCGGCATGACAATAGATCAAATACCTTTATTTGTGTGAGCTGTTTTTATTACTGCGATCCTTTTATTATTATCGTTGCCGGTTTTAGCAGG
>ICE7
TTCGAGCTGAATTAGGGCAACCAGGAACTTTAATCGGTAACGACCAAATTTATAATGTTGTTGTAACTGCTCATGCTTTTGTAATAATTTTTTTCATAGTAATACCAATTATAATTGGAGGATTTGGTAATTGACTTGTCCCTCTAATATTAGGAGGACCAGATATAGCTTTTCCTCGAATAAATAATATAAGGTTCTGATTACTTCCTCCGTCTTTAACCTTACTTTTAATAAGAGGGATGGTAGAAAGAGGAGTTGGAACAGGATGAACAGTCTATCCTCCTTTAGCAGGGGCTATTGCCCATGCTGGTGCTTCAGTTGATTTAGGGATTTTCTCTTTACATTTAGCCGGGGTTTCTTCTATTTTAGGAGCTGTAAATTTTATAACAACTATTATCAATATGCGTTCTTTCGGCATGACAATAGATCAAATACCTTTATTTGTGTGAGCTGTTTTTATTACTGCGATCCTTTTATTATTATCGTTGCCGGTTTTAGCAGG
>ICE8
TTCGAGCTGAATTAGGGCAACCAGGAACTTTAATCGGTAACGACCAAATTTATAATGTTGTTGTAACTGCTCATGCTTTTGTAATAATTTTTTTCATAGTAATACCAATTATAATTGGAGGATTTGGTAATTGACTTGTCCCTCTAATATTAGGAGGACCAGATATAGCTTTTCCTCGAATAAATAATATAAGGTTCTGATTACTTCCTCCGTCTTTAACCTTACTTTTAATAAGAGGGATGGTAGAAAGAGGAGTTGGAACAGGATGAACAGTCTATCCTCCTTTAGCAGGGGCTATTGCCCATGCTGGTGCTTCAGTTGATTTAGGGATTTTCTCTTTACATTTAGCCGGGGTTTCTTCTATTTTAGGAGCTGTAAATTTTATAACAACTATTATCAATATGCGTTCTTTCGGCATGACAATAGATCAAATACCTTTATTTGTGTGAGCTGTTTTTATTACTGCGATCCTTTTATTATTATCGTTGCCGGTTTTAGCAGG
>ICE9
TTCGAGCTGAATTAGGGCAACCAGGAACTTTAATCGGTAACGACCAAATTTATAATGTTGTTGTAACTGCTCATGCTTTTGTAATAATTTTTTTCATAGTAATACCAATTATAATTGGAGGATTTGGTAATTGACTTGTCCCTCTAATATTAGGAGGACCAGATATAGCTTTTCCTCGAATAAATAATATAAGGTTCTGATTACTTCCTCCGTCTTTAACCTTACTTTTAATAAGAGGGATGGTAGAAAGAGGAGTTGGAACAGGATGAACAGTCTATCCTCCTTTAGCAGGGGCTATTGCCCATGCTGGTGCTTCAGTTGATTTAGGGATTTTCTCTTTACATTTAGCCGGGGTTTCTTCTATTTTAGGAGCTGTAAATTTTATAACAACTATTATCAATATGCGTTCTTTCGGCATGACAATAGATCAAATACCTTTATTTGTGTGAGCTGTTTTTATTACTGCGATCCTTTTATTATTATCGTTGCCGGTTTTAGCAGG
>ICE10
TTCGAGCTGAATTAGGGCAACCAGGAACTTTAATCGGTAACGACCAAATTTATAATGTTGTTGTAACTGCTCATGCTTTTGTAATAATTTTTTTCATAGTAATACCAATTATAATTGGAGGATTTGGTAATTGACTTGTCCCTCTAATATTAGGAGGACCAGATATAGCTTTTCCTCGAATAAATAATATAAGGTTCTGATTACTTCCTCCGTCTTTAACCTTACTTTTAATAAGAGGGATGGTAGAAAGAGGAGTTGGAACAGGATGAACAGTCTATCCTCCTTTAGCAGGGGCTATTGCCCATGCTGGTGCTTCAGTTGATTTAGGGATTTTCTCTTTACATTTAGCCGGGGTTTCTTCTATTTTAGGAGCTGTAAATTTTATAACAACTATTATCAATATGCGTTCTTTCGGCATGACAATAGATCAAATACCTTTATTTGTGTGAGCTGTTTTTATTACTGCGATCCTTTTATTATTATCGTTGCCGGTTTTAGCAGG
>ICE11
TTCGAGCTGAATTAGGGCAACCAGGAACTTTAATCGGTAACGACCAAATTTATAATGTTGTTGTAACTGCTCATGCTTTTGTAATAATTTTTTTCATAGTAATACCAATTATAATTGGAGGATTTGGTAATTGACTTGTCCCTCTAATATTAGGAGGACCAGATATAGCTTTTCCTCGAATAAATAATATAAGGTTCTGATTACTTCCTCCGTCTTTAACCTTACTTTTAATAAGAGGGATGGTAGAAAGAGGAGTTGGAACAGGATGAACAGTCTATCCTCCTTTAGCAGGGGCTATTGCCCATGCTGGTGCTTCAGTTGATTTAGGGATTTTCTCTTTACATTTAGCCGGGGTTTCTTCTATTTTAGGAGCTGTAAATTTTATAACAACTATTATCAATATGCGTTCTTTCGGCATGACAATAGATCAAATACCTTTATTTGTGTGAGCTGTTTTTATTACTGCGATCCTTTTATTATTATCGTTGCCGGTTTTAGCAGG
>ICE12
TTCGAGCTGAATTAGGGCAACCAGGAACTTTAATCGGTAACGACCAAATTTATAATGTTGTTGTAACTGCTCATGCTTTTGTAATAATTTTTTTCATAGTAATACCAATTATAATTGGAGGATTTGGTAATTGACTTGTCCCTCTAATATTAGGAGGACCAGATATAGCTTTTCCTCGAATAAATAATATAAGGTTCTGATTACTTCCTCCGTCTTTAACCTTACTTTTAATAAGAGGGATGGTAGAAAGAGGAGTTGGAACAGGATGAACAGTCTATCCTCCTTTAGCAGGGGCTATTGCCCATGCTGGTGCTTCAGTTGATTTAGGGATTTTCTCTTTACATTTAGCCGGGGTTTCTTCTATTTTAGGAGCTGTAAATTTTATAACAACTATTATCAATATGCGTTCTTTCGGCATGACAATAGATCAAATACCTTTATTTGTGTGAGCTGTTTTTATTACTGCGATCCTTTTATTATTATCGTTGCCGGTTTTAGCAGG
>ICE13
TTCGAGCTGAATTAGGGCAACCAGGAACTTTAATCGGTAACGACCAAATTTATAATGTTGTTGTAACTGCTCATGCTTTTGTAATAATTTTTTTCATAGTAATACCAATTATAATTGGAGGATTTGGTAATTGACTTGTCCCTCTAATATTAGGAGGACCAGATATAGCTTTTCCTCGAATAAATAATATAAGGTTCTGATTACTTCCTCCGTCTTTAACCTTACTTTTAATAAGAGGGATGGTAGAAAGAGGAGTTGGAACAGGATGAACAGTCTATCCTCCTTTAGCAGGGGCTATTGCCCATGCTGGTGCTTCAGTTGATTTAGGGATTTTCTCTTTACATTTAGCCGGGGTTTCTTCTATTTTAGGAGCTGTAAATTTTATAACAACTATTATCAATATGCGTTCTTTCGGCATGACAATAGATCAAATACCTTTATTTGTGTGAGCTGTTTTTATTACTGCGATCCTTTTATTATTATCGTTGCCGGTTTTAGCAGG
>ICE14
TTCGAGCTGAATTAGGGCAACCAGGAACTTTAATCGGTAACGACCAAATTTATAATGTTGTTGTAACTGCTCATGCTTTTGTAATAATTTTTTTCATAGTAATACCAATTATAATTGGAGGATTTGGTAATTGACTTGTCCCTCTAATATTAGGAGGACCAGATATAGCTTTTCCTCGAATAAATAATATAAGGTTCTGATTACTTCCTCCGTCTTTAACCTTACTTTTAATAAGAGGGATGGTAGAAAGAGGAGTTGGAACAGGATGAACAGTCTATCCTCCTTTAGCAGGGGCTATTGCCCATGCTGGTGCTTCAGTTGATTTAGGGATTTTCTCTTTACATTTAGCCGGGGTTTCTTCTATTTTAGGAGCTGTAAATTTTATAACAACTATTATCAATATGCGTTCTTTCGGCATGACAATAGATCAAATACCTTTATTTGTGTGAGCTGTTTTTATTACTGCGATCCTTTTATTATTATCGTTGCCGGTTTTAGCAGG
>ICE15
TTCGAGCTGAATTAGGGCAACCAGGAACTTTAATCGGTAACGACCAAATTTATAATGTTGTTGTAACTGCTCATGCTTTTGTAATAATTTTTTTCATAGTAATACCAATTATAATTGGAGGATTTGGTAATTGACTTGTCCCTCTAATATTAGGAGGACCAGATATAGCTTTTCCTCGAATAAATAATATAAGGTTCTGATTACTTCCTCCGTCTTTAACCTTACTTTTAATAAGAGGGATGGTAGAAAGAGGAGTTGGAACAGGATGAACAGTCTATCCTCCTTTAGCAGGGGCTATTGCCCATGCTGGTGCTTCAGTTGATTTAGGGATTTTCTCTTTACATTTAGCCGGGGTTTCTTCTATTTTAGGAGCTGTAAATTTTATAACAACTATTATCAATATGCGTTCTTTCGGCATGACAATAGATCAAATACCTTTATTTGTGTGAGCTGTTTTTATTACTGCGATCCTTTTATTATTATCGTTGCCGGTTTTAGCAGG
