# Supplementary material for: Meta-analysis of northeast Atlantic marine taxa shows contrasting phylogeographic patterns following post-LGM expansions
Source: PeerJ. 2018 Sep 28;6:e5684. doi: 10.7717/peerj.5684 (PMC6166638; doi:10.7717/peerj.5684)
Supplement: Supplemental Information 2 [file peerj-06-5684-s006.zip › celleporella_hyalina.fasta]

>AML1
AGAGGTTTGAGTAGTCTAATTCGAGTAGAACTAAGTCAACCAGGCAGATTGTTTGGAAACGATCAACTTTATAATGTTATTGTTACTGCTCATGCATTTTTGATGATTTTTTTTTTAGTAATACCAGTTTTAATTGGAGGATTTGGTAATTGGTTAATTCCCTTAATGTTAAGTGCACCCGATATAGTATTTCCTCGTTTAAACAACATAAGTTTTTGATTACTCCCCCCTGCATTAATTATGATTTTAAGTTCTTTTACAAGTGAGAGAGGTAGAGGTACTGGGTGAACAGTTTATCCACCTTTATCTTCTTCAATAGCCCATAGAGGGCCATCTGTTGATTTAACTATTTTTTCTTTACATATAGCTGGAATTTCTTCTATTTTGGGTGCTATTAATTTTATTAGTACCACAGGCAATGCTCGTAGTTCTTTGATAGGTATTATGCAACTACCTTTACTTATTAGTGCAACAACAATTACTGCTGTTTTGTTATTAATATCCTTACCAGTTTTGGCAGGAGCTATTACAATATTGTTAACAGATCGAAATCTAAATACTTCTTTTTTTGATCCT
>AML2
AGAGGTTTGAGTAGTCTAATTCGAGTAGAACTAAGTCAACCAGGCAGATTGTTTGGAAACGATCAACTTTATAATGTTATTGTTACTGCTCATGCATTTTTGATGATTTTTTTTTTAGTAATACCAGTTTTAATTGGAGGATTTGGTAATTGGTTAATTCCCTTAATGTTAAGTGCACCCGATATAGTATTTCCTCGTTTAAACAACATAAGTTTTTGATTACTCCCCCCTGCATTAATTATGATTTTAAGTTCTTTTACAAGTGAGAGAGGTAGAGGTACTGGGTGAACAGTTTATCCACCTTTATCTTCTTCAATAGCCCATAGAGGGCCATCTGTTGATTTAACTATTTTTTCTTTACATATAGCTGGAATTTCTTCTATTTTGGGTGCTATTAATTTTATTAGTACCACAGGCAATGCTCGTAGTTCTTTGATAGGTATTATGCAACTACCTTTACTTATTAGTGCAACAACAATTACTGCTGTTTTGTTATTAATATCCTTACCAGTTTTGGCAGGAGCTATTACAATATTGTTAACAGATCGAAATCTAAATACTTCTTTTTTTGATCCT
>AML3
AGAGGTTTGAGTAGTCTAATTCGAGTAGAACTAAGTCAACCAGGCAGATTGTTTGGAAACGATCAACTTTATAATGTTATTGTTACTGCTCATGCATTTTTGATGATTTTTTTTTTAGTAATACCAGTTTTAATTGGAGGATTTGGTAATTGGTTAATTCCCTTAATGTTAAGTGCACCCGATATAGTATTTCCTCGTTTAAACAACATAAGTTTTTGATTACTCCCCCCTGCATTAATTATGATTTTAAGTTCTTTTACAAGTGAGAGAGGTAGAGGTACTGGGTGAACAGTTTATCCACCTTTATCTTCTTCAATAGCCCATAGAGGGCCATCTGTTGATTTAACTATTTTTTCTTTACATATAGCTGGAATTTCTTCTATTTTGGGTGCTATTAATTTTATTAGTACCACAGGCAATGCTCGTAGTTCTTTGATAGGTATTATGCAACTACCTTTACTTATTAGTGCAACAACAATTACTGCTGTTTTGTTATTAATATCCTTACCAGTTTTGGCAGGAGCTATTACAATATTGTTAACAGATCGAAATCTAAATACTTCTTTTTTTGATCCT
>AML4
AGAGGTTTGAGTAGTCTAATTCGAGTAGAACTAAGTCAACCAGGCAGATTGTTTGGAAACGATCAACTTTATAATGTTATTGTTACTGCTCATGCATTTTTGATGATTTTTTTTTTAGTAATACCAGTTTTAATTGGAGGATTTGGTAATTGGTTAATTCCCTTAATGTTAAGTGCACCCGATATAGTATTTCCTCGTTTAAACAACATAAGTTTTTGATTACTCCCCCCTGCATTAATTATGATTTTAAGTTCTTTTACAAGTGAGAGAGGTAGAGGTACTGGGTGAACAGTTTATCCACCTTTATCTTCTTCAATAGCCCATAGAGGGCCATCTGTTGATTTAACTATTTTTTCTTTACATATAGCTGGAATTTCTTCTATTTTGGGTGCTATTAATTTTATTAGTACCACAGGCAATGCTCGTAGTTCTTTGATAGGTATTATGCAACTACCTTTACTTATTAGTGCAACAACAATTACTGCTGTTTTGTTATTAATATCCTTACCAGTTTTGGCAGGAGCTATTACAATATTGTTAACAGATCGAAATCTAAATACTTCTTTTTTTGATCCT
>AML5
AGAGGTTTGAGTAGTCTAATTCGAGTAGAACTAAGTCAACCAGGCAGATTGTTTGGAAACGATCAACTTTATAATGTTATTGTTACTGCTCATGCATTTTTGATGATTTTTTTTTTAGTAATACCAGTTTTAATTGGAGGATTTGGTAATTGGTTAATTCCCTTAATGTTAAGTGCACCCGATATAGTATTTCCTCGTTTAAACAACATAAGTTTTTGATTACTCCCCCCTGCATTAATTATGATTTTAAGTTCTTTTACAAGTGAGAGAGGTAGAGGTACTGGGTGAACAGTTTATCCACCTTTATCTTCTTCAATAGCCCATAGAGGGCCATCTGTTGATTTAACTATTTTTTCTTTACATATAGCTGGAATTTCTTCTATTTTGGGTGCTATTAATTTTATTAGTACCACAGGCAATGCTCGTAGTTCTTTGATAGGTATTATGCAACTACCTTTACTTATTAGTGCAACAACAATTACTGCTGTTTTGTTATTAATATCCTTACCAGTTTTGGCAGGAGCTATTACAATATTGTTAACAGATCGAAATCTAAATACTTCTTTTTTTGATCCT
>AML1M
AGAGGTTTGAGTAGTCTAATTCGAGTAGAACTAAGTCAACCAGGCAGATTGTTTGGAAACGATCAACTTTATAATGTTATTGTTACTGCTCATGCATTTTTGATGATTTTTTTTTTAGTAATACCAGTTTTAATTGGAGGATTTGGTAATTGGTTAATTCCCTTAATGTTAAGTGCACCCGATATAGTATTTCCTCGTTTAAACAACATAAGTTTTTGATTACTCCCCCCTGCATTAATTATGATTTTAAGTTCTTTTACAAGTGAGAGAGGTAGAGGTACTGGGTGAACAGTTTATCCACCTTTATCTTCTTCAATAGCCCATAGAGGGCCATCTGTTGATTTAACTATTTTTTCTTTACATATAGCTGGAATTTCTTCTATTTTGGGTGCTATTAATTTTATTAGTACCACAGGCAATGCTCGTAGTTCTTTGATAGGTATTATGCAACTACCTTTACTTATTAGTGCAACAACAATTACTGCTGTTTTGTTATTAATATCCTTACCAGTTTTGGCAGGAGCTATTACAATATTGTTAACAGATCGAAATCTAAATACTTCTTTTTTTGATCCT
>AML2M
AGAGGTTTGAGTAGTCTAATTCGAGTAGAACTAAGTCAACCAGGCAGATTGTTTGGAAACGATCAACTTTATAATGTTATTGTTACTGCTCATGCATTTTTGATGATTTTTTTTTTAGTAATACCAGTTTTAATTGGAGGATTTGGTAATTGGTTAATTCCCTTAATGTTAAGTGCACCCGATATAGTATTTCCTCGTTTAAACAACATAAGTTTTTGATTACTCCCCCCTGCATTAATTATGATTTTAAGTTCTTTTACAAGTGAGAGAGGTAGAGGTACTGGGTGAACAGTTTATCCACCTTTATCTTCTTCAATAGCCCATAGAGGGCCATCTGTTGATTTAACTATTTTTTCTTTACATATAGCTGGAATTTCTTCTATTTTGGGTGCTATTAATTTTATTAGTACCACAGGCAATGCTCGTAGTTCTTTGATAGGTATTATGCAACTACCTTTACTTATTAGTGCAACAACAATTACTGCTGTTTTGTTATTAATATCCTTACCAGTTTTGGCAGGAGCTATTACAATATTGTTAACAGATCGAAATCTAAATACTTCTTTTTTTGATCCT
>AML3M
AGAGGTTTGAGTAGTCTAATTCGAGTAGAACTAAGTCAACCAGGCAGATTGTTTGGAAACGATCAACTTTATAATGTTATTGTTACTGCTCATGCATTTTTGATGATTTTTTTTTTAGTAATACCAGTTTTAATTGGAGGATTTGGTAATTGGTTAATTCCCTTAATGTTAAGTGCACCCGATATAGTATTTCCTCGTTTAAACAACATAAGTTTTTGATTACTCCCCCCTGCATTAATTATGATTTTAAGTTCTTTTACAAGTGAGAGAGGTAGAGGTACTGGGTGAACAGTTTATCCACCTTTATCTTCTTCAATAGCCCATAGAGGGCCATCTGTTGATTTAACTATTTTTTCTTTACATATAGCTGGAATTTCTTCTATTTTGGGTGCTATTAATTTTATTAGTACCACAGGCAATGCTCGTAGTTCTTTGATAGGTATTATGCAACTACCTTTACTTATTAGTGCAACAACAATTACTGCTGTTTTGTTATTAATATCCTTACCAGTTTTGGCAGGAGCTATTACAATATTGTTAACAGATCGAAATCTAAATACTTCTTTTTTTGATCCT
>AML4M
AGAGGTTTGAGTAGTCTAATTCGAGTAGAACTAAGTCAACCAGGCAGATTGTTTGGAAACGATCAACTTTATAATGTTATTGTTACTGCTCATGCATTTTTGATGATTTTTTTTTTAGTAATACCAGTTTTAATTGGAGGATTTGGTAATTGGTTAATTCCCTTAATGTTAAGTGCACCCGATATAGTATTTCCTCGTTTAAACAACATAAGTTTTTGATTACTCCCCCCTGCATTAATTATGATTTTAAGTTCTTTTACAAGTGAGAGAGGTAGAGGTACTGGGTGAACAGTTTATCCACCTTTATCTTCTTCAATAGCCCATAGAGGGCCATCTGTTGATTTAACTATTTTTTCTTTACATATAGCTGGAATTTCTTCTATTTTGGGTGCTATTAATTTTATTAGTACCACAGGCAATGCTCGTAGTTCTTTGATAGGTATTATGCAACTACCTTTACTTATTAGTGCAACAACAATTACTGCTGTTTTGTTATTAATATCCTTACCAGTTTTGGCAGGAGCTATTACAATATTGTTAACAGATCGAAATCTAAATACTTCTTTTTTTGATCCT
>ARD1
AGTGGCTTAAGTAGACTTATTCGTGTAGAACTAAGTCAACCAGGCAGATTGTTTGGAAATGATCAACTTTATAATGTTATTGTTACTGCACATGCATTTTTGATGATTTTTTTTTTAGTAATACCAGTTTTAATTGGAGGGTTTGGTAATTGGTTAATTCCCTTAATGTTAAGTGCACCCGATATAGTATTTCCTCGTTTAAACAACATAAGTTTTTGATTACTCCCCCCTGCATTAATTATGATTTTAAGTTCTTTTACAAGTGAGAGAGGTAGAGGTACTGGGTGAACAGTTTATCCACCTTTATCTTCTTCAATAGCCCATAGAGGGCCATCTGTTGATTTAACTATTTTTTCCTTACATATAGCTGGGATTTCTTCTATTTTGGGTGCTATTAATTTTATTAGTACCACAGGCAATGCTCGTAGTACATTGATAGGTATTATGCAACTACCTTTACTTATTAGTGCAACAACAATTACTGCTGTTTTGTTATTAATATCCTTACCAGTTTTGGCAGGAGCTATTACTATATTGTTAACAGATCGAAATCTAAATACTTCTTTTTTTGACCCT
>ARD5
AGTGGCTTAAGTAGACTTATTCGTGTAGAACTAAGTCAACCAGGCAGATTGTTTGGAAATGATCAACTTTATAATGTTATTGTTACTGCACATGCATTTTTGATGATTTTTTTTTTAGTAATACCAGTTTTAATTGGAGGGTTTGGTAATTGGTTAATTCCCTTAATGTTAAGTGCACCCGATATAGTATTTCCTCGTTTAAACAACATAAGTTTTTGATTACTCCCCCCTGCATTAATTATGATTTTAAGTTCTTTTACAAGTGAGAGAGGTAGAGGTACTGGGTGAACAGTTTATCCACCTTTATCTTCTTCAATAGCCCATAGAGGGCCATCTGTTGATTTAACTATTTTTTCCTTACATATAGCTGGGATTTCTTCTATTTTGGGTGCTATTAATTTTATTAGTACCACAGGCAATGCTCGTAGTACATTGATAGGTATTATGCAACTACCTTTACTTATTAGTGCAACAACAATTACTGCTGTTTTGTTATTAATATCCTTACCAGTTTTGGCAGGAGCTATTACTATATTGTTAACAGATCGAAATCTAAATACTTCTTTTTTTGACCCT
>ARD4M
AGTGGCTTAAGTAGACTTATTCGTGTAGAACTAAGTCAACCAGGCAGATTGTTTGGAAATGATCAACTATACAATGTTATTGTTACTGCACATGCATTTTTGATGATTTTTTTTTTAGTAATACCAGTTTTAATTGGAGGGTTTGGTAATTGGTTAATTCCCTTAATGTTAAGTGCACCCGACATAGTATTTCCTCGTTTAAACAACATAAGTTTTTGATTACTCCCCCCTGCATTAATTATGATTTTAAGTTCTTTTACAAGTGAGAGAGGTAGAGGTACTGGGTGAACAGTTTATCCACCTTTATCTTCTTCAATAGCCCATAGAGGGCCATCTGTTGATTTAACTATTTTTTCCTTACATATAGCTGGGATTTCTTCTATTTTGGGTGCTATTAATTTTATTAGTACCACAGGCAATGCTCGTAGTACATTGATAGGTATTATGCAACTACCTTTACTTATTAGTGCAACAACAATTACTGCTGTTTTGTTATTAATATCCTTACCAGTTTTGGCAGGAGCTATTACTATATTGTTAACAGATCGAAATCTAAATACTTCTTTTTTTGACCCT
>ARD3M
AGTGGCTTAAGTAGACTTATTCGTGTAGAACTAAGTCAACCAGGCAGATTGTTTGGAAATGATCAACTTTATAATGTTATTGTTACTGCACATGCATTTTTGATGATTTTTTTTTTAGTAATACCAGTTTTAATTGGAGGATTTGGTAATTGATTAATTCCCTTAATGTTAAGTGCACCCGATATAGTATTTCCTCGTTTAAACAACATAAGTTTTTGATTACTCCCCCCTGCATTAATTATGATTTTAAGTTCTTTTACAAGTGAGAGAGGTAGAGGTACTGGGTGAACAGTTTATCCACCTTTATCTTCTTCAATAGCCCATAGAGGGCCATCTGTTGATTTAACTATTTTTTCCTTACATATAGCTGGTATTTCTTCTATTTTGGGTGCTATTAATTTTATTAGTACCACAGGCAATGCTCGTAGTACATTGATAGGTATTATGCAACTACCTTTACTTATTAGTGCAACAACAATTACTGCTGTTTTGTTATTAATATCCTTACCAGTTTTGGCAGGAGCTATTACTATATTGTTAACAGATCGAAATCTAAATACTTCTTTTTTTGATCCT
>ARD2
AGTGGCTTAAGTAGACTTATTCGTGTAGAACTAAGTCAACCAGGCAGATTGTTTGGAAATGATCAACTTTATAATGTCATTGTTACTGCTCATGCATTTTTGATGATTTTTTTTTTAGTAATACCAGTTTTAATTGGAGGATTTGGTAATTGGTTAATTCCCTTAATGTTAAGTGCACCCGATATAGTATTTCCTCGTTTAAACAACATAAGTTTTTGATTACTCCCCCCTGCATTAATTATGATTTTATGTTCTTTTACAAGTGAGAGAGGTAGAGGTACTGGGTGAACAGTTTATCCACCTTTATCTTCTTCAATAGCCCATAGAGGGCCATCTGTTGATTTAACTATTTTTTCTTTACATATAGCTGGAATTTCTTCTATTTTGGGTGCTATTAATTTTATTAGTACCACAGGCAATGCTCGTAGTTCTTTGATAGGTATTATGCAACTACCTTTACTTATTAGTGCAACAACAATTACTGCTGTTTTGTTATTAATATCCTTACCAGTTTTGGCAGGAGCTATTACTATATTGTTAACAGATCGAAACCTAAATACTTCTTTTTTTGATCCT
>ARD3
AGTGGCTTAAGTAGACTTATTCGTGTAGAACTAAGTCAACCAGGCAGATTGTTTGGAAATGATCAACTTTATAATGTCATTGTTACTGCTCATGCATTTTTGATGATTTTTTTTTTAGTAATACCAGTTTTAATTGGAGGATTTGGTAATTGGTTAATTCCCTTAATGTTAAGTGCACCCGATATAGTATTTCCTCGTTTAAACAACATAAGTTTTTGATTACTCCCCCCTGCATTAATTATGATTTTATGTTCTTTTACAAGTGAGAGAGGTAGAGGTACTGGGTGAACAGTTTATCCACCTTTATCTTCTTCAATAGCCCATAGAGGGCCATCTGTTGATTTAACTATTTTTTCTTTACATATAGCTGGAATTTCTTCTATTTTGGGTGCTATTAATTTTATTAGTACCACAGGCAATGCTCGTAGTTCTTTGATAGGTATTATGCAACTACCTTTACTTATTAGTGCAACAACAATTACTGCTGTTTTGTTATTAATATCCTTACCAGTTTTGGCAGGAGCTATTACTATATTGTTAACAGATCGAAACCTAAATACTTCTTTTTTTGATCCT
>ARD4
AGTGGCTTAAGTAGACTTATTCGTGTAGAACTAAGTCAACCAGGCAGATTGTTTGGAAATGATCAACTTTATAATGTCATTGTTACTGCTCATGCATTTTTGATGATTTTTTTTTTAGTAATACCAGTTTTAATTGGAGGATTTGGTAATTGGTTAATTCCCTTAATGTTAAGTGCACCCGATATAGTATTTCCTCGTTTAAACAACATAAGTTTTTGATTACTCCCCCCTGCATTAATTATGATTTTATGTTCTTTTACAAGTGAGAGAGGTAGAGGTACTGGGTGAACAGTTTATCCACCTTTATCTTCTTCAATAGCCCATAGAGGGCCATCTGTTGATTTAACTATTTTTTCTTTACATATAGCTGGAATTTCTTCTATTTTGGGTGCTATTAATTTTATTAGTACCACAGGCAATGCTCGTAGTTCTTTGATAGGTATTATGCAACTACCTTTACTTATTAGTGCAACAACAATTACTGCTGTTTTGTTATTAATATCCTTACCAGTTTTGGCAGGAGCTATTACTATATTGTTAACAGATCGAAACCTAAATACTTCTTTTTTTGATCCT
>ARD1M
AGTGGCTTAAGTAGACTTATTCGTGTAGAACTAAGTCAACCAGGCAGATTGTTTGGAAATGATCAACTTTATAATGTCATTGTTACTGCTCATGCATTTTTGATGATTTTTTTTTTAGTAATACCAGTTTTAATTGGAGGATTTGGTAATTGGTTAATTCCCTTAATGTTAAGTGCACCCGATATAGTATTTCCTCGTTTAAACAACATAAGTTTTTGATTACTCCCCCCTGCATTAATTATGATTTTATGTTCTTTTACAAGTGAGAGAGGTAGAGGTACTGGGTGAACAGTTTATCCACCTTTATCTTCTTCAATAGCCCATAGAGGGCCATCTGTTGATTTAACTATTTTTTCTTTACATATAGCTGGAATTTCTTCTATTTTGGGTGCTATTAATTTTATTAGTACCACAGGCAATGCTCGTAGTTCTTTGATAGGTATTATGCAACTACCTTTACTTATTAGTGCAACAACAATTACTGCTGTTTTGTTATTAATATCCTTACCAGTTTTGGCAGGAGCTATTACTATATTGTTAACAGATCGAAACCTAAATACTTCTTTTTTTGATCCT
>ARD2M
AGTGGCTTAAGTAGACTTATTCGTGTAGAACTAAGTCAACCAGGCAGATTGTTTGGAAATGATCAACTTTATAATGTTATTGTTACTGCTCATGCATTTTTGATGATTTTTTTTTTAGTAATACCAGTTTTAATTGGAGGATTTGGAAATTGGTTAATTCCCTTAATGTTAAGTGCACCCGATATAGTATTTCCTCGTTTAAACAACATAAGTTTTTGATTACTCCCCCCTGCTTTGATTTTGATTTTAAGTTCTTTTACAAGTGAGAGAGGTAGAGGTACTGGGTGAACAGTTTATCCACCTTTATCTTCTTCAATAGCCCATAGAGGGCCATCTGTTGATTTAACTATTTTTTCCTTACATATAGCTGGAATTTCTTCTATTTTGGGTGCTATTAATTTTATTAGTACCACAGGCAATGCTCGTAGTTCTTTGATAGGTATTATGCAACTACCTTTACTTATTAGTGCAACTACAATTACTGCTGTTTTGTTATTAATATCCTTACCAGTTTTGGCAGGAGCTATTACTATATTGTTAACAGATCGAAATCTAAATACTTCTTTTTTTGATCCT
>DEE1
AGTGGCTTAAGTAGACTTATTCGTGTAGAACTAAGTCAACCAGGCAGATTGTTTGGAAATGATCAACTTTATAATGTTATTGTTACTGCTCATGCATTTTTGATGATTTTTTTTTTAGTAATACCTGTTTTAATTGGAGGATTTGGTAATTGGTTAATTCCCTTAATGTTAAGTGCACCCGATATAGTATTTCCTCGTTTAAACAACATAAGTTTTTGATTACTCCCCCCTGCATTAATTATGATTTTAAGTTCTTTTACAAGTGAGAGAGGTAGAGGTACTGGGTGAACAGTTTATCCACCTTTATCTTCTTCAATAGCCCATAGAGGACCATCTGTTGATTTAACTATTTTTTCTTTACATATAGCTGGAATTTCTTCTATTTTGGGTGCTATTAATTTTATTAGTACCACAGGCAATGCTCGTAGTTCTTTGATAGGTATTATGCAACTACCTTTACTTATTAGTGCAACAACAATTACTGCTGTTTTGTTATTAATATCCTTACCAGTTTTGGCAGGAGCTATTACTATATTGTTAACAGATCGAAATCTAAATACTTCTTTTTTTGATCCT
>DEE2
AGTGGCTTAAGTAGACTTATTCGTGTAGAACTAAGTCAACCAGGCAGATTGTTTGGAAATGATCAACTTTATAATGTTATTGTTACTGCTCATGCATTTTTGATGATTTTTTTTTTAGTAATACCAGTTTTAATTGGAGGATTTGGTAATTGGTTAATTCCCTTAATGTTAAGTGCACCCGATATAGTATTTCCTCGTTTAAACAACATAAGTTTTTGATTACTCCCCCCTGCATTAATTATGATTTTAAGTTCTTTTACAAGTGAGAGAGGTAGAGGTACTGGGTGAACAGTTTATCCACCTTTATCTTCTTCAATAGCCCATAGAGGACCATCTGTTGATTTAACTATTTTTTCTTTACATATAGCTGGAATTTCTTCTATTTTGGGTGCTATTAATTTTATTAGTACCACAGGCAATGCTCGTAGTTCTTTGATAGGTATTATGCAACTACCTTTACTTATTAGTGCAACAACAATTACTGCTGTTTTGTTATTAATATCCTTACCAGTTTTGGCAGGAGCTATTACTATATTGTTAACAGATCGAAATCTAAATACTTCTTTTTTTGATCCT
>DEE3
AGTGGCTTAAGTAGACTTATTCGTGTAGAACTAAGTCAACCAGGCAGATTGTTTGGAAATGATCAACTTTATAATGTTATTGTTACTGCTCATGCATTTTTGATGATTTTTTTTTTAGTAATACCAGTTTTAATTGGAGGATTTGGTAATTGGTTAATTCCCTTAATGTTAAGTGCACCCGATATAGTATTTCCTCGTTTAAACAACATAAGTTTTTGATTACTCCCCCCTGCATTAATTATGATTTTAAGTTCTTTTACAAGTGAGAGAGGTAGAGGTACTGGGTGAACAGTTTATCCACCTTTATCTTCTTCAATAGCCCATAGAGGACCATCTGTTGATTTAACTATTTTTTCTTTACATATAGCTGGAATTTCTTCTATTTTGGGTGCTATTAATTTTATTAGTACCACAGGCAATGCTCGTAGTTCTTTGATAGGTATTATGCAACTACCTTTACTTATTAGTGCAACAACAATTACTGCTGTTTTGTTATTAATATCCTTACCAGTTTTGGCAGGAGCTATTACTATATTGTTAACAGATCGAAATCTAAATACTTCTTTTTTTGATCCT
>DEE4
AGTGGCTTAAGTAGACTTATTCGTGTAGAACTAAGTCAACCAGGCAGATTGTTTGGAAATGATCAACTTTATAATGTTATTGTTACTGCTCATGCTTTTTTGATGATTTTTTTTTTAGTAATACCAGTTTTAATTGGAGGATTTGGTAATTGGTTAATTCCCTTAATATTAAGTGCACCCGATATAGTATTTCCTCGTTTAAACAACATAAGTTTTTGATTACTCCCCCCTGCATTAATTATGATTTTAAGTTCTTTTACAAGTGAGAGAGGTAGAGGTACTGGGTGAACAGTTTATCCACCTTTATCTTCTTCAATAGCCCATAGAGGACCATCTGTTGATTTAACTATTTTTTCTTTACATATAGCTGGAATTTCTTCTATTTTGGGTGCTATTAATTTTATTAGTACCACAGGCAATGCTCGTAGTTCTTTGATAGGTATTATGCAACTACCTTTACTTATTAGTGCAACAACAATTACTGCTGTTTTGTTATTAATATCCTTACCAGTTTTGGCAGGAGCTATTACTATATTGTTAACAGATCGAAATCTAAATACTTCTTTTTTTGATCCT
>DEE5
AGTGGCTTAAGTAGACTTATTCGTGTAGAACTAAGTCAACCAGGCAGATTGTTTGGAAATGATCAACTTTATAATGTTATTGTTACTGCGCATGCATTTTTGATGATTTTTTTTTTAGTTATACCAGTTTTAATTGGAGGATTTGGTAATTGGTTAATTCCCTTAATGTTAAGTGCACCCGATATAGTATTTCCTCGTTTAAACAACATAAGTTTTTGATTACTCCCCCCTGCATTAATTATGATTTTAAGTTCTTTTACAAGTGAGAGAGGTAGAGGTACTGGGTGAACAGTTTATCCACCTTTATCTTCTTCAATAGCCCATAGAGGACCATCTGTTGATTTAACTATTTTTTCTTTACATATAGCTGGAATTTCTTCTATTCTGGGTGCTATTAATTTTATTAGTACCACAGGCAATGCTCGTAGTTCTTTGATAGGTATTATGCAACTACCTTTACTTATTAGTGCAACAACAATTACTGCTGTTTTGTTATTAATATCCTTACCAGTTTTGGCAGGAGCTATTACTATATTGTTAACAGATCGAAATCTAAATACTTCTTTTTTTGATCCT
>DUP2
AGAGGTTTGAGTAGTCTAATTCGAGTAGAACTAAGTCAACCAGGCAGATTGTTTGGAAACGATCAACTTTATAATGTTATTGTTACTGCTCATGCATTTTTGATGATTTTTTTTTTAGTAATACCAGTTTTAATTGGAGGATTTGGTAATTGGTTAATTCCCTTAATGTTAAGTGCACCCGATATAGTATTTCCTCGTTTAAACAACATAAGTTTTTGATTACTCCCCCCTGCATTAATTATGATTTTAAGTTCTTTTACAAGTGAGAGAGGTAGAGGTACTGGGTGAACAGTTTATCCACCTTTATCTTCTTCAATAGCCCATAGAGGGCCATCTGTTGATTTAACTATTTTTTCTTTACATATAGCTGGAATTTCTTCTATTTTGGGTGCTATTAATTTTATTAGTACCACAGGCAATGCTCGTAGTTCTTTGATAGGTATTATGCAACTACCTTTACTTATTAGTGCAACAACAATTACTGCTGTTTTGTTATTAATATCCTTACCAGTTTTGGCAGGAGCTATTACAATATTGTTAACAGATCGAAATCTAAATACTTCTTTTTTTGATCCT
>DUP3
AGAGGTTTGAGTAGTCTAATTCGAGTAGAACTAAGTCAACCAGGCAGATTGTTTGGAAACGATCAACTTTATAATGTTATTGTTACTGCTCATGCATTTTTGATGATTTTTTTTTTAGTAATACCAGTTTTAATTGGAGGATTTGGTAATTGGTTAATTCCCTTAATGTTAAGTGCACCCGATATAGTATTTCCTCGTTTAAACAACATAAGTTTTTGATTACTCCCCCCTGCATTAATTATGATTTTAAGTTCTTTTACAAGTGAGAGAGGTAGAGGTACTGGGTGAACAGTTTATCCACCTTTATCTTCTTCAATAGCCCATAGAGGGCCATCTGTTGATTTAACTATTTTTTCTTTACATATAGCTGGAATTTCTTCTATTTTGGGTGCTATTAATTTTATTAGTACCACAGGCAATGCTCGTAGTTCTTTGATAGGTATTATGCAACTACCTTTACTTATTAGTGCAACAACAATTACTGCTGTTTTGTTATTAATATCCTTACCAGTTTTGGCAGGAGCTATTACAATATTGTTAACAGATCGAAATCTAAATACTTCTTTTTTTGATCCT
>DUP4
AGAGGTTTGAGTAGTCTAATTCGAGTAGAACTAAGTCAACCAGGCAGATTGTTTGGAAACGATCAACTTTATAATGTTATTGTTACTGCTCATGCATTTTTGATGATTTTTTTTTTAGTAATACCAGTTTTAATTGGAGGATTTGGTAATTGGTTAATTCCCTTAATGTTAAGTGCACCCGATATAGTATTTCCTCGTTTAAACAACATAAGTTTTTGATTACTCCCCCCTGCATTAATTATGATTTTAAGTTCTTTTACAAGTGAGAGAGGTAGAGGTACTGGGTGAACAGTTTATCCACCTTTATCTTCTTCAATAGCCCATAGAGGGCCATCTGTTGATTTAACTATTTTTTCTTTACATATAGCTGGAATTTCTTCTATTTTGGGTGCTATTAATTTTATTAGTACCACAGGCAATGCTCGTAGTTCTTTGATAGGTATTATGCAACTACCTTTACTTATTAGTGCAACAACAATTACTGCTGTTTTGTTATTAATATCCTTACCAGTTTTGGCAGGAGCTATTACAATATTGTTAACAGATCGAAATCTAAATACTTCTTTTTTTGATCCT
>DUP5
AGAGGTTTGAGTAGTCTAATTCGAGTAGAACTAAGTCAACCAGGCAGATTGTTTGGAAACGATCAACTTTATAATGTTATTGTTACTGCTCATGCATTTTTGATGATTTTTTTTTTAGTAATACCAGTTTTAATTGGAGGATTTGGTAATTGGTTAATTCCCTTAATGTTAAGTGCACCCGATATAGTATTTCCTCGTTTAAACAACATAAGTTTTTGATTACTCCCCCCTGCATTAATTATGATTTTAAGTTCTTTTACAAGTGAGAGAGGTAGAGGTACTGGGTGAACAGTTTATCCACCTTTATCTTCTTCAATAGCCCATAGAGGGCCATCTGTTGATTTAACTATTTTTTCTTTACATATAGCTGGAATTTCTTCTATTTTGGGTGCTATTAATTTTATTAGTACCACAGGCAATGCTCGTAGTTCTTTGATAGGTATTATGCAACTACCTTTACTTATTAGTGCAACAACAATTACTGCTGTTTTGTTATTAATATCCTTACCAGTTTTGGCAGGAGCTATTACAATATTGTTAACAGATCGAAATCTAAATACTTCTTTTTTTGATCCT
>DUP1
AGAGGTTTGAGTAGTCTAATTCGAGTAGAACTAAGTCAACCAGGCAGATTGTTTGGAAACGATCAACTTTATAATGTTATTGTTACTGCTCATGCATTTTTGATGATTTTTTTTTTAGTAATACCAGTTTTAATTGGAGGATTTGGTAATTGGTTAATTCCCTTAATATTAAGTGCACCCGATATAGTATTTCCTCGTTTAAACAACATAAGTTTTTGATTACTCCCCCCTGCATTAATTATGATTTTAAGTTCTTTTACAAGTGAGAGAGGTAGAGGTACTGGGTGAACAGTTTATCCACCTTTATCTTCTTCAATAGCCCATAGAGGGCCATCTGTTGATTTAACTATTTTTTCTTTACATATAGCTGGAATTTCTTCTATTTTGGGTGCTATTAATTTTATTAGTACCACAGGCAATGCTCGTAGTTCTTTGATAGGTATTATGCAACTACCTTTACTTATTAGTGCAACAACAATTACTGCTGTTTTGTTATTAATATCCTTACCAGTTTTGGCAGGAGCTATTACAATATTGTTAACAGATCGAAATCTAAATACTTCTTTTTTTGATCCT
>IRL3
AGAGGTTTGAGTAGTCTAATTCGAGTAGAACTAAGTCAACCAGGCAGATTGTTTGGAAACGATCAACTTTATAATGTTATTGTTACTGCTCATGCATTTTTGATGATTTTTTTTTTAGTAATACCAGTTTTAATTGGAGGATTTGGTAATTGGTTAATTCCCTTAATGTTAAGTGCACCCGATATAGTATTTCCTCGTTTAAACAACATAAGTTTTTGATTACTCCCCCCTGCATTAATTATGATTTTAAGTTCTTTTACAAGTGAGAGAGGTAGAGGTACTGGGTGAACAGTTTATCCACCTTTATCTTCTTCAATAGCCCATAGAGGGCCATCTGTTGATTTAACTATTTTTTCTTTACATATAGCTGGAATTTCTTCTATTTTGGGTGCTATTAATTTTATTAGTACCACAGGCAATGCTCGTAGTTCTTTGATAGGTATTATGCAACTACCTTTACTTATTAGTGCAACAACAATTACTGCTGTTTTGTTATTAATATCCTTACCAGTTTTGGCAGGAGCTATTACAATATTGTTAACAGATCGAAATCTAAATACTTCTTTTTTTGATCCT
>IRL1
AGAGGTTTGAGTAGTCTAATTCGAGTAGAACTAAGTCAACCAGGCAGATTGTTTGGAAACGATCAACTTTATAATGTTATTGTTACTGCTCATGCATTTTTGATGATTTTTTTTTTAGTAATACCAGTTTTAATTGGAGGATTTGGTAATTGGTTAATTCCCTTAATGCTAAGTGCACCCGATATAGTATTTCCTCGTTTAAACAACATAAGTTTTTGATTACTCCCCCCTGCATTAATTATGATTTTAAGTTCTTTTACAAGTGAGAGAGGTAGAGGTACTGGGTGAACAGTTTATCCACCTTTATCTTCTTCAATAGCCCATAGAGGGCCATCTGTTGATTTAACTATTTTTTCTTTACATATAGCTGGAATTTCTTCTATTTTGGGTGCTATTAATTTTATTAGTACCACAGGCAATGCTCGTAGTTCTTTGATAGGTATTATGCAACTACCTTTACTTATTAGTGCAACAACAATTACTGCTGTTTTGTTATTAATATCCTTACCAGTTTTGGCAGGAGCTATTACAATATTGTTAACAGATCGAAATCTAAATACTTCTTTTTTTGATCCT
>IRL2
AGAGGTTTGAGTAGTCTAATTCGAGTAGAACTAAGTCAACCAGGCAGATTGTTTGGAAACGATCAACTTTATAATGTTATTGTTACTGCTCATGCATTTTTGATGATTTTTTTTTTAGTAATACCAGTTTTAATTGGAGGATTTGGTAATTGGTTAATTCCCTTAATGCTAAGTGCACCCGATATAGTATTTCCTCGTTTAAACAACATAAGTTTTTGATTACTCCCCCCTGCATTAATTATGATTTTAAGTTCTTTTACAAGTGAGAGAGGTAGAGGTACTGGGTGAACAGTTTATCCACCTTTATCTTCTTCAATAGCCCATAGAGGGCCATCTGTTGATTTAACTATTTTTTCTTTACATATAGCTGGAATTTCTTCTATTTTGGGTGCTATTAATTTTATTAGTACCACAGGCAATGCTCGTAGTTCTTTGATAGGTATTATGCAACTACCTTTACTTATTAGTGCAACAACAATTACTGCTGTTTTGTTATTAATATCCTTACCAGTTTTGGCAGGAGCTATTACAATATTGTTAACAGATCGAAATCTAAATACTTCTTTTTTTGATCCT
>IRL4
AGAGGTTTGAGTAGTCTAATTCGAGTAGAACTAAGTCAACCAGGCAGATTGTTTGGAAACGATCAACTTTATAATGTTATTGTTACTGCTCATGCATTTTTGATGATTTTTTTTTTAGTAATACCAGTTTTAATTGGAGGATTTGGTAATTGGTTAATTCCCTTAATGCTAAGTGCACCCGATATAGTATTTCCTCGTTTAAACAACATAAGTTTTTGATTACTCCCCCCTGCATTAATTATGATTTTAAGTTCTTTTACAAGTGAGAGAGGTAGAGGTACTGGGTGAACAGTTTATCCACCTTTATCTTCTTCAATAGCCCATAGAGGGCCATCTGTTGATTTAACTATTTTTTCTTTACATATAGCTGGAATTTCTTCTATTTTGGGTGCTATTAATTTTATTAGTACCACAGGCAATGCTCGTAGTTCTTTGATAGGTATTATGCAACTACCTTTACTTATTAGTGCAACAACAATTACTGCTGTTTTGTTATTAATATCCTTACCAGTTTTGGCAGGAGCTATTACAATATTGTTAACAGATCGAAATCTAAATACTTCTTTTTTTGATCCT
>IRL5
AGAGGTTTGAGTAGTCTAATTCGAGTAGAACTAAGTCAACCAGGCAGATTGTTTGGAAACGATCAACTTTATAATGTTATTGTTACTGCTCATGCATTTTTGATGATTTTTTTTTTAGTAATACCAGTTTTAATTGGAGGATTTGGTAATTGGTTAATTCCCTTAATGCTAAGTGCACCCGATATAGTATTTCCTCGTTTAAACAACATAAGTTTTTGATTACTCCCCCCTGCATTAATTATGATTTTAAGTTCTTTTACAAGTGAGAGAGGTAGAGGTACTGGGTGAACAGTTTATCCACCTTTATCTTCTTCAATAGCCCATAGAGGGCCATCTGTTGATTTAACTATTTTTTCTTTACATATAGCTGGAATTTCTTCTATTTTGGGTGCTATTAATTTTATTAGTACCACAGGCAATGCTCGTAGTTCTTTGATAGGTATTATGCAACTACCTTTACTTATTAGTGCAACAACAATTACTGCTGTTTTGTTATTAATATCCTTACCAGTTTTGGCAGGAGCTATTACAATATTGTTAACAGATCGAAATCTAAATACTTCTTTTTTTGATCCT
>IRL1M
AGAGGTTTGAGTAGTCTAATTCGAGTAGAACTAAGTCAACCAGGCAGATTGTTTGGAAACGATCAACTTTATAATGTTATTGTTACTGCTCATGCATTTTTGATGATTTTTTTTTTAGTAATACCAGTTTTAATTGGAGGATTTGGTAATTGGTTAATTCCCTTAATGCTAAGTGCACCCGATATAGTATTTCCTCGTTTAAACAACATAAGTTTTTGATTACTCCCCCCTGCATTAATTATGATTTTAAGTTCTTTTACAAGTGAGAGAGGTAGAGGTACTGGGTGAACAGTTTATCCACCTTTATCTTCTTCAATAGCCCATAGAGGGCCATCTGTTGATTTAACTATTTTTTCTTTACATATAGCTGGAATTTCTTCTATTTTGGGTGCTATTAATTTTATTAGTACCACAGGCAATGCTCGTAGTTCTTTGATAGGTATTATGCAACTACCTTTACTTATTAGTGCAACAACAATTACTGCTGTTTTGTTATTAATATCCTTACCAGTTTTGGCAGGAGCTATTACAATATTGTTAACAGATCGAAATCTAAATACTTCTTTTTTTGATCCT
>IRL2M
AGAGGTTTGAGTAGTCTAATTCGAGTAGAACTAAGTCAACCAGGCAGATTGTTTGGAAACGATCAACTTTATAATGTTATTGTTACTGCTCATGCATTTTTGATGATTTTTTTTTTAGTAATACCAGTTTTAATTGGAGGATTTGGTAATTGGTTAATTCCCTTAATGCTAAGTGCACCCGATATAGTATTTCCTCGTTTAAACAACATAAGTTTTTGATTACTCCCCCCTGCATTAATTATGATTTTAAGTTCTTTTACAAGTGAGAGAGGTAGAGGTACTGGGTGAACAGTTTATCCACCTTTATCTTCTTCAATAGCCCATAGAGGGCCATCTGTTGATTTAACTATTTTTTCTTTACATATAGCTGGAATTTCTTCTATTTTGGGTGCTATTAATTTTATTAGTACCACAGGCAATGCTCGTAGTTCTTTGATAGGTATTATGCAACTACCTTTACTTATTAGTGCAACAACAATTACTGCTGTTTTGTTATTAATATCCTTACCAGTTTTGGCAGGAGCTATTACAATATTGTTAACAGATCGAAATCTAAATACTTCTTTTTTTGATCCT
>IRL3M
AGAGGTTTGAGTAGTCTAATTCGAGTAGAACTAAGTCAACCAGGCAGATTGTTTGGAAACGATCAACTTTATAATGTTATTGTTACTGCTCATGCATTTTTGATGATTTTTTTTTTAGTAATACCAGTTTTAATTGGAGGATTTGGTAATTGGTTAATTCCCTTAATGCTAAGTGCACCCGATATAGTATTTCCTCGTTTAAACAACATAAGTTTTTGATTACTCCCCCCTGCATTAATTATGATTTTAAGTTCTTTTACAAGTGAGAGAGGTAGAGGTACTGGGTGAACAGTTTATCCACCTTTATCTTCTTCAATAGCCCATAGAGGGCCATCTGTTGATTTAACTATTTTTTCTTTACATATAGCTGGAATTTCTTCTATTTTGGGTGCTATTAATTTTATTAGTACCACAGGCAATGCTCGTAGTTCTTTGATAGGTATTATGCAACTACCTTTACTTATTAGTGCAACAACAATTACTGCTGTTTTGTTATTAATATCCTTACCAGTTTTGGCAGGAGCTATTACAATATTGTTAACAGATCGAAATCTAAATACTTCTTTTTTTGATCCT
>IRL4M
AGAGGTTTGAGTAGTCTAATTCGAGTAGAACTAAGTCAACCAGGCAGATTGTTTGGAAACGATCAACTTTATAATGTTATTGTTACTGCTCATGCATTTTTGATGATTTTTTTTTTAGTAATACCAGTTTTAATTGGAGGATTTGGTAATTGGTTAATTCCCTTAATGCTAAGTGCACCCGATATAGTATTTCCTCGTTTAAACAACATAAGTTTTTGATTACTCCCCCCTGCATTAATTATGATTTTAAGTTCTTTTACAAGTGAGAGAGGTAGAGGTACTGGGTGAACAGTTTATCCACCTTTATCTTCTTCAATAGCCCATAGAGGGCCATCTGTTGATTTAACTATTTTTTCTTTACATATAGCTGGAATTTCTTCTATTTTGGGTGCTATTAATTTTATTAGTACCACAGGCAATGCTCGTAGTTCTTTGATAGGTATTATGCAACTACCTTTACTTATTAGTGCAACAACAATTACTGCTGTTTTGTTATTAATATCCTTACCAGTTTTGGCAGGAGCTATTACAATATTGTTAACAGATCGAAATCTAAATACTTCTTTTTTTGATCCT
>DUN1
AGAGGTTTGAGTAGTCTAATTCGAGTAGAACTAAGTCAACCAGGCAGATTGTTTGGAAACGATCAACTTTATAATGTTATTGTTACTGCTCATGCATTTTTGATGATTTTTTTTTTAGTAATACCAGTTTTAATTGGAGGATTTGGTAATTGGTTAATTCCCTTAATGTTAAGTGCACCCGATATAGTATTTCCTCGTTTAAACAATATAAGTTTTTGATTACTCCCCCCTGCATTAATTATGATTTTAAGTTCTTTTACAAGTGAGAGAGGTAGAGGTACTGGGTGAACAGTTTATCCACCTTTATCTTCTTCAATAGCCCATAGAGGGCCATCTGTTGATTTAACTATTTTTTCTTTACATATAGCTGGAATTTCTTCTATTTTGGGTGCTATTAATTTTATTAGTACCACAGGCAATGCTCGTAGTTCTTTGATAGGTATTATGCAACTACCTTTACTTATTAGTGCAACAACAATTACTGCTGTTTTGTTATTAATATCCTTACCAGTTTTGGCAGGAGCTATTACAATATTGTTAACAGATCGAAATCTAAATACTTCTTTTTTTGATCCT
>DUN2
AGAGGTTTGAGTAGTCTAATTCGAGTAGAACTAAGTCAACCAGGCAGATTGTTTGGAAACGATCAACTTTATAATGTTATTGTTACTGCTCATGCATTTTTGATGATTTTTTTTTTAGTAATACCAGTTTTAATTGGAGGATTTGGTAATTGGTTAATTCCCTTAATGTTAAGTGCACCCGATATAGTATTTCCTCGTTTAAACAACATAAGTTTTTGATTACTCCCCCCTGCATTAATTATGATTTTAAGTTCTTTTACAAGTGAGAGAGGTAGAGGTACTGGGTGAACAGTTTATCCACCTTTATCTTCTTCAATAGCCCATAGAGGGCCATCTGTTGATTTAACTATTTTTTCTTTACATATAGCTGGAATTTCTTCTATTTTGGGTGCTATTAATTTTATTAGTACCACAGGCAATGCTCGTAGTTCTTTGATAGGTATTATGCAACTACCTTTACTTATTAGTGCAACAACAATTACTGCTGTTTTGTTATTAATATCCTTACCAGTTTTGGCAGGAGCTATTACAATATTGTTAACAGATCGAAATCTAAATACTTCTTTTTTTGATCCT
>DUN3
AGAGGTTTGAGTAGTCTAATTCGAGTAGAACTAAGTCAACCAGGCAGATTGTTTGGAAACGATCAACTTTATAATGTTATTGTTACTGCTCATGCATTTTTGATGATTTTTTTTTTAGTAATACCAGTTTTAATTGGAGGATTTGGTAATTGGTTAATTCCCTTAATGTTAAGTGCACCCGATATAGTATTTCCTCGTTTAAACAACATAAGTTTTTGATTACTCCCCCCTGCATTAATTATGATTTTAAGTTCTTTTACAAGTGAGAGAGGTAGAGGTACTGGGTGAACAGTTTATCCACCTTTATCTTCTTCAATAGCCCATAGAGGGCCATCTGTTGATTTAACTATTTTTTCTTTACATATAGCTGGAATTTCTTCTATTTTGGGTGCTATTAATTTTATTAGTACCACAGGCAATGCTCGTAGTTCTTTGATAGGTATTATGCAACTACCTTTACTTATTAGTGCAACAACAATTACTGCTGTTTTGTTATTAATATCCTTACCAGTTTTGGCAGGAGCTATTACAATATTGTTAACAGATCGAAATCTAAATACTTCTTTTTTTGATCCT
>DUN4
AGAGGTTTGAGTAGTCTAATTCGAGTAGAACTAAGTCAACCAGGCAGATTGTTTGGAAACGATCAACTTTATAATGTTATTGTTACTGCTCATGCATTTTTGATGATTTTTTTTTTAGTAATACCAGTTTTAATTGGAGGATTTGGTAATTGGTTAATTCCCTTAATGTTAAGTGCACCCGATATAGTATTTCCTCGTTTAAACAACATAAGTTTTTGATTACTCCCCCCTGCATTAATTATGATTTTAAGTTCTTTTACAAGTGAGAGAGGTAGAGGTACTGGGTGAACAGTTTATCCACCTTTATCTTCTTCAATAGCCCATAGAGGGCCATCTGTTGATTTAACTATTTTTTCTTTACATATAGCTGGAATTTCTTCTATTTTGGGTGCTATTAATTTTATTAGTACCACAGGCAATGCTCGTAGTTCTTTGATAGGTATTATGCAACTACCTTTACTTATTAGTGCAACAACAATTACTGCTGTTTTGTTATTAATATCCTTACCAGTTTTGGCAGGAGCTATTACAATATTGTTAACAGATCGAAATCTAAATACTTCTTTTTTTGATCCT
>DUN5
AGAGGTTTGAGTAGTCTAATTCGAGTAGAACTAAGTCAACCAGGCAGATTGTTTGGAAACGATCAACTTTATAATGTTATTGTTACTGCTCATGCATTTTTGATGATTTTTTTTTTAGTAATACCAGTTTTAATTGGAGGATTTGGTAATTGGTTAATTCCCTTAATGTTAAGTGCACCCGATATAGTATTTCCTCGTTTAAACAACATAAGTTTTTGATTACTCCCCCCTGCATTAATTATGATTTTAAGTTCTTTTACAAGTGAGAGAGGTAGAGGTACTGGGTGAACAGTTTATCCACCTTTATCTTCTTCAATAGCCCATAGAGGGCCATCTGTTGATTTAACTATTTTTTCTTTACATATAGCTGGAATTTCTTCTATTTTGGGTGCTATTAATTTTATTAGTACCACAGGCAATGCTCGTAGTTCTTTGATAGGTATTATGCAACTACCTTTACTTATTAGTGCAACAACAATTACTGCTGTTTTGTTATTAATATCCTTACCAGTTTTGGCAGGAGCTATTACAATATTGTTAACAGATCGAAATCTAAATACTTCTTTTTTTGATCCT
>CHI1
AGAGGTTTGAGTAGTCTAATTCGAGTAGAACTAAGTCAACCAGGCAGATTGTTTGGAAACGATCAACTTTATAATGTTATTGTTACTGCTCATGCATTTTTGATGATTTTTTTTTTAGTAATACCAGTTTTAATTGGAGGATTTGGTAATTGGTTAATTCCCTTAATGTTAAGTGCACCCGATATAGTATTTCCTCGTTTAAACAACATAAGTTTTTGATTACTCCCCCCTGCATTAATTATGATTTTAAGTTCTTTTACAAGTGAGAGAGGTAGAGGTACTGGGTGAACAGTTTATCCACCTTTATCTTCTTCAATAGCCCATAGAGGGCCATCTGTTGATTTAACTATTTTTTCTTTACATATAGCTGGAATTTCTTCTATTTTGGGTGCTATTAATTTTATTAGTACCACAGGCAATGCTCGTAGTTCTTTGATAGGTATTATGCAACTACCTTTACTTATTAGTGCAACAACAATTACTGCTGTTTTGTTATTAATATCCTTACCAGTTTTGGCAGGAGCTATTACAATATTGTTAACAGATCGAAATCTAAATACTTCTTTTTTTGATCCT
>CHI2
AGAGGTTTGAGTAGTCTAATTCGAGTAGAACTAAGTCAACCAGGCAGATTGTTTGGAAACGATCAACTTTATAATGTTATTGTTACTGCTCATGCATTTTTGATGATTTTTTTTTTAGTAATACCAGTTTTAATTGGAGGATTTGGTAATTGGTTAATTCCCTTAATGTTAAGTGCACCCGATATAGTATTTCCTCGTTTAAACAACATAAGTTTTTGATTACTCCCCCCTGCATTAATTATGATTTTAAGTTCTTTTACAAGTGAGAGAGGTAGAGGTACTGGGTGAACAGTTTATCCACCTTTATCTTCTTCAATAGCCCATAGAGGGCCATCTGTTGATTTAACTATTTTTTCTTTACATATAGCTGGAATTTCTTCTATTTTGGGTGCTATTAATTTTATTAGTACCACAGGCAATGCTCGTAGTTCTTTGATAGGTATTATGCAACTACCTTTACTTATTAGTGCAACAACAATTACTGCTGTTTTGTTATTAATATCCTTACCAGTTTTGGCAGGAGCTATTACAATATTGTTAACAGATCGAAATCTAAATACTTCTTTTTTTGATCCT
>CHI1M
AGAGGTTTGAGTAGTCTAATTCGAGTAGAACTAAGTCAACCAGGCAGATTGTTTGGAAACGATCAACTTTATAATGTTATTGTTACTGCTCATGCATTTTTGATGATTTTTTTTTTAGTAATACCAGTTTTAATTGGAGGATTTGGTAATTGGTTAATTCCCTTAATGTTAAGTGCACCCGATATAGTATTTCCTCGTTTAAACAACATAAGTTTTTGATTACTCCCCCCTGCATTAATTATGATTTTAAGTTCTTTTACAAGTGAGAGAGGTAGAGGTACTGGGTGAACAGTTTATCCACCTTTATCTTCTTCAATAGCCCATAGAGGGCCATCTGTTGATTTAACTATTTTTTCTTTACATATAGCTGGAATTTCTTCTATTTTGGGTGCTATTAATTTTATTAGTACCACAGGCAATGCTCGTAGTTCTTTGATAGGTATTATGCAACTACCTTTACTTATTAGTGCAACAACAATTACTGCTGTTTTGTTATTAATATCCTTACCAGTTTTGGCAGGAGCTATTACAATATTGTTAACAGATCGAAATCTAAATACTTCTTTTTTTGATCCT
>CHI2M
AGAGGTTTGAGTAGTCTAATTCGAGTAGAACTAAGTCAACCAGGCAGATTGTTTGGAAACGATCAACTTTATAATGTTATTGTTACTGCTCATGCATTTTTGATGATTTTTTTTTTAGTAATACCAGTTTTAATTGGAGGATTTGGTAATTGGTTAATTCCCTTAATGTTAAGTGCACCCGATATAGTATTTCCTCGTTTAAACAACATAAGTTTTTGATTACTCCCCCCTGCATTAATTATGATTTTAAGTTCTTTTACAAGTGAGAGAGGTAGAGGTACTGGGTGAACAGTTTATCCACCTTTATCTTCTTCAATAGCCCATAGAGGGCCATCTGTTGATTTAACTATTTTTTCTTTACATATAGCTGGAATTTCTTCTATTTTGGGTGCTATTAATTTTATTAGTACCACAGGCAATGCTCGTAGTTCTTTGATAGGTATTATGCAACTACCTTTACTTATTAGTGCAACAACAATTACTGCTGTTTTGTTATTAATATCCTTACCAGTTTTGGCAGGAGCTATTACAATATTGTTAACAGATCGAAATCTAAATACTTCTTTTTTTGATCCT
>CHI3M
AGAGGTTTGAGTAGTCTAATTCGAGTAGAACTAAGTCAACCAGGCAGATTGTTTGGAAACGATCAACTTTATAATGTTATTGTTACTGCTCATGCATTTTTGATGATTTTTTTTTTAGTAATACCAGTTTTAATTGGAGGATTTGGTAATTGGTTAATTCCCTTAATGTTAAGTGCACCCGATATAGTATTTCCTCGTTTAAACAACATAAGTTTTTGATTACTCCCCCCTGCATTAATTATGATTTTAAGTTCTTTTACAAGTGAGAGAGGTAGAGGTACTGGGTGAACAGTTTATCCACCTTTATCTTCTTCAATAGCCCATAGAGGGCCATCTGTTGATTTAACTATTTTTTCTTTACATATAGCTGGAATTTCTTCTATTTTGGGTGCTATTAATTTTATTAGTACCACAGGCAATGCTCGTAGTTCTTTGATAGGTATTATGCAACTACCTTTACTTATTAGTGCAACAACAATTACTGCTGTTTTGTTATTAATATCCTTACCAGTTTTGGCAGGAGCTATTACAATATTGTTAACAGATCGAAATCTAAATACTTCTTTTTTTGATCCT
>CHI4M
AGAGGTTTGAGTAGTCTAATTCGAGTAGAACTAAGTCAACCAGGCAGATTGTTTGGAAACGATCAACTTTATAATGTTATTGTTACTGCTCATGCATTTTTGATGATTTTTTTTTTAGTAATACCAGTTTTAATTGGAGGATTTGGTAATTGGTTAATTCCCTTAATGTTAAGTGCACCCGATATAGTATTTCCTCGTTTAAACAACATAAGTTTTTGATTACTCCCCCCTGCATTAATTATGATTTTAAGTTCTTTTACAAGTGAGAGAGGTAGAGGTACTGGGTGAACAGTTTATCCACCTTTATCTTCTTCAATAGCCCATAGAGGGCCATCTGTTGATTTAACTATTTTTTCTTTACATATAGCTGGAATTTCTTCTATTTTGGGTGCTATTAATTTTATTAGTACCACAGGCAATGCTCGTAGTTCTTTGATAGGTATTATGCAACTACCTTTACTTATTAGTGCAACAACAATTACTGCTGTTTTGTTATTAATATCCTTACCAGTTTTGGCAGGAGCTATTACAATATTGTTAACAGATCGAAATCTAAATACTTCTTTTTTTGATCCT
>PLY1
AGAGGTTTGAGTAGTCTAATTCGAGTAGAACTAAGTCAACCAGGCAGATTGTTTGGAAACGATCAACTTTATAATGTTATTGTTACTGCTCATGCATTTTTGATGATTTTTTTTTTAGTAATACCAGTTTTAATTGGAGGATTTGGTAATTGGTTAATTCCCTTAATGTTAAGTGCACCCGATATAGTATTTCCTCGTTTAAACAACATAAGTTTTTGATTACTCCCCCCTGCATTAATTATGATTTTAAGTTCTTTTACAAGTGAGAGAGGTAGAGGTACTGGGTGAACAGTTTATCCACCTTTATCTTCTTCAATAGCCCATAGAGGGCCATCTGTTGATTTAACTATTTTTTCTTTACATATAGCTGGAATTTCTTCTATTTTGGGTGCTATTAATTTTATTAGTACCACAGGCAATGCTCGTAGTTCTTTGATAGGTATTATGCAACTACCTTTACTTATTAGTGCAACAACAATTACTGCTGTTTTGTTATTAATATCCTTACCAGTTTTGGCAGGAGCTATTACAATATTGTTAACAGATCGAAATCTAAATACTTCTTTTTTTGATCCT
>PLY2
AGAGGTTTGAGTAGTCTAATTCGAGTAGAACTAAGTCAACCAGGCAGATTGTTTGGAAACGATCAACTTTATAATGTTATTGTTACTGCTCATGCATTTTTGATGATTTTTTTTTTAGTAATACCAGTTTTAATTGGAGGATTTGGTAATTGGTTAATTCCCTTAATGTTAAGTGCACCCGATATAGTATTTCCTCGTTTAAACAACATAAGTTTTTGATTACTCCCCCCTGCATTAATTATGATTTTAAGTTCTTTTACAAGTGAGAGAGGTAGAGGTACTGGGTGAACAGTTTATCCACCTTTATCTTCTTCAATAGCCCATAGAGGGCCATCTGTTGATTTAACTATTTTTTCTTTACATATAGCTGGAATTTCTTCTATTTTGGGTGCTATTAATTTTATTAGTACCACAGGCAATGCTCGTAGTTCTTTGATAGGTATTATGCAACTACCTTTACTTATTAGTGCAACAACAATTACTGCTGTTTTGTTATTAATATCCTTACCAGTTTTGGCAGGAGCTATTACAATATTGTTAACAGATCGAAATCTAAATACTTCTTTTTTTGATCCT
>PLY3
AGAGGTTTGAGTAGTCTAATTCGAGTAGAACTAAGTCAACCAGGCAGATTGTTTGGAAACGATCAACTTTATAATGTTATTGTTACTGCTCATGCATTTTTGATGATTTTTTTTTTAGTAATACCAGTTTTAATTGGAGGATTTGGTAATTGGTTAATTCCCTTAATGTTAAGTGCACCCGATATAGTATTTCCTCGTTTAAACAACATAAGTTTTTGATTACTCCCCCCTGCATTAATTATGATTTTAAGTTCTTTTACAAGTGAGAGAGGTAGAGGTACTGGGTGAACAGTTTATCCACCTTTATCTTCTTCAATAGCCCATAGAGGGCCATCTGTTGATTTAACTATTTTTTCTTTACATATAGCTGGAATTTCTTCTATTTTGGGTGCTATTAATTTTATTAGTACCACAGGCAATGCTCGTAGTTCTTTGATAGGTATTATGCAACTACCTTTACTTATTAGTGCAACAACAATTACTGCTGTTTTGTTATTAATATCCTTACCAGTTTTGGCAGGAGCTATTACAATATTGTTAACAGATCGAAATCTAAATACTTCTTTTTTTGATCCT
>PLY4
AGAGGTTTGAGTAGTCTAATTCGAGTAGAACTAAGTCAACCAGGCAGATTGTTTGGAAACGATCAACTTTATAATGTTATTGTTACTGCTCATGCATTTTTGATGATTTTTTTTTTAGTAATACCAGTTTTAATTGGAGGATTTGGTAATTGGTTAATTCCCTTAATGTTAAGTGCACCCGATATAGTATTTCCTCGTTTAAACAACATAAGTTTTTGATTACTCCCCCCTGCATTAATTATGATTTTAAGTTCTTTTACAAGTGAGAGAGGTAGAGGTACTGGGTGAACAGTTTATCCACCTTTATCTTCTTCAATAGCCCATAGAGGGCCATCTGTTGATTTAACTATTTTTTCTTTACATATAGCTGGAATTTCTTCTATTTTGGGTGCTATTAATTTTATTAGTACCACAGGCAATGCTCGTAGTTCTTTGATAGGTATTATGCAACTACCTTTACTTATTAGTGCAACAACAATTACTGCTGTTTTGTTATTAATATCCTTACCAGTTTTGGCAGGAGCTATTACAATATTGTTAACAGATCGAAATCTAAATACTTCTTTTTTTGATCCT
>PLY1M
AGAGGTTTGAGTAGTCTAATTCGAGTAGAACTAAGTCAACCAGGCAGATTGTTTGGAAACGATCAACTTTATAATGTTATTGTTACTGCTCATGCATTTTTGATGATTTTTTTTTTAGTAATACCAGTTTTAATTGGAGGATTTGGTAATTGGTTAATTCCCTTAATGTTAAGTGCACCCGATATAGTATTTCCTCGTTTAAACAACATAAGTTTTTGATTACTCCCCCCTGCATTAATTATGATTTTAAGTTCTTTTACAAGTGAGAGAGGTAGAGGTACTGGGTGAACAGTTTATCCACCTTTATCTTCTTCAATAGCCCATAGAGGGCCATCTGTTGATTTAACTATTTTTTCTTTACATATAGCTGGAATTTCTTCTATTTTGGGTGCTATTAATTTTATTAGTACCACAGGCAATGCTCGTAGTTCTTTGATAGGTATTATGCAACTACCTTTACTTATTAGTGCAACAACAATTACTGCTGTTTTGTTATTAATATCCTTACCAGTTTTGGCAGGAGCTATTACAATATTGTTAACAGATCGAAATCTAAATACTTCTTTTTTTGATCCT
>PLY2M
AGAGGTTTGAGTAGTCTAATTCGAGTAGAACTAAGTCAACCAGGCAGATTGTTTGGAAACGATCAACTTTATAATGTTATTGTTACTGCTCATGCATTTTTGATGATTTTTTTTTTAGTAATACCAGTTTTAATTGGAGGATTTGGTAATTGGTTAATTCCCTTAATGTTAAGTGCACCCGATATAGTATTTCCTCGTTTAAACAACATAAGTTTTTGATTACTCCCCCCTGCATTAATTATGATTTTAAGTTCTTTTACAAGTGAGAGAGGTAGAGGTACTGGGTGAACAGTTTATCCACCTTTATCTTCTTCAATAGCCCATAGAGGGCCATCTGTTGATTTAACTATTTTTTCTTTACATATAGCTGGAATTTCTTCTATTTTGGGTGCTATTAATTTTATTAGTACCACAGGCAATGCTCGTAGTTCTTTGATAGGTATTATGCAACTACCTTTACTTATTAGTGCAACAACAATTACTGCTGTTTTGTTATTAATATCCTTACCAGTTTTGGCAGGAGCTATTACAATATTGTTAACAGATCGAAATCTAAATACTTCTTTTTTTGATCCT
>PLY3M
AGAGGTTTGAGTAGTCTAATTCGAGTAGAACTAAGTCAACCAGGCAGATTGTTTGGAAACGATCAACTTTATAATGTTATTGTTACTGCTCATGCATTTTTGATGATTTTTTTTTTAGTAATACCAGTTTTAATTGGAGGATTTGGTAATTGGTTAATTCCCTTAATGTTAAGTGCACCCGATATAGTATTTCCTCGTTTAAACAACATAAGTTTTTGATTACTCCCCCCTGCATTAATTATGATTTTAAGTTCTTTTACAAGTGAGAGAGGTAGAGGTACTGGGTGAACAGTTTATCCACCTTTATCTTCTTCAATAGCCCATAGAGGGCCATCTGTTGATTTAACTATTTTTTCTTTACATATAGCTGGAATTTCTTCTATTTTGGGTGCTATTAATTTTATTAGTACCACAGGCAATGCTCGTAGTTCTTTGATAGGTATTATGCAACTACCTTTACTTATTAGTGCAACAACAATTACTGCTGTTTTGTTATTAATATCCTTACCAGTTTTGGCAGGAGCTATTACAATATTGTTAACAGATCGAAATCTAAATACTTCTTTTTTTGATCCT
>PLY4M
AGAGGTTTGAGTAGTCTAATTCGAGTAGAACTAAGTCAACCAGGCAGATTGTTTGGAAACGATCAACTTTATAATGTTATTGTTACTGCTCATGCATTTTTGATGATTTTTTTTTTAGTAATACCAGTTTTAATTGGAGGATTTGGTAATTGGTTAATTCCCTTAATGTTAAGTGCACCCGATATAGTATTTCCTCGTTTAAACAACATAAGTTTTTGATTACTCCCCCCTGCATTAATTATGATTTTAAGTTCTTTTACAAGTGAGAGAGGTAGAGGTACTGGGTGAACAGTTTATCCACCTTTATCTTCTTCAATAGCCCATAGAGGGCCATCTGTTGATTTAACTATTTTTTCTTTACATATAGCTGGAATTTCTTCTATTTTGGGTGCTATTAATTTTATTAGTACCACAGGCAATGCTCGTAGTTCTTTGATAGGTATTATGCAACTACCTTTACTTATTAGTGCAACAACAATTACTGCTGTTTTGTTATTAATATCCTTACCAGTTTTGGCAGGAGCTATTACAATATTGTTAACAGATCGAAATCTAAATACTTCTTTTTTTGATCCT
>PLY5M
AGAGGTTTGAGTAGTCTAATTCGAGTAGAACTAAGTCAACCAGGCAGATTGTTTGGAAACGATCAACTTTATAATGTTATTGTTACTGCTCATGCATTTTTGATGATTTTTTTTTTAGTAATACCAGTTTTAATTGGAGGATTTGGTAATTGGTTAATTCCCTTAATGTTAAGTGCACCCGATATAGTATTTCCTCGTTTAAACAACATAAGTTTTTGATTACTCCCCCCTGCATTAATTATGATTTTAAGTTCTTTTACAAGTGAGAGAGGTAGAGGTACTGGGTGAACAGTTTATCCACCTTTATCTTCTTCAATAGCCCATAGAGGGCCATCTGTTGATTTAACTATTTTTTCTTTACATATAGCTGGAATTTCTTCTATTTTGGGTGCTATTAATTTTATTAGTACCACAGGCAATGCTCGTAGTTCTTTGATAGGTATTATGCAACTACCTTTACTTATTAGTGCAACAACAATTACTGCTGTTTTGTTATTAATATCCTTACCAGTTTTGGCAGGAGCTATTACAATATTGTTAACAGATCGAAATCTAAATACTTCTTTTTTTGATCCT
>PLY5
AGAGGTTTGAGTAGTCTAATTCGAGTAGAACTAAGTCAACCAGGCAGATTGTTTGGAAACGATCAACTTTATAATGTTATTGTTACTGCTCATGCATTTTTGATGATTTTTTTTTTAGTAATACCAGTTTTAATTGGAGGATTTGGTAATTGGTTAATTCCCTTAATGTTAAGTGCACCCGATATAGTATTTCCTCGTTTAAACAACATAAGTTTTTGATTACTCCCCCCTGCATTAATTATGATTTTAAGTTCTTTTACAAGTGAGAGAGGTAGAGGTACTGGGTGAACAGTTTATCCGCCTTTATCTTCTTCAATAGCCCATAGAGGGCCATCTGTTGATTTAACTATTTTTTCTTTGCATATAGCTGGAATTTCTTCTATTTTGGGTGCTATTAATTTTATTAGTACCACAGGCAATGCTCGTAGTTCTTTGATAGGTATTATGCAACTACCTTTACTTATTAGTGCAACAACAATTACTGCTGTTTTGTTATTAATATCCTTACCAGTTTTGGCAGGAGCTATTACAATATTGTTAACAGATCGAAATCTAAATACTTCTTTTTTTGATCCT
>HOLY1
AGAGGTTTGAGTAGTCTAATTCGAGTAGAACTAAGTCAACCAGGCAGATTGTTTGGAAACGATCAACTTTATAATGTTATTGTTACTGCTCATGCATTTTTGATGATTTTTTTTTTAGTAATGCCAGTTTTAATTGGAGGATTTGGTAATTGGTTAATTCCCTTAATGTTAAGTGCACCCGATATAGTATTTCCTCGTTTAAACAACATAAGTTTTTGATTACTCCCCCCTGCATTAATTATGATTTTAAGTTCTTTTACAAGTGAGAGAGGTAGAGGTACTGGGTGAACAGTTTATCCACCTTTATCTTCTTCAATAGCCCATAGAGGGCCATCTGTTGATTTAACTATTTTTTCTTTACATATAGCTGGAATTTCTTCTATTTTGGGTGCTATTAATTTTATTAGTACCACAGGCAATGCTCGTAGTTCTTTGATAGGTATTATGCAACTACCTTTACTTATTAGTGCAACAACAATTACTGCTGTTTTGTTATTAATATCCTTACCAGTTTTGGCAGGAGCTATTACAATATTGTTAACAGATCGAAATCTAAATACTTCTTTTTTTGATCCT
>HOLY3
AGAGGTTTGAGTAGTCTAATTCGAGTAGAACTAAGTCAACCAGGCAGATTGTTTGGAAACGATCAACTTTATAATGTTATTGTTACTGCTCATGCATTTTTGATGATTTTTTTTTTAGTAATGCCAGTTTTAATTGGAGGATTTGGTAATTGGTTAATTCCCTTAATGTTAAGTGCACCCGATATAGTATTTCCTCGTTTAAACAACATAAGTTTTTGATTACTCCCCCCTGCATTAATTATGATTTTAAGTTCTTTTACAAGTGAGAGAGGTAGAGGTACTGGGTGAACAGTTTATCCACCTTTATCTTCTTCAATAGCCCATAGAGGGCCATCTGTTGATTTAACTATTTTTTCTTTACATATAGCTGGAATTTCTTCTATTTTGGGTGCTATTAATTTTATTAGTACCACAGGCAATGCTCGTAGTTCTTTGATAGGTATTATGCAACTACCTTTACTTATTAGTGCAACAACAATTACTGCTGTTTTGTTATTAATATCCTTACCAGTTTTGGCAGGAGCTATTACAATATTGTTAACAGATCGAAATCTAAATACTTCTTTTTTTGATCCT
>HOLY2
AGAGGTTTGAGTAGTCTAATTCGAGTAGAACTAAGTCAACCAGGCAGATTGTTTGGAAACGATCAACTTTATAATGTTATTGTTACTGCTCATGCATTTTTGATGATTTTTTTTTTAGTAATACCAGTTTTAATTGGAGGATTTGGTAATTGGTTAATTCCCTTAATGTTAAGTGCACCCGATATAGTATTTCCTCGTTTAAACAACATAAGTTTTTGATTACTCCCCCCTGCATTAATTATGATTTTAAGTTCTTTTACAAGTGAGAGAGGTAGAGGTACTGGGTGAACAGTTTATCCACCTTTATCTTCTTCAATAGCCCATAGAGGGCCATCTGTTGATTTAACTATTTTTTCTTTACATATAGCTGGAATTTCTTCTATTTTGGGTGCTATTAATTTTATTAGTACCACAGGCAATGCTCGTAGTTCTTTGATAGGTATTATGCAACTACCTTTACTTATTAGTGCAACAACAATTACTGCTGTTTTGTTATTAATATCCTTACCAGTTTTGGCAGGAGCTATTACAATATTGTTAACAGATCGAAATCTAAATACTTCTTTTTTTGATCCT
>HOLY4
AGAGGTTTGAGTAGTCTAATTCGAGTAGAACTAAGTCAACCAGGCAGATTGTTTGGAAACGATCAACTTTATAATGTTATTGTTACTGCTCATGCATTTTTGATGATTTTTTTTTTAGTAATACCAGTTTTAATTGGAGGATTTGGTAATTGGTTAATTCCCTTAATGTTAAGTGCACCCGATATAGTATTTCCTCGTTTAAACAACATAAGTTTTTGATTACTCCCCCCTGCATTAATTATGATTTTAAGTTCTTTTACAAGTGAGAGAGGTAGAGGTACTGGGTGAACAGTTTATCCACCTTTATCTTCTTCAATAGCCCATAGAGGGCCATCTGTTGATTTAACTATTTTTTCTTTACATATAGCTGGAATTTCTTCTATTTTGGGTGCTATTAATTTTATTAGTACCACAGGCAATGCTCGTAGTTCTTTGATAGGTATTATGCAACTACCTTTACTTATTAGTGCAACAACAATTACTGCTGTTTTGTTATTAATATCCTTACCAGTTTTGGCAGGAGCTATTACAATATTGTTAACAGATCGAAATCTAAATACTTCTTTTTTTGATCCT
>HOLY5
AGAGGTTTGAGTAGTCTAATTCGAGTAGAACTAAGTCAACCAGGCAGATTGTTTGGAAACGATCAACTTTATAATGTTATTGTTACTGCTCATGCATTTTTGATGATTTTTTTTTTAGTAATACCAGTTTTAATTGGAGGATTTGGTAATTGGTTAATTCCCTTAATGTTAAGTGCACCCGATATAGTATTTCCTCGTTTAAACAACATAAGTTTTTGATTACTCCCCCCTGCATTAATTATGATTTTAAGTTCTTTTACAAGTGAGAGAGGTAGAGGTACTGGGTGAACAGTTTATCCACCTTTATCTTCTTCAATAGCCCATAGAGGGCCATCTGTTGATTTAACTATTTTTTCTTTACATATAGCTGGAATTTCTTCTATTTTGGGTGCTATTAATTTTATTAGTACCACAGGCAATGCTCGTAGTTCTTTGATAGGTATTATGCAACTACCTTTACTTATTAGTGCAACAACAATTACTGCTGTTTTGTTATTAATATCCTTACCAGTTTTGGCAGGAGCTATTACAATATTGTTAACAGATCGAAATCTAAATACTTCTTTTTTTGATCCT
