# Supplementary material for: Meta-analysis of northeast Atlantic marine taxa shows contrasting phylogeographic patterns following post-LGM expansions
Source: PeerJ. 2018 Sep 28;6:e5684. doi: 10.7717/peerj.5684 (PMC6166638; doi:10.7717/peerj.5684)
Supplement: Supplemental Information 2 [file peerj-06-5684-s006.zip › cerastoderma_edule.fasta]

>POR01
TCCCGCCCTTCTTCATGATTGCATAATCATGGGCTATATAATCTTATCATCACAAGGCATGCTTTAATTATAATTTTCTTTATAGTGATGCCGGTTATGATAGGAGGGTTTGGTAACTGGTTGGTACCTTTAATACTAATAGTCCCTGACATACATTTTCCCCGTTTAAATAATATAAGATTTTGGTTCGTTCCAAATGCTCTTATTTTACTAGCGTTTTCCGGCTTTGTGGAAGGGGGGGTAGGCGCTGGTTGAACCATTTACCCACCACTCACTTCAATTGAATTTTTGGGTGACCCGTCCATGGATTTGGCTATTTTTGCCTTACATCTAGGGGGTATTTCTTCTATTGCGGCCAGGCTAAACTTTTGTTCAACCGCTATCAACATACGCCAAAGGCAGCGGTGGGTTCACAAAATCCCTATACTACCTATTTCTTTAGCTATTACAGCCCTACTATTGATTATCGCGATGCCGGTGCTGGCTGGTGCGCTTACTATACTCCTTTTAGATCGTAATTTTGCTACAAGATTCTTTGACCCTGTTGGTGGTGGAGACCCCATCCTATTCATGCATTTATTC
>POR02
TCCCGCCCTTCTTCATGATTGCATAATCATGGGCTATATAATCTTATCATCACAAGGCATGCTTTAATTATAATTTTCTTTATAGTGATGCCGGTTATGATAGGAGGGTTTGGTAACTGGTTGGTACCTTTAATACTAATAGTCCCTGACATACATTTTCCCCGTTTAAATAATATAAGATTTTGGTTCGTTCCAAATGCTCTTATTTTACTAGCGTTTTCCGGCTTTGTGGAAGGGGGGGTAGGCGCTGGTTGAACCATTTACCCACCACTCACTTCAATTGAATTTTTGGGTGACCCGTCCATGGATTTGGCTATTTTTGCCTTACATCTAGGGGGTATTTCTTCTATTGCGGCCAGGCTAAACTTTTGTTCAACCGCTATCAACATACGCCAAAGGCAGCGGTGGGTTCACAAAATCCCTATACTACCTATTTCTTTAGCTATTACAGCCCTACTATTGATTATCGCGATGCCGGTGCTGGCTGGTGCGCTTACTATACTCCTTTTAGATCGTAATTTTGCTACAAGATTCTTTGACCCTGTTGGTGGTGGAGACCCCATCCTATTCATGCATTTATTC
>POR03
TCCCGCCCTTCTTCATGATTGCATAATCATGGGCTATATAATCTTATCATCACAAGGCATGCTTTAATTATAATTTTCTTTATAGTGATGCCGGTTATGATAGGAGGGTTTGGTAACTGGTTGGTACCTTTAATACTAATAGTCCCTGACATACATTTTCCCCGTTTAAATAATATAAGATTTTGGTTCGTTCCAAATGCTCTTATTTTACTAGCGTTTTCCGGCTTTGTGGAAGGGGGGGTAGGCGCTGGTTGAACCATTTACCCACCACTCACTTCAATTGAATTTTTGGGTGACCCGTCCATGGATTTGGCTATTTTTGCCTTACATCTAGGGGGTATTTCTTCTATTGCGGCCAGGCTAAACTTTTGTTCAACCGCTATCAACATACGCCAAAGGCAGCGGTGGGTTCACAAAATCCCTATACTACCTATTTCTTTAGCTATTACAGCCCTACTATTGATTATCGCGATGCCGGTGCTGGCTGGTGCGCTTACTATACTCCTTTTAGATCGTAATTTTGCTACAAGATTCTTTGACCCTGTTGGTGGTGGAGACCCCATCCTATTCATGCATTTATTC
>POR04
TCCCGCCCTTCTTCATGATTGCATAATCATGGGCTATATAATCTTATCATCACAAGGCATGCTTTAATTATAATTTTCTTTATAGTGATGCCGGTTATGATAGGAGGGTTTGGTAACTGGTTGGTACCTTTAATACTAATAGTCCCTGACATACATTTTCCCCGTTTAAATAATATAAGATTTTGGTTCGTTCCAAATGCTCTTATTTTACTAGCGTTTTCCGGCTTTGTGGAAGGGGGGGTAGGCGCTGGTTGAACCATTTACCCACCACTCACTTCAATTGAATTTTTGGGTGACCCGTCCATGGATTTGGCTATTTTTGCCTTACATCTAGGGGGTATTTCTTCTATTGCGGCCAGGCTAAACTTTTGTTCAACCGCTATCAACATACGCCAAAGGCAGCGGTGGGTTCACAAAATCCCTATACTACCTATTTCTTTAGCTATTACAGCCCTACTATTGATTATCGCGATGCCGGTGCTGGCTGGTGCGCTTACTATACTCCTTTTAGATCGTAATTTTGCTACAAGATTCTTTGACCCTGTTGGTGGTGGAGACCCCATCCTATTCATGCATTTATTC
>POR05
TCCCGCCCTTCTTCATGATTGCATAATCATGGGCTATATAATCTTATCATCACAAGGCATGCTTTAATTATAATTTTCTTTATAGTGATGCCGGTTATGATAGGAGGGTTTGGTAACTGGTTGGTACCTTTAATACTAATAGTCCCTGACATACATTTTCCCCGTTTAAATAATATAAGATTTTGGTTCGTTCCAAATGCTCTTATTTTACTAGCGTTTTCCGGCTTTGTGGAAGGGGGGGTAGGCGCTGGTTGAACCATTTACCCACCACTCACTTCAATTGAATTTTTGGGTGACCCGTCCATGGATTTGGCTATTTTTGCCTTACATCTAGGGGGTATTTCTTCTATTGCGGCCAGACTAAACTTTTGTTCAACCGCTATCAACATACGCCAAAGGCAGCGGTGGGTTCACAAAATCCCTATACTACCTATTTCTTTAGCTATTACAGCCCTACTATTGATTATCGCGATGCCGGTGCTGGCTGGTGCGCTTACTATACTCCTTTTAGATCGTAATTTTGCTACAAGATTCTTTGACCCTGTTGGTGGTGGAGACCCCATCCTATTCATGCATTTATTC
>POR06
TCCCGCCCTTCTTCATGATTGCATAATCATGGGCTATATAATCTTATCATCACAAGGCATGCTTTAATTATAATTTTCTTTATAGTGATGCCGGTTATGATAGGAGGGTTTGGTAACTGGTTGGTACCTTTAATACTAATAGTCCCTGACATACATTTTCCCCGTTTAAATAATATAAGATTTTGGTTCGTTCCAAATGCTCTTATTTTACTAGCGTTTTCCGGCTTTGTGGAAGGGGGGGTAGGCGCTGGTTGAACCATTTACCCACCACTCACTTCAATTGAATTTTTGGGTGACCCGTCCATGGATTTGGCTATTTTTGCCTTACATCTAGGGGGTATTTCTTCTATTGCGGCCAGGCTAAACTTTTGTTCAACCGCTATCAACATACGCCAAAGGCAGCGGTGGGTTCACAAAATCCCTATACTACCTATTTCTTTAGCTATTACAGCCCTACTATTGATTATCGCGATGCCGGTGCTGGCTGGTGCGCTTACTATACTCCTTTTAGATCGTAATTTTGCTACAAGATTCTTTGACCCTGTTGGTGGTGGAGACCCCATCCTATTCATGCATTTATTC
>POR07
TCCCGCCCTTCTTCATGATTGCATAATCATGGGCTATATAATCTTATCATCACAAGGCATGCTTTAATTATAATTTTCTTTATAGTGATGCCGGTTATGATAGGAGGGTTTGGTAACTGGTTGGTACCTTTAATACTAATAGTCCCTGACATACATTTTCCCCGTTTAAATAATATAAGATTTTGGTTCGTTCCAAATGCTCTTATTTTACTAGCGTTTTCCGGCTTTGTGGAAGGGGGGGTAGGCGCTGGTTGAACCATTTACCCACCACTCACTTCAATTGAATTTTTGGGTGACCCGTCCATGGATTTGGCTATTTTTGCCTTACATCTAGGGGGTATTTCTTCTATTGCGGCCAGGCTAAACTTTTGTTCAACCGCTATCAACATACGCCAAAGGCAGCGGTGGGTTCACAAAATCCCTATACTACCTATTTCTTTAGCTATTACAGCCCTACTATTGATTATCGCGATGCCGGTGCTGGCTGGTGCGCTTACTATACTCCTTTTAGATCGTAATTTTGCTACAAGATTCTTTGACCCTGTTGGTGGTGGAGACCCCATCCTATTCATGCATTTATTC
>POR08
TCCCGCCCTTCTTCATGATTGCATAATCATGGGCTATATAATCTTATCATCACAAGGCATGCTTTAATTATAATTTTCTTTATAGTGATGCCGGTTATGATAGGAGGGTTTGGTAACTGGTTGGTACCTTTAATACTAATAGTCCCTGACATACATTTTCCCCGTTTAAATAATATAAGATTTTGGTTCGTTCCAAATGCTCTTATTTTACTAGCGTTTTCCGGCTTTGTGGAAGGGGGGGTAGGCGCTGGTTGAACCATTTACCCACCACTCACTTCAATTGAATTTTTGGGTGACCCGTCCATGGATTTGGCTATTTTTGCCTTACATCTAGGGGGTATTTCTTCTATTGCGGCCAGGCTAAACTTTTGTTCAACCGCTATCAACATACGCCAAAGGCAGCGGTGGGTTCACAAAATCCCTATACTACCTATTTCTTTAGCTATTACAGCCCTACTATTGATTATCGCGATGCCGGTGCTGGCTGGTGCGCTTACTATACTCCTTTTAGATCGTAATTTTGCTACAAGATTCTTTGACCCTGTTGGTGGTGGAGACCCCATCCTATTCATGCATTTATTC
>POR09
TCCCGCCCTTCTTCATGATTGCATAATCATGGGCTATATAATCTTATCATCACAAGGCATGCTTTAATTATAATTTTCTTTATAGTGATGCCGGTTATGATAGGAGGGTTTGGTAACTGGTTGGTACCTTTAATACTAATAGTCCCTGACATACATTTTCCCCGTTTAAATAATATAAGATTTTGGTTCGTTCCAAATGCTCTTATTTTACTAGCGTTTTCCGGCTTTGTGGAAGGGGGGGTAGGCGCTGGTTGAACCATTTACCCACCACTCACTTCAATTGAATTTTTGGGTGACCCGTCCATGGATTTGGCTATTTTTGCCTTACATCTAGGGGGTATTTCTTCTATTGCGGCCAGGCTAAACTTTTGTTCAACCGCTATCAACATACGCCAAAGGCAGCGGTGGGTTCACAAAATCCCTATACTACCTATTTCTTTAGCTATTACAGCCCTACTATTGATTATCGCGATGCCGGTGCTGGCTGGTGCGCTTACTATACTCCTTTTAGATCGTAATTTTGCTACAAGATTCTTTGACCCTGTTGGTGGTGGAGACCCCATCCTATTCATGCATTTATTC
>POR10
TCCCGCCCTTCTTCATGATTGCATAATCATGGGCTATATAATCTTATCATCACAAGGCATGCTTTAATTATAATTTTCTTTATAGTGATGCCGGTTATGATAGGAGGGTTTGGTAACTGGTTGGTACCTTTAATACTAATAGTCCCTGATATACATTTTCCCCGTTTAAATAATATAAGATTTTGGTTCGTTCCAAATGCTCTTATTTTACTAGCGTTTTCCGGCTTTGTGGAAGGGGGGGTAGGCGCTGGTTGAACCATTTACCCACCACTCACTTCAATTGAATTTTTGGGTGACCCGTCCATGGATTTGGCTATTTTTGCCTTACATCTAGGGGGTATTTCTTCTATTGCGGCCAGGCTAAACTTTTGTTCAACCGCTATCAACATACGCCAAAGGCAGCGGTGGGTTCACAAAATCCCTATACTACCTATTTCTTTAGCTATTACAGCCCTACTATTGATTATCGCGATGCCGGTGCTGGCTGGTGCGCTTACTATACTCCTTTTAGATCGTAATTTTGCTACAAGATTCTTTGACCCTGTTGGTGGTGGAGACCCCATCCTATTCATGCATTTATTC
>POR11
TCCCGCCCTTCTTCATGATTGCATAATCATGGGCTATATAATCTTATCATCACAAGGCATGCTTTAATTATAATTTTCTTTATAGTGATGCCGGTTATGATAGGAGGGTTTGGTAACTGGTTGGTACCTTTAATACTAATAGTCCCTGACATACATTTTCCCCGTTTAAATAATATAAGATTTTGGTTCGTTCCAAATGCTCTTATTTTACTAGCGTTTTCCGGCTTTGTGGAAGGGGGGGTAGGCGCTGGTTGAACCATTTACCCACCACTCACTTCAATTGAATTTTTGGGTGACCCGTCCATGGATTTGGCTATTTTTGCCTTACATCTAGGGGGTATTTCTTCTATTGCGGCCAGGCTAAACTTTTGTTCAACCGCTATCAACATACGCCAAAGGCAGCGGTGGGTTCACAAAATCCCTATACTACCTATTTCTTTAGCTATTACAGCCCTACTATTGATTATCGCGATGCCGGTGCTGGCTGGTGCGCTTACTATACTCCTTTTAGATCGTAATTTTGCTACAAGATTCTTTGACCCTGTTGGTGGTGGAGACCCCATCCTATTCATGCATTTATTC
>POR12
TCCCGCCCTTCTTCATGATTGCATAATCATGGGCTATATAATCTTATCATCACAAGGCATGCTTTAATTATAATTTTCTTTATAGTGATGCCGGTTATGATAGGAGGGTTTGGTAACTGGTTGGTACCTTTAATACTAATAGTCCCTGACATACATTTTCCCCGTTTAAATAATATAAGATTTTGGTTCGTTCCAAATGCTCTTATTTTACTAGCGTTTTCCGGCTTTGTGGAAGGGGGGGTAGGCGCTGGTTGAACCATTTACCCACCACTCACTTCAATTGAATTTTTGGGTGACCCGTCCATGGATTTGGCTATTTTTGCCTTACATCTAGGGGGTATTTCTTCTATTGCGGCCAGGCTAAACTTTTGTTCAACCGCTATCAACATACGCCAAAGGCAGCGGTGGGTTCACAAAATCCCCATACTACCTATTTCTTTAGCTATTACAGCCCTACTATTGATTATCGCGATGCCGGTGCTGGCTGGTGCGCTTACTATACTCCTTTTAGATCGTAATTTTGCTACAAGATTCTTTGACCCTGTTGGTGGTGGAGACCCCATCCTATTCATGCATTTATTC
>POR13
TCCCGCCCTTCTTCATGATTGCATAATCATGGGCTATATAATCTTATCATCACAAGGCATGCTTTAATTATAATTTTCTTTATAGTGATGCCGGTTATGATAGGAGGGTTTGGTAACTGGTTGGTACCTTTAATACTAATAGTCCCTGACATACATTTTCCCCGTTTAAATAATATAAGATTTTGGTTCGTTCCAAATGCTCTTATTTTACTAGCGTTTTCCGGCTTTGTGGAAGGGGGGGTAGGCGCTGGTTGAACCATTTACCCACCACTCACTTCAATTGAATTTTTGGGTGACCCGTCCATGGATTTGGCTATTTTTGCCTTACATCTAGGGGGTATTTCTTCTATTGCGGCCAGGCTAAACTTTTGTTCAACCGCTATCAACATACGCCAAAGGCAGCGGTGGGTTCACAAAATCCCTATACTACCTATTTCTTTAGCTATTACAGCCCTACTATTGATTATCGCGATGCCGGTGCTGGCTGGTGCGCTTACTATACTCCTTTTAGATCGTAATTTTGCTACAAGATTCTTTGACCCTGTTGGTGGTGGAGACCCCATCCTATTCATGCATTTATTC
>POR14
TCCCGCCCTTCTTCATGATTGCATAATCATGGGCTATATAATCTTATCATCACAAGGCATGCTTTAATTATAATTTTCTTTATAGTGATGCCGGTTATGATAGGAGGGTTTGGTAACTGGTTGGTACCTTTAATACTAATAGTCCCTGACATACATTTTCCCCGTTTAAATAATATAAGATTTTGGTTCGTTCCAAATGCTCTTATTTTACTAGCGTTTTCCGGCTTTGTGGAAGGGGGGGTAGGCGCTGGTTGAACCATTTACCCACCACTCACTTCAATTGAATTTTTGGGTGACCCGTCCATGGATTTGGCTATTTTTGCCTTACATCTAGGGGGTATTTCTTCTATTGCGGCCAGGCTAAACTTTTGTTCAACCGCTATCAACATACGCCAAAGGCAGCGGTGGGTTCACAAAATCCCTATACTACCTATTTCTTTAGCTATTACAGCCCTACTATTGATTATCGCGATGCCGGTGCTGGCTGGTGCGCTTACTATACTCCTTTTAGATCGTAATTTTGCTACAAGATTCTTTGACCCTGTTGGTGGTGGAGACCCCATCCTATTCATGCATTTATTC
>POR15
TCCCGCCCTTCTTCATGATTGCATAATCATGGGCTATATAATCTTATCATCACAAGGCATGCTTTAATTATAATTTTCTTTATAGTGATGCCGGTTATGATAGGAGGGTTTGGTAACTGGTTGGTACCTTTAATACTAATAGTCCCTGACATACATTTTCCCCGTTTAAATAATATAAGATTTTGGTTCGTTCCAAATGCTCTTATTTTACTAGCGTTTTCCGGCTTTGTGGAAGGGGGGGTAGGCGCTGGTTGAACCATTTACCCACCACTCACTTCAATTGAATTTTTGGGTGACCCGTCCATGGATTTGGCTATTTTTGCCTTACATCTAGGGGGTATTTCTTCTATTGCGGCCAGGCTAAACTTTTGTTCAACCGCTATCAACATACGCCAAAGGCAGCGGTGGGTTCACAAAATCCCTATACTACCTATTTCTTTAGCTATTACAGCCCTACTATTGATTATCGCGATGCCGGTGCTGGCTGGTGCGCTTACTATACTCCTTTTAGATCGTAATTTTGCTACAAGATTCTTTGACCCTGTTGGTGGTGGAGACCCCATCCTATTCATGCATTTATTC
>POR16
TCCCGCCCTTCTTCATGATTGCATAATCATGGGCTATATAATCTTATCATCACAAGGCATGCTTTAATTATAATTTTCTTTATAGTGATGCCGGTTATGATAGGAGGGTTTGGTAACTGGTTGGTACCTTTAATACTAATAGTCCCTGACATACATTTTCCCCGTTTAAATAATATAAGATTTTGGTTCGTTCCAAATGCTCTTATTTTACTAGCGTTTTCCGGCTTTGTGGAAGGGGGGGTAGGCGCTGGTTGAACCATTTACCCACCACTCACTTCAATTGAATTTTTGGGTGACCCGTCCATGGATTTGGCTATTTTTGCCTTACATCTAGGGGGTATTTCTTCTATTGCGGCCAGGCTAAACTTTTGTTCAACCGCTATCAACATACGCCAAAGGCAGCGGTGGGTTCACAAAATCCCTATACTACCTATTTCTTTAGCTATTACAGCCCTACTATTGATTATCGCGATGCCGGTGCTGGCTGGTGCGCTTACTATACTCCTTTTAGATCGTAATTTTGCTACAAGATTCTTTGACCCTGTTGGTGGTGGAGACCCCATCCTATTCATGCATTTATTC
>POR17
TCCCGCCCTTCTTCATGATTGCATAATCATGGGCTATATAATCTTATCATCACAAGGCATGCTTTAATTATAATTTTCTTTATAGTGATGCCGGTTATGATAGGAGGGTTTGGTAACTGGTTGGTACCTTTAATACTAATAGTCCCTGACATACATTTTCCCCGTTTAAATAATATAAGATTTTGGTTCGTCCCAAATGCTCTTATTTTACTAGCGTTTTCCGGCTTTGTGGAAGGGGGGGTAGGCGCTGGTTGAACCATTTACCCACCACTCACTTCAATTGAATTTTTGGGTGACCCGTCCATGGATTTGGCTATTTTTGCCTTACATCTAGGGGGTATTTCTTCTATTGCGGCCAGGCTAAACTTTTGTTCAACCGCTATCAACATACGCCAAAGGCAGCGGTGGGTTCACAAAATCCCTATACTACCTATTTCTTTAGCTATCACAGCCCTACTATTGATTATCGCGATGCCGGTGCTGGCTGGTGCGCTTACTATACTCCTTTTAGATCGTAATTTTGCTACAAGATTCTTTGACCCTGTTGGTGGTGGAGACCCCATCCTATTCATGCATTTATTC
>POR18
TCCCGCCCTTCTTCATGATTGCATAATCATGGGCTATATAATCTTATCATCACAAGGCATGCTTTAATTATAATTTTCTTTATAGTGATGCCGGTTATGATAGGAGGGTTTGGTAACTGGTTGGTACCTTTAATACTAATAGTCCCTGACATACATTTTCCCCGTTTAAATAATATAAGATTTTGGTTCGTTCCAAATGCTCTTATTTTACTAGCGTTTTCCGGCTTTGTGGAAGGGGGGGTAGGCGCTGGTTGAACCATTTACCCACCACTCACTTCAATTGAATTTTTGGGTGACCCGTCCATGGATTTGGCTATTTTTGCCTTACATCTAGGGGGTATTTCTTCTATTGCGGCCAGGCTAAACTTTTGTTCAACCGCTATCAACATACGCCAAAGGCAGCGGTGGGTTCACAAAATCCCCATACTACCTATTTCTTTAGCTATTACAGCCCTACTATTGATTATCGCGATGCCGGTGCTGGCTGGTGCGCTTACTATACTCCTTTTAGATCGTAATTTTGCTACAAGATTCTTTGACCCTGTTGGTGGTGGAGACCCTATCCTATTCATGCATTTATTC
>POR19
TCCCGCCCTTCTTCATGATTGCATAATCATGGGCTATATAATCTTATCATCACAAGGCATGCTTTAATTATAATTTTCTTTATAGTGATGCCGGTTATGATAGGAGGGTTTGGTAACTGGTTGGTACCTTTAATACTAATAGTCCCTGACATACATTTTCCCCGTTTAAATAATATAAGATTTTGGTTCGTTCCAAATGCTCTTATTTTACTAGCGTTTTCCGGCTTTGTGGAAGGGGGGGTAGGCGCTGGTTGAACCATTTACCCACCACTCACTTCAATTGAATTTTTGGGTGACCCGTCCATGGATTTGGCTATTTTTGCCTTACATCTAGGGGGTATTTCTTCTATTGCGGCCAGGCTAAACTTTTGTTCAACCGCTATCAACATACGCCAAAGGCAGCGGTGGGTTCACAAAATCCCTATACTACCTATTTCTTTAGCTATTACAGCCCTACTATTGATTATCGCGATGCCGGTGCTGGCTGGTGCGCTTACTATACTCCTTTTAGATCGTAATTTTGCTACAAGATTCTTTGACCCTGTTGGTGGTGGAGACCCCATCCTATTCATGCATTTATTC
>POR20
TCCCGCCCTTCTTCATGATTGCATAATCATGGGCTATATAATCTTATCATCACAAGGCATGCTTTAATTATAATTTTCTTTATAGTGATGCCGGTTATGATAGGAGGGTTTGGTAACTGGTTGGTACCTTTAATACTAATAGTCCCTGACATACATTTTCCCCGTTTAAATAATATAAGATTTTGGTTCGTTCCAAATGCTCTTATTTTACTAGCGTTTTCCGGCTTTGTGGAAGGGGGGGTAGGCGCTGGTTGAACCATTTACCCACCACTCACTTCAATTGAATTTTTGGGTGACCCGTCCATGGATTTGGCTATTTTTGCCTTACATCTAGGGGGTATTTCTTCTATTGCGGCCAGGCTAAACTTTTGTTCAACCGCTATCAACATACGCCAAAGGCAGCGGTGGGTTCACAAAATCCCTATACTACCTATTTCTTTAGCTATTACAGCCCTACTATTGATTATCGCGATGCCGGTGCTGGCTGGTGCGCTTACTATACTCCTTTTAGATCGTAATTTTGCTACAAGATTCTTTGACCCTGTTGGTGGTGGAGACCCCATCCTATTCATGCATTTATTC
>POR21
TCCCGCCCTTCTTCATGATTGCATAATCATGGGCTATATAATCTTATCATCACAAGGCATGCTTTAATTATAATTTTCTTTATAGTGATGCCGGTTATGATAGGAGGGTTTGGTAACTGGTTGGTACCTTTAATACTAATAGTCCCTGACATACATTTTCCCCGTTTAAATAATATAAGATTTTGGTTCGTTCCAAATGCTCTTATTTTACTAGCGTTTTCCGGCTTTGTGGAAGGGGGGGTAGGCGCTGGTTGAACCATTTACCCACCACTCACTTCAATTGAATTTTTGGGTGACCCGTCCATGGATTTGGCTATTTTTGCCTTACATCTAGGGGGTATTTCTTCTATTGCGGCCAGGCTAAACTTTTGTTCAACCGCTATCAACATACGCCAAAGGCAGCGGTGGGTTCACAAAATCCCTATACTACCTATTTCTTTAGCTATTACAGCCCTACTATTGATTATCGCGATGCCGGTGCTGGCTGGTGCGCTTACTATACTCCTTTTAGATCGTAATTTTGCTACAAGATTCTTTGACCCTGTTGGTGGTGGAGACCCCATCCTATTCATGCATTTATTC
>POR22
TCCCGCCCTTCTTCATGATTGCATAATCATGGGCTATATAATCTTATCATCACAAGGCATGCTTTAATTATAATTTTCTTTATAGTGATGCCGGTTATGATAGGAGGGTTTGGTAACTGGTTGGTACCTTTAATACTAATAGTCCCTGACATACATTTTCCCCGTTTAAATAATATAAGATTTTGGTTCGTTCCAAATGCTCTTATTTTACTAGCGTTTTCCGGCTTTGTGGAAGGGGGGGTAGGCGCTGGTTGAACCATTTACCCACCACTCACTTCAATTGAATTTTTGGGTGACCCGTCCATGGATTTGGCTATTTTTGCCTTACATCTAGGGGGTATTTCTTCTATTGCGGCCAGGCTAAACTTTTGTTCAACCGCTATCAACATACGCCAAAGGCAGCGGTGGGTTCACAAAATCCCTATACTACCTATTTCTTTAGCTATTACAGCCCTACTATTGATTATCGCGATGCCGGTGCTGGCTGGTGCGCTTACTATACTCCTTTTAGATCGTAATTTTGCTACAAGATTCTTTGACCCTGTTGGTGGTGGAGACCCCATCCTATTCATGCATTTATTC
>POR23
TCCCGCCCTTCTTCATGATTGCATAATCATGGGCTATATAATCTTATCATCACAAGGCATGCTTTAATTATAATTTTCTTTATAGTGATGCCGGTTATGATAGGAGGGTTTGGTAACTGGTTGGTACCTTTAATACTAATAGTCCCTGACATACATTTTCCCCGTTTAAATAATATAAGATTTTGGTTCGTTCCAAATGCTCTTATTTTACTAGCGTTTTCCGGCTTTGTGGAAGGGGGGGTAGGCGCTGGTTGAACCATTTATCCACCACTCACTTCAATTGAATTTTTGGGTGACCCGTCCATGGATTTGGCTATTTTTGCCTTACATTTAGGGGGTATTTCTTCTATTGCGGCCAGGCTAAACTTTTGTTCAACCGCTATCAACATACGCCAAAGGCAGCGGTGGGTTCACAAAATCCCTATACTACCTATTTCTTTAGCTATTACAGCCCTACTATTGATTATCGCGATGCCGGTGCTGGCTGGTGCGCTTACTATACTCCTTTTAGATCGTAATTTTGCTACAAGATTCTTTGACCCTGTTGGTGGTGGAGACCCCATCCTATTCATGCATTTATTC
>POR24
TCCCGCCCTTCTTCATGATTGCATAATCATGGGCTATATAATCTTATCATCACAAGGCATGCTTTAATTATAATTTTCTTTATAGTGATGCCGGTTATGATAGGAGGGTTTGGTAACTGGTTGGTACCTTTAATACTAATAGTCCCTGACATACATTTTCCCCGTTTAAATAATATAAGATTTTGGTTCGTTCCAAATGCTCTTATTTTACTAGCGTTTTCCGGCTTTGTGGAAGGGGGGGTAGGCGCTGGTTGAACCATTTACCCACCACTCACTTCAATTGAATTTTTGGGTGACCCGTCCATGGATTTGGCTATTTTTGCCTTACATCTAGGGGGTATTTCTTCTATTGCGGCCAGGCTAAACTTTTGTTCAACCGCTATCAACATACGCCAAAGGCAGCGGTGGGTTCACAAAATCCCTATACTACCTATTTCTTTAGCTATTACAGCCCTACTATTGATTATCGCGATGCCGGTGCTGGCTGGTGCGCTTACTATACTCCTTTTAGATCGTAATTTTGCTACAAGATTCTTTGACCCTGTTGGTGGTGGAGACCCCATCCTATTCATGCATTTATTC
>POR25
TCCCGCCCTTCTTCATGATTGCATAATCATGGGCTATATAATCTTATCATCACAAGGCATGCTTTAATTATAATTTTCTTTATAGTGATGCCGGTTATGATAGGAGGGTTTGGTAACTGGTTGGTACCTTTAATACTAATAGTCCCTGACATACATTTTCCCCGTTTAAATAATATAAGATTTTGGTTCGTTCCAAATGCTCTTATTTTACTAGCGTTTTCCGGCTTTGTGGAAGGGGGGGTAGGCGCTGGTTGAACCATTTACCCACCACTCACTTCAATTGAATTTTTGGGTGACCCGTCCATGGATTTGGCTATTTTTGCCTTACATCTAGGGGGTATTTCTTCTATTGCGGCCAGGCTAAACTTTTGTTCAACCGCTATCAACATACGCCAAAGGCAGCGGTGGGTTCACAAAATCCCTATACTACCTATTTCTTTAGCTATTACAGCCCTACTATTGATTATCGCGATGCCGGTGCTGGCTGGTGCGCTTACTATACTCCTTTTAGATCGTAATTTTGCTACAAGATTCTTTGACCCTGTTGGTGGTGGAGACCCCATCCTATTCATGCATTTATTC
>POR26
TCCCGCCCTTCTTCATGATTGCATAATCATGGGCTATATAATCTTATCATCACAAGGCATGCTTTAATTATAATTTTCTTTATAGTGATGCCGGTTATGATAGGAGGGTTTGGTAACTGGTTGGTACCTTTAATACTAATAGTCCCTGACATACATTTTCCCCGTTTAAATAATATAAGATTTTGGTTCGTTCCAAATGCTCTTATTTTACTAGCGTTTTCCGGCTTTGTGGAAGGGGGGGTAGGCGCTGGTTGAACCATTTACCCACCACTCACTTCAATTGAATTTTTGGGTGACCCGTCCATGGATTTGGCTATTTTTGCCTTACATCTAGGGGGTATTTCTTCTATTGCGGCCAGGCTAAACTTTTGTTCAACCGCTATCAACATACGCCAAAGGCAGCGGTGGGTTCACAAAATCCCTATACTACCTATTTCTTTAGCTATTACAGCCCTACTATTGATTATCGCGATGCCGGTGCTGGCTGGTGCGCTTACTATACTCCTTTTAGATCGTAATTTTGCTACAAGATTCTTTGACCCTGTTGGTGGTGGAGACCCCATCCTATTCATGCATTTATTC
>POR27
TCCCGCCCTTCTTCATGATTGCATAATCATGGGCTATATAATCTTATCATCACAAGGCATGCTTTAATTATAATTTTCTTTATAGTGATGCCGGTTATGATAGGAGGGTTTGGTAACTGGTTGGTACCTTTAATACTAATAGTCCCTGACATACATTTTCCCCGTTTAAATAATATAAGATTTTGGTTCGTTCCAAATGCTCTTATTTTACTAGCGTTTTCCGGCTTTGTGGAAGGGGGGGTAGGCGCTGGTTGAACCATTTATCCACCACTCACTTCAATTGAATTTTTGGGTGACCCGTCCATGGATTTGGCTATTTTTGCCTTACATTTAGGGGGTATTTCTTCTATTGCGGCCAGGCTAAACTTTTGTTCAACCGCTATCAACATACGCCAAAGGCAGCGGTGGGTTCACAAAATCCCTATACTACCTATTTCTTTAGCTATTACAGCCCTACTATTGATTATCGCGATGCCGGTGCTGGCTGGTGCGCTTACTATACTCCTTTTAGATCGTAATTTTGCTACAAGATTCTTTGACCCTGTTGGTGGTGGAGACCCCATCCTATTCATGCATTTATTC
>POR28
TCCCGCCCTTCTTCATGATTGCATAATCATGGGCTATATAATCTTATCATCACAAGGCATGCTTTAATTATAATTTTCTTTATAGTGATGCCGGTTATGATAGGAGGGTTTGGTAACTGGTTGGTACCTTTAATACTAATAGTCCCTGACATACATTTTCCCCGTTTAAATAATATAAGATTTTGGTTCGTTCCAAATGCTCTTATTTTACTAGCGTTTTCCGGCTTTGTGGAAGGGGGGGTAGGCGCTGGTTGAACCATTTACCCACCACTCACTTCAATTGAATTTTTGGGTGACCCGTCCATGGATTTGGCTATTTTTGCCTTACATCTAGGGGGTATTTCTTCTATTGCGGCCAGGCTAAACTTTTGTTCAACCGCTATCAACATACGCCAAAGGCAGCGGTGGGTTCACAAAATCCCTATACTACCTATTTCTTTAGCTATTACAGCCCTACTATTGATTATCGCGATGCCGGTGCTGGCTGGTGCGCTTACTATACTCCTTTTAGATCGTAATTTTGCTACAAGATTCTTTGACCCTGTTGGTGGTGGAGACCCCATCCTATTCATGCATTTATTC
>POR29
TCCCGCCCTTCTTCATGATTGCATAATCATGGGCTATATAATCTTATCATCACAAGGCATGCTTTAATTATAATTTTCTTTATAGTGATGCCGGTTATGATAGGAGGGTTTGGTAACTGGTTGGTACCTTTAATACTAATAGTCCCTGACATACATTTTCCCCGTTTAAATAATATAAGATTTTGGTTCGTTCCAAATGCTCTTATTTTACTAGCGTTTTCCGGCTTTGTGGAAGGGGGGGTAGGCGCTGGTTGAACCATTTACCCACCACTCACTTCAATTGAATTTTTGGGTGACCCGTCCATGGATTTGGCTATTTTTGCCTTACATCTAGGGGGTATTTCTTCTATTGCGGCCAGGCTAAACTTTTGTTCAACCGCTATCAACATACGCCAAAGGCAGCGGTGGGTTCACAAAATCCCTATACTACCTATTTCTTTAGCTATTACAGCCCTACTATTGATTATCGCAATGCCGGTACTGGCTGGTGCGCTTACTATACTCCTTCTAGATCGTAATTTTGCTACAAGATTCTTTGACCCTGTTGGTGGTGGAGACCCCATCCTATTCATGCATTTATTC
>POR30
TCCCGCCCTTCTTCATGATTGCATAATCATGGGCTATATAATCTTATCATCACAAGGCATGCTTTAATTATAATTTTCTTTATAGTGATGCCGGTTATGATAGGAGGGTTTGGTAACTGGTTGGTACCTTTAATACTAATAGTCCCTGACATACATTTTCCCCGTTTAAATAATATAAGATTTTGGTTCGTTCCAAATGCTCTTATTTTACTAGCGTTTTCCGGCTTTGTGGAAGGGGGGGTAGGCGCTGGTTGAACCATTTACCCACCACTCACTTCAATTGAATTTTTGGGTGACCCGTCCATGGATTTGGCTATTTTTGCCTTACATCTAGGGGGTATTTCTTCTATTGCGGCCAGGCTAAACTTTTGTTCAACCGCTATCAACATACGCCAAAGGCAGCGGTGGGTTCACAAAATCCCTATACTACCTATTTCTTTAGCTATTACAGCCCTACTATTGATTATCGCGATGCCGGTGCTGGCTGGTGCGCTTACTATACTCCTTTTAGATCGTAATTTTGCTACAAGATTCTTTGACCCTGTTGGTGGTGGAGACCCCATCCTATTCATGCATTTATTC
>POR31
TCCCGCCCTTCTTCATGATTGCATAATCATGGGCTATATAATCTTATCATCACAAGGCATGCTTTAATTATAATTTTCTTTATAGTGATGCCGGTTATGATAGGAGGGTTTGGTAACTGGTTGGTACCTTTAATACTAATAGTCCCTGACATACATTTTCCCCGTTTAAATAATATAAGATTTTGGTTCGTTCCAAATGCTCTTATTTTACTAGCGTTTTCCGGCTTTGTGGAAGGGGGGGTAGGCGCTGGTTGAACCATTTACCCACCACTCACTTCAATTGAATTTTTGGGTGACCCGTCCATGGATTTGGCTATTTTTGCCTTACATCTAGGGGGTATTTCTTCTATTGCGGCCAGGCTAAACTTTTGTTCAACCGCTATCAACATACGCCAAAGGCAGCGGTGGGTTCACAAAATCCCTATACTACCTATTTCTTTAGCTATTACAGCCCTACTATTGATTATCGCGATGCCGGTGCTGGCTGGTGCGCTTACTATACTCCTTTTAGATCGTAATTTTGCTACAAGATTCTTTGACCCTGTTGGTGGTGGAGACCCCATCCTATTCATGCATTTATTC
>AR01
TCCCGCCCTTCTTCATGATTGCATAATCATGGGCTATATAATCTTATCATCACAAGGCATGCTTTAATTATAATTTTCTTTATAGTGATGCCGGTTATGATAGGAGGGTTTGGTAACTGGTTGGTACCTTTAATACTAATAGTCCCTGACATACATTTTCCCCGTTTAAATAATATAAGATTTTGGTTCGTTCCAAATGCTCTTATTTTACTAGCGTTTTCCGGCTTTGTGGAAGGGGGGGTAGGCGCTGGTTGAACCATTTACCCACCACTCACTTCAATTGAATTTTTGGGTGACCCGTCCATGGATTTGGCTATTTTTGCCTTACATCTAGGGGGTATTTCTTCTATTGCGGCCAGGCTAAACTTTTGTTCAACCGCTATCAACATACGCCAAAGGCAGCGGTGGGTTCACAAAATCCCTATACTACCTATTTCTTTAGCTATTACAGCCCTACTATTGATTATCGCGATGCCGGTGCTGGCTGGTGCGCTTACTATACTCCTTTTAGATCGTAATTTTGCTACAAGATTCTTTGACCCTGTTGGTGGTGGAGACCCCATCCTATTCATGCATTTATTC
>AR02
TCCCGCCCTTCTTCATGATTGCATAATCATGGGCTATATAATCTTATCATCACAAGGCATGCTTTAATTATAATTTTCTTTATAGTGATGCCGGTTATGATAGGAGGGTTTGGTAACTGGTTGGTACCTTTAATACTAATAGTCCCTGACATACATTTTCCCCGTTTAAATAATATAAGATTTTGGTTCGTTCCAAATGCTCTTATTTTACTAGCGTTTTCCGGCTTTGTGGAAGGGGGGGTAGGCGCTGGTTGAACCATTTACCCACCACTCACTTCAATTGAATTTTTGGGTGACCCGTCCATGGATTTGGCTATTTTTGCCTTACATCTAGGGGGTATTTCTTCTATTGCGGCCAGGCTAAACTTTTGTTCAACCGCTATCAACATACGCCAAAGGCAGCGGTGGGTTCACAAAATCCCTATACTACCTATTTCTTTAGCTATTACAGCCCTACTATTGATTATCGCGATGCCGGTGCTGGCTGGTGCGCTTACTATACTCCTTTTAGATCGTAATTTTGCTACAAGATTCTTTGACCCTGTTGGTGGTGGAGACCCCATCCTATTCATGCATTTATTC
>AR03
TCCCGCCCTTCTTCATGATTGCATAATCATGGACTATATAATCTTATCATCACAAGGCATGCTTTAATTATAATTTTCTTTATAGTGATGCCGGTTATGATAGGAGGGTTTGGTAACTGGTTGGTACCTTTAATACTAATAGTCCCTGACATACATTTTCCCCGTTTAAATAATATAAGATTTTGGTTCGTTCCAAATGCTCTTATTTTACTAGCGTTTTCCGGCTTTGTGGAAGGGGGGGTAGGCGCTGGTTGAACCATTTATCCACCACTCACTTCAATTGAATTTTTGGGTGACCCGTCCATGGATTTGGCTATTTTTGCCTTACATTTAGGGGGTATTTCTTCTATTGCGGCCAGGCTAAACTTTTGTTCAACCGCTATCAACATACGCCAAAGGCAGCGGTGGGTTCACAAAATCCCTATACTACCTATTTCTTTAGCTATTACAGCCCTACTATTGATTATCGCGATGCCGGTGCTGGCTGGTGCGCTTACTATACTCCTTTTAGATCGTAATTTTGCTACAAGATTCTTTGACCCTGTTGGTGGTGGAGACCCCATCCTATTCATGCATTTATTC
>AR04
TCCCGCCCTTCTTCATGATTGCATAATCATGGGCTATATAATCTTATCATCACAAGGCATGCTTTAATTATAATTTTCTTTATAGTGATGCCGGTTATGATAGGAGGGTTTGGTAACTGGTTGGTACCTTTAATACTAATAGTCCCTGACATACATTTTCCCCGTTTAAATAATATAAGATTTTGGTTCGTTCCAAATGCTCTTATTTTACTAGCGTTTTCCGGCTTTGTGGAAGGGGGGGTAGGCGCTGGTTGAACCATTTACCCACCACTCACTTCAATTGAATTTTTGGGTGACCCGTCCATGGATTTGGCTATTTTTGCCTTACATCTAGGGGGTATTTCTTCTATTGCGGCCAGGCTAAACTTTTGTTCAACCGCTATCAACATACGCCAAAGGCAGCGGTGGGTTCACAAAATCCCTATACTACCTATTTCTTTAGCTATTACAGCCCTACTATTGATTATCGCGATGCCGGTGCTGGCTGGTGCGCTTACTATACTCCTTTTAGATCGTAATTTTGCTACAAGATTCTTTGACCCTGTTGGTGGTGGAGACCCCATCCTATTCATGCATTTATTC
>AR05
TCCCGCCCTTCTTCATGATTGCATAATCATGGGCTATATAATCTTATCATCACAAGGCATGCTTTAATTATAATTTTCTTTATAGTGATGCCGGTTATGATAGGAGGGTTTGGTAACTGGTTGGTACCTTTAATACTAATAGTCCCTGACATACATTTTCCCCGTTTAAATAATATAAGATTTTGGTTCGTTCCAAATGCTCTTATTTTACTAGCGTTTTCCGGCTTTGTGGAAGGGGGGGTAGGCGCTGGTTGAACCATTTACCCACCACTCACTTCAATTGAATTTTTGGGTGACCCGTCCATGGATTTGGCTATTTTTGCCTTACATCTAGGGGGTATTTCTTCTATTGCGGCCAGGCTAAACTTTTGTTCAACCGCTATCAACATACGCCAAAGGCAGCGGTGGGTTCACAAAATCCCCATACTACCTATTTCTTTAGCTATTACAGCCCTACTATTGATTATCGCGATGCCGGTGCTGGCTGGTGCGCTTACTATACTCCTTTTAGATCGTAATTTTGCTACAAGATTCTTTGACCCTGTTGGTGGTGGAGACCCCATCCTATTCATGCATTTATTC
>AR06
TCCCGCCCTTCTTCATGATTGCATAATCATGGGCTATATAATCTTATCATCACAAGGCATGCTTTAATTATAATTTTCTTTATAGTGATGCCGGTTATGATAGGAGGGTTTGGTAACTGGTTGGTACCTTTAATACTAATAGTCCCTGACATACATTTTCCCCGTTTAAATAATATAAGATTTTGGTTCGTTCCAAATGCTCTTATTTTACTAGCGTTTTCCGGCTTTGTGGAAGGGGGGGTAGGCGCTGGTTGAACCATTTACCCACCACTCACTTCAATTGAATTTTTGGGTGACCCGTCCATGGATTTGGCTATTTTTGCCTTACATCTAGGGGGTATTTCTTCTATTGCGGCCAGGCTAAACTTTTGTTCAACCGCTATCAACATACGCCAAAGGCAGCGGTGGGTTCACAAAATCCCTATACTACCTATTTCTTTAGCTATTACAGCCCTACTATTGATTATCGCGATGCCGGTGCTGGCTGGTGCGCTTACTATACTCCTTTTAGATCGTAATTTTGCTACAAGATTCTTTGACCCTGTTGGTGGTGGAGACCCCATCCTATTCATGCATTTATTC
>AR07
TCCCGCCCTTCTTCATGATTGCATAATCATGGGCTATATAATCTTATCATCACAAGGCATGCTTTAATTATAATTTTCTTTATAGTGATGCCGGTTATGATAGGAGGGTTTGGTAACTGGTTGGTACCTTTAATACTAATAGTCCCTGACATACATTTTCCCCGTTTAAATAATATAAGATTTTGGTTCGTTCCAAATGCTCTTATTTTACTAGCGTTTTCCGGCTTTGTGGAAGGGGGGGTAGGCGCTGGTTGAACCATTTACCCACCACTCACTTCAATTGAATTTTTGGGTGACCCGTCCATGGATTTGGCTATTTTTGCCTTACATCTAGGGGGTATTTCTTCTATTGCGGCCAGGCTAAACTTTTGTTCAACCGCTATCAACATACGCCAAAGGCAGCGGTGGGTTCACAAAATCCCTATACTACCTATTTCTTTAGCTATTACAGCCCTACTATTGATTATCGCGATGCCGGTGCTGGCTGGTGCGCTTACTATACTCCTTTTAGATCGTAATTTTGCTACAAGATTCTTTGACCCTGTTGGTGGTGGAGACCCCATCCTATTCATGCATTTATTC
>AR08
TCCCGCCCTTCTTCATGATTGCATAATCATGGGCTATATAATCTTATCATCACAAGGCATGCTTTAATTATAATTTTCTTTATAGTGATGCCGGTTATGATAGGAGGGTTTGGTAACTGGTTGGTACCTTTAATACTAATAGTCCCTGACATACATTTTCCCCGTTTAAATAATATAAGATTTTGGTTCGTTCCAAATGCTCTTATTTTACTAGCGTTTTCCGGCTTTGTGGAAGGGGGGGTAGGCGCTGGTTGAACCATTTACCCACCACTCACTTCAATTGAATTTTTGGGTGACCCGTCCATGGATTTGGCTATTTTTGCCTTACATCTAGGGGGTATTTCTTCTATTGCGGCCAGGCTAAACTTTTGTTCAACCGCTATCAACATACGCCAAAGGCAGCGGTGGGTTCACAAAATCCCTATACTACCTATTTCTTTAGCTATTACAGCCCTACTATTGATTATCGCGATGCCGGTGCTGGCTGGTGCGCTTACTATACTCCTTTTAGATCGTAATTTTGCTACAAGATTCTTTGACCCTGTTGGTGGTGGAGACCCCATCCTATTCATGCATTTATTC
>AR09
TCCCGCCCTTCTTCATGATTGCATAATCATGGGCTATATAATCTTATCATCACAAGGCATGCTTTAATTATAATTTTCTTTATAGTGATGCCGGTTATGATAGGAGGGTTTGGTAACTGGTTGGTACCTTTAATACTAATAGTCCCTGACATACATTTTCCCCGTTTAAATAATATAAGATTTTGGTTCGTTCCAAATGCTCTTATTTTACTAGCGTTTTCCGGCTTTGTGGAAGGGGGGGTAGGCGCTGGTTGAACCATTTACCCACCACTCACTTCAATTGAATTTTTGGGTGACCCGTCCATGGATTTGGCTATTTTTGCCTTACATCTAGGGGGTATTTCTTCTATTGCGGCCAGGCTAAACTTTTGTTCAACCGCTATCAACATACGCCAAAGGCAGCGGTGGGTTCACAAAATCCCTATACTACCTATTTCTTTAGCTATTACAGCCCTACTATTGATTATCGCGATGCCGGTGCTGGCTGGTGCGCTTACTATACTCCTTTTAGATCGTAATTTTGCTACAAGATTCTTTGACCCTGTTGGTGGTGGAGACCCCATCCTATTCATGCATTTATTC
>AR10
TCCCGCCCTTCTTCATGATTGCATAATCATGGGCTATATAATCTTATCATCACAAGGCATGCTTTAATTATAATTTTCTTTATAGTGATGCCGGTTATGATAGGAGGGTTTGGTAACTGGTTGGTACCTTTAATACTAATAGTCCCTGACATACATTTTCCCCGTTTAAATAATATAAGATTTTGGTTCGTTCCAAATGCTCTTATTTTACTAGCGTTTTCCGGCTTTGTGGAAGGGGGGGTAGGCGCTGGTTGAACCATTTACCCACCACTCACTTCAATTGAATTTTTGGGTGACCCGTCCATGGATTTGGCTATTTTTGCCTTACATCTAGGGGGTATTTCTTCTATTGCGGCCAGGCTAAACTTTTGTTCAACCGCTATCAACATACGCCAAAGGCAGCGGTGGGTTCACAAAATCCCTATACTACCTATTTCTTTAGCTATTACAGCCCTACTATTGATTATCGCGATGCCGGTGCTGGCTGGTGCGCTTACTATACTCCTTTTAGATCGTAATTTTGCTACAAGATTCTTTGACCCTGTTGGTGGTGGAGACCCCATCCTATTCATGCATTTATTC
>AR11
TCCCGCCCTTCTTCATGATTGCATAATCATGGGCTATATAATCTTATCATCACAAGGCATGCTTTAATTATAATTTTCTTTATAGTGATGCCGGTTATGATAGGAGGGTTTGGTAACTGGTTGGTACCTTTAATACTAATAGTCCCTGACATACATTTTCCCCGTTTAAATAATATAAGATTTTGGTTCGTTCCAAATGCTCTTATTTTACTAGCGTTTTCCGGCTTTGTGGAAGGGGGGGTAGGCGCTGGTTGAACCATTTACCCACCACTCACTTCAATTGAATTTTTGGGTGACCCGTCCATGGATTTGGCTATTTTTGCCTTACATCTAGGGGGTATTTCTTCTATTGCGGCCAGGCTAAACTTTTGTTCAACCGCTATCAACATACGCCAAAGGCAGCGGTGGGTTCACAAAATCCCCATACTACCTATTTCTTTAGCTATTACAGCCCTACTATTGATTATCGCGATGCCGGTGCTGGCTGGTGCGCTTACTATACTCCTTTTAGATCGTAATTTTGCTACAAGATTCTTTGACCCTGTTGGTGGTGGAGACCCCATCCTATTCATGCATTTATTC
>AR12
TCCCGCCCTTCTTCATGATTGCATAATCATGGGCTATATAATCTTATCATCACAAGGCATGCTTTAATTATAATTTTCTTTATAGTGATGCCGGTTATGATAGGAGGGTTTGGTAACTGGTTGGTACCTTTAATACTAATAGTCCCTGACATACATTTTCCCCGTTTAAATAATATAAGATTTTGGTTCGTTCCAAATGCTCTTATTTTACTAGCGTTTTCCGGCTTTGTGGAAGGGGGGGTAGGCGCTGGTTGAACCATTTACCCACCACTCACTTCAATTGAATTTTTGGGTGACCCGTCCATGGATTTGGCTATTTTTGCCTTACATCTAGGGGGTATTTCTTCTATTGCGGCCAGGCTAAACTTTTGTTCAACCGCTATCAACATACGCCAAAGGCAGCGGTGGGTTCACAAAATCCCTATACTACCTATTTCTTTAGCTATTACAGCCCTACTATTGATTATCGCGATGCCGGTGCTGGCTGGTGCGCTTACTATACTCCTTTTAGATCGTAATTTTGCTACAAGATTCTTTGACCCTGTTGGTGGTGGAGACCCCATCCTATTCATGCATTTATTC
>AR19
TCCCGCCCTTCTTCATGATTGCATAATCATGGGCTATATAATCTTATCATCACAAGGCATGCTTTAATTATAATTTTCTTTATAGTGATGCCGGTTATGATAGGAGGGTTTGGTAACTGGTTGGTACCTTTAATACTAATAGTCCCTGACATACATTTTCCCCGTTTAAATAATATAAGATTTTGGTTCGTTCCAAATGCTCTTATTTTACTAGCGTTTTCCGGCTTTGTGGAAGGGGGGGTAGGCGCTGGTTGAACCATTTACCCACCACTCACTTCAATTGAATTTTTGGGTGACCCGTCCATGGATTTGGCTATTTTTGCCTTACATCTAGGGGGTATTTCTTCTATTGCGGCCAGGCTAAACTTTTGTTCAACCgCTATCAACaTACGCCAAAGGCAGCGGTGGGTTCACAAAATCCCTATACTACCTATTTCTTTAGCTATTACAGCCCTACTATTGATTATCGCGATGCCGGTGCTGGCTGGTGCGCTTACTATACTCCTTTTAGATCGTAATTTTGCTACAAGATTCTTTGACCCTGTTGGTGGTGGAGACCCCATCCTATTCaTGCATTTATTC
>RO01
TCCCGCCCTTCTTCATGATTGCATAATCATGGGCTATATAATCTTATCATCACAAGGCATGCTTTAATTATAATTTTCTTTATAGTGATGCCGGTTATGATAGGAGGGTTTGGTAACTGGTTGGTACCTTTAATACTAATAGTCCCTGACATACATTTTCCCCGTTTAAATAATATAAGATTTTGGTTCGTTCCAAATGCTCTTATTTTACTAGCGTTTTCCGGCTTTGTGGAAGGGGGGGTAGGCGCTGGTTGAACCATTTACCCACCACTCACTTCAATTGAATTTTTGGGTGACCCGTCCATGGATTTGGCTATTTTTGCCTTACATCTAGGGGGTATTTCTTCTATTGCGGCCAGGCTAAACTTTTGTTCAACCGCTATCAACATACGCCAAAGGCAGCGGTGGGTTCACAAAATCCCTATACTACCTATTTCTTTAGCTATTACAGCCCTACTATTGATTATCGCGATGCCGGTGCTGGCTGGTGCGCTTACTATACTCCTTTTAGATCGTAATTTTGCTACAAGATTCTTTGACCCTGTTGGTGGTGGAGACCCCATCCTATTCATGCATTTATTC
>RO02
TCCCGCCCTTCTTCATGATTGCATAATCATGGGCTATATAATCTTATCATCACAAGGCATGCTCTAATTATAATTTTCTTTATAGTGATGCCGGTTATGATAGGAGGGTTTGGTAACTGGTTGGTACCTTTAATACTAATAGTCCCTGACATACATTTTCCCCGTTTAAATAATATAAGATTTTGGTTCGTTCCAAATGCTCTTATTTTACTAGCGTTTTCCGGCTTTGTGGAAGGGGGGGTAGGCGCTGGTTGAACCATTTACCCACCACTCACTTCAATTGAATTTTTGGGTGACCCGTCCATGGATTTGGCTATTTTTGCCTTACATCTAGGGGGTATTTCTTCTATTGTGGCCAGGCTAAACTTTTGTTCAACCGCTATCAACATACGCCAAAGGCAGCGGTGGGTTCACAAAATCCCTATACTACCTATTTCTTTAGCTATTACAGCCCTACTATTGATTATCGCGATGCCGGTGCTGGCTGGTGCGCTTACTATACTTCTTTTAGACCGTAATTTTGCTACAAGATTCTTTGACCCTGTTGGTGGTGGAGACTCCATCCTATTCATGCATTTATTC
>RO03
TCCCGCCCTTCTTCATGATTGCATAATCATGGGCTATATAATCTTATCATCACAAGGCATGCTTTAATTATAATTTTCTTTATAGTGATGCCGGTTATGATAGGAGGGTTTGGTAACTGGTTGGTACCTTTAATACTAATAGTCCCTGACATACATTTTCCCCGTTTAAATAATATAAGATTTTGGTTCGTTCCAAATGCTCTTATTTTACTAGCGTTTTCCGGCTTTGTGGAAGGGGGGGTAGGCGCTGGTTGAACCATTTACCCACCACTCACTTCAATTGAATTTTTGGGTGACCCGTCCATGGATTTGGCTATTTTTGCCTTACATCTAGGGGGTATTTCTTCTATTGCGGCCAGGCTAAACTTTTGTTCAACCGCTATCAACATACGCCAAAGGCAGCGGTGGGTTCACAAAATCCCTATACTACCTATTTCTTTAGCTATTACAGCCCTACTATTGATTATCGCGATGCCGGTGCTGGCTGGTGCGCTTACTATACTCCTTTTAGATCGTAATTTTGCTACAAGATTCTTTGACCCTGTTGGTGGTGGAGACCCCATCCTATTCATGCATTTATTC
>RO04
TCCCGCCCTTCTTCATGATTGCATAATCATGGGCTATATAATCTTATCATCACAAGGCATGCTTTAATTATAATTTTCTTTATAGTGATGCCGGTTATGATAGGAGGGTTTGGTAACTGGTTGGTACCTTTAATACTAATAGTCCCTGACATACATTTTCCCCGTTTAAATAATATAAGATTTTGGTTCGTTCCAAATGCTCTTATTTTACTAGCGTTTTCCGGCTTTGTGGAAGGGGGGGTAGGCGCTGGTTGAACCATTTACCCACCACTCACTTCAATTGAATTTTTGGGTGACCCGTCCATGGATTTGGCTATTTTTGCCTTACATCTAGGGGGTATTTCTTCTATTGCGGCCAGGCTAAACTTTTGTTCAACCGCTATCAACATACGCCAAAGGCAGCGGTGGGTTCACAAAATCCCCATACTACCTATTTCTTTAGCTATTACAGCCCTACTATTGATTATCGCGATGCCGGTGCTGGCTGGTGCGCTTACTATACTCCTTTTAGATCGTAATTTTGCTACAAGATTCTTTGACCCTGTTGGTGGTGGAGACCCCATCCTATTCATGCATTTATTC
>RO05
TCCCGCCCTTCTTCATGATTGCATAATCATGGGCTATATAATCTTATCATCACAAGGCATGCTTTAATTATAATTTTCTTTATAGTGATGCCGGTTATGATAGGAGGGTTTGGTAACTGGTTGGTACCTTTAATACTAATAGTCCCTGACATACATTTTCCCCGTTTAAATAATATAAGATTTTGGTTCGTTCCAAATGCTCTTATTTTACTAGCGTTTTCCGGCTTTGTGGAAGGGGGGGTAGGCGCTGGTTGAACCATTTACCCACCACTCACTTCAATTGAATTTTTGGGTGACCCGTCCATGGATTTGGCTATTTTTGCCTTACATCTAGGGGGTATTTCTTCTATTGCGGCCAGGCTAAACTTTTGTTCAACCGCTATCAACATACGCCAAAGGCAGCGGTGGGTTCACAAAATCCCTATACTACCTATTTCTTTAGCTATTACAGCCCTACTATTGATTATCGCGATGCCGGTGCTGGCTGGTGCGCTTACTATACTCCTTTTAGATCGTAATTTTGCTACAAGATTCTTTGACCCTGTTGGTGGTGGAGACCCCATCCTATTCATGCATTTATTC
>RO06
TCCCGCCCTTCTTCATGATTGCATAATCATGGGCTATATAATCTTATCATCACAAGGCATGCTTTAATTATAATTTTCTTTATAGTGATGCCGGTTATGATAGGAGGGTTTGGTAACTGGTTGGTACCTTTAATACTAATAGTCCCTGACATACATTTTCCCCGTTTAAATAATATAAGATTTTGGTTCGTTCCAAATGCTCTTATTTTACTAGCGTTTTCCGGCTTTGTGGAAGGGGGGGTAGGCGCTGGTTGAACCATTTACCCACCACTCACTTCAATTGAATTTTTGGGTGACCCGTCCATGGATTTGGCTATTTTTGCCTTACATCTAGGGGGTATTTCTTCTATTGCGGCCAGGCTAAACTTTTGTTCAACCGCTATCAACATACGCCAAAGGCAGCGGTGGGTTCACAAAATCCCTATACTACCTATTTCTTTAGCTATTACAGCCCTACTATTGATTATCGCGATGCCGGTGCTGGCTGGTGCGCTTACTATACTCCTTTTAGATCGTAATTTTGCTACAAGATTCTTTGACCCTGTTGGTGGTGGAGACCCCATCCTATTCATGCATTTATTC
>RO07
TCCCGCCCTTCTTCATGATTGCATAATCATGGGCTATATAATCTTATCATCACAAGGCATGCTTTAATTATAATTTTCTTTATAGTGATGCCGGTTATGATAGGAGGGTTTGGTAACTGGTTGGTACCTTTAATACTAATAGTCCCTGACATACATTTTCCCCGTTTAAATAATATAAGATTTTGGTTCGTTCCAAATGCTCTTATTTTACTAGCGTTTTCCGGCTTTGTGGAAGGGGGGGTAGGCGCTGGTTGAACCATTTACCCACCACTCACTTCAATTGAATTTTTGGGTGACCCGTCCATGGATTTGGCTATTTTTGCCTTACATCTAGGGGGTATTTCTTCTATTGCGGCCAGGCTAAACTTTTGTTCAACCGCTATCAACATACGCCAAAGGCAGCGGTGGGTTCACAAAATCCCTATACTACCTATTTCTTTAGCTATTACAGCCCTACTATTGATTATCGCGATGCCGGTGCTGGCTGGTGCGCTTACTATACTCCTTTTGGATCGTAATTTTGCTACAAGATTCTTTGACCCTGTTGGTGGTGGAGACCCCATCCTATTCATGCATTTATTC
>RO08
TCCCGCCCTTCTTCATGATTGCATAATCATGGGCTATATAATCTTATCATCACAAGGCATGCTTTAATTATAATTTTCTTTATAGTGATGCCGGTTATGATAGGAGGGTTTGGTAACTGGTTGGTACCTTTAATACTAATAGTCCCTGACATACATTTTCCCCGTTTAAATAATATAAGATTTTGGTTCGTTCCAAATGCTCTTATTTTACTAGCGTTTTCCGGCTTTGTGGAAGGGGGGGTAGGCGCTGGTTGAACCATTTACCCACCACTCACTTCAATTGAATTTTTGGGTGACCCGTCCATGGATTTGGCTATTTTTGCCTTACATCTAGGGGGTATTTCTTCTATTGCGGCCAGGCTAAACTTTTGTTCAACCGCTATCAACATACGCCAAAGGCAGCGGTGGGTTCACAAAATCCCTATACTACCTATTTCTTTAGCTATTACAGCCCTACTATTGATTATTGCGATGCCGGTGCTGGCTGGTGCGCTTACTATACTCCTTTTAGATCGTAATTTTGCTACAAGATTCTTTGACCCTGTTGGTGGTGGAGACCCCATCCTATTCATGCATTTATTC
>RO10
TCCCGCCCTTCTTCATGATTGCATAATCATGGGCTATATAATCTTATCATCACAAGGCATGCTTTAATTATAATTTTCTTTATAGTGATGCCGGTTATGATAGGAGGGTTTGGTAACTGGTTGGTACCTTTAATACTAATAGTCCCTGACATACATTTTCCCCGTTTAAATAATATAAGATTTTGGTTCGTTCCAAATGCTCTTATTTTACTAGCGTTTTCCGGCTTTGTGGAAGGGGGGGTAGGCGCTGGTTGAACCATTTACCCACCACTCACTTCAATTGAATTTTTGGGTGACCCGTCCATGGATTTGGCTATTTTTGCCTTACATCTAGGGGGTATTTCTTCTATTGCGGCCAGGCTAAACTTTTGTTCAACCGCTATCAACATACGCCAAAGGCAGCGGTGGGTTCACAAAATCCCTATACTACCTATTTCTTTAGCTATTACAGCCCTACTATTGATTATCGCGATGCCGGTGCTGGCTGGTGCGCTTACTATACTCCTTTTAGATCGTAATTTTGCTACAAGATTCTTTGACCCTGTTGGTGGTGGAGACCCCATCCTATTCATGCATTTATTC
>RO11
TCCCGCCCTTCTTCATGATTGCATAATCATGGGCTATATAATCTTATCATCACAAGGCATGCTTTAATTATAATTTTCTTTATAGTGATGCCGGTTATGATAGGAGGGTTTGGTAACTGGTTGGTACCTTTAATACTAATAGTCCCTGACATACATTTTCCCCGTTTAAATAATATAAGATTTTGGTTCGTTCCAAATGCTCTTATTTTACTAGCGTTTTCCGGCTTTGTGGAAGGGGGGGTAGGCGCTGGTTGAACCATTTACCCACCACTCACTTCAATTGAATTTTTGGGTGACCCGTCCATGGATTTGGCTATTTTTGCCTTACATCTAGGGGGTATTTCTTCTATTGCGGCCAGGCTAAACTTTTGTTCAACCGCTATCAACATACGCCAAAGGCAGCGGTGGGTTCACAAAATCCCTATACTACCTATTTCTTTAGCTATTACAGCCCTACTATTGATTATCGCGATGCCGGTGCTGGCTGGTGCGCTTACTATACTCCTTTTAGATCGTAATTTTGCTACAAGATTCTTTGACCCTGTTGGTGGTGGAGACCCCATCCTATTCATGCATTTATTC
>RO12
TCCCGCCCTTCTTCATGATTGCATAATCATGGGCTATATAATCTTATCATCACAAGGCATGCTTTAATTATAATTTTCTTTATAGTGATGCCGGTTATGATAGGAGGGTTTGGTAACTGGTTGGTACCTTTAATACTAATAGTCCCTGACATACATTTTCCCCGTTTAAATAATATAAGATTTTGGTTCGTTCCAAATGCTCTTATTTTACTAGCGTTTTCCGGCTTTGTGGAAGGGGGGGTAGGCGCTGGTTGAACCATTTACCCACCACTCACTTCAATTGAATTTTTGGGTGACCCGTCCATGGATTTGGCTATTTTTGCCTTACATCTAGGGGGTATTTCTTCTATTGCGGCCAGGCTAAACTTTTGTTCAACCGCTATCAACATACGCCAAAGGCAGCGGTGGGTTCACAAAATCCCTATACTACCTATTTCTTTAGCTATTACAGCCCTACTATTGATTATTGCGATGCCGGTGCTGGCTGGTGCGCTTACTATACTCCTTTTAGATCGTAATTTTGCTACAAGATTCTTTGACCCTGTTGGTGGTGGAGACCCCATCCTATTCATGCATTTATTC
>RO13
TCCCGCCCTTCTTCATGATTGCATAATCATGGGCTATATAATCTTATCATCACAAGGCATGCTTTAATTATAATTTTCTTTATAGTGATGCCGGTTATGATAGGAGGGTTTGGTAACTGGTTGGTACCTTTAATACTAATAGTCCCTGACATACATTTTCCCCGTTTAAATAATATAAGATTTTGGTTCGTTCCAAATGCTCTTATTTTACTAGCGTTTTCCGGCTTTGTGGAAGGGGGGGTAGGCGCTGGTTGAACCATTTACCCACCACTCACTTCAATTGAATTTTTGGGTGACCCGTCCATGGATTTGGCTATTTTTGCCTTACATCTAGGGGGTATTTCTTCTATTGCGGCCAGGCTAAACTTTTGTTCAACCGCTATCAACATACGCCAAAGGCAGCGGTGGGTTCACAAAATCCCCATACTACCTATTTCTTTAGCTATTACAGCCCTACTATTGATTATCGCGATGCCGGTGCTGGCTGGTGCGCTTACTATACTCCTTTTAGATCGTAATTTTGCTACAAGATTCTTTGACCCTGTTGGTGGTGGAGACCCCATCCTATTCATGCATTTATTC
>RO14
TCCCGCCCTTCTTCATGATTGCATAATCATGGGCTATATAATCTTATCATCACAAGGCATGCTTTAATTATAATTTTCTTTATAGTGATGCCGGTTATGATAGGAGGGTTTGGTAACTGGTTGGTACCTTTAATACTAATAGTCCCTGACATACATTTTCCCCGTTTAAATAATATAAGATTTTGGTTCGTTCCAAATGCTCTTATTTTACTAGCGTTTTCCGGCTTTGTGGAAGGGGGGGTAGGCGCTGGTTGAACCATTTACCCACCACTCACTTCAATTGAATTTTTGGGTGACCCGTCCATGGATTTGGCTATTTTTGCCTTACATCTAGGGGGTATTTCTTCTATTGCGGCCAGGCTAAACTTTTGTTCAACCGCTATCAACATACGCCAAAGGCAGCGGTGGGTTCACAAAATCCCTATACTACCTATTTCTTTAGCTATTACAGCCCTACTATTGATTATCGCGATGCCGGTGCTGGCTGGTGCGCTTACTATACTCCTTTTAGATCGTAATTTTGCTACAAGATTCTTTGACCCTGTTGGTGGTGGAGACCCCATCCTATTCATGCATTTATTC
>RO15
TCCCGCCCTTCTTCATGATTGCATAATCATGGGCTATATAATCTTATCATCACAAGGCATGCTCTAATTATAATTTTCTTTATAGTGATGCCGGTTATGATAGGAGGGTTTGGTAACTGGTTGGTACCTTTAATACTAATAGTCCCTGACATACATTTTCCCCGTTTAAATAATATAAGATTTTGGTTCGTTCCAAATGCTCTTATTTTACTAGCGTTTTCCGGCTTTGTGGAAGGGGGGGTAGGCGCTGGTTGAACCATTTACCCACCACTCACTTCAATTGAATTTTTGGGTGACCCGTCCATGGATTTGGCTATTTTTGCCTTACATCTAGGGGGTATTTCTTCTATTGCGGCCAGGCTAAACTTTTGTTCAACCGCTATCAACATACGCCAAAGGCAGCGGTGGGTTCACAAAATCCCTATACTACCTATTTCTTTAGCTATTACAGCCCTACTATTGATTATCGCGATGCCGGTGCTGGCTGGTGCGCTTACTATACTCCTTTTAGACCGTAATTTTGCTACAAGATTCTTTGACCCTGTTGGTGGTGGAGACCCCATCCTATTCATGCATTTATTC
>RO16
TCCCGCCCTTCTTCATGATTGCATAATCATGGGCTATATAATCTTATCATCACAAGGCATGCTTTAATTATAATTTTCTTTATAGTGATGCCGGTTATGATAGGAGGGTTTGGTAACTGGTTGGTACCTTTAATACTAATAGTCCCTGACATACATTTTCCCCGTTTAAATAATATAAGATTTTGGTTCGTTCCAAATGCTCTTATTTTACTAGCGTTTTCCGGCTTTGTGGAAGGGGGGGTAGGCGCTGGTTGAACCATTTACCCACCACTCACTTCAATTGAATTTTTGGGTGACCCGTCCATGGATTTGGCTATTTTTGCCTTACATCTAGGGGGTATTTCTTCTATTGCGGCCAGGCTAAACTTTTGTTCAACCGCTATCAACATACGCCAAAGGCAGCGGTGGGTTCACAAAATCCCTATACTACCTATTTCTTTAGCTATTACAGCCCTACTATTGATTATCGCGATGCCGGTGCTGGCTGGTGCGCTTACTATACTCCTTTTAGATCGTAATTTTGCTACAAGATTCTTTGACCCTGTTGGTGGTGGAGACCCCATCCTATTCATGCATTTATTC
>RO17
TCCCGCCCTTCTTCATGATTGCATAATCATGGGCTATATAATCTTATCATCACAAGGCATGCTTTAATTATAATTTTCTTTATAGTGATGCCGGTTATGATAGGAGGGTTTGGTAACTGGTTGGTACCTTTAATACTAATAGTCCCTGACATACATTTTCCCCGTTTAAATAATATAAGATTTTGGTTCGTTCCAAATGCTCTTATTTTACTAGCGTTTTCCGGCTTTGTGGAAGGGGGGGTAGGCGCTGGTTGAACCATTTACCCACCACTCACTTCAATTGAATTTTTGGGTGACCCGTCCATGGATTTGGCTATTTTTGCCTTACATCTAGGGGGTATTTCTTCTATTGCGGCCAGGCTAAACTTTTGTTCAACCGCTATCAACATACGCCAAAGGCAGCGGTGGGTTCACAAAATCCCTATACTACCTATTTCTTTAGCTATTACAGCCCTACTATTGATTATCGCGATGCCGGTGCTGGCTGGTGCGCTTACTATACTCCTTTTAGATCGTAATTTTGCTACAAGATTCTTTGACCCTGTTGGTGGTGGAGACCCCATCCTATTCATGCATTTATTC
>RO18
TCCCGCCCTTCTTCATGATTGCATAATCATGGGCTATATAATCTTATCATCACAAGGCATGCTTTAATTATAATTTTCTTTATAGTGATGCCGGTTATGATAGGAGGGTTTGGTAACTGGTTGGTACCTTTAATACTAATAGTCCCTGACATACATTTTCCCCGTTTAAATAATATAAGATTTTGGTTCGTTCCAAATGCTCTTATTTTACTAGCGTTTTCCGGCTTTGTGGAAGGGGGGGTAGGCGCTGGTTGAACCATTTACCCACCACTCACTTCAATTGAATTTTTGGGTGACCCGTCCATGGATTTGGCTATTTTTGCCTTACATCTAGGGGGTATTTCTTCTATTGCGGCCAGGCTAAACTTTTGTTCAACCGCTATCAACATACGCCAAAGGCAGCGGTGGGTTCACAAAATCCCTATACTACCTATTTCTTTAGCTATTACAGCCCTACTATTGATTATCGCGATGCCGGTGCTGGCTGGTGCGCTTACTATACTCCTTTTAGATCGTAATTTTGCTACAAGATTCTTTGACCCTGTTGGTGGTGGAGACCCCATCCTATTCATGCATTTATTC
>RO19
TCCCGCCCTTCTTCATGATTGCATAATCATGGGCTATATAATCTTATCATCACAAGGCATGCTTTAATTATAATTTTCTTTATAGTGATGCCGGTTATGATAGGAGGGTTTGGTAACTGGTTGGTACCTTTAATACTAATAGTCCCTGACATACATTTTCCCCGTTTAAATAATATAAGATTTTGGTTCGTTCCAAATGCTCTTATTTTACTAGCGTTTTCCGGCTTTGTGGAAGGGGGGGTAGGCGCTGGTTGAACCATTTACCCACCACTCACTTCAATTGAATTTTTGGGTGACCCGTCCATGGATTTGGCTATTTTTGCCTTACATCTAGGGGGTATTTCTTCTATCGCGGCCAGGCTAAACTTTTGTTCAACCGCTATCAACATACGCCAAAGGCAGCGGTGGGTTCACAAAATCCCTATATTACCTATTTCTTTAGCTATTACAGCCCTACTATTGATTATCGCCATGCCGGTGCTGGCTGGTGCGCTTACTATACTCCTTTTAGATCGTAATTTTGCTACAAGATTCTTTGACCCTGTTGGTGGTGGAGACCCCATCCTATTCATGCATTTATTC
>RO20
TCCCGCCCTTCTTCATGATTGCATAATCATGGGCTATATAATCTTATCATCACAAGGCATGCTTTAATTATAATTTTCTTTATAGTGATGCCGGTTATGATAGGAGGGTTTGGTAACTGGTTGGTACCTTTAATACTAATAGTCCCTGACATACATTTTCCCCGTTTAAATAATATAAGATTTTGGTTCGTTCCAAATGCTCTTATTTTACTAGCGTTTTCCGGCTTTGTGGAAGGGGGGGTAGGCGCTGGTTGAACCATTTACCCACCACTCACTTCAATTGAATTTTTGGGTGACCCGTCCATGGATTTGGCTATTTTTGCCTTACATCTAGGGGGTATTTCTTCTATTGCGGCCAGGCTAAACTTTTGTTCAACCGCTATCAACATACGCCAAAGGCAGCGGTGGGTTCACAAAATCCCTATACTACCTATTTCTTTAGCTATTACAGCCCTACTATTGATTATCGCGATGCCGGTGCTGGCTGGTGCGCTTACTATACTCCTTTTAGATCGTAATTTTGCTACAAGATTCTTTGACCCTGTTGGTGGTGGAGACCCCATCCTATTCATGCATTTATTC
>RO21
TCCCGCCCTTCTTCATGATTGCATAATCATGGGCTATATAATCTTATCATCACAAGACATGCTTTAATTATAATTTTCTTTATAGTGATGCCGGTTATGATAGGAGGGTTTGGTAACTGGTTGGTACCTTTAATACTAATAGTCCCTGACATACATTTTCCCCGTTTAAATAATATAAGATTTTGGTTCGTTCCAAATGCTCTTATTTTACTAGCGTTTTCCGGCTTTGTGGAAGGGGGGGTAGGCGCTGGTTGAACCATTTACCCACCACTCACTTCAATTGAATTTTTGGGTGACCCGTCCATGGATTTGGCTATTTTTGCCTTACATCTAGGGGGTATTTCTTCTATTGCGGCCAGGCTAAACTTTTGTTCAACCGCTATCAACATACGCCAAAGGCAGCGGTGGGTTCACAAAATCCCTATACTACCTATTTCTTTAGCTATTACAGCCCTACTATTGATTATCGCGATGCCGGTGCTGGCTGGTGCGCTTACTATACTCCTTTTAGATCGTAATTTTGCTACAAGATTCTTTGACCCTGTTGGTGGTGGAGACCCCATCCTATTCATGCATTTATTC
>RO22
TCCCGCCCTTCTTCATGATTGCATAATCATGGGCTATATAATCTTATCATCACAAGGCATGCTTTAATTATAATTTTCTTTATAGTGATGCCGGTTATGATAGGAGGGTTTGGTAACTGGTTGGTACCTTTAATACTAATAGTCCCTGACATACATTTTCCCCGTTTAAATAATATAAGATTTTGGTTCGTTCCAAATGCTCTTATTTTACTAGCGTTTTCCGGCTTTGTGGAAGGGGGGGTAGGCGCTGGTTGAACCATTTACCCACCACTCACTTCAATTGAATTTTTGGGTGACCCGTCCATGGATTTGGCTATTTTTGCCTTACATCTAGGGGGTATTTCTTCTATTGCGGCCAGGCTAAACTTTTGTTCAACCGCTATCAACATACGCCAAAGGCAGCGGTGGGTTCACAAAATCCCTATACTACCTATTTCTTTAGCTATTACAGCCTTACTATTGATTATCGCGATGCCGGTGCTGGCTGGTGCGCTTACTATACTCCTTTTAGATCGTAATTTTGCTACAAGATTCTTTGACCCTGTTGGTGGTGGAGACCCCATCCTATTCATGCATTTATTC
>RO23
TCCCGCCCTTCTTCATGATTGCATAATCATGGGCTATATAATCTTATCATCACAAGGCATGCTTTAATTATAATTTTCTTTATAGTGATGCCGGTTATGATAGGAGGGTTTGGTAACTGGTTGGTACCTTTAATACTAATAGTCCCTGACATACATTTTCCCCGTTTAAATAATATAAGATTTTGGTTCGTTCCAAATGCTCTTATTTTACTAGCGTTTTCCGGCTTTGTGGAAGGGGGGGTAGGCGCTGGTTGAACCATTTACCCACCACTCACTTCAATTGAATTTTTGGGCGACCCGTCCATGGATTTGGCTATTTTTGCCTTACATCTAGGGGGTATTTCTTCTATTGCGGCCAGGCTAAACTTTTGTTCAACCGCTATCAACATACGCCAAAGGCAGCGGTGGGTTCACAAAATCCCTATACTACCTATTTCTTTAGCTATTACAGCCCTACTATTGATTATCGCGATGCCGGTGCTGGCTGGTGCGCTTACTATACTCCTTTTAGATCGTAATTTTGCTACAAGATTCTTTGACCCTGTTGGTGGTGGAGACCCCATCCTATTCATGCATTTATTC
>RO24
TCCCGCCCTTCTTCATGATTGCATAATCATGGGCTATATAATCTTATCATCACAAGGCATGCTTTAATTATAATTTTCTTTATAGTGATGCCGGTTATGATAGGAGGGTTTGGTAACTGGTTGGTACCTTTAATACTAATAGTCCCTGACATACATTTTCCCCGTTTAAATAATATAAGATTTTGGTTCGTTCCAAATGCTCTTATTTTACTAGCGTTTTCCGGCTTTGTGGAAGGGGGGGTAGGCGCTGGTTGAACCATTTACCCACCACTCACTTCAATTGAATTTTTGGGTGACCCGTCCATGGATTTGGCTATTTTTGCCTTACATCTAGGGGGTATTTCTTCTATTGCGGCCAGGCTAAACTTTTGTTCAACCGCTATCAACATACGCCAAAGGCAGCGGTGGGTTCACAAAATCCCTATACTACCTATTTCTTTAGCTATTACAGCCCTACTATTGATTATCGCGATGCCGGTGCTGGCTGGTGCGCTTACTATACTCCTTTTAGATCGTAATTTTGCTACAAGATTCTTTGACCCTGTTGGTGGTGGAGACCCCATCCTATTCATGCATTTATTC
>TH01
TCCCGCCCTTCTTCATGATTGCATAATCATGGGCTATATAATCTTATCATCACAAGGCATGCTTTAATTATAATTTTCTTTATAGTGATGCCGGTTATGATAGGAGGGTTTGGTAACTGGTTGGTACCTTTAATACTAATAGTCCCTGACATACATTTTCCCCGTTTAAATAATATAAGATTTTGGTTCGTTCCAAATGCTCTTATTTTACTAGCGTTTTCCGGCTTTGTGGAAGGGGGGGTAGGCGCTGGTTGAACCATTTACCCACCACTCACTTCAATTGAATTTTTGGGTGACCCGTCCATGGATTTGGCTATTTTTGCCTTACATCTAGGGGGTATTTCTTCTATTGCGGCCAGGCTAAACTTTTGTTCAACCGCTATCAACATACGCCAAAGGCAGCGGTGGGTTCACAAAATCCCTATACTACCTATTTCTTTAGCTATTACAGCCCTACTATTGATTATCGCGATGCCGGTGCTGGCTGGTGCGCTTACTATACTCCTTTTAGATCGTAATTTTGCTACAAGATTCTTTGACCCTGTTGGTGGTGGAGACCCCATCCTATTCATGCATTTATTC
>TH02
TCCCGCCCTTCTTCATGATTGCATAATCATGGGCTATATAATCTTATCATCACAAGGCATGCTTTAATTATAATTTTCTTTATAGTGATGCCGGTTATGATAGGAGGGTTTGGTAACTGGTTGGTACCTTTAATACTAATAGTCCCTGACATACATTTTCCCCGTTTAAATAATATAAGATTTTGGTTCGTTCCAAATGCTCTTATTTTACTAGCGTTTTCCGGCTTTGTGGAAGGGGGGGTAGGCGCTGGTTGAACCATTTACCCACCACTCACTTCAATTGAATTTTTGGGTGACCCGTCCATGGATTTGGCTATTTTTGCCTTACATCTAGGGGGTATTTCTTCTATTGCGGCCAGGCTAAATTTTTGTTCAACCGCTATCAACATACGCCAAAGGCAGCGGTGGGTTCACAAAATCCCTATACTACCTATTTCTTTAGCTATTACAGCCCTACTATTGATTATCGCGATGCCGGTGCTGGCTGGTGCGCTTACTATACTCCTTTTAGACCGTAATTTTGCTACAAGATTCTTTGACCCTGTTGGTGGTGGAGACCCCATCCTATTCATGCATTTATTC
>TH03
TCCCGCCCTTCTTCATGATTGCATAATCATGGGCTATATAATCTTATCATCACAAGGCATGCTTTAATTATAATTTTCTTTATAGTGATGCCGGTTATGATAGGAGGGTTTGGTAACTGGTTGGTACCTTTAATACTAATAGTCCCTGACATACATTTTCCCCGTTTAAATAATATAAGATTTTGGTTCGTTCCAAATGCTCTTATTTTACTAGCGTTTTCCGGCTTTGTGGAAGGGGGGGTAGGCGCTGGTTGAACCATTTACCCACCACTCACTTCAATTGAATTTTTGGGTGACCCGTCCATGGATTTGGCTATTTTTGCCTTACATCTAGGGGGTATTTCTTCTATTGCGGCCAGGCTAAACTTTTGTTCAACCGCTATCAACATACGCCAAAGGCAGCGGTGGGTTCACAAAATCCCTATACTACCTATTTCTTTAGCTATTACAGCCCTACTATTGATTATCGCGATGCCGGTGCTGGCTGGTGCGCTTACTATACTCCTTTTAGATCGTAATTTTGCTACAAGATTCTTTGACCCTGTTGGTGGTGGAGACCCCATCCTATTCATGCATTTATTC
>TH04
TCCCGCCCTTCTTCATGATTGCATAATCATGGGCTATATAATCTTATCATCACAAGGCATGCTTTAATTATAATTTTCTTTATAGTGATGCCGGTTATGATAGGAGGGTTTGGTAACTGGTTGGTACCTTTAATACTAATAGTCCCTGACATACATTTTCCCCGTTTAAATAATATAAGATTTTGGTTCGTTCCAAATGCTCTTATTTTACTAGCGTTTTCCGGCTTTGTGGAAGGGGGGGTAGGCGCTGGTTGAACCATTTACCCACCACTCACTTCAATTGAATTTTTGGGTGACCCGTCCATGGATTTGGCTATTTTTGCCTTACATCTAGGGGGTATTTCTTCTATTGCGGCCAGGCTAAACTTTTGTTCAACCGCTATCAACATACGCCAAAGGCAGCGGTGGGTTCACAAAATCCCTATACTACCTATTTCTTTAGCTATTACAGCCCTACTATTGATTATCGCGATGCCGGTGCTGGCTGGTGCGCTTACTATACTCCTTTTAGATCGTAATTTTGCTACAAGATTCTTTGACCCTGTTGGTGGTGGAGACCCCATCCTATTCATGCATTTATTC
>TH05
TCCCGCCCTTCTTCATGATTGCATAATCATGGGCTATATAATCTTATCATCACAAGGCATGCTTTAATTATAATTTTCTTTATAGTGATGCCGGTTATGATAGGAGGGTTTGGTAACTGGTTGGTACCTTTAATACTAATAGTCCCTGACATACATTTTCCCCGTTTAAATAATATAAGATTTTGGTTCGTTCCAAATGCTCTTATTTTACTAGCGTTTTCCGGCTTTGTGGAAGGGGGGGTAGGCGCTGGTTGAACCATTTACCCACCACTCACTTCAATTGAATTTTTGGGTGACCCGTCCATGGATTTGGCTATTTTTGCCTTACATCTAGGGGGTATTTCTTCTATTGCGGCCAGGCTAAACTTTTGTTCAACCGCTATCAACATACGCCAAAGGCAGCGGTGGGTTCACAAAATCCCTATACTAACTATTTCTTTAGCTATTACAGCCCTACTATTGATTATCGCGATGCCGGTGCTGGCTGGTGCGCTTACTATACTCCTTTTAGATCGTAATTTTGCTACAAGATTCTTTGACcCTGTTGGTGGTGGAGACCCCATCCTATTCATGCATTTATTC
>TH07
TCCCGCCCTTCTTCATGATTGCATAATCATGGGCTATATAATCTTATCATCACAAGGCATGCTTTAATTATAATTTTCTTTATAGTGATGCCGGTTATGATAGGAGGGTTTGGTAACTGGTTGGTACCTTTAATACTAATAGTCCCTGACATACATTTTCCCCGTTTAAATAATATAAGATTTTGGTTCGTTCCAAATGCTCTTATTTTACTAGCGTTTTCCGGCTTTGTGGAAGGGGGGGTAGGCGCTGGTTGAACCATTTACCCACCACTCACTTCAATTGAATTTTTGGGTGACCCGTCCATGGATTTGGCTATTTTTGCCTTACATCTAGGGGGTATTTCTTCTATTGCGGCCAGGCTAAATTTTTGTTCAACCGCTATCAACATACGCCAAAGGCAGCGGTGGGTTCACAAAATCCCTATACTACCTATTTCTTTAGCTATTACAGCCCTACTATTGATTATCGCGATGCCGGTGCTGGCTGGTGCGCTTACTATACTCCTTTTAGACCGTAATTTTGCTACAAGATTCTTTGACCCTGTTGGTGGTGGAGACCCCATCCTATTCATGCATTTATTC
>TH08
TCCCGCCCTTCTTCATGATTGCATAATCATGGGCTATATAATCTTATCATCACAAGGCATGCTTTAATTATAATTTTCTTTATAGTGATGCCGGTTATGATAGGAGGGTTTGGTAACTGGTTGGTACCTTTAATACTAATAGTCCCTGACATACATTTTCCCCGTTTAAATAATATAAGATTTTGGTTCGTTCCAAATGCTCTTATTTTACTAGCGTTTTCCGGCTTTGTGGAAGGGGGGGTAGGCGCTGGTTGAACCATTTACCCACCACTCACTTCAATTGAATTTTTGGGTGACCCGTCCATGGATTTGGCTATTTTTGCCTTACATCTAGGGGGTATTTCTTCTATTGCGGCCAGGCTAAACTTTTGTTCAACCGCTATCAACATACGCCAAAGGCAGCGGTGGGTTCACAAAATCCCTATACTACCTATTTCTTTAGCTATTACAGCCCTACTATTGATTATCGCGATGCCGGTGCTGGCTGGTGCGCTTACTATACTCCTTTTAGATCGTAATTTTGCTACAAGATTCTTTGACCCTGTTGGTGGTGGAGACCCCATCCTATTCATGCATTTATTC
>TH09
TCCCGCCCTTCTTCATGATTGCATAATCATGGGCTATATAATCTTATCATCACAAGGCATGCTTTAATTATAATTTTCTTTATAGTGATGCCGGTTATGATAGGAGGGTTTGGTAACTGGTTGGTACCTTTAATACTAATAATCCCTGACATACATTTTCCCCGTTTAAATAACATAAGATTTTGGTTCGTTCCAAATGCTCTTATTTTACTAGCGTTTTCGGGCTTTGTGGAAGGGGGGGTAGGCGCTGGTTGAACCATTTACCCACCACTCACTTCAATTGAATTTTTGGGTGACCCGTCCATGGATTTGGCTATTTTTGCCTTACATCTAGGGGGTATTTCTTCTATTGCGGCCAGGCTAAACTTTTGTTCAACCGCTATCAACATACGCCAAAGGCAGCGGTGGGTTCACAAAATCCCTATACTACCTATTTCTTTAGCTATTACAGCCCTACTATTGATTATCGCGATGCCGGTGCTGGCTGGTGCGCTTACTATACTCCTTTTAGACCGTAATTTTGCTACAAGATTCTTTGACCCTGTTGGTGGTGGAGACCCCATCCTATTCATGCATTTATTC
>TH10
TCCCGCCCTTCTTCATGATTGCATAATCATGGGCTATATAATCTTATCATCACAAGGCATGCTTTAATTATAATTTTCTTTATAGTGATGCCGGTTATGATAGGAGGGTTTGGTAACTGGTTGGTACCTTTAATACTAATAGTCCCTGACATACATTTTCCCCGTTTAAATAATATAAGATTTTGGTTCGTTCCAAATGCTCTTATTTTACTAGCATTTTCCGGCTTTGTGGAAGGGGGGGTAGGCGCTGGTTGAACCATTTACCCACCACTCACTTCAATTGAATTTTTGGGTGACCCGTCCATGGATTTGGCTATTTTTGCCTTACATCTAGGGGGTATTTCTTCTATTGCGGCCAGGCTAAACTTTTGTTCAACCGCTATCAACATACGCCAAAGGCAGCGGTGGGTTCACAAAATCCCTATACTACCTATTTCTTTAGCTATTACAGCCCTACTATTGATTATCGCGATGCCGGTGCTGGCTGGTGCGCTTACTATACTCCTTTTAGATCGTAATTTTGCTACAAGATTCTTTGACCCTGTTGGTGGTGGAGACCCCATCCTATTCATGCATTTATTC
>TH11
TCCCGCCCTTCTTCATGATTGCATAATCATGGGCTATATAATCTTATCATCACAAGGCATGCTTTAATTATAATTTTCTTTATAGTGATGCCGGTTATGATAGGAGGGTTTGGTAACTGGTTGGTACCTTTAATACTAATAGTCCCTGACATACATTTTCCCCGTTTAAACAATATAAGATTTTGGTTCGTTCCAAATGCTCTTATTTTACTAGCGTTTTCCGGCTTTGTGGAAGGGGGGGTAGGCGCTGGTTGAACCATTTACCCACCACTCACTTCAATTGAATTTTTGGGTGACCCGTCCATGGATTTGGCTATTTTTGCCTTACATCTAGGGGGTATTTCTTCTATTGCGGCCAGGCTAAACTTTTGTTCAACCGCTATCAACATACGCCAAAGGCAGCGGTGGGTTCACAAAATCCCTATACTACCTATTTCTTTAGCTATTACAGCCCTACTATTGATTATCGCGATGCCGGTGCTGGCTGGTGCGCTTACTATACTCCTTTTAGATCGTAATTTTGCTACAAGATTCTTTGACCCTGTTGGTGGTGGAGACCCCATCCTATTCATGCATTTATTC
>TH50
TCCCGCCCTTCTTCATGATTGCATAATCATGGGCTATATAATCTTATCATCACAAGGCATGCTTTAATTATAATTTTCTTTATAGTGATGCCGGTTATGATAGGAGGGTTTGGTAACTGGTTGGTACCTTTAATACTAATAGTCCCTGACATACATTTTCCCCGTTTAAATAATATAAGATTTTGGTTCGTTCCAAATGCTCTTATTTTACTAGCATTTTCCGGCTTTGTGGAAGGGGGGGTAGGCGCTGGTTGAACCATTTACCCACCACTCACTTCAATTGAATTTTTGGGTGACCCGTCCATGGATTTGGCTATTTTTGCCTTACATCTAGGGGGTATTTCTTCTATTGCGGCCAGGCTAAACTTTTGTTCAACCGCTATCAACATACGCCAAAGGCAGCGGTGGGTTCACAAAATCCCTATACTACCTATTTCTTTAGCTATTACAGCCCTACTATTGATTATCGCGATGCCGGTGCTGGCTGGTGCGCTTACTATACTCCTTTTAGATCGTAATTTTGCTACAAGATTCTTTGACTCTGTTGGTGGTGGAGACCCCATCCTATTCATGCATTTATTC
>TH51
TCCCGCCCTTCTTCATGATTGCATAATCATGGGCTATATAATCTTATCATCACAAGGCATGCTTTAATTATAATTTTCTTTATAGTGATGCCGGTTATGATAGGAGGGTTTGGTAACTGGTTGGTACCTTTAATACTAATAGTCCCTGACATACATTTTCCCCGTTTAAATAATATAAGATTTTGGTTCGTTCCAAATGCTCTTATTTTACTAGCGTTTTCCGGCTTTGTGGAAGGGGGGGTAGGCGCTGGTTGAACCATTTACCCACCACTCACTTCAATTGAATTTTTGGGTGACCCGTCCATGGATTTGGCTATTTTTGCCTTACATCTAGGGGGTATTTCTTCTATTGCGGCCAGGCTAAACTTTTGTTCAACCGCTATCAACATACGCCAAAGGCAGCGGTGGGTTCACAAAATCCCTATACTACCTATTTCTTTAGCTATTACAGCCCTACTATTGATTATCGCGATGCCGGTGCTGGCTGGTGCGCTTACTATACTCCTTTTAGATCGTAATTTTGCTACAAGATTCTTTGACCCTGTTGGTGGTGGAGACCCCATCCTATTCATGCATTTATTC
>TH55
TCCCGCCCTTCTTCATGATTGCATAATCATGGGCTATATAATCTTATCATCACAAGGCATGCTTTAATTATAATTTTCTTTATAGTGATGCCGGTTATGATAGGAGGGTTTGGTAACTGGTTGGTACCTTTAATACTAATAGTCCCTGACATACATTTTCCCCGTTTAAATAATATAAGATTTTGGTTCGTTCCAAATGCTCTTATTTTACTAGCGTTTTCCGGCTTTGTGGAAGGGGGGGTAGGCGCTGGTTGAACCATTTACCCACCACTCACTTCAATTGAATTTTTGGGTGACCCGTCCATGGATTTGGCTATTTTTGCCTTACATCTAGGGGGTATTTCTTCTATTGCGGCCAGGCTAAACTTTTGTTCAACCGCTATCAACATACGCCAAAGGCAGCGGTGGGTTCACAAAATCCCTATACTACCTATTTCTTTAGCTATTACAGCCCTACTATTGATTATCGCGATGCCGGTGCTGGCTGGTGCGCTTACTATACTCCTTTTAGATCGTAATTTTGCTACAAGATTCTTTGACCCTGTTGGTGGTGGAGACCCCATCCTATTCATGCATTTATTC
>TH56
TCCCGCCCTTCTTCATGATTGCATAATCATGGGCTATATAATCTTATCATCACAAGGCATGCTTTAATTATAATTTTCTTTATAGTGATGCCGGTTATGATAGGAGGGTTTGGTAACTGGTTGGTACCTTTAATACTAATAGTCCCTGACATACATTTTCCCCGTTTAAATAATATAAGATTTTGGTTCGTTCCAAATGCTCTTATTTTACTAGCGTTTTCCGGCTTTGTGGAAGGGGGGGTAGGCGCTGGTTGAACCATTTACCCACCACTCACTTCAATTGAATTTTTGGGTGACCCGTCCATGGATTTGGCTATTTTTGCCTTACATCTAGGGGGTATTTCTTCTATTGCGGCCAGGCTAAACTTTTGTTCAACCGCTATCAACATACGCCAAAGGCAGCGGTGGGTTCACAAAATCCCTATACTACCTATTTCTTTAGCTATTACAGCCCTACTATTGATTATCGCGATGCCGGTGCTGGCTGGTGCGCTTACTATACTCCTTTTAGATCGTAATTTTGCTACAAGATTCTTTGACCCTGTTGGTGGTGGAGACCCCATCCTATTCATGCATTTATTC
>TH57
TCCCGCCCTTCTTCATGATTGCATAATCATGGGCTATATAATCTTATCATCACAAGGCATGCTTTAATTATAATTTTCTTTATAGTGATGCCGGTTATGATAGGAGGGTTTGGTAACTGGTTGGTACCTTTAATACTAATAGTCCCTGACATACATTTTCCCCGTTTAAATAATATAAGATTTTGGTTCGTTCCAAATGCTCTTATTTTACTAGCGTTTTCCGGCTTTGTGGAAGGGGGGGTAGGCGCTGGTTGAACCATTTACCCACCACTCACTTCAATTGAATTTTTGGGTGACCCGTCCATGGATTTGGCTATTTTTGCCTTACATCTAGGGGGTATTTCTTCTATTGCGGCCAGGCTAAACTTTTGTTCAACCGCTATCAACATACGCCAAAGGCAGCGGTGGGTTCACAAAATCCCTATACTACCTATTTCTTTAGCTATTACAGCCCTACTATTGATTATCGCGATGCCGGTGCTGGCTGGTGCGCTTACTATACTCCTTTTAGATCGTAATTTTGCTACAAGATTCTTTGACCCTGTTGGTGGTGGAGACCCCATCCTATTCATGCATTTATTC
>TH58
TCCCGCCCTTCTTCATGATTGCATAATCATGGGCTATATAATCTTATCATCACAAGGCATGCTTTAATTATAATTTTCTTTATAGTGATGCCGGTTATGATAGGAGGGTTTGGTAACTGGTTGGTACCTTTAATACTAATAGTCCCTGACATACATTTTCCCCGTTTAAATAATATAAGATTTTGGTTCGTTCCAAATGCTCTTATTTTACTAGCGTTTTCCGGCTTTGTGGAAGGGGGGGTAGGCGCTGGTTGAACCATTTACCCACCACTCACTTCAATTGAATTTTTGGGTGACCCGTCCATGGATTTGGCTATTTTTGCCTTACATCTAGGGGGTATTTCTTCTATTGCGGCCAGACTAAACTTTTGTTCAACCGCTATCAACATACGCCAAAGGCAGCGGTGGGTTCACAAAATCCCTATACTACCTATTTCTTTAGCTATTACAGCCCTACTATTGATTATCGCGATGCCGGTGCTGGCTGGTGCGCTTACTATACTCCTTTTAGATCGTAATTTTGCTACAAGATTCTTTGACCCTGTTGGTGGTGGAGACCCCATCCTATTCATGCATTTATTC
>TH59
TCCCGCCCTTCTTCATGATTGCATAATCATGGGCTATATAATCTTATCATCACAAGGCATGCTCTAATTATAATTTTCTTTATAGTGATGCCGGTTATGATAGGAGGGTTTGGTAACTGGTTGGTACCTTTAATACTAATAGTCCCTGACATACATTTTCCCCGTTTAAATAATATAAGATTTTGGTTCGTTCCAAATGCTCTTATTTTACTAGCGTTTTCCGGCTTTGTGGAAGGGGGGGTAGGCGCTGGTTGAACCATTTACCCACCACTCACTTCAATTGAATTTTTGGGTGACCCGTCCATGGATTTGGCTATTTTTGCCTTACATCTAGGGGGTATTTCTTCTATTGCGGCCAGGCTAAACTTTTGTTCAACCGCTATCAACATACGCCAAAGGCAGCGGTGGGTTCACAAAATCCCTATACTACCTATTTCTTTAGCTATTACAGCCCTACTATTGATTATCGCGATGCCGGTGCTGGCTGGTGCGCTTACTATACTCCTTTTAGACCGTAATTTTGCTACAAGATTCTTTGACCCTGTTGGTGGTGGAGACCCCATCCTATTCATGCATTTATTC
>TH60
TCCCGCCCTTCTTCATGATTGCATAATCATGGGCTATATAATCTTATCATCACAAGGCATGCTTTAATTATAATTTTCTTTATAGTGATGCCGGTTATGATAGGAGGGTTTGGTAACTGGTTGGTACCTTTAATACTAATAGTCCCTGACATACATTTTCCCCGTTTAAATAATATAAGATTTTGGTTCGTTCCAAATGCTCTTATTTTACTAGCGTTTTCCGGCTTTGTGGAAGGGGGGGTAGGCGCTGGTTGAACCATTTACCCACCACTCACTTCAATTGAATTTTTGGGTGACCCGTCCATGGATTTGGCTATTTTTGCCTTACATCTAGGGGGTATTTCTTCTATTGCGGCCAGGCTAAACTTTTGTTCAACCGCTATCAACATACGCCAAAGGCAGCGGTGGGTTCACAAAATCCCTATACTACCTATTTCTTTAGCTATTACAGCCCTACTATTGATTATCGCGATGCCGGTGCTGGCTGGTGCGCTTACTATACTCCTTTTAGATCGTAATTTTGCTACAAGATTCTTTGACCCTGTTGGTGGTGGAGACCCCATCCTATTCATGCATTTATTC
>TH61
TCCCGCCCTTCTTCATGATTGCATAATCATGGGCTATATAATCTTATCATCACAAGGCATGCTTTAATTATAATTTTCTTTATAGTGATGCCGGTTATGATAGGAGGGTTTGGTAACTGGTTGGTACCTTTAATACTAATAGTCCCTGACATACATTTTCCCCGTTTAAATAATATAAGATTTTGGTTCGTTCCAAATGCTCTTATTTTACTAGCGTTTTCCGGCTTTGTGGAAGGGGGGGTAGGCGCTGGTTGAACCATTTACCCACCACTCACTTCAATTGAATTTTTGGGTGACCCGTCCATGGATTTGGCTATTTTTGCCTTACATCTAGGGGGTATTTCTTCTATTGCGGCCAGGCTAAACTTTTGTTCAACCGCTATCAACATACGCCAAAGGCAGCGGTGGGTTCACAAAATCCCTATACTACCTATTTCTTTAGCTATTACAGCCCTACTATTGATTATCGCGATGCCGGTGCTGGCTGGTGCGCTTACTATACTCCTTTTAGATCGTAATTTTGCTACAAGATTCTTTGACCCTGTTGGTGGTGGAGACCCCATCCTATTCATGCATTTATTC
>TH62
TCCCGCCCTTCTTCATGATTGCATAATCATGGGCTATATAATCTTATCATCACAAGGCATGCTTTAATTATAATTTTCTTTATAGTGATGCCGGTTATGATAGGAGGGTTTGGTAACTGGTTGGTACCTTTAATACTAATAGTCCCTGACATACATTTTCCCCGTTTAAATAATATAAGATTTTGGTTCGTTCCAAATGCTCTTATTTTACTAGCGTTTTCCGGCTTTGTGGAAGGGGGGGTAGGCGCTGGTTGAACCATTTACCCACCACTCACTTCAATTGAATTTTTGGGTGACCCGTCCATGGATTTGGCTATTTTTGCCTTACATCTAGGGGGTATTTCTTCTATTGCGGCCAGGCTAAACTTTTGTTCAACCGCTATCAACATACGCCAAAGGCAGCGGTGGGTTCACAAAATCCCTATACTACCTATTTCTTTAGCTATTACAGCCCTACTATTGATTATCGCGATGCCGGTGCTGGCTGGTGCGCTTACTATACTCCTTTTAGATCGTAATTTTGCTACAAGATTCTTTGACCCTGTTGGTGGTGGAGACCCCATCCTATTCATGCATTTATTC
>TH64
TCCCGCCCTTCTTCATGATTGCATAATCATGGGCTATATAATCTTATCATCACAAGGCATGCTTTAATTATAATTTTCTTTATAGTGATGCCGGTTATGATAGGAGGGTTTGGTAACTGGTTGGTACCTTTAATACTAATAGTCCCTGACATACATTTTCCCCGTTTAAATAATATAAGATTTTGGTTCGTTCCAAATGCTCTTATTTTACTAGCGTTTTCCGGCTTTGTGGAAGGGGGGGTAGGCGCTGGTTGAACCATTTACCCACCACTCACTTCAATTGAATTTTTGGGTGACCCGTCCATGGATTTGGCTATTTTTGCCTTACATCTAGGGGGTATTTCTTCTATTGCGGCCAGACTAAACTTTTGTTCAACCGCTATCAACATACGCCAAAGGCAGCGGTGGGTTCACAAAATCCCTATACTACCTATTTCTTTAGCTATTACAGCCCTACTATTGATTATCGCGATGCCGGTGCTGGCTGGTGCGCTTACTATACTCCTTTTAGATCGTAATTTTGCTACAAGATTCTTTGACCCTGTTGGTGGTGGAGACCCCATCCTATTCATGCATTTATTC
>DB01
TCCCGCCCTTCTTCATGATTGCATAATCATGGGCTATATAATCTTATCATCACAAGGCATGCTTTAATTATAATTTTCTTTATAGTGATGCCGGTTATGATAGGAGGGTTTGGTAACTGGTTGGTACCTTTAATACTAATAGTCCCTGACATACATTTTCCCCGTTTAAATAATATAAGATTTTGGTTCGTACCAAATGCTCTTATTTTACTAGCGTTTTCCGGCTTTGTGGAAGGGGGGGTAGGCGCTGGTTGAACCATTTACCCACCACTCACTTCAATTGAATTTTTGGGTGACCCGTCCATGGATTTGGCTATTTTTGCCTTACATCTAGGGGGTATTTCTTCTATTGCGGCCAGGCTAAACTTTTGTTCAACCGCTATCAACATACGCCAAAGGCAGCGGTGGGTTCACAAAATCCCTATACTACCTATTTCTTTAGCTATTACAGCCCTACTATTGATTATCGCGATGCCGGTGCTGGCTGGTGCGCTTACTATACTCCTTTTAGATCGTAATTTTGCTACAAGATTCTTTGACCCTGTTGGTGGTGGAGACCCCATCCTATTCATGCATTTATTC
>DB02
TCCCGCCCTTCTTCATGATTGCATAATCATGGGCTATATAATCTTATCATCACAAGGCATGCTTTAATTATAATTTTCTTTATAGTGATGCCGGTTATGATAGGAGGGTTTGGTAACTGGTTGGTACCTTTAATACTAATAGTCCCTGACATACATTTTCCCCGTTTAAATAATATAAGATTTTGGTTCGTTCCAAATGCTCTTATTTTACTAGCGTTTTCCGGCTTTGTGGAAGGGGGGGTAGGCGCTGGTTGAACCATTTACCCACCACTCACTTCAATTGAATTTTTGGGTGACCCGTCCATGGATTTGGCTATTTTTGCCTTACATCTAGGGGGTATTTCTTCTATTGCGGCCAGGCTAAACTTTTGTTCAACCGCTATCAACATACGCCAAAGGCAGCGGTGGGTTCACAAAATCCCTATACTACCTATTTCTTTAGCTATTACAGCCCTACTATTGATTATCGCGATGCCGGTGCTGGCTGGTGCGCTTACTATACTCCTTTTAGATCGTAATTTTGCTACAAGATTCTTTGACCCTGTTGGTGGTGGAGACCCCATCCTATTCATGCATTTATTC
>DB03
TCCCGCCCTTCTTCATGATTGCATAATCATGGGCTATATAATCTTATCATCACAAGGCATGCTTTAATTATAATTTTCTTTATAGTGATGCCGGTTATGATAGGAGGGTTTGGTAACTGGTTGGTACCTTTAATACTAATAGTCCCTGACATACACTTTCCCCGTTTAAATAATATAAGATTTTGGTTCGTTCCAAATGCTCTTATTTTACTAGCGTTTTCCGGCTTTGTGGAAGGGGGGGTAGGCGCTGGTTGAACCATTTACCCACCACTCACTTCAATTGAATTTTTGGGTGACCCGTCCATGGATTTGGCTATTTTTGCCTTACATCTAGGGGGTATTTCTTCTATTGCGGCCAGGCTAAACTTTTGTTCAACCGCTATCAACATACGCCAAAGGCAGCGGTGGGTTCACAAAATCCCTATACTACCTATTTCTTTAGCTATTACAGCCCTACTATTGATTATCGCGATGCCGGTGCTGGCTGGTGCGCTTACTATACTCCTTTTAGATCGTAATTTTGCTACAAGATTCTTTGACCCTGTTGGTGGTGGAGACCCCATCCTATTCATGCATTTATTC
>DB04
TCCCGCCCTTCTTCATGATTGCATAATCATGGGCTATATAATCTTATCATCACAAGGCATGCTTTAATTATAATTTTCTTTATAGTGATGCCGGTTATGATAGGAGGGTTTGGTAACTGGTTGGTACCTTTAATACTAATAGTCCCTGACATACATTTTCCCCGTTTAAATAATATAAGATTTTGGTTCGTTCCAAATGCTCTTATTTTACTAGCGTTTTCCGGCTTTGTGGAAGGGGGGGTAGGCGCTGGTTGAACCATTTACCCACCACTCACTTCAATTGAATTTTTGGGTGACCCGTCCATGGATTTGGCTATTTTTGCCTTACATCTAGGGGGTATTTCTTCTATTGCGGCCAGGCTAAACTTTTGTTCAACCGCTATCAACATACGCCAAAGGCAGCGGTGGGTTCACAAAATCCCTATACTACCTATTTCTTTAGCTATTACAGCCCTACTATTGATTATCGCGATGCCGGTGCTGGCTGGTGCGCTTACTATACTCCTTTTAGATCGTAATTTTGCTACAAGATTCTTTGACCCTGTTGGTGGTGGAGACCCCATCCTATTCATGCATTTATTC
>DB05
TCCCGCCCTTCTTCATGATTGCATAATCATGGGCTATATAATCTTATCATCACAAGGCATGCTTTAATTATAATTTTCTTTATAGTGATGCCGGTTATGATAGGAGGGTTTGGTAACTGGTTGGTACCTTTAATACTAATAGTCCCTGACATACATTTTCCCCGTTTAAATAATATAAGATTTTGGTTCGTTCCAAATGCTCTTATTTTACTAGCGTTTTCCGGCTTTGTGGAAGGGGGGGTAGGCGCTGGTTGAACCATTTACCCACCACTCACTTCAATTGAATTTTTGGGTGACCCGTCCATGGATTTGGCTATTTTTGCCTTACATCTAGGGGGTATTTCTTCTATTGCGGCCAGGCTAAACTTTTGTTCAACCGCTATCAACATACGCCAAAGGCAGCGGTGGGTTCACAAAATCCCTATACTACCTATTTCTTTAGCTATTACAGCCCTACTATTGATTATCGCGATGCCGGTGCTGGCTGGTGCGCTTACTATACTCCTTTTAGATCGTAATTTTGCTACAAGATTCTTTGACCCTGTTGGTGGTGGAGACCCCATCCTATTCATGCATTTATTC
>DB06
TCCCGCCCTTCTTCATGATTGCATAATCATGGGCTATATAATCTTATCATCACAAGGCATGCTTTAATTATAATTTTCTTTATAGTGATGCCGGTTATGATAGGAGGGTTTGGTAACTGGTTGGTACCTTTAATACTAATAGTCCCTGACATACATTTTCCCCGTTTAAATAATATAAGATTTTGGTTCGTTCCAAATGCTCTTATTTTACTAGCGTTTTCCGGCTTTGTGGAAGGGGGGGTAGGCGCTGGTTGAACCATTTACCCACCACTCACTTCAATTGAATTTTTGGGTGACCCGTCCATGGATTTGGCTATTTTTGCCTTACATCTAGGGGGTATTTCTTCTATTGCGGCCAGGCTAAACTTTTGTTCAACCGCTATCAACATACGCCAAAGGCAGCGGTGGGTTCACAAAATCCCTATACTACCTATTTCTTTAGCTATTACAGCCCTACTATTGATTATCGCGATGCCGGTGCTGGCTGGTGCGCTTACTATACTCCTTTTAGATCGTAATTTTGCTACAAGATTCTTTGACCCTGTTGGTGGTGGAGACCCCATCCTATTCATGCATTTATTC
>DB07
TCCCGCCCTTCTTCATGATTGCATAATCATGGGCTATATAATCTTATCATCACAAGGCATGCTTTAATTATAATTTTCTTTATAGTGATGCCGGTTATGATAGGAGGGTTTGGTAACTGGTTGGTACCTTTAATACTAATAGTCCCTGACATACATTTTCCCCGTTTAAATAATATAAGATTTTGGTTCGTTCCAAATGCTCTTATTTTACTAGCGTTTTCCGGCTTTGTGGAAGGGGGGGTAGGCGCTGGTTGAACCATTTACCCACCACTCACTTCAATTGAATTTTTGGGTGACCCGTCCATGGATTTGGCTATTTTTGCCTTACATCTAGGGGGTATTTCTTCTATTGCGGCCAGGCTAAACTTTTGTTCAACCGCTATCAACATACGCCAAAGGCAGCGGTGGGTTCACAAAATCCCTATACTACCTATTTCTTTAGCTATTACAGCCCTACTATTGATTATCGCGATGCCGGTGCTGGCTGGTGCGCTTACTATACTCCTTTTAGATCGTAATTTTGCTACAAGATTCTTTGACCCTGTTGGTGGTGGAGACCCCATCCTATTCATGCATTTATTC
>DB08
TCCCGCCCTTCTTCATGATTGCATAATCATGGGCTATATAATCTTATCATCACAAGGCATGCTTTAATTATAATTTTCTTTATAGTGATGCCGGTTATGATAGGAGGGTTTGGTAACTGGCTGGTACCTTTAATACTAATAGTCCCTGACATACATTTTCCCCGTTTAAATAATATAAGATTTTGGTTCGTTCCAAATGCTCTTATTTTACTAGCGTTTTCCGGCTTTGTGGAAGGGGGGGTAGGCGCTGGTTGAACCATTTACCCACCACTCACTTCAATTGAATTTTTGGGTGACCCGTCCATGGATTTGGCTATTTTTGCCTTACATCTAGGGGGTATTTCTTCTATTGCGGCCAGGCTAAACTTTTGTTCAACCGCTATCAACATACGCCAAAGGCAGCGGTGGGTTCACAAAATCCCTATACTACCTATTTCTTTAGCTATTACAGCCCTACTATTGATTATCGCGATGCCGGTGCTGGCTGGTGCGCTTACTATACTCCTTTTAGATCGTAATTTTGCTACAAGATTCTTTGACCCTGTTGGTGGTGGAGACCCCATCCTATTCATGCATTTATTC
>DB09
TCCCGCCCTTCTTCATGATTGCATAATCATGGGCTATATAATCTTATCATCACAAGGCATGCTTTAATTATAATTTTCTTTATAGTGATGCCGGTTATGATAGGAGGGTTTGGTAACTGGTTGGTACCTTTAATACTAATAGTCCCTGACATACATTTTCCCCGTTTAAATAATATAAGATTTTGGTTCGTTCCAAATGCTCTTATTTTACTAGCGTTTTCCGGCTTTGTGGAAGGGGGGGTAGGCGCTGGTTGAACCATTTACCCACCACTCACTTCAATTGAATTTTTGGGTGACCCGTCCATGGATTTGGCTATTTTTGCCTTACATCTAGGGGGTATTTCTTCTATTGCGGCCAGGCTAAACTTTTGTTCAACCGCTATCAACATACGCCAAAGGCAGCGGTGGGTTCACAAAATCCCTATACTACCTATTTCTTTAGCTATTACAGCCCTACTATTGATTATCGCGATGCCGGTGCTGGCTGGTGCGCTTACTATACTCCTTTTAGATCGTAATTTTGCTACAAGATTCTTTGACCCTGTTGGTGGTGGAGACCCCATCCTATTCATGCATTTATTC
>DB10
TCCCGCCCTTCTTCATGATTGCATAATCATGGGCTATATAATCTTATCATCACAAGGCATGCTTTAATTATAATTTTCTTTATAGTGATGCCGGTTATGATAGGAGGGTTTGGTAACTGGTTGGTACCTTTAATACTAATAGTCCCTGACATACATTTTCCCCGTTTAAATAATATAAGATTTTGGTTCGTTCCAAATGCTCTTATTTTACTAGCGTTTTCCGGCTTTGTGGAAGGGGGGGTAGGCGCTGGTTGAACCATTTACCCACCACTCACTTCAATTGAATTTTTGGGTGACCCGTCCATGGATTTGGCTATTTTTGCCTTACATCTAGGGGGTATTTCTTCTATTGCGGCCAGGCTAAACTTTTGTTCAACCGCTATCAACATACGCCAAAGGCAGCGGTGGGTTCACAAAATCCCTATACTACCTATTTCTTTAGCTATTACAGCCCTACTATTGATTATCGCGATGCCGGTGCTGGCTGGTGCGCTTACTATACTCCTTTTAGATCGTAATTTTGCTACAAGATTCTTTGACCCTGTTGGTGGTGGAGACCCCATCCTATTCATGCATTTATTC
>DB11
TCCCGCCCTTCTTCATGATTGCATAATCATGGGCTATATAATCTTATCATCACAAGGCATGCTTTAATTATAATTTTCTTTATAGTGATGCCGGTTATGATAGGAGGGTTTGGTAACTGGTTGGTACCTTTAATACTAATAGTCCCTGACATACATTTTCCCCGTTTAAATAATATAAGATTTTGGTTCGTTCCAAATGCTCTTATTTTACTAGCGTTTTCCGGCTTTGTGGAAGGGGGGGTAGGCGCTGGTTGAACCATTTACCCACCACTCACTTCAATTGAATTTTTGGGTGACCCGTCCATGGATTTGGCTATTTTTGCCTTACATCTAGGGGGTATTTCTTCTATTGCGGCCAGGCTAAACTTTTGTTCAACCGCTATCAACATACGCCAAAGGCAGCGGTGGGTTCACAAAATCCCTATACTACCTATTTCTTTAGCTATTACAGCCCTACtATTGATTATCGCGATGCCGGTGCTGGCTGGTGCGCTTACTATACTCCTTTTAGATCgtAATTTTGCTACAAGATTCTTTGACCCTGTTGGTGGTGGAGACCCCATCCTATTCATGCTTTTATTC
>DB12
TCCCGCCCTTCTTCATGATTGCATAATCATGGGCTATATAATCTTATCATCACAAGGCATGCTTTAATTATAATTTTCTTTATAGTGATGCCGGTTATGATAGGAGGGTTTGGTAACTGGTTGGTACCTTTAATACTAATAGTCCCTGACATACATTTTCCCCGTTTAAATAATATAAGATTTTGGTTCGTTCCAAATGCTCTTATTTTACTAGCGTTTTCCGGCTTTGTGGAAGGGGGGGTAGGCGCTGGTTGAACCATTTACCCACCACTCACTTCAATTGAATTTTTGGGTGACCCGTCCATGGATTTGGCTATTTTTGCCTTACATCTAGGGGGTATTTCTTCTATTGCGGCCAGGCTAAACTTTTGTTCAACCGCTATCAACATACGCCAAAGGCAGCGGTGGGTTCACAAAATCCCTATACTACCTATTTCTTTAGCTATTACAGCCCTACTATTGATTATCGCGATGCCGGTGCTGGCTGGTGCGCTTACTATACTCCTTTTAGATCGTAATTTTGCTACAAGATTCTTTGACCCTGTTGGTGGTGGAGACCCCATCCTATTCATGCATTTATTC
>DB13
TCCCGCCCTTCTTCATGATTGCATAATCATGGGCTATATAATCTTATCATCACAAGGCATGCTTTAATTATAATTTTCTTTATAGTGATGCCGGTTATGATAGGAGGGTTTGGTAACTGGTTGGTACCTTTAATACTAATAGTCCCTGACATACATTTTCCCCGTTTAAATAATATAAGATTTTGGTTCGTTCCAAATGCTCTTATTTTACTAGCGTTTTCCGGCTTTGTGGAAGGGGGGGTAGGCGCTGGTTGAACCATTTACCCACCACTCACTTCAATTGAATTTTTGGGTGACCCGTCCATGGATTTGGCTATTTTTGCCTTACATCTAGGGGGTATTTCTTCTATTGCGGCCAGGCTAAACTTTTGTTCAACCGCTATCAACATACGCCAAAGGCAGCGGTGGGTTCACAAAATCCCTATACTACCTATTTCTTTAGCTATTACAGCCCTACTATTGATTATCGCGATGCCGGTGCTGGCTGGTGCGCTTACTATACTCCTTTTAGATCGTAATTTTGCTACAAGATTCTTTGACCCTGTTGGTGGTGGAGACCCCATCCTATTCATGCATTTATTC
>DB14
TCCCGCCCTTCTTCATGATTGCATAATCATGGGCTATATAATCTTATCATCACAAGGCATGCTTTAATTATAATTTTCTTTATAGTGATGCCGGTTATGATAGGAGGGTTTGGTAACTGGTTGGTACCTTTAATACTAATAGTCCCTGACATACATTTTCCCCGTTTAAATAATATAAGATTTTGGTTCGTTCCAAATGCTCTTATTTTACTAGCGTTTTCCGGCTTTGTGGAAGGGGGGGTAGGCGCTGGTTGAACCATTTACCCACCACTCACTTCAATTGAATTTTTGGGTGACCCGTCCATGGATTTGGCTATTTTTGCCTTACATCTAGGGGGTATTTCTTCTATTGCGGCCAGGCTAAACTTTTGTTCAACCGCTATCAACATACGCCAAAGGCAGCGGTGGGTTCACAAAATCCCTATACTACCTATTTCTTTAGCTATTACAGCCCTACTATTGATTATCGCGATGCCGGTGCTGGCTGGTGCGCTTACTATACTCCTTTTAGATCGTAATTTTGCTACAAGATTCTTTGACCCTGTTGGTGGTGGAGACCCCATCCTATTCATGCATTTATTC
>DB16
TCCCGCCCTTCTTCATGATTGCATAATCATGGGCTATATAATCTTATCATCACAAGGCATGCTTTAATTATAATTTTCTTTATAGTGATGCCGGTTATGATAGGAGGGTTTGGTAACTGGTTGGTACCTTTAATACTAATAGTCCCTGACATACATTTTCCCCGTTTAAATAATATAAGATTTTGGTTCGTTCCAAATGCTCTTATTTTACTAGCGTTTTCCGGCTTTGTGGAAGGGGGGGTAGGCGCTGGTTGAACCATTTACCCACCACTCACTTCAATTGAATTTTTGGGTGACCCGTCCATGGATTTGGCTATTTTTGCCTTACATCTAGGGGGTATTTCTTCTATTGCGGCCAGGCTAAACTTTTGTTCAACCGCTATCAACATACGCCAAAGGCAGCGGTGGGTTCACAAAATCCCTATACTACCTATTTCTTTAGCTATTACAGCCCTACTATTGATTATCGCGATGCCGGTGCTGGCTGGTGCGCTTACTATACTCCTTTTAGATCGTAATTTTGCTACAAGATTCTTTGACCCTGTTGGTGGTGGAGACCCCATCCTATTCATGCATTTATTC
>DB18
TCCCGCCCTTCTTCATGATTGCATAATCATGGGCTATATAATCTTATCATCACAAGGCATGCTTTAATTATAATTTTCTTTATAGTGATGCCGGTTATGATAGGAGGGTTTGGTAACTGGTTGGTACCTTTAATACTAATAGTCCCTGACATACATTTTCCCCGTTTAAATAATATAAGATTTTGGTTCGTTCCAAATGCTCTTATTTTACTAGCGTTTTCCGGCTTTGTGGAAGGGGGGGTAGGCGCTGGTTGAACCATTTACCCACCACTCACTTCAATTGAATTTTTGGGTGACCCGTCCATGGATTTGGCTATTTTTGCCTTACATCTAGGGGGTATTTCTTCTATTGCGGCCAGGCTAAACTTTTGTTCAACCGCTATCAACATACGCCAAAGGCAGCGGTGGGTTCACAAAATCCCTATACTACCTATTTCTTTAGCTATTACAGCCCTACTATTGATTATCGCGATGCCGGTGCTGGCTGGTGCGCTTACTATACTCCTTTTAGATCGTAATTTTGCTACAAGATTCTTTGACCCTGTTGGTGGTGGAGACCCCATCCTATTCATGCATTTATTC
>DB19
TCCCGCCCTTCTTCATGATTGCATAATCATGGGCTATATAATCTTATCATCACAAGGCATGCTTTAATTATAATTTTCTTTATAGTGATGCCGGTTATGATAGGAGGGTTTGGTAACTGGTTGGTACCTTTAATACTAATAGTCCCTGACATACATTTTCCCCGTTTAAATAATATAAGATTTTGGTTCGTTCCAAATGCTCTTATTTTACTAGCGTTTTCCGGCTTTGTGGAAGGGGGGGTAGGCGCTGGTTGAACCATTTACCCACCACTCACTTCAATTGAATTTTTGGGTGACCCGTCCATGGATTTGGCTATTTTTGCCTTACATCTAGGGGGTATTTCTTCTATTGCGGCCAGGCTAAACTTTTGTTCAACCGCTATCAACATACGCCAAAGGCAGCGGTGGGTTCACAAAATCCCTATACTACCTATTTCTTTAGCTATTACAGCCCTACTATTGATTATCGCGATGCCGGTGCTGGCTGGTGCGCTTACTATACTCCTTTTAGATCGTAATTTTGCTACAAGATTCTTTGACCCTGTTGGTGGTGGAGACCCCATCCTATTCATGCATTTATTC
>DB20
TCCCGCCCTTCTTCATGATTGCATAATCATGGGCTATATAATCTTATCATCACAAGGCATGCTTTAATTATAATTTTCTTTATAGTGATGCCGGTTATGATAGGAGGGTTTGGTAACTGGTTGGTACCTTTAATACTAATAGTCCCTGACATACATTTTCCCCGTTTAAATAATATAAGATTTTGGTTCGTTCCAAATGCTCTTATTTTACTAGCGTTTTCCGGCTTTGTGGAAGGGGGGGTAGGCGCTGGTTGAACCATTTACCCACCACTCACTTCAATTGAATTTTTGGGTGACCCGTCCATGGATTTGGCTATTTTTGCCTTACATCTAGGGGGTATTTCTTCTATTGCGGCCAGGCTAAACTTTTGTTCAACCGCTATCAACATACGCCAAAGGCAGCGGTGGGTTCACAAAATCCCTATACTACCTATTTCTTTAGCTATTACAGCCCTACTATTGATTATCGCGATGCCGGTGCTGGCTGGTGCGCTTACTATACTCCTTTTAGATCGTAATTTTGCTACAAGATTCTTTGACCCTGTTGGTGGTGGAGACCCCATCCTATTCATGCATTTATTC
>DB21
TCCCGCCCTTCTTCATGATTGCATAATCATGGGCTATATAATCTTATCATCACAAGGCATGCTTTAATTATAATTTTCTTTATAGTGATGCCGGTTATGATAGGAGGGTTTGGTAACTGGTTGGTACCTTTAATACTAATAGTCCCTGACATACATTTTCCCCGTTTAAATAATATAAGATTTTGGTTCGTTCCAAATGCTCTTATTTTACTAGCGTTTTCCGGCTTTGTGGAAGGGGGGGTAGGCGCTGGTTGAACCATTTACCCACCACTCACTTCAATTGAATTTTTGGGTGACCCGTCCATGGATTTGGCTATTTTTGCCTTACATCTAGGGGGTATTTCTTCTATTGCGGCCAGGCTAAACTTTTGTTCAACCGCTATCAACATACGCCAAAGGCAGCGGTGGGTTCACAAAATCCCTATACTACCTATTTCTTTAGCTATTACAGCCCTACTATTGATTATCGCGATGCCGGTGCTGGCTGGTGCGCTTACTATACTCCTTTTAGATCGTAATTTTGCTACAAGATTCTTTGACCCTGTTGGTGGTGGAGACCCCATCCTATTCATGCATTTATTC
>DB22
TCCCGCCCTTCTTCATGATTGCATAATCATGGGCTATATAATCTTATCATCACAAGGCATGCTTTAATTATAATTTTCTTTATAGTGATGCCGGTTATGATAGGAGGGTTTGGTAACTGGTTGGTACCTTTAATACTAATAGTCCCTGACATACATTTTCCCCGTTTAAATAATATAAGATTTTGGTTCGTTCCAAATGCTCTTATTTTATTAGCGTTTTCCGGCTTTGTGGAAGGGGGGGTAGGCGCTGGTTGAACCATTTACCCACCACTCACTTCAATTGAATTTTTGGGTGACCCGTCCATGGATTTGGCTATTTTTGCCTTACATCTAGGGGGTATTTCTTCTATTGCGGCCAGGCTAAACTTTTGTTCAACCGCTATCAACATACGCCAAAGGCAGCGGTGGGTTCACAAAATCCCTATACTACCTATTTCTTTAGCTATTACAGCCCTACTATTGATTATCGCGATGCCGGTGCTGGCTGGTGCGCTTACTATACTCCTTTTAGATCGTAATTTTGCTACAAGATTCTTTGACCCTGTTGGTGGTGGAGACCCCATCCTATTCATGCATTTATTC
>DB23
TCCCGCCCTTCTTCATGATTGCATAATCATGGGCTATATAATCTTATCATCACAAGGCATGCTCTAATTATAATTTTCTTTATAGTGATGCCGGTTATGATAGGAGGGTTTGGTAACTGGTTGGTACCTTTAATACTAATAGTCCCTGACATACATTTTCCCCGTTTAAATAATATAAGATTTTGGTTCGTTCCAAATGCTCTTATTTTACTAGCGTTTTCCGGCTTTGTGGAAGGGGGGGTAGGCGCTGGTTGAACCATTTACCCACCACTCACTTCAATTGAATTTTTGGGTGACCCGTCCATGGATTTGGCTATTTTTGCCTTACATCTAGGGGGTATTTCTTCTATTGCGGCCAGGCTAAACTTTTGTTCAACCGCTATCAACATACGTCAAAGGCAGCGGTGGGTTCACAAAATCCCTATACTACCTATTTCTTTAGCTATTACAGCCCTACTATTGATTATCGCGATGCCGGTGCTGGCTGGTGCGCTTACTATACTCCTTTTAGACCGTAATTTTGCTACAAGATTCTTTGACCCTGTTGGTGGTGGAGACCCCATCCTATTCATGCATTTATTC
>DB24
TCCCGCCCCTCTTCATGATTGCATAATCATGGGCTATATAATCTTATCATCACAAGGCATGCTTTAATTATAATTTTCTTTATAGTGATGCCGGTTATGATAGGAGGGTTTGGTAACTGGTTGGTACCTTTAATACTAATAGTCCCTGACATACATTTTCCCCGTTTAAATAATATAAGATTTTGGTTCGTTCCAAATGCTCTTATTTTACTAGCGTTTTCCGGCTTTGTGGAAGGGGGGGTAGGCGCTGGTTGAACCATTTACCCACCACTCACTTCAATTGAATTTTTGGGTGACCCGTCCATGGATTTGGCTATTTTTGCCTTACATCTAGGGGGTATTTCTTCTATTGCGGCCAGGCTAAACTTTTGTTCAACCGCTATCAACATACGCCAAAGGCAGCGGTGGGTTCACAAAATCCCTATACTACCTATTTCTTTAGCTATTACAGCCCTACTATTGATTATCGCGATGCCGGTGCTGGCTGGTGCGCTTACTATACTCCTTTTAGATCGTAATTTTGCTACAAGATTCTTTGACCCTGTTGGTGGTGGAGACCCCATCCTATTCATGCATTTATTC
>DB25
TCCCGCCCTTCTTCATGATTGCATAATCATGGGCTATATAATCTTATCATCACAAGGCATGCTTTAATTATAATTTTCTTTATAGTGATGCCGGTTATGATAGGAGGGTTTGGTAACTGGTTGGTACCTTTAATACTAATAgTCCCTGACATACATTTTCCCCGTTTAAATAATATAAGATTTTGGTTCGTTCCAAATGCTCTTATTTTACTAGCGTTTTCCGGCTTTGTGGAAGGGGGGGTAGGCGCTGGTTGAACCATTTACCCACCACTCACTTCAATTGAATTTTTGGGTGACCCGTCCATGGATTTGGCTATTTTTGCCTTACATCTAGGGGGTATTTCTTCTATTGCGGCCAGGCTAAACTTTTGTTCAACCGCTATCAACaTACGCCAAAGGCAGCGGTGGGTTCACAAAATCCCTATACTACCTATTTCTTTAgCTATTACAGCCCTACTATTGATTATCGCGATGCCGGTGCTGGCTGGTGCGCTTACTATACTCCTTTTAGATCGTAATTTTGCTACAAGATTCTTTGACCCTGTTGGTGGTGGAGACCCCATCCTATTcATGCATTTATTC
>SO18
TCCCGCCCTTCTTCATGATTGCATAATCATGGGCTATATAATCTTATCATCACAAGGCATGCTTTAATTATAATTTTCTTTATAGTGATGCCGGTTATGATAGGAGGGTTTGGTAACTGGTTGGTACCTTTAATACTAATAGTCCCTGACATACATTTTCCCCGTTTAAATAATATAAGATTTTGGTTCGTTCCAAATGCTCTTATTTTACTAGCGTTTTCCGGCTTTGTGGAAGGGGGGGTAGGCGCTGGTTGAACCATTTACCCACCACTCACTTCAATTGAATTTTTGGGTGACCCGTCCATGGATTTGGCTATTTTTGCCTTACATCTAGGGGGTATTTCTTCTATTGCGGCCAGGCTAAACTTTTGTTCAACCGCTATCAACATACGCCAAAGGCAGCGGTGGGTTCACAAAATCCCTATACTACCTATTTCTTTAGCTATTACAGCCCTACTATTGATTATCGCGATGCCGGTGCTGGCTGGTGCGCTTACTATACTCCTTTTAGATCGTAATTTTGCTACAAGATTCTTTGACCCTGTTGGTGGTGGAGACCCCATCCTATTCATGCATTTATTC
>SO19
TCCCGCCCTTCTTCATGATTGCATAATCATGGGCTATATAATCTTATCATCACAAGGCATGCTTTAATTATAATTTTCTTTATAGTGATGCCGGTTATGATAGGAGGGTTTGGTAACTGGTTGGTACCTTTAATACTAATAGTCCCTGACATACATTTTCCCCGTTTAAATAATATAAGATTTTGGTTCGTTCCAAATGCTCTTATTTTACTAGCGTTTTCCGGCTTTGTGGAAGGGGGGGTAGGCGCTGGTTGAACCATTTACCCACCACTCACTTCAATTGAATTTTTGGGTGACCCGTCCATGGATTTGGCTATTTTTGCCTTACATCTAGGGGGTATTTCTTCTATTGCGGCCAGGCTAAACTTTTGTTCAACCGCTATCAACATACGCCAAAGGCAGCGGTGGGTTCACAAAATCCCTATACTACCTATTTCTTTAGCTATTACAGCCCTACTATTGATTATCGCGATGCCGGTGCTGGCTGGTGCGCTTACTATACTCCTTTTAGATCGTAATTTTGCTACAAGATTCTTTGACCCTGTTGGTGGTGGAGACCCCATCCTATTCATACATTTATTC
>SO29
TCCCGCCCTTCTTCATGATTGCATAATCATGGGCTATATAATCTTATCATCACAAGGCATGCTTTAATTATAATTTTCTTTATAGTGATGCCGGTTATGATAGGAGGGTTTGGTAACTGGTTGGTACCTTTAATACTAATAGTCCCTGACATACATTTTCCCCGTTTAAATAATATAAGATTTTGGTTCGTTCCAAATGCTCTTATTTTACTAGCGTTTTCCGGCTTTGTGGAAGGGGGGGTAGGCGCTGGTTGAACCATTTACCCACCACTCACTTCAATTGAATTTTTGGGTGACCCGTCCATGGATTTGGCTATTTTTGCCTTACATCTAGGGGGTATTTCTTCTATTGCGGCCAGGCTAAACTTTTGTTCAACCGCTATCAACATACGCCAAAGGCAGCGGTGGGTTCACAAAATCCCTATACTACCTATTTCTTTAGCTATTACAGCCCTACTATTGATTATCGCGATGCCGGTGCTGGCTGGTGCGCTTACTATACTCCTTTTAGATCGTAATTTTGCTACAAGATTCTTTGACCCTGTTGGTGGTGGAGACCCCATCCTATTCATACATTTATTC
>SO33
TCCCGCCCTTCTTCATGATTGCATAATCATGGGCTATATAATCTTATCATCACAAGGCATGCTTTAATTATAATTTTCTTTATAGTGATGCCGGTTATGATAGGAGGGTTTGGTAACTGGTTGGTACCTTTAATACTAATAGTCCCTGACATACATTTTCCCCGTTTAAATAATATAAGATTTTGGTTCGTTCCAAATGCTCTTATTTTACTAGCGTTTTCCGGCTTTGTGGAAGGGGGGGTAGGCGCTGGTTGAACCATTTACCCACCACTCACTTCAATTGAATTTTTGGGTGACCCGTCCATGGATTTGGCTATTTTTGCCTTACATCTAGGGGGTATTTCTTCTATTGCGGCCAGGCTAAACTTTTGTTCAACCGCTATCAACATACGCCAAAGGCAGCGGTGGGTTCACAAAATCCCTATACTACCTATTTCTTTAGCTATTACAGCCCTACTATTGATTATCGCGATGCCGGTGCTGGCTGGTGCGCTTACTATACTCCTTTTAGATCGTAATTTTGCTACAAGATTCTTTGACCCTGTTGGTGGTGGAGACCCCATCCTATTCATACATTTATTC
>SO34
TCCCGCCCTTCTTCATGATTGCATAATCATGGGCTATATAATCTTATCATCACAAGGCATGCTTTAATTATAATTTTCTTTATAGTGATGCCGGTTATGATAGGAGGGTTTGGTAACTGGTTGGTACCTTTAATACTAATAGTCCCTGACATACATTTTCCCCGTTTAAATAATATAAGATTTTGGTTCGTTCCAAATGCTCTTATTTTACTAGCGTTTTCCGGCTTTGTGGAAGGGGGGGTAGGCGCTGGTTGAACCATTTACCCACCACTCACTTCAATTGAATTTTTGGGTGACCCGTCCATGGATTTGGCTATTTTTGCCTTACATCTAGGGGGTATTTCTTCTATTGCGGCCAGGCTAAACTTTTGTTCAACCGCTATCAACATACGCCAAAGGCAGCGGTGGGTTCACAAAATCCCTATACTACCTATTTCTTTAGCTATTACAGCCCTACTATTGATTATCGCGATGCCGGTGCTGGCTGGTGCGCTTACTATACTCCTTTTAGATCGTAATTTTGCTACAAGATTCTTTGACCCTGTTGGTGGTGGAGACCCCATCCTATTCATACATTTATTC
>SO35
TCCCGCCCTTCTTCATGATTGCATAATCATGGGCTATATAATCTTATCATCACAAGGCATGCTTTAATTATAATTTTCTTTATAGTGATGCCGGTTATGATAGGAGGGTTTGGTAACTGGTTGGTACCTTTAATACTAATAGTCCCTGACATACATTTTCCCCGTTTAAATAATATAAGATTTTGGTTCGTTCCAAATGCTCTTATTTTACTAGCGTTTTCCGGCTTTGTGGAAGGGGGGGTAGGCGCTGGTTGAACCATTTACCCACCACTCACTTCAATTGAATTTTTGGGTGACCCGTCCATGGATTTGGCTATTTTTGCCTTACATCTAGGGGGTATTTCTTCTATTGCGGCCAGGCTAAACTTTTGTTCAACCGCTATCAACATACGCCAAAGGCAGCGGTGGGTTCACAAAATCCCTATACTACCTATTTCTTTAGCTATTACAGCCCTACTATTGATTATCGCGATGCCGGTGCTGGCTGGTGCGCTTACTATACTCCTTTTAGATCGTAATTTTGCTACAAGATTCTTTGACCCTGTTGGTGGTGGAGACCCCATCCTATTCATACATTTATTC
>SO36
TCCCGCCCTTCTTCATGATTGCATAATCATGGGCTATATAATCTTATCATCACAAGGCATGCTTTAATTATAATTTTCTTTATAGTGATGCCGGTTATGATAGGAGGGTTTGGTAACTGGTTGGTACCTTTAATACTAATAGTCCCTGACATACATTTTCCCCGTTTAAATAATATAAGATTTTGGTTCGTTCCAAATGCTCTTATTTTACTAGCGTTTTCCGGCTTTGTGGAAGGGGGGGTAGGCGCTGGTTGAACCATTTACCCACCACTCACTTCAATTGAATTTTTGGGTGACCCGTCCATGGATTTGGCTATTTTTGCCTTACATCTAGGGGGTATTTCTTCTATTGCGGCCAGGCTAAACTTTTGTTCAACCGCTATCAACATACGCCAAAGGCAGCGGTGGGTTCACAAAATCCCTATACTACCTATTTCTTTAGCTATTACAGCCCTACTATTGATTATCGCGATGCCGGTGCTGGCTGGTGCGCTTACTATACTCCTTTTAGATCGTAATTTTGCTACAAGATTCTTTGACCCTGTTGGTGGTGGAGACCCCATCCTATTCATACATTTATTC
>SO37
TCCCGCCCTTCTTCATGATTGCATAATCATGGGCTATATAATCTTATCATCACAAGGCATGCTTTAATTATAATTTTCTTTATAGTGATGCCGGTTATGATAGGAGGGTTTGGTAACTGGTTGGTACCTTTAATACTAATAGTCCCTGACATACATTTTCCCCGTTTAAATAATATAAGATTTTGGTTCGTTCCAAATGCTCTTATTTTACTAGCGTTTTCCGGCTTTGTGGAAGGGGGGGTAGGCGCTGGTTGAACCATTTACCCACCACTCACTTCAATTGAATTTTTGGGTGACCCGTCCATGGATTTGGCTATTTTTGCCTTACATCTAGGGGGTATTTCTTCTATTGCGGCCAGGCTAAACTTTTGTTCAACCGCTATCAACATACGCCAAAGGCAGCGGTGGGTTCACAAAATCCCTATACTACCTATTTCTTTAGCTATTACAGCCCTACTATTGATTATCGCGATGCCGGTGCTGGCTGGTGCGCTTACTATACTCCTTTTAGATCGTAATTTTGCTACAAGATTCTTTGACCCTGTTGGTGGTGGAGACCCCATCCTATTCATACATTTATTC
>SO40
TCCCGCCCTTCTTCATGATTGCATAATCATGGGCTATATAATCTTATCATCACAAGGCATGCTTTAATTATAATTTTCTTTATAGTGATGCCGGTTATGATAGGAGGGTTTGGTAACTGGTTGGTACCTTTAATACTAATAGTCCCTGACATACATTTTCCCCGTTTAAATAATATAAGATTTTGGTTCGTTCCAAATGCTCTTATTTTACTAGCGTTTTCCGGCTTTGTGGAAGGGGGGGTAGGCGCTGGTTGAACCATTTACCCACCACTCACTTCAATTGAATTTTTGGGTGACCCGTCCATGGATTTGGCTATTTTTGCCTTACATCTAGGGGGTATTTCTTCTATTGCGGCCAGGCTAAACTTTTGTTCAACCGCTATCAACATACGCCAAAGGCAGCGGTGGGTTCACAAAATCCCTATACTACCTATTTCTTTAGCTATTACAGCCCTACTATTGATTATCGCGATGCCGGTGCTGGCTGGTGCGCTTACTATACTCCTTTTAGATCGTAATTTTGCTACAAGATTCTTTGACCCTGTTGGTGGTGGAGACCCCATCCTATTCATACATTTATTC
>SO43
TCCCGCCCTTCTTCATGATTGCATAATCATGGGCTATATAATCTTATCATCACAAGGCATGCTTTAATTATAATTTTCTTTATAGTGATGCCGGTTATGATAGGAGGGTTTGGTAACTGGTTGGTACCTTTAATACTAATAGTCCCTGACATACATTTTCCCCGTTTAAATAATATAAGATTTTGGTTCGTTCCAAATGCTCTTATTTTACTAGCGTTTTCCGGCTTTGTGGAAGGGGGGGTAGGCGCTGGTTGAACCATTTACCCACCACTCACTTCAATTGAATTTTTGGGTGACCCGTCCATGGATTTGGCTATTTTTGCCTTACATCTAGGGGGTATTTCTTCTATTGCGGCCAGGCTAAACTTTTGTTCAACCGCTATCAACATACGCCAAAGGCAGCGGTGGGTTCACAAAATCCCTATACTACCTATTTCTTTAGCTATTACAGCCCTACTATTGATTATCGCGATGCCGGTGCTGGCTGGTGCGCTTACTATACTCCTTTTAGATCGTAATTTTGCTACAAGATTCTTTGACCCTGTTGGTGGTGGAGACCCCATCCTATTCATACATTTATTC
>SO46
TCCCGCCCTTCTTCATGATTGCATAATCATGGGCTATATAATCTTATCATCACAAGGCATGCTTTAATTATAATTTTCTTTATAGTGATGCCGGTTATGATAGGAGGGTTTGGTAACTGGTTGGTACCTTTAATACTAATAGTCCCTGACATACATTTTCCCCGTTTAAATAATATAAGATTTTGGTTCGTTCCAAATGCTCTTATTTTACTAGCGTTTTCCGGCTTTGTGGAAGGGGGGGTAGGCGCTGGTTGAACCATTTACCCACCACTCACTTCAATTGAATTTTTGGGTGACCCGTCCATGGATTTGGCTATTTTTGCCTTACATCTAGGGGGTATTTCTTCTATTGCGGCCAGGCTAAACTTTTGTTCAACCGCTATCAACATACGCCAAAGGCAGCGGTGGGTTCACAAAATCCCTATACTACCTATTTCTTTAGCTATTACAGCCCTACTATTGATTATCGCGATGCCGGTGCTGGCTGGTGCGCTTACTATACTCCTTTTAGATCGTAATTTTGCTACAAGATTCTTTGACCCTGTTGGTGGTGGAGACCCCATCCTATTCATACATTTATTC
>SO47
TCCCGCCCTTCTTCATGATTGCATAATCATGGGCTATATAATCTTATCATCACAAGGCATGCTTTAATTATAATTTTCTTTATAGTGATGCCGGTTATGATAGGAGGGTTTGGTAACTGGTTGGTACCTTTAATACTAATAGTCCCTGACATACATTTTCCCCGTTTAAATAATATAAGATTTTGGTTCGTTCCAAATGCTCTTATTTTACTAGCGTTTTCCGGCTTTGTGGAAGGGGGGGTAGGCGCTGGTTGAACCATTTACCCACCACTCACTTCAATTGAATTTTTGGGTGACCCGTCCATGGATTTGGCTATTTTTGCCTTACATCTAGGGGGTATTTCTTCTATTGCGGCCAGGCTAAACTTTTGTTCAACCGCTATCAACATACGCCAAAGGCAGCGGTGGGTTCACAAAATCCCTATACTACCTATTTCTTTAGCTATTACAGCCCTACTATTGATTATCGCGATGCCGGTGCTGGCTGGTGCGCTTACTATACTCCTTTTAGATCGTAATTTTGCTACAAGATTCTTTGACCCTGTTGGTGGTGGAGACCCCATCCTATTCATACATTTATTC
>SO48
TCCCGCCCTTCTTCATGATTGCATAATCATGGGCTATATAATCTTATCATCACAAGGCATGCTTTAATTATAATTTTCTTTATAGTGATGCCGGTTATGATAGGAGGGTTTGGTAACTGGTTGGTACCTTTAATACTAATAGTCCCTGACATACATTTTCCCCGTTTAAATAATATAAGATTTTGGTTCGTTCCAAATGCTCTTATTTTACTAGCGTTTTCCGGCTTTGTGGAAGGGGGGGTAGGCGCTGGTTGAACCATTTACCCACCACTCACTTCAATTGAATTTTTGGGTGACCCGTCCATGGATTTGGCTATTTTTGCCTTACATCTAGGGGGTATTTCTTCTATTGCGGCCAGGCTAAACTTTTGTTCAACCGCTATCAACATACGCCAAAGGCAGCGGTGGGTTCACAAAATCCCTATACTACCTATTTCTTTAGCTATTACAGCCCTACTATTGATTATCGCGATGCCGGTGCTGGCTGGTGCGCTTACTATACTCCTTTTAGATCGTAATTTTGCTACAAGATTCTTTGACCCTGTTGGTGGTGGAGACCCCATCCTATTCATACATTTATTC
>SO49
TCCCGCCCTTCTTCATGATTGCATAATCATGGGCTATATAATCTTATCATCACAAGGCATGCTTTAATTATAATTTTCTTTATAGTGATGCCGGTTATGATAGGAGGGTTTGGTAACTGGTTGGTACCTTTAATACTAATAGTCCCTGACATACATTTTCCCCGTTTAAATAATATAAGATTTTGGTTCGTTCCAAATGCTCTTATTTTACTAGCGTTTTCCGGCTTTGTGGAAGGGGGGGTAGGCGCTGGTTGAACCATTTACCCACCACTCACTTCAATTGAATTTTTGGGTGACCCGTCCATGGATTTGGCTATTTTTGCCTTACATCTAGGGGGTATTTCTTCTATTGCGGCCAGGCTAAACTTTTGTTCAACCGCTATCAACATACGCCAAAGGCAGCGGTGGGTTCACAAAATCCCTATACTACCTATTTCTTTAGCTATTACAGCCCTACTATTGATTATCGCGATGCCGGTGCTGGCTGGTGCGCTTACTATACTCCTTTTAGATCGTAATTTTGCTACAAGATTCTTTGACCCTGTTGGTGGTGGAGACCCCATCCTATTCATACATTTATTC
>SO50
TCCCGCCCTTCTTCATGATTGCATAATCATGGGCTATATAATCTTATCATCACAAGGCATGCTTTAATTATAATTTTCTTTATAGTGATGCCGGTTATGATAGGAGGGTTTGGTAACTGGTTGGTACCTTTAATACTAATAGTCCCTGACATACATTTTCCCCGTTTAAATAATATAAGATTTTGGTTCGTTCCAAATGCTCTTATTTTACTAGCGTTTTCCGGCTTTGTGGAAGGGGGGGTAGGCGCTGGTTGAACCATTTACCCACCACTCACTTCAATTGAATTTTTGGGTGACCCGTCCATGGATTTGGCTATTTTTGCCTTACATCTAGGGGGTATTTCTTCTATTGCGGCCAGGCTAAACTTTTGTTCAACCGCTATCAACATACGCCAAAGGCAGCGGTGGGTTCACAAAATCCCTATACTACCTATTTCTTTAGCTATTACAGCCCTACTATTGATTATCGCGATGCCGGTGCTGGCTGGTGCGCTTACTATACTCCTTTTAGATCGTAATTTTGCTACAAGATTCTTTGACCCTGTTGGTGGTGGAGACCCCATCCTATTCATACATTTATTC
>SO51
TCCCGCCCTTCTTCATGATTGCATAATCATGGGCTATATAATCTTATCATCACAAGGCATGCTTTAATTATAATTTTCTTTATAGTGATGCCGGTTATGATAGGAGGGTTTGGTAACTGGTTGGTACCTTTAATACTAATAGTCCCTGATATACATTTTCCCCGTTTAAATAATATAAGATTTTGGTTCGTTCCAAATGCTCTTATTTTACTAGCGTTTTCCGGCTTTGTGGAAGGGGGGGTAGGCGCTGGTTGAACCATTTACCCACCACTCACTTCAATTGAATTTTTGGGTGACCCGTCCATGGATTTGGCTATTTTTGCCTTACATCTAGGGGGTATTTCTTCTATTGCGGCCAGGCTAAACTTTTGTTCAACCGCTATCAACATACGCCAAAGGCAGCGGTGGGTTCACAAAATCCCTATACTACCTATTTCTTTAGCTATTACAGCCCTACTATTGATTATCGCGATGCCGGTGCTGGCTGGTGCGCTTACTATACTCCTTTTAGACCGTAATTTTGCTACAAGATTCTTTGACCCTGTTGGTGGTGGAGACCCCATCCTATTCATGCATTTATTC
>SO52
TCCCGCCCTTCTTCATGATTGCATAATCATGGGCTATATAATCTTATCATCACAAGGCATGCTTTAATTATAATTTTCTTTATAGTGATGCCGGTTATGATAGGAGGGTTTGGTAACTGGTTGGTACCTTTAATACTAATAGTCCCTGACATACATTTTCCCCGTTTAAATAATATAAGATTTTGGTTCGTTCCAAATGCTCTTATTTTACTAGCGTTTTCCGGCTTTGTGGAAGGGGGGGTAGGCGCTGGTTGAACCATTTACCCACCACTCACTTCAATTGAATTTTTGGGTGACCCGTCCATGGATTTGGCTATTTTTGCCTTACATCTAGGGGGTATTTCTTCTATTGCGGCCAGGCTAAACTTTTGTTCAACCGCTATCAACATACGCCAAAGGCAGCGGTGGGTTCACAAAATCCCTATACTACCTATTTCTTTAGCTATTACAGCCCTACTATTGATTATCGCGATGCCGGTGCTGGCTGGTGCGCTTACTATACTCCTTTTAGATCGTAATTTTGCTACAAGATTCTTTGACCCTGTTGGTGGTGGAGACCCCATCCTATTCATACATTTATTC
>SO55
TCCCGCCCTTCTTCATGATTGCATAATCATGGGCTATATAATCTTATCATCACAAGGCATGCTTTAATTATAATTTTCTTTATAGTGATGCCGGTTATGATAGGAGGGTTTGGTAACTGGTTGGTACCTTTAATACTAATAGTCCCTGACATACATTTTCCCCGTTTAAATAATATAAGATTTTGGTTCGTTCCAAATGCTCTTATTTTACTAGCGTTTTCCGGCTTTGTGGAAGGGGGGGTAGGCGCTGGTTGAACCATTTACCCACCACTCACTTCAATTGAATTTTTGGGTGACCCGTCCATGGATTTGGCTATTTTTGCCTTACATCTAGGGGGTATTTCTTCTATTGCGGCCAGGCTAAACTTTTGTTCAACCGCTATCAACATACGCCAAAGGCAGCGGTGGGTTCACAAAATCCCTATACTACCTATTTCTTTAGCTATTACAGCCCTACTATTGATTATCGCGATGCCGGTGCTGGCTGGTGCGCTTACTATACTCCTTTTAGATCGTAATTTTGCTACAAGATTCTTTGACCCTGTTGGTGGTGGAGACCCCATCCTATTCATACATTTATTC
>SO56
TCCCGCCCTTCTTCATGATTGCATAATCATGGGCTATATAATCTTATCATCACAAGGCATGCTTTAATTATAATTTTCTTTATAGTGATGCCGGTTATGATAGGAGGGTTTGGTAACTGGTTGGTACCTTTAATACTAATAGTCCCTGACATACATTTTCCCCGTTTAAATAATATAAGATTTTGGTTCGTTCCAAATGCTCTTATTTTACTAGCGTTTTCCGGCTTTGTGGAAGGGGGGGTAGGCGCTGGTTGAACCATTTACCCACCACTCACTTCAATTGAATTTTTGGGTGACCCGTCCATGGATTTGGCTATTTTTGCCTTACATCTAGGGGGTATTTCTTCTATTGCGGCCAGGCTAAACTTTTGTTCAACCGCTATCAACATACGCCAAAGGCAGCGGTGGGTTCACAAAATCCCTATACTACCTATTTCTTTAGCTATTACAGCCCTACTATTGATTATCGCGATGCCGGTGCTGGCTGGTGCGCTTACTATACTCCTTTTAGATCGTAATTTTGCTACAAGATTCTTTGACCCTGTTGGTGGTGGAGACCCCATCCTATTCATACATTTATTC
>SO58
TCCCGCCCTTCTTCATGATTGCATAATCATGGGCTATATAATCTTATCATCACAAGGCATGCTTTAATTATAATTTTCTTTATAGTGATGCCGGTTATGATAGGAGGGTTTGGTAACTGGTTGGTACCTTTAATACTAATAGTCCCTGACATACATTTTCCCCGTTTAAATAATATAAGATTTTGGTTCGTTCCAAATGCTCTTATTTTACTAGCGTTTTCCGGCTTTGTGGAAGGGGGGGTAGGCGCTGGTTGAACCATTTACCCACCACTCACTTCAATTGAATTTTTGGGTGACCCGTCCATGGATTTGGCTATTTTTGCCTTACATCTAGGGGGTATTTCTTCTATTGCGGCCAGGCTAAACTTTTGTTCAACCGCTATCAACATACGCCAAAGGCAGCGGTGGGTTCACAAAATCCCTATACTACCTATTTCTTTAGCTATTACAGCCCTACTATTGATTATCGCGATGCCGGTGCTGGCTGGTGCGCTTACTATACTCCTTTTAGATCGTAATTTTGCTACAAGATTCTTTGACCCTGTTGGTGGTGGAGACCCCATCCTATTCATACATTTATTC
>SO59
TCCCGCCCTTCTTCATGATTGCATAATCATGGGCTATATAATCTTATCATCACAAGGCATGCTTTAATTATAATTTTCTTTATAGTGATGCCGGTTATGATAGGAGGGTTTGGTAACTGGTTGGTACCTTTAATACTAATAGTCCCTGACATACATTTTCCCCGTTTAAATAATATAAGATTTTGGTTCGTTCCAAATGCTCTTATTTTACTAGCGTTTTCCGGCTTTGTGGAAGGGGGGGTAGGCGCTGGTTGAACCATTTACCCACCACTCACTTCAATTGAATTTTTGGGTGACCCGTCCATGGATTTGGCTATTTTTGCCTTACATCTAGGGGGTATTTCTTCTATTGCGGCCAGGCTAAACTTTTGTTCAACCGCTATCAACATACGCCAAAGGCAGCGGTGGGTTCACAAAATCCCTATACTACCTATTTCTTTAGCTATTACAGCCCTACTATTGATTATCGCGATGCCGGTGCTGGCTGGTGCGCTTACTATACTCCTTTTAGATCGTAATTTTGCTACAAGATTCTTTGACCCTGTTGGTGGTGGAGACCCCATCCTATTCATACATTTATTC
>SO60
TCCCGCCCTTCTTCATGATTGCATAATCATGGGCTATATAATCTTATCATCACAAGGCATGCTTTAATTATAATTTTCTTTATAGTGATGCCGGTTATGATAGGAGGGTTTGGTAACTGGTTGGTACCTTTAATACTAATAGTCCCTGACATACATTTTCCCCGTTTAAATAATATAAGATTTTGGTTCGTTCCAAATGCTCTTATTTTACTAGCGTTTTCCGGCTTTGTGGAAGGGGGGGTAGGCGCTGGTTGAACCATTTACCCACCACTCACTTCAATTGAATTTTTGGGTGACCCGTCCATGGATTTGGCTATTTTTGCCTTACATCTAGGGGGTATTTCTTCTATTGCGGCCAGGCTAAACTTTTGTTCAACCGCTATCAACATACGCCAAAGGCAGCGGTGGGTTCACAAAATCCCTATACTACCTATTTCTTTAGCTATTACAGCCCTACTATTGATTATCGCGATGCCGGTGCTGGCTGGTGCGCTTACTATACTCCTTTTAGATCGTAATTTTGCTACAAGATTCTTTGACCCTGTTGGTGGTGGAGACCCCATCCTATTCATACATTTATTC
>SO61
TCCCGCCCTTCTTCATGATTGCATAATCATGGGCTATATAATCTTATCATCACAAGGCATGCTTTAATTATAATTTTCTTTATAGTGATGCCGGTTATGATAGGAGGGTTTGGTAACTGGTTGGTACCTTTAATACTAATAGTCCCTGACATACATTTTCCCCGTTTAAATAATATAAGATTTTGGTTCGTTCCAAATGCTCTTATTTTACTAGCGTTTTCCGGCTTTGTGGAAGGGGGGGTAGGCGCTGGTTGAACCATTTACCCACCACTCACTTCAATTGAATTTTTGGGTGACCCGTCCATGGATTTGGCTATTTTTGCCTTACATCTAGGGGGTATTTCTTCTATTGCGGCCAGGCTAAACTTTTGTTCAACCGCTATCAACATACGCCAAAGGCAGCGGTGGGTTCACAAAATCCCTATACTACCTATTTCTTTAGCTATTACAGCCCTACTATTGATTATCGCGATGCCGGTGCTGGCTGGTGCGCTTACTATACTCCTTTTAGATCGTAATTTTGCTACAAGATTCTTTGACCCTGTTGGTGGTGGAGACCCCATCCTATTCATACATTTATTC
>SO62
TCCCGCCCTTCTTCATGATTGCATAATCATGGGCTATATAATCTTATCATCACAAGGCATGCTTTAATTATAATTTTCTTTATAGTGATGCCGGTTATGATAGGAGGGTTTGGTAACTGGTTGGTACCTTTAATACTAATAGTCCCTGACATACATTTTCCCCGTTTAAATAATATAAGATTTTGGTTCGTTCCAAATGCTCTTATTTTACTAGCGTTTTCCGGCTTTGTGGAAGGGGGGGTAGGCGCTGGTTGAACCATTTACCCACCACTCACTTCAATTGAATTTTTGGGTGACCCGTCCATGGATTTGGCTATTTTTGCCTTACATCTAGGGGGTATTTCTTCTATTGCGGCCAGGCTAAACTTTTGTTCAACCGCTATCAACATACGCCAAAGGCAGCGGTGGGTTCACAAAATCCCTATACTACCTATTTCTTTAGCTATTACAGCCCTACTATTGATTATCGCGATGCCGGTGCTGGCTGGTGCGCTTACTATACTCCTTTTAGATCGTAATTTTGCTACAAGATTCTTTGACCCTGTTGGTGGTGGAGACCCCATCCTATTCATACATTTATTC
>SO75
TCCCGCCCTTCTTCATGATTGCATAATCATGGGCTATATAATCTTATCATCACAAGGCATGCTTTAATTATAATTTTCTTTATAGTGATGCCGGTTATGATAGGAGGGTTTGGTAACTGGTTGGTACCTTTAATACTAATAGTCCCTGACATACATTTTCCCCGTTTAAATAATATAAGATTTTGGTTCGTTCCAAATGCTCTTATTTTACTAGCGTTTTCCGGCTTTGTGGAAGGGGGGGTAGGCGCTGGTTGAACCATTTACCCACCACTCACTTCAATTGAATTTTTGGGTGACCCGTCCATGGATTTGGCTATTTTTGCCTTACATCTAGGGGGTATTTCTTCTATTGCGGCCAGGCTAAACTTTTGTTCAACCGCTATCAACATACGCCAAAGGCAGCGGTGGGTTCACAAAATCCCTATACTACCTATTTCTTTAGCTATTACAGCCCTACTATTGATTATCGCGATGCCGGTGCTGGCTGGTGCGCTTACTATACTCCTTTTAGATCGTAATTTTGCTACAAGATTCTTTGACCCTGTTGGTGGTGGAGACCCCATCCTATTCATACATTTATTC
>SO78
TCCCGCCCTTCTTCATGATTGCATAATCATGGGCTATATAATCTTATCATCACAAGGCATGCTTTAATTATAATTTTCTTTATAGTGATGCCGGTTATGATAGGAGGGTTTGGTAACTGGTTGGTACCTTTAATACTAATAGTCCCTGACATACATTTTCCCCGTTTAAATAATATAAGATTTTGGTTCGTTCCAAATGCTCTTATTTTACTAGCGTTTTCCGGCTTTGTGGAAGGGGGGGTAGGCGCTGGTTGAACCATTTACCCACCACTCACTTCAATTGAATTTTTGGGTGACCCGTCCATGGATTTGGCTATTTTTGCCTTACATCTAGGGGGTATTTCTTCTATTGCGGCCAGGCTAAACTTTTGTTCAACCGCTATCAACATACGCCAAAGGCAGCGGTGGGTTCACAAAATCCCTATACTACCTATTTCTTTAGCTATTACAGCCCTACTATTGATTATCGCGATGCCGGTGCTGGCTGGTGCGCTTACTATACTCCTTTTAGATCGTAATTTTGCTACAAGATTCTTTGACCCTGTTGGTGGTGGAGACCCCATCCTATTCATACATTTATTC
>SO83
TCCCGCCCTTCTTCATGATTGCATAATCATGGGCTATATAATCTTATCATCACAAGGCATGCTTTAATTATAATTTTCTTTATAGTGATGCCGGTTATGATAGGAGGGTTTGGTAACTGGTTGGTACCTTTAATACTAATAGTCCCTGACATACATTTTCCCCGTTTAAATAATATAAGATTTTGGTTCGTTCCAAATGCTCTTATTTTACTAGCGTTTTCCGGCTTTGTGGAAGGGGGGGTAGGCGCTGGTTGAACCATTTACCCACCACTCACTTCAATTGAATTTTTGGGTGACCCGTCCATGGATTTGGCTATTTTTGCCTTACATCTAGGGGGTATTTCTTCTATTGCGGCCAGGCTAAACTTTTGTTCAACCGCTATCAACATACGCCAAAGGCAGCGGTGGGTTCACAAAATCCCTATACTACCTATTTCTTTAGCTATTACAGCCCTACTATTGATTATCGCGATGCCGGTGCTGGCTGGTGCGCTTACTATACTCCTTTTAGATCGTAATTTTGCTACAAGATTCTTTGACCCTGTTGGTGGTGGAGACCCCATCCTATTCATACATTTATTC
>SO85
TCCCGCCCTTCTTCATGATTGCATAATCATGGGCTATATAATCTTATCATCACAAGGCATGCTTTAATTATAATTTTCTTTATAGTGATGCCGGTTATGATAGGAGGGTTTGGTAACTGGTTGGTACCTTTAATACTAATAGTCCCTGACATACATTTTCCCCGTTTAAATAATATAAGATTTTGGTTCGTTCCAAATGCTCTTATTTTACTAGCGTTTTCCGGCTTTGTGGAAGGGGGGGTAGGCGCTGGTTGAACCATTTACCCACCACTCACTTCAATTGAATTTTTGGGTGACCCGTCCATGGATTTGGCTATTTTTGCCTTACATCTAGGGGGTATTTCTTCTATTGCGGCCAGGCTAAACTTTTGTTCAACCGCTATCAACATACGCCAAAGGCAGCGGTGGGTTCACAAAATCCCTATACTACCTATTTCTTTAGCTATTACAGCCCTACTATTGATTATCGCGATGCCGGTGCTGGCTGGTGCGCTTACTATACTCCTTTTAGATCGTAATTTTGCTACAAGATTCTTTGACCCTGTTGGTGGTGGAGACCCCATCCTATTCATACATTTATTC
>SL01
TCCCGCCCTTCTTCATGATTGCATAATCATGGGCTATATAATCTTATCATCACAAGGCATGCTCTAATTATAATTTTCTTTATAGTGATGCCGGTTATGATAGGAGGGTTTGGTAACTGGTTGGTACCTTTAATACTAATAGTCCCTGACATACATTTTCCCCGTTTAAATAATATAAGATTTTGGTTCGTTCCAAATGCTCTTATTTTACTAGCGTTTTCGGGCTTTGTGGAAGGGGGGGTAGGCGCTGGTTGAACCATTTACCCACCACTCACTTCAATTGAATTTTTGGGTGACCCGTCCATGGATTTGGCTATTTTTGCCTTACATCTAGGGGGTATTTCTTCTATTGCGGCCAGGCTAAACTTTTGTTCAACCGCTATCAACATACGCCAAAGGCAGCGGTGGGTTCACAAAATCCCTATACTACCTATTTCTTTAGCTATTACAGCCCTACTATTGATTATCGCGATGCCGGTGCTGGCTGGTGCGCTTACTATACTCCTTTTAGACCGTAATTTTGCTACAAGATTCTTTGACCCTGTTGGTGGTGGAGACCCCATCCTATTCATGCATTTATTC
>SL02
TCCCGCCCTTCTTCATGATTGCATAATCATGGGCTATATAATCTTATCATCACAAGGCATGCTCTAATTATAATTTTCTTTATAGTGATGCCGGTTATGATAGGAGGGTTTGGTAACTGGTTGGTACCTTTAATACTAATAGTCCCTGACATACATTTTCCCCGTTTAAATAATATAAGATTTTGGTTCGTTCCAAATGCTCTTATTTTACTAGCGTTTTCGGGCTTTGTGGAAGGGGGGGTAGGCGCTGGTTGAACCATTTACCCACCACTCACTTCAATTGAATTTTTGGGTGACCCGTCCATGGATTTGGCTATTTTTGCCTTACATCTAGGGGGTATTTCTTCTATTGCGGCCAGGCTAAACTTTTGTTCAACCGCTATCAACATACGCCAAAGGCAGCGGTGGGTTCACAAAATCCCTATACTACCTATTTCTTTAGCTATTACAGCCCTACTATTGATTATCGCGATGCCGGTGCTGGCTGGTGCGCTTACTATACTCCTTTTAGACCGTAATTTTGCTACAAGATTCTTTGACCCTGTTGGTGGTGGAGACCCCATCCTATTCATGCATTTATTC
>SL03
TCCCGCCCTTCTTCATGATTGCATAATCATGGGCTATATAATCTTATCATCACAAGGCATGCTCTAATTATAATTTTCTTTATAGTGATGCCGGTTATGATAGGAGGGTTTGGTAACTGGTTGGTACCTTTAATACTAATAGTCCCTGACATACATTTTCCCCGTTTAAATAATATAAGATTTTGGTTCGTTCCAAATGCTCTTATTTTACTAGCGTTTTCGGGCTTTGTGGAAGGGGGGGTAGGCGCTGGTTGAACCATTTACCCACCACTCACTTCAATTGAATTTTTGGGTGACCCGTCCATGGATTTGGCTATTTTTGCCTTACATCTAGGGGGTATTTCTTCTATTGCGGCCAGGCTAAACTTTTGTTCAACCGCTATCAACATACGCCAAAGGCAGCGGTGGGTTCACAAAATCCCTATACTACCTATTTCTTTAGCCATTACAGCCCTACTATTGATTATCGCGATGCCGGTGCTGGCTGGTGCGCTTACTATACTCCTTTTAGACCGTAATTTTGCTACAAGATTCTTTGACCCTGTTGGTGGTGGAGACCCCATCTTATTCATGCATTTATTC
>SL04
TCCCGCCCTTCTTCATGATTGCATAATCATGGGCTATATAATCTTATCATCACAAGGCATGCTCTAATTATAATTTTCTTTATAGTGATGCCGGTTATGATAGGAGGGTTTGGTAACTGGTTGGTACCTTTAATACTAATAGTCCCTGACATACATTTTCCCCGTTTAAATAATATAAGATTTTGGTTCGTTCCAAATGCTCTTATTTTACTAGCGTTTTCGGGCTTTGTGGAAGGGGGGGTAGGCGCTGGTTGAACCATTTACCCACCACTCACTTCAATTGAATTTTTGGGTGACCCGTCCATGGATTTGGCTATTTTTGCCTTACATCTAGGGGGTATTTCTTCTATTGCGGCCAGGCTAAACTTTTGTTCAACCGCTATCAACATACGCCAAAGGCAGCGGTGGGTTCACAAAATCCCTATACTACCTATTTCTTTAGCTATTACAGCCCTACTATTGATTATCGCGATGCCGGTGCTGGCTGGTGCGCTTACTATACTCCTTTTAGACCGTAATTTTGCTACAAGATTCTTTGACCCTGTTGGTGGTGGAGACCCCATCCTATTCATGCATTTATTC
>SL05
TCCCGCCCTTCTTCATGATTGCATAATCATGGGCTATATAATCTTATCATCACAAGGCATGCTCTAATTATAATTTTCTTTATAGTGATGCCGGTTATGATAGGAGGGTTTGGTAACTGGTTGGTACCTTTAATACTAATAGTCCCTGACATACATTTTCCCCGTTTAAATAATATAAGATTTTGGTTCGTTCCAAATGCTCTTATTTTACTAGCGTTTTCGGGCTTTGTGGAAGGGGGGGTAGGCGCTGGTTGAACCATTTACCCACCACTCACTTCAATTGAATTTTTGGGTGACCCGTCCATGGATTTGGCTATTTTTGCCTTACATCTAGGGGGTATTTCTTCTATTGCGGCCAGGCTAAACTTTTGTTCAACCGCTATCAACATACGCCAAAGGCAGCGGTGGGTTCACAAAATCCCTATACTACCTATTTCTTTAGCCATTACAGCCCTACTATTGATTATCGCGATGCCGGTGCTGGCTGGTGCGCTTACTATACTCCTTTTAGACCGTAATTTTGCTACAAGATTCTTTGACCCTGTTGGTGGTGGAGACCCCATCTTATTCATGCATTTATTC
>SL06
TCCCGCCCTTCTTCATGATTGCATAATCATGGGCTATATAATCTTATCATCACAAGGCATGCTCTAATTATAATTTTCTTTATAGTGATGCCGGTTATGATAGGAGGGTTTGGTAACTGGTTGGTACCTTTAATACTAATAGTCCCTGACATACATTTTCCCCGTTTAAATAATATAAGATTTTGGTTCGTTCCAAATGCTCTTATTTTACTAGCGTTTTCGGGCTTTGTGGAAGGGGGGGTAGGCGCTGGTTGAACCATTTACCCACCACTCACTTCAATTGAATTTTTGGGTGACCCGTCCATGGATTTGGCTATTTTTGCCTTACATCTAGGGGGTATTTCTTCTATTGCGGCCAGGCTAAACTTTTGTTCAACCGCTATCAACATACGCCAAAGGCAGCGGTGGGTTCACAAAATCCCTATACTACCTATTTCTTTAGCTATTACAGCCCTACTATTGATTATCGCGATGCCGGTGCTGGCTGGTGCGCTTACTATACTCCTTTTAGACCGTAATTTTGCTACAAGATTCTTTGACCCTGTTGGTGGTGGAGACCCCATCCTATTCATGCATTTATTC
>SL07
TCCCGCCCTTCTTCATGATTGCATAATCATGGGCTATATAATCTTATCATCACAAGGCATGCTCTAATTATAATTTTCTTTATAGTGATGCCGGTTATGATAGGAGGGTTTGGTAACTGGTTGGTACCTTTAATACTAATAGTCCCTGACATACATTTTCCCCGTTTAAATAATATAAGATTTTGGTTCGTTCCAAATGCTCTTATTTTACTAGCGTTTTCGGGCTTTGTGGAAGGGGGGGTAGGCGCTGGTTGAACCATTTACCCACCACTCACTTCAATTGAATTTTTGGGTGACCCGTCCATGGATTTGGCTATTTTTGCCTTACATCTAGGGGGTATTTCTTCTATTGCGGCCAGGCTAAACTTTTGTTCAACCGCTATCAACATACGCCAAAGGCAGCGGTGGGTTCACAAAATCCCTATACTACCTATTTCTTTAGCCATTACAGCCCTACTATTGATTATCGCGATGCCGGTGCTGGCTGGTGCGCTTACTATACTCCTTTTAGACCGTAATTTTGCTACAAGATTCTTTGACCCTGTTGGTGGTGGAGACCCCATCTTATTCATGCATTTATTC
>SL08
TCCCGCCCTTCTTCATGATTGCATAATCATGGGCTATATAATCTTATCATCACAAGGCATGCTCTAATTATAATTTTCTTTATAGTGATGCCGGTTATGATAGGAGGGTTTGGTAATTGGTTGGTACCTTTAATACTAATAGTCCCTGACATACATTTTCCCCGTTTAAATAATATAAGATTTTGGTTCGTTCCAAATGCTCTTATTTTACTAGCGTTTTCGGGCTTTGTGGAAGGGGGGGTAGGCGCTGGTTGAACCATTTACCCACCACTCACTTCAATTGAATTTTTGGGTGACCCGTCCATGGATTTGGCTATTTTTGCCTTACATCTAGGGGGTATTTCTTCTATTGCGGCCAGGCTAAACTTTTGTTCAACCGCTATCAACATACGCCAAAGGCAGCGGTGGGTTCACAAAATCCCTATACTACCTATTTCTTTAGCTATTACAGCCCTACTATTGATTATCGCGATGCCGGTGCTGGCTGGTGCGCTTACTATACTCCTTTTAGACCGTAATTTTGCTACAAGATTCTTTGACCCTGTTGGTGGTGGAGACCCCATCCTATTCATGCATTTATTC
>SL09
TCCCGCCCTTCTTCATGATTGCATAATCATGGGCTATATAATCTTATCATCACAAGGCATGCTTTAATTATAATTTTCTTTATAGTGATGCCGGTTATGATAGGAGGGTTTGGTAACTGGTTGGTACCTTTAATACTAATAGTCCCTGACATACATTTTCCCCGTTTAAATAATATAAGATTTTGGTTCGTTCCAAATGCTCTTATTTTACTAGCGTTTTCCGGCTTTGTGGAAGGGGGGGTAGGCGCTGGTTGAACCATTTACCCACCACTCACTTCAATTGAATTTTTGGGTGACCCGTCCATGGATTTGGCTATTTTTGCCTTACATCTAGGGGGTATTTCTTCTATTGCGGCCAGGCTAAACTTTTGTTCAACCGCTATCAACATACGCCAAAGGCAGCGGTGGGTTCACAAAATCCCTATACTACCTATTTCTTTAGCTATTACAGCCCTATTATTGATTATCGCGATGCCGGTGCTGGCTGGTGCGCTTACTATACTCCTTTTAGATCGTAATTTTGCTACAAGATTCTTTGACCCTGTTGGTGGTGGAGACCCCATCCTATTCATGCATTTATTC
>SL10
TCCCGCCCTTCTTCATGATTGCATAATCATGGGCTATATAATCTTATCATCACAAGGCATGCTTTAATTATAATTTTCTTTATAGTGATGCCGGTTATGATAGGAGGGTTTGGTAACTGGTTGGTACCTTTAATACTAATAGTCCCTGACATACATTTTCCCCGTTTAAATAATATAAGATTTTGGTTCGTTCCAAATGCTCTTATTTTACTAGCGTTTTCCGGCTTTGTGGAAGGGGGGGTAGGCGCTGGTTGAACCATTTACCCACCACTCACTTCAATTGAATTTTTGGGTGACCCGTCCATGGATTTGGCTATTTTTGCCTTACATCTAGGGGGTATTTCTTCTATTGCGGCCAGGCTAAACTTTTGTTCAACCGCTATCAACATACGCCAAAGGCAGCGGTGGGTTCACAAAATCCCTATACTACCTATTTCTTTAGCTATTACAGCCCTACTATTGATTATCGCGATGCCGGTGCTGGCTGGTGCGCTTACTATACTCCTTTTAGATCGTAATTTTGCTACAAGATTCTTTGACCCTGTTGGTGGTGGAGACCCCATCCTATTCATGCATTTATTC
>SL11
TCCCGCCCTTCTTCATGATTGCATAATCATGGGCTATATAATCTTATCATCACAAGGCATGCTCTAATTATAATTTTCTTTATAGTGATGCCGGTTATGATAGGAGGGTTTGGTAACTGGTTGGTACCTTTAATACTAATAGTCCCTGACATACATTTTCCCCGTTTAAATAATATAAGATTTTGGTTCGTTCCAAATGCTCTTATTTTACTAGCGTTTTCGGGCTTTGTGGAAGGGGGGGTAGGCGCTGGTTGAACCATTTACCCACCACTCACTTCAATTGAATTTTTGGGTGACCCGTCCATGGATTTGGCTATTTTTGCCTTACATCTAGGGGGTATTTCTTCTATTGCGGCCAGGCTAAACTTTTGTTCAACCGCTATCAACATACGCCAAAGGCAGCGGTGGGTTCACAAAATCCCTATACTACCTATTTCTTTAGCTATTACAGCCCTACTATTGATTATCGCGATGCCGGTGCTGGCTGGTGCGCTTACTATACTCCTTTTAGACCGTAATTTTGCTACAAGATTCTTTGACCCTGTTGGTGGTGGAGACCCCATCCTATTCATGCATTTATTC
>SL12
TCCCGCCCTTCTTCATGATTGCATAATCATGGGCTATATAATCTTATCATCACAAGGCATGCTCTAATTATAATTTTCTTTATAGTGATGCCGGTTATGATAGGAGGGTTTGGTAACTGGTTGGTACCTTTAATACTAATAGTCCCTGACATACATTTTCCCCGTTTAAATAATATAAGATTTTGGTTCGTTCCAAATGCTCTTATTTTACTAGCGTTTTCGGGCTTTGTGGAAGGGGGGGTAGGCGCTGGTTGAACCATTTACCCACCACTCACTTCAATTGAATTTTTGGGTGACCCGTCCATGGATTTGGCTATTTTTGCCTTACATCTAGGGGGTATTTCTTCTATTGCGGCCAGGCTAAACTTTTGTTCAACCGCTATCAACATACGCCAAAGGCAGCGGTGGGTTCACAAAATCCCTATACTACCTATTTCTTTAGCTATTACAGCCCTACTATTGATTATCGCGATGCCGGTGCTGGCTGGTGCGCTTACTATACTCCTTTTAGACCGTAATTTTGCTACAAGATTCTTTGACCCTGTTGGTGGTGGAGACCCCATCCTATTCATGCATTTATTC
>SL14
TCCCGCCCTTCTTCATGATTGCATAATCATGGGCTATATAATCTTATCATCACAAGGCATGCTCTAATTATAATTTTCTTTATAGTGATGCCGGTTATGATAGGAGGGTTTGGTAACTGGTTGGTACCTTTAATACTAATAGTCCCTGACATACATTTTCCCCGTTTAAATAATATAAGATTTTGGTTCGTTCCAAATGCTCTTATTTTACTAGCGTTTTCGGGCTTTGTGGAAGGGGGGGTAGGCGCTGGTTGAACCATTTACCCACCACTCACTTCAATTGAATTTTTGGGTGACCCGTCCATGGATTTGGCTATTTTTGCCTTACATCTAGGGGGTATTTCTTCTATTGCGGCCAGGCTAAACTTTTGTTCAACCGCTATCAACATACGCCAAAGGCAGCGGTGGGTTCACAAAATCCCTATACTACCTATTTCTTTAGCTATTACAGCCCTACTATTGATTATCGCGATGCCGGTGCTGGCTGGTGCGCTTACTATACTCCTTTTAGACCGTAATTTTGCTACAAGATTCTTTGACCCTGTTGGTGGTGGAGACCCCATCCTATTCATGCATTTATTC
>SL15
TCCCGCCCTTCTTCATGATTGCATAATCATGGGCTATATAATCTTATCATCACAAGGCATGCTTTAATTATAATTTTCTTTATAGTGATGCCGGTTATGATAGGAGGGTTTGGTAACTGGTTGGTACCTTTAATACTAATAGTCCCTGACATACATTTTCCCCGTTTAAATAATATAAGATTTTGGTTCGTTCCAAATGCTCTTATTTTACTAGCGTTTTCCGGCTTTGTGGAAGGGGGGGTAGGCGCTGGTTGAACCATTTACCCACCACTCACTTCAATTGAATTTTTGGGTGACCCGTCCATGGATTTGGCTATTTTTGCCTTACATCTAGGGGGTATTTCTTCTATTGCGGCCAGGCTAAACTTTTGTTCAACCGCTATCAACATACGCCAAAGGCAGCGGTGGGTTCACAAAATCCCTATACTACCTATTTCTTTAGCTATTACAGCCCTATTATTGATTATCGCGATGCCGGTGCTGGCTGGTGCGCTTACTATACTCCTTTTAGATCGTAATTTTGCTACAAGATTCTTTGACCCTGTTGGTGGTGGAGACCCCATCCTATTCATGCATTTATTC
>SL16
TCCCGCCCTTCTTCATGATTGCATAATCATGGGCTATATAATCTTATCATCACAAGGCATGCTCTAATTATAATTTTCTTTATAGTGATGCCGGTTATGATAGGAGGGTTTGGTAACTGGTTGGTACCTTTAATACTAATAGTCCCTGACATACATTTTCCCCGTTTAAATAATATAAGATTTTGGTTCGTTCCAAATGCTCTTATTTTACTAGCGTTTTCGGGCTTTGTGGAAGGGGGGGTAGGCGCTGGTTGAACCATTTACCCACCACTCACTTCAATTGAATTTTTGGGTGACCCGTCCATGGATTTGGCTATTTTTGCCTTACATCTAGGGGGTATTTCTTCTATTGCGGCCAGGCTAAACTTTTGTTCAACCGCTATCAACATACGCCAAAGGCAGCGGTGGGTTCACAAAATCCCTATACTACCTATTTCTTTAGCTATTACAGCCCTACTATTGATTATCGCGATGCCGGTGCTGGCTGGTGCGCTTACTATACTCCTTTTAGACCGTAATTTTGCTACAAGATTCTTTGACCCTGTTGGTGGTGGAGACCCCATCCTATTCATGCATTTATTC
>SL17
TCCCGCCCTTCTTCATGATTGCATAATCATGGGCTATATAATCTTATCATCACAAGGCATGCTCTAATTATAATTTTCTTTATAGTGATGCCGGTTATGATAGGAGGGTTTGGTAACTGGTTGGTACCTTTAATACTAATAGTCCCTGACATACATTTTCCCCGTTTAAATAATATAAGATTTTGGTTCGTTCCAAATGCTCTTATTTTACTAGCGTTTTCGGGCTTTGTGGAAGGGGGGGTAGGCGCTGGTTGAACCATTTACCCACCACTCACTTCAATTGAATTTTTGGGTGACCCGTCCATGGATTTGGCTATTTTTGCCTTACATCTAGGGGGTATTTCTTCTATTGCGGCCAGGCTAAACTTTTGTTCAACCGCTATCAACATACGCCAAAGGCAGCGGTGGGTTCACAAAATCCCTATACTACCTATTTCTTTAGCCATTACAGCCCTACTATTGATTATCGCGATGCCGGTGCTGGCTGGTGCGCTTACTATACTCCTTTTAGACCGTAATTTTGCTACAAGATTCTTTGACCCTGTTGGTGGTGGAGACCCCATCTTATTCATGCATTTATTC
>SL18
TCCCGCCCTTCTTCATGATTGCATAATCATGGGCTATATAATCTTATCATCACAAGGCATGCTCTAATTATAATTTTCTTTATAGTGATGCCGGTTATGATAGGAGGGTTTGGTAACTGGTTGGTACCTTTAATACTAATAGTCCCTGACATACATTTTCCCCGTTTAAATAATATAAGATTTTGGTTCGTTCCAAATGCTCTTATTTTACTAGCGTTTTCGGGCTTTGTGGAAGGGGGGGTAGGCGCTGGTTGAACCATTTACCCACCACTCACTTCAATTGAATTTTTGGGTGACCCGTCCATGGATTTGGCTATTTTTGCCTTACATCTAGGGGGTATTTCTTCTATTGCGGCCAGGCTAAACTTTTGTTCAACCGCTATCAACATACGCCAAAGGCAGCGGTGGGTTCACAAAATCCCTATACTACCTATTTCTTTAGCTATTACAGCCCTACTATTGATTATCGCGATGCCGGTGCTGGCTGGTGCGCTTACTATACTCCTTTTAGACCGTAATTTTGCTACAAGATTCTTTGACCCTGTTGGTGGTGGAGACCCCATCCTATTCATGCATTTATTC
>SL19
TCCCGCCCTTCTTCATGATTGCATAATCATGGGCTATATAATCTTATCATCACAAGGCATGCTCTAATTATAATTTTCTTTATAGTGATGCCGGTTATGATAGGAGGGTTTGGTAACTGGTTGGTACCTTTAATACTAATAGTCCCTGACATACATTTTCCCCGTTTAAATAATATAAGATTTTGGTTCGTTCCAAATGCTCTTATTTTACTAGCGTTTTCGGGCTTTGTGGAAGGGGGGGTAGGCGCTGGTTGAACCATTTACCCACCACTCACTTCAATTGAATTTTTGGGTGACCCGTCCATGGATTTGGCTATTTTTGCCTTACATCTAGGGGGTATTTCTTCTATTGCGGCCAGGCTAAACTTTTGTTCAACCGCTATCAACATACGCCAAAGGCAGCGGTGGGTTCACAAAATCCCTATACTACCTATTTCTTTAGCTATTACAGCCCTACTATTGATTATCGCGATGCCGGTGCTGGCTGGTGCGCTTACTATACTCCTTTTAGACCGTAATTTTGCTACAAGATTCTTTGACCCTGTTGGTGGTGGAGACCCCATCCTATTCATGCATTTATTC
>SL20
TCCCGCCCTTCTTCATGATTGCATAATCATGGGCTATATAATCTTATCATCACAAGGCATGCTCTAATTATAATTTTCTTTATAGTGATGCCGGTTATGATAGGAGGGTTTGGTAACTGGTTGGTACCTTTAATACTAATAGTCCCTGACATACATTTTCCCCGTTTAAATAATATAAGATTTTGGTTCGTTCCAAATGCTCTTATTTTACTAGCGTTTTCCGGCTTTGTGGAAGGGGGGGTAGGCGCTGGTTGAACCATTTACCCACCACTCACTTCAATTGAATTTTTGGGTGACCCGTCCATGGATTTGGCTATTTTTGCCTTACATCTAGGGGGTATTTCTTCTATTGCGGCCAGGCTAAACTTTTGTTCAACCGCTATCAACATACGCCAAAGGCAGCGGTGGGTTCACAAAATCCCTATACTACCTATTTCTTTAGCTATTACAGCCCTACTATTGATTATCGCGATGCCGGTGCTGGCTGGTGCGCTTACTATACTCCTTTTAGACCGTAATTTTGCTACAAGATTCTTTGACCCTGTTGGTGGTGGAGACCCCATCCTATTCATGCATTTATTC
>SL21
TCCCGCCCTTCTTCATGATTGCATAATCATGGGCTATATAATCTTATCATCACAAGGCATGCTCTAATTATAATTTTCTTTATAGTGATGCCGGTTATGATAGGAGGGTTTGGTAACTGGTTGGTACCTTTAATACTAATAGTCCCTGACATACATTTTCCCCGTTTAAATAATATAAGATTTTGGTTCGTTCCAAATGCTCTTATTTTACTAGCGTTTTCGGGCTTTGTGGAAGGGGGGGTAGGCGCTGGTTGAACCATTTACCCACCACTCACTTCAATTGAATTTTTGGGTGACCCGTCCATGGATTTGGCTATTTTTGCCTTACATCTAGGGGGTATTTCTTCTATTGCGGCCAGGCTAAACTTTTGTTCAACCGCTATCAACATACGCCAAAGGCAGCGGTGGGTTCACAAAATCCCTATACTACCTATTTCTTTAGCCATTACAGCCCTACTATTGATTATCGCGATGCCGGTGCTGGCTGGTGCGCTTACTATACTCCTTTTAGACCGTAATTTTGCTACAAGATTCTTTGACCCTGTTGGTGGTGGAGACCCCATCTTATTCATGCATTTATTC
>WS01
TCCCGCCCTTCTTCATGATTGCATAATCATGGGCTATATAATCTTATCATCACAAGGCATGCTCTAATTATAATTTTCTTTATAGTGATGCCGGTTATGATAGGAGGGTTTGGTAACTGGTTGGTACCTTTAATACTAATAGTCCCTGACATACATTTTCCCCGTTTAAATAATATAAGATTTTGGTTCGTTCCAAATGCTCTTATTTTACTAGCGTTTTCGGGCTTTGTGGAAGGGGGGGTAGGCGCTGGTTGAACCATTTACCCACCACTCACTTCAATTGAATTTTTGGGTGACCCGTCCATGGATTTGGCTATTTTTGCCTTACATCTAGGGGGTATTTCTTCTATTGCGGCCAGGCTAAACTTTTGTTCAACCGCTATCAACATACGCCAAAGGCAGCGGTGGGTTCACAAAATCCCTATACTACCTATTTCTTTAGCTATTACAGCCCTACTATTGATTATCGCGATGCCGGTGCTGGCTGGTGCGCTTACTATACTCCTTTTAGACCGTAATTTTGCTACAAGATTCTTTGACCCTGTTGGTGGTGGAGACCCCATCCTATTCATGCATTTATTC
>WS02
TCCCGCCCTTCTTCATGATTGCATAATCATGGGCTATATAATCTTATCATCACAAGGCATGCTCTAATTATAATTTTCTTTATAGTGATGCCGGTTATGATAGGAGGGTTTGGTAACTGGTTGGTACCTTTAATACTAATAGTCCCTGACATACATTTTCCCCGTTTAAATAATATAAGATTTTGGTTCGTTCCAAATGCTCTTATTTTACTAGCGTTTTCGGGCTTTGTGGAAGGGGGGGTAGGCGCTGGTTGAACCATTTACCCACCACTCACTTCAATTGAATTTTTGGGTGACCCGTCCATGGATTTGGCTATTTTTGCCTTACATCTAGGGGGTATTTCTTCTATTGCGGCCAGGCTAAACTTTTGTTCAACCGCTATCAACATACGCCAAAGGCAGCGGTGGGTTCACAAAATCCCTATACTACCTATTTCTTTAGCTATTACAGCCCTACTATTGATTATCGCGATGCCGGTGCTGGCTGGTGCGCTTACTATACTCCTTTTAGACCGTAATTTTGCTACAAGATTCTTTGACCCTGTTGGTGGTGGAGACCCCATCCTATTCATGCATTTATTC
>WS03
TCCCGCCCTTCTTCATGATTGCATAATCATGGGCTATATAATCTTATCATCACAAGGCATGCTCTAATTATAATTTTCTTTATAGTGATGCCGGTTATGATAGGAGGGTTTGGTAACTGGTTGGTACCTTTAATACTAATAGTCCCTGACATACATTTTCCCCGTTTAAATAATATAAGATTTTGGTTCGTTCCAAATGCTCTTATTTTACTAGCGTTTTCGGGCTTTGTGGAAGGGGGGGTAGGCGCTGGTTGAACCATTTACCCACCACTCACTTCAATTGAATTTTTGGGTGACCCGTCCATGGATTTGGCTATTTTTGCCTTACATCTAGGGGGTATTTCTTCTATTGCGGCCAGGCTAAACTTTTGTTCAACCGCTATCAACATACGCCAAAGGCAGCGGTGGGTTCACAAAATCCCTATACTACCTATTTCTTTAGCTATTACAGCCCTACTATTGATTATCGCGATGCCGGTGCTGGCTGGTGCGCTTACTATACTCCTTTTAGACCGTAATTTTGCTACAAGATTCTTTGACCCTGTTGGTGGTGGAGACCCCATCCTATTCATGCATTTATTC
>WS04
TCCCGCCCTTCTTCATGATTGCATAATCATGGGCTATATAATCTTATCATCACAAGGCATGCTCTAATTATAATTTTCTTTATAGTGATGCCGGTTATGATAGGAGGGTTTGGTAACTGGTTGGTACCTTTAATACTAATAGTCCCTGACATACATTTTCCCCGTTTAAATAATATAAGATTTTGGTTTGTTCCAAATGCTCTTATTTTACTAGCGTTTTCGGGCTTTGTGGAAGGGGGGGTAGGCGCTGGTTGAACCATTTACCCACCACTCACTTCAATTGAATTTTTGGGTGACCCGTCCATGGATTTGGCTATTTTTGCCTTACATCTAGGGGGTATTTCTTCTATTGCGGCCAGGCTAAACTTTTGTTCAACCGCTATCAACATACGCCAAAGGCAGCGGTGGGTTCACAAAATCCCTATACTACCTATTTCTTTAGCTATTACAGCCCTACTATTGATTATCGCGATGCCGGTGCTGGCTGGTGCGCTTACTATACTCCTTTTAGACCGTAATTTTGCTACAAGATTCTTTGACCCTGTTGGTGGTGGAGACCCCATCCTATTCATGCATTTATTC
>WS05
TCCCGCCCTTCTTCATGATTGCATAATCATGGGCTATATAATCTTATCATCACAAGGCATGCTCTAATTATAATTTTCTTTATAGTGATGCCGGTTATGATAGGAGGGTTTGGTAACTGGTTGGTACCTTTAATACTAATAGTCCCTGACATACATTTTCCCCGTTTAAATAATATAAGATTTTGGTTCGTTCCAAATGCTCTTATTTTACTAGCGTTTTCGGGCTTTGTGGAAGGGGGGGTAGGCGCTGGTTGAACCATTTACCCACCACTCACTTCAATTGAATTTTTGGGTGACCCGTCCATGGATTTGGCTATTTTTGCCTTACATCTAGGGGGTATTTCTTCTATTGCGGCCAGGCTAAACTTTTGTTCAACCGCTATCAACATACGCCAAAGGCAGCGGTGGGTTCACAAAATCCCTATACTACCTATTTCTTTAGCTATTACAGCCCTACTATTGATTATCGCGATGCCGGTGCTGGCTGGTGCGCTTACTATACTCCTTTTAGACCGTAATTTTGCTACAAGATTCTTTGACCCTGTTGGTGGTGGAGACCCCATCCTATTCATGCATTTATTC
>WS06
TCCCGCCCTTCTTCATGATTGCATAATCATGGGCTATATAATCTTATCATCACAAGGCATGCTCTAATTATAATTTTCTTTATAGTGATGCCGGTTATGATAGGAGGGTTTGGTAACTGGTTGGTACCTTTAATACTAATAGTCCCTGACATACATTTTCCCCGTTTAAATAATATAAGATTTTGGTTCGTTCCAAATGCTCTTATTTTACTAGCGTTTTCGGGCTTTGTGGAAGGGGGGGTAGGCGCTGGTTGAACCATTTACCCACCACTCACTTCAATTGAATTTTTGGGTGACCCGTCCATGGATTTGGCTATTTTTGCCTTACATCTAGGGGGTATTTCTTCTATTGCGGCCAGGCTAAACTTTTGTTCAACCGCTATCAACATACGCCAAAGGCAGCGGTGGGTTCACAAAATCCCTATACTACCTATTTCTTTAGCTATTACAGCCCTACTATTGATTATCGCGATGCCGGTGCTGGCTGGTGCGCTTACTATACTCCTTTTAGACCGTAATTTTGCTACAAGATTCTTTGACCCTGTTGGTGGTGGAGACCCCATCCTATTCATGCATTTATTC
>WS07
TCCCGCCCTTCTTCATGATTGCATAATCATGGGCTATATAATCTTATCATCACAAGGCATGCTTTAATTATAATTTTCTTTATAGTGATGCCGGTTATGATAGGAGGGTTTGGTAACTGGTTGGTACCTTTAATACTAATAGTCCCTGACATACATTTTCCCCGTTTAAATAATATAAGATTTTGGTTCGTTCCAAATGCTCTTATTTTACTAGCGTTTTCGGGCTTTGTGGAAGGGGGGGTAGGCGCTGGTTGAACCATTTACCCACCACTCACTTCAATTGAATTTTTGGGTGACCCGTCCATGGATTTGGCTATTTTTGCCTTACATCTAGGGGGTATTTCTTCTATTGCGGCCAGGCTAAACTTTTGTTCAACCGCTATCAACATACGCCAAAGGCAGCGGTGGGTTCACAAAATCCCTATACTACCTATTTCTTTAGCTATTACAGCCCTACTATTGATTATCGCGATGCCGGTGCTGGCTGGTGCGCTTACTATACTCCTTTTAGATCGTAATTTTGCTACAAGATTCTTTGACCCTGTTGGTGGTGGAGACCCCATCCTATTCATGCATTTATTC
>WS08
TCCCGCCCTTCTTCATGATTGCATAATCATGGGCTATATAATCTTATCATCACAAGGCATGCTCTAATTATAATTTTCTTTATAGTGATGCCGGTTATGATAGGAGGGTTTGGTAACTGGTTGGTACCTTTAATACTAATAGTCCCTGACATACATTTTCCCCGTTTAAATAATATAAGATTTTGGTTCGTTCCAAATGCTCTTATTTTACTAGCGTTTTCGGGCTTTGTGGAAGGGGGGGTAGGCGCTGGTTGAACCATTTACCCACCACTCACTTCAATTGAATTTTTGGGTGACCCGTCCATGGATTTGGCTATTTTTGCCTTACATCTAGGGGGTATTTCTTCTATTGCGGCCAGGCTAAACTTTTGTTCAACCGCTATCAACATACGCCAAAGGCAGCGGTGGGTTCACAAAATCCCTATACTACCTATTTCTTTAGCTATTACAGCCCTACTATTGATTATCGCGATGCCGGTGCTGGCTGGTGCGCTTACTATACTCCTTTTAGACCGTAATTTTGCTACAAGATTCTTTGACCCTGTTGGTGGTGGAGACCCCATCCTATTCATGCATTTATTC
>WS09
TCCCGCCCTTCTTCATGATTGCATAATCATGGGCTATATAATCTTATCATCACAAGGCATGCTCTAATTATAATTTTCTTTATAGTGATGCCGGTTATGATAGGAGGGTTTGGTAACTGGTTGGTACCTTTAATACTAATAGTCCCTGACATACATTTTCCCCGTTTAAATAATATAAGATTTTGGTTCGTTCCAAATGCTCTTATTTTACTAGCGTTTTCGGGCTTTGTGGAAGGGGGGGTAGGCGCTGGTTGAACCATTTACCCACCACTCACTTCAATTGAATTTTTGGGTGACCCGTCCATGGATTTGGCTATTTTTGCCTTACATCTAGGGGGTATTTCTTCTATTGCGGCCAGGCTAAACTTTTGTTCAACCGCTATCAACATACGCCAAAGGCAGCGGTGGGTTCACAAAATCCCTATACTACCTATTTCTTTAGCTATTACAGCCCTACTATTGATTATCGCGATGCCGGTGCTGGCTGGTGCGCTTACTATACTCCTTTTAGACCGTAATTTTGCTACAAGATTCTTTGACCCTGTTGGTGGTGGAGACCCCATCCTATTCATGCATTTATTC
>WS10
TCCCGCCCTTCTTCATGATTGCATAATCATGGGCTATATAATCTTATCATCACAAGGCATGCTCTAATTATAATTTTCTTTATAGTGATGCCGGTTATGATAGGAGGGTTTGGTAACTGGTTGGTACCTTTAATACTAATAGTCCCTGACATACATTTTCCCCGTTTAAATAATATAAGATTTTGGTTCGTTCCAAATGCTCTTATTTTACTAGCGTTTTCGGGCTTTGTGGAAGGGGGGGTAGGCGCTGGTTGAACCATTTACCCACCACTCACTTCAATTGAATTTTTGGGTGACCCGTCCATGGATTTGGCTATTTTTGCCTTACATCTAGGGGGTATTTCTTCTATTGCGGCCAGGCTAAACTTTTGTTCAACCGCTATCAACATACGCCAAAGGCAGCGGTGGGTTCACAAAATCCCTATACTACCTATTTCTTTAGCTATTACAGCCCTACTATTGATTATCGCGATGCCGGTGCTGGCTGGTGCGCTTACTATACTCCTTTTAGACCGTAATTTTGCTACAAGATTCTTTGACCCTGTTGGTGGTGGAGACCCCATCCTATTCATGCATTTATTC
>WS11
TCCCGCCCTTCTTCATGATTGCATAATCATGGGCTATATAATCTTATCATCACAAGGCATGCTCTAATTATAATTTTCTTTATAGTGATGCCGGTTATGATAGGAGGGTTTGGTAACTGGTTGGTACCTTTAATACTAATAGTCCCTGACATACATTTTCCCCGTTTAAATAATATAAGATTTTGGTTCGTTCCAAATGCTCTTATTTTACTAGCGTTTTCGGGCTTTGTGGAAGGGGGGGTAGGCGCTGGTTGAACCATTTACCCACCACTCACTTCAATTGAATTTTTGGGTGACCCGTCCATGGATTTGGCTATTTTTGCCTTACATCTAGGGGGTATTTCTTCTATTGCGGCCAGGCTAAACTTTTGTTCAACCGCTATCAACATACGCCAAAGGCAGCGGTGGGTTCACAAAATCCCTATACTACCTATTTCTTTAGCTATTACAGCCCTACTATTGATTATCGCGATGCCGGTGCTGGCTGGTGCGCTTACTATACTCCTTTTAGACCGTAATTTTGCTACAAGATTCTTTGACCCTGTTGGTGGTGGAGACCCCATCCTATTCATGCATTTATTC
>WS12
TCCCGCCCTTCTTCATGATTGCATAATCATGGGCTATATAATCTTATCATCACAAGGCATGCTCTAATTATAATTTTCTTTATAGTGATGCCGGTTATGATAGGAGGGTTTGGTAACTGGTTGGTACCTTTAATACTAATAGTCCCTGACATACATTTTCCCCGTTTAAATAATATAAGATTTTGGTTCGTTCCAAATGCTCTTATTTTACTAGCGTTTTCGGGCTTTGTGGAAGGGGGGGTAGGCGCTGGTTGAACCATTTACCCACCACTCACTTCAATTGAATTTTTGGGTGACCCGTCCATGGATTTGGCTATTTTTGCCTTACATCTAGGGGGTATTTCTTCTATTGCGGCCAGGCTAAACTTTTGTTCAACCGCTATCAACATACGCCAAAGGCAGCGGTGGGTTCACAAAATCCCTATACTACCTATTTCTTTAGCTATTACAGCCCTACTATTGATTATCGCGATGCCGGTGCTGGCTGGTGCGCTTACTATACTCCTTTTAGACCGTAATTTTGCTACAAGATTCTTTGACCCTGTTGGTGGTGGAGACCCCATCCTATTCATGCATTTATTC
>WS13
TCCCGCCCTTCTTCATGATTGCATAATCATGGGCTATATAATCTTATCATCACAAGGCATGCTCTAATTATAATTTTCTTTATAGTGATGCCGGTTATGATAGGAGGGTTTGGTAACTGGTTGGTACCTTTAATACTAATAGTCCCTGACATACATTTTCCCCGTTTAAATAATATAAGATTTTGGTTCGTTCCAAATGCTCTTATTTTACTAGCGTTTTCGGGCTTTGTGGAAGGGGGGGTAGGCGCTGGTTGAACCATTTACCCACCACTCACTTCAATTGAATTTTTGGGTGACCCGTCCATGGATTTGGCTATTTTTGCCTTACATCTAGGGGGTATTTCTTCTATTGCGGCCAGGCTAAACTTTTGTTCAACCGCTATCAACATACGCCAAAGGCAGCGGTGGGTTCACAAAATCCCTATACTACCTATTTCTTTAGCTATTACAGCCCTACTATTGATTATCGCGATGCCGGTGCTGGCTGGTGCGCTTACTATACTCCTTTTAGACCGTAATTTTGCTACAAGATTCTTTGACCCTGTTGGTGGTGGAGACCCCATCCTATTCATGCATTTATTC
>WS14
TCCCGCCCTTCTTCATGATTGCATAATCATGGGCTATATAATCTTATCATCACAAGGCATGCTCTAATTATAATTTTCTTTATAGTGATGCCGGTTATGATAGGAGGGTTTGGTAACTGGTTGGTACCTTTAATACTAATAGTCCCTGACATACATTTTCCCCGTTTAAATAATATAAGATTTTGGTTCGTTCCAAATGCTCTTATTTTACTAGCGTTTTCGGGCTTTGTGGAAGGGGGGGTAGGCGCTGGTTGAACCATTTACCCACCACTCACTTCAATTGAATTTTTGGGTGACCCGTCCATGGATTTGGCTATTTTTGCCTTACATCTAGGGGGTATTTCTTCTATTGCGGCCAGGCTAAACTTTTGTTCAACCGCTATCAACATACGCCAAAGGCAGCGGTGGGTTCACAAAATCCCTATACTACCTATTTCTTTAGCTATTACAGCCCTACTATTGATTATCGCGATGCCGGTGCTGGCTGGTGCGCTTACTATACTCCTTTTAGACCGTAATTTTGCTACAAGATTCTTTGACCCTGTTGGTGGTGGAGACCCCATCCTATTCATGCATTTATTC
>WS15
TCCCGCCCTTCTTCATGATTGCATAATCATGGGCTATATAATCTTATCATCACAAGGCATGCTCTAATTATAATTTTCTTTATAGTGATGCCGGTTATGATAGGAGGGTTTGGTAACTGGTTGGTACCTTTAATACTAATAGTCCCTGACATACATTTTCCCCGTTTAAATAATATAAGATTTTGGTTCGTTCCAAATGCTCTTATTTTACTAGCGTTTTCGGGCTTTGTGGAAGGGGGGGTAGGCGCTGGTTGAACCATTTACCCACCACTCACTTCAATTGAATTTTTGGGTGACCCGTCCATGGATTTGGCTATTTTTGCCTTACATCTAGGGGGTATTTCTTCTATTGCGGCCAGGCTAAACTTTTGTTCAACCGCTATCAACATACGCCAAAGGCAGCGGTGGGTTCACAAAATCCCTATACTACCTATTTCTTTAGCTATTACAGCCCTACTATTGATTATCGCGATGCCGGTGCTGGCTGGTGCGCTTACTATACTCCTTTTAGACCGTAATTTTGCTACAAGATTCTTTGACCCTGTTGGTGGTGGAGACCCCATCCTATTCATGCATTTATTC
>WS16
TCCCGCCCTTCTTCATGATTGCATAATCATGGGCTATATAATCTTATCATCACAAGGCATGCTCTAATTATAATTTTCTTTATAGTGATGCCGGTTATGATAGGAGGGTTTGGTAACTGGTTGGTACCTTTAATACTAATAGTCCCTGACATACATTTTCCCCGTTTAAATAATATAAGATTTTGGTTCGTTCCAAATGCTCTTATTTTACTAGCGTTTTCGGGCTTTGTGGAAGGGGGGGTAGGCGCTGGTTGAACCATTTACCCACCACTCACTTCAATTGAATTTTTGGGTGACCCGTCCATGGATTTGGCTATTTTTGCCTTACATCTAGGGGGTATTTCTTCTATTGCGGCCAGGCTAAACTTTTGTTCAACCGCTATCAACATACGCCAAAGGCAGCGGTGGGTTCACAAAATCCCTATACTACCTATTTCTTTAGCTATTACAGCCCTACTATTGATTATCGCGATGCCGGTGCTGGCTGGTGCGCTTACTATACTCCTTTTAGACCGTAATTTTGCTACAAGATTCTTTGACCCTGTTGGTGGTGGAGACCCCATCCTATTCATGCATTTATTC
>WS17
TCCCGCCCTTCTTCATGATTGCATAATCATGGGCTATATAATCTTATCATCACAAGGCATGCTTTAATTATAATTTTCTTTATAGTGATGCCGGTTATGATAGGAGGGTTTGGTAACTGGTTGGTACCTTTAATACTAATAGTCCCTGATATACATTTTCCCCGTTTAAATAATATAAGATTTTGGTTCGTTCCAAATGCTCTTATTTTACTAGCGTTTTCCGGCTTTGTGGAAGGGGGGGTAGGCGCTGGTTGAACCATTTACCCACCACTCACTTCAATTGAATTTTTGGGTGACCCGTCCATGGATTTGGCTATTTTTGCCTTACATCTAGGGGGTATTTCTTCTATTGCGGCCAGGCTAAACTTTTGTTCAACCGCTATCAACATACGCCAAAGGCAGCGGTGGGTTCACAAAATCCCTATACTACCTATTTCTTTAGCTATTACAGCCCTACTATTGATTATCGCGATGCCGGTGCTGGCTGGTGCGCTTACTATACTCCTTTTAGACCGTAATTTTGCTACAAGATTCTTTGACCCTGTTGGTGGTGGAGACCCCATCCTATTCATGCATTTATTC
>WS18
TCCCGCCCTTCTTCATGATTGCATAATCATGGGCTATATAATCTTATCATCACAAGGCATGCTCTAATTATAATTTTCTTTATAGTGATGCCGGTTATGATAGGAGGGTTTGGTAACTGGTTGGTACCTTTAATACTAATAGTCCCTGACATACATTTTCCCCGTTTAAATAATATAAGATTTTGGTTCGTTCCAAATGCTCTTATTTTACTAGCGTTTTCCGGCTTTGTGGAAGGGGGGGTAGGCGCTGGTTGAACCATTTACCCACCACTCACTTCAATTGAATTTTTGGGTGACCCGTCCATGGATTTGGCTATTTTTGCCTTACATCTAGGGGGTATTTCTTCTATTGCGGCCAGGCTAAACTTTTGTTCAACCGCTATCAACATACGCCAAAGGCAGCGGTGGGTTCACAAAATCCCTATACTACCTATTTCTTTAGCTATTACAGCCCTACTATTGATTATCGCGATGCCGGTGCTGGCTGGTGCGCTTACTATACTCCTTTTAGACCGTAATTTTGCTACAAGATTCTTTGACCCTGTTGGTGGTGGAGACCCCATCCTATTCATGCATTTATTC
>WS19
TCCCGCCCTTCTTCATGATTGCATAATCATGGGCTATATAATCTTATCATCACAAGGCATGCTCTAATTATAATTTTCTTTATAGTGATGCCGGTTATGATAGGAGGGTTTGGTAACTGGTTGGTACCTTTAATACTAATAGTCCCTGACATACATTTTCCCCGTTTAAATAATATAAGATTTTGGTTCGTTCCAAATGCTCTTATTTTACTAGCGTTTTCGGGCTTTGTGGAAGGGGGGGTAGGCGCTGGTTGAACCATTTACCCACCACTCACTTCAATTGAATTTTTGGGTGACCCGTCCATGGATTTGGCTATTTTTGCCTTACATCTAGGGGGTATTTCTTCTATTGCGGCCAGGCTAAACTTTTGTTCAACCGCTATCAACATACGCCAAAGGCAGCGGTGGGTTCACAAAATCCCTATACTACCTATTTCTTTAGCTATTACAGCCCTACTATTGATTATCGCGATGCCGGTGCTGGCTGGTGCGCTTACTATACTCCTTTTAGACCGTAATTTTGCTACAAGATTCTTTGACCCTGTTGGTGGTGGAGACCCCATCCTATTCATGCATTTATTC
>WS20
TCCCGCCCTTCTTCATGATTGCATAATCATGGGCTATATAATCTTATCATCACAAGGCATGCTTTAATTATAATTTTCTTTATAGTGATGCCGGTTATGATAGGAGGGTTTGGTAACTGGTTGGTACCTTTAATACTAATAGTCCCTGATATACATTTTCCCCGTTTAAATAATATAAGATTTTGGTTCGTTCCAAATGCTCTTATTTTACTAGCGTTTTCCGGCTTTGTGGAAGGGGGGGTAGGCGCTGGTTGAACCATTTACCCACCACTCACTTCAATTGAATTTTTGGGTGACCCGTCCATGGATTTGGCTATTTTTGCCTTACATCTAGGGGGTATTTCTTCTATTGCGGCCAGGCTAAACTTTTGTTCAACCGCTATCAACATACGCCAAAGGCAGCGGTGGGTTCACAAAATCCCTATACTACCTATTTCTTTAGCTATTACAGCCCTACTATTGATTATTGCGATGCCGGTGCTGGCTGGTGCGCTTACTATACTCCTTTTAGACCGTAATTTTGCTACAAGATTCTTTGACCCTGTTGGTGGTGGAGACCCCATCCTATTCATGCATTTATTC
>WS31
TCCCGCCCTTCTTCATGATTGCATAATCATGGGCTATATAATCTTATCATCACAAGGCATGCTCTAATTATAATTTTCTTTATAGTGATGCCGGTTATGATAGGAGGGTTTGGTAACTGGTTGGTACCTTTAATACTAATAGTCCCTGACATACATTTTCCCCGTTTAAATAATATAAGATTTTGGTTCGTTCCAAATGCTCTTATTTTACTAGCGTTTTCGGGCTTTGTGGAAGGGGGGGTAGGCGCTGGTTGAACCATTTACCCACCACTCACTTCAATTGAATTTTTGGGTGACCCGTCCATGGATTTGGCTATTTTTGCCTTACATCTAGGGGGTATTTCTTCTATTGCGGCCAGGCTAAACTTTTGTTCAACCGCTATCAACATACGCCAAAGGCAGCGGTGGGTTCACAAAATCCCTATACTACCTATTTCTTTAGCTATTACAGCCCTACTATTGATTATCGCGATGCCGGTGCTGGCTGGTGCGCTTACTATACTCCTTTTAGACCGTAATTTTGCTACAAGATTCTTTGACCCTGTTGGTGGTGGAGACCCCATCCTATTCATACATCATTTC
>WS32
TCCCGCCCTTCTTCATGATTGCATAATCATGGGCTATATAATTTTATCATCACAAGGCATGCTCTAATTATAATTTTCTTTATAGTGATGCCGGTTATGATAGGAGGGTTTGGTAACTGGTTGGTACCTTTAATACTAATAGTCCCTGACATACATTTTCCCCGTTTAAATAATATAAGATTTTGGTTCGTTCCAAATGCTCTTATTTTACTAGCGTTTTCGGGCTTTGTGGAAGGGGGGGTAGGCGCTGGTTGAACCATTTACCCACCACTCACTTCAATTGAATTTTTGGGTGACCCATCCATGGATTTGGCTATTTTTGCCTTACATCTAGGGGGTATTTCTTCTATTGCGGCCAGGCTAAACTTTTGTTCAACCGCTATCAACATACGCCAAAGGCAGCGGTGGGTTCACAAAATCCCTATACTACCTATTTCTTTAGCTATTACAGCCCTACTATTGATTATCGCGATGCCGGTGCTGGCTGGTGCGCTTACTATACTCCTTTTAGACCGTAATTTTGCTACAAGATTCTTTGACCCTGTTGGTGGTGGAGACCCCATCCTATTCATGCATTTATTC
>WS33
TCCCGCCCTTCTTCATGATTGCATAATCATGGGCTATATAATCTTATCATCACAAGGCATGCTCTAATTATAATTTTCTTTATAGTGATGCCGGTTATGATAGGAGGGTTTGGTAACTGGTTGGTACCTTTAATACTAATAGTCCCTGACATACATTTTCCCCGTTTAAATAATATAAGATTTTGGTTCGTTCCAAATGCTCTTATTTTACTAGCGTTTTCGGGCTTTGTGGAAGGGGGGGTAGGCGCTGGTTGAACCATTTACCCACCACTCACTTCAATTGAATTTTTGGGTGACCCGTCCATGGATTTGGCTATTTTTGCCTTACATCTAGGGGGTATTTCTTCTATTGCGGCCAGGCTAAACTTTTGTTCAACCGCTATCAACATACGCCAAAGGCAGCGGTGGGTTCACAAAATCCCTATACTACCTATTTCTTTAGCTATTACAGCCCTACTATTGATTATCGCGATGCCGGTGCTGGCTGGTGCGCTTACTATACTCCTTTTAGACCGTAATTTTGCTACAAGATTCTTTGACCCTGTTGGTGGTGGAGACCCCATCCTATTCATGCATTTATTC
>WS34
TCCCGCCCTTCTTCATGATTGCATAATCATGGGCTATATAATCTTATCATCACAAGGCATGCTCTAATTATAATTTTCTTTATAGTGATGCCGGTTATGATAGGAGGGTTTGGTAACTGGTTGGTACCTTTAATACTAATAGTCCCTGACATACATTTTCCCCGTTTAAATAATATAAGATTTTGGTTCGTTCCAAATGCTCTTATTTTACTAGCGTTTTCGGGCTTTGTGGAAGGGGGGGTAGGCGCTGGTTGAACCATTTACCCACCACTCACTTCAATTGAATTTTTGGGTGACCCGTCCATGGATTTGGCTATTTTTGCCTTACATCTAGGGGGTATTTCTTCTATTGCGGCCAGGCTAAACTTTTGTTCAACCGCTATCAACATACGCCAAAGGCAGCGGTGGGTTCACAAAATCCCTATACTACCTATTTCTTTAGCTATTACAGCCCTACTATTGATTATCGCGATGCCGGTGCTGGCTGGTGCGCTTACTATACTCCTTTTAGACCGTAATTTTGCTACAAGATTCTTTGACCCTGTTGGTGGTGGAGACCCCATCCTATTCATGCATTTATTC
>WS35
TCCCGCCCTTCTTCATGATTGCATAATCATGGGCTATATAATCTTATCATCACAAGGCATGCTCTAATTATAATTTTCTTTATAGTGATGCCGGTTATGATAGGAGGGTTTGGTAACTGGTTGGTACCTTTAATACTAATAGTCCCTGACATACATTTTCCCCGTTTAAATAATATAAGATTTTGGTTCGTTCCAAATGCTCTTATTTTACTAGCGTTTTCGGGCTTTGTGGAAGGGGGGGTAGGCGCTGGTTGAACCATTTACCCACCACTCACTTCAATTGAATTTTTGGGTGACCCGTCCATGGATTTGGCTATTTTTGCCTTACATCTAGGGGGTATTTCTTCTATTGCGGCCAGGCTAAACTTTTGTTCAACCGCTATCAACATACGCCAAAGGCAGCGGTGGGTTCACAAAATCCCTATACTACCTATTTCTTTAGCTATTACAGCCCTACTATTGATTATCGCGATGCCGGTGCTGGCTGGTGCGCTTACTATACTCCTTTTAGACCGTAATTTTGCTACAAGATTCTTTGACCCTGTTGGTGGTGGAGACCCCATCCTATTCATGCATTTATTC
>WS36
TCCCGCCCTTCTTCATGATTGCATAATCATGGGCTATATAATCTTATCATCACAAGGCATGCTCTAATTATAATTTTCTTTATAGTGATGCCGGTTATGATAGGAGGGTTTGGTAACTGGTTGGTACCTTTAATACTAATAGTCCCTGACATACATTTTCCCCGTTTAAATAATATAAGATTTTGGTTCGTTCCAAATGCTCTTATTTTACTAGCGTTTTCGGGCTTTGTGGAAGGGGGGGTAGGCGCTGGTTGAACCATTTACCCACCACTCACTTCAATTGAATTTTTGGGTGACCCGTCCATGGATTTGGCTATTTTTGCCTTACATCTAGGGGGTATTTCTTCTATTGCGGCCAGGCTAAACTTTTGTTCAACCGCTATCAACATACGCCAAAGGCAGCGGTGGGTTCACAAAATCCCTATACTACCTATTTCTTTAGCTATTACAGCCCTACTATTGATTATCGCGATGCCGGTGCTGGCTGGTGCGCTTACTATACTCCTTTTAGACCGTAATTTTGCTACAAGATTCTTTGACCCTGTTGGTGGTGGAGACCCCATCCTATTCATGCATTTATTC
>WS37
TCCCGCCCTTCTTCATGATTGCATAATCATGGGCTATATAATCTTATCATCACAAGGCATGCTCTAATTATAATTTTCTTTATAGTGATGCCGGTTATGATAGGAGGGTTTGGTAACTGGTTGGTACCTTTAATACTAATAGTCCCTGACATACATTTTCCCCGTTTAAATAATATAAGATTTTGGTTCGTTCCAAATGCTCTTATTTTACTAGCGTTTTCGGGCTTTGTGGAAGGGGGGGTAGGCGCTGGTTGAACCATTTACCCACCACTCACTTCAATTGAATTTTTGGGTGACCCGTCCATGGATTTGGCTATTTTTGCCTTACATCTAGGGGGTATTTCTTCTATTGCGGCCAGGCTAAACTTTTGTTCAACCGCTATCAACATACGCCAAAGGCAGCGGTGGGTTCACAAAATCCCTATACTACCTATTTCTTTAGCTATTACAGCCCTACTATTGATTATCGCGATGCCGGTGCTGGCTGGTGCGCTTACTATACTCCTTTTAGACCGTAATTTTGCTACAAGATTCTTTGACCCTGTTGGTGGTGGAGACCCCATCCTATTCATGCATTTATTC
>WS38
TCCCGCCCTTCTTCATGATTGCATAATCATGGGCTATATAATCTTATCATCACAAGGCATGCTCTAATTATAATTTTCTTTATAGTGATGCCGGTTATGATAGGAGGGTTTGGTAACTGGTTGGTACCTTTAATACTAATAGTCCCTGACATACATTTTCCCCGTTTAAATAATATAAGATTTTGGTTCGTTCCAAATGCTCTTATTTTACTAGCGTTTTCGGGCTTTGTGGAAGGGGGGGTAGGCGCTGGTTGAACCATTTACCCACCACTCACTTCAATTGAATTTTTGGGTGACCCGTCCATGGATTTGGCTATTTTTGCCTTACATCTAGGGGGTATTTCTTCTATTGCGGCCAGGCTAAACTTTTGTTCAACCGCTATCAACATACGCCAAAGGCAGCGGTGGGTTCACAAAATCCCTATACTACCTATTTCTTTAGCTATTACAGCCCTACTATTGATTATCGCGATGCCGGTGCTGGCTGGTGCGCTTACTATACTCCTTTTAGACCGTAATTTTGCTACAAGATTCTTTGACCCTGTTGGTGGTGGAGACCCCATCCTATTCATGCATTTATTC
>WS39
TCCCGCCCTTCTTCATGATTGCATAATCATGGGCTATATAATCTTATCATCACAAGGCATGCTCTAATTATAATTTTCTTTATAGTGATGCCGGTTATGATAGGAGGGTTTGGTAACTGGTTGGTACCTTTAATACTAATAGTCCCTGACATACATTTTCCCCGTTTAAATAATATAAGATTTTGGTTCGTTCCAAATGCTCTTATTTTACTAGCGTTTTCCGGCTTTGTGGAAGGGGGGGTAGGCGCTGGTTGAACCATTTACCCACCACTCACTTCAATTGAATTTTTGGGTGACCCGTCCATGGATTTGGCTATTTTTGCCTTACATCTAGGGGGTATTTCTTCTATTGCGGCCAGGCTAAACTTTTGTTCAACCGCTATCAACATACGCCAAAGGCAGCGGTGGGTTCACAAAATCCCTATACTACCTATTTCTTTAGCTATTACAGCCCTACTATTGATTATCGCGATGCCGGTGCTGGCTGGTGCGCTTACTATACTCCTTTTAGACCGTAATTTTGCTACAAGATTCTTTGACCCTGTTGGTGGTGGAGACCCCATCCTATTCATGCATTTATTC
>WS40
TCCCGCCCTTCTTCATGATTGCATAATCATGGGCTATATAATCTTATCATCACAAGGCATGCTCTAATTATAATTTTCTTTATAGTGATGCCGGTTATGATAGGAGGGTTTGGTAACTGGTTGGTACCTTTAATACTAATAGTCCCTGACATACATTTTCCCCGTTTAAATAATATAAGATTTTGGTTCGTTCCAAATGCTCTTATTTTACTAGCGTTTTCGGGCTTTGTGGAAGGGGGGGTAGGCGCTGGTTGAACCATTTACCCACCACTCACTTCAATTGAATTTTTGGGTGACCCGTCCATGGATTTGGCTATTTTTGCCTTACATCTAGGGGGTATTTCTTCTATTGCGGCCAGGCTAAACTTTTGTTCAACCGCTATCAACATACGCCAAAGGCAGCGGTGGGTTCACAAAATCCCTATACTACCTATTTCTTTAGCTATTACAGCCCTACTATTGATTATCGCGATGCCGGTGCTGGCTGGTGCGCTTACTATACTCCTTTTAGACCGTAATTTTGCTACAAGATTCTTTGACCCTGTTGGTGGTGGAGACCCCATCCTATTCATGCATTTATTC
>WS41
TCCCGCCCTTCTTCATGATTGCATAATCATGGGCTATATAATCTTATCATCACAAGGCATGCTCTAATTATAATTTTCTTTATAGTGATGCCGGTTATGATAGGAGGGTTTGGTAACTGGTTGGTACCTTTAATACTAATAGTCCCTGACATACATTTTCCCCGTTTAAATAATATAAGATTTTGGTTCGTTCCAAATGCTCTTATTTTACTAGCGTTTTCGGGCTTTGTGGAAGGGGGGGTAGGCGCTGGTTGAACCATTTACCCACCACTCACTTCAATTGAATTTTTGGGTGACCCGTCCATGGATTTGGCTATTTTTGCCTTACATCTAGGGGGTATTTCTTCTATTGCGGCCAGGCTAAACTTTTGTTCAACCGCTATCAACATACGCCAAAGGCAGCGGTGGGTTCACAAAATCCCTATACTACCTATTTCTTTAGCTATTACAGCCCTACTATTGATTATCGCGATGCCGGTGCTGGCTGGTGCGCTTACTATACTCCTTTTAGACCGTAATTTTGCTACAAGATTCTTTGACCCTGTTGGTGGTGGAGACCCCATCCTATTCATGCATTTATTC
>WS42
TCCCGCCCTTCTTCATGATTGCATAATCATGGGCTATATAATCTTATCATCACAAGGCATGCTCTAATTATAATTTTCTTTATAGTGATGCCGGTTATGATAGGAGGGTTTGGTAACTGGTTGGTACCTTTAATACTAATAGTCCCTGACATACATTTTCCCCGTTTAAATAATATAAGATTTTGGTTCGTTCCAAATGCTCTTATTTTACTAGCGTTTTCCGGCTTTGTGGAAGGGGGGGTAGGCGCTGGTTGAACCATTTACCCACCACTCACTTCAATTGAATTTTTGGGTGACCCGTCCATGGATTTGGCTATTTTTGCCTTACATCTAGGGGGTATTTCTTCTATTGCGGCCAGGCTAAACTTTTGTTCAACCGCTATCAACATACGCCAAAGGCAGCGGTGGGTTCACAAAATCCCTATACTACCTATTTCTTTAGCTATTACAGCCCTACTATTGATTATCGCGATGCCGGTGCTGGCTGGTGCGCTTACTATACTCCTTTTAGACCGTAATTTTGCTACAAGATTCTTTGACCCTGTTGGTGGTGGAGACCCCATCCTATTCATGCATTTATTC
>WS43
TCCCGCCCTTCTTCATGATTGCATAATCATGGGCTATATAATCTTATCATCACAAGGCATGCTCTAATTATAATTTTCTTTATAGTGATGCCGGTTATGATAGGAGGGTTTGGTAACTGGTTGGTACCTTTAATACTAATAGTCCCTGACATACATTTTCCCCGTTTAAATAATATAAGATTTTGGTTCGTTCCAAATGCTCTTATTTTACTAGCGTTTTCGGGCTTTGTGGAAGGGGGGGTAGGCGCTGGTTGAACCATTTACCCACCACTCACTTCAATTGAATTTTTGGGTGACCCGTCCATGGATTTGGCTATTTTTGCCTTACATCTAGGGGGTATTTCTTCTATTGCGGCCAGGCTAAACTTTTGTTCAACCGCTATCAACATACGCCAAAGGCAGCGGTGGGTTCACAAAATCCCTATACTACCTATTTCTTTAGCTATTACAGCCCTACTATTGATTATCGCGATGCCGGTGCTGGCTGGTGCGCTTACTATACTCCTTTTAGACCGTAATTTTGCTACAAGATTCTTTGACCCTGTTGGTGGTGGAGACCCCATCCTATTCATGCATTTATTC
>WS44
TCCCGCCCTTCTTCATGATTGCATAATCATGGGCTATATAATCTTATCATCACAAGGCATGCTCTAATTATAATTTTCTTTATAGTGATGCCGGTTATGATAGGAGGGTTTGGTAACTGGTTGGTACCTTTAATACTAATAGTCCCTGACATACATTTTCCCCGTTTAAATAATATAAGATTTTGGTTCGTTCCAAATGCTCTTATTTTACTAGCGTTTTCGGGCTTTGTGGAAGGGGGGGTAGGCGCTGGTTGAACCATTTACCCACCACTCACTTCAATTGAATTTTTGGGTGACCCGTCCATGGATTTGGCTATTTTTGCCTTACATCTAGGGGGTATTTCTTCTATTGCGGCCAGGCTAAACTTTTGTTCAACCGCTATCAACATACGCCAAAGGCAGCGGTGGGTTCACAAAATCCCTATACTACCTATTTCTTTAGCTATTACAGCCCTACTATTGATTATCGCGATGCCGGTGCTGGCTGGTGCGCTTACTATACTCCTTTTAGACCGTAATTTTGCTACAAGATTCTTTGACCCTGTTGGTGGTGGAGACCCCATCCTATTCATGCATTTATTC
>WS45
TCCCGCCCTTCTTCATGATTGCATAATCATGGGCTATATAATCTTATCATCACAAGGCATGCTCTAATTATAATTTTCTTTATAGTGATGCCGGTTATGATAGGAGGGTTTGGTAACTGGTTGGTACCTTTAATACTAATAGTCCCTGACATACATTTTCCCCGTTTAAATAATATAAGATTTTGGTTCGTTCCAAATGCTCTTATTTTACTAGCGTTTTCGGGCTTTGTGGAAGGGGGGGTAGGCGCTGGTTGAACCATTTACCCACCACTCACTTCAATTGAATTTTTGGGTGACCCGTCCATGGATTTGGCTATTTTTGCCTTACATCTAGGGGGTATTTCTTCTATTGCGGCCAGGCTAAACTTTTGTTCAACCGCTATCAACATACGCCAAAGGCAGCGGTGGGTTCACAAAATCCCTATACTACCTATTTCTTTAGCTATTACAGCCCTACTATTGATTATCGCGATGCCGGTGCTGGCTGGTGCGCTTACTATACTCCTTTTAGACCGTAATTTTGCTACAAGATTCTTTGACCCTGTTGGTGGTGGAGACCCCATCCTATTCATGCATTTATTC
>WS46
TCCCGCCCTTCTTCATGATTGCATAATCATGGGCTATATAATCTTATCATCACAAGGCATGCTCTAATTATAATTTTCTTTATAGTGATGCCGGTTATGATAGGAGGGTTTGGTAACTGGTTGGTACCTTTAATACTAATAGTCCCTGACATACATTTTCCCCGTTTAAATAATATAAGATTTTGGTTCGTTCCAAATGCTCTTATTTTACTAGCGTTTTCCGGCTTTGTGGAAGGGGGGGTAGGCGCTGGTTGAACCATTTACCCACCACTCACTTCAATTGAATTTTTGGGTGACCCGTCCATGGATTTGGCTATTTTTGCCTTACATCTAGGGGGTATTTCTTCTATTGCGGCCAGGCTAAACTTTTGTTCAACCGCTATCAACATACGCCAAAGGCAGCGGTGGGTTCACAAAATCCCTATACTACCTATTTCTTTAGCTATTACAGCCCTACTATTGATTATCGCGATGCCGGTGCTGGCTGGTGCGCTTACTATACTCCTTTTAGACCGTAATTTTGCTACAAGATTCTTTGACCCTGTTGGTGGTGGAGACCCCATCCTATTCATGCATTTATTC
>WS47
TCCCGCCCTTCTTCATGATTGCATAATCATGGGCTATATAATCTTATCATCACAAGGCATGCTCTAATTATAATTTTCTTTATAGTGATGCCGGTTATGATAGGAGGGTTTGGTAACTGGTTGGTACCTTTAATACTAATAGTCCCTGACATACATTTTCCCCGTTTAAATAATATAAGATTTTGGTTCGTTCCAAATGCTCTTATTTTACTAGCGTTTTCGGGCTTTGTGGAAGGGGGGGTAGGCGCTGGTTGAACCATTTACCCACCACTCACTTCAATTGAATTTTTGGGTGACCCGTCCATGGATTTGGCTATTTTTGCCTTACATCTAGGGGGTATTTCTTCTATTGCGGCCAGGCTAAACTTTTGTTCAACCGCTATCAACATACGCCAAAGGCAGCGGTGGGTTCACAAAATCCCTATACTACCTATTTCTTTAGCTATTACAGCCCTACTATTGATTATCGCGATGCCGGTGCTGGCTGGTGCGCTTACTATACTCCTTTTAGACCGTAATTTTGCTACAAGATTCTTTGACCCTGTTGGTGGTGGAGACCCCATCCTATTCATGCATTTATTC
>WS48
TCCCGCCCTTCTTCATGATTGCATAATCATGGGCTATATAATCTTATCATCACAAGGCATGCTCTAATTATAATTTTCTTTATAGTGATGCCGGTTATGATAGGAGGGTTTGGTAACTGGTTGGTACCTTTAATACTAATAGTCCCTGACATACATTTTCCCCGTTTAAATAATATAAGATTTTGGTTCGTTCCAAATGCTCTTATTTTACTAGCGTTTTCGGGCTTTGTGGAAGGGGGGGTAGGCGCTGGTTGAACCATTTACCCACCACTCACTTCAATTGAATTTTTGGGTGACCCGTCCATGGATTTGGCTATTTTTGCCTTACATCTAGGGGGTATTTCTTCTATTGCGGCCAGGCTAAACTTTTGTTCAACCGCTATCAACATACGCCAAAGGCAGCGGTGGGTTCACAAAATCCCTATACTACCTATTTCTTTAGCTATTACAGCCCTACTATTGATTATCGCGATGCCGGTGCTGGCTGGTGCGCTTACTATACTCCTTTTAGACCGTAATTTTGCTACAAGATTCTTTGACCCTGTTGGTGGTGGAGACCCCATCCTATTCATGCATTTATTC
>WS49
TCCCGCCCTTCTTCATGATTGCATAATCATGGGCTATATAATCTTATCATCACAAGGCATGCTTTAATTATAATTTTCTTTATAGTGATGCCGGTTATGATAGGAGGGTTCGGTAACTGGTTGGTACCTTTAATACTAATAGTCCCTGACATACATTTTCCCCGTTTAAATAACATAAGATTTTGGTTCGTTCCAAATGCTCTTATTTTACTAGCGTTTTCGGGCTTTGTGGAAGGGGGGGTAGGCGCTGGTTGAACCATTTACCCACCACTCACTTCAATTGAATTTTTGGGTGACCCGTCCATGGATTTGGCTATTTTTGCCTTACATCTAGGGGGTATTTCTTCTATTGCGGCCAGGCTAAACTTTTGTTCAACCGCTATCAACATACGCCAAAGGCAGCGGTGGGTTCACAAAATCCCTATACTACCTATTTCTTTAGCTATTACAGCCCTACTATTGATTATCGCGATGCCGGTGCTGGCTGGTGCGCTTACTATACTCCTTTTAGACCGTAATTTTGCTACAAGATTCTTTGACCCTGTTGGTGGTGGAGACCCCATCCTATTCATGCATTTATTC
>WS50
TCCCGCCCTTCTTCATGATTGCATAATCATGGGCTATATAATCTTATCATCACAAGGCATGCTCTAATTATAATTTTCTTTATAGTGATGCCGGTTATGATAGGAGGGTTTGGTAACTGGTTGGTACCTTTAATACTAATAGTCCCTGACATACATTTTCCCCGTTTAAATAATATAAGATTTTGGTTCGTTCCAAATGCTCTTATTTTACTAGCGTTTTCGGGCTTTGTGGAAGGGGGGGTAGGCGCTGGTTGAACCATTTACCCACCACTCACTTCAATTGAATTTTTGGGTGACCCGTCCATGGATTTGGCTATTTTTGCCTTACATCTAGGGGGTATTTCTTCTATTGCGGCCAGGCTAAACTTTTGTTCAACCGCTATCAACATACGCCAAAGGCAGCGGTGGGTTCACAAAATCCCTATACTACCTATTTCTTTAGCTATTACAGCCCTACTATTGATTATCGCGATGCCGGTGCTGGCTGGTGCGCTTACTATACTCCTTTTAGACCGTAATTTTGCTACAAGATTCTTTGACCCTGTTGGTGGTGGAGACCCCATCCTATTCATGCATTTATTC
>WS51
TCCCGCCCTTCTTCATGATTGCATAATCATGGGCTATATAATCTTATCATCACAAGGCATGCTCTAATTATAATTTTCTTTATAGTGATGCCGGTTATGATAGGAGGGTTTGGTAACTGGTTGGTACCTTTAATACTAATAGTCCCTGACATACATTTTCCCCGTTTAAATAATATAAGATTTTGGTTCGTTCCAAATGCTCTTATTTTACTAGCGTTTTCGGGCTTTGTGGAAGGGGGGGTAGGCGCTGGTTGAACCATTTACCCACCACTCACTTCAATTGAATTTTTGGGTGACCCGTCCATGGATTTGGCTATTTTTGCCTTACATCTAGGGGGTATTTCTTCTATTGCGGCCAGGCTAAACTTTTGTTCAACCGCTATCAACATACGCCAAAGGCAGCGGTGGGTTCACAAAATCCCTATACTACCTATTTCTTTAGCTATTACAGCCCTACTATTGATTATCGCGATGCCGGTGCTGGCTGGTGCGCTTACTATACTCCTTTTAGACCGTAATTTTGCTACAAGATTCTTTGACCCTGTTGGTGGTGGAGACCCCATCCTATTCATGCATTTATTC
>SY01
TCCCGCCCTTCTTCATGATTGCATAATCATGGGCTATATAATCTTATCATCACAAGGCATGCTCTAATTATAATTTTCTTTATAGTGATGCCGGTTATGATAGGAGGGTTTGGTAACTGGTTGGTACCTTTAATACTAATAGTCCCTGACATACATTTTCCCCGTTTAAATAATATAAGATTTTGGTTCGTTCCAAATGCTCTTATTTTACTAGCGTTTTCGGGCTTTGTGGAAGGGGGGGTAGGCGCTGGTTGAACCATTTACCCACCACTCACTTCAATTGAATTTTTGGGTGACCCGTCCATGGATTTGGCTATTTTTGCCTTACATCTAGGGGGTATTTCTTCTATTGCGGCCAGGCTAAACTTTTGTTCAACTGCTATCAACATACGCCAAAGGCAGCGGTGGGTTCACAAAATCCCTATACTACCTATTTCTTTAGCTATTACAGCCCTACTATTGATTATCGCGATGCCGGTGCTGGCTGGTGCGCTTACTATACTCCTCTTAGACCGTAATTTTGCTACAAGATTCTTTGACCCTGTTGGTGGTGGAGACCCCATCCTATTCATGCATTTATTC
>SY02
TCCCGCCCTTCTTCATGATTGCATAATCATGGGCTATATAATCTTATCATCACAAGGCATGCTTTAATTATAATTTTCTTTATAGTGATGCCGGTTATGATAGGAGGGTTTGGTAACTGGTTGGTACCTTTAATACTAATAGTCCCTGACATACATTTTCCCCGTTTAAATAACATAAGATTTTGGTTCGTTCCAAATGCTCTTATTTTACTAGCGTTTTCGGGCTTTGTGGAAGGGGGGGTAGGCGCTGGTTGAACCATTTACCCACCACTCACTTCAATTGAATTTTTGGGTGACCCGTCCATGGATTTGGCTATTTTTGCCTTACATCTAGGGGGTATTTCTTCTATTGCGGCCAGGCTAAACTTTTGTTCAACCGCTATCAACATACGCCAAAGGCAGCGGTGGGTTCACAAAATCCCTATACTACCTATTTCTTTAGCTATTACAGCCCTACTATTGATTATCGCGATGCCGGTGCTGGCTGGTGCGCTTACTATACTCCTTTTAGACCGTAATTTTGCTACAAGATTCTTTGACCCTGTTGGTGGTGGAGACCCCATCCTATTCATGCATTTATTC
>SY03
TCCCGCCCTTCTTCATGATTGCATAATCATGGGCTATATAATCTTATCATCACAAGGCATGCTTTAATTATAATTTTCTTTATAGTGATGCCGGTTATGATAGGAGGGTTTGGTAACTGGTTGGTACCTTTAATACTAATAGTCCCTGACATACATTTTCCCCGTTTAAATAATATAAGATTTTGGTTCGTTCCAAATGCTCTTATTTTACTAGCGTTTTCCGGCTTTGTGGAAGGGGGGGTAGGCGCTGGTTGAACCATTTACCCACCACTCACTTCAATTGAATTTTTGGGTGACCCGTCCATGGATTTGGCTATTTTTGCCTTACATCTAGGGGGTATTTCTTCTATTGCGGCCAGGCTAAACTTTTGTTCAACCGCTATCAACATACGCCAAAGGCAGCGGTGGGTTCACAAAATCCCTATACTACCTATTTCTTTAGCTATTACAGCCCTACTATTGATTATCGCGATGCCGGTGCTGGCTGGTGCGCTTACTATACTCCTTTTAGACCGTAATTTTGCTACAAGATTCTTTGACCCTGTTGGTGGTGGAGACCCCATCCTATTCATGCATTTATTC
>SY04
TCCCGCCCTTCTTCATGATTGCATAATCATGGGCTATATAATCTTATCATCACAAGGCATGCTCTAATTATAATTTTCTTTATAGTGATGCCGGTTATGATAGGAGGGTTTGGTAACTGGTTGGTACCTTTAATACTAATAGTCCCTGACATACATTTTCCCCGTTTAAATAATATAAGATTTTGGTTCGTTCCAAATGCTCTTATTTTACTAGCGTTTTCGGGCTTTGTGGAAGGGGGGGTAGGCGCTGGTTGAACCATTTACCCACCACTCACTTCAATTGAATTTTTGGGTGACCCGTCCATGGATTTGGCTATTTTTGCCTTACATCTAGGGGGTATTTCTTCTATTGCGGCCAGGCTAAACTTTTGTTCAACCGCTATCAACATACGCCAAAGGCAGCGGTGGGTTCACAAAATCCCTATACTACCTATTTCTTTAGCTATTACAGCCCTACTATTGATTATCGCGATGCCGGTGCTGGCTGGTGCGCTTACTATACTCCTTTTAGACCGTAATTTTGCTACAAGATTCTTTGACCCTGTTGGTGGTGGAGACCCCATCCTATTCATGCATTTATTC
>SY05
TCCCGCCCTTCTTCATGATTGCATAATCATGGGCTATATAATCTTATCATCACAAGGCATGCTTTAATTATAATTTTCTTTATAGTGATGCCGGTTATGATAGGAGGGTTCGGTAACTGGTTGGTACCTTTAATACTAATAGTCCCTGACATACATTTTCCCCGTTTAAATAACATAAGATTTTGGTTCGTTCCAAATGCTCTTATTTTACTAGCGTTTTCGGGCTTTGTGGAAGGGGGGGTAGGCGCTGGTTGAACCATTTACCCACCACTCACTTCAATTGAATTTTTGGGTGACCCGTCCATGGATTTGGCTATTTTTGCCTTACATCTAGGGGGTATTTCTTCTATTGCGGCCAGGCTAAACTTTTGTTCAACCGCTATCAATATACGCCAAAGGCAGCGGTGGGTTCACAAAATCCCTATACTACCTATTTCTTTAGCTATTACAGCCCTACTATTGATTATCGCGATGCCGGTGCTGGCTGGTGCGCTTACTATACTCCTTTTAGACCGTAATTTTGCTACAAGATTCTTTGACCCTGTTGGTGGTGGAGACCCCATCCTATTCATGCATTTATTC
>SY06
TCCCGCCCTTCTTCATGATTGCATAATCATGGGCTATATAATCTTATCATCACAAGGCATGCTCTAATTATAATTTTCTTTATAGTGATGCCGGTTATGATAGGAGGGTTTGGTAACTGGTTGGTACCTTTAATACTAATAGTCCCTGACATACATTTTCCCCGTTTAAATAATATAAGATTTTGGTTCGTTCCAAATGCTCTTATTTTACTAGCGTTTTCGGGCTTTGTGGAAGGGGGGGTAGGCGCTGGTTGAACCATTTACCCACCACTCACTTCAATTGAATTTTTGGGTGACCCGTCCATGGATTTGGCTATTTTTGCCTTACATCTAGGGGGTATTTCTTCTATTGCGGCCAGGCTAAACTTTTGTTCAACCGCTATCAACATACGCCAAAGGCAGCGGTGGGTTCACAAAATCCCTATACTACCTATTTCTTTAGCTATTACAGCCCTACTATTGATTATCGCGATGCCGGTGCTGGCTGGTGCGCTTACTATACTCCTTTTAGACCGTAATTTTGCTACAAGATTCTTTGACCCTGTTGGTGGTGGAGACCCCATCCTATTCATGCATTTATTC
>SY07
TCCCGCCCTTCTTCATGATTGCATAATCATGGGCTATATAATCTTATCATCACAAGGCATGCTCTAATTATAATTTTCTTTATAGTGATGCCGGTTATGATAGGAGGGTTTGGTAATTGGTTGGTACCTTTAATACTAATAGTCCCTGACATACATTTTCCCCGTTTAAATAATATAAGATTTTGGTTCGTTCCAAATGCTCTTATTTTACTAGCGTTTTCGGGCTTTGTGGAAGGGGGGGTAGGCGCTGGTTGAACCATTTACCCACCACTCACTTCAATTGAATTTTTGGGTGACCCGTCCATGGATTTGGCTATTTTTGCCTTACATCTAGGGGGTATTTCTTCTATTGCGGCCAGGCTAAACTTTTGTTCAACCGCTATCAACATACGCCAAAGGCAGCGGTGGGTTCACAAAATCCCTATACTACCTATTTCTTTAGCTATTACAGCCCTACTATTGATTATCGCGATGCCGGTGCTGGCTGGTGCGCTTACTATACTCCTTTTAGACCGTAATTTTGCTACAAGATTCTTTGACCCTGTTGGTGGTGGAGACCCCATCCTATTCATGCATTTATTC
>SY08
TCCCGCCCTTCTTCATGATTGCATAATCATGGGCTATATAATCTTATCATCACAAGGCATGCTCTAATTATAATTTTCTTTATAGTGATGCCGGTTATGATAGGAGGGTTTGGTAACTGGTTGGTACCTTTAATACTAATAGTCCCTGACATACATTTTCCCCGTTTAAATAATATAAGATTTTGGTTTGTTCCAAATGCTCTTATTTTACTAGCGTTTTCGGGCTTTGTGGAAGGGGGGGTAGGCGCTGGTTGAACCATTTACCCACCACTCACTTCAATTGAATTTTTGGGTGACCCGTCCATGGATTTGGCTATTTTTGCCTTACATCTAGGGGGTATTTCTTCTATTGCGGCCAGGCTAAACTTTTGTTCAACCGCTATCAACATACGCCAAAGGCAGCGGTGGGTTCACAAAATCCCTATACTACCTATTTCTTTAGCTATTACAGCCCTACTATTGATTATCGCGATGCCGGTGCTGGCTGGTGCGCTTACTATACTCCTTTTAGACCGTAATTTTGCTACAAGATTCTTTGACCCTGTTGGTGGTGGAGACCCCATCCTATTCATGCATTTATTC
>SY09
TCCCGCCCTTCTTCATGATTGCATAATCATGGGCTATATAATCTTATCATCACAAGGCATGCTTTAATTATAATTTTCTTTATAGTGATGCCGGTTATGATAGGAGGGTTTGGTAACTGGTTGGTACCTTTAATACTAATAGTCCCTGACATACATTTTCCCCGTTTAAATAATATAAGATTTTGGTTCGTTCCAAATGCTCTTATTTTACTAGCGTTTTCCGGCTTCGTGGAAGGGGGGGTAGGCGCTGGTTGAACCATTTACCCACCACTCACTTCAATTGAATTTTTGGGTGACCCGTCCATGGATTTGGCTATTTTTGCCTTACATCTAGGGGGTATTTCTTCTATTGCGGCCAGGCTAAACTTTTGTTCAACCGCTATCAACATACGCCAAAGGCAGCGGTGGGTTCACAAAATCCCTATACTACCTATTTCTTTAGCTATTACAGCCCTACTATTGATTATCGCGATGCCGGTGCTGGCTGGTGCGCTTACTATACTCCTTTTAGATCGTAATTTTGCTACAAGATTCTTTGACCCTGTTGGTGGTGGAGACCCCATCCTATTCATGCATTTATTC
>SY10
TCCCGCCCTTCTTCATGATTGCATAATCATGGGCTATATAATCTTATCATCACAAGGCATGCTCTAATTATAATTTTCTTTATAGTGATGCCGGTTATGATAGGAGGGTTTGGTAACTGGTTGGTACCTTTAATACTAATAGTCCCTGACATACATTTTCCCCGTTTAAATAATATAAGATTTTGGTTCGTTCCAAATGCTCTTATTTTACTAGCGTTTTCGGGCTTTGTGGAAGGGGGGGTAGGCGCTGGTTGAACCATTTACCCACCACTCACTTCAATTGAATTTTTGGGTGACCCGTCCATGGATTTGGCTATTTTTGCCTTACATCTAGGGGGTATTTCTTCTATTGCGGCCAGGCTAAACTTTTGTTCAACCGCTATCAACATACGCCAAAGGCAGCGGTGGGTTCACAAAATCCCTATACTACCTATTTCTTTAGCTATTACAGCCCTACTATTGATTATCGCGATGCCGGTGCTGGCTGGTGCGCTTACTATACTCCTTTTAGACCGTAATTTTGCTACAAGATTCTTTGACCCTGTTGGTGGTGGAGACCCCATCCTATTCATGCATTTATTC
>SY11
TCCCGCCCTTCTTCATGATTGCATAATCATGGGCTATATAATCTTATCATCACAAGGCATGCTCTAATTATAATTTTCTTTATAGTGATGCCGGTTATGATAGGAGGGTTTGGTAACTGGTTGGTACCTTTAATACTAATAGTCCCTGACATACATTTTCCCCGTTTAAATAATATAAGATTTTGGTTCGTTCCAAATGCTCTTATTTTACTAGCGTTTTCGGGCTTTGTGGAAGGGGGGGTAGGCGCTGGTTGAACCATTTACCCACCACTCACTTCAATTGAATTTTTGGGTGACCCGTCCATGGATTTGGCTATTTTTGCCTTACATCTAGGGGGTATTTCTTCTATTGCGGCCAGGCTAAACTTTTGTTCAACCGCTATCAACATACGCCAAAGGCAGCGGTGGGTTCACAAAATCCCTATACTACCTATTTCTTTAGCTATTACAGCCCTACTATTGATTATCGCGATGCCGGTGCTGGCTGGTGCGCTTACTATACTCCTTTTAGACCGTAATTTTGCTACAAGATTCTTTGACCCTGTTGGTGGTGGAGACCCCATCCTATTCATGCATTTATTC
>SY12
TCCCGCCCTTCTTCATGATTGCATAATCATGGGCTATATAATCTTATCATCACAAGGCATGCTTTAATTATAATTTTCTTTATAGTGATGCCGGTTATGATAGGAGGGTTTGGTAACTGGTTGGTACCTTTAATACTAATAGTCCCTGACATACATTTTCCCCGTTTAAATAATATAAGATTTTGGTTCGTTCCAAATGCTCTTATTTTACTAGCGTTTTCCGGCTTTGTGGAAGGGGGGGTAGGCGCTGGTTGAACCATTTACCCACCACTCACTTCAATTGAATTTTTGGGTGACCCGTCCATGGATTTGGCTATTTTTGCCTTACATCTAGGGGGTATTTCTTCTATTGCGGCCAGGCTAAACTTTTGTTCAACCGCTATCAACATACGCCAAAGGCAGCGGTGGGTTCACAAAATCCCTATACTACCTATTTCTTTAGCTATTACAGCCCTACTATTGATTATCGCGATGCCGGTGCTGGCTGGTGCGCTTACTATACTCCTTTTAGACCGTAATTTTGCTACAAGATTCTTTGACCCTGTTGGTGGTGGAGACCCCATCCTATTCATGCATTTATTC
>SY13
TCCCGCCCTTCTTCATGATTGCATAATCATGGGCTATATAATCTTATCATCACAAGGCATGCTCTAATTATAATTTTCTTTATAGTGATGCCGGTTATGATAGGAGGGTTTGGTAACTGGTTGGTACCTTTAATACTAATAGTCCCTGACATACATTTTCCCCGTTTAAATAATATAAGATTTTGGTTCGTTCCAAATGCTCTTATTTTACTAGCGTTTTCGGGCTTTGTGGAAGGGGGGGTAGGCGCTGGTTGAACCATTTACCCACCACTCACTTCAATTGAATTTTTGGGTGACCCGTCCATGGATTTGGCTATTTTTGCCTTACATCTAGGGGGTATTTCTTCTATTGCGGCCAGGCTAAACTTTTGTTCAACCGCTATCAACATACGCCAAAGGCAGCGGTGGGTTCACAAAATCCCTATACTACCTATTTCTTTAGCTATTACAGCCCTACTATTGATTATCGCGATGCCGGTGCTGGCTGGTGCGCTTACTATACTCCTTTTAGACCGTAATTTTGCTACAAGATTCTTTGACCCTGTTGGTGGTGGAGATCCCATCCTATTCATGCATTTATTC
>SY14
TCCCGCCCTTCTTCATGATTGCATAATCATGGGCTATATAATCTTATCATCACAAGGCATGCTCTAATTATAATTTTCTTTATAGTGATGCCGGTTATGATAGGAGGGTTTGGTAACTGGTTGGTACCTTTAATACTAATAGTCCCTGACATACATTTTCCCCGTTTAAATAATATAAGATTTTGGTTCGTTCCAAATGCTCTTATTTTACTAGCGTTTTCGGGCTTTGTGGAAGGGGGGGTAGGCGCTGGTTGAACCATTTACCCACCACTCACTTCAATTGAATTTTTGGGTGACCCGTCCATGGATTTGGCTATTTTTGCCTTACATCTAGGGGGTATTTCTTCTATTGCGGCCAGGCTAAACTTTTGTTCAACCGCTATCAACATACGCCAAAGGCAGCGGTGGGTTCACAAAATCCCTATACTACCTATTTCTTTAGCTATTACAGCCCTACTATTGATTATCGCGATGCCGGTGCTGGCTGGTGCGCTTACTATACTCCTTTTAGACCGTAATTTTGCTACAAGATTCTTTGACCCTGTTGGTGGTGGAGACCCCATCCTATTCATGCATTTATTC
>SY15
TCCCGCCCTTCTTCATGATTGCATAATCATGGGCTATATAATCTTATCATCACAAGGCATGCTCTAATTATAATTTTCTTTATAGTGATGCCGGTTATGATAGGAGGGTTTGGTAACTGGTTGGTACCTTTAATACTAATAGTCCCTGACATACATTTTCCCCGTTTAAATAATATAAGATTTTGGTTCGTTCCAAATGCTCTTATTTTACTAGCGTTTTCGGGCTTTGTGGAAGGGGGGGTAGGCGCTGGTTGAACCATCTACCCACCACTCACTTCAATTGAATTTTTGGGTGACCCGTCCATGGATTTGGCTATTTTTGCCTTACATCTAGGGGGTATTTCTTCTATTGCGGCCAGGCTAAACTTTTGTTCAACCGCTATCAACATACGCCAAAGGCAGCGGTGGGTTCACAAAATCCCTATACTACCTATTTCTTTAGCTATTACAGCCCTACTATTGATTATCGCGATGCCGGTGCTGGCTGGTGCGCTTACTATACTCCTTTTAGACCGTAATTTTGCTACAAGATTCTTTGACCCTGTTGGTGGTGGAGACCCCATCCTATTCATGCATTTATTC
>SY16
TCCCGCCCTTCTTCATGATTGCATAATCATGGGCTATATAATCTTATCATCACAAGGCATGCTCTAATTATAATTTTCTTTATAGTGATGCCGGTTATGATAGGAGGGTTTGGTAACTGGTTGGTACCTTTAATACTAATAGTCCCTGACATACATTTTCCCCGTTTAAATAATATAAGATTTTGGTTCGTTCCAAATGCTCTTATTTTACTAGCGTTTTCGGGCTTTGTGGAAGGGGGGGTAGGCGCTGGTTGAACCATTTACCCACCACTCACTTCAATTGAATTTTTGGGTGACCCGTCCATGGATTTGGCTATTTTTGCCTTACATCTAGGGGGTATTTCTTCTATTGCGGCCAGGCTAAACTTTTGTTCAACCGCTATCAACATACGCCAAAGGCAGCGGTGGGTTCACAAAATCCCTATACTACCTATTTCTTTAGCTATTACAGCCCTACTATTGATTATCGCGATGCCGGTGCTGGCTGGTGCGCTTACTATACTCCTTTTAGACCGTAATTTTGCTACAAGATTCTTTGACCCTGTTGGTGGTGGAGACCCCATCCTATTCATGCATTTATTC
>SY17
TCCCGCCCTTCTTCATGATTGCATAATCATGGGCTATATAATCTTATCATCACAAGGCATGCTCTAATTATAATTTTCTTTATAGTGATGCCGGTTATGATAGGAGGGTTTGGTAACTGGTTGGTACCTTTAATACTAATAGTCCCTGACATACATTTTCCCCGTTTAAATAATATAAGATTTTGGTTCGTTCCAAATGCTCTTATTTTACTAGCGTTTTCGGGCTTTGTGGAAGGGGGGGTAGGCGCTGGTTGAACCATTTACCCACCACTCACTTCAATTGAATTTTTGGGTGACCCGTCCATGGATTTGGCTATTTTTGCCTTACATCTAGGGGGTATTTCTTCTATTGCGGCCAGGCTAAACTTTTGTTCAACCGCTATCAACATACGCCAAAGGCAGCGGTGGGTTCACAAAATCCCTATACTACCTATTTCTTTAGCCATTACAGCCCTACTATTGATTATCGCGATGCCGGTGCTGGCTGGAGCGCTTACTATACTCCTTTTAGACCGTAATTTTGCTACAAGATTCTTTGACCCTGTTGGTGGTGGAGACCCCATCTTATTCATGCATTTATTC
>SY18
TCCCGCCCTTCTTCATGATTGCATAATCATGGGCTATATAATCTTATCATCACAAGGCATGCTTTAATTATAATTTTCTTTATAGTGATGCCGGTTATGATAGGAGGGTTTGGTAACTGGTTGGTACCTTTAATACTAATAGTCCCTGACATACATTTTCCCCGTTTAAATAACATAAGATTTTGGTTCGTTCCAAATGCTCTTATTTTACTAGCGTTTTCGGGCTTTGTGGAAGGGGGGGTAGGCGCTGGTTGAACCATTTACCCACCACTCACTTCAATTGAATTTTTGGGTGACCCGTCCATGGATTTGGCTATTTTTGCCTTACATCTAGGGGGTATTTCTTCTATTGCGGCCAGGCTAAACTTTTGTTCAACCGCTATCAACATACGCCAAAGGCAGCGGTGGGTTCACAAAATCCCTATACTACCTATTTCTTTAGCTATTACAGCCCTACTATTGATTATCGCGATGCCGGTGCTGGCTGGTGCGCTTACTATACTCCTTTTAGACCGTAATTTTGCTACAAGATTCTTTGACCCTGTTGGTGGTGGAGACCCCATCCTATTCATGCATTTATTC
>SY20
TCCCGCCCTTCTTCATGATTGCATAATCATGGGCTATATAATCTTATCATCACAAGGCATGCTCTAATTATAATTTTCTTTATAGTGATGCCGGTTATGATAGGAGGGTTTGGTAACTGGTTGGTACCTTTAATACTAATAGTCCCTGACATACATTTTCCCCGTTTAAATAATATAAGATTTTGGTTCGTTCCAAATGCTCTTATTTTACTAGCGTTTTCGGGCTTTGTGGAAGGGGGGGTAGGCGCTGGTTGAACCATTTACCCACCACTCACTTCAATTGAATTTTTGGGTGACCCGTCCATGGATTTGGCTATTTTTGCCTTACATCTAGGGGGTATTTCTTCTATTGCGGCCAGGCTAAACTTTTGTTCAACCGCTATCAACATACGCCAAAGGCAGCGGTGGGTTCACAAAATCCCCATACTACCTATTTCTTTAGCTATTACAGCCCTACTATTGATTATCGCGATGCCGGTGCTGGCTGGTGCGCTTACTATACTCCTTTTAGACCGTAATTTTGCTACAAGATTCTTTGACCCTGTTGGTGGTGGAGACCCCATCCTATTCATGCATTTATTC
>LF01
TCCCGCCCTTCTTCATGATTGCATAATCATGGGCTATATAATCTTATCATCACAAGGCATGCTCTAATTATAATTTTCTTTATAGTGATGCCGGTTATGATAGGAGGGTTTGGTAACTGGTTGGTACCTTTAATACTAATAGTCCCTGACATACATTTTCCCCGTTTAAATAATATAAGATTTTGGTTCGTTCCAAATGCTCTTATTTTACTAGCGTTTTCGGGCTTTGTGGAAGGGGGGGTAGGCGCTGGTTGAACCATTTACCCACCACTCACTTCAATTGAATTTTTGGGTGACCCGTCCATGGATTTGGCTATTTTTGCCTTACATCTAGGGGGTATTTCTTCTATTGCGGCCAGGCTAAACTTTTGTTCAACCGCTATCAACATACGCCAAGGGCAGCGGTGGGTTCACAAAATCCCTATACTACCTATTTCTTTAGCTATTACAGCCCTACTATTGATTATCGCGATGCCGGTGCTGGCTGGTGCGCTTACTATACTCCTTTTAGACCGTAATTTTGCTACAAGATTCTTTGACCCTGTTGGTGGTGGAGACCCCATCCTATTCATGCATTTATTC
>LF02
TCCCGCCCTTCTTCATGATTGCATAATCATGGGCTATATAATCTTATCATCACAAGGCATGCTTTAATTATAATTTTCTTTATAGTGATGCCGGTTATGATAGGAGGGTTTGGTAACTGGTTGGTACCTTTAATACTAATAGTCCCTGATATACATTTTCCCCGTTTAAATAATATAAGATTTTGGTTCGTTCCAAATGCTCTTATTTTACTAGCGTTTTCCGGCTTTGTGGAAGGGGGGGTAGGCGCTGGTTGAACCATTTACCCACCACTCACTTCAATTGAATTTTTGGGTGACCCGTCCATGGATTTGGCTATTTTTGCCTTACATCTAGGGGGTATTTCTTCTATTGCGGCCAGGCTAAACTTTTGTTCAACCGCTATCAACATACGCCAAAGGCAGCGGTGGGTTCACAAAATCCCTATACTACCTATTTCTTTAGCTATTACAGCCCTACTATTGATTATCGCGATGCCGGTGCTGGCTGGTGCGCTTACTATACTCCTTTTAGACCGTAATTTTGCTACAAGATTCTTTGACCCTGTTGGTGGTGGAGACCCCATCCTATTCATGCATTTATTC
>LF04
TCCCGCCCTTCTTCATGATTGCATAATCATGGGCTATATAATCTTATCATCACAAGGCATGCTCTAATTATAATTTTCTTTATAGTGATGCCGGTTATGATAGGAGGGTTTGGTAACTGGTTGGTACCTTTAATACTAATAGTCCCTGACATACATTTTCCCCGTTTAAATAATATAAGATTTTGGTTCGTTCCAAATGCTCTTATTTTACTAGCGTTTTCGGGCTTTGTGGAAGGGGGGGTAGGCGCTGGTTGAACCATTTACCCACCACTCACTTCAATTGAATTTTTGGGTGACCCGTCCATGGATTTGGCTATTTTTGCCTTACATCTAGGGGGTATTTCTTCTATTGCGGCCAGGCTAAACTTTTGTTCAACCGCTATCAACATACGCCAAAGGCAGCGGTGGGTTCACAAAATCCCTATACTACCTATTTCTTTAGCTATTACAGCCCTACTATTGATTATCGCGATGCCGGTGCTGGCTGGTGCGCTTACTATACTCCTTTTAGACCGTAATTTTGCTACAAGATTCTTTGACCCTGTTGGTGGTGGAGACCCCATCCTATTCATGCATTTATTC
>LF05
TCCCGCCCTTCTTCATGATTGCATAATCATGGGCTATATAATCTTATCATCACAAGGCATGCTTTAATTATAATTTTCTTTATAGTGATGCCGGTTATGATAGGAGGGTTTGGTAACTGGTTGGTACCTTTAATACTAATAGTCCCTGACATACATTTTCCCCGTTTAAATAATATAAGATTTTGGTTCGTTCCAAATGCTCTTATTTTACTAGCGTTTTCCGGCTTTGTGGAAGGGGGGGTAGGCGCTGGTTGAACCATTTACCCACCACTCACTTCAATTGAATTTTTGGGTGACCCGTCCATGGATTTGGCTATTTTTGCCTTACATCTAGGGGGTATTTCTTCTATTGCGGCCAGGCTAAACTTTTGTTCAACCGCTATCAACATACGCCAAAGGCAGCGGTGGGTTCACAAAATCCCTATACTACCTATTTCTTTAGCTATTACAGCCCTACTATTGATTATCGCGATGCCGGTGCTGGCTGGTGCGCTTACTATACTCCTTTTAGACCGTAATTTTGCTACAAGATTCTTTGACCCTGTTGGTGGTGGAGACCCCATCCTATTCATGCATTTATTC
>LF06
TCCCGCCCTTCTTCATGATTGCATAATCATGGGCTATATAATCTTATCATCACAAGGCATGCTCTAATTATAATTTTCTTTATAGTGATGCCGGTTATGATAGGAGGGTTTGGTAACTGGTTGGTACCTTTAATACTAATAGTCCCTGACATACATTTTCCCCGTTTAAATAATATAAGATTTTGGTTCGTTCCAAATGCTCTTATTTTACTAGCGTTTTCGGGCTTTGTGGAAGGGGGGGTAGGCGCTGGTTGAACCATTTACCCACCACTCACTTCAATTGAATTTTTGGGTGACCCGTCCATGGATTTGGCTATTTTTGCCTTACATCTAGGGGGTATTTCTTCTATTGCGGCCAGGCTAAACTTTTGTTCAACCGCTATCAACATACGCCAAAGGCAGCGGTGGGTTCACAAAATCCCTATACTACCTATTTCTTTAGCTATTACAGCCCTACTATTGATTATCGCGATGCCGGTGCTGGCTGGTGCGCTTACTATACTCCTTTTAGACCGTAATTTTGCTACAAGATTCTTTGACCCTGTTGGTGGTGGAGACCCCATCCTATTCATGCATTTATTC
>LF07
TCCCGCCCTTCTTCATGATTGCATAATCATGGGCTATATAATCTTATCATCACAAGGCATGCTCTAATTATAATTTTCTTTATAGTGATGCCGGTTATGATAGGAGGGTTTGGTAACTGGTTGGTACCTTTAATACTAATAGTCCCTGACATACATTTTCCCCGTTTAAATAATATAAGATTTTGGTTCGTTCCAAATGCTCTTATTTTACTAGCGTTTTCGGGCTTTGTGGAAGGGGGGGTAGGCGCTGGTTGAACCATTTACCCACCACTCACTTCAATTGAATTTTTGGGTGACCCGTCCATGGATTTGGCTATTTTTGCCTTACATCTAGGGGGTATTTCTTCTATTGCGGCCAGGCTAAACTTTTGTTCAACCGCTATCAACATACGCCAAAGGCAGCGGTGGGTTCACAAAATCCCTATACTACCTATTTCTTTAGCTATTACAGCCCTACTATTGATTATCGCGATGCCGGTGCTGGCTGGTGCGCTTACTATACTCCTTTTAGACCGTAATTTTGCTACAAGATTCTTTGACCCTGTTGGTGGTGGAGACCCCATCCTATTCATGCATTTATTC
>LF08
TCCCGCCCTTCTTCATGATTGCATAATCATGGGCTATATAATCTTATCATCACAAGGCATGCTTTAATTATAATTTTCTTTATAGTGATGCCGGTTATGATAGGAGGGTTTGGTAACTGGTTGGTACCTTTAATACTAATAGTCCCTGACATACATTTTCCCCGTTTAAATAATATAAGATTTTGGTTCGTTCCAAATGCTCTTATTTTACTAGCGTTTTCGGGCTTTGTGGAAGGGGGGGTAGGCGCTGGTTGAACCATTTACCCACCACTCACTTCAATTGAATTTTTGGGTGACCCGTCCATGGATTTGGCTATTTTTGCCTTACATCTAGGGGGTATTTCTTCTATTGCGGCCAGGCTAAACTTTTGTTCAACCGCTATCAACATACGCCAAAGGCAGCGGTGGGTTCACAAAATCCCCATACTACCTATTTCTTTAGCTATTACAGCCCTACTATTGATTATCGCGATGCCGGTGCTGGCTGGTGCGCTTACTATACTCCTTTTAGACCGTAATTTTGCTACAAGATTCTTTGACCCTGTTGGTGGTGGAGACCCCATCCTATTCATGCATTTATTC
>LF09
TCCCGCCCTTCTTCATGATTGCATAATCATGGGCTATATAATCTTATCATCACAAGGCATGCTTTAATTATAATTTTCTTTATAGTGATGCCGGTTATGATAGGAGGGTTTGGTAACTGGTTGGTACCTTTAATACTAATAGTCCCTGACATACATTTTCCCCGTTTAAATAATATAAGATTTTGGTTCGTTCCAAATGCTCTTATTTTACTAGCGTTTTCCGGCTTTGTGGAAGGGGGGGTAGGCGCTGGTTGAACCATTTACCCACCACTCACTTCAATTGAATTTTTGGGTGACCCGTCCATGGATTTGGCTATTTTTGCCTTACATCTAGGGGGTATTTCTTCTATTGCGGCCAGGCTAAACTTTTGTTCAACCGCTATCAACATACGCCAAAGGCAGCGGTGGGTTCACAAAATCCCCATACTACCTATTTCTTTAGCTATTACAGCCCTACTATTGATTATCGCGATGCCGGTGCTGGCTGGTGCGCTTACTATACTCCTTTTAGATCGTAATTTTGCTACAAGATTCTTTGACCCTGTTGGTGGTGGAGACCCCATCCTATTCATGCATTTATTC
>LF10
TCCCGCCCTTCTTCATGATTGCATAATCATGGGCTATATAATCTTATCATCACAAGGCATGCTTTAATTATAATTTTCTTTATAGTGATGCCGGTTATGATAGGAGGGTTTGGTAACTGGTTGGTACCTTTAATACTAATAGTCCCTGATATACATTTTCCCCGTTTAAATAATATAAGATTTTGGTTCGTTCCAAATGCTCTTATTTTACTAGCGTTTTCCGGCTTTGTGGAAGGGGGGGTAGGCGCTGGTTGAACCATTTACCCACCACTCACTTCAATTGAATTTTTGGGTGACCCGTCCATGGATTTGGCTATTTTTGCCTTACATCTAGGGGGTATTTCTTCTATTGCGGCCAGGCTAAACTTTTGTTCAACCGCTATCAACATACGCCAAAGGCAGCGGTGGGTTCACAAAATCCCTATACTACCTATTTCTTTAGCTATTACAGCCCTACTATTGATTATCGCGATGCCGGTGCTGGCTGGTGCGCTTACTATACTCCTTTTAGACCGTAATTTTGCTACAAGATTCTTTGACCCTGTTGGTGGTGGAGACCCCATCCTATTCATGCATTTATTC
>LF11
TCCCGCCCTTCTTCATGATTGCATAATCATGGGCTATATAATCTTATCATCACAAGGCATGCTCTAATTATAATTTTCTTTATAGTGATGCCGGTTATGATAGGAGGGTTTGGTAACTGGTTGGTACCTTTAATACTAATAGTCCCTGACATACATTTTCCCCGTTTAAATAATATAAGATTTTGGTTCGTTCCAAATGCTCTTATTTTACTAGCGTTTTCGGGCTTTGTGGAAGGGGGGGTAGGCGCTGGTTGAACCATTTACCCACCACTCACTTCAATTGAATTTTTGGGTGACCCGTCCATGGATTTGGCTATTTTTGCCTTACATCTAGGGGGTATTTCTTCTATTGCGGCCAGGCTAAACTTTTGTTCAACCGCTATCAACATACGCCAAAGGCAGCGGTGGGTTCACAAAATCCCTATACTACCTATTTCTTTAGCTATTACAGCCCTACTATTGATTATCGCGATGCCGGTGCTGGCTGGTGCGCTTACTATACTCCTTTTAGACCGTAATTTTGCTACAAGATTCTTTGACCCTGTTGGTGGTGGAGACCCCATCCTATTCATGCATTTATTC
>LF12
TCCCGCCCTTCTTCATGATTGCATAATCATGGGCTATATAATCTTATCATCACAAGGCATGCTCTAATTATAATTTTCTTTATAGTGATGCCGGTTATGATAGGAGGGTTTGGTAACTGGTTGGTACCTTTAATACTAATAGTCCCTGACATACATTTTCCCCGTTTAAATAATATAAGATTTTGGTTCGTTCCAAATGCTCTTATTTTACTAGCGTTTTCGGGCTTTGTGGAAGGGGGGGTAGGCGCTGGTTGAACCATTTACCCACCACTCACTTCAATTGAATTTTTGGGTGACCCGTCCATGGATTTGGCTATTTTTGCCTTACATCTAGGGGGTATTTCTTCTATTGCGGCCAGGCTAAACTTTTGTTCAACCGCTATCAACATACGCCAAAGGCAGCGGTGGGTTCACAAAATCCCTATACTACCTATTTCTTTAGCTATTACAGCCCTACTATTGATTATCGCGATGCCGGTGCTGGCTGGTGCGCTTACTATACTCCTTTTAGACCGTAATTTTGCTACAAGATTCTTTGACCCTGTTGGTGGTGGAGACCCCATCCTATTCATGCATTTATTC
>LF13
TCCCGCCCTTCTTCATGATTGCATAATCATGGGCTATATAATCTTATCATCACAAGGCATGCTCTAATTATAATTTTCTTTATAGTGATGCCGGTTATGATAGGAGGGTTTGGTAACTGGTTGGTACCTTTAATACTAATAGTCCCTGACATACATTTTCCCCGTTTAAATAATATAAGATTTTGGTTCGTTCCAAATGCTCTTATTTTACTAGCGTTTTCGGGCTTTGTGGAAGGGGGGGTAGGCGCTGGTTGAACCATTTACCCACCACTCACTTCAATTGAATTTTTGGGTGACCCGTCCATGGATTTGGCTATTTTTGCCTTACATCTAGGGGGTATTTCTTCTATTGCGGCCAGGCTAAACTTTTGTTCAACCGCTATCAACATACGCCAAAGGCAGCGGTGGGTTCACAAAATCCCTATACTACCTATTTCTTTAGCTATTACAGCCCTACTATTGATTATCGCGATGCCGGTGCTGGCTGGTGCGCTTACTATACTCCTTTTAGACCGTAATTTTGCTACAAGATTCTTTGACCCTGTTGGTGGTGGAGACCCCATCCTATTCATGCATTTATTC
>LF15
TCCCGCCCTTCTTCATGATTGCATAATCATGGGCTATATAATCTTATCATCACAAGGCATGCTCTAATTATAATTTTCTTTATAGTGATGCCGGTTATGATAGGAGGGTTTGGTAACTGGTTGGTACCTTTAATACTAATAGTCCCTGACATACATTTTCCCCGTTTAAATAATATAAGATTTTGGTTCGTTCCAAATGCTCTTATTTTACTAGCGTTTTCGGGCTTCGTGGAAGGGGGGGTAGGCGCTGGTTGAACCATTTACCCACCACTCACTTCAATTGAATTTTTGGGTGACCCGTCCATGGATTTGGCTATTTTTGCCTTACATCTAGGGGGTATTTCTTCTATTGCGGCCAGGCTAAACTTTTGTTCAACCGCTATCAACATACGCCAAAGGCAGCGGTGGGTTCACAAAATCCCTATACTACCTATTTCTTTAGCCATTACAGCCCTACTATTGATTATCGCGATGCCGGTGCTGGCTGGTGCGCTTACTATACTCCTTTTAGACCGTAATTTTGCTACAAGATTCTTTGACCCTGTTGGTGGTGGAGACCCCATCCTATTCATGCATTTATTC
>LF17
TCCCGCCCTTCTTCATGATTGCATAATCATGGGCTATATAATCTTATCATCACAAGGCATGCTCTAATTATAATTTTCTTTATAGTGATGCCGGTTATGATAGGAGGGTTTGGTAACTGGTTGGTACCTTTAATACTAATAGTCCCTGACATACATTTTCCCCGTTTAAATAATATAAGATTTTGGTTCGTTCCAAATGCTCTTATTTTACTAGCGTTTTCGGGCTTTGTGGAAGGGGGGGTAGGCGCTGGTTGAACCATTTACCCACCACTCACTTCAATTGAATTTTTGGGTGACCCGTCCATGGATTTGGCTATTTTTGCCTTACATCTAGGGGGTATTTCTTCTATTGCGGCCAGGCTAAACTTTTGTTCAACCGCTATCAACATACGCCAAAGGCAGCGGTGGGTTCACAAAATCCCTATACTACCTATTTCTTTAGCTATTACAGCCCTACTATTGATTATCGCGATGCCGGTGCTGGCTGGTGCGCTTACTATACTCCTTTTAGACCGTAATTTTGCTACAAGATTCTTTGACCCTGTTGGTGGTGGAGACCCCATCCTATTCATGCATTTATTC
>LF18
TCCCGCCCTTCTTCATGATTGCATAATCATGGGCTATATAATCTTATCATCACAAGGCATGCTTTAATTATAATTTTCTTTATAGTGATGCCGGTTATGATAGGAGGGTTTGGTAACTGGTTGGTACCTTTAATACTAATAGTCCCTGATATACATTTTCCCCGTTTAAATAATATAAGATTTTGGTTCGTTCCAAATGCTCTTATTTTACTAGCGTTTTCCGGCTTTGTGGAAGGGGGGGTAGGCGCTGGTTGAACCATTTACCCACCACTCACTTCAATTGAATTTTTGGGTGACCCGTCCATGGATTTGGCTATTTTTGCCTTACATCTAGGGGGTATTTCTTCTATTGCGGCCAGGCTAAACTTTTGTTCAACCGCTATCAACATACGCCAAAGGCAGCGGTGGGTTCACAAAATCCCCATACTACCTATTTCTTTAGCTATTACAGCCCTACTATTGATTATCGCGATGCCGGTGCTGGCTGGTGCGCTTACTATACTCCTTTTAGACCGTAATTTTGCTACAAGATTCTTTGACCCTGTTGGTGGTGGAGACCCCATCCTATTCATGCATTTATTC
>LF21
TCCCGCCCTTCTTCATGATTGCATAATCATGGGCTATATAATCTTATCATCACAAGGCATGCTTTAATTATAATTTTCTTTATAGTGATGCCGGTTATGATAGGAGGGTTTGGTAACTGGTTGGTACCTTTAATACTAATAGTCCCTGATATACATTTTCCCCGTTTAAATAATATAAGATTTTGGTTCGTTCCAAATGCTCTTATTTTACTAGCGTTTTCCGGCTTTGTGGAAGGGGGGGTAGGCGCTGGTTGAACCATTTACCCACCACTCACTTCAATTGAATTTTTGGGTGACCCGTCCATGGATTTGGCTATTTTTGCCTTACATCTAGGGGGTATTTCTTCTATTGCGGCCAGGCTAAACTTTTGTTCAACCGCTATCAACATACGCCAAAGGCAGCGGTGGGTTCACAAAATCCCTATACTACCTATTTCTTTAGCTATTACAGCCCTACTATTGATTATCGCGATGCCGGTGCTGGCTGGTGCGCTTACTATACTCCTTTTAGACCGTAATTTTGCTACAAGATTCTTTGACCCTGTTGGTGGTGGAGACCCCATCCTATTCATGCATTTATTC
>LF22
TCCCGCCCTTCTTCATGATTGCATAATCATGGGCTATATAATCTTATCATCACAAGGCATGCTCTAATTATAATTTTCTTTATAGTGATGCCGGTTATGATAGGAGGGTTTGGTAACTGGTTGGTACCTTTAATACTAATAGTCCCTGACATACATTTTCCCCGTTTAAATAATATAAGATTTTGGTTCGTTCCAAATGCTCTTATTTTACTAGCGTTTTCGGGCTTTGTGGAAGGGGGGGTAGGCGCTGGTTGAACCATTTACCCACCACTCACTTCAATTGAATTTTTGGGTGACCCGTCCATGGATTTGGCTATTTTTGCCTTACATCTAGGGGGTATTTCTTCTATTGCGGCCAGGCTAAACTTTTGTTCAACCGCTATCAACATACGCCAAAGGCAGCGGTGGGTTCACAAAATCCCTATACTACCTATTTCTTTAGCTATTACAGCCCTACTATTGATTATCGCGATGCCGGTGCTGGCTGGTGCGCTTACTATACTCCTTTTAGACCGTAATTTTGCTACAAGATTCTTTGACCCTGTTGGTGGTGGAGACCCCATCCTATTCATGCATTTATTC
>LF23
TCCCGCCCTTCTTCATGATTGCATAATCATGGGCTATATAATCTTATCATCACAAGGCATGCTCTAATTATAATTTTCTTTATAGTGATGCCGGTTATGATAGGAGGGTTTGGTAACTGGTTGGTACCTTTAATACTAATAGTCCCTGACATACATTTTCCCCGTTTAAATAATATAAGATTTTGGTTCGTTCCAAATGCTCTTATTTTACTAGCGTTTTCCGGCTTTGTGGAAGGGGGGGTAGGCGCTGGTTGAACCATTTACCCACCACTCACTTCAATTGAATTTTTGGGTGACCCGTCCATGGATTTGGCTATTTTTGCCTTACATCTAGGGGGTATTTCTTCTATTGCGGCCAGGCTAAACTTTTGTTCAACCGCTATCAACATACGCCAAAGGCAGCGGTGGGTTCACAAAATCCCTATACTACCTATTTCTTTAGCTATTACAGCCCTACTATTGATTATCGCGATGCCGGTGCTGGCTGGTGCGCTTACTATACTCCTTTTAGACCGTAATTTTGCTACAAGATTCTTTGACCCTGTTGGTGGTGGAGACCCCATCCTATTCATGCATTTATTC
>LF24
TCCCGCCCTTCTTCATGATTGCATAATCATGGGCTATATAATCTTATCATCACAAGGCATGCTCTAATTATAATTTTCTTTATAGTGATGCCGGTTATGATAGGAGGGTTTGGTAACTGGTTGGTACCTTTAATACTAATAGTCCCTGACATACATTTTCCCCGTTTAAATAATATAAGATTTTGGTTCGTTCCAAATGCTCTTATTTTACTAGCGTTTTCGGGCTTTGTGGAAGGGGGGGTAGGCGCTGGTTGAACCATTTACCCACCACTCACTTCAATTGAATTTTTGGGTGACCCGTCCATGGATTTGGCTATTTTTGCCTTACATCTAGGGGGTATTTCTTCTATTGCGGCCAGGCTAAACTTTTGTTCAACCGCTATCAACATACGCCAAAGGCAGCGGTGGGTTCACAAAATCCCTATACTACCTATTTCTTTAGCTATTACAGCCCTACTATTGATTATCGCGATGCCGGTGCTGGCTGGTGCGCTTACTATACTCCTTTTAGACCGTAATTTTGCTACAAGATTCTTTGACCCTGTTGGTGGTGGAGACCCCATCCTATTCATGCATTTATTC
>SK03
TCCCGCCCTTCTTCATGATTGCATAATCATGGGCTATATAATCTTATCATCACAAGGCATGCTTTAATTATAATTTTCTTTATAGTGATGCCGGTTATGATAGGAGGGTTTGGTAACTGGTTGGTACCTTTAATACTAATAGTCCCTGACATACATTTTCCCCGTTTAAATAATATAAGATTTTGGTTCGTTCCAAATGCTCTTATTTTACTAGCGTTTTCCGGCTTTGTGGAAGGGGGGGTAGGCGCTGGTTGAACCATTTACCCACCACTCACTTCAATTGAATTTTTGGGTGACCCGTCCATGGATTTGGCTATTTTTGCCTTACATCTAGGGGGTATTTCTTCTATTGCGGCCAGGCTAAACTTTTGTTCAACCGCTATCAACATACGCCAAAGGCAGCGGTGGGTTCACAAAATCCCTATACTACCTATTTCTTTAGCTATTACAGCCCTACTATTGATTATCGCGATGCCGGTGCTGGCTGGTGCGCTTACTATACTCCTTTTAGATCGTAATTTTGCTACAAGATTCTTTGACCCTGTTGGTGGTGGAGACCCCATCCTATTCATGCATTTATTC
>SK04
TCCCGCCCTTCTTCATGATTGCATAATCATGGGCTATATAATCTTATCATCACAAGGCATGCTTTAATTATAATTTTCTTTATAGTGATGCCGGTTATGATAGGAGGGTTTGGTAACTGGTTGGTACCTTTAATACTAATAGTCCCTGACATACATTTTCCCCGTTTAAATAATATAAGATTTTGGTTCGTTCCAAATGCTCTTATTTTACTAGCGTTTTCCGGCTTTGTGGAAGGGGGGGTAGGCGCTGGTTGAACCATTTACCCACCACTCACTTCAATTGAATTTTTGGGTGACCCGTCCATGGATTTGGCTATTTTTGCCTTACATCTAGGGGGTATTTCTTCTATTGCGGCCAGGCTAAACTTTTGTTCAACCGCTATCAACATACGCCAAAGGCAGCGGTGGGTTCACAAAATCCCTATACTACCTATTTCTTTAGCTATTACAGCCCTACTATTGATTATCGCGATGCCGGTGCTGGCTGGTGCGCTTACTATACTCCTTTTAGATCGTAATTTTGCTACAAGATTCTTTGACCCTGTTGGTGGTGGAGACCCCATCCTATTCATGCATTTATTC
>SK05
TCCCGCCCTTCTTCATGATTGCATAATCATGGGCTATATAATCTTATCATCACAAGGCATGCTTTAATTATAATTTTCTTTATAGTGATGCCGGTTATGATAGGAGGGTTTGGTAACTGGTTGGTACCTTTAATACTAATAGTCCCTGACATACATTTTCCCCGTTTAAATAATATAAGATTTTGGTTCGTTCCAAATGCTCTTATTTTACTAGCGTTTTCCGGCTTTGTGGAAGGGGGGGTAGGCGCTGGTTGAACCATTTACCCACCACTCACTTCAATTGAATTTTTGGGTGACCCGTCCATGGATTTGGCTATTTTTGCCTTACATCTAGGGGGTATTTCTTCTATTGCGGCCAGGCTAAACTTTTGTTCAACCGCTATCAACATACGCCAAAGGCAGCGGTGGGTTCACAAAATCCCTATACTACCTATTTCTTTAGCTATTACAGCCCTACTATTGATTATCGCGATGCCGGTGCTGGCTGGTGCGCTTACTATACTCCTTTTAGATCGTAATTTTGCTACAAGATTCTTTGACCCTGTTGGTGGTGGAGACCCCATCCTATTCATGCATTTATTC
>SK06
TCCCGCCCTTCTTCATGATTGCATAATCATGGGCTATATAATCTTATCATCACAAGGCATGCTTTAATTATAATTTTCTTTATAGTGATGCCGGTTATGATAGGAGGGTTTGGTAACTGGTTGGTACCTTTAATACTAATAGTCCCTGACATACATTTTCCCCGTTTAAATAATATAAGATTTTGGTTCGTTCCAAATGCTCTTATTTTACTAGCGTTTTCCGGCTTTGTGGAAGGGGGGGTAGGCGCTGGTTGAACCATTTACCCACCACTCACTTCAATTGAATTTTTGGGTGACCCGTCCATGGATTTGGCTATTTTTGCCTTACATCTAGGGGGTATTTCTTCTATTGCGGCCAGGCTAAACTTTTGTTCAACCGCTATCAACATACGCCAAAGGCAGCGGTGGGTTCACAAAATCCCTATACTACCTATTTCTTTAGCTATTACAGCCCTACTATTGATTATCGCGATGCCGGTGCTGGCTGGTGCGCTTACTATACTCCTTTTAGATCGTAATTTTGCTACAAGATTCTTTGACCCTGTTGGTGGTGGAGACCCCATCCTATTCATGCATTTATTC
>SK07
TCCCGCCCTTCTTCATGATTGCATAATCATGGGCTATATAATCTTATCATCACAAGGCATGCTTTAATTATAATTTTCTTTATAGTGATGCCGGTTATGATAGGAGGGTTTGGTAACTGGTTGGTACCTTTAATACTAATAGTCCCTGACATACATTTTCCCCGTTTAAATAATATAAGATTTTGGTTCGTTCCAAATGCTCTTATTTTACTAGCGTTTTCCGGCTTTGTGGAAGGGGGGGTAGGCGCTGGTTGAACCATTTACCCACCACTCACTTCAATTGAATTTTTGGGTGACCCGTCCATGGATTTGGCTATTTTTGCCTTACATCTAGGGGGTATTTCTTCTATTGCGGCCAGGCTAAACTTTTGTTCAACCGCTATCAACATACGCCAAAGGCAGCGGTGGGTTCACAAAATCCCTATACTACCTATTTCTTTAGCTATTACAGCCCTACTATTGATTATCGCGATGCCGGTGCTGGCTGGTGCGCTTACTATACTCCTTTTAGATCGTAATTTTGCTACAAGATTCTTTGACCCTGTTGGTGGTGGAGACCCCATCCTATTCATGCATTTATTC
>SK08
TCCCGCCCTTCTTCATGATTGCATAATCATGGGCTATATAATCTTATCATCACAAGGCATGCTTTAATTATAATTTTCTTTATAGTGATGCCGGTTATGATAGGAGGGTTTGGTAACTGGTTGGTACCTTTAATACTAATAGTCCCTGACATACATTTTCCCCGTTTAAATAATATAAGATTTTGGTTCGTTCCAAATGCTCTTATTTTACTAGCGTTTTCCGGCTTTGTGGAAGGGGGGGTAGGCGCTGGTTGAACCATTTACCCACCACTCACTTCAATTGAATTTTTGGGTGACCCGTCCATGGATTTGGCTATTTTTGCCTTACATCTAGGGGGTATTTCTTCTATTGCGGCCAGGCTAAACTTTTGTTCAACCGCTATCAACATACGCCAAAGGCAGCGGTGGGTTCACAAAATCCCTATACTACCTATTTCTTTAGCTATTACAGCCCTACTATTGATTATCGCGATGCCGGTGCTGGCTGGTGCGCTTACTATACTCCTTTTAGATCGTAATTTTGCTACAAGATTCTTTGACCCTGTTGGTGGTGGAGACCCCATCCTATTCATGCATTTATTC
>SK09
TCCCGCCCTTCTTCATGATTGCATAATCATGGGCTATATAATCTTATCATCACAAGGCATGCTTTAATTATAATTTTCTTTATAGTGATGCCGGTTATGATAGGAGGGTTTGGTAACTGGTTGGTACCTTTAATACTAATAGTCCCTGACATACATTTTCCCCGTTTAAATAATATAAGATTTTGGTTCGTTCCAAATGCTCTTATTTTACTAGCGTTTTCCGGCTTTGTGGAAGGGGGGGTAGGCGCTGGTTGAACCATTTACCCACCACTCACTTCAATTGAATTTTTGGGTGACCCGTCCATGGATTTGGCTATTTTTGCCTTACATCTAGGGGGTATTTCTTCTATTGCGGCCAGGCTAAACTTTTGTTCAACCGCTATCAACATACGCCAAAGGCAGCGGTGGGTTCACAAAATCCCTATACTACCTATTTCTTTAGCTATTACAGCCCTACTATTGATTATCGCGATGCCGGTGCTGGCTGGTGCGCTTACTATACTCCTTTTAGATCGTAATTTTGCTACAAGATTCTTTGACCCTGTTGGTGGTGGAGACCCCATCCTATTCATGCATTTATTC
>SK10
TCCCGCCCTTCTTCATGATTGCATAATCATGGGCTATATAATCTTATCATCACAAGGCATGCTCTAATTATAATTTTCTTTATAGTGATGCCGGTTATGATAGGAGGGTTTGGTAACTGGTTGGTACCTTTAATACTAATAGTCCCTGACATACATTTTCCCCGTTTAAATAATATAAGATTTTGGTTCGTCCCAAATGCTCTTATTTTACTAGCGTTTTCGGGCTTTGTGGAAGGGGGGGTAGGCGCTGGTTGAACCATTTACCCACCACTCACTTCAATTGAATTTTTGGGTGACCCGTCCATGGATTTGGCTATTTTTGCCTTACATCTAGGGGGTATTTCTTCTATTGCGGCCAGGCTAAACTTTTGTTCAACCGCTATCAACATACGCCAAAGGCAGCGGTGAGTTCACAAAATCCCTATACTACCTATTTCTTTAGCTATTACAGCCCTACTATTGATTATCGCGATGCCGGTGCTGGCTGGTGCGCTTACTATACTCCTTTTAGACCGTAATTTTGCTACAAGATTCTTTGACCCTGTTGGTGGTGGAGACCCCATCCTATTCATGCATCTATTC
>SK11
TCCCGCCCTTCTTCATGATTGCATAATCATGGGCTATATAATCTTATCATCACAAGGCATGCTTTAATTATAATTTTCTTTATAGTGATGCCGGTTATGATAGGAGGGTTTGGTAACTGGTTGGTACCTTTAATACTAATAGTCCCTGACATACATTTTCCCCGTTTAAATAATATAAGATTTTGGTTCGTTCCAAATGCTCTTATTTTACTAGCGTTTTCCGGCTTTGTGGAAGGGGGGGTAGGCGCTGGTTGAACCATTTACCCACCACTCACTTCAATTGAATTTTTGGGTGACCCGTCCATGGATTTGGCTATTTTTGCCTTACATCTAGGGGGTATTTCTTCTATTGCGGCCAGGCTAAACTTTTGTTCAACCGCTATCAACATACGCCAAAGGCAGCGGTGGGTTCACAAAATCCCTATACTACCTATTTCTTTAGCTATTACAGCCCTACTATTGATTATCGCGATGCCGGTGCTGGCTGGTGCGCTTACTATACTCCTTTTAGATCGTAATTTTGCTACAAGATTCTTTGACCCTGTTGGTGGTGGAGACCCCATCCTATTCATGCATTTATTC
>SK12
TCCCGCCCTTCTTCATGATTGCATAATCATGGGCTATATAATCTTATCATCACAAGGCATGCTTTAATTATAATTTTCTTTATAGTGATGCCGGTTATGATAGGAGGGTTTGGTAACTGGTTGGTACCTTTAATACTAATAGTCCCTGACATACATTTTCCCCGTTTAAATAATATAAGATTTTGGTTCGTTCCAAATGCTCTTATTTTACTAGCGTTTTCCGGCTTTGTGGAAGGGGGGGTAGGCGCTGGTTGAACCATTTACCCACCACTCACTTCAATTGAATTTTTGGGTGACCCGTCCATGGATTTGGCTATTTTTGCCTTACATCTAGGGGGTATTTCTTCTATTGCGGCCAGGCTAAACTTTTGTTCAACCGCTATCAACATACGCCAAAGGCAGCGGTGGGTTCACAAAATCCCTATACTACCTATTTCTTTAGCTATTACAGCCCTACTATTGATTATCGCGATGCCGGTGCTGGCTGGTGCGCTTACTATACTCCTTTTAGATCGTAATTTTGCTACAAGATTCTTTGACCCTGTTGGTGGTGGAGACCCCATCCTATTCATGCATTTATTC
>SK16
TCCCGCCCTTCTTCATGATTGCATAATCATGGGCTATATAATCTTATCATCACAAGGCATGCTCTAATTATAATTTTCTTTATAGTGATGCCGGTTATGATAGGAGGGTTTGGTAACTGGTTGGTACCTTTAATACTAATAGTCCCTGACATACATTTTCCCCGTTTAAATAATATAAGATTTTGGTTCGTTCCAAATGCTCTTATTTTACTAGCGTTTTCCGGCTTTGTGGAAGGGGGGGTAGGCGCTGGTTGAACCATTTACCCACCACTCACTTCAATTGAATTTTTGGGTGACCCGTCCATGGATTTGGCTATTTTTGCCTTACATCTAGGGGGTATTTCTTCTATTGCGGCCAGGCTAAACTTTTGTTCAACCGCTATCAACATACGCCAAAGGCAGCGGTGGGTTCACAAAATCCCTATACTACCTATTTCTTTAGCTATTACAGCCCTACTATTGATTATCGCGATGCCGGTGCTGGCTGGTGCGCTTACTATACTCCTTTTAGACCGTAATTTTGCTACAAGATTCTTTGACCCTGTTGGTGGTGGAGACCCCATCCTATTCATGCATTTATTC
>SK17
TCCCGCCCTTCTTCATGATTGCATAATCATGGGCTATATAATCTTATCATCACAAGGCATGCTTTAATTATAATTTTCTTTATAGTGATGCCGGTTATGATAGGAGGGTTTGGTAACTGGTTGGTACCTTTAATACTAATAGTCCCTGACATACATTTTCCCCGTTTAAATAATATAAGATTTTGGTTCGTTCCAAATGCTCTTATTTTACTAGCGTTTTCCGGCTTTGTGGAAGGGGGGGTAGGCGCTGGTTGAACCATTTACCCACCACTCACTTCAATTGAATTTTTGGGTGACCCGTCCATGGATTTGGCTATTTTTGCCTTACATCTAGGGGGTATTTCTTCTATTGCGGCCAGGCTAAACTTTTGTTCAACCGCTATCAACATACGCCAAAGGCAGCGGTGGGTTCACAAAATCCCTATACTACCTATTTCTTTAGCTATTACAGCCCTACTATTGATTATCGCGATGCCGGTGCTGGCTGGTGCGCTTACTATACTCCTTTTAGACCGTAATTTTGCTACAAGATTCTTTGACCCTGTTGGTGGTGGAGACCCCATCCTATTCATGCATTTATTC
>SK18
TCCCGCCCTTCTTCATGATTGCATAATCATGGGCTATATAATCTTATCATCACAAGGCATGCTTTAATTATAATTTTCTTTATAGTGATGCCGGTTATGATAGGAGGGTTTGGTAACTGGTTGGTACCTTTAATACTAATAGTCCCTGATATACATTTTCCCCGTTTAAATAATATAAGATTTTGGTTCGTTCCAAATGCTCTTATTTTACTAGCGTTTTCCGGCTTTGTGGAAGGGGGGGTAGGCGCTGGTTGAACCATTTACCCACCACTCACTTCAATTGAATTTTTGGGTGACCCGTCCATGGATTTGGCTATTTTTGCCTTACATCTAGGGGGTATTTCTTCTATTGCGGCCAGGCTAAACTTTTGTTCAACCGCTATCAACATACGCCAAAGGCAGCGGTGGGTTCACAAAATCCCTATACTACCTATTTCTTTAGCTATTACAGCCCTACTATTGATTATCGCGATGCCGGTGCTGGCTGGTGCGCTTACTATACTCCTTTTAGACCGTAATTTTGCTACAAGATTCTTTGACCCTGTTGGTGGTGGAGACCCCATCCTATTCATGCATTTATTC
>SK19
TCCCGCCCTTCTTCATGATTGCATAATCATGGGCTATATAATCTTATCATCACAAGGCATGCTTTAATTATAATTTTCTTTATAGTGATGCCGGTTATGATAGGAGGGTTTGGTAACTGGTTGGTACCTTTAATACTAATAGTCCCTGATATACATTTTCCCCGTTTAAATAATATAAGATTTTGGTTCGTTCCAAATGCTCTTATTTTACTAGCGTTTTCCGGCTTTGTGGAAGGGGGGGTAGGCGCTGGTTGAACCATTTACCCACCACTCACTTCAATTGAATTTTTGGGTGACCCGTCCATGGATTTGGCTATTTTTGCCTTACATCTAGGGGGTATTTCTTCTATTGCGGCCAGGCTAAACTTTTGTTCAACCGCTATCAACATACGCCAAAGGCAGCGGTGGGTTCACAAAATCCCTATGCTACCTATTTCTTTAGCTATTACAGCCCTACTATTGATTATCGCGATGCCGGTGCTGGCTGGTGCGCTTACTATACTCCTTTTAGACCGTAATTTTGCTACAAGATTCTTTGACCCTGTTGGTGGTGGAGACCCCATCCTATTCATGCATTTATTC
>SK20
TCCCGCCCTTCTTCATGATTGCATAATCATGGGCTATATAATCTTATCATCACAAGGCATGCTCTAATTATAATTTTCTTTATAGTGATGCCGGTTATGATAGGAGGGTTTGGTAACTGGTTGGTACCTTTAATACTAATAGTCCCTGACATACATTTTCCCCGTTTAAATAATATAAGATTTTGGTTCGTTCCAAATGCTCTTATTTTACTAGCGTTTTCGGGCTTTGTGGAAGGGGGGGTAGGCGCTGGTTGAACCATTTACCCACCACTCACTTCAATTGAATTTTTGGGTGACCCGTCCATGGATTTGGCTATTTTTGCCTTACATCTAGGGGGTATTTCTTCTATTGCGGCCAGGCTAAACTTTTGTTCAACCGCTATCAACATACGCCAAAGGCAGCGGTGGGTTCACAAAATCCCTATACTACCTATTTCTTTAGCTATTACAGCCCTACTATTGATTATCGCGATGCCGGTGCTGGCTGGTGCGCTTACTATACTCCTTTTAGACCGTAATTTTGCTACAAGATTCTTTGACCCTGTTGGTGGTGGAGACCCCATCCTATTCATGCATTTATTC
>SK22
TCCCGCCCTTCTTCATGATTGCATAATCATGGGCTATATAATCTTATCATCACAAGGCATGCTTTAATTATAATTTTCTTTATAGTGATGCCGGTTATGATAGGAGGGTTTGGTAACTGGTTGGTACCTTTAATACTAATAGTCCCTGACATACATTTTCCCCGTTTAAATAATATAAGATTTTGGTTCGTTCCAAATGCTCTTATTTTACTAGCGTTTTCCGGCTTTGTGGAAGGGGGGGTAGGCGCTGGTTGAACCATTTACCCACCACTCACTTCAATTGAATTTTTGGGTGACCCGTCCATGGATTTGGCTATTTTTGCCTTACATCTAGGGGGTATTTCTTCTATTGCGGCCAGGCTAAACTTTTGTTCAACCGCTATCAACATACGCCAAAGGCAGCGGTGGGTTCACAAAATCCCTATACTACCTATTTCTTTAGCTATTACAGCCCTACTATTGATTATCGCGATGCCGGTGCTGGCTGGTGCGCTTACTATACTCCTTTTAGATCGTAATTTTGCTACAAGATTCTTTGACCCTGTTGGTGGTGGAGACCCCATCCtATTCATGCATTTATTC
>SK25
TCCCGCCCTTCTTCATGATTGCATAATCATGGGCTATATAATCTTATCATCACAAGGCATGCTTTAATTATAATTTTCTTTATAGTGATGCCGGTTATGATAGGAGGGTTTGGTAACTGGTTGGTACCTTTAATACTAATAGTCCCTGATATACATTTTCCCCGTTTAAATAATATAAGATTTTGGTTCGTTCCAAATGCTCTTATTTTACTAGCGTTTTCCGGCTTTGTGGAAGGGGGGGTAGGCGCTGGTTGAACCATTTACCCACCACTCACTTCAATTGAATTTTTGGGTGACCCGTCCATGGATTTGGCTATTTTTGCCTTACATCTAGGGGGTATTTCTTCTATTGCGGCCAGGCTAAACTTTTGTTCAACCGCTATCAACATACGCCAAAGGCAGCGGTGGGTTCACAAAATCCCTATACTACCTATTTCTTTAGCTATTACAGCCCTACTATTGATTATCGCGATGCCGGTGCTGGCTGGTGCGCTTACTATACTCCTTTTAGACCGTAATTTTGCTACAAGATTCTTTGACCCTGTTGGTGGTGGAGACCCCATCCTATTCATGCATTTATTC
>SK27
TCCCGCCCTTCTTCATGATTGCATAATCATGGGCTATATAATCTTATCATCACAAGGCATGCTCTAATTATAATTTTCTTTATAGTGATGCCGGTTATGATAGGAGGGTTTGGTAACTGGTTGGTACCTTTAATACTAATAGTCCCTGACATACATTTTCCCCGTTTAAATAATATAAGATTTTGGTTCGTCCCAAATGCTCTTATTTTACTAGCGTTTTCGGGCTTTGTGGAAGGGGGGGTAGGCGCTGGTTGAACCATTTACCCACCACTCACTTCAATTGAATTTTTGGGTGACCCGTCCATGGATTTGGCTATTTTTGCCTTACATCTAGGGGGTATTTCTTCTATTGCGGCCAGGCTAAACTTTTGTTCAACCGCTATCAACATACGCCAAAGGCAGCGGTGAGTTCACAAAATCCCTATACTACCTATTTCTTTAGCTATTACAGCCCTACTATTGATTATCGCGATGCCGGTGCTGGCTGGTGCGCTTACTATACTCCTTTTAGACCGTAATTTTGCTACAAGATTCTTTGACCCTGTTGGTGGTGGAGACCCCATCCTATTCATGCATCTATTC
>SK28
TCCCGCCCTTCTTCATGATTGCATAATCATGGGCTATATAATCTTATCATCACAAGGCATGCTTTAATTATAATTTTCTTTATAGTGATGCCGGTTATGATAGGAGGGTTTGGTAACTGGTTGGTACCTTTAATACTAATAGTCCCTGACATACATTTTCCCCGTTTAAATAATATAAGATTTTGGTTCGTTCCAAATGCTCTTATTTTACTAGCGTTTTCCGGCTTTGTGGAAGGGGGGGTAGGCGCTGGTTGAACCATTTACCCACCACTCACTTCAATTGAATTTTTGGGTGACCCGTCCATGGATTTGGCTATTTTTGCCTTACATCTAGGGGGTATTTCTTCTATTGCGGCCAGGCTAAACTTTTGTTCAACCGCTATCAACATACGCCAAAGGCAGCGGTGGGTTCACAAAATCCCTATACTACCTATTTCTTTAGCTATTACAGCCCTACTATTGATTATCGCGATGCCGGTGCTGGCTGGTGCGCTTACTATACTCCTTTTAGATCGTAATTTTGCTACAAGATTCTTTGACCCTGTTGGTGGTGGAGACCCCATCCTATTCATGCATTTATTC
>SK30
TCCCGCCCTTCTTCATGATTGCATAATCATGGGCTATATAATCTTATCATCACAAGGCATGCTTTAATTATAATTTTCTTTATAGTGATGCCGGTTATGATAGGAGGGTTTGGTAACTGGTTGGTACCTTTAATACTAATAGTCCCTGACATACATTTTCCCCGTTTAAATAATATAAGATTTTGGTTCGTTCCAAATGCTCTTATTTTACTAGCGTTTTCCGGCTTTGTGGAAGGGGGGGTAGGCGCTGGTTGAACCATTTACCCACCACTCACTTCAATTGAATTTTTGGGTGACCCGTCCATGGATTTGGCTATTTTTGCCTTACATCTAGGGGGTATTTCTTCTATTGCGGCCAGGCTAAACTTTTGTTCAACCGCTATCAACATACGCCAAAGGCAGCGGTGGGTTCACAAAATCCCTATACTACCTATTTCTTTAGCTATTACAGCCCTACTATTGATTATCGCGATGCCGGTGCTGGCTGGTGCGCTTACTATACTCCTTTTAGATCGTAATTTTGCTACAAGATTCTTTGACCCTGTTGGTGGTGGAGACCCCATCCTATTCATGCATTTATTC
>SK31
TCCCGCCCTTCTTCATGATTGCATAATCATGGGCTATATAATCTTATCATCACAAGGCATGCTTTAATTATAATTTTCTTTATAGTGATGCCGGTTATGATAGGAGGGTTTGGTAACTGGTTGGTACCTTTAATACTAATAGTCCCTGATATACATTTTCCCCGTTTAAATAATATAAGATTTTGGTTCGTTCCAAATGCTCTTATTTTACTAGCGTTTTCCGGCTTTGTGGAAGGGGGGGTAGGCGCTGGTTGAACCATTTACCCACCACTCACTTCAATTGAATTTTTGGGTGACCCGTCCATGGATTTGGCTATTTTTGCCTTACATCTAGGGGGTATTTCTTCTATTGCGGCCAGGCTAAACTTTTGTTCAACCGCTATCAACATACGCCAAAGGCAGCGGTGGGTTCACAAAATCCCTATACTACCTATTTCTTTAGCTATTACAGCCCTACTATTGATTATCGCGATGCCGGTGCTGGCTGGTGCGCTTACTATACTCCTTTTAGACCGTAATTTTGCTACAAGATTCTTTGACCCTGTTGGTGGTGGAGACCCCATCCTATTCATGCATTTATTC
>SK32
TCCCGCCCTTCTTCATGATTGCATAATCATGGGCTATATAATCTTATCATCACAAGGCATGCTTTAATTATAATTTTCTTTATAGTGATGCCGGTTATGATAGGAGGGTTTGGTAACTGGTTGGTACCTTTAATACTAATAGTCCCTGACATACATTTTCCCCGTTTAAATAATATAAGATTTTGGTTCGTTCCAAATGCTCTTATTTTACTAGCGTTTTCCGGCTTTGTGGAAGGGGGGGTAGGCGCTGGTTGAACCATTTACCCACCACTCACTTCAATTGAATTTTTGGGTGACCCGTCCATGGATTTGGCTATTTTTGCCTTACATCTAGGGGGTATTTCTTCTATTGCGGCCAGGCTAAACTTTTGTTCAACCGCTATCAACATACGCCAAAGGCAGCGGTGGGTTCACAAAATCCCTATACTACCTATTTCTTTAGCTATTACAGCCCTACTATTGATTATCGCGATGCCGGTGCTGGCTGGTGCGCTTACTATACTCCTTTTAGATCGTAATTTTGCTACAAGATTCTTTGACCCTGTTGGTGGTGGAGACCCCATCCTATTCATGCATTTATTC
>SK33
TCCCGCCCTTCTTCATGATTGCATAATCATGGGCTATATAATCTTATCATCACAAGGCATGCTTTAATTATAATTTTCTTTATAGTGATGCCGGTTATGATAGGAGGGTTTGGTAACTGGTTGGTACCTTTAATACTAATAGTCCCTGACATACATTTTCCCCGTTTAAATAATATAAGATTTTGGTTCGTTCCAAATGCTCTTATTTTACTAGCGTTTTCCGGCTTTGTGGAAGGGGGGGTAGGCGCTGGTTGAACCATTTACCCACCACTCACTTCAATTGAATTTTTGGGTGACCCGTCCATGGATTTGGCTATTTTTGCCTTACATCTAGGGGGTATTTCTTCTATTGCGGCCAGGCTAAACTTTTGTTCAACCGCTATCAACATACGCCAAAGGCAGCGGTGGGTTCACAAAATCCCTATACTACCTATTTCTTTAGCTATTACAGCCCTACTATTGATTATCGCGATGCCGGTGCTGGCTGGTGCGCTTACTATACTCCTTTTAGATCGTAATTTTGCTACAAGATTCTTTGACCCTGTTGGTGGTGGAGACCCCATCCTATTCATGCATTTATTC
>SK34
TCCCGCCCTTCTTCATGATTGCATAATCATGGGCTATATAATCTTATCATCACAAGGCATGCTTTAATTATAATTTTCTTTATAGTGATGCCGGTTATGATAGGAGGGTTTGGTAACTGGTTGGTACCTTTAATACTAATAGTCCCTGACATACATTTTCCCCGTTTAAATAATATAAGATTTTGGTTCGTTCCAAATGCTCTTATTTTACTAGCGTTTTCCGGCTTTGTGGAAGGGGGGGTAGGCGCTGGTTGAACCATTTACCCACCACTCACTTCAATTGAATTTTTGGGTGACCCGTCCATGGATTTGGCTATTTTTGCCTTACATCTAGGGGGTATTTCTTCTATTGCGGCCAGGCTAAACTTTTGTTCAACCGCTATCAACATACGCCAAAGGCAGCGGTGGGTTCACAAAATCCCTATACTACCTATTTCTTTAGCTATTACAGCCCTACTATTGATTATCGCGATGCCGGTGCTGGCTGGTGCGCTTACTATACTCCTTTTAGATCGTAATTTTGCTACAAGATTCTTTGACCCTGTTGGTGGTGGAGACCCCATCCTATTCATGCATTTATTC
>SK35
TCCCGCCCTTCTTCATGATTGCATAATCATGGGCTATATAATCTTATCATCACAAGGCATGCTTTAATTATAATTTTCTTTATAGTGATGCCGGTTATGATAGGAGGGTTTGGTAACTGGTTGGTACCTTTAATACTAATAGTCCCTGACATACATTTTCCCCGTTTAAATAATATAAGATTTTGGTTCGTTCCAAATGCTCTTATTTTACTAGCGTTTTCCGGCTTTGTGGAAGGGGGGGTAGGCGCTGGTTGAACCATTTACCCACCACTCACTTCAATTGAATTTTTGGGTGACCCGTCCATGGATTTGGCTATTTTTGCCTTACATCTAGGGGGTATTTCTTCTATTGCGGCCAGGCTAAACTTTTGTTCAACCGCTATCAACATACGCCAAAGGCAGCGGTGGGTTCACAAAATCCCTATACTACCTATTTCTTTAGCTATTACAGCCCTACTATTGATTATCGCGATGCCGGTGCTGGCTGGTGCGCTTACTATACTCCTTTTAGATCGTAATTTTGCTACAAGATTCTTTGACCCTGTTGGTGGTGGAGACCCCATCCTATTCATGCATTTATTC
>SK36
TCCCGCCCTTCTTCATGATTGCATAATCATGGGCTATATAATCTTATCATCACAAGGCATGCTCTAATTATAATTTTCTTTATAGTGATGCCGGTTATGATAGGAGGGTTTGGTAACTGGTTGGTACCTTTAATACTAATAGTCCCTGACATACATTTTCCCCGTTTAAATAATATAAGATTTTGGTTCGTTCCAAATGCTCTTATTTTACTAGCGTTTTCGGGCTTTGTGGAAGGGGGGGTAGGCGCTGGTTGAACCATTTACCCACCACTCACTTCAATTGAATTTTTGGGTGACCCGTCCATGGATTTGGCTATTTTTGCCTTACATCTAGGGGGTATTTCTTCTATTGCGGCCAGGCTAAACTTTTGTTCAACCGCTATCAACATACGCCAAAGGCAGCGGTGGGTTCACAAAATCCCTATACTACCTATTTCTTTAGCTATTACAGCCCTACTATTGATTATCGCGATGCCGGTGCTGGCTGGTGCGCTTACTATACTCCTTTTAGACCGTAATTTTGCTACAAGATTCTTTGACCCTGTTGGTGGTGGAGACCCCATCCTATTCATGCATTTATTC
>SK37
TCCCGCCCTTCTTCATGATTGCATAATCATGGGCTATATAATCTTATCATCACAAGGCATGCTTTAATTATAATTTTCTTTATAGTGATGCCGGTTATGATAGGAGGGTTTGGTAACTGGTTGGTACCTTTAATACTAATAGTCCCTGATATACATTTTCCCCGTTTAAATAATATAAGATTTTGGTTCGTTCCAAATGCTCTTATTTTACTAGCGTTTTCCGGCTTTGTGGAAGGGGGGGTAGGCGCTGGTTGAACCATTTACCCACCACTCACTTCAATTGAATTTTTGGGTGACCCGTCCATGGATTTGGCTATTTTTGCCTTACATCTAGGGGGTATTTCTTCTATTGCGGCCAGGCTAAACTTTTGTTCAACCGCTATCAACATACGCCAAAGGCAGCGGTGGGTTCACAAAATCCCTATACTACCTATTTCTTTAGCTATTACAGCCCTACTATTGATTATCGCGATGCCGGTGCTGGCTGGTGCGCTTACTATACTCCTTTTAGACCGTAATTTTGCTACAAGATTCTTTGACCCTGTTGGTGGTGGAGACCCCATCCTATTCATGCATTTATTC
>SK38
TCCCGCCCTTCTTCATGATTGCATAATCATGGGCTATATAATCTTATCATCACAAGGCATGCTCTAATTATAATTTTCTTTATAGTGATGCCGGTTATGATAGGAGGGTTTGGTAACTGGTTGGTACCTTTAATACTAATAGTCCCTGACATACATTTTCCCCGTTTAAATAATATAAGATTTTGGTTCGTTCCAAATGCTCTTATTTTACTAGCGTTTTCGGGCTTTGTGGAAGGGGGGGTAGGCGCTGGTTGAACCATTTACCCACCACTCACTTCAATTGAATTTTTGGGTGACCCGTCCATGGATTTGGCTATTTTTGCCTTACATCTAGGGGGTATTTCTTCTATTGCGGCCAGGCTAAACTTTTGTTCAACCGCTATCAACATACGCCAAAGGCAGCGGTGGGTTCACAAAATCCCTATACTACCTATTTCTTTAGCTATTACAGCCCTACTATTGATTATCGCGATGCCGGTGCTGGCTGGTGCGCTTACTATACTCCTTTTAGACCGTAATTTTGCTACAAGATTCTTTGACCCTGTTGGTGGTGGAGACCCCATCCTATTCATGCATTTATTC
>SK39
TCCCGCCCTTCTTCATGATTGCATAATCATGGGCTATATAATCTTATCATCACAAGGCATGCTTTAATTATAATTTTCTTTATAGTGATGCCGGTTATGATAGGAGGGTTTGGTAACTGGTTGGTACCTTTAATACTAATAGTCCCTGATATACATTTTCCCCGTTTAAATAATATAAGATTTTGGTTCGTTCCAAATGCTCTTATTTTACTAGCGTTTTCCGGCTTTGTGGAAGGGGGGGTAGGCGCTGGTTGAACCATTTACCCACCACTCACTTCAATTGAATTTTTGGGTGACCCGTCCATGGATTTGGCTATTTTTGCCTTACATCTAGGGGGTATTTCTTCTATTGCGGCCAGGCTAAACTTTTGTTCAACCGCTATCAACATACGCCAAAGGCAGCGGTGGGTTCACAAAATCCCTATACTACCTATTTCTTTAGCTATTACAGCCCTACTATTGATTATCGCGATGCCGGTGCTGGCTGGTGCGCTTACTATACTCCTTTTAGACCGTAATTTTGCTACAAGATTCTTTGACCCTGTTGGTGGTGGAGACCCCATCCTATTCATGCATTTATTC
>SK40
TCCCGCCCTTCTTCATGATTGCATAATCATGGGCTATATAATCTTATCATCACAAGGCATGCTTTAATTATAATTTTCTTTATAGTGATGCCGGTTATGATAGGAGGGTTTGGTAACTGGTTGGTACCTTTAATACTAATAGTCCCTGACATACATTTTCCCCGTTTAAATAATATAAGATTTTGGTTCGTTCCAAATGCTCTTATTTTACTAGCGTTTTCCGGCTTTGTGGAAGGGGGGGTAGGCGCTGGTTGAACCATTTACCCACCACTCACTTCAATTGAATTTTTGGGTGACCCGTCCATGGATTTGGCTATTTTTGCCTTACATCTAGGGGGTATTTCTTCTATTGCGGCCAGGCTAAACTTTTGTTCAACCGCTATCAACATACGCCAAAGGCAGCGGTGGGTTCACAAAATCCCTATACTACCTATTTCTTTAGCTATTACAGCCCTACTATTGATTATCGCGATGCCGGTGCTGGCTGGTGCGCTTACTATACTCCTTTTAGATCGTAATTTTGCTACAAGATTCTTTGACCCTGTTGGTGGTGGAGACCCCATCCTATTCATGCATTTATTC
>SK41
TCCCGCCCTTCTTCATGATTGCATAATCATGGGCTATATAATCTTATCATCACAAGGCATGCTTTAATTATAATTTTCTTTATAGTGATGCCGGTTATGATAGGAGGGTTTGGTAACTGGTTGGTACCTTTAATACTAATAGTCCCTGACATACATTTCCCCCGTTTAAATAATATAAGATTTTGGTTCGTTCCAAATGCTCTTATTTTACTAGCGTTTTCGGGCTTTGTGGAAGGGGGGGTAGGCGCTGGTTGAACCATTTACCCACCACTCACTTCAATTGAATTTTTGGGTGACCCGTCCATGGATTTGGCTATTTTTGCCTTACATCTAGGGGGTATTTCTTCTATTGCGGCCAGGCTAAACTTTTGTTCAACCGCTATCAACATACGCCAAAGGCAGCGGTGGGTTCACAAAATCCCCATACTACCTATTTCTTTAGCTATTACAGCCCTACTATTGATTATCGCGATGCCGGTGCTGGCTGGTGCGCTTACTATACTCCTTTTAGACCGTAATTTTGCTACAAGATTCTTTGACCCTGTTGGTGGTGGAGACCCCATCCTATTCATGCATTTATTC
>SK42
TCCCGCCCTTCTTCATGATTGCATAATCATGGGCTATATAATCTTATCATCACAAGGCATGCTCTAATTATAATTTTCTTTATAGTGATGCCGGTTATGATAGGAGGGTTTGGTAACTGGTTGGTACCTTTAATACTAATAGTCCCTGACATACATTTTCCCCGTTTAAATAATATAAGATTTTGGTTCGTTCCAAATGCTCTTATTTTACTAGCGTTTTCGGGCTTTGTGGAAGGGGGGGTAGGCGCTGGTTGAACCATTTACCCACCACTCACTTCAATTGAATTTTTGGGTGACCCGTCCATGGATTTGGCTATTTTTGCCTTACATCTAGGGGGTATTTCTTCTATTGCGGCCAGGCTAAACTTTTGTTCAACCGCTATCAACATACGCCAAAGGCAGCGGTGGGTTCACAAAATCCCTATACTACCTATTTCTTTAGCTATTACAGCCCTACTATTGATTATCGCGATGCCGGTGCTGGCTGGTGCGCTTACTATACTCCTTTTAGACCGTAATTTTGCTACAAGATTCTTTGACCCTGTTGGTGGTGGAGACCCCATCCTATTCATGCATTTATTC
>SK43
TCCCGCCCTTCTTCATGATTGCATAATCATGGGCTATATAATCTTATCATCACAAGGCATGCTCTAATTATAATTTTCTTTATAGTGATGCCGGTTATGATAGGAGGGTTTGGTAACTGGTTGGTACCTTTAATACTAATAGTCCCTGACATACATTTTCCCCGTTTAAATAATATAAGATTTTGGTTCGTTCCAAATGCTCTTATTTTACTAGCGTTTTCGGGCTTTGTGGAAGGGGGGGTAGGCGCTGGTTGAACCATTTACCCACCACTCACTTCAATTGAATTTTTGGGTGACCCGTCCATGGATTTGGCTATTTTTGCCTTACATCTAGGGGGTATTTCTTCTATTGCGGCCAGGCTAAACTTTTGTTCAACCGCTATCAACATACGCCAAAGGCAGCGGTGGGTTCACAAAATCCCTATACTACCTATTTCTTTAGCTATTACAGCCCTACTATTGATTATCGCGATGCCGGTGCTGGCTGGTGCGCTTACTATACTCCTTTTAGACCGTAATTTTGCTACAAGATTCTTTGACCCTGTTGGTGGTGGAGACCCCATCCTATTCATGCATTTATTC
>SK44
TCCCGCCCTTCTTCATGATTGCATAATCATGGGCTATACAATCTTATCATCACAAGGCATGCTCTAATTATAATTTTCTTTATAGTGATGCCGGTTATGATAGGAGGGTTTGGTAATTGGTTGGTACCTTTAATACTAATAGTCCCTGACATACATTTTCCCCGTTTAAATAATATAAGATTTTGGTTCGTTCCAAATGCTCTTATTTTACTAGCGTTTTCCGGCTTTGTGGAAGGGGGGGTAGGCGCTGGTTGAACCATTTACCCACCACTCACTTCAATTGAATTTTTGGGTGACCCGTCCATGGATTTGGCTATTTTTGCCTTACATCTAGGGGGTATTTCTTCTATTGCGGCCAGGCTAAACTTTTGTTCAACCGCTATCAACATACGCCAAAGGCAGCGGTGGGTTCACAAAATCCCTATACTACCTATTTCTTTAGCTATTACAGCCCTACTATTGATTATCGCGATGCCGGTGCTGGCTGGTGCGCTTACTATACTCCTTTTAGACCGTAATTTTGCTACAAGATTCTTTGACCCTGTTGGTGGTGGAGACCCCATCCTATTCATGCATTTATTC
>SK45
TCCCGCCCTTCTTCATGATTGCATAATCATGGGCTATATAATCTTATCATCACAAGGCATGCTCTAATTATAATTTTCTTTATAGTGATGCCGGTTATGATAGGAGGGTTTGGTAACTGGTTGGTACCTTTAATACTAATAGTCCCTGACATACATTTTCCCCGTTTAAATAATATAAGATTTTGGTTCGTCCCAAATGCTCTTATTTTACTAGCGTTTTCGGGCTTTGTGGAAGGGGGGGTAGGCGCTGGTTGAACCATTTACCCACCACTCACTTCAATTGAATTTTTGGGTGACCCGTCCATGGATTTGGCTATTTTTGCCTTACATCTAGGGGGTATTTCTTCTATTGCGGCCAGGCTAAACTTTTGTTCAACCGCTATCAACATACGCCAAAGGCAGCGGTGAGTTCACAAAATCCCTATACTACCTATTTCTTTAGCTATTACAGCCCTACTATTGATTATCGCGATGCCGGTGCTGGCTGGTGCGCTTACTATACTCCTTTTAGACCGTAATTTTGCTACAAGATTCTTTGACCCTGTTGGTGGTGGAGACCCCATCCTATTCATGCATCTATTC
>SK46
TCCCGCCCTTCTTCATGATTGCATAATCATGGGCTATATAATCTTATCATCACAAGGCATGCTCTAATTATAATTTTCTTTATAGTGATGCCGGTTATGATAGGAGGGTTTGGTAACTGGTTGGTACCTTTAATACTAATAGTCCCTGACATACATTTTCCCCGTTTAAATAATATAAGATTTTGGTTCGTCCCAAATGCTCTTATTTTACTAGCGTTTTCGGGCTTTGTGGAAGGGGGGGTAGGCGCTGGTTGAACCATTTACCCACCACTCACTTCAATTGAATTTTTGGGTGACCCGTCCATGGATTTGGCTATTTTTGCCTTACATCTAGGGGGTATTTCTTCTATTGCGGCCAGGCTAAACTTTTGTTCAACCGCTATCAACATACGCCAAAGGCAGCGGTGAGTTCACAAAATCCCTATACTACCTATTTCTTTAGCTATTACAGCCCTACTATTGATTATCGCGATGCCGGTGCTGGCTGGTGCGCTTACTATACTCCTTTTAGACCGTAATTTTGCTACAAGATTCTTTGACCCTGTTGGTGGTGGAGACCCCATCCTATTCATGCATCTATTC
>SK47
TCCCGCCCTTCTTCATGATTGCATAATCATGGGCTATATAATCTTATCATCACAAGGCATGCTCTAATTATAATTTTCTTTATAGTGATGCCGGTTATGATAGGAGGGTTTGGTAACTGGTTGGTACCTTTAATACTAATAGTCCCTGACATACATTTTCCCCGTTTAAATAATATAAGATTTTGGTTCGTTCCAAATGCTCTTATTTTACTAGCGTTTTCGGGCTTTGTGGAAGGGGGGGTAGGCGCTGGTTGAACCATTTACCCACCACTCACTTCAATTGAATTTTTGGGTGACCCGTCCATGGATTTGGCTATTTTTGCCTTACATCTAGGGGGTATTTCTTCTATTGCGGCCAGGCTAAACTTTTGTTCAACCGCTATCAACATACGCCAAAGGCAGCGGTGGGTTCACAAAATCCCTATACTACCTATTTCTTTAGCTATTACAGCCCTACTATTGATTATCGCGATGCCGGTGCTGGCTGGTGCGCTTACTATACTCCTTTTAGACCGTAATTTTGCTACAAGATTCTTTGACCCTGTTGGTGGTGGAGACCCCATCCTATTCATGCATTTATTC
>SK48
TCCCGCCCTTCTTCATGATTGCATAATCATGGGCTATATAATCTTATCATCACAAGGCATGCTCTAATTATAATTTTCTTTATAGTGATGCCGGTTATGATAGGAGGGTTTGGTAACTGGTTGGTGCCTTTAATACTAATAGTCCCTGACATACATTTTCCCCGTTTAAATAATATAAGATTTTGGTTCGTTCCAAATGCTCTTATTTTACTAGCGTTTTCGGGCTTTGTGGAAGGGGGGGTAGGCGCTGGTTGAACCATTTACCCACCACTCACTTCAATTGAATTTTTGGGTGACCCGTCCATGGATTTGGCTATTTTTGCCTTACATCTAGGGGGTATTTCTTCTATTGCGGCCAGGCTAAACTTTTGTTCAACCGCTATCAACATACGCCAAAGGCAGCGGTGGGTTCACAAAATCCCTATACTACCTATTTCTTTAGCTATTACAGCCCTACTATTGATTATCGCGATGCCGGTGCTGGCTGGTGCGCTTACTATACTCCTTTTAGACCGTAATTTTGCTACAAGATTCTTTGACCCTGTTGGTGGTGGAGACCCCATCCTATTCATGCATTTATTC
>SK49
TCCCGCCCTTCTTCATGATTGCATAATCATGGGCTATATAATCTTATCATCACAAGGCATGCTTTAATTATAATTTTCTTTATAGTGATGCCGGTTATGATAGGAGGGTTTGGTAACTGGTTGGTACCTTTAATACTAATAGTCCCTGACATACATTTTCCCCGTTTAAATAATATAAGATTTTGGTTCGTTCCAAATGCTCTTATTTTACTAGCGTTTTCCGGCTTTGTGGAAGGGGGGGTAGGCGCTGGTTGAACCATTTACCCACCACTCACTTCAATTGAATTTTTGGGTGACCCGTCCATGGATTTGGCTATTTTTGCCTTACATCTAGGGGGTATTTCTTCTATTGCGGCCAGACTAAACTTTTGTTCAACCGCTATCAACATACGCCAAAGGCAGCGGTGGGTTCACAAAATCCCTATACTACCTATTTCTTTAGCTATTACAGCCCTACTATTGATTATCGCGATGCCGGTGCTGGCTGGTGCGCTTACTATACTCCTTTTAGATCGTAATTTTGCTACAAGATTCTTTGACCCTGTTGGTGGTGGAGACCCCATCCTATTCATGCATTTATTC
>SK50
TCCCGCCCTTCTTCATGATTGCATAATCATGGGCTATATAATCTTATCATCACAAGGCATGCTTTAATTATAATTTTCTTTATAGTGATGCCGGTTATGATAGGAGGGTTTGGTAACTGGTTGGTACCTTTAATACTAATAGTCCCTGACATACATTTTCCCCGTTTAAATAATATAAGATTTTGGTTCGTTCCAAATGCTCTTATTTTACTAGCGTTTTCCGGCTTTGTGGAAGGGGGGGTAGGCGCTGGTTGAACCATTTACCCACCACTCACTTCAATTGAATTTTTGGGTGACCCGTCCATGGATTTGGCTATTTTTGCCTTACATCTAGGGGGTATTTCTTCTATTGCGGCCAGACTAAACTTTTGTTCAACCGCTATCAACATACGCCAAAGGCAGCGGTGGGTTCACAAAATCCCTATACTACCTATTTCTTTAGCTATTACAGCCCTACTATTGATTATCGCGATGCCGGTGCTGGCTGGTGCGCTTACTATACTCCTTTTAGATCGTAATTTTGCTACAAGATTCTTTGACCCTGTTGGTGGTGGAGACCCCATCCTATTCATGCATTTATTC
>BN01
TCCCGCCCTTCTTCATGATTGCATAATCATGGGCTATATAATCTTATCATCACAAGGCATGCTCTAATTATAATTTTCTTTATAGTGATGCCGGTTATGATAGGAGGGTTTGGTAACTGGTTGGTACCTTTAATACTAATAGTCCCTGACATACATTTTCCCCGTTTAAATAATATAAGATTTTGGTTCGTTCCAAATGCTCTTATTTTACTAGCGTTTTCCGGCTTTGTGGAAGGGGGGGTAGGCGCTGGTTGAACCATTTACCCACCACTCACTTCAATTGAATTTTTGGGTGACCCGTCCATGGATTTGGCTATTTTTGCCTTACATCTAGGGGGTATTTCTTCTATTGCGGCCAGGCTAAACTTTTGTTCAACCGCTATCAACATACGCCAAAGGCAGCGGTGGGTTCACAAAATCCCTATACTACCTATTTCTTTAGCTATTACAGCCCTACTATTGATTATCGCGATGCCGGTGCTGGCTGGTGCGCTTACTATACTCCTTTTAGACCGTAATTTTGCTACAAGATTCTTTGACCCTGTTGGTGGTGGAGACCCCATCCTATTCATGCATTTATTC
>BN02
TCCCGCCCTTCCTCATGATTGCATAATCATGGGCTATATAATCTTATCATCACAAGACATGCTCTAATTATAATTTTCTTTATAGTGATGCCGGTTATGATAGGAGGGTTTGGTAACTGGTTGGTACCTTTAATACTAATAGTCCCTGACATACATTTTCCCCGTTTAAATAATATAAGATTTTGGTTCGTTCCAAATGCTCTTATTTTACTAGCGTTTTCGGGCTTTGTGGAAGGGGGGGTAGGCGCTGGTTGAACCATTTACCCACCACTCACTTCAATTGAATTTTTGGGTGACCCGTCCATGGATTTGGCTATTTTTGCCTTACATCTAGGGGGTATTTCTTCTATTGCGGCCAGGCTAAACTTTTGTTCAACCGCTATCAACATACGCCAAAGGCAGCGGTGGGTTCACAAAATCCCTATACTACCTATTTCTTTAGCTATTACAGCCCTACTATTGATTATCGCGATGCCGGTGCTGGCTGGTGCGCTTACTATACTCCTTTTAGACCGTAATTTTGCTACAAGATTCTTTGACCCTGTTGGTGGTGGAGACCCCATCCTATTCATGCATTTATTC
>BN03
TCCCGCCCTTCTTCATGATTGCATAATCATGGGCTATATAATCTTATCATCACAAGGCATGCTCTAATTATAATTTTCTTTATAGTGATGCCGGTTATGATAGGAGGGTTTGGTAACTGGTTGGTACCTTTAATACTAATAGTCCCTGACATACATTTTCCCCGTTTAAATAATATAAGATTTTGGTTCGTCCCAAATGCTCTTATTTTACTAGCGTTTTCGGGCTTTGTGGAAGGGGGGGTAGGCGCTGGTTGAACCATTTACCCACCACTCACTTCAATTGAATTTTTGGGTGACCCGTCCATGGATTTGGCTATTTTTGCCTTACATCTAGGGGGTATTTCTTCTATTGCGGCCAGGCTAAACTTTTGTTCAACCGCTATCAACATACGCCAAAGGCAGCGGTGAGTTCACAAAATCCCTATACTACCTATTTCTTTAGCTATTACAGCCCTACTATTGATTATCGCGATGCCGGTGCTGGCTGGTGCGCTTACTATACTCCTTTTAGACCGTAATTTTGCTACAAGATTCTTTGACCCTGTTGGTGGTGGAGACCCCATCCTATTCATGCATCTATTC
>BN04
TCCCGCCCTTCTTCATGATTGCATAATCATGGGCTATATAATCTTATCATCACAAGGCATGCTCTAATTATAATTTTCTTTATAGTGATGCCGGTTATGATAGGAGGGTTTGGTAACTGGTTGGTACCTTTAATACTAATAGTCCCTGACATACATTTTCCCCGTTTAAATAATATAAGATTTTGGTTCGTTCCAAATGCTCTTATTTTACTAGCGTTTTCGGGCTTTGTGGAAGGGGGGGTAGGCGCTGGTTGAACCATTTACCCACCACTCACTTCAATTGAATTTTTGGGTGACCCGTCCATGGATTTGGCTATTTTTGCCTTACATCTAGGGGGTATTTCTTCTATTGCGGCCAGGCTAAACTTTTGTTCAACCGCTATCAACATACGCCAAAGGCAGCGGTGGGTTCACAAAATCCCTATACTACCTATTTCTTTAGCTATTACAGCCCTACTATTGATTATCGCGATGCCGGTGCTGGCTGGTGCGCTTACTATACTCCTTTTAGACCGTAATTTTGCTACAAGATTCTTTGACCCTGTTGGTGGTGGAGACCCCATCCTATTCATGCATTTATTC
>BN05
TCCCGCCCTTCCTCATGATTGCATAATCATGGGCTATATAATCTTATCATCACAAGACATGCTCTAATTATAATTTTCTTTATAGTGATGCCGGTTATGATAGGAGGGTTTGGTAACTGGTTGGTACCTTTAATACTAATAGTCCCTGACATACATTTTCCCCGTTTAAATAATATAAGATTTTGGTTCGTTCCAAATGCTCTTATTTTACTAGCGTTTTCGGGCTTTGTGGAAGGGGGGGTAGGCGCTGGTTGAACCATTTACCCACCACTCACTTCAATTGAATTTTTGGGTGACCCGTCCATGGATTTGGCTATTTTTGCCTTACATCTAGGGGGTATTTCTTCTATTGCGGCCAGGCTAAACTTTTGTTCAACCGCTATCAACATACGCCAAAGGCAGCGGTGGGTTCACAAAATCCCTATACTACCTATTTCTTTAGCTATTACAGCCCTACTATTGATTATCGCGATGCCGGTGCTGGCTGGTGCGCTTACTATACTCCTTTTAGACCGTAATTTTGCTACAAGATTCTTTGACCCTGTTGGTGGTGGAGACCCCATCCTATTCATGCATTTATTC
>BN06
TCCCGCCCTTCTTCATGATTGCATAATCATGGGCTATATAATCTTATCATCACAAGGCATGCTTTAATTATAATTTTCTTTATAGTGATGCCGGTTATGATAGGAGGGTTTGGTAACTGGTTGGTACCTTTAATACTAATAGTCCCTGACATACATTTTCCCCGTTTAAATAACATAAGATTTTGGTTCGTTCCAAATGCTCTTATTTTACTAGCGTTTTCGGGCTTTGTGGAAGGGGGGGTAGGCGCTGGTTGAACCATTTACCCACCACTCACTTCAATTGAATTTTTGGGTGACCCGTCCATGGATTTGGCTATTTTTGCCTTACATCTAGGGGGTATTTCTTCTATTGCGGCCAGGCTAAACTTTTGTTCAACCGCTATCAACATACGCCAAAGGCAGCGGTGGGTTCACAAAATCCCTATACTACCTATTTCCTTAGCTATTACAGCCCTACTATTGATTATCGCGATGCCGGTGTTGGCTGGTGCGCTTACTATACTCCTTTTAGACCGTAATTTTGCTACAAGATTCTTTGACCCTGTTGGTGGTGGAGACCCCATCCTATTCATGCATTTATTC
>BN07
TCCCGCCCTTCTTCATGATTGCATAATCATGGGCTATATAATCTTATCATCACAAGGCATGCTTTAATTATAATTTTCTTTATAGTGATGCCGGTTATGATAGGAGGGTTTGGTAACTGGTTGGTACCTTTAATACTAATAGTCCCTGACATACATTTTCCCCGTTTAAATAATATAAGATTTTGGTTCGTTCCAAATGCTCTTATTTTACTAGCGTTTTCCGGCTTTGTGGAAGGGGGGGTAGGCGCTGGTTGAACCATTTACCCACCACTCACTTCAATTGAATTTTTGGGTGACCCGTCCATGGATTTGGCTATTTTTGCCTTACATCTAGGGGGTATTTCTTCTATTGCGGCCAGGCTAAACTTTTGTTCAACCGCTATCAACATACGCCAAAGGCAGCGGTGGGTTCACAAAATCCCTATACTACCTATTTCTTTAGCTATTACAGCCCTACTATTGATTATCGCGATGCCGGTGCTGGCTGGTGCGCTTACTATACTCCTTTTAGATCGTAATTTTGCTACAAGATTCTTTGACCCTGTTGGTGGTGGAGACCCCATCCTATTCATACATTTATTC
>BN08
TCCCGCCCTTCTTCATGATTGCATAATCATGGGCTATATAATCTTATCATCACAAGGCATGCTCTAATTATAATTTTCTTTATAGTGATGCCGGTTATGATAGGAGGGTTTGGTAATTGGTTGGTACCTTTAATACTAATAGTCCCTGACATACATTTTCCCCGTTTAAATAATATAAGATTTTGGTTCGTTCCAAATGCTCTTATTTTACTAGCGTTTTCGGGCTTTGTGGAAGGGGGGGTAGGCGCTGGTTGAACCATTTACCCACCACTCACTTCAATTGAATTTTTGGGTGACCCGTCCATGGATTTGGCTATTTTTGCCTTACATCTAGGGGGTATTTCTTCTATTGCGGCCAGGCTAAACTTTTGTTCAACCGCTATCAACATACGCCAAAGGCAGCGGTGGGTTCACAAAATCCCTATACTACCTATTTCTTTAGCTATTACAGCCCTACTATTGATTATCGCGATGCCGGTGCTGGCTGGTGCGCTTACTATACTCCTTTTAGACCGTAATTTTGCTACAAGATTCTTTGACCCTGTTGGTGGTGGAGACCCCATCCTATTCATGCATTTATTC
>BN09
TCCCGCCCTTCTTCATGATTGCATAATCATGGGCTATATAATCTTATCATCACAAGGCATGCTCTAATTATAATTTTCTTTATAGTGATGCCGGTTATGATAGGAGGGTTTGGTAACTGGTTGGTACCTTTAATACTAATAGTCCCTGACATACATTTTCCCCGTTTAAATAATATAAGATTTTGGTTCGTTCCAAATGCTCTTATTTTACTAGCGTTTTCCGGCTTTGTGGAAGGGGGGGTAGGCGCTGGTTGAACCATTTACCCACCACTCACTTCAATTGAATTTTTGGGTGACCCGTCCATGGATTTGGCTATTTTTGCCTTACATCTAGGGGGTATTTCTTCTATTGCGGCCAGGCTAAACTTTTGTTCAACCGCTATCAACATACGCCAAAGGCAGCGGTGGGTTCACAAAATCCCTATACTACCTATTTCTTTAGCTATTACAGCCCTACTATTGATTATCGCGATGCCGGTGCTGGCTGGTGCGCTTACTATACTCCTTTTAGACCGTAATTTTGCTACAAGATTCTTTGACCCTGTTGGTGGTGGAGACCCCATCCTATTCATGCATTTATTC
>BN10
TCCCGCCCTTCCTCATGATTGCATAATCATGGGCTATATAATCTTATCATCACAAGACATGCTCTAATTATAATTTTCTTTATAGTGATGCCGGTTATGATAGGAGGGTTTGGTAACTGGTTGGTACCTTTAATACTAATAGTCCCTGACATACATTTTCCCCGTTTAAATAATATAAGATTTTGGTTCGTTCCAAATGCTCTTATTTTACTAGCGTTTTCGGGCTTTGTGGAAGGGGGGGTAGGCGCTGGTTGAACCATTTACCCACCACTCACTTCAATTGAATTTTTGGGTGACCCGTCCATGGATTTGGCTATTTTTGCCTTACATCTAGGGGGTATTTCTTCTATTGCGGCCAGGCTAAACTTTTGTTCAACCGCTATCAACATACGCCAAAGGCAGCGGTGGGTTCACAAAATCCCTATACTACCTATTTCTTTAGCTATTACAGCCCTACTATTGATTATCGCGATGCCGGTGCTGGCTGGTGCGCTTACTATACTCCTTTTAGACCGTAATTTTGCTACAAGATTCTTTGACCCTGTTGGTGGTGGAGACCCCATCCTATTCATGCATTTATTC
>BN11
TCCCGCCCTTCTTCATGATTGCATAATCATGGGCTATATAATCTTATCATCACAAGGCATGCTCTAATTATAATTTTCTTTATAGTGATGCCGGTTATGATAGGAGGGTTTGGTAACTGGTTGGTACCTTTAATACTAATAGTCCCTGACATACATTTTCCCCGTTTAAATAATATAAGATTTTGGTTCGTTCCAAATGCTCTTATTTTACTAGCGTTTTCGGGCTTTGTGGAAGGGGGGGTAGGCGCTGGTTGAACCATTTACCCACCACTCACTTCAATTGAATTTTTGGGTGACCCGTCCATGGATTTGGCTATTTTTGCCTTACATCTAGGGGGTATTTCTTCTATTGCGGCCAGGCTAAACTTTTGTTCAACCGCTATCAACATACGCCAAAGGCAGCGGTGGGTTCACAAAATCCCTATACTACCTATTTCTTTAGCTATTACAGCCCTACTATTGATTATCGCGATGCCGGTGCTGGCTGGTGCGCTTACTATACTCCTTTTAGACCGTAATTTTGCTACAAGATTCTTTGACCCTGTTGGTGGTGGAGACCCCATCCTATTCATGCATTTATTC
>BN12
TCCCGCCCTTCTTCATGATTGCATAATCATGGGCTATATAATCTTATCATCACAAGGCATGCTCTAATTATAATTTTCTTTATAGTGATGCCGGTTATGATAGGAGGGTTTGGTAACTGGTTGGTACCTTTAATACTAATAGTCCCTGACATACATTTTCCCCGTTTAAATAATATAAGATTTTGGTTCGTTCCAAATGCTCTTATTTTACTAGCGTTTTCGGGCTTTGTGGAAGGGGGGGTAGGCGCTGGTTGAACCATTTACCCACCACTCACTTCAATTGAATTTTTGGGTGACCCGTCCATGGATTTGGCTATTTTTGCCTTACATCTAGGGGGTATTTCTTCTATTGCGGCCAGGCTAAACTTTTGTTCAACCGCTATCAACATACGCCAAAGGCAGCGGTGGGTTCACAAAATCCCTATACTACCTATTTCTTTAGCTATTACAGCCCTACTATTGATTATCGCGATGCCGGTGCTGGCTGGTGCGCTTACTATACTCCTTTTAGACCGTAATTTTGCTACAAGATTCTTTGACCCTGTTGGTGGTGGAGACCCCATCCTATTCATGCATTTATTC
>BN40
TCCCGCCCTTCCTCATGATTGCATAATCATGGGCTATATAATCTTATCATCACAAGACATGCTCTAATTATAATTTTCTTTATAGTGATGCCGGTTATGATAGGAGGGTTTGGTAACTGGTTGGTACCTTTAATACTAATAGTCCCTGACATACATTTTCCCCGTTTAAATAATATAAGATTTTGGTTCGTTCCAAATGCTCTTATTTTACTAGCGTTTTCGGGCTTTGTGGAAGGGGGGGTAGGCGCTGGTTGAACCATTTACCCACCACTCACTTCAATTGAATTTTTGGGTGACCCGTCCATGGATTTGGCTATTTTTGCCTTACATCTAGGGGGTATTTCTTCTATTGCGGCCAGGCTAAACTTTTGTTCAACCGCTATCAACATACGCCAAAGGCAGCGGTGGGTTCACAAAATCCCTATACTACCTATTTCTTTAGCTATTACAGCCCTACTATTGATTATCGCGATGCCGGTGCTGGCTGGTGCGCTTACTATACTCCTTTTAGACCGTAATTTTGCTACAAGATTCTTTGACCCTGTTGGTGGTGGAGACCCCATCCTATTCATGCATTTATTC
>BN41
TCCCGCCCTTCTTCATGATTGCATAATCATGGGCTATATAATCTTATCATCACAAGGCATGCTCTAATTATAATTTTCTTTATAGTGATGCCGGTTATGATAGGAGGGTTTGGTAACTGGTTGGTACCTTTAATACTAATAGTCCCTGACATACATTTTCCCCGTTTAAATAATATAAGATTTTGGTTCGTTCCAAATGCTCTTATTTTACTAGCGTTTTCGGGCTTTGTGGAAGGGGGGGTAGGCGCTGGTTGAACCATTTACCCACCACTCACTTCAATTGAATTTTTGGGTGACCCGTCCATGGATTTGGCTATTTTTGCCTTACATCTAGGGGGTATTTCTTCTATTGCGGCCAGGCTAAACTTTTGTTCAACCGCTATCAACATACGCCAAAGGCAGCGGTGGGTTCACAAAATCCCTATACTACCTATTTCTTTAGCTATTACAGCCCTACTATTGATTATCGCGATGCCGGTGCTGGCTGGTGCGCTTACTATACTCCTTTTAGACCGTAATTTTGCTACAAGATTCTTTGACCCTGTTGGTGGTGGAGACCCCATCCTATTCATGCATTTATTC
>BN42
TCCCGCCCTTCTTCATGATTGCATAATCATGGGCTATATAATCTTATCATCACAAGGCATGCTCTAATTATAATTTTCTTTATAGTGATGCCGGTTATGATAGGAGGGTTTGGTAACTGGTTGGTACCTTTAATACTAATAGTCCCTGACATACATTTTCCCCGTTTAAATAATATAAGATTTTGGTTCGTTCCAAATGCTCTTATTTTACTAGCGTTTTCGGGCTTTGTGGAAGGGGGGGTAGGCGCTGGTTGAACCATTTACCCACCACTCACTTCAATTGAATTTTTGGGTGACCCGTCCATGGATTTGGCTATTTTTGCCTTACATCTAGGGGGTATTTCTTCTATTGCGGCCAGGCTAAACTTTTGTTCAACCGCTATCAACATACGCCAAAGGCAGCGGTGGGTTCACAAAATCCCTATACTACCTATTTCTTTAGCTATTACAGCCCTACTATTGATTATCGCGATGCCGGTGCTGGCTGGTGCGCTTACTATACTCCTTTTAGACCGTAATTTTGCTACAAGATTCTTTGACCCTGTTGGTGGTGGAGACCCCATCCTATTCATGCATTTATTC
>BN43
TCCCGCCCTTCTTCATGATTGCATAATCATGGGCTATATAATCTTATCATCACAAGGCATGCTCTAATTATAATTTTCTTTATAGTGATGCCGGTTATGATAGGAGGGTTTGGTAACTGGTTGGTACCTTTAATACTAATAGTCCCTGACATACATTTTCCCCGTTTAAATAATATAAGATTTTGGTTCGTTCCAAATGCTCTTATTTTACTAGCGTTTTCGGGCTTTGTGGAAGGGGGGGTAGGCGCTGGTTGAACCATTTACCCACCACTCACTTCAATTGAATTTTTGGGTGACCCGTCCATGGATTTGGCTATTTTTGCCTTACATCTAGGGGGTATTTCTTCTATTGCGGCCAGGCTAAACTTTTGTTCAACCGCTATCAACATACGCCAAAGGCAGCGGTGGGTTCACAAAATCCCTATACTACCTATTTCTTTAGCTATTACAGCCCTACTATTGATTATCGCGATGCCGGTGCTGGCTGGTGCGCTTACTATACTCCTTTTAGACCGTAATTTTGCTACAAGATTCTTTGACCCTGTTGGTGGTGGAGACCCCATCCTATTCATGCATTTATTC
>BN44
TCCCGCCCTTCTTCATGATTGCATAATCATGGGCTATATAATCTTATCATCACAAGGCATGCTTTAATTATAATTTTCTTTATAGTGATGCCGGTTATGATAGGAGGGTTTGGTAACTGGTTGGTACCTTTAATACTAATAGTCCCTGACATACATTTTCCCCGTTTAAATAATATAAGATTTTGGTTCGTTCCAAATGCTCTTATTTTACTAGCGTTTTCCGGCTTTGTGGAAGGGGGGGTAGGCGCTGGTTGAACCATTTACCCACCACTCACTTCAATTGAATTTTTGGGTGACCCGTCCATGGATTTGGCTATTTTTGCCTTACATCTAGGGGGTATTTCTTCTATTGCGGCCAGGCTAAACTTTTGTTCAACCGCTATCAACATACGCCAAAGGCAGCGGTGGGTTCACAAAATCCCCATACTACCTATTTCTTTAGCTATTACAGCCCTACTATTGATTATCGCGATGCCGGTGCTGGCTGGTGCGCTTACTATACTCCTTTTAGACCGTAATTTTGCTACAAGATTCTTTGACCCTGTTGGTGGTGGAGACCCCATCCTATTCATGCATTTATTC
>BN45
TCCCGCCCTTCTTCATGATTGCATAATCATGGGCTATATAATCTTATCATCACAAGGCATGCTCTAATTATAATTTTCTTTATAGTGATGCCGGTTATGATAGGAGGGTTTGGTAACTGGTTGGTACCTTTAATACTAATAGTCCCTGACATACATTTTCCCCGTTTAAATAATATAAGATTTTGGTTCGTTCCAAATGCTCTTATTTTACTAGCGTTTTCGGGCTTTGTGGAAGGGGGGGTAGGCGCTGGTTGAACCATTTACCCACCACTCACTTCAATTGAATTTTTGGGTGACCCGTCCATGGATTTGGCTATTTTTGCCTTACATCTAGGGGGTATTTCTTCTATTGCGGCCAGGCTAAACTTTTGTTCAACCGCTATCAACATACGCCAAAGGCAGCGGTGGGTTCACAAAATCCCTATACTACCTATTTCTTTAGCTATTACAGCCCTACTATTGATTATCGCGATGCCGGTGCTGGCTGGTGCGCTTACTATACTCCTTTTAGACCGTAATTTTGCTACAAGATTCTTTGACCCTGTTGGTGGTGGAGACCCCATCCTATTCATGCATTTATTC
>BN46
TCCCGCCCTTCTTCATGATTGCATAATCATGGGCTATATAATCTTATCATCACAAGGCATGCTCTAATTATAATTTTCTTTATAGTGATGCCGGTTATGATAGGAGGGTTTGGTAACTGGTTGGTACCTTTAATACTAATAGTCCCTGACATACATTTTCCCCGTTTAAATAATATAAGATTTTGGTTCGTTCCAAATGCTCTTATTTTACTAGCGTTTTCGGGCTTTGTGGAAGGGGGGGTAGGCGCTGGTTGAACCATTTACCCACCACTCACTTCAATTGAATTTTTGGGTGACCCGTCCATGGATTTGGCTATTTTTGCCTTACATCTAGGGGGTATTTCTTCTATTGCGGCCAGGCTAAACTTTTGTTCAACCGCTATCAACATACGCCAAAGGCAGCGGTGGGTTCACAAAATCCCTATACTACCTATTTCTTTAGCTATTACAGCCCTACTATTGATTATCGCGATGCCGGTGCTGGCTGGTGCGCTTACTATACTCCTTTTAGACCGTAATTTTGCTACAAGATTCTTTGACCCTGTTGGTGGTGGAGACCCCATCCTATTCATGCATTTATTC
>BN47
TCCCGCCCTTCTTCATGATTGCATAATCATGGGCTATATAATCTTATCATCACAAGGCATGCTCTAATTATAATTTTCTTTATAGTGATGCCGGTTATGATAGGAGGGTTTGGTAACTGGTTGGTACCTTTAATACTAATAGTCCCTGACATACATTTTCCCCGTTTAAATAATATAAGATTTTGGTTCGTCCCAAATGCTCTTATTTTACTAGCGTTTTCGGGCTTTGTGGAAGGGGGGGTAGGCGCTGGTTGAACCATTTACCCACCACTCACTTCAATTGAATTTTTGGGTGACCCGTCCATGGATTTGGCTATTTTTGCCTTACATCTAGGGGGTATTTCTTCTATTGCGGCCAGGCTAAACTTTTGTTCAACCGCTATCAACATACGCCAAAGGCAGCGGTGAGTTCACAAAATCCCTATACTACCTATTTCTTTAGCTATTACAGCCCTACTATTGATTATCGCGATGCCGGTGCTGGCTGGTGCGCTTACTATACTCCTTTTAGACCGTAATTTTGCTACAAGATTCTTTGACCCTGTTGGTGGTGGAGACCCCATCCTATTCATGCATCTATTC
>BN48
TCCCGCCCTTCTTCATGATTGCATAATCATGGGCTATATAATCTTATCATCACAAGGCATGCTCTAATTATAATTTTCTTTATAGTGATGCCGGTTATGATAGGAGGGTTTGGTAACTGGTTGGTACCTTTAATACTAATAGTCCCTGACATACATTTTCCCCGTTTAAATAATATAAGATTTTGGTTCGTTCCAAATGCTCTTATTTTACTAGCGTTTTCGGGCTTTGTGGAAGGGGGGGTAGGCGCTGGTTGAACCATTTACCCACCACTCACTTCAATTGAATTTTTGGGTGACCCGTCCATGGATTTGGCTATTTTTGCCTTACATCTAGGGGGTATTTCTTCTATTGCGGCCAGGCTAAACTTTTGTTCAACCGCTATCAACATACGCCAAAGGCAGCGGTGGGTTCACAAAATCCCTATACTACCTATTTCTTTAGCTATTACAGCCCTACTATTGATTATCGCGATGCCGGTGCTGGCTGGTGCGCTTACTATACTCCTTTTAGACCGTAATTTTGCTACAAGATTCTTTGACCCTGTTGGTGGTGGAGACCCCATCCTATTCATGCATTTATTC
>BN50
TCCCGCCCTTCTTCATGATTGCATAATCATGGGCTATATAATCTTATCATCACAAGGCATGCTCTAATTATAATTTTCTTTATAGTGATGCCGGTTATGATAGGAGGGTTTGGTAACTGGTTGGTACCTTTAATACTAATAGTCCCTGACATACATTTTCCCCGTTTAAATAATATAAGATTTTGGTTCGTTCCAAATGCTCTTATTTTACTAGCGTTTTCGGGCTTTGTGGAAGGGGGGGTAGGCGCTGGTTGAACCATTTACCCACCACTCACTTCAATTGAATTTTTGGGTGACCCGTCCATGGATTTGGCTATTTTTGCCTTACATCTAGGGGGTATTTCTTCTATTGCGGCCAGGCTAAACTTTTGTTCAACCGCTATCAACATACGCCAAAGGCAGCGGTGGGTTCACAAAATCCCTATACTACCTATTTCTTTAGCTATTACAGCCCTACTATTGATTATCGCGATGCCGGTGCTGGCTGGTGCGCTTACTATACTCCTTTTAGACCGTAATTTTGCTACAAGATTCTTTGACCCTGTTGGTGGTGGAGACCCCATCCTATTCATGCATTTATTC
