# Supplementary material for: Meta-analysis of northeast Atlantic marine taxa shows contrasting phylogeographic patterns following post-LGM expansions
Source: PeerJ. 2018 Sep 28;6:e5684. doi: 10.7717/peerj.5684 (PMC6166638; doi:10.7717/peerj.5684)
Supplement: Supplemental Information 2 [file peerj-06-5684-s006.zip › conger_conger.fasta]

>IR3787
ATTATCAATAAACATATTTTCCTGAATTGTGCTGGTTGGTGGTTTCTTACTGCGCATGCTGGTTTAGGTCCAGTNTAATGTCATTCTTCATGGAAACTTGGTTTGTGCATTTATCATTCAAATCATGAATCACTGTCCAATATTTATAGATTTAATACTATTTGCTGCAGTTCTTTAGTCATTATTAATGTTATTAGAGGTCCATTAATATGTATGTTATACTTCATTGATTTAAAATCTGGTATGGGTATGTAACGTTTACATTTACAGATAGTTTACATACACCTTTGTAATCAATACATGTTATGTATTGATTACATAGGTGTATGTTGTATTTACATATTATGTATATATTACATAAGTGAAATACAACATACACATAGGTAGGTTGTATATCATTTATGTAATTATATAGTTATTTGTGTTATATGTCCATATGTCGTGTGATGTAATTCTTNTGAGCGCTAGAAAGAATTCTAATCTTCAGTCTTCGGATTACAAAACCGGGGCTTTGTATTTAAGCTACTAGGGCTATTATCAGTTTAGTATTTTATTTTCTACTCATCCTACTAATGGGTTAAGTACAAGGAATAGGGCAAAGTAAAGT
>IR3788
ATTATCAATAAACATATTTTCCTGAATTGTGCTGGTTGGTGGTTTCTTACTGCGCATGCTGGTTTAGGTCCAGTNTAATGTCATTCTTCATGGAAACTTGGTTTGTGCATTTATCATTCAAATCATGAATCACTGTCCAATATTTATAGATTTAATACTATTTGCTGCAGTTCTTTAGTCATTATTAATGTTATTAGAGGTCCATTAATGTGTATGTTATACTTCATTGATTTAAAATCTGGTATGGGTATGTAACGTTTACATTTACAGATAGTTTACATACACCTTTGTAATCAATACATGTTATGTATTGATTACATAGGTGTATGTTGTATTTACATATTATGTATATATTACATAAGTGAAATACAACATACACATAGGTAGGTTGTATATCATTTATGTAATTATACAGTTATTTGTGTTATATGTCCATATGTCGTGTGATGTAATTCTTNTGAGCGCTAGAAAGAATTCTAATCTTCAGTCTTCGGATTACAAAACCGGGGCTTTGTATTTAAGCTACTAGGGCTATTATCAGTTTAGTATTTTATTTTCTACTCATCCTACTAATGGGTTAAGTACAAGGAATAGGGCAAAGTAAAGT
>IR3789
ATTATCAATAAACATATTTTCCTGAATTGTGCTGGTTGGTGGTTTCTTACTGCGCATGCTGGTTTAGGTCCAGTNTAATGTCATTCTTCATGGAAACTTGGTTTGTGCATTTATCATTCAAATCATGAATCACTGTCCAATATTTATAGATTTAATACTATTTGCTGCAGTTCTTTAGTCATTATTAATGTTATTAGAGGTCCATTAATATGTATGTTATACTTCATTGATTTAAAATCTGGTATGGGTATGTAACGTTTACATTTACAGATAGTTTACATACACCTTTGTAATCAATACATGTTATGTATTGATTACATAGGTGTATGTTGTATTTACATATTATGTATATATTACATAAGTGAAATACAACATACACATAGGTAGGTTGTATATCATTTATGTAATNATACAGTTATTTGTGTTATATGTCCATATGTCGTGTGATGTAATTCTTNTGAGCGCTAGAAAGAATTCTAATCTTCAGTCTTCGGATTACAAAACCGGGGCTTTGTATTTAAGCTACTAGGGCTATTATCAGTTTAGTATTTTATTTTCTACTCATCCTACTAATGGGTTAAGTACAAGGAATAGGGCAAAGTAAAGT
>IR3791
ATTATCAATAAACATATTTTCCTGAGTTGTGCTGGTTGGTGGTTTCTTACTGCGCATGCTGGTTTAGGTCCAGTNTAATGTCATTCTTCATGGAAACTTGGTTTGTGCATTTATCATTCAAATCATGAATTACTGTCCAATATTTATAGGTTTAATACTATTTGCTGCAGTTCTTTAGTCATTATTAATGTTATTAGAGGTCCATTAATATGTATGTTATACTTCATTAATTTAAAATCTGGTATGGGTATGTAACGTTTACATTTACAGATAATTTACATACACCTTTGTAATCAATACATGTTATGTATTGATTACATAGGTGTATGTTGTATTTACATATTATGTATATATTACATAAGTGAAATACAACATACACATAGGTAGGTTGTATATCATTTATGTAATTATACAGTTATTTGTGTTATNTGTCCATATGTCGTGTGATGTAATTCTTNTGAGCGCTAGAAAGAATTCTAATCTTCAGTCTTCGGATTACAAAACCGGGGCTTTGTATTTAAGCTACTAGGGCTATTATCAGTTTAGTATTTTATTTTCTACTCATCCTACTAATGGGTTAAGTACAAGGAATAGGGCAAAGTAAAGT
>IR3792
ATTATCAATAAACATATTTTCCTGAATTGTGCTGGTTGGTGGTTTCTTACTGCGCATGCTGGTTTAGGTCCAGTNTAATGTCATTCTTCATGGAAACTTGGTTTGTACATTTATCATTCAAATCATGAATCACTGTCCAATATTTATAGATTTAATACTATTTGCTGCAGTTCTTTAGTCATTATTAATGTTATTAGAGGTCCATTAATATGTATGTTATACTTCATTGATTTAAAATCTGGTATGGGTATGTAACGTTTACATTTACAGGTAGTTTACATACACCTTTGTAATCAATACATGTTATGTATTGATTACATAGGTGTATGTTGTATTTACATATTATGTATATATTACATAAGTGAAATACAACATACACATAGGTAGGTTGTATATCATTTATGTAATTATACAGTTATTTGTGTTATATGTCCATATGTCGTGTGATGTAATTCTTNTGAGCGCTAGAAAGAATTCTAATCTTCAGTCTTCGGATTACAAAACCGGGGCTTTGTATTTAAGCTACTAGGGCTATTATCAGTTTAGTATTTTATTTTCTACTCATCCTACTAATGGGTTAAGTACAAGGAATAGGGCAAAGTAAAGT
>IR3794
ATTATCAATAAACATATTTTCCTGAATTGTGCTGGTTGGTGGTTTCTTACTGCGCATGCTGGTTTAGGTCCAGTNTAATGTCATTCTTCATGGAAACTTGGTTTGTGCATTTATCATTCAAATCATGAATCACTGTCCAATATTTATAGATTTAATACTATTTGCTGCAGTTCTTTAGTCATTATTAATGTTATTAGAGGTCCATTAATATGTATGTTATACTTCATTGATTTAAAATCTGGTATGGGTATGTAACGTTTACATTTACAGATAGTTTACATACACCTTTGTAATCAATACATGTTATGTATTGATTACATAGGTGTATGTTGTATTTACATATTATGTATATATTACATAAGTGAAATACAACATACACATAGGTAGGTTGTATATCATTTATGTAATTATACAGTTATTTGTGTTATATGTCCATATGTCGTGTGATGTAATTCTTNTGAGCGCTAGAAAGAATTCTAATCTTCAGTCTTCGGATTACAAAACCGGGGCTTTGTATTTAAGCTACTAGGGCTATTATCAGTTTAGTATTTTATTTTCTACTCATCCTACTAATGGGTTAAGTACAAGGAATAGGGCAAAGTAAAGT
>IR3795
ATTATCAATAAACATATTTTCCTGAGTTGTGCTGGTTGGTGGTTTCTTACTGCGCATGCTGGTTTAGGTCCAGTNTAATGTCATTCTTCATGGAAACTTGGTTTGTGCATTTATCATTCAAATCATGAATTACTGTCCAATATTTATAGATTTAATACTATTTGCTGCAATTCTTTAGTCATTATTAATGTTATTAGAGGTCCATTAATATGTATGTTATACTTCATTGATTTAAAATCTGGTATGGGTATGTAACGTTTACATTTACAGATAATTTACATACACCTTTGTAATCAATACATGTTATGTATTGATTACATAGGTGTATGTTGTATTTACATATTATGTATATATTACATAAGTGAAATACAACATACACATAGGTAGGTTGTATATCATTTATGTAATTATACAGTTATTTGTGTTATATGTCCATATGTCGTGTGATGTAATTCTTNTGAGCGCTAGAAAGAATTCTAATCTTCAGTCTTCGGATTACAAAACCGGGGCTTTGTATTTAAGCTACTAGGGCTATTATCAGTTTAGTATTTTATTTTCTACTCATCCTACTAATGGGTTAAGTACAAGGAATAGGGCAAAGTAAAGT
>IR3797
ATTATCAATAAACATATTTTCCTGAATTGTGCTGGTTGGTGGTTTCTTACTGCGCATGCTGGTTTAGGTCCAGTNTAATGTCATTCTTCATGGAAACTTGGTTTGTGCATTTATCATTCAAATCATGAATCACTGTCCAATATTTATAGATTTAATACTATTTGCTGCAGTTCTTTAGTCATTATTAATGTTATTAGAGGTCCATTAATATGTATGTTATACTTCATTGATTTAAAATCTGGTATGGGTATGTAACGTTTACATTTACAGATAGTTTACATACACCTTTGTAATCAATACATGTCATGTATTGATTACATAGGTGTATGTTGTATTTACATATTATGTATATATTACATAAGTGAAATACAACATACACATAGGTAGGTTGTATATCATTTATGTAATTATACAGTTATTTGTGTTATATGTCCATATGTCGTGTGATGTAATTCTTNTGAGCGCTAGAAAGAATTCTAATCTTCAGTCTTCGGATTACAAAACCGGGGCTTTGTATTTAAGCTACTAGGGCTATTATCAGTTTAGTATTTTATTTTCTACTCATCCTACTAATGGGTTAAGTACAAGGAATAGGGCAAAGTAAAGT
>IR3798
ATTATCAATAAACATATTTTCCTGAATTGTGCTGGTTGGTGGTTTCTTACTGCGCATGCTGGTTTAGGTCCAGTNTAATGTCATTCTTCATGGAAACTTGGTTTGTGCATTTATCATTCAAATCATGAATCACTGTCCAATATTTATAGATTTAATACTATTTGCTGCAATTCTTTAGTCATTATTAATGTTATTAGGGGTCCATTAATATGTATGTTATACTTCATTGATTTAAAATCTGGTATGGGTATGTAACGTTTACATTTACAGGTAGTTTACATACACCTTTGTAATCAATACATGTTATGTATTGATTACATAGGTGTATGTTGTATTTACATATTATGTATATATTACATAAGTGAAATACAACATACACATAGGTAGGTTGTATATCATTTATGTAATTATACAGTTATTTGTGTTATATGTCCATATGTCGTGTGATGTAATTCTTNTGAGCGCTAGAAAGAATTCTAATCTTCAGTCTTCGGATTACAAAACCGGGGCTTTGTATTTAAGCTACTAGGGCTATTATCAGTTTAGTATTTTATTTTCTACTCATCCTACTAATGGGTTAAGTACAAGGAATAGGGCAAAGTAAAGT
>IR3799
ATTATCAATAAACATATTTTCCTGAATTGTGCTGGTTGGTGGTTTCTTACTGCGCATGCTGGTTTAGGTCCAGTNTAATGTCATTCTTCATGGAAACTTGGTTTGTGCATTTATCATTCAAATCATGAATCACTGTCCAATATTTATAGATTTAATACTATTTGCTGCAGTTCTTTAGTCATTATTAATTTTATTAGAGGTCCATTAATATGTATGTTATACTTCATTGATTTAAAATCTGGTATGGGTATGTAACGTTTACATTTACAGATAGTTTACATACACCTTTGTAATCAATACATGTTATGTATTGATTACATAGGTGTATGTTGTATTTACATATTATGTATATATTACATAAGTGAAATACAACATACACATAGGTAGGTTGTATATCATTTATGTAATTATACAGTTATTTGTGTTATATGTCCATATGTCGTGTGATGTAATTCTTNTGAGCGCTAGAAAGAATTCTAATCTTCAGTCTTCGGATTACAAAACCGGGGCTTTGTATTTAAGCTACTAGGGCTATTATCAGTTTAGTATTTTATTTTCTACTCATCCTACTAATGGGTTAAGTACAAGGAATAGGGCAAAGTAAAGT
>IR3802
ATTATCAATAAACATATTTTCCTGAATTGTGCTGGTTGGTGGTTTCTTACTGCGCATGCTGGTTTAGGTCCAGTNTAATGTCATTCTTCATGGAAACTTGGTTTGTGCATTTATCATTCAAATCATGAATCACTGTCCAATATTTATAGATTTAATACTATTTGCTGCAATTCTTTAGTCATTATTAATGTTATTAGGGGTCCATTAATATGTATGTTATACTTCATTGATTTAAAATCTGGTATGGGTATGTAACGTTTACATTTACAGGTAGTTTACATACACCTTTGTAATCAATACATGTTATGTATTGATTACATAGGTGTATGTTGTATTTACATATTATGTATATATTACATAAGTGAAATACAACATACACATAGGTAGGTTGTATATCATTTATGTAATTATACAGTTATTTGTGTTATATGTCCATATGTCGTGTGATGTAATTCTTNTGAGCGCTAGAAAGAATTCTAATCTTCAGTCTTCGGATTACAAAACCGGGGCTTTGTATTTAAGCTACTAGGGCTATTATCAGTTTAGTATTTTATTTTCTACTCATCCTACTAATGGGTTAAGTACAAGGAATAGGGCAAAGTAAAGT
>IR3803
ATTATCAATAAACATATTTTCCTGAATTGTGCTGGTTGGTGGTTTCTTACTGCGCATGCTGGTTTAGGTCCAGTNTAATGTCATTCTTCATGGAAACTTGGTTTGTGCATTTATCATTCAAATCATGAATCACTGTCCAATATTTATAGATTTAATACTATTTGCTGCAGTTCTTTAGTCATTATTAATGTTATTAGAGGTCCATTAATATGTATGTTATACTTCATTGATTTAAAATCTGGTATGGGTATGTAACGTTTACATTTACAGATAGTTTACATACACCTTTGTAATCAATACATGTTATGTATTGATTACATAGGTGTATGTTGTATTTACATATTATGTATATATTACATAAGTGAAATACAACATACACATAGGTAGGTTGTATATCATTTATGTAATTATACAGTTATTTGTGTTATATATCCATATGTCGTGTGATGTAATTCTTNTGAGCGCTAGAAAGAATTCTAATCTTCAGTCTTCGGATTACAAAACCGGGGCTTTGTATTTAAGCTACTAGGGCTATTATCAGTTTAGTATTTTATTTTCTACTCATCCTACTAATGGGTTAAGTACAAGGAATAGGGCAAAGTAAAGT
>IR3806
ATTATCAATAAACATATTTTCCTGAATTGTGCTGGTTGGTGGTTTCTTACTGCGCATGCTGGTTTAGGTCCAGTNTAATGTCATTCTTCATGGAAACTTGGTTTGTGCATTTATCATTCAAATCATGAATCACTGTCCAATATTTATAGATTTAATACTATTTGCTGCAGTTCTTTAGTCATTATTAATGTTATTAGAGGTCCATTAATATGTATGTTATACTTCATTGATTTAAAATCTGGTATGGGTATGTAACGTTTACATTTACAGATAGTTTACATACACCTTTGTAATCAATACATGTTATGTATTGATTACATAGGTGTATGTTGTATTTACATATTATGTATATATTACATAAGTGAAATACAACATACACATAGGTAGGTTGTATATCATTTATGTAATTATACAGTTATTTGTGTTATATGTCCATATGTCGTGTGATGTAATTCTTNTGAGCGCTAGAAAGAATTCTAATCTTCAGTCTTCGGATTACAAAACCGGGGCTTTGTATTTAAGCTACTAGGGCTATTATCAGTTTAGTATTTTATTTTCTACTCATCCTACTAATGGGTTAAGTACAAGGAATAGGGCAAAGTAAAGT
>IR3807
ATTATCAATAAACATATTTTCCTGAATTGTGCTGGTTGATGGTTTCTTACTGCGCATGCTGGTTTAGGTCCAGTNTAATGTCATTCTTCATGGAAACTTGGTTTGTGCATTTATCATTCAAATCATGAATCACTGTCCAATATTTATAGATTTAATACTATTTGCTGCAGTTCTTTAGTCATTATTAATGTTATTAGAAGTCCATTAATATGTATGTTATACTTCATTGATTTAAAATCTGGTATGGGTATGTAACGTTTACATTTACAGATAGTTTACATACACCTTTGTAATCAATACATGTTATGTATTGATTACATAGGTGTATGTTGTATTTACATATTATGTATATATTACATAAGTGAAATACAACATACACATAGGTAGGTTGTATATCATTTATGTAATTATACAGTTATTTGTGTTATATGTCCATATGTCGTGTGATGTAATTCTTNTGAGCGCTAGAAAGAATTCTAATCTTCAGTCTTCGGATTACAAAACCGGGGCTTTGTATTTAAGCTACTAGGGCTATTATCAGTTTAGTATTTTATTTTCTACTCATCCTACTAATGGGTTAAGTACAAGGAATAGGGCAAAGTAAAGT
>IR3808
ATTATCAATAAACATATTTTCCTGAATTGTGCTGGTTGGTGGTTTCTTACTGCGCATGCTGGTTTAGGTCCAGTNTAATGTCATTCTTCATGGAAACTTGGTTTGTGCATTTATCATTCAAATCATGAATCACTGTCCAATATTTATAGATTTAATACTATTTGCTGCAGTTCTTTAGTCATTATTAATGTTATTAGAGGTCCATTAATATGTATGTTATACTTCATTGATTTAAAATCTGGTATGGGTATGTAACGTTTACATTTACAGGTAGTTTACATACACCTTTGTAATCAATACATGTTATGTATTGATTACATAGGTGTATGTTGTATTTACATATTATGTATATATTACATAAGTGAAATACAACATACACATAGGTAGGTTGTATATCATTTATGTAATTATACAGTTATTTGTGTTATATGTCCATATGTCGTGTGATGTAATTCTTNTGAGCGCTAGAAAGAATTCTAATCTTCAGTCTTCGGATTACAAAACCGGGGCTTTGTATTTAAGCTACTAGGGCTATTATCAGTTTAGTATTTTATTTTCTACTCATCCTACTAATGGGTTAAGTACAAGGAATAGGGCAAAGTAAAGT
>IR3809
ATTATCAATAAACATATTTTCCTGAATTGTGCTGGTTGGTGGTTTCTTACTGCGCATGCTGGTTTAGGTCCAGTNTAATGTCATTCTTCATGGAAACTTGGTTTGTGCATTTATCATTCAAATCATGGATCACTGTCCAATGTTTATAGATTTAATACTATTTGCTGCAGTTCTTTAGTCATTATTAATGTTATTAGAGGCCCATTAATATGTATGTTATACTTCATTGATTTAAAATCTGGTATGGGTATGTAACGTTTACATTTACAGATAGTTTACATACACCTTTGTAATCAATACATGTTATGTATTGACTACATAGGTGTATGTTGTATTTACATATTATGTATATATTACATAAGTGAAATACAACATACACATAGGTAGGTTGTATATCATTTATGTAATTATACAGTTATTTGTGTTATATGTCCATATGTCGTGTGATGTAATTCTTNTGAGCGCTAGAAAGAATTCTAATCTTCAGTCTTCGGATTACAAAACCGGGGCTTTGTATTTAAGCTACTAGGGCTATTATCAGTTTAGTATTTTATTTTCTACTCATCCTACTAATGGGTTAAGTACAAGGAATAGGGCAAAGTAAAGT
>IR3810
ATTATCAATAAACATATTTTCCTGAATTGTGCTGGTTGGTGGTTTCTTACTGCGCATGCTGGTTTAGGTCCAGTNTAATGTCATTCTTCATGGAAACTTGGTTTGTGCATTTATCATTCAAATCATGAATCACTGTCCAATATTTATAGATTTAATACTATTTGCTGCAGTTCTTTAGTCATTATTAATGTTATTAGAGGTCCATTAATATGTATGTTATACTTCATTGATTTAAAATCTGGTATGGGTATGTAACGTTTACATTTACAGATGGTTTACATACACCTTTGTAATCAATACATGTTATGTATTGATTACATAGGTGTATGTTGTATTTACATATTATGTATATATTACATAAGTGAAATACAACATACACATAGGTAGGTTGTATATCATTTATGTAATTATACAGTTATTTGTGTTATATGTCCATATGTCGTGTGATGTAATTCTTNTGAGCGCTAGAAAGAATTCTAATCTTCAGTCTTCGGATTACAAAACCGGGGCTTTGTATTTAAGCTACTAGGGCTATTATCAGTTTAGTATTTTATTTTCTACTCATCCTACTAATGGGTTAAGTACAAGGAATAGGGCAAAGTAAAGT
>IR3813
ATTATCAATAAACATATTTTCCTGAATTGTGCTGGTTGGTGGTTTCTTACTGCGCATGCTGGTTTAGGTCCAGTNTAATGTCATTCTTCATGGAAACTTGGTTTGTGCATTTATCATTCAAATCATGAATTACTGTCCAATATTTATAGATTTAATACTATTTGCTGCAGTTCTTTAGTCATTATTAATTTTATTAGAGGTCCATTAATATGTATGTTATACTTCATTGATTTAAAATCTGGTATGGGTATGTAACGTTTACATTTACAGATAGTTTACATACACCTTTGTAATCAATACATGTTATGTATTGATTACATAGGTGTATGTTGTATTTACATATTATGTATATATTACATAAGTGAAATACAACATACACATAGGTAGGTTGTATATCATTTATGTAATTATACAGTTATTTGTGTTATATGTCCATATGTCGTGTGATGTAATTCTTNTGAGCGCTAGAAAGAATTCTAATCTTCAGTCTTCGGATTACAAAACCGGGGCTTTGTATTTAAGCTACTAGGGCTATTATCAGTTTAGTATTTTATTTTCTACTCATCCTACTAATGGGTTAAGTACAAGGAATAGGGCAAAGTAAAGT
>IR3814
ATTATCAATAAACATATTTTCCTGAATTGTGCTGGTTGGTGGTTTCTTACTGCGCATGCTGGTTTAGGTCCAGTNTAATGTCATTCTTCATGGAAACTTGGTTTGTGCATTTATCATTCAAATCATGAATCACTGTCCAATATTTATAGATTTAATACTATTTGCTGCAGTTCTTTAGTCATTATTAATTTTATTAGAGGTCCATTAATATGTATGTTATACTTCATTGATTTAAAATCTGGTATGGGTATGTAACGTTTACATTTACAGATAGTTTACATACACCTTTGTAATCAATACATGTTATGTATTGATTACATAGGTGTATGTTGTATTTACATATTATGTATATATTACATAAGTGAAATACAACATACACATAGGTAGGTTGTATATCATTTATGTAATTATACAGTTATTTGTGTTATATGTCCATATGTCGTGTGATGTAATTCTTNTGAGCGCTAGAAAGAATTCTAATCTTCAGTCTTCGGATTACAAAACCGGGGCTTTGTATTTAAGCTACTAGGGCTATTATCAGTTTAGTATTTTATTTTCTACTCATCCTACTAATGGGTTAAGTACAAGGAATAGGGCAAAGTAAAGT
>IR3815
ATTATCAATAAACGTATTTTCCTGAATTGTGCTGGTTGGTGGTTTCTTACTGCGCATGCTGGTTTAGGTCCAGTNTAATGTCATTCTTCATGGAAACTTGGTTTGTGCATTTATCATTCAAATCATGAATCACTGTCCAATATTTATAGATTTAATACTATTTGCTGCAGTTCTTTAGTCATTATTAATGTTATTAGAGGTCCATTAATATGTATGTTATACTTCATTGATTTAAAATCTGGTATGGGTATGTAACGTTTACATTTACAGATAATTTACATACACCTTTGTAATCAATACATGTTATGTATTGATTACATAGGTGTATGTTGTATTTACATATTATGTATATATTACATAAGTGAAATACAACATACACATAGGTAGGTTGTATATCATTTATGTAATTATACAGTTATTTGTGTTATATGTCCATATGTCGTGTGATGTAATTCTTNTGAGCGCTAGAAAGAATTCTAATCTTCAGTCTTCGGATTACAAAACCGGGGCTTTGTATTTAAGCTACTAGGGCTATTATCAGTTTAGTATTTTATTTTCTACTCATCCTACTAATGGGTTAAGTACAAGGAATAGGGCAAAGTAAAGT
>IR3819
ATTATCAATAAACGTATTTTCCTGAATTGTGCTGGTTGGTGGTTTCTTACTGCGCATGCTGGTTTAGGTCCAGTNTAATGTCATTCTTCATGGAAACTTGGTTTGTGCATTTATCATTCAAATCATGGATCACTGTCCAATATTTATAGATTTAATACTATTTGCTGCAGTTCTTTAGTCATTATTAATGTTATTAGAGGTCCATTAATATGTATGTTATACTTCATTGATTTAAAATCTGGTATGGGTATGTAACGTTTACATTTACAGATAGTTTACATACACCTTTGTAATCAATACATGTTATGTATTGATTACATAGGTGTATGTTGTATTTACATATTATGTATATATTACATAAGTGAAATACAACATACACATAGGTAGGTTGTATATCATTTATGTAATTATATAGTTATTTGTGTTATATGTCCATATGTCGTGTGATGTAATTCTTNTGAGCGCTAGAAAGAATTCTAATCTTCAGTCTTCGGATTACAAAACCGGGGCTTTGTATTTAAGCTACTAGGGCTATTATCAGTTTAGTATTTTATTTTCTACTCATCCTACTAATGGGTTAAGTACAAGGAATAGGGCAAAGTAAAGT
>IR3836
ATTATCAATAAACGTATTTTCCTGAATTGTGCTGGTTGGTGGTTTCTTACTGCGCATGCTGGTTTAGGTCCAGTNTAATGTCATTCTTCATGGAAACTTGGTTTGTGCATTTATCATTCAAATCATGAATCACTGTCCAATATTTATAGATTTAATACTATTTGCTGCAGTTCTTTAGTCATTATTAATGTTATTAGAGGTCCATTAATATGTATGTTATACTTCATTGATTTAAAATCTGGTATGGGTATGTAACGTTTACATTTACAGATAGTTTACATACACCTTTGTAATCAATACATGTTATGTATTGATTACATAGGTGTATGTTGTATTTACATATTATGTATATATTACATAAGTGAAATACAACATACACATAGGTAGGTTGTATATCATTTATGTAATTATACAGTTATTTGTGTTATATGTCCATATGTCGTGTGATGTAATTCTTNTGAGCGCTAGAAAGAATTTTAATCTTCAGTCTTCGGATTACAAAACCGGGGCTTTGTATTTAAGCTACTAGGGCTATTATCAGTTTAGTATTTTATTTTCTACTCATCCTACTAATGGGTTAAGTACAAGGAATAGGGCAAAGTAAAGT
>IR3816
ATTATCAATAAACATATTTTCCTGAATTGTGCTGGTTGGTGGTTTCTTACTGCGCATGCTGGTTTAGGTCCAGTNTAATGTCATTCTTCATGGAAACTTGGTTTGTGCATTTATCATTCAAATCATGAATCACTGTCCAATATTTATAGATTTAATACTATTTGCTGCAGTTCTTTAGTCATTATTAATGTTATTAGAGGTCCATTAATATGTATGTTATACTTCATTGATTTAAAATCTGGTATGGGTATGTAACGTTTACATTTACAGATAGTTTACATACACCTTTGTAATCAATACATGTTATGTATTGATTACATAGGTGTATGTTGTATTTACATATTATGTATATATTACATAAGTGAAATACAACATACACATAGGTAGGTTGTATATCATTTATGTAATTATACAGTTATTTGTGTTATATGTCCATATGTCGTGTGATGTAATTCTTNTGAGCGCTAGAAAGAATTCTAATCTTCAGTCTTCGGATTACAAAACCGGGGCTTTGTATTTAAGCTACTAGGGCTATTATCAGTTTAGTATTTTATTTTCTACTCATCCTACTAATGGGTTAAGTACAAGGAATAGGGCAAAGTAAAGT
>IR3817
ATTATCAATAAACATATTTTCCTGAATTGTGCTGGTTGGTGGTTTCTTACTGCGCATGCTGGTTTAGGTCCAGTNTAATGTCATTCTTCATGGAAACTTGGTTTGTGCATTTATCATTCAAATCATGAATCACTGTCCAATATTTATAGATTTAATACTATTTGCTGCAGTTCTTTAGTCATTATTAATGTTATTAGAGGTCCATTAATATGTATGTTATACTTCATTGATTTAAAATCTGGTATGGGTATGTAACGTTTACATTTACAGATAGTTTACATACACCTTTGTAATCAATACATGTTATGTATTGATTACATAGGTGTATGTTGTATTTACATATTATGTATATATTACATAAGTGAAATACAACATACACATAGGTAGGTTGTATATCATTTATGTAATTATACAGTTATTTGTGTTATATGTCCATATGTCGTGTGATGTAATTCTTNTGAGCGCTAGAAAGAATTCTAATCTTCAGTCTTCGGATTACAAAACCGGGGCTTTGTATTTAAGCTACTAGGGCTATTATCAGTTTAGTATTTTATTTTCTACTCATCCTACTAATGGGTTAAGTACAAGGAATAGGGCAAAGTAAAGT
>IR3796
ATTATCAATAAACATATTTTCCTGAATTGTGCTGGTTGGTGGTTTCTTACTGCGCATGCTGGTTTAGGTCCAGTNTAATGTTATTCTTCATGGAAACTTGGTTTGTGCATTTATCATTCAAATCATGAATCACTGTCCAATATTTATAGATTTAATACTATTTGCTGCAGTTCTTTAGTCATTATTAATGTTATTAGAGGTCCATTAATATGTATGTTATACTTCATTGATTTAAAATCTGGTATGGGTATGTAACGTTTACATTTACAGATAGTTTACATACACCTTTGTAATCAATACATGTTATGTATTGATTACATAGGTGTATGTTGTATTTACATATTATGTATATATTACATAAGTGAAATACAACATACACATAGGTAGGTTGTATATCATTTATGTAATTATACAGTTATTTGTGTTATATGTCCATATGTCGTGTGATGTAATTCTTNTGAGCGCTAGAAAGAATTCTAATCTTCAGTCTTCGGATTACAAAACCGGGGCTTTGTATTTAAGCTACTAGGGCTATTATCAGTTTAGTATTTTATTTTCTACTCATCCTACTAATGGGTTAAGTACAAGGAATAGGGCAAAGTAAAGT
>IR3820
ATTATCAATAAACATATTTTCTTGAATTGTGCTGGTTGGTGGTTTCTTACTGCGCATGCTGGTTTAGGTCCAGTNTAATGTCATTCTTCATGGAAACTTGGTTTATGCATTTATCATTCAAATCATGAATCACTGTCCAATATTTATAGATTTAATACTATTTGCTGCAGTTCTTTAGTCATTATTAATGTTATTAGAGGTCCATTAATATGTATGTTATACTTCATTGATTTAAAATCTGGTATGGGTATGTAACGTTTACATTTACAGATAGTTTACATACACCTTTGTAATCAATACATGTTATGTATTGATTACATAGGTGTATGTTGTATTTACATATTATGTATATATTACATAAGTGAAATACAACATACACATAGGTAGGTTGTATATCATTTATGTAATTATACAGTTATTTGTGTTATATGTCCATATGTCGTGTGATGTAATTCTTNTGAGCGCTAGAAAGAATTCTAATCTTCAGTCTTCGGATTACAAAACCGGGGCTTTGTATTTAAGCTACTAGGGCTATTATCAGTTTAGTATTTTATTTTCTACTCATCCTACTAATGGGTTAAGTACAAGGAATAGGGCAAAGTAAAGT
>IR3821
ATTATCAATAAACATATTTTCCTGAATTGTGCTGGTTGGTGGTTTCTTACTGCGCATGCTGGTTTAGGTCCAGTNTAATGTCATTCTTCATGGAAACTTGGTTTGTGCATTTATCATTCAAATCATGAATCACTGTCCAATATTTATAGATTTAATACTATTTGCTGCAGTTCTTTAGTCATTATTAATGTTATTAGAGGTCCATTAATATGTATGTTATACTTCATTGATTTAAAATCTGGTATGGGTATGTAACGTTTACATTTACAGATAGTTTACATACACCTTTGTAATCAATACATGTTATGTATTGATTACATAGGTGTATGTTGTATTTACATATTATGTATATATTACATAAGTGAAATACAACATACACATAGGTAGGTTGTATATCATTTATGTAATTATACAGTTATTTGTGTTATATGTCCATATGTCGTGTGATGTAATTCTTNTGAGCGCTAGAAAGAATTCTAATCTTCAGTCTTCGGATTACAAAACCGGGGCTTTGTATTTAAGCTACTAGGGCTATTATCAGTTTAGTATTTTATTTTCTACTCATCCTACTAATGGGTTAAGTACAAGGAATAGGGCAAAGTAAAGT
>IR3822
ATTATCAATAAACATATTTTCCTGAATTGTGCTGGTTGGTGGTTTCTTACTGCGCATGCTGGTTTAGGTCCAGTNTAATGTCATTCTTCATGGAAACTTGGTTTGTGCATTTATCATTCAAATCATGAATCACTGTCCAATATTTATAGATTTAATACTATTTACTGCAGTTCTTTAGTCATTATTAATGTTATTAGAGGTCCATTAATATGTATGTTATACTTCATTGATTTAAAATCTGGTATGGGTATGTAACGTTTACATTTACAGATAGTTTACATACACCTTTGTAATCAATACATGTTATGTATTGATTACATAGGTGTATGTTGTATTTACATATTATGTATATATTACATAAGTGAAATACAACATACACATAGGTAGGTTGTATATCATTTATGTAATTATACAGTTATTTGTGTTATATGTCCATATGTCGTGTGATGTAATTCTTNTGAGCGCTAGAAAGAATTCTAATCTTCAGTCTTCGGATTACAAAACCGGGGCTTTGTATTTAAGCTACTAGGGCTATTATCAGTTTAGTATTTTATTTTCTACTCATCCTACTAATGGGTTAAGTACAAGGAATAGGGCAAAGTAAAGT
>IR3823
ATTATCAATAAACATATTTTCCTGAATTGTGCTGGTTGGTGGTTTCTTACTGCGCATGCTGGTTTAGGTCCAGTNTAATGTCATTCTTCATGGAAACTTGGTTTGTGCATTTATCATTCAAATCATGAATCACTGTCCAATATTTATAGATTTAATACTATTTGCTGCAGTTCTTTAGTCATTATTAATGTTATTAGAGGTCCATTAATATGTATGTTATACTTCATTGATTTAAAATCTGGTATGGGTATGTAACGTTTACATTTACAGATAGTTTACATACACCTTTGTAATCAATACATGTTATGTATTGATTACATAGGTGTATGTTGTATTTACATATTATGTATATATTACATAAGTGAAATACAACATACACATAGGTAGGTTGTATATCATTTATGTAATTATNNAGTTATTTGTGTTATATGTCCATATGTCGTGTGATGTAATTCTTNTGAGCGCTAGAAAGAATTCTAATCTTCAGTCTTCGGATTACAAAACCGGGGCTTTGTATTTAAGCTACTAGGGCTATTATCAGTTTAGTATTTTATTTTCTACTCATCCTACTAATGGGTTAAGTACAAGGAATAGGGCAAAGTAAAGT
>IR3824
ATTATCAATAAACATATTTTCCTGAATTGTGCTGGTTGGTGGTTTCTTACTGCGCATGCTGGTTTAGGTCCAGTNTAATGTCATTCTTCATGGAAACTTGGTTTGTGCATTTATCATTCAAATCATGAATCACTGTCCAATATTTATAGATTTAATACTATTTGCTGCAGTTCTTTAGTCATTATTAATGTTATTAGAGGTCCATTAATATGTATGTTATACTTCATTGATTTAAAATCTGGTATGGGTATGTAACGTTTACATTTACAGGTAGTTTACATACACCTTTGTAATCAATACATGTTATGTATTGATTACATAGGTGTATGTTGTATTTACATATTATGTATATATTACATAAGTGAAATACAACATACACATAGGTAGGTTGTATATCATTTATGTAATTATACAGTTATTTGTGTTATATGTCCATATGTCGTGTGATGTAATTCTTNTGAGCGCTAGAAAGAATTCTAATCTTCAGTCTTCGGATTACAAAACCGGGGCTTTGTATTTAAGCTACTAGGGCTATTATCAGTTTAGTATTTTATTTTCTACTCATCCTACTAATGGGTTAAGTACAAGGAATAGGGCAAAGTAAAGT
>IR3825
ATTATCAATAAACATATTTTCCTGAATTGTGCTGGTTGGTGGTTTCTTACTGCGCATGCTGGTTTAGGTCCAGTNTAATGTCATTCTTCATGGAAACTTGGTTTGTGCATTTATCATTCAAATCATGAATCACTGTCCAATATTTATAGATTTAATACTATTTGCTGCAGTTCTTTAGTCATTATTAATGTTATTAGAAGTCCATTAATATGTATGTTATACTTCATTGATTTAAAATCTGGTATGGGTATGTAACGTTTACATTTACAGGTAGTTTACATACACCTTTGTAATCAATACATGTTATGTATTGATTACATAGGTGTATGTTGTATTTACATATTATGTATATATTACATAGGTGAAATACAACATACACATAGGTAGGTTGTATATCATTTATGTAATTATACAGTTATTTGTGTTATATGTCCATATGTCGTGTGATGTAATTCTTNTGAGCGCTAGAAAGAATTCTAATCTTCAGTCTTCGGATTACAAAACCGGGGCTTTGTATTTAAGCTACTAGGGCTATTATCAGTTTAGTATTTTATTTTCTACTCATCCTACTAATGGGTTAAGTACAAGGAATAGGGCAAAGTAAAGT
>IR3827
ATTATCAATAAACATATTTTCCTGAATTGTGCTGGTTGGTGGTTTCTTACTGCGCATGCTGGTTTAGGTCCAGTNTAATGTCATTCTTCATGGAAACTTGGTTTGTGCATTTATCATTCAAATCATGAATCACTGTCCAATATTTATAGATTTAATACTATTCGCTGCAGTTCTTTAGTCATTATTAATATTATTAGAGGTCCATTAATATGTATGTTATACTTCATTGATTTAAAATCTGGTATGGGTATGTAACGTTTACATTTACAGATAGTTTACATACACCTTTGTAATCAATACATGTTATGTATTGATTACATAGGTGTATGTTGTATTTACATATTATGTATATATTACATAAGTGAAATACAACATACACATAGGTAGGTTGTATATCATTTATGTAATTATACAGTTATTTGTGTTATATGTCCATATGTCGTGTGATGTAATTCTTNTGAGCGCTAGAAAGAATTCTAATCTTCAGTCTTCGGATTACAAAACCGGGGCTTTGTATTTAAGCTACTAGGGCTATTATCAGTTTAGTATTTTATTTTCTACTCATCCTACTAATGGGTTAAGTACAAGGAATAGGGCAAAGTAAAGT
>IR3828
ATTATCAATAAACATATTTTCCTGAATTGTGCTGGTTGGTGGTTTCTTACTGCGCATGCTGGTTTAGGTCCAGTNTAATGTCATTCTTCATGGAAACTTGGTTTATGCATTTATCATTCAAATCATGAATCACTGTCCAATATTTATAGATTTAATACTATTTGCTGCAGTTCTTTAGTCATTATTAATGTTATTAGAGGTCCATTAATATGTATGTTATACTTCATTGATTTAAAATCTGGTATGGGTATGTAACGTTTACATTTACAGATAGTTTACATACACCTTTGTAATCAATACATGTTATGTATTGATTACATAGGTGTATGTTGTATTTACATATTATGTATATATTACATAAGTGAAATACAACATACACATAGGTAGGTTGTATATCATTTATGTAATTATACAGTTATTTGTGTTATATGTCCATATGTCGTGTGATGTAATTCTTNTGAGCGCTAGAAAGAATTCTAATCTTCAGTCTTCGGATTACAAAACCGGGGCTTTGTATTTAAGCTACTAGGGCTATTATCAGTTTAGTATTTTATTTTCTACTCATCCTACTAATGGGTTAAGTACAAGGAATAGGGCAAAGTAAAGT
>IR3829
ATTATCAATAAACATATTTTCCTGAATTGTGCTGGTTGGTGGTTTCTTACTGCGCATGCTGGTTTAGGTCCAGTNTAATGTCATTCTTCATGGAAACTTGGTTTGTGCATTTATCATTCAAATCATGAATCACTGTCCAATATTTATAGATTTAATACTATTTGCTGCAGTTCTTTAGTCATTATTAATGTTATTAGAGGTCCATTAATATGTATGTTATACTTCATTGATTTAAAATTTGGTATGGGTATGTAACGTTTACATTTACAGATATTTTACATACACCTTTGTAATCAATACATGTTATGTATTGATTACATAGGTGTATGTTGTATTTACATATTATGTATATATTACATAAGTGAAATACAACATACACATAGGTAGGTTGTATATCATTTATGTAATTATACAGTTATTTGTGTTATATGTCCATATGTCGTGTGATGTAATTCTTNTGAGCGCTAGAAAGAATTCTAATCTTCAGTCTTCGGATTACAAAACCGGGGCTTTGTATTTAAGCTACTAGGGCTATTATCAGTTTAGTATTTTATTTTCTACTCATCCTACTAATGGGTTAAGTACAAGGAATAGGGCAAAGTAAAGT
>IR3831
ATTATCAATAAACATATTTTCCTGAATTGTGCTGGTTGGTGGTTTCTTACTGCGCATGCTGGTTTAGGTCCAGTNTAATGTCATTCTTCATGGAAACTTGGTTTGTGCATTTATCATTCAAATCATGAATCACTGTCCAATATTTATAGATTTAATACTATTTGCTGCAGTTCTTTAGTCATTATTAATGTTATTAGAGGTCCATTAATATGTATGTTATACTTCATTGATTTAAAATCTGGTATGGGTATGTAACGTTTACATTTACAGATAGTTTACATACACCTTTGTAATCAATACATGTTATGTATTGATTACATAGGTGTATGTTGTATTTACATATTATGTATATATTACATAAGTGAAATACAACATACACATAGGTAGGTTGTATATCATTTATGTAATTATACAGTTATTTGTGTTATATGTCCATATGTCGTGTGATGTAATTCTTNTGAGCGCTAGAAAGAATTTTAATCTTCAGTCTTCGGATTACAAAACCGGGGCTTTGTATTTAAGCTACTAGGGCTATTATCAGTTTAGTATTTTATTTTCTACTCATCCTACTAATGGGTTAAGTACAAGGAATAGGGCAAAGTAAAGT
>IR3837
ATTATCAATAAACATATTTTCCTGAATTGTGCTGGTTGGTGGTTTCTTACTGCGCATGCTGGTTTAGGTCCAGTNTAATGTCATTCTTCATGGAAACTTGGTTTGTGCATTTATCATTCAAATCATGAATCACTGTCCAATATTTATGGATTTAATACTATTTGCTGCAGTTCTTTAGTCATTATTAATGTTATTAGAGGTCCATTAATATGTATGTTATACTTCATTGATTTAAAATCTGGCATGGGTATGTAACGTTTACATTTACAGATAGTTTACATACACCTTTGTAATCAATACATGTTATGTACTGATTACATAGGTGTATGTTGTATTTACATATTATGTATATATTACATAAGTGAAATACAACATACACATAGGTAGGTTGTATATCATTTATGTAATTATACAGTTATTTGTGTTATATGTCCATATGTCGTGTGATGTAATTCTTNTGAGCGCTAGAAAGAATTCTAATCTTCAGTCTTCGGATTACAAAACCGGGGCTTTGTATTTAAGCTACTAGGGCTATTATCAGTTTAGTATTTTATTTTCTACTCATCCTACTAATGGGTTAAGTACAAGGAATAGGGCAAAGTAAAGT
>IR3832
ATTATCAATAAACATATTTTCCTGAATTGTGCTGGTTGGTGGTTTCTTACTGCGCATGCTGGTTTAGGTCCAGTNTAATGTCATTCTTCATGGAAACTTGGTTTGTGCATTTATCATTCAAATCATGAATCACTGTCCAATATTTATAGATTTAATACTATTTGCTGCAGTTCTTTAGTCATTATTAATGTTATTAGAGGTCCATTAATATGTATGTTATACTTCATTGATTTAAAATCTGGTATGGGTATGTAACGTTTACATTTACAGATAGTTTACATACACCTTTGTAATCAATACATGTTATGTATTGATTACATAGGTGTATGTTGTATTTACATATTATGTATATATTACATAAGTGAAATACAACATACACATAGGTAGGTTGTATATCATTTATGTAATTATACAGTTATTTGTGTTATATATCCGTATGTCGTGTGATGTAATTCTTNTGAGCGCTAGAAAGAATTCTAATCTTCAGTCTTCGGATTACAAAACCGGGGCTTTGTATTTAAGCTACTAGGGCTATTATCAGTTTAGTATTTTATTTTCTACTCATCCTACTAATGGGTTAAGTACAAGGAATAGGGCAAAGTAAAGT
>IR3833
ATTATCAATAAACATATTTTCCTGAATTGTGCTGGTTGGTGGTTTCTTACTGCGCATGCTGGTTTAGGTCCAGTNTAATGTCATTCTTCATGGAAACTTGGTTTGTGCATTTATCATTCAAATCATGAATCACTGTCCAATATTTATAGATTTAATACTATTTGCTGCAGTTCTTTAGTCATTATTAATGTTATTAGAGGTCCATTAATATGTATGTTATACTTCATTGATTTAAAATCTGGCATGGGTATGTAACGTTTACATTTACAGATAGTTTACATACACCTTTGTAATCAATACATGTTATGTACTGGTTACATAGGTGTATGTTGTATTTACATATTATGTATATATTACATAAGTGAAATACAACATACACATAGGTAGGTTGTATATCATTTATGTAATTATACAGTTATTTGTGTTATATGTCCATATGTCGTGTGATGTAATTCTTNTGAGCGCTAGAAAGAATTCTAATCTTCAGTCTTCGGATTACAAAACCGGGGCTTTGTATTTAAGCTACTAGGGCTATTATCAGTTTAGTATTTTATTTTCTACTCATCCTACTAATGGGTTAAGTACAAGGAATAGGGCAAAGTAAAGT
>IR3835
ATTATCAATAAACATATTTTCCTGAATTGTGCTGGTTGGTGGTTTCTTACTGCGCATGCTGGTTTAGGTCCAGTNTAATGTCATTCTTCATGGAAACTTGGTTTGTGCATTTATCATTCAAATCATGAATCACTGTCCAATATTTATAGATTTAATACTATTTGCTGCAGTTCTTTAGTCATTATTAATTTTATTAGAGGTCCATTAATATGTATGTTATACTTCATTGATTTAAAATCTGGTATGGGTATGTAACGTTTACATTTACAGATAGTTTACATACACCTTTGTAATCAATACATGTTATGTATTGATTACATAGGTGTATGTTGTATTTACATATTATGTATATATTACATAAGTGAAATACAACATACACATAGGTAGGTTGTATATCATTTATGTAATTATACAGTTATTTGTGTTATATGTCCATATGTCGTGTGATGTAATTCTTNTGAGCGCTAGAAAGAATTCTAATCTTCAGTCTTCGGATTACAAAACCGGGGCTTTGTATTTAAGCTACTAGGGCTATTATCAGTTTAGTATTTTATTTTCTACTCATCCTACTAATGGGTTAAGTACAAGGAATAGGGCAAAGTAAAGT
>IR3838
ATTATCAATAAACATATTTTCCTGAATTGTGCTGGTTGGTGGTTTCTTACTGCGCATGCTGGTTTAGGTCCAGTNTAATGTCATTCTTCATGGAAACTTGGTTTGTGCATTTATCATTCAAATCATGAATCACTGTCCAATATTTATAGATTTAATACTATTTGCTGCAGTTCTTTAGTCATTATTAATGTTATTAGAGGTCCATTAATATGTATGTTATACTTCATTGATTTAAAATCTGGCATGGGTATGTAACGTTTACATTTACAGATAGTTTACATACACCTTTGTAATCAATACATGTTATGTACTGATTACATAGGTGTATGTTGTATTTACATATTATGTATATATTACATAAGTGAAATACAACATACACATAGGTAGGTTGTATATCATTTATGTAATTATACAGTTATTTGTGTTATATGTCCATATGTCGTGTGATGTAATTCTTNTGAGCGCTAGAAAGAATTCTAATCTTCAGTCTTCGGATTACAAAACCGGGGCTTTGTATTTAAGCTACTAGGGCTATTATCAGTTTAGTATTTTATTTTCTACTCATCCTACTAATGGGTTAAGTACAAGGAATAGGGCAAAGTAAAGT
>IR3841
ATTATCAATAAACATATTTTCCTGAATTGTGCTGGTTGGTGGTTTCTTACTGCGCATGCTGGTTTAGGTCCAGTNTAATGTCATTCTTCATGGAAACTTGGTTTGTGCATTTATCATTCAAATCATGAATCACTGTCCAATATTTATAGATTTAATACTATTTGCTGCAGTTCTTTAGTCATTATTAATGTTATTAGAGATCCATTAATATGTATGTTATACTTCATTGATTTAAAATCTGGTATGGGTATGTAACGTTTACATTTACAGGTAGTTTACATACACCTTTGTAATCAATACATGTTATGTATTGATTACATAGGTGTATGTTGTATTTACATATTATGTATATATTACATAGGTGAAATACAACATACACATAGGTAGGTTGTATATCATTTATGTAATTATACAGTTATTTGTGTTATATGTCCATATGTCGTGTGATGTAATTCTTNTGAGCGCTAGAAAGAATTCTAATCTTCAGTCTTCGGATTACAAAACCGGGGCTTTGTATTTAAGCTACTAGGGCTATTATCAGTTTAGTATTTTATTTTCTACTCATCCTACTAATGGGTTAAGTACAAGGAATAGGGCAAAGTAAAGT
>IR3842
ATTATCAATAAACATATTTTCCTGAATTGTGCTGGTTGGTGGTTTCTTACTGCGCATGCTGGTTTAGGTCCAGTNTAATGTCATTCTTCATGGAAACTTGGTTTGTGCATTTATCATTCAAATCATGAATCACTGTCCAATATTTATAGATTTAATACTATTTGCTGCAGTTCTTTAGTCATTATTAATGTTATTAGAGGTCCATTAATATGTATGTTATACTTCATTGATTTAAAATCTGGCATGGGTATGTAACGTTTACATTTACAGATAGTTTACATACACCTTTGTAATCAATACATGTTATGTACTGATTACATAGGTGTATGTTGTATTTACATATTATGTATATATTACATAAGTGAAATACAACATACACATAGGTAGGTTGTATATCATTTATGTAATTATACAGTTATTTGTGTTATATGTCCATATGTCGTGTGATGTAATTCTTNTGAGCGCTAGAAAGAATTCTAATCTTCAGTCTTCGGATTACAAAACCGGGGCTTTGTATTTAAGCTACTAGGGCTATTATCAGTTTAGTATTTTATTTTCTACTCATCCTACTAATGGGTTAAGTACAAGGAATAGGGCAAAGTAAAGT
>IR3843
ATTATCAATAAACATATTTTCCTGAATTGTGCTGGTTGGTGGTTTCTTACTGCGCATGCTGGTTTAGGTCCAGTNTAATGTCATTCTTCATGGAAACTTGGTTTGTGCATTTATCATTCAAATCATGAATCACTGTCCAATATTTATAGATTTAATACTATTTGCTGCAGTTCTTTAGTCATTATTAATGTTATTAGAGGTCCATTAATATGTATGTTATACTTCATTGATTTAAAATCTGGTATGGGTATGTAACGTTTACATTTACAGATAGTTTACATACACCTTTGTAATCAATACATGTTATGTATTGATTACATAGGTGTATGTTGTATTTACATATTATGTATATATTACATAAGTGAAATACAACATACACATAGGTAGGTTGTATATCATTTATGTAATTATACAGTTATTTGTGTTATATGTCCATATGTCGTGTGATGTAATTCTTNTGAGCGCTAGAAAGAATTCTAATCTTCAGTCTTCGGATTACAAAACCGGGGCTTTGTATTTAAGCTACTAGGGCTATTATCAGTTTAGTATTTTATTTTCTACTCATCCTACTAATGGGTTAAGTACAAGGAATAGGGCAAAGTAAAGT
>IR3790
ATTATCAATAAACATATTTTCCTGAATTGTGCTGGTTGGTGGTTTCTTACTGCGCATGCTGGTTTAGGTCCAGTNTAATGTCATTCTTCATGGAAACTTGGTTTGTGCATTTATCATTCAAATCATGAATCACTGTCCAATATTTATAGATTTAATACTATTTGCTGCAGTTCTTTAGTCATTATTAATGTTATTAGAGGTCCATTAATATGTATGTTATACTTCATTGATTTAAAATCTGGTATGGGTATGTAACGTTTACATTTACAGGTAGTTTACATACACCTTTGTAATCAATACATGTTATGTATTGATTACATAGGTGTATGTTGTATTTACATATTATGTATATATTACATAAGTGAAATACAACATACACATAGGTAGGTTGTATATCATTTATGTAATTATACAGTTATTTGTGTTATATGTCCATATGTCGTGTGATGTAATTCTTNTGAGCGCTAGAAAGAATTCTAATCTTCAGTCTTCGGATTACAAAACCGGGGCTTTGTATTTAAGCTACTAGGGCTATTATCAGTTTAGTATTTTATTTTCTACTCATCCTACTAATGGGTTAAGTACAAGGAATAGGGCAAAGTAAAGT
>IR3826
ATTATCAATAAACATATTTTCCTGAATTGTGCTGGTTGGTGGTTTCTTACTGCGCATGCTGGTTTAGGTCCAGTNTAATGTCATTCTTCATGGAAACTTGGTTTGTGCATTTATCATTCAAATCATGAATCACTGTCCAATATTTATAGATTTAATACTATTTGCTGCAGTTCTTTAGTCATTATTAATGTTATTAGAGGTCCATTAATATGTATGTTATACTTCATTGATTTAAAATCTGGTATGGGTATGTAACGTTTACATTTACAGATGGTTTACATACACCTTTGTAATCAATACATGTTATGTATTGATTACATAGGTGTATGTTGTATTTACATATTATGTATATATTACATAAGTGAAATACAACATACACATAGGTAGGTTGTATATCATTTATGTAATTATACAGTTATTTGTGTTATATGTCCATATGTCGTGTGATGTAATTCTTNTGAGCGCTAGAAAGAATTCTAATCTTCAGTCTTCGGATTACAAAACCGGGGCTTTGTATTTAAGCTACTAGGGCTATTATCAGTTTAGTATTTTATTTTCTACTCATCCTACTAATGGGTTAAGTACAAGGAATAGGGCAAAGTAAAGT
>IR3830
ATTATCAATAAACATATTTTCCTGAATTGTGCTGGTTGGTGGTTTCTTACTGCGCATGCTGGTTTAGGTCCAGTNTAATGTCATTCTTCATGGAAACTTGGTTTGTGCATTTATCATTCAAATCATGAATCACTGTCCAATATTTATAGATTTAATACTATTTGCTGCAGTTCTTTAGTCATTATTAATGTTATTAGAGGTCCATTAATATGTATGTTATACTTCATTGATTTAAGATCTGGTATGGGTATGTAACGTTTACATTTACAGGTAGTTTACATACACCTTTGTAATCAATACATGTTATGTATTGATTACATAGGTGTATGTTGTATTTACATATTATGTATATATTACATAAGTGAAATACAACATACACATAGGTAGGTTGTATATCATTTATGTAATTATACAGTTATTTGTGTTATATGTCCATATGTCGTGTGATGTAATTCTTNTGAGCGCTAGAAAGAATTCTAATCTTCAGTCTTCGGATTACAAAACCGGGGCTTTGTATTTAAGCTACTAGGGCTATTATCAGTTTAGTATTTTATTTTCTACTCATCCTACTAATGGGTTAAGTACAAGGAATAGGGCAAAGTAAAGT
>IR3839
ATTATCAATAAACATATTTTCCTGAATTGTGCTGGTTGGTGGTTTCTTACTGCGCATGCTGGTTTAGGTCCAGTNTAATGTCATTCTTCATGGAAACTTGGTTTGTGCATTTATCATTCAAATCATGAATCACTGTCCAATATTTATAGATTTAATACTATTTGCTGCAGTTCTTTAGTCATTATTAATGTTATTAGAGGTCCATTAATATGTATGTTATACTTCATTGATTTAAAATCTGGTATGGGTATGTAACGTTTACATTTACAGATAGTTTACATACACCTTTGTAATCAATACATGTTATGTATTGATTACATAGGTGTATGTTGTATTTACATATTATGTATATATTACATAAGTGAAATACAACATACACATAGGTAGGTTGTATATCATTTATGTAATTATACAGTTATTTGTGTTATATGTCCATATGTCGTGTGATGTAATTCTTNTGAGCGCTAGAAAGAATTCTAATCTTCAGTCTTCGGATTACAAAACCGGGGCTTTGTATTTAAGCTACTAGGGCTATTATCAGTTTAGTATTTTATTTTCTACTCATCCTACTAATGGGTTAAGTACAAGGAATAGGGCAAAGTAAAGT
>IR3840
ATTATCAATAAACATATTTTCCTGAATTGTGCTGGTTGGTGGTTTCTTACTGCGCATGCTGGTTTAGGTCCAGTNTAATGTCATTCTTCATGGAAACTTGGTTTGTGCATTTATCATTCAAATCATGAATCACTGTCCAATATTTATAGATTTAATACTATTTGCTGCAATTCTTTAGTCATTATTAATGTTATTAGAGGTCCATTAATATGTATGTTATACTTCATTGATTTAAAATCTGGTATGGGTATGTAACGTTTACATTTACAGATAGTTTACATACACCTTTGTAATCAATACATGTTATGTATTGATTACATAGGTGTATGTTGTATTTACATATTATGTATATATTACATAGGTGAAATACAACATACACATAGGTAGGTTGTATATCATTTATGTAATTATACAGTTATTTGTGTTATATGTCCATATGTCGTGTGATGTAATTCTTNTGAGCGCTAGAAAGAATTCTAATCTTCAGTCTTCGGATTACAAAACCGGGGCTTTGTATTTAAGCTACTAGGGCTATTATCAGTTTAGTATTTTATTTTCTACTCATCCTACTAATGGGTTAAGTACAAGGAATAGGGCAAAGTAAAGT
>IR3805
ATTATCAATAAACATATTCTCCTGAATTGTGCTGGTTGGTGGTTTCTTACTGCGCATGCTGGTTTAGGTCCAGTNTAATGTCATTCTTCATGGAAACTTGGTTTGTGCATTTATCATTCAAATCATGAATTACTGTCCAATATTTATAGATTTAATACTATTTGCTGCAGTTCTTTAGTCATTATTAATGTTATTAGAGGTCCATTAATATGTATGTTATACTTCATTGATTTAAAATCTGGTATGGGTATGTAACGTTTACATTTACAGGTAGTTTACATACACCTTTGTAATCAATACATGTTATGTATTGATTACATAGGTGTATGTTGTATTTACATATTATGTATATATTACATAAGTGAAATACAACATACACATAGGTAGGTTGTATATCATTTATGTAATNATACAGTTATTTGTGTTATATGTCCATATGTCGTGTGATGTAATTCTTNTGAGCGCTAGAAAGAATTCTAATCTTCAGTCTTCGGATTACAAAACCGGGGCTTTGTATTTAAGCTACTAGGGCTATTATCAGTTTAGTATTTTATTTTCTACTCATCCTACTAATGGGTTAAGTACAAGGAATAGGGCAAAGTAAAGT
>IR3812
ATTATCAATAAACATATTCTCCTGAATTGTGCTGGTTGGTGGTTTCTTACTGCGCATGCTGGTTTAGGTCCAGTNTAATGTCATTCTTCATGGAAACTTGGTTTGTGCATTTATCATTCAAATCATGAATCACTGTCCAATATTTATAGATTTAATACTATTTGCTGCAGTTCTTTAGTCATTATTAATGTTATTAGAGGTCCATTAATATGTATGTTATACTTCATTGATTTAAAATCTGGTATGGGTATGTAACGTTTACATTTACAGGTAGTTTACATACACCTTTGTAATCAATACATGTTATGTATTGATTACATAGGTGTATGTTGTATTTACATATTATGTATATATTACATAAGTGAAATACAACATACACATAGGTAGGTTGTATATCATTTATGTAATTATACAGTTATTTGTGTTATATGTCCATATGTCGTGTGATGTAATTCTTNTGAGCGCTAGAAAGAATTCTAATCTTCAGTCTTCGGATTACAAAACCGGGGCTTTGTATTTAAGCTACTAGGGCTATTATCAGTTTAGTATTTTATTTTCTACTCATCCTACTAATGGGTTAAGTACAAGGAATAGGGCAAAGTAAAGT
>IR3811
ATTATCAATAAACATATTTTCCTGAATTGTGCTGGTTGGTGGTTTCTTACTGCGCATGCTGGTTTAGGTCCAGTNTAATGTCATTCTTCATGGAAACTTGGTTTGTGCATTTATCATTCAAATCATGAATCACTGTCCAATACTTATAGATTTAGTACTATTTGCTGCAGTTCTTTAGTCATTATTAATGTTATTAGAGGTCCATTAATATGTATGTTATACTTCATTGATTTAAAATCTGGTATGGGTATGTAACGTTTACATTTACAGATAGTTTACATACACCTTTGTAATCAATACATGTTATGTATTGATTACATAGGTGTATGTTGTATTTACATATTATGTATATATTACATAAGTGAAATACAACATACACATAGGTAGGTTGTATATCATTTATGTAATTATACAGTTATTTGTGTTATATGTCCATATGTCGTGTGATGTAATTCTTNTGAGCGCTAGAAAGAATTCTAATCTTCAGTCTTCGGATTACAAAACCGGGGCTTTGTATTTAAGCTACTAGGGCTATTATCAGTTTAGTATTTTATTTTCTACTCATCCTACTAATGGGTTAAGTACAAGGAATAGGGCAAAGTAAAGT
>IR3800
ATTATCAATAAACATATTTTCCTGAATTGTGCTGGTTGGTGGTTTCTTACTGCGCATGCTGGTTTAGGTCCAGTNTAATGTCATTCTTCATGGAAACTTGGTTTGTGCATTTATCATTCAAATCATGAATCACTGTCCAATATTTATAGATTTAATACTATTTGCTGCAGTTCTTTAGTCATTATTAATGTTATTAGAGGTCCATTAATATGTATGTTATACTTCATTGATTTAAAATCTGGTATGGGTATGTAACGTTTACATTTACAGATAGTTTACATACACCTTTGTAATCAATACATGTTATGTATTGATTACATAGGTGTATGTTGTATTTACATATTATGTATATATTACATAAGTGAAATACAACATACACATAGGTAGGTTGTATATCATTTATGTAATTATACAGTTATTTGTGTTATATGTCCATATGTCGTGTGATGTAATTCTTNTGAGCGCTAGAAAGAATTCTAATCTTCAGTCTTCGGATTACAAAACCGGGGCTTTGTATTTAAGCTACTAGGGCTATTATCAGTTTAGTATTTTATTTTCTACTCATCCTACTAATGGGTTAAGTACAAGGAATAGGGCAAAGTAAAGT
>IR3801
ATTATCAATAAACATATTTTCCTGAATTGTGCTGGTTGGTGGTTTCTTACTGCGCATGCTGGTTTAGGTCCAGTNTAATGTCATTCTTCATGGAAACTTGGTTTGTGCATTTATCATTCAAATCATGAATCACTGTCCAATATTTATAGATTTAATACTATTTGCTGCAGTTCTTTAGTCATTATTAATGTTATTAGAGGTCCATTAATATGTATGTTATACTTCATTGATTTAAAATCTGGTATGGGTATGTAACGTTTACATTTACAGATAGTTTACATACACCTTTGTAATCAATACATGTTATGTATTGATTACATAGGTGTATGTTGTATTTACATATTATGTATATATTACATAAGTGAAATACAACATACACATAGGTAGGTTGTATATCATTTATGTAATTATACAGTTATTTGTGTTATATGTCTATATGTCGTGTGATGTAATTCTTNTGAGCGCTAGAAAGAATTCTAATCTTCAGTCTTCGGATTACAAAACCGGGGCTTTGTATTTAAGCTACTAGGGCTATTATCAGTTTAGTATTTTATTTTCTACTCATCCTACTAATGGGTTAAGTACAAGGAATAGGGCAAAGTAAAGT
>IR3818
ATTATCAATAAACATATTTTCCTGAATTGTGCTGGTTGGTGGTTTCTTACTGCGCATGCTGGTTTAGGTCCAGTNTAATGTCATTCTTCATGGAAACTTGGTTTGTGCATTTATCATTCAAATCATGAATCACTGTCCAATATTTATAGATTTAATACTATTTGCTGCAGTTCTTTAGTCATTATTAATGTTATTAGAGGTCCATTAATATGTATGTTATACTTCATTGATTTAAAATCTGGTATGGGTATGTAACGTTTACATTTACAGATAGTTTACATACACCTTTGTAATCAATACATGTTATGTATTGATTACATAGGTGTATGTTGTATTTACATATTATGTATATATTACATAAGTGAAATACAACATACACATAGGTAGGTTGTATATCATTTATGTAATTATACAGTTATTTGTGTTATATGTCCATATGTCGTGTGATGTAATTCTTNTGAGCGCTAGAAAGAATTCTAATCTTCAGTCTTCGGATTACAAAACCGGGGCTTTGTATTTAAGCTACTAGGGCTATTATCAGTTTAGTATTTTATTTTCTACTCATCCTACTAATGGGTTAAGTACAAGGAATAGGGCAAAGTAAAGT
>AZ31
ATTATCAATAAACATATTTTCCTGAATTGTGCTGGTTGGTGGTTTCTTACTGCGCATGCTGGTTTAGGTCCAGTNTAATGTCATTCTTCATGGAAACTTGGTTTGTGCATTTATCATTCAAATCATGAATCACTGTCCAATATTTATAGATTTAATACTATTTGCTGCAGTTCTTTAGTCATTATTAATGTTATTAGAGGTCCATTAATATGTATGTTATACTTCATTGATTTAAAATCTGGTATGGGTATGTAACGTTTACATTTACAGATAGTTTACATACACCTTTGTAATCAATACATGTTATGTATTGATTACATAGGTGTATGTTGTATTTACATATTATGTATATATTACATAAGTGAAATACAACATACACATAGGTAGGTTGTATATCATTTATGTAATTATACAGTTATTTGTGTTATATGTCCATATGTCGTGTGATGTAATTCTTNTGAGCGCTAGAAAGAATTCTAATCTTCAGTCTTCGGATTACAAAACCGGGGCTTTGTATTTAAGCTACTAGGGCTATTATCAGTTTAGTATTTTATTTTCTACTCATCCTACTAATGGGTTAAGTACAAGGAATAGGGCAAAGTAAAGT
>AZ32
ATTATCAATAAACATATTTTCCTGAATTGTGCTGGTTGGTGGTTTCTTACTGCGCATGCTGGTTTAGGTCCAGTNTAATGTCATTCTTCATGGAAACTTGGTTTGTGCATTTATCATTCAAATCATGAATCACTGTCCAATATTTATAGATTTAATACTATTTGCTGCAGTTCTTTAGTCATTATTAATGTTATTAGAGGTCCATTAATATGTATGTTATACTTCATTGATTTAAAATCTGGTATGGGTATGTAACGTTTACATTTACAGATAGTTTACATACACCTTTGTAATCAATACATGTTATGTATTGATTACATAGGTGTATGTTGTATTTACATATTATGTATATATTACATAAGTGAAATACAACATACACATAGGTAGGTTGTATATCATTTATGTAATTATACAGTTATTTGTGTTATATGTCCATATGTCGTGTGATGTAATTCTTNTGAGCGCTAGAAAGAATTCTAATCTTCAGTCTTCGGATTACAAAACCGGGGCTTTGTATTTAAGCTACTAGGGCTATTATCAGTTTAGTATTTTATTTTCTACTCATCCTACTAATGGGTTAAGTACAAGGAATAGGGCAAAGTAAAGT
>AZ33
ATTATCAATAAACATATTTTCCTGAATTGTGCTGGTTGGTGGTTTCTTACTGCGCATGCTGGTTTAGGTCCAGTNTAATGTCATTCTTCATGGAAACTTGGTTTGTGCATTTATCATTCAAATCATGAATCACTGTCCAATATTTATAGATTTAATACTATTTGCTGCAGTTCTTTAGTCATTATTAATGTTATTAGAGGTCCATTAATATGTATGTTATACTTCATTGATTTAAAATCTGGTATGGGTATGTAACGTTTACATTTACAGATAGTTTACATACACCTTTGTAATCAATACATGTTATGTATTGATTACATAGGTGTATGTTGTATTTACATATTATGTATATATTACATAAGTGAAATACAACATACACATAGGTAGGTTGTATATCATTTATGTAATTATACAGTTATTTGTGTTATATGTCCATATGTCGTGTGATGTAATTCTTNTGAGCGCTAGAAAGAATTCTAATCTTCAGTCTTCGGATTACAAAACCGGGGCTTTGTATTTAAGCTACTAGGGCTATTATCAGTTTAGTATTTTATTTTCTACTCATCCTACTAATGGGTTAAGTACAAGGAATAGGGCAAAGTAAAGT
>AZ34
ATTATCAATAAACATATTTTCCTGAATTGTGCTGGTTGGTGGTTTCTTACTGCGCATGCTGGTTTAGGTCCAGTNTAATGTCATTCTTCATGGAAACTTGGTTTGTGCATTTATCATTCAAATCATGAATCACTGTCCAATATTTATAGATTTAATACTATTTGCTGCAGTTCTTTAGTCATTATTAATGTTATTAGAGGTCCATTAATATGTATGTTATACTTCATTGATTTAAAATCTGGTATGGGTATGTAACGTTTACATTTACAGATAGTTTACATACACCTTTGTAATCAATACATGTTATGTATTGATTACATAGGTGTATGTTGTATTTACATATTATGTATATATTACATAAGTGAAATACAACATACACATAGGTAGGTTGTATATCATTTATGTAATTATACAGTTATTTGTGTTATATGTCCATATGTCGTGTGATGTAATTCTTNTGAGCGCTAGAAAGAATTCTAATCTTCAGTCTTCGGATTACAAAACCGGGGCTTTGTATTTAAGCTACTAGGGCTATTATCAGTTTAGTATTTTATTTTCTACTCATCCTACTAATGGGTTAAGTACAAGGAATAGGGCAAAGTAAAGT
>AZ35
ATTATCAATAAACATATTTTCCTGAATTGTGCTGGTTGGTGGTTTCTTACTGCGCATGCTGGTTTAGGTCCAGTNTAATGTCATTCTTCATGGAAACTTGGTTTGTGCATTTATCATTCAAATCATGAATTACTGTCCAATATTTATAGATTTAATACTATTTGCTGCAGTTCTTTAGTCATTATTAATGTTATTAGAGGTCCATTAATATGTATGTTATACTTCATTGATTTAAAATCTGGTATGGGTATGTAACGTTTACATTTACAGGTAGTTTACATACACCTTTGTAATCAATACATGTTATGTATTGATTACATAGGTGTATGTTGTATTTACATATTATGTATATATTACATAAGTGAAATACAACATACACATAGGTAGGTTGTATATCATTTATGTAATTATACAGTTATTTGTGTTATATGTCCATATGTCGTGTGATGTAATTCTTNTGAGCGCTAGAAAGAATTCTAATCTTCAGTCTTCGGATTACAAAACCGGGGCTTTGTATTTAAGCTACTAGGGCTATTATCAGTTTAGTATTTTATTTTCTACTCATCCTACTAATGGGTTAAGTACAAGGAATAGGGCAAAGTAAAGT
>AZ36
ATTATCAATAAACATATTTTCCTGAATTGTGCTGGTTGGTGGTTTCTTACTGCGCATGCTGGTTTAGGTCCAGTNTAATGTCATTCTTCATGGAAACTTGGTTTGTGCATTTATCATTCAAATCATGAATCACTGTCCAATATTTATAGATTTAATACTATTTGCTGCAATTCTTTAGTCATTATTAATGTTATTAGAGGTCCATTAATATGTATGTTATACTTCATTAATTTAAAATCTGGTATGGGTATGTAACGTTTACATTTACAGATAGTTTACATACACCTTTGTAATCAATACATGTTATGTATTGATTACATAGGTGTATGTTGTATTTACATATTATGTATATATTACATAAGTGAAATACAACATACACATAGGTAGGTTGTATATCATTTATGTAATTATACAGTTATTTGTGTTATATGTCCATATGTCGTGTGATGTAATTCTTNTGAGCGCTAGAAAGAATTCTAATCTTCAGTCTTCGGATTACAAAACCGGGGCTTTGTATTTAAGCTACTAGGGCTATTATCAGTTTAGTATTTTATTTTCTACTCATCCTACTAATGGGTTAAGTACAAGGAATAGGGCAAAGTAAAGT
>AZ37
ATTATCAATAAACATATTTTCCTGAATTGTGCTGGTTGGTGGTTTCTTACTGCGCATGCTGGTTTAGGTCCAGTNTAATGTCATTCTTCATGGAAACTTGGTTTGTGCATTTATCATTCAAATCATGAATCACTGTCCAATATTTATAGATTTAATACTATTTGCTGCAGTTCTTTAGTCATTATTAATGTTATTAGAGGTCCATTAATATGTATGTTATACTTCATTGATTTAAAATCTGGCATGGGTATGTAACGTTTACATTTACAGATAGTTTACATACACCTTTGTAATCAATACATGTTATGTACTGATTACATAGGTGTATGTTGTATTTACATATTATGTATATATTACATAAGTGAAATACAACATACACATAGGTAGGTTGTATATCATTTATGTAATTATACAGTTATTTGTGTTATATGTCCATATGTCGTGTGATGTAATTCTTNTGAGCGCTAGAAAGAATTCTAATCTTCAGTCTTCGGATTACAAAACCGGGGCTTTGTATTTAAGCTACTAGGGCTATTATCAGTTTAGTATTTTATTTTCTACTCATCCTACTAATGGGTTAAGTACAAGGAATAGGGCAAAGTAAAGT
>AZ38
ATTATCAATAAACATATTTTCCTGAATTGTGCTGGTTGGTGGTTTCTTACTGCGCATGCTGGTTTAGGTCCAGTNTAATGTCATTCTTCATGGAAACTTGGTTTGTGCATTTATCATTCAAATCATGAATCACTGTCCAATATTTATAGATTTAATACTATTTGCTGCAGTTCTTTAGTCATTATTAATGTTATTAGAGATCCATTAATATGTATGTTATACTTCATTGATTTAAAATCTGGTATGGGTATGTAACGTTTACATTTACAGATAGTTTACATACACCTTTGTAATCAATACATGTTATGTATTGATTACATAGGTGTATGTTGTATTTACATATTATGTATATATTACATAAGTGAAATACAACATACACATAGGTAGGTTGTATATCATTTATGTAATTATACAGTTATTTGTGTTATATGTCCATATGTCGTGTGATGTAATTCTTNTGAGCGCTAGAAAGAATTCTAATCTTCAGTCTTCGGATTACAAAACCGGGGCTTTGTATTTAAGCTACTAGGGCTATTATCAGTTTAGTATTTTATTTTCTACTCATCCTACTAATGGGTTAAGTACAAGGAATAGGGCAAAGTAAAGT
>AZ39
ATTATCAATAAACATATTTTCCTGAATTGTGCTGGTTGGTGGTTTCTTACTGCGCATGCTGGTTTAGGTCCAGTNTAATGTCATTCTTCATGGAAACTTGGTTTGTGCATTTATCATTCAAATCATGAATCACTGTCCAATATTTATAGATTTAATACTATTTGCTGCAGTTCTTTAGTCATTATTAATGTTATTAGAGGTCCATTAATATGTATGTTATACTTCATTGATTTAAAATCTGGTATGGGTATGTAACGTTTACATTTACAGGTAGTTTACATACACCTTTGTAATCAATACATGTTATGTATTGATTACATAGGTGTATGTTGTATTTACATATTATGTATATATTACATAAGTGAAATACAACATACACATAGGTAGGTTGTATATCATTTATGTAATTATACAGTTATTTGTGTTATATGTCCATATGTCGTGTGATGTAATTCTTNTGAGCGCTAGAAAGAATTCTAATCTTCAGTCTTCGGATTACAAAACCGGGGCTTTGTATTTAAGCTACTAGGGCTATTATCAGTTTAGTATTTTATTTTCTACTCATCCTACTAATGGGTTAAGTACAAGGAATAGGGCAAAGTAAAGT
>AZ40
ATTATCAATAAACATATTTTCCTGAATTGTGCTGGTTGGTGGTTTCTTACTGCGCATGCTGGTTTAGGTCCAGTNTAATGTCATTCTTCATGGAAACTTGGTTTGTGCATTTATCATTCAAATCATGAATCACTGTCCAATATTTATAGATTTAATACTATTTGCTGCAGTTCTTTAGTCATTATTAATGTTATTAGAGGTCCATTAATATGTATGTTATACTTCATTGATTTAAAATCTGGTATGGGTATGTAACGTTTACATTTACAGATAGTTTACATACACCTTTGTAATCAATACATGTTATGTATTGATTACATAGGTGTATGTTGTATTTACATATTATGTATATATTACATAAGTGAAATACAACATACACATAGGTAGGTTGTATATCATTTATGTAATTATACAGTTATTTGTGTTATATGTCCATATGTCGTGTGATGTAATTCTTNTGAGCGCTAGAAAGAATTCTAATCTTCAGTCTTCGGATTACAAAACCGGGGCTTTGTATTTAAGCTACTAGGGCTATTATCAGTTTAGTATTTTATTTTCTACTCATCCTACTAATGGGTTAAGTACAAGGAATAGGGCAAAGTAAAGT
>AZ145
ATTATCAATAAACATATTTTCCTGAATTGTGCTGGTTGGTGGTTTCTTACTGCGCATGCTGGTTTAGGTCCAGTNTAATGTCATTCTTCATGGAAACTTGGTTTGTGCATTTATCATTCAAATCATGAATTACTGTCCAATATTTATAGATTTAATACTATTTGCTGCAGTTCTTTAGTCATTATTAATTTTATTAGAGGTCCATTAATATGTATGTTATACTTCATTGATTTAAAATCTGGTATGGGTATGTAACGTTTACATTTACAGATAGTTTACATACACCTTTGTAATCAATACATGTTATGTATTGATTACATAGGTGTATGTTGTATTTACATATTATGTATATATTACATAAGTGAAATACAACATACACATAGGTAGGTTGTATATCATTTATGTAATTATACAGTTATTTGTGTTATATGTCCATATGTCGTGTGATGTAATTCTTNTGAGCGCTAGAAAGAATTCTAATCTTCAGTCTTCGGATTACAAAACCGGGGCTTTGTATTTAAGCTACTAGGGCTATTATCAGTTTAGTATTTTATTTTCTACTCATCCTACTAATGGGTTAAGTACAAGGAATAGGGCAAAGTAAAGT
>AZ146
ATTATCAATAAACGTATCTTCCTGAATTGTGCTGGTTGGTGGTTTCTTACTGCGCATGCTGGTTTAGGTCCAGTNTAATGTCATTCTTCATGGAAACTTGGTTTGTGCATTTATCATTCAAATCATGAATCACTGTCCAATATTTATAGATTTAATACTATTTGCTGCAGTTCTTTAGTCATTATTAATGTTATTAGAGGTCCATTAATATGTATGTTATACTTCATTGATTTAAAATCTGGTATGGGTATGTAACGTTTACATTTACAGATAGTTTACATACACCTTTGTAATCAATACATGTTATGTATTGATTACATAGGTGTATGTTGTATTTACATATTATGTATATATTACATAAGTGAAATACAACATACACATAGGTAGGTTGTATATCATTTATGTAATTATACAGTTATTTGTGTTATATGTCCATATGTCGTGTGATGTAATTCTTNTGAGCGCTAGAAAGAATTCTAATCTTCAGTCTTCGGATTACAAAACCGGGGCTTTGTATTTAAGCTACTAGGGCTATTATCAGTTTAGTATTTTATTTTCTACTCATCCTACTAATGGGTTAAGTACAAGGAATAGGGCAAAGTAAAGT
>AZ147
ATTATCAATAAACATATTTTCCTGAATTGTGCTGGTTGGTGGTTTCTTACTGCGCATGCTGGTTTAGGTCCAGTNTAATGTCATTCTTCATGGAAACTTGGTTTGTGCATTTATCATTCAAATCATGAATTACTGTCCAATATTTATAGGTTTAATACTATTTGCTGCAGTTCTTTAGTCATTATTAATGTTATTAGAGGTCCATTAATATGTATGTTATACTTCATTGATTTAAAATCTGGTATGGGTATGTAACGTTTACATTTACAGATAGTTTACATACACCTTTGTAATCAATACATGTTATGTATTGATTACATAGGTGTATGTTGTATTTACATATTATGTATATATTACATAAGTGAAATACAACATACACATAGGTAGGTTGTATATCATTTATGTAATTATACAGTTATTTGTGTTATATGTCCATATGTCGTGTGATGTAATTCTTNTGAGCGCTAGAAAGAATTCTAATCTTCAGTCTTCGGATTACAAAACCGGGGCTTTGTATTTAAGCTACTAGGGCTATTATCAGTTTAGTATTTTATTTTCTACTCATCCTACTAATGGGTTAAGTACAAGGAATAGGGCAAAGTAAAGT
>AZ148
ATTATCAATAAACATATTTTCCTGAATTGTGCTGGTTGGTGGTTTCTTACTGCGCATGCTGGTTTAGGTCCAGTNTAATGTCATTCTTCATGGAAACTTGGTTTGTGCATTTATCATTCAAATCATGAATTACTGTCCAATATTTATAGATTTAATACTATTTGCTGCAGTTCTTTAGTCATTATTAATGTTATTAGAGGTCCATTAATATGTATGTTATACTTCATTGATTTAAAATCTGGTATGGGTATGTAACGTTTACATTTACAGATAGTTTACATACACCTTTGTAATCAATACATGTTATGTATTGATTACATAGGTGTATGTTGTATTTACATATTATGTATATATTACATAAGTGAAATACAACATACACATAGGTAGGTTGTATATCATTTATGTAATTATACAGTTATTTGTGTTATATGTCTATATGTCGTGTGATGTAATTCTTNTGAGCGCTAGAAAGAATTCTAATCTTCAGTCTTCGGATTACAAAACCGGGGCTTTGTATTTAAGCTACTAGGGCTATTATCAGTTTAGTATTTTATTTTCTACTCATCCTACTAATGGGTTAAGTACAAGGAATAGGGCAAAGTAAAGT
>AZ149
ATTATCAATAAACGTATTTTCCTGAATTGTGCTGGTTGGTGGTTTCTTACTGCGCATGCTGGTTTAGGTCCAGTNTAATGTCATTCTTCATGGAAACTTGGTTTGTGCATTTATCATTCAAATCATGAATCACTGTCCAATATTTATAGATTTAATACTATTTGCTGCAGTTCTTTAGTCATTATTAATGTTATTAGAGGTCCATTAATATGTATGTTATACTTCATTGATTTAAAATCTGGTATGGGTATGTAACGTTTACATTTACAGATAATTTACATACACCTTTGTAATCAATACATGTTATGTATTGATTACATAGGTGTATGTTGTATTTACATATTATGTATATATTACATAAGTGAAATACAACATACACATAGGTAGGTTGTATATCATTTATGTAATTATACAGTTATTTGTGTTATATGTCCATATGTCGTGTGATGTAATTCTTNTGAGCGCTAGAAAGAATTCTAATCTTCAGTCTTCGGATTACAAAACCGGGGCTTTGTATTTAAGCTACTAGGGCTATTATCAGTTTAGTATTTTATTTTCTACTCATCCTACTAATGGGTTAAGTACAAGGAATAGGGCAAAGTAAAGT
>AZ150
ATTATCAATAAACATATTTTCCTGAATTGTGCTGGTTGGTGGTTTCTTACTGCGCATGCTGGTTTAGGTCCAGTNTAATGTCATTCTTCATGGAAACTTGGTTTGTGCATTTATCATTCAAATCATGAATCACTGTCCAATATTTATAGATTTAATACTATTTGCTGCAGTTCTTTAGTCATTATTAATGTTATTAGAGGTCCATTAATATGTATGTTATACTTCATTGATTTAAAATCTGGTATGGGTATGTAACGTTTACATTTACAGATAGTTTACATACACCTTTGTAATCAATACATGTTATGTATTGATTACATAGGTGTATGTTGTATTTACATATTATGTATATATTACATAAGTGAAATACAACATACACATAGGTAGGTTGTATATCATTTATGTAATTATACAGTTATTTGTGTTATATGTCCATATGTCGTGTGATGTAATTCTTNTGAGCGCTAGAAAGAATTCTAATCTTCAGTCTTCGGATTACAAAACCGGGGCTTTGTATTTAAGCTACTAGGGCTATTATCAGTTTAGTATTTTATTTTCTACTCATCCTACTAATGGGTTAAGTACAAGGAATAGGGCAAAGTAAAGT
>AZ151
ATTATCAATAAACATATTTTCCTGAATTGTGCTGGTTGGTGGTTTCTTACTGCGCATGCTGGTTTAGGTCCAGTNTAATGTCATTCTTCATGGAAACTTGGTTTGTGCATTTATCATTCAAATCATGAATCACTGTCCAATATTTATAGATTTAATACTATTTGCTGCAGTTCTTTAGTCATTATTAATTTTATTAGAGGTCCATTAATATGTATGTTATACTTCATTGATTTAAAATCTGGTATGGGTATGTAACGTTTACATTTACAGATAGTTTACATACACCTTTGTAATCAATACATGTTATGTATTGATTACATAGGTGTATGTTGTATTTACATATTATGTATATATTACATAAGTGAAATACAACATACACATAGGTAGGTTGTATATCATTTATGTAATTATACAGTTATTTGTGTTATATGTCCATATGTCGTGTGATGTAATTCTTNTGAGCGCTAGAAAGAATTCTAATCTTCAGTCTTCGGATTACAAAACCGGGGCTTTGTATTTAAGCTACTAGGGCTATTATCAGTTTAGTATTTTATTTTCTACTCATCCTACTAATGGGTTAAGTACAAGGAATAGGGCAAAGTAAAGT
>AZ152
ATTATCAATAAACATATTTTCCTGAATTGTGCTGGTTGGTGGTTTCTTACTGCGCATGCTGGTTTAGGTACAGTNTAATGTCATTCTTCATGGAAACTTGGTTTGTGCATTTATCATTCAAATCATGAATTACTGTCCAATATTTATGGATTTAATACTATTTGCTGCAGTTCTTTAGTCATTATTAATGTTATTAGAGGTCCATTAATATGTATGTTATACTTCATTGATTTAAAATCTGGTATGGGTATGTAACGTTTACATTTACAGATATTTTACATACACCTTTGTAATCAATACATGTTATGTATTGATTACATAGGTGTATGTTGTATTTACATATTATGTATATATTACATAAGTGAAATACAACATACACATAGGTAGGTTGTATATCATTTATGTAATTATNNAGTTATTTGTGTTATATGTCCATATGTCGTGTGATGTAATTCTTNTGAGCGCTAGAAAGAATTCTAATCTTCAGTCTTCGGATTACAAAACCGGGGCTTTGTATTTAAGCTACTAGGGCTATTATCAGTTTAGTATTTTATTTTCTACTCATCCTACTAATGGGTTAAGTACAAGGAATAGGGCAAAGTAAAGT
>AZ153
ATTATCAATAAACATATTTTCCTGAATTGTGCTGGTTGGTGGTTTCTTACTGCGCATGCTGGTTTAGGTCCAGTNTAATGTCATTCTTCATGGAAACTTGGTTTGTGCATTTATCATTCAAATCATGAATTACTGTCCAATATTTATAGATTTAATACTATTTGCTGCAGTTCTTTAGTCATTATTAATTTTATTAGAGGTCCATTAATATGTATGTTATACTTCATTGATTTAAAATCTGGTATGGGTATGTAACGTTTACATTTACAGATGGTTTACATACACCTTTGTAATCAATACATGTTATGTATTGATTACATAGGTGTATGTTGTATTTACATATTATGTATATATTACATAAGTGAAATACAACATACACATAGGTAGGTTGTATATCATTTATGTAATTATACAGTTATTTGTGTTATATGTCCATATGTCGTGTGATGTAATTCTTNTGAGCGCTAGAAAGAATTCTAATCTTCAGTCTTCGGATTACAAAACCGGGGCTTTGTATTTAAGCTACTAGGGCTATTATCAGTTTAGTATTTTATTTTCTACTCATCCTACTAATGGGTTAAGTACAAGGAATAGGGCAAAGTAAAGT
>AZ154
ATTATCAATAAACATATTTTCCTGAATTGTGCTGGTTGGTGGTTTCTTACTGCGCATGCTGGTTTAGGTCCAGTNTAATGTCATTCTTCATGGAAACTTGGTTTGTGCATTTATCATTCAAATCATGAATCACTGTCCAATATTTATAGATTTAATACTATTTGCTGCAGTTCTTTAGTCATTATTAATGTTATTAGAGGTCCATTAATATGTATGTTATACTTCATTGATTTAAAATCTGGTATGGGTATGTAACGTTTACATTTACAGATAGTTTACATACACCTTTGTAATCAATACATGTTATGTATTGATTACATAGGTGTATGTTGTATTTACATATTATGTATATATTACATAAGTGAAATACAACATACACATAGGTAGGTTGTATATCATTTATGTAATTATACAGTTATTTGTGTTATATGTCCATATGTCGTGTGATGTAATTCTTNTGAGCGCTAGAAAGAATTCTAATCTTCAGTCTTCGGATTACAAAACCGGGGCTTTGTATTTAAGCTACTAGGGCTATTATCAGTTTAGTATTTTATTTTCTACTCATCCTACTAATGGGTTAAGTACAAGGAATAGGGCAAAGTAAAGT
>AZ155
ATTATCAATAAACATATTTTCCTGAATTGTGCTGGTTGGTGGTTTCTTACTGCGCATGCTGGTTTAGGTCCAGTNTAATGTCATTCTTCATGGAAACTTGGTTTGTGCATTTATCATTCAAATCATGAATTACTGTCCAATATTTATAGATTTAATACTATTTGCTGCAGTTCTTTAGTCATTATTAATTTTATTAGAGGTCCATTAATATGTATGTTATACTTCATTGATTTAAAATCTGGTATGGGTATGTAACGTTTACATTTACAGATAGTTTACATACACCTTTGTAATCAATACATGTTATGTATTGATTACATAGGTGTATGTTGTATTTACATATTATGTATATATTACATAAGTGAAATACAACATACACATAGGTAGGTTGTATATCATTTATGTAATTATACAGTTATTTGTGTTATATGTCCATATGTCGTGTGATGTAATTCTTNTGAGCGCTAGAAAGAATTCTAATCTTCAGTCTTCGGATTACAAAACCGGGGCTTTGTATTTAAGCTACTAGGGCTATTATCAGTTTAGTATTTTATTTTCTACTCATCCTACTAATGGGTTAAGTACAAGGAATAGGGCAAAGTAAAGT
>AZ156
ATTATCAATAAACATATTTTCCTGAATTGTGCTGGTTGGTGGTTTCTTACTGCGCATGCTGGTTTAGATCCAGTNTAATGTCATTCTTCATGGAAACTTGGTTTGTGCATTTATCATTCAAATCATGAATCACTGTCCAATATTTATAGATTTAATACTATTTGCTGCAGTTCTTTAGTCATTATTAATGTTATTAGAGGTCCATTAATATGTATGTTATACTTCATTGATTTAAAATCTGGTATGGGTATGTAACGTTTACATTTACAGATAGTTTACATACACCTTTGTAATCAATACATGTTATGTATTGATTACATAGGTGTATGTTGTATTTACATATTATGTATATATTACATAAGTGAAATACAACATACACATAGGTAGGTTGTATATCATTTATGTAATTATACAGTTATTTGTGTTATATGTCCATATGTCGTGTGATGTAATTCTTNTGAGCGCTAGAAAGAATTCTAATCTTCAGTCTTCGGATTACAAAACCGGGGCTTTGTATTTAAGCTACTAGGGCTATTATCAGTTTAGTATTTTATTTTCTACTCATCCTACTAATGGGTTAAGTACAAGGAATAGGGCAAAGTAAAGT
>AZ157
ATTATCAATAAACATATTTTCCTGAATTGTGCTGGTTGGTGGTTTCTTACTGCGCATGCTGGTTTAGGTCCAGTNTAATGTCATTCTTCATGGAAACTTGGTTTGTGCATTTATCATTCAAATCATGAATCACTGTCCAATATTTATAGATTTAATACTATTTGCTGCAGTTCTTTAGTCATTATTAATGTTATTAGAGGTCCATTAATATGTATGTTATACTTCATTGATTTAAAATCTGGTATGGGTATGTAACGTTTACATTTACAGATAGTTTACATACACCTTTGTAATCAATACATGTTATGTATTGATTACATAGGTGTATGTTGTATTTACATATTATGTATATATTACATAAGTGAAATACAACATACACATAGGTAGGTTGTATATCATTTATGTAATTATACAGTTATTTGTGTTATATGTCCATATGTCGTGTGATGTAATTCTTNTGAGCGCTAGAAAGAATTCTAATCTTCAGTCTTCGGATTACAAAACCGGGGCTTTGTATTTAAGCTACTAGGGCTATTATCAGTTTAGTATTTTATTTTCTACTCATCCTACTAATGGGTTAAGTACAAGGAATAGGGCAAAGTAAAGT
>AZ158
ATTATCAATAAACATATTTTCCTGAATTGTGCTGGTTGGTGGTTTCTTACTGCGCATGCTGGTTTAGGTCCAGTNTAATGTCATTCTTCATGGAAACTTGGTTTGTGCATTTATCATTCAAATCATGAATCACTGTCCAATATTTATAGATTTAATACTATTTGCTGCAGTTCTTTAGTCATTATTAATTTTATTAGAGGTCCATTAATATGTATGTTATACTTCATTGATTTAAAATCTGGTATGGGTATGTAACGTTTACATTTACAGATAATTTACATACACCTTTGTAATCAATACATGTTATGTATTGATTACATAGGTGTATGTTGTATTTACATATTATGTATATATTACATAAGTGAAATACAACATACACATAGGTAGGTTGTATATCATTTATGTAATTATACAGTTATTTGTGTTATATGTCCATATGTCGTGTGATGTAATTCTTNTGAGCGCTAGAAAGAATTCTAATCTTCAGTCTTCGGATTACAAAACCGGGGCTTTGTATTTAAGCTACTAGGGCTATTATCAGTTTAGTATTTTATTTTCTACTCATCCTACTAATGGGTTAAGTACAAGGAATAGGGCAAAGTAAAGT
>AZ159
ATTATCAATAAACATATTTTCCTGAATTGTGCTGGTTGGTGGTTTCTTACTGCGCATGCTGGTTTAGGTCCAGTNTAATGTCATTCTTCATGGAAACTTGGTTTGTGCATTTATCATTCAAATCATGAATCACTGTCCAATATTTATAGATTTAATACTATTTGCTGCAGTTCTTTAGTCATTATTAATGTTATTAGAGGTCCATTAATATGTATGTTATACTTCATTGATTTAAAATCTGGTATGGGTATGTAACGTTTACATTTACAGATAGTTTACATACACCTTTGTAATCAATACATGTTATGTATTGATTACATAGGTGTATGTTGTATTTACATATTATGTATATATTACATAAGTGAAATACAACATACACATAGGTAGGTTGTATATCATTTATGTAATTATACAGTTATTTGTGTTATATGTCCATATGTCGTGTGATGTAATTCTTNTGAGCGCTAGAAAGAATTCTAATCTTCAGTCTTCGGATTACAAAACCGGGGCTTTGTATTTAAGCTACTAGGGCTATTATCAGTTTAGTATTTTATTTTCTACTCATCCTACTAATGGGTTAAGTACAAGGAATAGGGCAAAGTAAAGT
>AZ160
ATTATCAATAAACATATTTTCCTGAATTGTGCTGGTTGGTGGTTTCTTACTGCGCATGCTGGTTTAGGTCCAGTNTAATGTCATTCTTCATGGAAACTTGGTTTGTGCANTTATCATTCAAATCATGAATCACTGTCCAATATTTATAGATTTAATACTATTTGCTGCAGTTCTTTAGTCATTATTAATGTTATTAGAGGTCCATTAATATGTATGTTATACTTCATTGATTTAAAATCTGGTATGGGTATGTAACGTTTACATTTACAGATAGTTTACATACACCTTTGTAATCAATACATGTTATGTATTGATTACATAGGTGTATGTTGTATTTACATATTATGTATATATTACATAAGTGAAATACAACATACACATAGGTAGGTTGTATATCATTTATGTAATTATACAGTTATTTGTGTTATATGTCCATATGTCGTGTGATGTAATTCTTNTGAGCGCTAGAAAGAATTCTAATCTTCAGTCTTCGGATTACAAAACCGGGGCTTTGTATTTAAGCTACTAGGGCTATTATCAGTTTAGTATTTTATTTTCTACTCATCCTACTAATGGGTTAAGTACAAGGAATAGGGCAAAGTAAAGT
>AZ161
ATTATCAATAAACATATTTTCCTGAATTGTGCTGGTTGGTGGTTTCTTACTGCGCATGCTGGTTTAGGTCCAGTNTAATGTCATTCTTCATGGAAACTTGGTTTGTGCATTTATCATTCAAATCATGGATCACTGTCCAATATTTATAGATTTAATACTATTTGCTGCAGTTCTTTAGTCATTATTAATGTTATTAGAGGTCCATTAATATGTATGTTATACTTCATTGATTTAAAATCTGGTATGGGTATGTAACGTTTACATTTACAGATAGTTTACATACACCTTTGTAATCAATACATGTTATGTATTGATTACATAGGTGTATGTTGTATTTACATATTATGTATATATTACATAAGTGAAATACAACATACACATAGGTAGGTTGTATATCATTTATGTAATTATACAGTTATTTGTGTTATATGTCCATATGTCGTGTGATGTAATTCTTNTGAGCGCTAGAAAGAATTCTAATCTTCAGTCTTCGGATTACAAAACCGGGGCTTTGTATTTAAGCTACTAGGGCTATTATCAGTTTAGTATTTTATTTTCTACTCATCCTACTAATGGGTTAAGTACAAGGAATAGGGCAAAGTAAAGT
>AZ162
ATTATCAATAAACATATTTTCCTGAATTGTGCTGGTTGGTGGTTTCTTACTGCGCATGCTGGTTTAGGTCCAGTNTAATGTCATTCTTCATGGAAACTTGGTTTGTGCATTTATCATTCAAATCATGAATCACTGTCCAATATTTATAGATTTAATACTATTTGCTGCAGTTCTTTAGTCATTATTAATGTTATTAGAGATCCATTAATATGTATGTTATACTTCATTGATTTAAAATCTGGTATGGGTATGTAACGTTTACATTTACAGATAGTTTACATACACCTTTGTAATCAATACATGTTATGTATTGATTACATAGGTGTATGTTGTATTTACATATTATGTATATATTACATAAGTGAAATACAACATACACATAGGTAGGTTGTATATCATTTATGTAATTATACAGTTATTTGTGTTATATGTCCATATGTCGTGTGATGTAATTCTTNTGAGCGCTAGAAAGAATTCTAATCTTCAGTCTTCGGATTACAAAACCGGGGCTTTGTATTTAAGCTACTAGGGCTATTATCAGTTTAGTATTTTATTTTCTACTCATCCTACTAATGGGTTAAGTACAAGGAATAGGGCAAAGTAAAGT
>AZ163
ATTATCAATAAACATATTTTCCTGAATTGTGCTGGTTGGTGGTTTCTTACTGCGCATGCTGGTTTAGGTCCAGTNTAATGCCATTCTTCATGGAAACTTGGTTTGTGCATTTATCATTCAAATCATGAATCACTGTCCAATATTTATAGATTTAATACTATTTGCTGCAGTTCTTTAGTCATTATTAATGTTATTAGAGGTCCATTAATATGTATGTTATACTTCATTGATTTAAAATCTGGTATGGGTATGTAACGTTTACATTTACAGATAGTTTACATACACCTTTGTAATCAATACATGTTATGTATTGATTACATAGGTGTATGTTGTATTTACATATTATGTATATATTACATAAGTGAAATACAACATACACATAGGTAGGTTGTATATCATTTATGTAATTATACAGTTATTTGTGTTATATGTCCATATGTCGTGTGATGTAATTCTTNTGAGCGCTAGAAAGAATTCTAATCTTCAGTCTTCGGATTACAAAACCGGGGCTTTGTATTTAAGCTACTAGGGCTATTATCAGTTTAGTATTTTATTTTCTACTCATCCTACTAATGGGTTAAGTACAAGGAATAGGGCAAAGTAAAGT
>AZ164
ATTATCAATAAACATATTTTCCTGAATTGTGCTGGTTGGTGGTTTCTTACTGCGCATGCTGGTTTAGGTCCAGTNTAATGTCATTCTTCATGGAAACTTGGTTTGTGCATTTATCATTCAAATCATGAATTACTGTCCAATATTTATAGATTTAATACTATTTGCTGCAGTTCTTTAGTCATTATTAATGTTATTAGAGGTCCATTAATATGTATGTTATACTTCATTGATTTAAAATCTGGTATGGGTATGTAACGTTTACATTTACAGATATTTTACATACACCTTTGTAATCAATACATGTTATGTATTGATTACATAGGTGTATGTTGTATTTACATATTATGTATATATTACATAAGTGAAATACAACATACACATAGGTAGGTTGTATATCATTTATGTAATTATACAGTTATTTGTGTTATATGTCCATATGTCGTGTGATGTAATTCTTNTGAGCGCTAGAAAGAATTCTAATCTTCAGTCTTCGGATTACAAAACCGGGGCTTTGTATTTAAGCTACTAGGGCTATTATCAGTTTAGTATTTTATTTTCTACTCATCCTACTAATGGGTTAAGTACAAGGAATAGGGCAAAGTAAAGT
>AZ165
ATTATCAATAAACATATTTTCCTGAATTGTGCTGGTTGGTGGTTTCTTACTGCGCATGCTGGTTTAGGTCCAGTNTAATGTCATTCTTCATGGAAACTTGGTTTGTGCATTTATCATTCAAATCATGAATCACTGTCCAATATTTATAGATTTAATACTATTTGCTGCAGTTCTTTAGTCATTATTAATGTTATTAGAGGTCCATTAATATGTATGTTATACTTCATTGATTTAAAATCTGGTATGGGTATGTAACGTTTACATTTACAGATAGTTTACATACACCTTTGTAATCAATACATGTTATGTATTGATTACATAGGTGTATGTTGTATTTACATATTATGTATATATTACATAAGTGAAATACAACATACACATAGGTAGGTTGTATATCATTTATGTAATTATACAGTTATTTGTGTTATATGTCCATATGTCGTGTGATGTAATTCTTNTGAGCGCTAGAAAGAATTCTAATCTTCAGTCTTCGGATTACAAAACCGGGGCTTTGTATTTAAGCTACTAGGGCTATTATCAGTTTAGTATTTTATTTTCTACTCATCCTACTAATGGGTTAAGTACAAGGAATAGGGCAAAGTAAAGT
>AZ166
ATTATCAATAAACATATTTTCCTGAATTGTGCTGGTTGGTGGTTTCTTACTGCGCATGCTGGTTTAGGTCCAGTNTAATGTTATTCTTCATGGAAACTTGGTTTGTGCATTTATCATTCAAATCATGAATCACTGTCCAATATTTATAGATTTAATACTATTTGCTGCAGTTCTTTAGTCATTATTAATGTTATTAGAGGTCCATTAATATGTATGTTATACTTCATTGATTTAAAATCTGGTATGGGTATGTAACGTTTACATTTACAGATAGTTTACATACACCTTTGTAATCAATACATGTTATGTATTGATTACATAGGTGTATGTTGTATTTACATATTATGTATATATTACATAAGTGAAATACAACATACACATAGGTAGGTTGTATATCATTTATGTAATTATACAGTTATTTGTGTTATATGTCCATATGTCGTGTGATGTAATTCTTNTGAGCGCTAGAAAGAATTCTAATCTTCAGTCTTCGGATTACAAAACCGGGGCTTTGTATTTAAGCTACTAGGGCTATTATCAGTTTAGTATTTTATTTTCTACTCATCCTACTAATGGGTTAAGTACAAGGAATAGGGCAAAGTAAAGT
>AZ167
ATTATCAATAAACATATTTTCCTGAATTGTGCTGGTTGGTGGTTTCTTACTGCGCATGCTGGTTTAGGTCCAGTNTAATGTCATTCTTCATGGAAACTTGGTTTGTGCATTTATCATTCAAATCATGAATCACTGTCCAATATTTATAGATTTAATACTATTTGCTGCAGTTCTTTAGTCATTATTAATGTTATTAGAGGTCCATTAATATGTATGTTATACTTCATTGATTTAAAATCTGGTATGGGTATGTAACGTTTACATTTACAGATAGTTTACATACACCTTTGTAATCAATACATGTTATGTATTGATTACATAGGTGTATGTTGTATTTACATATTATGTATATATTACATAAGTGAAATACAACATACACATAGGTAGGTTGTATATCATTTATGTAATTATACAGTTATTTGTGTTATATGTCCATATGTCGTGTGATGTAATTCTTNTGAGCGCTAGAAAGAATTCTAATCTTCAGTCTTCGGATTACAAAACCGGGGCTTTGTATTTAAGCTACTAGGGCTATTATCAGTTTAGTATTTTATTTTCTACTCATCCTACTAATGGGTTAAGTACAAGGAATAGGGCAAAGTAAAGT
>AZ168
ATTATCAATAAACATATTTTCCTGAATTGTGCTGGTTGGTGGTTTCTTACTGCGCATGCTGGTTTAGGTCCAGTNTAATGTCATTCTTCATGGAAACTTGGTTTGTGCATTTATCATTCAAATCATGAATCACTGTCCAATATTTATAGATTTAATACTATTTGCTGCAATTCTTTAGTCATTATTAATGTTATTAGAGGTCCATTAATATGTATGTTATACTTCATTAATTTAAAATCTGGTATGGGTATGTAACGTTTACATTTACAGATAGTTTACATACACCTTTGTAATCAATACATGTTATGTATTGATTACATAGGTGTATGTTGTATTTACATATTATGTATATATTACATAAGTGAAATACAACATACACATAGGTAGGTTGTATATCATTTATGTAATTATACAGTTATTTGTGTTATATGTCCATATGTCGTGTGATGTAATTCTTNTGAGCGCTAGAAAGAATTCTAATCTTCAGTCTTCGGATTACAAAACCGGGGCTTTGTATTTAAGCTACTAGGGCTATTATCAGTTTAGTATTTTATTTTCTACTCATCCTACTAATGGGTTAAGTACAAGGAATAGGGCAAAGTAAAGT
>AZ169
ATTATCAATAAACATATTTTCCTGAATTGTGCTGGTTGGTGGTTTCTTACTGCGCATGCTGGTTTAGGTCCAGTNTAATGTCATTCTTCATGGAAACTTGGTTTGTGCATTTATCATTCAAATCATGAATCACTGTCCAATATTTATAGATTTAATACTATTTGCTGCAGTTCTTTAGTCGTTATTAATGTTATTAGAGGTCCATTAATATGTATGTTATACTTCATTGATTTAAAATCTGGTATGGGTATGTAACGTTTACATTTACAGATAGTTTACATACACCTTTGTAATCAATACATGTTATGTATTGATTACATAGGTGTATGTTGTATTTACATATTATGTATATATTACATAAGTGAAATACAACATACACATAGGTAGGTTGTATATCATTTATGTAATTATACAGTTATTTGTGTTATATGTCCATATGTCGTGTGATGTAATTCTTNTGAGCGCTAGAAAGAATTCTAATCTTCAGTCTTCGGATTACAAAACCGGGGCTTTGTATTTAAGCTACTAGGGCTATTATCAGTTTAGTATTTTATTTTCTACTCATCCTACTAATGGGTTAAGTACAAGGAATAGGGCAAAGTAAAGT
>AZ170
ATTATCAATAAACATATTTTCCTGAATTGTGCTGGTTGGTGGTTTCTTACTGCGCATGCTGGTTTAGGTCCAGTNTAATGTCATTCTTCATGGAAACTTGGTTTGTGCATTTATCATTCAAATCATGAATCACTGTCCAATATTTATAGATTTAATACTATTTGCTGCAATTCTTTAGTCATTATTAATGTTATTAGAGGTCCATTAATATGTATGTTATACTTCATTAATTTAAAATCTGGTATGGGTATGTAACGTTTACATTTACAGATAGTTTACATACACCTTTGTAATCAATACATGTTATGTATTGATTACATAGGTGTATGTTGTATTTACATATTATGTATATATTACATAAGTGAAATACAACATACACATAGGTAGGTTGTATATCATTTATGTAATTATACAGTTATTTGTGTTATATGTCCATATGTCGTGTGATGTAATTCTTNTGAGCGCTAGAAAGAATTCTAATCTTCAGTCTTCGGATTACAAAACCGGGGCTTTGTATTTAAGCTACTAGGGCTATTATCAGTTTAGTATTTTATTTTCTACTCATCCTACTAATGGGTTAAGTACAAGGAATAGGGCAAAGTAAAGT
>AZ171
ATTATCAATAAACATATTTTCCTGAATTGTGCTGGTTGGTGGTTTCTTACTGCGCATGCTGGTTTAGGTCCAGTNTAATGTCATTCTTCATGGAAACTTGGTTTGTGCATTTATCATTCAAATCATGAATCACTGTCCAATATTTATATATTTAATACTATTTGCTGCAGTTCTTTAGTCATTATTAATTTTATTAGAGGTCCATTAATATGTATGTTATACTTCATTGATTTAAAATCTGGTATGGGTATGTAACGTTTACATTTACAGGTAGTTTACATACACCTTTGTAATCAATACATGTTATGTATTGATTACATAGGTGTATGTTGTATTTACATATTATGTATATATTACATAAGTGAAATACAACATACACATAGGTAGGTTGTATATCATTTATGTAATTATACAGTTATTTGTGTTATATGTCCATATGTCGTGTGATGTAATTCTTNTGAGCGCTAGAAAGAATTCTAATCTTCAGTCTTCGGATTACAAAACCGGGGCTTTGTATTTAAGCTACTAGGGCTATTATCAGTTTAGTATTTTATTCTCTACTCATCCTACTAATGGGTTAAGTACAAGGAATAGGGCAAAGTAAAGT
>AZ172
ATTATCAATAAACATATTTTCCTGAATTGTGCTGGTTGGTGGTTTCTTACTGCGCATGCTGGTTTAGGTCCAGTNTAATGTCATTCTTCATGGAAACTTGGTTTGTGCATTTATCATTCAAATCATGAATCACTGTCCAATATTTATAGATTTAATACTATTTACTGCAGTTCTTTAGTCATTATTAATGTTATTAGAGGTCCATTAATATGTATGTTATACTTCATTGATTTAAAATCTGGTATGGGTATGTAACGTTTACATTTACAGATAGTTTACATACACCTTTGTAATCAATACATGTTATGTATTGATTACATAGGTGTATGTTGTATTTACATATTATGTATATATTACATAAGTGAAATACAACATACACATAGGTAGGTTGTATATCATTTATGTAATTATACAGTTATTTGTGTTATATGTCCATATGTCGTGTGATGTAATTCTTNTGAGCGCTAGAAAGAATTCTAATCTTCAGTCTTCGGATTACAAAACCGGGGCTTTGTATTTAAGCTACTAGGGCTATTATCAGTTTAGTATTTTATTTTCTACTCATCCTACTAATGGGTTAAGTACAAGGAATAGGGCAAAGTAAAGT
>AZ173
ATTATCAATAAACATATTTTCCTGAATTGTGCTGGTTGGTGGTTTCTTACTGCGCATGCTAGTTTAGGTCCAGTNAAATGTCATTCTTCATGGAAACTTGGTTTGTGCATTTATCATTCAAATCATGAATCACTGTCCAATATTTATAGATTTAATACTATTTGCTGCAGTTCTTTAGTCATTATTAATGTTATTAGAGGTCCATTAATATGTATGTTATACTTCATTGATTTAAAATCTGGTATGGGTATGTAACGTTTACATTTACAGATAGTTTACATACACCTTTGTAATCAATACATGTTATGTATTGATTACATAGGTGTATGTTGTATTTACATATTATGTATATATTACATAAGTGAAATACAACATACACATAGGTAGGTTGTATATCATTTATGTAATTATACAGTTATTTGTGTTATATGTCCATATGTCGTGTGATGTAATTCTTNTGAGCGCTAGAAAGAATTCTAATCTTCAGTCTTCGGATTACAAAACCGGGGCTTTGTATTTAAGCTACTAGGGCTATTATCAGTTTAGTATTTTATTTTCTACTCATCCTACTAATGGGTTAAGTACAAGGAATAGGGCAAAGTAAAGT
>AZ175
ATTATCAATAAACATATTTTCCTGAATTGTGCTGGTTGGTGGTTTCTTACTGCGCATGCTGGTTTAGGTCCAGTNTAATGTCATTCTTCATGGAAACTTGGTTTGTGCATTTATCATTCAAATCATGAATCACTGTCCAATATTTATAGATTTAATACTATTTGCTGCAGTTCTTTAGTCATTATTAATGTTATTAGAGGTCCATTAATATGTATGTTATACTTCATTGATTTAAAATCTGGTATGGGTATGTAACGTTTACATTTACAGATAGTTTACATACACCTTTGTAATCAATACATGTTATGTATTGATTACATAGGTGTATGTTGTATTTACATATTATGTATATATTACATAAGTGAAATACAACATACACATAGGTAGGTTGTATATCATTTATGTAATTATACAGTTATTTGTGTTATATGTCCATATGTCGTGTGATGTAATTCTTNTGAGCGCTAGAAAGAATTCTAATCTTCAGTCTTCGGATTACAAAACCGGGGCTTTGTATTTAAGCTACTAGGGCTATTATCAGTTTAGTATTTTATTTTCTACTCATCCTACTAATGGGTTAAGTACAAGGAATAGGGCAAAGTAAAGT
>AZ176
ATTATCAATAAACATATTTTCCTGAATTGTGCTGGTTGGTGGTTTCTTACTGCGCATGCTGGTTTAGGTCCAGTNTAATGTCATTCTTCATGGAAACTTGGTTTGTGCATTTATCATTCAAATCATGAATCACTGTCCAATATTTATAGATTTAATACTATTTGCTGCAGTTCTTTAGTCATTATTAATGTTATTAGAGGTCCATTAATATGTATGTTATACTTCATTGATTTAAAATCTGGTATGGGTATGTAACGTTTACATTTACAGATAGTTTACATACACCTTTGTAATCAATACATGTTATGTATTGATTACATAGGTGTATGTTGTATTTACATATTATGTATATATTACATAAGTGAAATACAACATACACATAGGTAGGTTGTATATCATTTATGTAATTATACAGTTATTTGTGTTATATGTCCATATGTCGTGTGATGTAATTCTTNTGAGCGCTAGAAAGAATTCTAATCTTCAGTCTTCGGATTACAAAACCGGGGCTTTGTATTTAAGCTACTAGGGCTATTATCAGTTTAGTATTTTATTTTCTACTCATCCTACTAATGGGTTAAGTACAAGGAATAGGGCAAAGTAAAGT
>AZ177
ATTATCAATAAACATATTTTCCTGAATTGTGCTGGTTGGTGGTTTCTTACTGCGCATGCTGGTTTAGGTCCAGTNTAATGTCATTCTTCATGGAAACTTGGTTTGTGCATTTATCATTCAAATCATGAATCACTGTCCAATATTTATAGATTTAATACTATTTGCTGCAGTTCTTTAGTCATTATTAATGTTATTAGAGGTCCATTAATGTGTATGTTATACTTCATTGATTTAAAATCTGGTATGGGTATGTAACGTTTACATTTACAGATAGTTTACATACACCTTTGTAATCAATACATGTTATGTATTGATTACATAGGTGTATGTTGTATTTACATATTATGTATATATTACATAAGTGAAATACAACATACACATAGGTAGGTTGTATATCATTTATGTAATTATACAGTTATTTGTGTTATATGTCCATATGTCGTGTGATGTAATTCTTNTGAGCGCTAGAAAGAATTCTAATCTTCAGTCTTCGGATTACAAAACCGGGGCTTTGTATTTAAGCTACTAGGGCTACTATCAGTTTAGTATTTTATTTTCTACTCATCCTACTAATGGGTTAAGTACAAGGAATAGGGCAAAGTAAAGT
>AZ178
ATTATCAATAAACATATTTTCCTGAATTGTGCTGGTTGGTGGTTTCTTACTGCGCATGCTGGTTTAGGTCCAGTNTAATGTCATTCTTCATGGAAACTTGGTTTGTGCATTTATCATTCAAATCATGAATCACTGTCCAATATTTATAGATTTAATACTATTTACTGCAGTTCTTTAGTCATTATTAATGTTATTAGAGGTCCATTAATATGTATGTTATACTTCATTGATTTAAAATCTGGTATGGGTATGTAACGTTTACATTTACAGATAGTTTACATACACCTTTGTAATCAATACATGTTATGTATTGATTACATAGGTGTATGTTGTATTTACATATTATGTATATATTACATAAGTGAAATACAACATACACATAGGTAGGTTGTATATCATTTATGTAATTATACAGTTATTTGTGTTATATGTCCATATGTCGTGTGATGTAATTCTTNTGAGCGCTAGAAAGAATTCTAATCTTCAGTCTTCGGATTACAAAACCGGGGCTTTGTATTTAAGCTACTAGGGCTATTATCAGTTTAGTATTTTATTTTCTACTCATCCTACTAATGGGTTAAGTACAAGGAATAGGGCAAAGTAAAGT
>AZ179
ATTATCAATAAACATATTTTCCTGAATTGTGCTGGTTGGTGGTTTCTTACTGCGCATGCTGATTTAGGTCCAGTNTAATGTCATTCTTCATGGAAACTTGGTTTGTGCANTTATCATTCAAATCATGAATCACTGTCCAATATTTATAGATTTAATACTATTTGCTGCAGTTCTTTAGTCATTATTAATGTTATTAGAGGTCCATTAATATGTATGTTATACTTCATTGATTTAAAATCTGGTATGGGTATGTAACGTTTACATTTACAGATAGTTTACATACACCTTTGTAATCAATACATGTTATGTATTGATTACATAGGTGTATGTTGTATTTACATATTATGTATATATTACATAAGTGAAATACAACATACACATAGGTAGGTTGTATATCATTTATGTAATTATACAGTTATTTGTGTTATATGTCCATATGTCGTGTGATGTAATTCTTNTGAGCGCTAGAAAGAATTCTAATCTTCAGTCTTCGGATTACAAAACCGGGGCTTTGTATTTAAGCTACTAGGGCTATTATCAGTTTAGTATTTTATTTTCTACTCATCCTACTAATGGGTTAAGTACAAGGAATAGGGCAAAGTAAAGT
>AZ180
ATTATCAATAAACATATTTTCCTGAATTGTGCTGGTTGGTGGTTTCTTACTGCGCATGCTGGTTTAGGTCCAGTATAATGTCATTCTTCATGGAAACTTGGTTTGTGCATTTATCATTCAAATCATGAATCACTGTCCAATATTTATAGATTTAATACTATTTGCTGCAGTTCTTTAGTCATTATTAATGTTATTAGAGGTCCATTAATATGTATGTTATACTTCATTGATTTAAAATCTGGTATGGGTATGTAACGTTTACATTTACAGATAGTTTACATACACCTTTGTAATCAATACATGTTATGTATTGATTACATAGGTGTATGTTGTATTTACATATTATGTATATATTACATAAGTGAAATACAACATACACATAGGTAGGTTGTATATCATTTATGTAATTATACAGTTATTTGTGTTATATGTCCATATGTCGTGTGATGTAATTCTTNTGAGCGCTAGAAAGAATTCTAATCTTCAGTCTTCGGATTACAAAACCGGGGCTTTGTATTTAAGCTACTAGGGCTATTATCAGTTTAGTATTTTATTTTCTACTCATCCTACTAATGGGTTAAGTACAAGGAATAGGGCAAAGTAAAGT
>AZ181
ATTATCAATAAACATATTTTCCTGAATTGTGCTGGTTGGTGGTTTCTTACTGCGCATGCTGGTTTAGGTCCAGTNTAATGTCATTCTTCATGGAAACTTGGTTTGTGCATTTATCATTCAAATCATGAATCACTGTCCAATATTTATAGATTTAATACTATTTGCTGCAGTTCTTTAGTCATTATTAATGTTATTAGAGGTCCATTAATATGTATGTTATACTTCATTGATTTAAAATCTGGTATGGGTATGTAACGTTTACATTTACAGGTAGTTTACATACACCTTTGTAATCAATACATGTTATGTATTGATTACATAGGTGTATGTTGTATTTACATATTATGTATATATTACATAAGTGAAATACAACATACACATAGGTAGGTTGTATATCATTTATGTAATTATACAGTTATTTGTGTTATATGTCCATATGTCGTGTGATGTAATTCTTNTGAGCGCTAGAAAGAATTCTAATCTTCAGTCTTCGGATTACAAAACCGGGGCTTTGTATTTAAGCTACTAGGGCTATTATCAGTTTAGTATTTTATTTTCTACTCATCCTACTAATGGGTTAAGTACAAGGAATAGGGCAAAGTAAAGT
>AZ182
ATTATCAATAAACATATTTTCCTGAATTGTGCTGGTTGGTGGTTTCTTACTGCGCATGCTGGTTTAGGTCCAGTNTAATGTCATTCTTCATGGAAACTTGGTTTGTGCATTTATCATTCAAATCATGAATCACTGTCCAATATTTATAGGTTTAATACTATTTGCTGCAGTTCTTTAGTCATTATTAATGTTATTAGAGGTCCATTAATATGTATGTTATACTTCATTGATTTAAAATCTGGTATGGGTATGTAACGTTTACATTTACAGATAGTTTACATACACCTTTGTAATCAATACATGTTATGTATTGATTACATAGGTGTATGTTGTATTTACATATTATGTATATATTACATAAGTGAAATACAACATACACATAGGTAGGTTGTATATCATTTATGTAATTATACAGTTATTTGTGTTATATGTCCATATGTCGTGTGATGTAATTCTTNTGAGCGCTAGAAAGAATTCTAATCTTCAGTCTTCGGATTACAAAACCGGGGCTTTGTATTTAAGCTACTAGGGCTATTATCAGTTTAGTATTTTATTTTCTACTCATCCTACTAATGGGTTAAGTACAAGGAATAGGGCAAAGTAAAGT
>AZ183
ATTATCAATAAACATATTTTCCTGAGTTGTGCTGGTTGGTGGTTTCTTACTGCGCATGCTGGTTTAGGTCCAGTNTAATGTCATTCTTCATGGAAACTTGGTTTGTGCATTTATCATTCAAATCATGAATTACTGTCCAATATTTATAGATTTAATACTATTTGCTGCAGTTCTTTAGTCATTATTAATGTTATTAGAGGTCCATTAATATGTATGTTATACTTCATTGATTTAAAATCTGGTATGGGTATGTAACGTTTACATTTACAGATAATTTACATACACCTTTGTAATCAATACATGTTATGTATTGATTACATAGGTGTATGTTGTATTTACATATTATGTATATATTACATAAGTGAAATACAACATACACATAGGTAGGTTGTATATCATTTATGTAATTATACAGTTATTTGTGTTATATGTCCATATGTCGTGTGATGTAATTCTTNTGAGCGCTAGAAAGAATTCTAATCTTCAGTCTTCGGATTACAAAACCGGGGCTTTGTATTTAAGCTACTAGGGCTATTATCAGTTTAGTATTTTATTTTCTACTCATCCTACTAATGGGTTAAGTACAAGGAATAGGGCAAAGTAAAGT
>AZ184
ATTATCAATAAACATATTTTCCTGAATTGTGCTGGTTGGTGGTTTCTTACTGCGCATGCTGGTTTAGGTCCAGTNTAATGTCATTCTTCATGGAAACTTGGTTTGTGCATTTATCATTCAAATCATGAATCACTGTCCAATATTTATAGATTTAATACTATTTGCTGCAGTTCTTTAGTCATTATTAATGTTATTAGAGGTCCATTAATATGTATGTTATACTTCATTGATTTAAAATCTGGTATGGGTATGTAACGTTTACATTTACAGATAGTTTACATACACCTTTGTAATCAATACATGTTATGTATTGATTACATAGGTGTATGTTGTATTTACATATTATGTATATATTACATAAGTGAAATACAACATACACATAGGTAGGTTGTATATCATTTATGTAATTATACAGTTATTTGTGTTATATGTCCATATGTCGTGTGATGTAATTCTTNTGAGCGCTAGAAAGAATTCTAATCTTCAGTCTTCGGATTACAAAACCGGGGCTTTGTATTTAAGCTACTAGGGCTATTATCAGTTTAGTATTTTATTTTCTACTCATCCTACTAATGGGTTAAGTACAAGGAATAGGGCAAAGTAAAGT
>AZ185
ATTATCAATAAACATATTTTCCTGAATTGTGCTGGTTGGTGGTTTCTTACTGCGCATGCTGGTTTAGGTCCAGTNTAATGTCATTCTTCATGGAAACTTGGTTTATGCATTTATCATTCAAATCATGAATCACTGTCCAATATTTATAGATTTAATACTATTTGCTGCAGTTCTTTAGTCATTATTAATGTTATTAGAGGTCCATTAATATTTATGTTATACTTCATTGATTTAAAATCTGGTATGGGTATGTAACGTTTACATTTACAGATAGTTTACATACACCTTTGTAACCAATACATGTTATGTATTGATTACATAGGTGTATGTTGTATTTACATATTATGTATATATTACATAAGTGAAATACAACATACACATAGGTAGGTTGTATATCATTTATGTAATTATACAGTTATTTGTGTTATATGTCCATATGTCGTGTGATGTAATTCTTNTGAGCGCTAGAAAGAATTCTAATCTTCAGTCTTCGGATTACAAAACCGGGGCTTTGTATTTAAGCTACTAGGGCTATTATCAGTTTAGTATTTTATTTTCTACTCATCCTACTAATGGGTTAAGTACAAGGAATAGGGCAAAGTAAAGT
>AZ186
ATTATCAATAAACATATTTTCCTGAATTGTGCTGGTTGGTGGTTTCTTACTGCGCATGCTGGTTTAGGTCCAGTNTAATGTCATTCTTCATGGAAACTTGGTTTGTGCATTTATCATTCAAATCATGAATCACTGTCCAATATTTATAGATTTAATACTATTTGCTGCAGTTCTTTAGTCATTATTAATGTTATTAGAGGTCCATTAATATGTATGTTATACTTCATTGATTTAAAATCTGGCATGGGTATGTAACGTTTACATTTACAGATAGTTTACATACACCTTTGTAATCAATACATGTTATGTACTGATTACATAGGTGTATGTTGTATTTACATATTATGTATATATTACATAAGTGAAATACAACATACACATAGGTAGGTTGTATATCATTTATGTAATTATACAGTTATTTGTGTTATATGTCCATATGTCGTGTGATGTAATTCTTNTGAGCGCTAGAAAGAATTCTAATCTTCAGTCTTCGGATTACAAAACCGGGGCTTTGTATTTAAGCTACTAGGGCTATTATCAGTTTAGTATTTTATTTTCTACTCATCCTACTAATGGGTTAAGTACAAGGAATAGGGCAAAGTAAAGT
>AZ187
ATTATCAATAAACATATTTTCCTGAATTGTGCTGGTTGGTGGTTTCTTACTGCGCATGCTGGTTTAGGTCCAGTNTAATGTCATTCTTCATGGAAACTTGGTTTGTGCATTTATCATTCAAATCATGAATTACTGTCCAATATTTATAGATTTAATACTATTTGCTGCAGTTCTTTAGTCATTATTAATGTTATTAGAGGTCCATTAATATGTATGTTATACTTCATTGATTTAAAATCTGGTATGGGTATGTAACGTTTACATTTACAGATAGTTTACATACACCTTTGTAATCAATACATGTTATGTATTGATTACATAGGTGTATGTTGTATTTACATATTATGTATATATTACATAAGTGAAATACAACATACACATAGGTAGGTTGTATATCATTTATGTAATTATACAGTTATTTGTGTTATATGTCCATATGTCGTGTGATGTAATTCTTNTGAGCGCTAGAAAGAATTCTAATCTTCAGTCTTCGGATTACAAAACCGGGGCTTTGTATTTAAGCTACTAGGGCTATTATCAGTTTAGTATTTTATTTTCTACTCATCCTACTAATGGGTTAAGTACAAGGAATAGGGCAAAGTAAAGT
>AZ188
ATTATCAATAAACGTATTTTCCTGAATTGTGCTGGTTGGTGGTTTCTTACTGCGCATGCTGGTTTAGATCCAGTNTAATGTCATTCTTCATGGAAACTTGGTTTGTGCATTTATCATTCAAATCATGAATCACTGTCCAATATTTATAGATTTAATACTATTTGCTGCAGTTCTTTAGTCATTATTAATGTTATTAGAGGTCCATTAATATGTATGTTATACTTCATTGATTTAAAATCTGGTATGGGTATGTAACGTTTACATTTACAGGTGGTTTACATACACCTTTGTAATCAATACATGTTATGTATTGATTACATAGGTGTATGTTGTATTTACATATTATGTATATATTACATAAGTGAAATACAACATACACATAGGTAGGTTGTATATCATTTATGTAATTATACAGTTATTTGTGTTATATGTCCATATGTCGTGTGATGTAATTCTTNTGAGCGCTAGAAAGAATTCTAATCTTCAGTCTTCGGATTACAAAACCGGGGCTTTGTATTTAAGCTACTAGGGCTATTATCAGTTTAGTATTTTATTTTCTACTCATCCTACTAATGGGTTAAGTACAAGGAATAGGGCAAAGTAAAGT
>AZ189
ATTATCAATAAACATATTTTCCTGAATTGTGCTGGTTGGTGGTTTCTTACTGCGCATGCTGGTTTAGATCCAGTNTAATGTCATTCTTCATGGAAACTTGGTTTGTGCATTTATCATTCAAATCATGAATCACTGTCCAATATTTATAGATTTAATACTATTTGCTGCAGTTCTTTAGTCATTATTAATGTTATTAGAGGTCCATTAATATGTATGTTATACTTCATTGATTTAAAATCTGGTATGGGTATGTAACGTTTACATTTACAGATAGTTTACATACACCTTTGTAATCAATACATGTTATGTATTGATTACATAGGTGTATGTTGTATTTACATATTATGTATATATTACATAAGTGAAATACAACATACACATAGGTAGGTTGTATATCATTTATGTAATTATACAGTTATTTGTGTTATATGTCCATATGTCGTGTGATGTAATTCTTNTGAGCGCTAGAAAGAATTCTAATCTTCAGTCTTCGGATTACAAAACCGGGGCTTTGTATTTAAGCTACTAGGGCTATTATCAGTTTAGTATTTTATTTTCTACTCATCCTACTAATGGGTTAAGTACAAGGAATAGGGCAAAGTAAAGT
>AZ190
ATTATCAATAAACATATTTTCCTGAATTGTGCTGGTTGGTGGTTTCTTACTGCGCATGCTGGTTTAGGTCCAGTNTAATGTCATTCTTCATGGAAACTTGGTTTGTGCATTTATCATTCAAATCATGAATCACTGTCCAATATTTATAGATTTAATACTATTTGCTGCAGTTCTTTAGTCATTATTAATGTTATTAGAGGTCCATTAATATGTATGTTATACTTCATTGATTTAAAATCTGGTATGGGTATGTAACGTTTACATTTACAGGTAGTTTACATACACCTTTGTAATCAATACATGTTATGTATTGATTACATAGGTGTATGTTGTATTTACATATTATGTATATATTACATAAGTGAAATACAACATACACATAGGTAGGTTGTATATCATTTATGTAATTATACAGTTATTTGTGTTATATGTCCATATGTCGTGTGATGTAATTCTTNTGAGCGCTAGAAAGAATTCTAATCTTCAGTCTTCGGATTACAAAACCGGGGCTTTGTATTTAAGCTACTAGGGCTATTATCAGTTTAGTATTTTATTTTCTACTCATCCTACTAATGGGTTAAGTACAAGGAATAGGGCAAAGTAAAGT
>AZ191
ATTATCAATAAACATATTTTCCTGAATTGTGCTGGTTGGTGGTTTCTTACTGCGCATGCTGGTTTAGGTCCAGTNTAATGTCATTCTTCATGGAAACTTGGTTTGTGCATTTATCATTCAAATCATGAATCACTGTCCAATATTTATAGATTTAATACTATTTGCTGCAGTTCTTTAGTCATTATTAATGTTATTAGAGGTCCATTAATATGTATGTTATACTTCATTGATTTAAAATCTGGTATGGGTATGTAACGTTTACATTTACAGATAGTTTACATACACCTTTGTAATCAATACATGTTATGTATTGATTACATAGGTGTATGTTGTATTTACATATTATGTATATATTACATAAGTGAAATACAACATACACATAGGTAGGTTGTATATCATTTATGTAATTATACAGTTATTTGTGTTATATGTCCATATGTCGTGTGATGTAATTCTTNTGAGCGCTAGAAAGAATTCTAATCTTCAGTCTTCGGATTACAAAACCGGGGCTTTGTATTTAAGCTACTAGGGCTATTATCAGTTTAGTATTTTATTTTCTACTCATCCTACTAATGGGTTAAGTACAAGGAATAGGGCAAAGTAAAGT
>AZ192
ATTATCAATAAACATATTTTCCTGAATTGTGCTGGTTGGTGGTTTCTTACTGCGCATGCTGGTTTAGGTCCAGTNTAATGTCATTCTTCATGGAAACTTGGTTTGTGCATTTATCATTCAAATCATGAATCACTGTCCAATATTTATAGATTTAATACTATTTGCTGCAGTTCTTTAGTCATTATTAATGTTATTAGAGGTCCATTAATGTGTATGTTATACTTCATTGATTTAAAATCTGGTATGGGTATGTAACGTTTACATTTACAGATAGTTTACATACACCTTTGTAATCAATACATGTTATGTATTGATTACATAGGTGTATGTTGTATTTACATATTATGTATATATTACATAAGTGAAATACAACATACACATAGGTAGGTTGTATATCATTTATGTAATTATACAGTTATTTGTGTTATATGTCCATATGTCGTGTGATGTAATTCTTNTGAGCGCTAGAAAGAATTCTAATCTTCAGTCTTCGGATTACAAAACCGGGGCTTTGTATTTAAGCTACTAGGGCTATTATCAGTTTAGTATTTTATTTTCTACTCATCCTACTAATGGGTTAAGTACAAGGAATAGGGCAAAGTAAAGT
>AZ193
ATTATCAATAAACATATTTTCCTGAATTGTGCTGGTTGGTGGTTTCTTACTGCGCATGCTGGTTTAGGTCCAGTNTAATGTCATTCTTCATGGAAACTTGGTTTGTGCATTTATCATTCAAATCATGGATCACTGTCCAATATTTATAGATTTAATACTATTTGCTGCAGTTCTTTAGTCATTATTAATGTTATTAGAGGTCCATTAATATGTATGTTATACTTCATTGATTTAAAATCTGGTATGGGTATGTAACGTTTACATTTACAGATAGTTTACATACACCTTTGTAATCAATACATGTTATGTATTGATTACATAGGTGTATGTTGTATTTACATATTATGTATATATTACATAAGTGAAATACAACATACACATAGGTAGGTTGTATATCATTTATGTAATTATACAGTTATTTGTGTTATATGTCCATATGTCGTGTGATGTAATTCTTNTGAGCGCTAGAAAGAATTCTAATCTTCAGTCTTCGGATTACAAAACCGGGGCTTTGTATTTAAGCTACTAGGGCTATTATCAGTTTAGTATTTTATTTTCTACTCATCCTACTAATGGGTTAAGTACAAGGAATAGGGCAAAGTAAAGT
>AZ275
ATTATCAATAAACATATTTTCCTGAATTGTGCTGGTTGGTGGTTTCTTACTGCGCATGCTGGTTTAGGTCCAGTNTAATGTCATTCTTCATGGAAACTTGGTTTGTGCATTTATCATTCAAATCATGAATCACTGTCCAATATTTATAGATTTAATACTATTTGCTGCAGTTCTTTAGTCATTATTAATGTTATTAGAGGTCCATTAATATGTATGTTATACTTCATTGATTTAAAATCTGGTATGGGTATGTAACGTTTACATTTACAGATAGTTTACATACACCTTTGTAATCAATACATGTTATGTATTGGTTACATAGGTGTATGTTGTATTTACATATTATGTATATATTACATAAGTGAAATACAACATACACATAGGTAGGTTGTATATCATTTATGTAATTATACAGTTATTTGTGTTATATGTCCATATGTCGTGTGATGTAATTCTTNTGAGCGCTAGAAAGAATTCTAATCTTCAGTCTTCGGATTACAAAACCGGGGCTTTGTATTTAAGCTACTAGGGCTATTATCAGTTTAGTATTTTATTTTCTACTCATCCTACTAATGGGTTAAGTACAAGGAATAGGGCAAAGTAAAGT
>AZ277
ATTATCAATAAACATATTTTCCTGAATTGTGCTGGTTGGTGGTTTCTTACTGCGCATGCTGGTTTAGGTCCAGTNTAATGTCATTCTTCATGGAAACTTGGTTTGTGCATTTATCATTCAAATCATGAATCACTGTCCAATATTTATAGATTTAATACTATTTGCTGCAGTTCTTTAGTCATTATTAATGTTATTAGAGGTCCATTAATATGTATGTTATACTTCATTGATTTAAAATCTGGTATGGGTATGTAACGTTTACATTTACAGATAGTTTACATACACCTTTGTAATCAATACATGTTATGTATTGATTACATAGGTGTATGTTGTATTTACATATTATGTATATATTACATAAGTGAAATACAACATACACATAGGTAGGTTGTATATCATTTATGTAATTATACAGTTATTTGTGTTATATGTCCATATGTCGTGTGATGTAATTCTTNTGAGCGCTAGAAAGAATTCTAATCTTCAGTCTTCGGATTACAAAACCGGGGCTTTGTATTTAAGCTACTAGGGCTATTATCAGTTTAGTATTTTATTTTCTACTCATCCTACTAATGGGTTAAGTACAAGGAATAGGGCAAAGTAAAGT
>AZ278
ATTATCAATAAACATATTTTCCTGAATTGTGCTGGTTGGTGGTTTCTTACTGCGCATGCTGGTTTAGGTCCAGTNTAATGTCATTCTTCATGGAAACTTGGTTTGTGCATTTATCATTCAAATCATGAATCACTGTCCAATATTTATAGATTTAATACTATTTACTGCAGTTCTTTAGTCATTATTAATGTTATTAGAGGTCCATTAATATGTATGTTATACTTCATTGATTTAAAATCTGGTATGGGTATGTAACGTTTACATTTACAGGTAGTTTACATACACCTTTGTAATCAATACATGTTATGTATTGATTACATAGGTGTATGTTGTATTTACATATTATGTATATATTACATAAGTGAAATACAACATACACATAGGTAGGTTGTATATCATTTATGTAATTATACAGTTATTTGTGTTATATGTCCATATGTCGTGTGATGTAATTCTTNTGAGCGCTAGAAAGAATTCTAATCTTCAGTCTTCGGATTACAAAACCGGGGCTTTGTATTTAAGCTACTAGGGCTATTATCAGTTTAGTATTTTATTTTCTACTCATCCTACTAATGGGTTAAGTACAAGGAATAGGGCAAAGTAAAGT
>AZ279
ATTATCAATAAACATATTTTCCTGAGTTGTGCTGGTTGGTGGTTTCTTACTGCGCATGCTGGTTTAGGTCCAGTNTAATGTCATTCTTCATGGAAACTTGGTTTGTGCATTTATCATTCAAATCATGAATTACTGTCCAATATTTATAGATTTAATACTATTTGCTGCAGTTCTTTAGTCATTATTAACGTTATTAGAGATCCATTAATATGTATGTTATACTTCATTGATTTAAAATCTGGTATGGGTATGTAACGTTTACATTTACAGATAATTTACATACACCTTTGTAATCAATACATGTTATGTATTGATTACATAGGTGTATGTTGTATTTACATATTATGTATATATTACATAAGTGAAATACAACATACACATAGGTAGGTTGTATATCATTTATGTAATTATACAGTTATTTGTGTTATATGTCCATATGTCGTGTGATGTAATTCTTNTGAGCGCTAGAAAGAATTCTAATCTTCAGTCTTCGGATTACAAAACCGGGGCTTTGTATTTAAGCTACTAGGGCTATTATCAGTTTAGTATTTTATTTTCTACTCATCCTACTAATGGGTTAAGTACAAGGAATAGGGCAAAGTAAAGT
>AZ280
ATTATCAATAAACATATTTTCCTGAATTGTGCTGGTTGGTGGTTTCTTACTGCGCATGCTGGTTTAGGTCCAGTNTAATGTCATTCTTCATGGAAACTTGGTTTGTGCATTTATCATTCAAATCATGAATCACTGTCCAATATTTATAGATTTAATACTATTTGCTGCAGTTCTTTAGTCATTATTAATGTTATTAGAGGTCCATTAATATGTATGTTATACTTCATTGATTTAAAATCTGGTATGGGTATGTAACGTTTACATTTACAGATAGTTTACATACACCTTTGTAATCAATACATGTTATGTATTGATTACATAGGTGTATGTTGTATTTACATATTATGTATATATTACATAAGTGAAATACAACATACACATAGGTAGGTTGTATATCATTTATGTAATTATACAGTTATTTGTGTTATATGTCCATATGTCGTGTGATGTAATTCTTNTGAGCGCTAGAAAGAATTCTAATCTTCAGTCTTCGGATTACAAAACCGGGGCTTTGTATTTAAGCTACTAGGGCTATTATCAGTTTAGTATTTTATTTTCTACTCATCCTACTAATGGGTTAAGTACAAGGAATAGGGCAAAGTAAAGT
>AZ281
ATTATCAATAAACATATTTTCCTGAATTGTGCTGGTTGGTGGTTTCTTACTGCGCATGCTGGTTTAGGTCCAGTNTAATGTCATTCTTCATGGAAACTTGGTTTGTGCATTTATCATTCAAATCATGAATCACTGTCCAATATTTATAGATTTAATACTATTTGCTGCAGTTCTTTAGTCATTATTAATGTTATTAGAGGTCCATTAATGTGTATGTTATACTTCATTGATTTAAAATCTGGTATGGGTATGTAACGTTTACATTTACAGATAGTTTACATACACCTTTGTAATCAGTACATGTTATGTATTGATTACATAGGTGTATGTTGTATTTACATATTATGTATATATTACATAAGTGAAATATAACATACACATAGGTAGGTTGTATATCATTTATGTAATTATACAGTTATTTGTGTTATATGTCCATATGTCGTGTGATGTAATTCTTNTGAGCGCTAGAAAGAATTCTAATCTTCAGTCTTCGGATTACAAAACCGGGGCTTTGTATTTAAGCTACTAGGGCTATTATCAGTTTAGTATTTTATTTTCTACTCATCCTACTAATGGGTTAAGTACAAGGAATAGGGCAAAGTAAAGT
>AZ282
ATTATCAATAAACATATTTTCCTGAATTGTGCTGGTTGGTGGTTTCTTACTGCGCATGCTGGTTTAGGTCCAGTNTAATGTCATTCTTCATGGAAACTTGGTTTGTGCATTTATCATTCAAATCATGAATCACTGTCCAATATTTATAGATTTAATACTATTTGCTGCAGTTCTTTAGTCATTATTAATGTTATTAGAGGTCCATTAATATGTATGTTATACTTCATTGATTTAAAATCTGGTATGGGTATGTAACGTTTACATTTACAGATAGTTTACATACACCTTTGTAATCAATACATGTTATGTATTGATTACATAGGTGTATGTTGTATTTACATATTATGTATATATTACATAAGTGAAATACAACATACACATAGGTAGGTTGTATATCATTTATGTAATTATACAGTTATTTGTGTTATATGTCCATATGTCGTGTGATGTAATTCTTNTGAGCGCTAGAAAGAATTCTAATCTTCAGTCTTCGGATTACAAAACCGGGGCTTTGTATTTAAGCTACTAGGGCTATTATCAGTTTAGTATTTTATTTTCTACTCATCCTACTAATGGGTTAAGTACAAGGAATAGGGCAAAGTAAAGT
>AZ283
ATTATCAATAAACATATTTTCCTGAATTGTGCTGGTTGGTGGTTTCTTACTGCGCATGCTGGTTTAGGTCCAGTNTAATGTCATTCTTCATGGAAACTTGGTTTGTGCATTTATCATTCAAATCATGAATCACTGTCCAATATTTATAGATTTAATACTATTTACTGCAGTTCTTTAGTCATTGTTAATGTTATTAGAGGTCCATTAATATGTATGTTATACTTCATTGATTTAAAATCTGGTATGGGTATGTAACGTTTACATTTACAGATAGTTTACATACACCTTTGTAATCAATACATGTTATGTATTGATTACATAGGTGTATGTTGTATTTACATATTATGTATATATTACATAAGTGAAATACAACATACACATAGGTAGGTTGTATATCATTTATGTAATTATACAGTTATTTGTGTTATATGTCCATATGTCGTGTGATGTAATTCTTNTGAGCGCTAGAAAGAATTCTAATCTTCAGTCTTCGGATTACAAAACCGGGGCTTTGTATTTAAGCTACTAGGGCTATTATCAGTTTAGTATTTTATTTTCTACTCATCCTACTAATGGGTTAAGTACAAGGAATAGGGCAAAGTAAAGT
>AZ284
ATTATCAATAAACATATTTTCCTGAATTGTGCTGGTTGGTGGTTTCTTACTGCGCATGCTGGCTTAGGTCCAGTNTAATGTCATTCTTCATGGAAACTTGGTTTGTGCATTTATCATTCAAATCATGAATCACTGTCCAATATTTATAGATTTAATACTATTTGCTGCAGTTCTTTAGTCATTATTAATGTTATTAGAGGTCCATTAATATGTATGTTATACTTCATTGATTTAAAATCTGGTATGGGTATGTAACGTTTACATTTACAGGTAGTTTACATACACCTTTGTAATCAATACATGTTATGTATTGGTTACATAGGTGTATGTTGTATTTACATATTATGTATATATTACATAAGTGAAATACAACATACACATAGGTAGGTTGTATATCATTTATGTAATTATACAGTTATTTGTGTTATATGTCCATATGTCGTGTGATGTAATTCTTNTGAGCGCTAGAAAGAATTCTAATCTTCAGTCTTCGGATTACAAAACCGGGGCTTTGTATTTAAGCTACTAGGGCTATTATCAGTTTAGTATTTTATTTTCTACTCATCCTACTAATGGGTTAAGTACAAGGAATAGGGCAAAGTAAAGT
>AZ285
ATTATCAATAAACATATTTTCCTGAATTGTGCTGGTTGGTGGTTTCTTACTGCGCATGCTGGTTTAGGTCCAGTNTAATGTTATTCTTCATGGAAACTTGGTTTGTGCATTTATCATTCAAATCATGAATCACTGTCCAATATTTATAGATTTAATACTATTTGCTGCAGTTCTTTAGTCATTATTAATGTTATTAGAGGTCCATTAATATGTATGTTATACTTCATTGATTTAAAATCTGGTATGGGTATGTAACGTTTACATTTACAGGTAGTTTACATACACCTTTGTAATCAATACATGTTATGTATTGATTACATAGGTGTATGTTGTATTTACATATTATGTATATATTACATAAGTGAAATACAACATACACATAGGTAGGTTGTATATCATTTATGTAATTATACAGTTATTTGTGTTATATGTCCATATGTCGTGTGATGTAATTCTTNTGAGCGCTAGAAAGAATTCTAATCTTCAGTCTTCGGATTACAAAACCGGGGCTTTGTATTTAAGCTACTAGGGCTATTATCAGTTTAGTATTTTATTTTCTACTCATCCTACTAATGGGTTAAGTACAAGGAATAGGGCAAAGTAAAGT
>AZ286
ATTATCAATAAACATATTTTCCTGAATTGTGCTGGTTGGTGGTTTCTTACTGCGCATGCTGGTTTAGGTCCAGTNTAATGTCATTCTTCATGGAAACTTGGTTTGTGCATTTATCATTCAAATCATGAATCACTGTCCAATATTTATAGATTTAATACTATTTGCTGCAGTTCTTTAGTCATTATTAATGTTATTAGAGGTCCATTAATATGTATGTTATACTTCATTGATTTAAAATCTGGTATGGGTATGTAACGTTTACATTTACAGGTAGTTTACATACACCTTTGTAATCAATACATGTTATGTATTGATTACATAGGTGTATGTTGTATTTACATATTATGTATATATTACATAAGTGAAATACAACATACACATAGGTAGGTTGTATATCATTTATGTAATTATACAGTTATTTGTGTTATATGTCCATATGTCGTGTGATGTAATTCTTNTGAGCGCTAGAAAGAATTCTAATCTTCAGTCTTCGGATTACAAAACCGGGGCTTTGTATTTAAGCTACTAGGGCTATTATCAGTTTAGTATTTTATTTTCTACTCATCCTACTAATGGGTTAAGTACAAGGAATAGGGCAAAGTAAAGT
>AZ287
ATTATCAATAAACATATTTTCCTGAATTGTGTTGGTTGGTGGTTTCTTACTGCGCATGCTGGTTTAGGTCCAGTNTAATGTCATTCTTCATGGAAACTTGGTTTGTGCATTTATCATTCAAATCATGAATCACTGTCCAATATTTATAGATTTAATACTATTTGCTGCAGTTCTTTAGTCATTATTAATGTTATTAGAGGTCCATTAATATGTATGTTATACTTCATTGATTTAAAATCTGGTACGGGTATGTAACGTTTACATTTACAGATAGTTTACATACACCTTTGTAATCAATACATGTTATGTATTGATTACATAGGTGTATGTTGTATTTACATATTATGTATATATTACATAAGTGAAATACAACATACACATAGGTAGGTTGTATATCATTTATGTAATTATACAGTTATTTGTGTTATATGTCCATATGTCGTGTGATGTAATTCTTNTGAGCGCTAGAAAGAATTCTAATCTTCAGTCTTCGGATTACAAAACCGGGGCTTTGTATTTAAGCTACTAGGGCTATTATCAGTTTAGTATTTTATTTTCTACTCATCCTACTAATGGGTTAAGTACAAGGAATAGGGCAAAGTAAAGT
>AZ288
ATTATCAATAAACATATTTTCCTGAATTGTGCTGGTTGGTGGTTTCTTACTGCGCATGCTGGTTTAGGTCCAGTNTAATGTCATTCTTCATGGAAACTTGGTTTGTGCATTTATCATTCAAATCATGAATCACTGTCCAATATTTATAGATTTAATACTATTTGCTGCAGTTCTTTAGTCATTATTAATGTTATTAGAGGTCCATTAATATGTATGTTATACTTCATTGATTTAAAATCTGGTATGGGTATGTAACGTTTACATTTACAGATAGTTTACATACACCTTTGTAATCAATACATGTTATGTATTGATTACATAGGTGTATGTTGTATTTACATATTATGTATATATTACATAAGTGAAATACAACATACACATAGGTAGGTTGTATATCATTTATGTAATTATACAGTTATTTGTGTTATATGTCCATATGTCGTGTGATGTAATTCTTNTGAGCGCTAGAAAGAATTCTAATCTTCAGTCTTCGGATTACAAAACCGGGGCTTTGTATTTAAGCTACTAGGGCTATTATCAGTTTAGTATTTTATTTTCTACTCATCCTACTAATGGGTTAAGTACAAGGAATAGGGCAAAGTAAAGT
>AZ289
ATTATCAATAAACATATTTTCCTGAATTGTGCTGGTTGGTGGTTTCTTACTGCGCATGCTGGTTTAGGTCCAGTNTAATGTCATTCTTCATGGAAACTTGGTTTGTGCATTTATCATTCAAATCATGAATTACTGTCCAATATTTATAGATTTAATACTATTTGCTGCAGTTCTTTAGTCATTATTAATGTTATTAGAGGTCCATTAATATGTATGTTATACTTCATTGATTTAAAATCTGGTATGGGTATGTAACGTTTACATTTACAGATAGTTTACATACACCTTTGTAATCAATACATGTTATGTATTGATTACATAGGTGTATGTTGTATTTACATATTATGTATATATTACATAAGTGAAATACAACATACACATAGGTAGGTTGTATATCATTTATGTAATTATACAGTTATTTGTGTTATATGTCCATATGTCGTGTGATGTAATTCTTNTGAGCGCTAGAAAGAATTCTAATCTTCAGTCTTCGGATTACAAAACCGGGGCTTTGTATTTAAGCTACTAGGGCTATTATCAGTTTAGTATTTTATTTTCTACTCATCCTACTAATGGGTTAAGTACAAGGAATAGGGCAAAGTAAAGT
>AZ290
ATTATCAATAAACATATTTTCCTGAATTGTGCTGGTTGGTGGTTTCTTACTGCGCATGCTGGTTTAGGTCCAGTNTAATGTCATTCTTCATGGAAACTTGGTTTGTGCATTTATCATTCAAATCATGAATCACTGTCCAATATTTATAGATTTAATACTATTTGCTGCAATTCTTTAGTCATTATTAATGTTATTAGAGGTCCATTAATATGTATGTTATACTTCATTGATTTAAAATCTGGCATGGGTATGTAACGTTTACATTTACAGATAGTTTACATACACCTTTGTAATCAATACATGTTATGTACTGATTACATAGGTGTATGTTGTATTTACATATTATGTATATATTACATAAGTGAAATACAACATACACATAGGTAGGTTGTATATCATTTATGTAATTATACAGTTATTTGTGTTATATGTCCATATGTCGTGTGATGTAATTCTTNTGAGCGCTAGAAAGAATTCTAATCTTCAGTCTTCGGATTACAAAACCGGGGCTTTGTATTTAAGCTACTAGGGCTATTATCAGTTTAGTATTTTATTTTCTACTCATCCTACTAATGGGTTAAGTACAAGGAATAGGGCAAAGTAAAGT
>AZ291
ATTATCAATAAACATATTTTCCTGAATTGTGCTGGTTGGTGGTTTCTTACTGCGCATGCTGGTTTAGGTCCAGTNTAATGTCATTCTTCATGGAAACTTGGTTTGTGCATTTATCATTCAAATCATGAATCACTGTCCAATATTTATAGATTTAATACTATTTGCTGCAATTCTTTAGTCATTATTAATGTTATTAGAGGTCCATTAATATGTATGTTATACTTCATTAATTTAAAATCTGGTATGGGTATGTAACGTTTACATTTACAGATAGTTTACATACACCTTTGTAATCAATACATGTTATGTATTGATTACATAGGTGTATGTTGTATTTACATATTATGTATATATTACATAAGTGAAATACAACATACACATAGGTAGGTTGTATATCATTTATGTAATTATACAGTTATTTGTGTTATATGTCCATATGTCGTGTGATGTAATTCTTNTGAGCGCTAGAAAGAATTCTAATCTTCAGTCTTCGGATTACAAAACCGGGGCTTTGTATTTAAGCTACTAGGGCTATTATCAGTTTAGTATTTTATTTTCTACTCATCCTACTAATGGGTTAAGTACAAGGAATAGGGCAAAGTAAAGT
>AZ292
ATTATCAATAAACATATTTTCCTGAATTGTGCTGGTTGGTGGTTTCTTACTGCGCATGCTGGTTTAGGTCCAGTNTAATGTCATTCTTCATGGAAACTTGGTTTGTGCATTTATCATTCAAATCATGAATCACTGTCCAATATTTATAGATTTAATACTATTTGCTGCAGTTCTTTAGTCATTATTAATGTTATTAGAGGTCCATTAATATGTATGTTATACTTCATTGATTTAAAATCTGGTATGGGTATGTAACGTTTACATTTACAGGTAGTTTACATACACCTTTGTAATCAATACATGTTATGTATTGATTACATAGGTGTATGTTGTATTTACATATTATGTATATATTACATAAGTGAAATACAACATACACATAGGTAGGTTGTATATCATTTATGTAATTATACAGTTATTTGTGTTATATGTCCATATGTCGTGTGATGTAATTCTTNTGAGCGCTAGAAAGAATTCTAATCTTCAGTCTTCGGATTACAAAACCGGGGCTTTGTATTTAAGCTACTAGGGCTATTATCAGTTTAGTATTTTATTTTCTACTCATCCTACTAATGGGTTAAGTACAAGGAATAGGGCAAAGTAAAGT
>AZ293
ATTATCAATAAACATATTTTCCTGAATTGTGCTGGTTGGTGGTTTCTTACTGCGCATGCTGGTTTAGGTCCAATNTAATGTCATTCTTCATGGAAACTTGGTTTGTGCATTTATCATTCAAATCATGGATCACTGTCCAATATTTATAGATTTAATACTATTTGCTGCAGTTCTTTAGTCATTATTAATGTTATTAGAGGTCCATTAATATGTATGTTATACTTCATTGATTTAAAATCTGGTATGGGTATGTAACGTTTACATTTACAGATAGTTTACATACACCTTTGTAATCAATACATGTTATGTATTGATTACATAGGTGTATGTTGTATTTACATATTATGTATATATTACATAAGTGAAATACAACATACACATAGGTAGGTTGTATATCATTTATGTAATTATACAGTTATTTGTGTTATATGTCCATATGTCGTGTGATGTAATTCTTNTGAGCGCTAGAAAGAATTCTAATCTTCAGTCTTCGGATTACAAAACCGGGGCTTTGTATTTAAGCTACTAGGGCTATTATCAGTTTAGTATTTTATTTTCTACTCATCCTACTAATGGGTTAAGTACAAGGAATAGGGCAAAGTAAAGT
>AZ294
ATTATCAATAAACATATTTTCCTGAATTGTGCTGGTTGGTGGTTTCTTACTGCGCATGCTGGTTTAGGTCCAGTNTAATGTCATTCTTCATGGAAACTTGGTTTGTGCATTTATCATTCAAATCATGAATCACTGTCCAATATTTATAGATTTAATACTATTTGCTGCAGTTCTTTAGTCATTATTAATGTTATTAGAGGTCCATTAATATGTATGTTATACTTCATTGATTTAAAATCTGGTATGGGTATGTAACGTTTACATTTACAGATAGTTTACATACACCTTTGTAATCAATACATGTTATGTATTGATTACATAGGTGTATGTTGTATTTACATATTATGTATATATTACATAAGTGAAATACAACATACACATAGGTAGGTTGTATATCATTTATGTAATTATACAGTTATTTGTGTTATATGTCCATATGTCGTGTGATGTAATTCTTNTGAGCGCTAGAAAGAATTCTAATCTTCAGTCTTCGGATTACAAAACCGGGGCTTTGTATTTAAGCTACTAGGGCTATTATCAGTTTAGTATTTTATTTTCTACTCATCCTACTAATNGGTTAAGTACAACGAATAGGGCAAAGTAAAGT
>AZ295
ATTATCAATAAACATATTTTCCTGAATTGTGCTGGTTGGTGGTTTCTTACTGCGCATGCTGGTTTAGGTCCAGTNTAATGTCATTCTTCATGGAAACTTGGTTTGTGCATTTATCATTCAAATCATGAATCACTGTCCAATATTTATAGATTTAATACTATTTGCTGCAGTTCTTTAGTCATTATTAATGTTATTAGAGGTCCATTAATATGTATGTTATACTTCATTGATTTAAAATCTGGTATGGGTATGTAACGTTTACATTTACAGATAGTTTACATACACCTTTGTAATCAATACATGTTATGTATTGATTACATAGGTGTATGTTGTATTTACATATTATGTATATATTACATAAGTGAAATACAACATACACATAGGTAGGTTGTATATCATTTATGTAATTATACAGTTATTTGTGTTATATGTCCATATGTCGTGTGATGTAATTCTTNTGAGCGCTAGAAAGAATTCTAATCTTCAGTCTTCGGATTACAAAACCGGGGCTTTGTATTTAAGCTACTAGGGCTATTATCAGTTTAGTATTTTATTTTCTACTCATCCTACTAATNGGTTAAGTACAAGGAATAGGGCAAAGTAAAGT
>AZ296
ATTATCAATAAACATATTCTCCTGAATTGTGCTGGTTGGTGGTTTCTTACTGCGCATGCTGGTTTAGGTCCAGTNTAATGTCATTCTTCATGGAAACTTGGTTTGTGCATTTATCATTCAAATCATGAATCACTGTCCAATATTTATAGATTTAATACTATTTGCTGCAGTTCTTTAGTCATTATTAATGTTATTAGAGGTCCATTAATATGTATGTTATACTTCATTGATTTAAAATCTGGTATGGGTATGTAACGTTTACATTTACAGGTAGTTTACATACACCTTTGTAATCAATACATGTTATGTATTGATTACATAGGTGTATGTTGTATTTACATATTATGTATATATTACATAAGTGAAATACAACATACACATAGGTAGGTTGTATATCATTTATGTAATTATACAGTTATTTGTGTTATATGTCCATATGTCGTGTGATGTAATTCTTNTGAGCGCTAGAAAGAATTCTAATCTTCAGTCTTCGGATTACAAAACCGGGGCTTTGTATTTAAGCTACTAGGGCTATTATCAGTTTAGTATTTTATTTTCTACTCATCCTACTAATGGGTTAAGTACAAGGAATAGGGCAAAGTAAAGT
>AZ297
ATTATCANTAAACATATTTTCCTGAATTGTGCTGGTTGGTGGTTTCTTACTGCGCATGCTGGTTTAGGTCCAGTNTAATGTCATTCTTCATGGAAACTTGGTTTGTGCATTTATCATTCAAATCATGAATCACTGTCCAATATTTATAGATTTAATACTATTTGCTGCAGTTCTTTAGTCATTATTAATGTTATTAGAGGTCCATTAATATGTATGTTATACTTCATTGATTTAAAATCTGGTATGGGTATGTAACGTTTACATTTACAGATAGTTTACATACACCTTTGTAATCAATACATGTTATGTATTGATTACATAGGTGTATGTTGTATTTACATATTATGTATATATTACATAAGTGAAATACAACATACACATAGGTAGGTTGTATATCATTTATGTAATTATACAGTTATTTGTGTTATATGTCCATATGTCGTGTGATGTAATTCTTNTGAGCGCTAGAAAGAATTCTAATCTTCAGTCTTCGGATTACAAAACCGGGGCTTTGTATTTAAGCTACTAGGGCTATTATCAGTTTAGTATTTTATTTTCTACTCATCCTACTAATGGGTTAAGTACAAGGAATAGGGCAAAGTAAAGT
>AZ298
ATTATCAATAAACATATTTTCCTGAATTGTGTAGATTGGTGGTTTCTTACTGCGCATGCTGGTTTAGGTCCAGTNTAATGTCATTCTTCATGGAAACTTGGTTTGTGCATTTATCATTCAAATCATGAATCACTGTCCAATATTTATAGATTTAATACTATTTGCTGCAGTTCTTTAGTCATTATTAATGTTATTAGAGGTCCATTAATATGTATGTTATACTTCATTGATTTAAAATCTGGTATGGGTATGTAACGTTTACATTTACAGGTAGTTTACATACACCTTTGTAATCAATACATGTTATGTATTGATTACATAGGTGTATGTTGTATTTACATATTATGTATATATTACATAAGTGAAATACAACATACACATAGGTAGGTTGTATATCATTTATGTAATTATACAGTTATTTGTGTTATGTGTCCATATGTCGTGTGATGTAATTCTTNTGAGCGCTAGAAAGAATTCTAATCTTCAGTCTTCGGATTACAAAACCGGGGCTTTGTATTTAAGCTACTAGGGCTATTATCAGTTTAGTATTTTATTTTCTACTCATCCTACTAATGGGTTAAGTACAAGGAATAGGGCAAAGTAAAGT
>AZ299
ATTATCAATAAACATATTTTCCTGAATTGTGCTGGTTGGTGGTTTCTTACTGCGCATGCTGGTTTAGATCCAGTNTAATGTCATTCTTCATGGAAACTTGGTTTGTGCATTTATCATTCAAATCATGAATCACTGTCCAATATTTATAGATTTAATACTATTTGCTGCAGTTCTTTAGTCATTATTAATGTTATTAGAGGTCCATTAATATGTATGTTATACTTCATTGATTTAAAATCTGGTATGGGTATGTAACGTTTACATTTACAGATAGTTTACATACACCTTTGTAATCAATACATGTTATGTATTGATTACATAGGTGTATGTTGTATTTACATATTATGTATATATTACATAAGTGAAATACAACATACACATAGGTAGGTTGTATATCATTTATGTAATTATACAGTTATTTGTGTTATATGTCCATATGTCGTGTGATGTAATTCTTNTGAGCGCTAGAAAGAATTCTAATCTTCAGTCTTCGGATTACAAAACCGGGGCTTTGTATTTAAGCTACTAGGGCTATTATCAGTTTAGTATTTTATTTTCTACTCATCCTACTAATGGGTTAAGTACAAGGAATAGGGCAAAGTAAAGT
>AZ300
ATTATCAATAAACATATTTTCCTGAATTGTGCTGGTTGGTGGTTTCTTACTGCGCATGCTGGTTTAGGTCCAGTNTAATGTCATTCTTCATGGAAACTTGGTTTGTGCATTTATCATTCAAATCATGAATCACTGTCCAATATTTATAGATTTAATACTATTTGCTGCAGTTCTTTAGTCATTATTAATGTTATTAGAGATCCATTAATATGTATGTTATACTTCATTGATTTAAAATCTGGTATGGGTATGTAACGTTTACATTTACAGATAGTTTACATACACCTTTGTAATCAATACATGTTATGTATTGATTACATAGGTGTATGTTGTATTTACATATTATGTATATATTACATAAGTGAAATACAACATACACATAGGTAGGTTGTATATCATTTATGTAATTATACAGTTATTTGTGTTATATGTCCATATGTCGTGTGATGTAATTCTTNTGAGCGCTAGAAAGAATTCTAATCTTCAGTCTTCGGATTACAAAACCGGGGCTTTGTATTTAAACTACTAGGGCTATTATCAGTTTAGTATTTTATTTTCTACTCATCCTACTAATGGGTTAAGTACAAGGAATAGGGCAAAGTAAAGT
>AZ301
ATTATCAATAAACGTATTTTCCTGAATTGTGCTGGTTGGTGGTTTCTTACTGCGCATGCTGGTTTAGGTCCAGTNTAATGTCATTCTTCATGGAAACTTGGTTTGTGCATTTATCATTCAAATCATGAATCACTGTCCAATATTTATAGATTTAATACTATTTGCTGCAGTTCTTTAGTCATTATTAATGTTATTAGAGGTCCATTAATATGTATGTTATACTTCATTGATTTAAAATCTGGTATGGGTATGTAACGTTTACATTTACAGATAGTTTACATACACCTTTGTAATCAATACATGTTATGTATTGATTACATAGGTGTATGTTGTATTTACATATTATGTATATATTACATAAGTGAAATACAACATACACATAGGTAGGTTGTATATCATTTATGTAATTATACAGTTATTTGTGTTATATGTCCATATGTCGTGTGATGTAATTCTTNTGAGCGCTAGAAAGAATTCTAATCTTCAGTCTTCGGATTACAAAACCGGGGCTTTGTATTTAAGCTACTAGGGCTATTATCAGTTTAGTATTTTATTTTCTACTCATCCTACTAATGGGTTAAGTACAAGGAATAGGGCAAAGTAAAGT
>AZ302
ATTATCAATAAACATATTTTCCTGAATTGTGCTGGTTGGTGGTTTCTTACTGCGCATACTGGTTTAGGTCCAGTNTAATGTCATTCTTCATGGAAACTTGGTTTGTGCATTTATCATTCAAATCATGAATCACTGTCCAATATTTATAGATTTAATACTATTTGCTGCAGTTCTTTAGTCATTATTAATGTTATTAGAGGTCCATTAATATGTATGTTATACTTCATTGATTTAAAATCTGGTATGGGTATGTAACGTTTACATTTACAGATAGTTTACATACACCTTTGTAATCAATACATGTTATGTATTGATTACATAGGTGTATGTTGTATTTACATATTATGTATATATTACATAAGTGAAATACAACATACACATAGGTAGGTTGTATATCATTTATGTAATTATACAGTTATTTGTGTTATATGTCCATATGTCGTGTGATGTAATTCTTNTGAGCGCTAGAAAGAATTCTAATCTTCAGTCTTCGGATTACAAAACCGGGGCTTTGTATTTAAGCTACTAGGGCTATTATCAGTTTAGTATTTTATTTTCTACTCATCCTACTAATGGGTTAAGTACAAGGAATAGGGCAAAGTAAAGT
>AZ303
ATTATCAATAAACATATTTTCCTGAATTGTGCTGGTTGGTGGTTTCTTACTGCGCATGCTGGTTTAGGTCCAGTNTAATGTCATTCTTCATGGAAACTTGGTTTGTGCATTTATCATTCAAATCATGAATCACTGTCCAATATTTATAGATTTAATACTATTTGCTGCAGTTCTTTAGTCATTATTAATGTTATTAGAGATCCATTAATATGTATGTTATACTTCATTGATTTAAAATCTGGTATGGGTATGTAACGTTTACATTTACAGATAGTTTACATACACCTTTGTAATCAATACATGTTATGTATTGATTACATAGGTGTATGTTGTATTTACATATTATGTATATATTACATAAGTGAAATACAACATACACATAGGTAGGTTGTATATCATTTATGTAATTATACAGTTATTTGTGTTATATGTCCATATGTCGTGTGATGTAATTCTTNTGAGCGCTAGAAAGAATTCTAATCTTCAGTCTTCGGATTACAAAACCGGGGCTTTGTATTTAAGCTACTAGGGCTATTATCAGTTTAGTATTTTATTTTCTACTCATCCTACTAATGGGTTAAGTACAAGGAATAGGGCAAAGTAAAGT
>AZ304
ATTATCAATAAACATATTTTCCTGAATTGTGCTGGTTGGTGGTTTCTTACTGCGCATGCTGGTTTAGGTCCAGTNTAATGTCATTCTTCATGGAAACTTGGTTTGTGCATTTATCATTCAAATCATGAATCACTGTCCAATATTTATAGATTTAATACTATTTACTGCAGTTCTTTAGTCATTATTAATGTTATTAGAGGTCCATTAATATGTATGTTATACTTCATTGATTTAAAATCTGGTATGGGTATGTAACGTTTACATCTACAGATAGTTTACATACACCTTTGTAATCAATACATGTTATGTATTGATTACATAGGTGTATGTTGTATTTACATATTATGTATATATTACATAAGTGAAATACAACATACACATAGGTAGGTTGTATATCATTTATGTAATTATACAGTTATTTGTGTTATATGTCCATATGTCGTGTGATGTAATTCTTNTGAGCGCTAGAAAGAATTCTAATCTTCAGTCTTCGGATTACAAAACCGGGGCTTTGTATTTAAGCTACTAGGGCTATTATCAGTTTAGTATTTTATTTTCTACTCATCCTACTAATGGGTTAAGTACAAGGAATAGGGCAAAGTAAAGT
>AZ341
ATTATCANTAAACATATTTTCCTGAATTGTGCTGGTTGGTGGTTTCTTACTGCGCATGCTGGTTTAGGTCCAGTNCAAAGTCATTCTTCATGGAAACTTGGTTTGTGCATTTATCATTCAAATCATGAATCACTGTCCAATATTTATAGATTTAATACTATTTGCTGCAGTTCTTTAGTCATTATTAGTGTTATTAGGGGTCCATTAATATGTATGTTATACTTCATTGATTTAAAATCTGGTATGGGTATGTAACGTTTACATTTACAGATAGTTTACATACACCTTTGTAATCAATACATGTTATGTATTGATTACATAGGTGTATGTTGTACTTACATATTATGTATATATTACATAAGTGAAATACAACATACACATAGGTAGGTTGTATATCATTTATGTAATTATACAGTTATTTGTGTTATATGTCCATATGTCGTGTGATGTAATTCTTNTGAGCGCTAGAAAGAATTCTAATCTTCAGTCTTCGGATTACAAAACCGGGGCTTTGTATTTAAGCTACTAGGGCTATTATCAGTTTAGTATTTTATTTTCTACTCATCCTACTAATGGGTTAAGTACAAGGAATAGGGCAAAGTAAAGT
>AZ342
ATTATCAATAAACATATTTTCCTGAATTGTGCTGGTTGGTGGTTTCTTACTGCGCATGCTGGTTTAGGTCCAGTNTAATGTCATTCTTCATGGAAACTTGGTTTGTGCATTTATCATTCAAATCATGAATCACTGTCCAATATTTATAGATTTAATACTATTTGCTGCAGTTCTTTAGTCATTATTAATGTTATTAGAGGTCCATTAATATGTATGTTATACTTCATTGATTTAAAATCTGGTATGGGTATGTAACGTTTACATTTACAGATAATTTACATACACCTTTGTAATCAATACATGTTATGTATTGATTACATAGGTGTATGTTGTATTTACATATTATGTATATATTACATAAGTGAAATACAACATACACATAGGTAGGTTGTATATCATTTATGTAATTATACAGTTATTTGTGTTATATGTCCATATGTCGTGTGATGTAATTCTTNTGAGCGCTAGAAAGAATTCTAATCTTCAGTCTTCGGATTACAAAACCGGGGCTTTGTATTTAAGCTACTAGGGCTATTATCAGTTTAGTATTTTATTTTCTACTCATCCTACTAATGGGTTAAGTACAAGGAATAGGGCAAAGTAAAGT
>AZ343
ATTATCAATAAACATATTTTCCTGAATTGTGCTGGTTGGTGGTTTCTTACTGCGCATGCTGGTTTAGGTCCAGTNTAATGTCATTCTTCATGGAAACTTGGTTTGTGCATTTATCATTCAAATCATGAATCACTGTCCAATATTTATAGATTTAATACTATTTGCTGCAGTTCTTTAGTCATTATTAATGTTATTAGAGGTCCATTAATATGTATGTTATACTTCATTGATTTAAAATCTGGTATGGGTATGTAACGTTTACATTTACAGATAGTTTACATACACCTTTGTAATCAATACATGTTATGTATTGATTACATAGGTGTATGTTGTATTTACATATTATGTATATATTACATAAGTGAAATACAACATACACATAGGTAGGTTGTATATCATTTATGTAATTATACAGTTATTTGTGTTATATGTCCATATGTCGTGTGATGTAATTCTTNTGAGCGCTAGAAAGAATTCTAATCTTCAGTCTTCGGATTACAAAACCGGGGCTTTGTATTTAAGCTACTAGGGCTATTATCAGTTTAGTATTTTATTTTCTACTCATCCTACTAATGGGTTAAGTACAAGGAATAGGGCAAAGTAAAGT
>AZ344
ATTATCAATAAACATATTTTCCTGAATTGTGCTGGTTGGTGGTTTCTTACTGCGCATGCTGGTTTAGGTCCAGTNTAATGTCATTCTTCATGGAAACTTGGTTTGTGCATTTATCATTCAAATCATGAATCACTGTCCAATATTTATAGACTTAATGCTATTTACTGCAGTTCTTTAGTCATTATTAATGTTATTAGAGGTCCATTAATATGTATGTTATACTTCATTGATTTAAAATCTGGTATGGGTATGTAACGTTTACATTTACAGATAGTTTACATACACCTTTGTAATCAATACATGTTATGTATTGATTACATAGGTGTATGTTGTATTTACATATTATGTATATATTACATAAGTGAAATACAACATACACATAGGTAGGTTGTATATCATTTATGTAATTATACAGTTATTTGTGTTATATGTCCATATGTCGTGTGATGTAATTCTTNTGAGCGCTAGAAAGAATTCTAATCTTCAGTCTTCGGATTACAAAACCGGGGCTTTGTATTTAAGCTACTAGGGCTATTATCAGTTTAGTATTTTATTTTCTACTCATCCTACTAATGGGTTAAGTACAAGGAATAGGGCAAAGTAAAGT
>AZ345
ATTATCAATAAACATATTTTCCTGAATTGTGCTGGTTGGTGGTTTCTTACTGCGCATGCTGGTTTAGGTCCAGTNTAATGTCATTCTTCATGGAAACTTGGTTTGTGCATTTATCATTCAAATCATGAATCACTGTCCAATATTTATAGATTTAATACTATTTGCTGCAGTTCTTTAGTCATTATTAATGTTATTAGAGGTCCATTAATATGTATGTTATACTTCATTGATTTAAAATCTGGTATGGGTATGTAACGTTTACATTTACAGGTAGTTTACATACACCTTTGTAATCAATACATGTTATGTATTGATTACATAGGTGTATGTTGTATTTACATATTATGTATATATTACATAAGTGAAATACAACATACACATAGGTAGGTTGTATATCATTTATGTAATTATACAGTTATTTGTGTTATATGTCCATATGTCGTGTGATGTAATTCTTNTGAGCGCTAGAAAGAATTCTAATCTTCAGTCTTCGGATTACAAAACCGGGGCTTTGTATTTAAGCTACTAGGGCTATTATCAGTTTAGTATTTTATTTTCTACTCATCCTACTAATGGGTTAAGTACAAGGAATAGGGCAAAGTAAAGT
>NP11
ATTATCAATAAACGTATTTTCCTGAATTGTGCTGGTTGGTGGTTTCTTACTGCGCATGCTGGTTTAGGTCCAGTNTAATGTCATTCTTCATGGAAACTTGGTTTGTGCATTTATCATTCAAATCATGAATCACTGTCCAATATTTATAGATTTAATACTATTTGCTGCAGTTCTTTAGTCATTATTAATGTTATTAGAGGTCCATTAATATGTATGTTATACTTCATTGATTTAAAATCTGGTATGGGTATGTAACGTTTACATTTACAGATAATTTACATACACCTTTGTAATCAATACATGTTATGTATTGATTACATAGGTGTATGTTGTATTTACATATTATGTATATATTACATAAGTGAAATACAACATACACATAGGTAGGTTGTATATCATTTATGTAATTATACAGTTATTTGTGTTATATGTCCATATGTCGTGCGATGTAATTCTTNTGAGCGCTAGAAAGAATTCTAATCTTCAGTCTTCGGATTACAAAACCGGGGCTTTGTATTTAAGCTACTAGGGCTATTATCAGTTTAGTATTTTATTTTCTACTCATCCTACTAATGGGTTAAGTACAAGGAATAGGGCAAAGTAAAGT
>NP12
ATTATCAATAAACATATTTTCCTGAATTGTGCTGGTTGGTGGTTTCTTACTGCGCATGCTGGTTTAGGTCCAGTNTAATGTCATTCTTCATGGAAACTTGGTTTGTGCATTTATCATTCAAATCATGAATCACTGTCCAATATTTATAGATTTAATACTATTTGCTGCAGTTCTTTAGTCATTATTAATTTTATTAGAGGTCCATTAATATGTATGTTATACTTCATTGATTTAAAATCTGGTATGGGTATGTAACGTTTACATTTACAGATAGTTTACATACACCTTTGTAATCAATACATGTTATGTATTGATTACATAGGTGTATGTTGTATTTACATATTATGTATATATTACATAAGTGAAATACAACATACACATAGGTAGGTTGTATATCATTTATGTAATTATACAGTTATTTGTGTTATATGTCCATATGTCGTGTGATGTAATTCTTNTGAGCGCTAGAAAGAATTCTAATCTTCAGTCTTCGGATTACAAAACCGGGGCTTTGTATTTAAGCTACTAGGGCTATTATCAGTTTAGTATTTTATTTTCTACTCATCCTACTAATGGGTTAAGTACAAGGAATAGGGCAAAGTAAAGT
>NP13
ATTATCAATAAACATATTTTCCTGAATTGTGCTGGTTGGTGGTTTCTTACTGCGCATGCTGGTTTAGGTCCAGTNTAATGTCATTCTTCATGGAAACTTGGTTTGTGCATTTATCATTCAAATCATGAATCACTGTCCAATATTTATAGATTTAATACTATTTGCTGCAGTTCTTTAGTCATTATTAATGTTATTAGAGGTCCATTAATATGTATGTTATACTTCATTGATTTAAAATCTGGTATGGGTATGTAACGTTTACATTTACAGATAGTTTACATACACCTTTATAATCAATACATGTTATGTATTGATTACATAGGTGTATGTTGTATTTACATATTATGTATATATTACATAAGTGAAATACAACATACACATAGGTAGGTTGTATATCATTTATGTAATTATACAGTTATTTGTGTTATATGTCCATATGTCGTGTGATGTAATTCTTNTGAGCGCTAGAAAGAATTCTAATCTTCAGTCTTCGGATTACAAAACCGGGGCTTTGTATTTAAGCTACTAGGGCTATTATCAGTTTAGTATTTTATTTTCTACTCATCCTACTAATGGGTTAAGTACAAGGAATAGGGCAAAGTAAAGT
>NP14
ATTATCAATAAACATATTTTCCTGAATTGTGCTGGTTGGTGGTTTCTTACTGCGCATGCTGGTTTGGGTCCAGTNTAATGTCATTCTTCATGGAAACTTGGTTTGTGCATTTATCATTCAAATCATGAATCACTGTCCAATATTTATAGATTTAATACTATTTGCTGCAGTTCTTTAGTCATTATTAATATTATTAGAGGTCCATTAATATGTATGTTATACTTCATTGATTTAAAATCTGGTATGGGTATGTAACGTTTACATTTACAGATAGTTTACATACACCTTTGTAATCAATACATGTTATGTATTGATTACATAGGTGTATGTTGTATTTACATATTATGTATATATTACATAAGTGAAATACAACATACACATAGGTAGGTTGTATATCATTTATGTAATTATACAGTTATTTGTGTTATATGTCCATATGTCGTGTGATGTAATTCTTNTGAGCGCTAGAAAGAATTCTAATCTTCAGTCTTCGGATTACAAAACCGGGGCTTTGTATTTAAGCTACTAGGGCTATTATCAGTTTAGTATTTTATTTTCTACTCATCCTACTAATGGGTTAAGTACAAGGAATAGGGCAAAGTAAAGT
>NP15
ATTATCAATAAACATATTTTCCTGAATTGTGCTGGTTGGTGGTTTCTTACTGCGCATGCTGGTTTAGGTCCAGTNTAATGTCATTCTTCATGGAAACTTGGTTTGTGCATTTATCATTCAAATCATGAATCACTGTCCAATATTTATAGATTTAATACTATTTGCTGCAGTTCTTTAGTCATTATTAATGTTATTAGAGGTCCATTAATATGTATGTTATACTTCATTGATTTAAAATCTGGTATGGGTATGTAACGTTTACATTTACAGATAGTTTACATACACCTTTGTAATCAATACATGTTATGTATTGATTACATAGGTGTATGTTGTATTTACATATTATGTATATATTACATAAGTGAAATACAACATACACATAGGTAGGTTGTATATCATTTATGTAATTATACAGTTATTTGTGTTATATGTCCATATGTCGTGTGATGTAATTCTTNTGAGCGCTAGAAAGAATTCTAATCTTCAGTCTTCGGATTACAAAACCGGGGCTTTGTATTTAAGCTACTAGGGCTATTATCAGTTTAGTATTTTATTTTCTACTCATCCTACTAATGGGTTAAGTACAAGGAATAGGGCAAAGTAAAGT
>NP16
ATTATCAATAAACATATTTTCCTGAATTGTGCTGGTTGGTGGTTTCTTACTGCGCATGCTGGTTTAGGTCCAGTNTAATGTCATTCTTCATGGAAACTTGGTTTGTGCATTTATCATTCAAATCATGAATCACTGTCCAATATTTATAGGTTTAATACTATTTGCTGCAGTTCTTTAGTCATTATTAATGTTATTAGAGGTCCATTAATATGTATGTTATACTTCATTGATTTAAAATCTGGTATGGGTATGTAACGTTTACATTTACAGGTAGTTTACATACACCTTTGTAATCAATACATGTTATGTATTGATTACATAGGTGTATGTTGTATTTACATATTATGTATATATTACATAAGTGAAATACAACATACACATAGGTAGGTTGTATATCATTTATGTAATTATACAGTTATTTGTGTTATATGTCCATATGTCGTGTGATGTAATTCTTNTGAGCGCTAGAAAGAATTCTAATCTTCAGTCTTCGGATTACAAAACCGGGGCTTTGTATTTAAGCTACTAGGGCTATTATCAGTTTAGTATTTTATTTTCTACTCATCCTACTAATGGGTTAAGTACAAGGAATAGGGCAAAGTAAAGT
>NP17
ATTATCAATAAACATATTTTCCTGAATTGTGCTGGTTGGTGGTTTCTTACTGCGCATGCTGGTTTAGGTCCAGTNTAATGTCATTCTTCATGGAAACTTGGTTTGTGCATTTATCATTCAAATCATGAATCACTGTCCAATATTTATAGATTTAATACTATTTGCTGCAGTTCTTTAGTCATTATTAATGTTATTAGAGGTCCATTAATATGTATGTTATACTTCATTGATTTAAAATCTGGTATGGGTATGTAACGTTTACATTTACAGATAGTTTACATACACCTTTGTAATCAATACATGTTATGTATTGATTACATAGGTGTATGTTGTATTTACATATTATGTATATATTACATAAGTGAAATACAACATACACATAGGTAGGTTGTATATCATTTATGTAATTATACAGTTATTTGTGTTATATGTCCATATGTCGTGTGATGTAATTCTTNTGAGCGCTAGAAAGAATTCTAATCTTCAGTCTTCGGATTACAAAACCGGGGCTTTGTATTTAAGCTACTAGGGCTATTATCAGTTTAGTATTTTATTTTCTACTCATCCTACTAATGGGTTAAGTACAAGGAATAGGGCAAAGTAAAGT
>NP18
ATTATCAATAAACATATTTTCCTGAATTGTGCTGGTTGGTGGTTTCTTACTGCGCATGCTGGTTTAGGTCCAGTNCAATGTCATTCTTCATGGAAACTTGGTTTGTGCATTTATCATTCAAATCATGAATCACTGTCCAATATTTATAGATTTAATACTATTTGCTGCAGTTCTTTAGTCATTATTAATGTTATTAGAGGTCCATTAATATGTATGTTATACTTCATTGATTTAAAATCTGGTATGGGTATGTAACGTTTACATTTACAGATAGTTTACATACACCTTTGTAATCAATACATGTTATGTATTGATTACATAGGTGTATGTTGTATTTACATATTATGTATATATTACATAAGTGAAATACAACATACACATAGGTAGGTTGTATATCATTTATGTAATTATACAGTTATTTGTGTTATATGTCCATATGTCGTGTGATGTAATTCTTNTGAGCGCTAGAAAGAATTCTAATCTTCAGTCTTCGGATTACAAAACCGGGGCTTTGTATTTAAGCTACTAGGGCTATTATCAGTTTAGTATTTTATTTTCTACTCATCCTACTAATGGGTTAAGTACAAGGAATAGGGCAAAGTAAAGT
>NP20
ATTATCAATAAACATATTTTCCTGAATTGTGCTGGTTGGTGGTTTCTTACTGCGCATGCTGGTTTAGGTCCAGTNTAATGTCATTCTTCATGGAAACTTGGTTTGTGCATTTATCATTCAAATCATGAATCACTGTCCAATATTTATAGATTTAATACTATTTGCTGCAGTTCTTTAGTCATTATTAATGTTATTAGAGGTCCATTAATATGTATGTTATACTTCATTGATTTAAAATCTGGTATGGGTATGTAACGTTTACATTTACAGATAGTTTACATACACCTTTGTAATCAATACATGTTATGTATTGATTACATAGGTGTATGTTGTATTTACATATTATGTATATATTACATAAGTGAAATACAACATACACATAGGTAGGTTGTATATCATTTATGTAATTATACAGTTATTTGTGTTATATGTCCATATGTCGTGTGATGTAATTCTTNTGAGCGCTAGAAAGAATTCTAATCTTCAGTCTTCGGATTACAAAACCGGGGCTTTGTATTTAAGCTACTAGGGCTATTATCAGTTTAGTATTTTATTTTCTACTCATCCTACTAATGGGTTAAGTACAAGGAATAGGGCAAAGTAAAGT
>NP61
ATTATCAATAAACATATTTTCCTGAATTGTGCTGGTTGGTGGTTTCTTACTGCGCATGCTGGTTTAGGTCCAGTNTAATGTCATTCTTCATGGAAACTTGGTTTGTGCATTTATCATTCAAATCATGAATCACTGTCCAATATTTATAGATTTAATACTATTTGCTGCAGTTCTTTAGTCATTATTAATGTTATTAGAGGTCCATTAATATGTATGTTATACTTCATTGATTTAAAATCTGGCATGGGTATGTAACGTTTACATTTACAGATAGTTTACATACACCTTTGTAATCAATACATGTTATGTACTGATTACATAGGTGTATGTTGTATTTACATATTATGTATATATTACATAAGTGAAATACAACATACACATAGGTAGGTTGTATATCATTTATGTAATTATACAGTTATTTGTGTTATATGTCCATATGTCGTGTGATGTAATTCTTNTGAGCGCTAGAAAGAATTCTAATCTTCAGTCTTCGGATTACAAAACCGGGGCTTTGTATTTAAGCTACTAGGGCTATTATCAGTTTAGTATTTTATTTTCTACTCATCCTACTAATGGGTTAAGTACAAGGAATAGGGCAAAGTAAAGT
>NP62
ATTATCAATAAACATATTTTCCTGAATTGTGCTGGTTGGTGGTTTCTTACTGCGCATGCTGGTTTAGGTCCAGTNTAATGTCATTCTTCATGGAAACTTGGTTTGTGCATTTATCATTCAAATCATGAATCACTGTCCAATATTTATAGATTTAATACTATTTGCTGCAGTTCTTTAGTCATTATTAATGTTATTAGAGGTCCATTAATATGTATGTTATACTTCATTGATTTAAAATCTGGTATGGGTATGTAACGTTTACATTTACAGGTAGTTTACATACACCTTTGTAATCAATACATGTTATGTATTGATTACATAGGTGTATGTTGTATTTACATATTATGTATATATTACATAAGTGAAATACAACATACACATAGGTAGGTTGTATATCATTTATGTAATTATACAGTTATTTGTGTTATATGTCCATATGTCGTGTGATGTAATTCTTNTGAGCGCTAGAAAGAATTCTAATCTTCAGTCTTCGGATTACAAAACCGGGGCTTTGTATTTAAGCTACTAGGGCTATTATCAGTTTAGTATTTTATTTTCTACTCATCCTACTAATGGGTTAAGTACAAGGAATAGGGCAAAGTAAAGT
>NP63
ATTATCAATAAACATATTTTCCTGAATTGTGCTGGTTGGTGGTTTCTTACTGCGCATGCTGGTTTAGGTCCAGTNTAATGTCATTCTTCATGGAAACTTGGTTTGTGCATTTATCATTCAAATCATGAATCACTGTCCAATATTTATAGATTTAATACTATTTGCTGCAGTTCTTTAGTCATTATTAATGTTATTAGAGGTTCATTAATATGTATGTTATACTTCATTGATTTAAAATCTGGCATGGGTATGTAACGTTTACATTTACAGATAGTTTACATACACCTTTGTAATCAATACATGTTATGTACTGATTACATAGGTGTATGTTGTATTTACATATTATGTATATATTACATAAGTGAAATACAACATACACATAGGTAGGTTGTATATCATTTATGTAATTATACAGTTATTTGTGTTATATGTCCATATGTCGTGTGATGTAATTCTTNTGAGCGCTAGAAAGAATTCTAATCTTCAGTCTTCGGATTACAAAACCGGGGCTTTGTATTTAAGCTACTAGGGCTATTATCAGTTTAGTATTTTATTTTCTACTCATCCTACTAATGGGTTAAGTACAAGGAATAGGGCAAAGTAAAGT
>NP64
ATTATCAATAAACATATTTTCCTGAATTGTGCTGGTTGGTGGTTTCTTACTGCGCATGCTGGTTTAGGTCCAGTNTAATGTCATTCTTCATGGAAACTTGGTTTGTGCATTTATCATTCAAATCATGAATCACTGTCCAATATTTATAGATTTAATACTATTTGCTGCAGTTCTTTAGTCATTATTAATGTTATTAGAGGTCCATTAATATGTATGTTATACTTCATTGATTTAAAATCTGGTATGGGTATGTAACGTTTACATTTACAGATAGTTTACATACACCTTTGTAATCAATACATGTTATGTATTGATTACATAGGTGTATGTTGTATTTACATATTATGTATATATTACATAAGTGAAATACAACATACACATAGGTAGGTTGTATATCATTTATGTAATTATACAGTTATTTGTGTTATATGTCCATATGTCGTGTGATGTAATTCTTNTGAGCGCTAGAAAGAATTCTAATCTTCAGTCTTCGGATTACAAAACCGGGGCTTTGTATTTAAGCTACTAGGGCTATTATCAGTTTAGTATTTTATTTTCTACTCATCCTACTAATGGGTTAAGTACAAGGAATAGGGCAAAGTAAAGT
>NP65
ATTATCAATAAACATATTTTCCTGAATTGTGCTGGTTGGTGGTTTCTTACTGCGCATGCTGGTTTAGGTCCAGTNTAATGTCATTCTTCATGGAAACTTGGTTTGTGCATTTATCATTCAAATCATGAATCACTGTCCAATATTTATAGATTTAATACTATTTGCTGCAGTTCTTTAGTCATTATTAATGTTATTAGAGGTCCATTAATATGTATGTTATACTTCATTGATTTAAAATCTGGTATGGGTATGTAACGTTTACATTTACAGATAGTTTACATACACCTTTGTAATCAATACATGTTATGTATTGATTACATAGGTGTATGTTGTATTTACATATTATGTATATATTACATAAGTGAAATACAACATACACATAGGTAGGTTGTATATCATTTATGTAATTATACAGTTATTTGTGTTATATGTCCATATGTCGTGTGATGTAATTCTTNTGAGCGCTAGAAAGAATTCTAATCTTCAGTCTTCGGATTACAAAACCGGGGCTTTGTATTTAAGCTACTAGGGCTATTATCAGTTTAGTATTTTATTTTCTACTCATCCTACTAATGGGTTAAGTACAAGGAATAGGGCAAAGTAAAGT
>NP66
ATTATCAATAAACATATTTTCCTGAATTGTGCTGGTTGGTGGTTTCTTACTGCGCATGCTGGTTTAGGTCCAGTNTAATGTCATTCTTCATGGAAACTTGGTTTGTGCATTTATCATTCAAATCATGAATCACTGTCCAATATTTATAGATTTAATACTATTTGCTGCAGTTCTTTAGTCATTATTAATGTTATTAGAGGTCCATTAATATGTATGTTATACTTCATTGATTTAAAATCTGGTATGGGTATGTAACGTTTACATTTACAGATAGTTTACATACACCTTTGTAATCAATACATGTTATGTATTGATTACATAGGTGTATGTTGTATTTACATATTATGTATATATTACATAAGTGAAATACAACATACACATAGGTAGGTTGTATATCATTTATGTAATTATACAGTTATTTGTGTTATATGTCCATATGTCGTGTGATGTAATTCTTNTGAGCGCTAGAAAGAATTCTAATCTTCAGTCTTCGGATTACAAAACCGGGGCTTTGTATTTAAGCTACTAGGGCTATTATCAGTTTAGTATTTTATTTTCTACTCATCCTACTAATGGGTTAAGTACAAGGAATAGGGCAAAGTAAAGT
>NP67
ATTATCAATAAACATATTTTCCTGAATTGTGCTGGTTGGTGGTTTCTTACTGCGCATGCTGGTTTAGGTCCAGTNTAATGTCATTCTTCATGGAAACTTGGTTTGTGCATTTATCATTCAAATCATGAATCACTGTCCAATATTTATAGATTTAATACTATTTGCTGCAGTTCTTTAGTCATTATTAATGTTATTAGGGGTCCATTAATATGTATGTTATACTTCATTGATTTAAAATCTGGTATGGGTATGTAACGTTTACATTTACAGATAGTTTACATACACCTTTGTAATCAATACATGTTATGTATTGATTACATAGGTGTATGTTGTATTTACATATTATGTATATATTACATAAGTGAAATACAACATACACATAGGTAGGTTGTATATCATTTATGTAATTATACAGTTATTTGTGTTATATGTCCATATGTCGTGTGATGTAATTCTTNTGAGCGCTAGAAAGAATTCTAATCTTCAGTCTTCGGATTACAAAACCGGGGCTTTGTATTTAAGCTACTAGGGCTATTATCAGTTTAGTATTTTATTTTCTACTCATCCTACTAATGGGTTAAGTACAAGGAATAGGGCAAAGTAAAGT
>NP68
ATTATCAATAAACATATTTTCCTGAATTGTGCTGGTTGGTGGTTTCTTACTGCGCATGCTGGTTTAGGTCCAGTNTAATGTCATTCTTCATGGAAACTTGGTTTATGCATTTATCATTCAAATCATGAATCACTGTCCAATATTTATAGATTTAATACTATTTGCTGCAGTTCTTTAGTCATTATTAATGTTATTAGAGGTCCATTAATATGTATGTTATACTTCATTGATTTAAAATCTGGTATGGGTATGTAACGTTTACATTTACAGATAGTTTACATACACCTTTGTAATCAATACATGTTATGTATTGATTACATAGGTGTATGTTGTATTTACATATTATGTATATATTACATAAGTGAAATACAACATACACATAGGTAGGTTGTATATCATTTATGTAATTATACAGTTATTTGTGTTATATGTCCATATGTCGTGTGATGTAATTCTTNTGAGCGCTAGAAAGAATTCTAATCTTCAGTCTTCGGATTACAAAACCGGGGCTTTGTATTTAAGCTACTAGGGCTATTATCAGTTTAGTATTTTATTTTCTACTCATCCTACTAATGGGTTAAGTACAAGGAATAGGGCAAAGTAAAGT
>NP69
ATTATCAATAAACATATTTTCCTGAATTGTGCTGGTTGGTGGTTTCTTACTGCGCATGCTGGTTTAGGTCCAGTNTAATGTCATTCTTCATGGAAACTTGGTTTGTGCATTTATCATTCAAATCATGAATCACTGTCCAATATTTATAGATTTAATACTATTTGCTGCAGTTCTTTAGTCATTATTAATGTTATTAGAAGTCCATTAATATGTATGTTATACTTCATTGATTTAAAATCTGGTATGGGTATGTAACGTTTACATTTACAGGTAGTTTACATACACCTTTGTAATCAATACATGTTATGTATTGATTACATAGGTGTATGTTGTATTTACATATTATGTATATATTACATAGGTGAAATACAACATACACATAGGTAGGTTGTATATCATTTATGTAATTATACAGTTATTTGTGTTATATGTCCATATGTCGTGTGATGTAATTCTTNTGAGCGCTAGAAAGAATTCTAATCTTCAGTCTTCGGATTACAAAACCGGGGCTTTGTATTTAAGCTACTAGGGCTATTATCAGTTTAGTATTTTATTTTCTACTCATCCTACTAATGGGTTAAGTACAAGGAATAGGGCAAAGTAAAGT
>NP70
ATTATCAATAAACATATTTTCCTGAATTGTGCTGGTTGGTGGTTTCTTACTGCGCATGCTGGTTTAGGTCCAGTNTAATGTCATTCTTCATGGAAACTTGGTTTGTGCATTTATCATTCAAATCATGAATCACTGTCCAATATTTATAGATTTAATACTATTTACTGCAGTTCTTTAGTCATTATTAATGTTATTAGAGGTCCATTAATATGTATGTTATACTTCATTGATTTAAAATCTGGTATGGGTATGTAACGTTTACATTTACAGATAGTTTACATACACCTTTGTAATCAATACATGTTATGTATTGATTACATAGGTGTATGTTGTATTTACATATTATGTATATATTACATAAGTGAAATACAACATACACATAGGTAGGTTGTATATCATTTATGTAATTATNNAGTTATTTGTGTTATATGTCCATATGTCGTGTGATGTAATTCTTNTGAGCGCTAGAAAGAATTCTAATCTTCAGTCTTCGGATTACAAAACCGGGGCTTTGTATTTAAGCTACTAGGGCTATTATCAGTTTAGTATTTTATTTTCTACTCATCCTACTAATGGGTTAAGTACAAGGAATAGGGCAAAGTAAAGT
>NP71
ATTATCAATAAACATATTTTCCTGAATTGTGCTGGTTGGTGGTTTCTTACTGCGCATGCTGGTTTAGGTCCAGTNTAATGTCATTCTTCATGGAAACTTGGTTTGTGCATTTATCATTCAAATCATGAATCACTGTCCAATATTTATAGATTTAATACTATTTGCTGCAGTTCTTTAGTCATTATTAATGTTATTAGAGGTCCATTAATATGTATGTTATACTTCATTGATTTAAAATCTGGTATGGGTATGTAACGTTTACATTTACAGATAGTTTACATACACCTTTGTAATCAATACATGTTATGTATTGATTACATAGGTGTATGTTGTATTTACATATTATGTATATATTACATAAGTGAAATACAACATACACATAGGTAGGTTGTATATCATTTATGTAATTATACAGTTATTTGTGTTATATGTCCATATGTCGTGTGATGTAATTCTTNTGAGCGCTAGAAAGAATTCTAATCTTCAGTCTTCGGATTACAAAACCGGGGCTTTGTATTTAAGCTACTAGGGCTATTATCAGTTTAGTATTTTATTTTCTACTCATCCTACTAATGGGTTAAGTACAAGGAATAGGGCAAAGTAAAGT
>NP72
ATTATCAATAAACATATTTTCCTGAATTGTGCTGGTTGGTGGTTTCTTACTGCGCATGCTGGTTTAGGTCCAGTNTAATGTCATTCTTCATGGAAACTTGGTTTATGCATTTATCATTCAAATCATGAATCACTGTCCAATATTTATAGATTTAATACTATTTGCTGCAGTTCTTTAGTCATTATTAATGTTATTAGAGGTCCATTAATATGTATGTTATACTTCATTGATTTAAAATCTGGTATGGGTATGTAACGTTTACATTTACAGATAGTTTACATACACCTTTGTAATCAATACATGTTATGTATTGATTACATAGGTGTATGTTGTATTTACATATTATGTATATATTACATAAGTGAAATACAACATACACATAGGTAGGTTGTATATCATTTATGTAATTATACAGTTATTTGTGTTATATGTCCATATGTCGTGTGATGTAATTCTTNTGAGCGCTAGAAAGAATTCTAATCTTCAGTCTTCGGATTACAAAACCGGGGCTTTGTATTTAAGCTACTAGGGCTATTATCAGTTTAGTATTTTATTTTCTACTCATCCTACTAATGGGTTAAGTACAAGGAATAGGGCAAAGTAAAGT
>NP73
ATTATCAATAAACATATTTTCCTGAGTTGTGCTGGTTGGTGGTTTCTTACTGCGCATGCTGGTTTAGGTCCAGTNTAATGTCATTCTTCATGGAAACTTGGTTTGTGCATTTATCATTCAAATCATGAATTACTGTCCAATATTTATAGATTTAATACTATTTGCTGCAATTCTTTAGTCATTATTAATGTTATTAGAGGTCCATTAATATGTATGTTATACTTCATTGATTTAAAATCTGGTATGGGTATGTAACGTTTACATTTACAGATAATTTACATACACCTTTGTAATCAATACATGTTATGTATTGATTACATAGGTGTATGTTGTATTTACATATTATGTATATATTACATAAGTGAAATACAACATACACATAGGTAGGTTGTATATCATTTATGTAATTATACAGTTATTTGTGTTATATGTCCATATGTCGTGTGATGTAATTCTTNTGAGCGCTAGAAAGAATTCTAATCTTCAGTCTTCGGATTACAAAACCGGGGCTTTGTATTTAAGCTACTAGGGCTATTATCAGTTTAGTATTTTATTTTCTACTCATCCTACTAATGGGTTAAGTACAAGGAATAGGGCAAAGTAAAGT
>NP74
ATTATCAATAAACATATTTTCCTGAATTGTGCTGGTTGGTGGTTTCTTACTGCGCATGCTGGTTTAGGTCCAGTNTAATGTCATTCTTCATGGAAACTTGGTTTGTGCATTTATCATTCAAATCATGAATCACTGTCCAATATTTATAGATTTAATACTATTTGCTGCAGTTCTTTAGCCATTATTAATGTTATTAGAGGTCCATTAATATGTATGTTATACTTCATTGATTTAAAATCTGGTATGGGTATGTAACGTTTACATTTACAGATAGTTTACATACACCTTTGTAATCAATACATGTTATGTATTGATTACATAGGTGTATGTTGTATTTACATATTATGTATATATTACATAAGTGAAATACAACATACACATAGGTAGGTTGTATATCATTTATGTAATTATACAGTTATTTGTGTTATATGTCCATATGTCGTGTGATGTAATTCTTNTGAGCGCTAGAAAGAATTCTAATCTTCAGTCTTCGGATTACAAAACCGGGGCTTTGTATTTAAGCTACTAGGGCTATTATCAGTTTAGTATTTTATTTTCTACTCATCCTACTAATGGGTTAAGTACAAGGAATAGGGCAAAGTAAAGT
>NP75
ATTATCAATAAACATATTCTCCTGAATTGTGCTGGTTGGTGGTTTCTTACTGCGCATGCTGGTTTAGGTCCAGTNTAATGTCATTCTTCATGGAAACTTGGTTTGTGCATTTATCATTCAAATCATGAATTACTGTCCAATATTTATAGATTTAATACTATTTGCTGCAGTTCTTTAGTCATTATTAATGTTATTAGAGGTCCATTAATATGTATGTTATACTTCATTGATTTAAAATCTGGTATGGGTATGTAACGTTTACATTTACAGGTAGTTTACATACACCTTTGTAATCAATACATGTTATGTATTGATTACATAGGTGTATGTTGTATTTACATATTATGTATATATTACATAAGTGAAATACAACATACACATAGGTAGGTTGTATATCATTTATGTAATTATACAGTTATTTGTGTTATATGTCCATATGTCGTGTGATGTAATTCTTNTGAGCGCTAGAAAGAATTCTAATCTTCAGTCTTCGGATTACAAAACCGGGGCTTTGTATTTAAGCTACTAGGGCTATTATCAGTTTAGTATTTTATTTTCTACTCATCCTACTAATGGGTTAAGTACAAGGAATAGGGCAAAGTAAAGT
>NP76
ATTATCAATAAACATATTTTCCTGAATTGTGCTGGTTGGTGGTTTCTTACTGCGCATTCTGATTTAGGTCCAGTNTAATGTCATTCTTCATGGAAACTTGGTTCGTGCATTTATCATTCAAATCATGAATCACTGTCCAATATTTATAGATTTAATACTATTTGCTGCAGTTCTTTAGTCATTATTAATGTTATTAGAGGTCCATTAATATGTATGTTATACTTCATTGATTTAAAATCTGGTATGGGTATGTAACGTTTACATTTACAGATAGTTTACATACACCTTTGTAATCAATACATGTTATGTATTGATTACATAGGTGTATGTTGTATTTACATATTATGTATATATTACATAAGTGAAATACAACATACACATAGGTAGGTTGTATATCATTTATGTAATTATACAGTTATTTGTGTTATATGTCCATATGTCGTGTGATGTAATTCTTNTGAGCGCTAGAAAGAATTCTAATCTTCAGTCTTCGGATTACAAAACCGGGGCTTTGTATTTAAGCTACTAGGGCTATTATCAGTTTAGTATTTTATTTTCTACTCATCCTACTAATGGGTTAAGTACAAGGAATAGGGCAAAGTAAAGT
>NP77
ATTATCAATAAACATATTTTCCTGAATTGTGCTGGTTGGTGGTTTCTTACTGCGCATGCTGGTTTAGGTCCAGTNTAATGTCATTCTTCATGGAAACTTGGTTTGTGCATTTATCATTCAAATCATGAATCACTGTCCAATATTTATAGATTTAATACTATTTGCTGCAGTTCTTTAGTCATTATTAATGTTATTAGAGGTCCATTAATATGTATGTTATACTTCATTGATTTAAAATCTGGTATGGGTATGTAACGTTTACATTTACAGATAGTTTACATACACCTTTGTAATCAATACATGTTATGTATTGATTACATAGGTGTATGTTGTATTTACATATTATGTATATATTACATAAGTGAAATACAACATACACATAGGTAGGTTGTATATCATTTATGTAATTATACAGTTATTTGTGTTATATGTCCATATGTCGTGTGATGTAATTCTTNTGAGCGCTAGAAAGAATTCTAATCTTCAGTCTTCGGATTACAAAACCGGGGCTTTGTATTTAAGCTACTAGGGCTATTATCAGTTTAGTATTTTATTTTCTACTCATCCTACTAATGGGTTAAGTACAAGGAATAGGGCAAAGTAAAGT
>NP78
ATTATCAATAAACATATTTTCCTGAATTGTGCTGGTTGGTGGTTTCTTACTGCGCATGCTGGTTTAGGTCCAGTNTAATGTCATTCTTCATGGAAACTTGGTTTGTGCATTTATCATTCAAATCATGAATCACTGTCCAATATTTATAGATTTAATACTATTTGCTGCAGTTCTTTAGTCATTATTAATGTTATTAGAGGTCCATTAATATGTATGTTATACTTCATTGATTTAAAATCTGGTATGGGTATGTAACGTTTACATTTACAGATAGTTTACATACACCTTTGTAATCAATACATGTTATGTATTGATTACATAGGTGTATGTTGTATTTACATATTATGTATATATTACATAAGTGAAATACAACATACACATAGGTAGGTTGTATATCATTTATGTAATTATACAGTTATTTGTGTTATATGTCCATATGTCGTGTGATGTAATTCTTNTGAGCGCTAGAAAGAATTCTAATCTTCAGTCTTCGGATTACAAAACCGGGGCTTTGTATTTAAGCTACTAGGGCTATTATCAGTTTAGTATTTTATTTTCTACTCATCCTACTAATGGGTTAAGTACAAGGAATAGGGCAAAGTAAAGT
>NP79
ATTATCAATAAACATATTTTCCTGAATTGTGCTGGTTGGTGGTTTCTTACTGCGCATGCTGGTTTAGGTCCAGTNTAATGTCATTCTTCATGGAAACTTGGTTTGTGCATTTATCATTCAAATCATGAATCACTGTCCAATATTTATAGATTTAATACTATTTGCTGCAGTTCTTTAGTCATTATTAATGTTATTAGAGGTCCATTAATATGTATGTTATACTTCATTGATTTAAAATCTGGTATGGGTATGTAACGTTTACATTTACAGATAGTTTACATACACCTTTGTAATCAATACATGTTATGTATTGATTACATAGGTGTATGTTGTATTTACATATTATGTATATATTACATAAGTGAAATACAACATACACATAGGTAGGTTGTATATCATTTATGTAATTATACAGTTATTTGTGTTATATGTCCATATGTCGTGTGATGTAATTCTTNTGAGCGCTAGAAAGAATTCTAATCTTCAGTCTTCGGATTACAAAACCGGGGCTTTGTATTTAAGCTACTAGGGCTATTATCAGTTTAGTATTTTATTTTCTACTCATCCTACTAATGGGTTAAGTACAAGGAATAGGGCAAAGTAAAGT
>NP80
ATTATCAATAAACATATTTTCCTGAATTGTGCTGGTTGGTGGTTTCTTACTGCGCATGCTGGTTTAGGTCCAGTNTAATGTCATTCTTCATGGAAACTTGGTTTGTGCATTTATCATTCAAATCATGAATCACTGTCCAATATTTATAGATTTAATACTATTTGCTGCAGTTCTTTAGTCATTATTAATGTTATTAGAGGTCCATTAATATGTATGTTATACTTCATTGATTTAAAATCTGGTATGGGTATGTAACGTTTACATTTACAGATGGTTTACATACACCTTTGTAATCAATACATGTTATGTATTGATTACATAGGTGTATGTTGTATTTACATATTATGTATATATTACATAAGTGAAATACAACATACACATAGGTAGGTTGTATATCATTTATGTAATCATACAGTTATTTGTGTTATATGTCCATATGTCGTGTGATGTAATTCTTNTGAGCGCTAGAAAGAATTCTAATCTTCAGTCTTCGGATTACAAAACCGGGGCTTTGTATTTAAGCTACTAGGGCTATTATCAGTTTAGTATTTTATTTTCTACTCATCCTACTAATGGGTTAAGTACAAGGAATAGGGCAAAGTAAAGT
>NP81
ATTATCAATAAACATATTTTCCTGAATTGTGCTGGTTGGTGGTTTCTTACTGCGCATGCTGGTTTAGGTCCAGTNTAATGTCATTCTTCATGGAAACTTGGTTTGTGCATTTATCATTCAAATCATGAATCACTGTCCAATATTTATAGATTTAATACTATTTGCTGCAGTTCTTTAGTCATTATTAATGTTATTAGAGGTCCATTAATATGTATGTTATACTTCATTGATTTAAAATCTGGTATGGGTATGTAACGTTTACATTTACAGATAGTTTACATACACCTTTGTAATCAATACATGTTATGTATTGATTACATAGGTGTATGTTGTATTTACATATTATGTATATATTACATAAGTGAAATACAACATACACATAGGTAGGTTGTATATCATTTATGTAATTATACAGTTATTTGTGTTATATGTCCATATGTCGTGTGATGTAATTCTTNTGAGCGCTAGAAAGAATTCTAATCTTCAGTCTTCGGATTACAAAACCGGGGCTTTGTATTTAAGCTACTAGGGCTATTATCAGTTTAGTATTTTATTTTCTACTCATCCTACTAATGGGTTAAGTACAAGGAATAGGGCAAAGTAAAGT
>NP82
ATTATCAATAAACATATTTTCCTGAATTGTGCTGGTTGGTGGTTTCTTACTGCGCATGCTGGTTTAGGTCCAGTNTAATGTCATTCTTCATGGAAACTTGGTTTGTGCATTTATCATTCAAATCATGGATCACTGTCCAATATTTATAGATTTAATACTATTTGCTGCAGTTCTTTAGTCATTATTAATGTTATTAGAGGTCCATTAATATGTATGTTATACTTCATTGATTTAAAATCTGGTATGGGTATGTAACGTTTACATTTACAGATAGTTTACATACACCTTTGTAATCAATACATGTTATGTATTGATTACATAGGTGTATGTTGTATTTACATATTATGTATATATTACATAAGTGAAATACAACATACACATAGGTAGGTTGTATATCATTTATGTAATTATACAGTTATTTGTGTTATATGTCCATATGTCGTGTGATGTAATTCTTNTGAGCGCTAGAAAGAATTCTAATCTTCAGTCTTCGGATTACAAAACCGGGGCTTTGTATTTAAGCTACTAGGGCTATTATCAGTTTAGTATTTTATTTTCTACTCATCCTACTAATGGGTTAAGTACAAGGAATAGGGCAAAGTAAAGT
>NP83
ATTATCAATAAACATATTTTCCTGAATTGTGCTGGTTGGTGGTTTCTTACTGCGCATGCTGGTTTAGGTCCAGTNTAATGTCATTCTTCATGGAAACTTGGTTTGTGCATTTATCATTCAAATCATGAATCACTGTCCAATATTTATAGATTTAATACTATTTGCTGCAGTTCTTTAGTCATTATTAATGTTATTAGAGGTCCATTAATATGTATGTTATACTTCATTGATTTAAAATCTGGTATGGGTATGTAACGTTTACATTTACAGATAGTTTACATACACCTTTGTAATCAATACATGTTATGTATTGATTACATAGGTGTATGTTGTATTTACATATTATGTATATATTACATAAGTGAAATACAACATACACATAGGTAGGTTGTATATCATTTATGTAATTATACAGTTATTTGTGTTATATGTCTATATGTCGTGTGATGTAATTCTTNTGAGCGCTAGAAAGAATTCTAATCTTCAGTCTTCGGATTACAAAACCGGGGCTTTGTATTTAAGCTACTAGGGCTATTATCAGTTTAGTATTTTATTTTCTACTCATCCTACTAATGGGTTAAGTACAAGGAATAGGGCAAAGTAAAGT
>NP84
ATTATCAATAAACATATTTTCCTGAATTGTGCTGGTTGGTGGTTTCTTACTGCGCATGCTGGTTTAGGTCCAGTNTAATGTCATTCTTCATGGAAACTTGGTTTATGCATTTATCATTCAAATCATGAATTACTGTCCAATATTTATAGATTTAATACTATTTGCTGCAGTTCTTTAGTCATTATTAATGTTATTAGAGGTCCATTAATATGTATGTTATACTTCATTGATTTAAAATCTGGTATGGGTATGTAACGTTTACATTTACAGATAGTTTACATACACCTTTGTAATCAATACATGTTATGTATTGATTACATAGGTGTATGTTGTATTTACATATTATGTATATATTACATAAGTGAAATACAACATACACATAGGTAGGTTGTATATCATTTATGTAATTATACAGTTATTTGTGTTATATGTCCATATGTCGTGTGATGTAATTCTTNTGAGCGCTAGAAAGAATTCTAATCTTCAGTCTTCGGATTACAAAACCGGGGCTTTGTATTTAAGCTACTAGGGCTATTATCAGTTTAGTATTTTATTTTCTACTCATCCTACTAATGGGTTAAGTACAAGGAATAGGGCAAAGTAAAGT
>NP85
ATTATCAATAAACATATTTTCCTGAATTGTGCTGGTTGGTGGTTTCTTACTGCGCATGCTGGTTTAGGTCCAGTNTAATGTTATTCTTCATGGAAACTTGGTTTGTGCATTTATCATTCAAATCATGAATCACTGTCCAATATTTATAGATTTAATACTATTTGCTGCAGTTCTTTAGTCATTATTAATGTTATTAGAGGTCCATTAATATGTATGTTATACTTCATTGATTTAAAATCTGGTATGGGTATGTAACGTTTACATTTACAGATAGTTTACATACACCTTTGTAATCAATACATGTTATGTATTGATTACATAGGTGTATGTTGTATTTACATATTATGTATATATTACATAAGTGAAATACAACATACACATNGGTAGGTTGTATATCATTTATGTAATTATACAGTTATTTGTGTTATATGTCCATATGTCGTGTGATGTAATTCTTNTGAGCGCTAGAAAGAATTCTAATCTTCAGTCTTCGGATTACAAAACCGGGGCTTTGTATTTAAGCTACTAGGGCTATTATCAGTTTAGTATTTTATTTTCTACTCATCCTACTAATGGGTTAAGTACAAGGAATAGGGCAAAGTAAAGT
>NP86
ATTATCAATAAACATATTTTCCTGAATTGTGCTGGTTGGTGGTTTCTTACTGCGCATGCTGGTTTAGGTCCAGTNTAATGTCATTCTTCATGGAAACTTGGTTTGTGCATTTATCATTCAAATCATGAATTACTGTCCAATATTTATAGATTTAATACTATTTGCTGCAGTTCTTTAGTCATTATTAATGTTATTAGAGGTCCATTAATATGTATGTTATACTTCATTGATTTAAAATCTGGTATGGGTATGTAACGTTTACATTTACAGATAGTTTACATACACCTTTGTAATCAATACATGTTATGTATTGATTACATAGGTGTATGTTGTATTTACATATTATGTATATATTACATAAGTGAAATACAACATACACATAGGTAGGTTGTATATCATTTATGTAATTATACAGTTATTTGTGTTATATGTCCATATGTCGTGTGATGTAATTCTTNTGAGCGCTAGAAAGAATTCTAATCTTCAGTCTTCGGATTACAAAACCGGGGCTTTGTATTTAAGCTACTAGGGCTATTATCAGTTTAGTATTTTATTTTCTACTCATCCTACTAATGGGTTAAGTACAAGGAATAGGGCAAAGTAAAGT
>NP87
ATTATCAATAAACATATTTTCCTGAATTGTGCTGGTTGGTGGTTTCTTACTGCGCATGCTGGTTTAGGTCCAGTNTAATGTCATTCTTCATGGAAACTTGGTTTGTGCATTTATCATTCAAATCATGAATTACTGTCCAATATTTATAGATTTAATACTATTTGCTGCAGTTCTTTAGTCATTATTAATGTTATTACAGGTCCATTAATATGTATGTTATACTTCATTGATTTAAAATCTGGTATGGGTATGTAACGTTTACATTTACAGATAGTTTACATACACCTTTGTAACCAATACATGTTATGTATTGATTACATAGGTGTATGTTGTATTTACATATTATGTATATATTACATAAGTGAAATACAACATACACATAGGTAGGTTGTATATCATTTATGTAATTATACAGTTATTTGTGTTATATGTCCATATGTCGTGTGATGTAATTCTTNTGAGCGCTAGAAAGAATTCTAATCTTCAGTCTTCGGATTACAAAACCGGGGCTTTGTATTTAAGCTACTAGGGCTATTATCAGTTTAGTATTTTATTTTCTACTCATCCTACTAATGGGTTAAGTACAAGGAATAGGGCAAAGTAAAGT
>NP251
ATTATCAATAAACATATTTTCCTGAATTGTGCTGGTTGGTGGTTTCTTACTGCGCATGCTGGTTTAGGTCCAGTNTAATGTCATTCTTCATGGAAACTTGGTTTGTGCATTTATCATTCAAATCATGAATCACTGTCCAATATTTATAGATTTAATACTATTTGCTGCAGTTCTTTAGTCATTATTAATGTTATTAGAGGTCCATTAATATGTATGTTATACTTCATTGATTTAAAATCTGGTATGGGTATGTAACGTTTACATTTACAGATAGTTTACATACACCTTTGTAATCAATACATGTTATGTATTGATTACATAGGTGTATGTTGTATTTACATATTATGTATATATTACATAAGTGAAATACAACATACACATAGGTAGGTTGTATATCATTTATGTAATTATACAGTTATTTGTGTTATATATCCATATGTCGTGTGATGTAATTCTTNTGAGCGCTAGAAAGAATTCTAATCTTCAGTCTTCGGATTACAAAACCGGGGCTTTGTATTTAAGCTACTAGGGCTATTATCAGTTTAGTATTTTATTTTCTACTCATCCTACTAATGGGTTAAGTACAAGGAATAGGGCAAAGTAAAGT
>NP252
ATTATCAATAAACATATTTTCCTGAATTGTGCTGGTTGGTGGTTTCTTACTGCGCATGCTGGTTTAGGTCCAGTNTAATGTCATTCTTCATGGAAACTTGGTTTGTGCANTTATCATTCAAATCATGAATCACTGTCCAATATTTATAGATTTAATACTATTTGCTGCAGTTCTTTAGTCATTATTAATTTTATTAGAGGTCCATTAATATGTATGTTATACTTCATTGATTTAAAATCTGGTATGGGTATGTAACGTTTACATTTACAGATAGTTTACATACACCTTTGTAATCAATACATGTTATGTATTGATTACATAGGTGTATGTTGTATTTACATATTATGTATATATTACATAAGTGAAATACAACATACACATAGGTAGGTTGTATATCATTTATGTAATTATACAGTTATTTGTGTTATATGTCCATATGTCGTGTGATGTAATTCTTNTGAGCGCTAGAAAGAATTCTAATCTTCAGTCTTCGGATTACAAAACCGGGGCTTTGTATTTAAGCTACTAGGGCTATTATCAGTTTAGTATTTTATTTTCTACTCATCCTACTAATGGGTTAAGTACAAGGAATAGGGCAAAGTAAAGT
>NP253
ATTATCAATAAACATATTTTCCTGAATTGTGCTGGTTGGTGGTTTCTTACTGCGCATGCTGGTTTAGGTCCAGTNTAATGTCATTCTTCATGGAAACTTGGTTCGTGCANTTATCATTCAAATCATGAATCACTGTCCAATATTTATAGATTTAATACTATTTGCTGCAGTTCTTTAGTCATTATTAATGTTATTAGAGGTCCATTAATATGTATGTTATACTTCATTGATTTAAAATCTGGTATGGGTATGTAACGTTTACATTTACAGATAGTTTACATACACCTTTGTAATCAATACATGTTATGTATTGATTACATAGGTGTATGTTGTATTTACATATTATGTATATATTACATAAGTGAAATACAACATACACATAGGTAGGTTGTATATCATTTATGTAATTATACAGTTATTTGTGTTATATGTCCATATGTCGTGTGATGTAATTCTTNTGAGCGCTAGAAAGAATTCTAATCTTCAGTCTTCGGATTACAAAACCGGGGCTTTGTATTTAAGCTACTAGGGCTATTATCAGTTTAGTATTTTATTTTCTATTCATCCTACTAATGGGTTAAGTACAAGGAATAGGGCAAAGTAAAGT
>NP254
ATTATCAATAAACATATTTTCCTGAATTGTGCTGGTTGGTGGTTTCTTACTGCGCATGCTGGTTTAGGTCCAGTNTAATGTCATTCTTCATGGAAACTTGGTTTGTGCATTTATCATTCAAATCATGAATCACTGTCCAATATTTATAGATTTAATACTATTTACTGCAGTTCTTTAGTCATTATTAATGTTATTAGAGGTCTATTAATATGTATGTTATACTTCATTGATTTAAAATCTGGTATGGGTATGTAACGTTTACATTTACAGATAGTTTACATACACCTTTGTAATCAATACATGTTATGTATTGATTACATAGGTGTATGTTGTATTTACATATTATGTATATATTACATAAGTGAAATACAACATACACATAGGTAGGTTGTATATCATTTATGTAATTATACAGTTATTTGTGTTATATGTCCATATGTCGTGTGATGTAATTCTTNTGAGCGCTAGAAAGAATTCTAATCTTCAGTCTTCGGATTACAAAACCGGGGCTTTGTATTTAAGCTACTAGGGCTATTATCAGTTTAGTATTTTATTTTCTACTCATCCTACTAATGGGTTAAGTACAAGGAATAGGGCAAAGTAAAGT
>NP255
ATTATCAATAAACATATTTTCCTGAATTGTGCTGGTTGGTGGTTTCTTACTGCGCATGCTGGTTTAGGTCCAGTNTAATGTCATTCTTCATGGAAACTTGGTTTGTGCATTTATCATTCAAATCATGAATCACTGTCCAATATTTATAGATTTAATACTATTTGCTGCAGTTCTTTAGTCATTATTAATGTTATTAGAGGTCCATTAATATGTATGTTATACTTCATTGATTTAAAATCTGGTATGGGTATGTAACGTTTACATTTACAGATAGTTTACATACACCTTTGTAATCAATACATGTTATGTATTGATTACATAGGTGTATGTTGTATTTACATATTATGTATATATTACATAAGTGAAATACAACATACACATAGGTAGGTTGTATATCATTTATGTAATTATACAGTTATTTGTGTTATATGTCCATATGTCGTGTGATGTAATTCTTNTGAGCGCTAGAAAGAATTCTAATCTTCAGTCTTCGGATTACAAAACCGGGGCTTTGTATTTAAGCTACTAGGGCTATTATCAGTTTAGTATTTTATTTTCTACTCATCCTACTAATGGGTTAAGTATAAGGAATAGGGCAAAGTAAAGT
>NP256
ATTATCAATAAACATATTTTCCTGAATTGTGCTGGTTGGTGGTTTCTTACTGCGCATGCTGGTTTAGGTCCAGTNTAATGTCATTCTTCATGGAAACTTGGTTTGTGCATTTATCATTCAAATCATGAATCACTGTCCAATATTTATATATTTAATACTATTTGCTGCAGTTCTTTAGTCATTATTAATTTTATTAGAGGTCCATTAATATGTATGTTATACTTCATTGATTTAAAATCTGGTATGGGTATGTAACGTTTACATTTACAGGTAGTTTACATACACCTTTGTAATCAATACATGTTATGTATTGATTACATAGGTGTATGTTGTATTTACATATTATGTATATATTACATAAGTGAAATACAACATACACATAGGTAGGTTGTATATCATTTATGTAATTATACAGTTATTTGTGTTATATGTCCATATGTCGTGTGATGTAATTCTTNTGAGCGCTAGAAAGAATTCTAATCTTCAGTCTTCGGATTACAAAACCGGGGCTTTGTATTTAAGCTACTAGGGCTATTATCAGTTTAGTATTTTATTTTCTACTCATCCTACTAATGGGTTAAGTACAAGGAATAGGGCAAAGTAAAGT
>NP257
ATTATCAATAAACATATTTTCCTGAATTGTGCTGGTTGGTGGTTTCTTACTGCGCATGCTGGTTTAGGTCCAGTNTAATGTCATTCTTCATGGAAACTTGGTTTGTGCATTTATCATTCAAATCATGAATCACTGTCCAATATTTATAGATTTAATACTATTTGCTGCAGTTCTTTAGTCATTATTAATGTTATTAGAGGTCCATTAATATGTATGTTATACTTCATTGATTTAAAATCTGGTATGGGTATGTAACGTTTACATTTACAGGTAGTTTACATACACCTTTGTAATCAATACATGTTATGTATTGATTACATAGGTGTATGTTGTATTTACATATTATGTATATATTACATAAGTGAAATACAACATACACATATGTAGGTTGTATATCATTTATGTAATTATACAGTTATTTGTGTTATATGTCCATATGTCGTGTGATGTAATTCTTNTGAGCGCTAGAAAGAATTCTAATCTTCAGTCTTCGGATTACAAAACCGGGGCTTTGTATTTAAGCTACTAGGGCTATTATCAGTTTAGTATTTTATTTTCTACTCATCCTACTAATGGGTTAAGTACAAGGAATAGGGCAAAGTAAAGT
>NP258
ATTATCAATAAACATATTTTCCTGAATTGTGCTGGTTGGTGGTTTCTTACTGCGCATGCTGGTTTAGGTCCAGTNTAATGTCATTCTTCATGGAAACTTGGTTTATGCATTTATCATTCAAATCATGAATCACTGTCCAATATTTATAGATTTAATACTATTTGCTGCAGTTCTTTAGTCATTATTAATGTTATTAGAGGTCCATTAATATGTATGTTATACTTCATTGATTTAAAATCTGGTATGGGTATGTAACGTTTACATTTACAGATAGTTTACATACACCTTTGTAATCAATACATGTTATGTATTGATTACATAGGTGTATGTTGTATTTACATATTATGTATATATTACATAAGTGAAATACAACATACACATAGGTAGGTTGTATATCATTTATGTAATTATACAGTTATTTGTGTTATATGTCCATATGTCGTGTGATGTAATTCTTNTGAGCGCTAGAAAGAATTCTAATCTTCAGTCTTCGGATTACAAAACCGGGGCTTTGTATTTAAGCTACTAGGGCTATTATCAGTTTAGTATTTTATTTTCTACTCATCCTACTAATGGGTTAAGTACAAGGAATAGGGCAAAGTAAAGT
>NP259
ATTATCAATAAACATATTTTCCTGAATTGTGCTGGTTGGTGGTTTCTTACTGCGCATGCTGGTTTAGGTCCAGTNTAATGTCATTCTTCATGGAAACTTGGTTTGTGCATTTATCATTCAAATCATGAATCACTGTCCAATATTTATAGATTTAATACTATTTGCTGCAGTTCTTTAATCATTATTAATGTTATTAGAGGTCCATTAATATGTATGTTATACTTCATTGATTTAAAATCTGGTATGGGTATGTAACGTTTACATTTACAGATAGTTTACATACACCTTTGTAATCAATACATGTTATGTATTGATTACATAGGTGTATGTTGTATTTACATATTATGTATATATTACATAAGTGAAATACAACATACACATAGGTAGGTTGTATATCATTTATGTAATTATACAGTTATTTGTGTTATATGTCCATATGTCGTGTGATGTAATTCTTNTGAGCGCTAGAAAGAATTCTAATCTTCAGTCTTCGGATTACAAAACCGGGGCTTTGTATTTAAGCTACTAGGGCTATTATCAGTTTAGTATTTTATTTTCTACTCATCCTACTAATGGGTTAAGTACAAGGAATAGGGCAAAGTAAAGT
>NP260
ATTATCAATAAACATATTTTCCTGAATTGTGCTGGTTGGTGGTTTCTTACTGCGCATGCTGGTTTAGGTCCAGTNTAATGTCATTCTTCATGGAAACTTGGTTTGTGCATTTATCATTCAAATCATGAATCACTGTCCAATATTTATAGATTTAATACTATTTGCTGCAGTTCTTTAGTCATTATTAATGTTATTAGAGGTCCATTAATATGTATGTTATACTTCATTGATTTAAAATCTGGTATGGGTATGTAACGTTTACATTTACAGATAGTTTACATACACCTTTGTAATCAATACATGTTATGTATTGATTACATAGGTGTATGTTGTATTTACATATTATGTATATATTACATAAGTGAAATACAACATACACATAGGTAGGTTGTATATCATTTATGTAATTATACAGTTATTTGTGTTATATGTCCATATGTCGTGTGATGTAATTCTTNTGAGCGCTAGAAAGAATTCTAATCTTCAGTCTTCGGATTACAAAACCGGGGCTTTGTATTTAAGCTACTAGGGCTATTATCAGTTTAGTATTTTATTTTCTACTCATCCTACTAATGGGTTAAGTACAAGGAATAGGGCAAAGTAAAGT
>NP261
ATTATCAATAAACATATTTTCCTGAATTGTGCTGGTTGGTGGTTTCTTACTGCGCATGCTGGTTTAGGTCCAGTNTAATGTCATTCTTCATGGAAACTTGGTTTGTGCATTTATCATTCAAATCATGAATCACTGTCCAATATTTATAGATTTAATACTATTTGCTGCAGTTCTTTAGTCATTATTAATGTTATTAGAGGTCCATTAATATGTATGTTATACTTCATTGATTTAAAATCTGGTATGGGTATGTAACGTTTACATTTACAGATAGTTTACATACACCTTTGTAATCAATACATGTTATGTATTGATTACATAGGTGTATGTTGTATTTACATATTATGTATATATTACATAAGTGAAATACAACATACACATAGGTAGGTTGTATATCATTTATGTAATTATACAGTTATTTATGTTATATGTCCATATGTCGTGTGATGTAATTCTTNTGAGCGCTAGAAAGAATTCTAATCTTCAGTCTTCGGATTACAAAACCGGGGCTTTGTATTTAAGCTACTAGGGCTATTATCAGTTTAGTATTTTATTTTCTACTCATCCTACTAATGGGTTAAGTACAAGGAATAGGGCAAAGTAAAGT
>NP262
ATTATCAATAAACATATTTTCCTGAATTGTGCTGGTTGGTGGTTTCTTACTGCGCATGCTGGTTTAGGTCCAGTNTAATGTCATTCTTCATGGAAACTTGGTTTGTGCATTTATCATTCAAATCATGAATCACTGTCCAATATTTATAGATTTAATACTATTTGCTGCAGTTCTTTAGTCATTATTAATGTTATTAGAGGTCCATTAATATGTATGTTATACTTCATTGATTTAAAATCTGGTATGGGTATGTAACGTTTACATTTACAGATAGTTTACATACACCTTTGTAATCAATACATGTTATGTATTGATTACATAGGTGTATGTTGTATTTACATATTATGTATATATTACATAAGTGAAATACAACATACACATAGGTAGGTTGTATATCATTTATGTAATTATACAGTTATTTGTGTTATATGTCCATATGTCGTGTGATGTAATTCTTNTGAGCGCTAGAAAGAATTCTAATCTTCAGTCTTCGGATTACAAAACCGGGGCTTTGTATTTAAGCTACTAGGGCTATTATCAGTTTAGTATTTTATTTTCTACTCATCCTACTAATGGGTTAAGTACAAGGAATAGGGCAAAGTAAAGT
>NP263
ATTATCAATAAACATATTTTCCTGAATTGTGCTGGTTGGTGGTTTCTTACTGCGCATGCTGGTTTAGGTCCAGTNTAATGTCATTCTTCATGGAAACTTGGTTTGTGCATTTATCATTCAAATCATGAATCACTGTCCAATATTTATAGATTTAATACTATTTGCTGCAGTTCTTTAGTCATTATTAATGTTATTAGAGGTCCATTAATATGTATGTTATACTTCATTGATTTAAAATCTGGTATGGGTATGTAACGTTTACATTTACAGATAGTTTACATACACCTTTGTAATCAATACATGTTATGTATTGATTACATAGGTGTATGTTGTATTTACATATTATGTATATATTACATAAGTGAAATACAACATACACATAGGTAGGTTGTATATCATTTATGTAATTATACAGTTATTTGTGTTATATGTCCATATGTCGTGTGATGTAATTCTTNTGAGCGCTAGAAAGAATTCTAATCTTCAGTCTTCGGATTACAAAACCGGGGCTTTGTATTTAAGCTACTAGGGCTATTATCAGTTTAGTATTTTATTTTCTACTCATCCTACTAATGGGTTAAGTACAAGGAATAGGGCAAAGTAAAGT
>NP264
ATTATCAATAAACATATTTTCCTGAATTGTGCTGGTTGGTGGTTTCTTACTGCGCATGCTGGTTTAGGTCCAGTNTAATGTCATTCTTCATGGAAACTTGGTTTGTGCATTTATCATTCAAATCATGAATCACTGTCCAATATTTATAGATTTAATACTATTTGCTGCAGTTCTTTAGTCATTATTAATNTTATTAGAGGTCCATTAATATGTATGTTATACTTCATTGATTTAAAATCTGGTATGGGTATGTAACGTTTACATTTACAGATAGTTTACATACACCTTTGTAATCAATACATGTTATGTATTGATTACATAGGTGTATGTTGTATTTACATATTATGTATATATTACATAAGTGAAATACAACATACACATAGGTAGGTTGTATATCATTTATGTAATTATACAGTTATTTGTGTTATATGTCCATATGTCGTGTGATGTAATTCTTNTGAGCGCTAGAAAGAATTCTAATCTTCAGTCTTCGGATTACAAAACCGGGGCTTTGTATTTAAGCTACTAGGGCTATTATCAGTTTAGTATTTTATTTTCTACTCATCCTACTAATGGGTTAAGTACAAGGAATAGGGCAAAGTAAAGT
>NP265
ATTATCAATAAACATATTTTCCTGAATTGTGCTGGTTGGTGGTTTCTTACTGCGCATGCTGGTTTAGGTCCAGTNTAATGTCATTCTTCATGGAAACTTGGTTTGTGCATTTATCATTCAAATCATGAATCACTGTCCAATATTTATAGATTTAATACTATTTGCTGCAGTTCTTTAGTCATTATTAATGTTATTAGAGGTCCATTAATATGTATGTTATACTTCATTGATTTAAAATCTGGTATGGGTATGTAACGTTTACATTTACAGATAGTTTACATACACCTTTGTAATCAATACATGTTATGTATTGATTACATAGGTGTATGTTGTATTTACATATTATGTATATATTACATAAGTGAAATACAACATACACATAGGTAGGTTGTATATCATTTATGTAATTATACAGTTATTTGTGTTATATGTCCATATGTCGTGTGATGTAATTCTTNTGAGCGCTAGAAAGAATTCTAATCTTCAGTCTTCGGATTACAAAACCGGGGCTTTGTATTTAAGCTACTAGGGCTATTATCAGTTTAGTATTTTATTTTCTACTCATCCTACTAATGGGTTAAGTACAAGGAATAGGGCAAAGTAAAGT
>NP266
ATTATCAATAAACATATTTTCCTGAATTGTGCTGGTTGGTGGTTTCTTACTGCGCATGCTGGTTTAGGTCCAGTNTAATGTCATTCTTCATGGAAACTTGGTTTGTGCATTTATCATTCAAATCATGAATCACTGTCCAATATTTATAGGTTTAATACTATTTGCTGCAGTTCTTTAGTCATTATTAATGTTATTAGGGGTCCATTAATATGTATGTTATACTTCATTGATTTAAAATCTGGTATGGGTATGTAACGTTTACATTTACAGGTAGTTTACATACACCTTTGTAATCAATACATGTTATGTATTGATTACATAGGTGTATGTTGTATTTACATATTATGTATATATTACATAAGTGAAATACAACATACACATAGGTAGGTTGTATATCATTTATGTAATTATACAGTTATTTGTGTTATATGTCCATATGTCGTGTGATGTAATTCTTNTGAGCGCTAGAAAGAATTCTAATCTTCAGTCTTCGGATTACAAAACCGGGGCTTTGTATTTAAGCTACTAGGGCTATTATCAGTTTAGTATTTTATTTTCTACTCATCCTACTAATGGGTTAAGTACAAGGAATAGGGCAAAGTAAAGT
>NP267
ATTATCAATAAACATATTTTCCTGAATTGTGCTGGTTGGTGGTTTCTTACTGCGCATGCTGGTTTAGGTCCAGTNTAATGTCATTCTTCATGGAAACTTGGTTTGTGCATTTATCATTCAAATCATGAATCACTGTCCAATATTTATAGATTTAATACTATTTGCTGCAATTCTTTAGTCATTATTAATGTTATTAGAGGTCCATTAATATGTATGTTATACTTCATTGATTTAAAATCTGGTATGGGTATGTAACGTTTACATTTACAGATAGTTTACATACACCTTTGTAATCAATACATGTTATGTATTGATTACATAGGTGTATGTTGTATTTACATATTATGTATATATTACATAAGTGAAATACAACATACACATAGGTAGGTTGTATATCATTTATGTAATTATACAGTTATTTGTGTTATATGTCCATATGTCGTGTGATGTAATTCTTNTGAGCGCTAGAAAGAATTCTAATCTTCAGTCTTCGGATTACAAAACCGGGGCTTTGTATTTAAGCTACTAGGGCTATTATCAGTTTAGTATTTTATTTTCTACTCATCCTACTAATGGGTTAAGTACAAGGAATAGGGCAAAGTAAAGT
>NP268
ATTATCAATAAACATATTTTCCTGAATTGTGCTGGTTGGTGGTTTCTTACTGCGCATGCTGGTTTAGGTCCAGTNTAATGTCATTCTTCATGGAAACTTGGTTTGTGCATTTATCATTCAAATCATGAATCACTGTCCAATATTTATAGATTTAATACTATTTGCTGCAGTTCTTTAGTCATTATTAATATTATTAGAGGTCCATTAATATGTATGTTATACTTCATTGATTTAAAATCTGGTATGGGTATGTAACGTTTACATTTACAGATAGTTTACATACACCTTTGTAATCAATACATGTTATGTATTGATTACATAGGTGTATGTTGTATTTACATATTATGTATATATTACATAAGTGAAATACAACATACACATAGGTAGGTTGTATATCATTTATGTAATTATACAGTTATTTGTGTTATATGTCCATATGTCGTGTGATGTAATTCTTNTGAGCGCTAGAAAGAATTCTAATCTTCAGTCTTCGGATTACAAAACCGGGGCTTTGTATTTAAGCTACTAGGGCTATTATCAGTTTAGTATTTTATTTTCTACTCATCCTACTAATGGGTTAAGTACAAGGAATAGGGCAAAGTAAAGT
>NP269
ATTATCAATAAACATATTTTCCTGAATTGTGCTGGTTGGTGGTTTCTTACTGCGCATGCTGGTTTAGGTCCAGTNTAATGTCATTCTTCATGGAAACTTGGTTTGTGCATTTATCATTCAAATCATGAATCACTGTCCAATATTTATAGATTTAATACTATTTGCTGCAGTTCTTTAGTCATTATTAATTTTATTAGAGGTCCATTAATATGTATGTTATACTTCATTGATTTAAAATCTGGTATGGGTATGTAACGTTTACATTTACAGATAGTTTACATACACCTTTGTAATCAATACATGTTATGTATTGATTACATAGGTGTATGTTGTATTTACATATTATGTATATATTACATAAGTGAAATACAACATACACATAGGTAGGTTGTATATCATTTATGTAATTATACAGTTATTTGTGTTATATGTCCATATGTCGTGTGATGTAATTCTTNTGAGCGCTAGAAAGAATTCTAATCTTCAGTCTTCGGATTACAAAACCGGGGCTTTGTATTTAAGCTACTAGGGCTATTATCAGTTTAGTATTTTATTTTCTACTCATCCTACTAATGGGTTAAGTACAAGGAATAGGGCAAAGTAAAGT
>NP270
ATTATCAATAAACATATTTTCCTGAATTGTGCTGGTTGGTGGTTTCTTACTGCGCATGCTGGTTTAGGTCCAGTNTAATGTCATTCTTCATGGAAACTTGGTTTGTGCATTTATCATTCAAATCATGAATCACTGTCCAATATTTATAGATTTAATACTATTTGCTGCAGTTCTTTAGTCATTATTAATGTTATTAGAGGTCCATTAATATGTATGTTATACTTCATTGATTTAAAATCTGGTATGGGTATGTAACGTTTACATTTACAGATAGTTTACATACACCTTTGTAATCAATACATGTTATGTATTGATTACATAGGTGTATGTTGTATTTACATATTATGTATATATTACATAAGTGAAATACAACATACACATAGGTAGGTTGTATATCATTTATGTAATTATACAGTTATTTGTGTTATATGTCCATATGTCGTGTGATGTAATTCTTNTGAGCGCTAGAAAGAATTCTAATCTTCAGTCTTCGGATTACAAAACCGGGGCTTTGTATTTAAGCTACTAGGGCTATTATCAGTTTAGTATTTTATTTTCTACTCATCCTACTAATGGGTTAAGTACAAGGAATAGGGCAAAGTAAAGT
>NP271
ATTATCAATAAACATATTTTCCTGAGTTGTGCTGGTTGGTGGTTTCTTACTGCGCATGCTGGTTTAGGTCCAGTNTAATGTCATTCTTCATGGAAACTTGGTTTGTGCATTTATCATTCAAATCATGAATTACTGTCCAATATTTATAGATTTAATACTGTTTGCTGCAGTTCTTTAGTCATTATTAATGTTATTAGAGGTCCATTAATATGTATGTTATACTTCATTGATTTAAAATCTGGTATGGGTATGTAACGTTTACATTTACAGATAATTTACATACACCTTTGTAATCAATACATGTTATGTATTGATTACATAGGTGTATGTTGTATTTACATATTATGTATATATTACATAAGTGAAATACAACATACACATAGGTAGGTTGTATATCATTTATGTAATTATACAGTTATTTGTGTTATATGTCCATATGTCGTGTGATGTAATTCTTTTGAGCGCTAGAAAGAATTCTAATCTTCAGTCTTCGGATTACAAAACCGGGGCTTTGTATTTAAGCTACTAGGGCTATTATCAGTTTAGTATTTTATTTTCTACTCATCCTACTAATGGGTTAAGTACAAGGAATAGGGCAAAGTAAAGT
>NP272
ATTATCAATAAACATATTTTCCTGAATTGTGCTGGTTGGTGGTTTCTTACTGCGCATGCTGGTTTAGGTCCAGTNTAATGTCATTCTTCATGGAAACTTGGTTTGTGCATTTATCATTCAAATCATGAATCACTGTCCAATATTTATAGATTTAATACTATTTGCTGCAGTTCTTTAGTCATTATTAATGTTATTAGAGGTTCATTAATATGTATGTTATACTTCATTGATTTAAAATCTGGTATGGGTATGTAACGTTTACATTTACAGGTAGTTTACATACACCTTTGTAATCAATACATGTTATGTATTGATTACATAGGTGTATGTTGTATTTACATATTATGTATATATTACATAAGTGAAATACAACATACACATAGGTAGGTTGTATATCATTTATGTAATTATACAGTTATTTGTGTTATATGTCCATATGTCGTGTGATGTAATTCTTNTGAGCGCTAGAAAGAATTCTAATCTTCAGTCTTCGGATTACAAAACCGGGGCTTTGTATTTAAGCTACTAGGGCTATTATCAGTTTAGTATTTTATTTTCTACTCATCCTACTAATGGGTTAAGTACAAGGAATAGGGCAAAGTAAAGT
>NP273
ATTATCAATAAACATATTTTCCTGAATTGTGCTGGTTGGTGGTTTCTTACTGCGCATGCTGGTTTAGGTCCAGTNTAATGTCATTCTTCATGGAAACTTGGTTTGTGCATTTATCATTCAAATCATGAATCACTGTCCAATATTTATAGATTTAATACTATTTGCTGCAGTTCTTTAGTCATTATTAATGTTATTAGAGGTCCATTAATATGTATGTTATACTTCATTGATTTAAAATCTGGCATGGGTATGTAACGTTTACATTTACAGATAGTTTACATACACCTTTGTAATCAATACATGTTATGTACTGATTACATAGGTGTATGTTGTATTTACATATTATGTATATATTACATAAGTGAAATACAACATACACATAGGTAGGTTGTATATCATTTATGTAATTATACAGTTATTTGTGTTATATGTCCATATGTCGTGTGATGTAATTCTTNTGAGCGCTAGAAAGAATTCTAATCTTCAGTCTTCGGATTACAAAACCGGGGCTTTGTATTTAAGCTACTAGGGCTATTATCAGTTTAGTATTTTATTTTCTACTCATCCTACTAATGGGTTAAGTACAAGGAATAGGGCAAAGTAAAGT
>NP274
ATTATCAATAAACATATTTTCCTGAATTGTGCTGGTTGGTGGTTTCTTACTGCGCATGCTGGTTTAGGTCCAGTNTAATGTCATTCTTCATGGAAACTTGGTTTGTGCATTTATCATTCAAATCATGAATCACTGTCCAATATTTATAGATTTAATACTATTTGCTGCAGTTCTTTAGTCATTATTAATGTTATTAGAGGTCCATTAATATGTATGTTATACTTCATTGATTTAAAATCTGGTATGGGTATGTAACGTTTACATTTACAGATAGTTTACATACACCTTTGTAATCAATACATGTTATGTATTGATTACATAGGTGTATGTTGTATTTACATATTATGTATATATTACATAAGTGAAATACAACATACACATAGGTAGGTTGTATATCATTTATGTAATTATACAGTTATTTGTGTTATATGTCCATATGTCGTGTGATGTAATTCTTNTGAGCGCTAGAAAGAATTCTAATCTTCAGTCTTCGGATTACAAAACCGGGGCTTTGTATTTAAGCTACTAGGGCTATTATCAGTTTAGTATTTTATTTTCTACTCATCCTACTAATGGGTTAAGTACAAGGAATAGGGCAAAGTAAAGT
>SP41
ATTATCAATAAACATATTTTCCTGAATTGTGCTGGTTGGTGGTTTCTTACTGCGCATGCTGGTTTAGGTCCAGTNTAATGTCATTCTTCATGGAAACTTGGTTTGTGCATTTATCATTCAAATCATGAATCACTGTCCAATATTTATAGATTTAATACTATTTGCTGCAGTTCTTTAGTCATTATTAATGTTATTAGAGGTCCATTAATATGTATGTTATACTTCATTGATTTAAAATCTGGTATGGGTATGTAACGTTTACATTTACAGATAGTTTACATACACCTTTGTAATCAATACATGTTATGTATTGATTACATAGGTGTATGTTGTATTTACATATTATGTATATATTACATAAGTGAAATACAACATACACATAGGTAGGTTGTATATCATTTATGTAATTATACAGTTATTTGTGTTATATGTCCATATGTCGTGTGATGTAATTCTTNTGAGCGCTAGAAAGAATTCTAATCTTCAGTCTTCGGATTACAAAACCGGGGCTTTGTATTTAAGCTACTAGGGCTATTATCAGTTTAGTATTTTATTTTCTACTCATCCTACTAATGGGTTAAGTACAAGGAATAGGGCAAAGTAAAGT
>SP43
ATTATCAATAAACATATTTTCCTGAATTGTGCTGGTTGGTGGTTTCTTACTGCGCATGCTGGTTTAGGTCCAGTNTAATGTCATTCTTCATGGAAACTTGGTTTGTGCATTTATCATTCAAATCATGAATCACTGTCCAATATTTATAGATTTAATACTATTTGCTGCAGTTCTTTAGTCATTATTAATTTTATTAGAGGTCCATTAATATGTATGTTATACTTCATTGATTTAAAATCTGGTATGGGTATGTAACGTTTACATTTACAGATAGTTTACATACACCTTTGTAATCAATACATGTTATGTATTGATTACATAGGTGTATGTTGTATTTACATATTATGTATATATTACATAAGTGAAATACAACATACACATAGGTAGGTTGTATATCATTTATGTAATTATACAGTTATTTGTGTTATATGTCCATATGTCGTGTGATGTAATTCTTNTGAGCGCTAGAAAGAATTCTAATCTTCAGTCTTCGGATTACAAAACCGGGGCTTTGTATTTAAGCTACTAGGGCTATTATCAGTTTAGTATTTTATTTTCTACTCATCCTACTAATGGGTTAAGTACAAGGAATAGGGCAAAGTAAAGT
>SP44
ATTATCAATAAACATATTTTCCTGAATTGTGCTGGTTGGTGGTTTCTTACTGCGCATGCTGGTTTAGGTCCAGTNTAATGTCATTCTTCATGGAAACTTGGTTTGTGCATTTATCATTCAAATCATGAATCACTGTCCAATATTTATAGATTTAATACTATTTGCTGCAGTTCTTTAGTCATTATTAATGTTATTAGAGGTCCATTAATATGTATGTTATACTTCATTGATTTAAAATCTGGTATGGGTATGTAACGTTTACATTTACAGGTAGTTTACATACACCTTTGTAATCAATACATGTTATGTATTGATTACATAGGTGTATGTTGTATTTACATATTATGTATATATTACATAAGTGAAATACAACATACACATAGGTAGGTTGTATATCATTTATGTAATTATACAGTTATTTGTGTTATATGTCCATATGTCGTGTGATGTAATTCTTNTGAGCGCTAGAAAGAATTCTAATCTTCAGTCTTCGGATTACAAAACCGGGGCTTTGTATTTAAGCTACTAGGGCTATTATCAGTTTAGTATTTTATTTTCTACTCATCCTACTAATGGGTTAAGTACAAGGAATAGGGCAAAGTAAAGT
>SP45
ATTATCAATAAACATATTTTCCCGAATTGTGCTGGTTGGTGGTTTCTTACTGCGCATGCTGGTTTAGGTCCAGTNTAATGTCATTCTTCATGGAAACTTGGTTTGTGCATTTATCATTCAAATCATGAATCACTGTCCAATATTTATAGATTTAATACTATTTGCTGCAGTTCTTTAGTCATTATTAATGTTATTAGAGGTCCATTAATATGTATGTTATACTTCATTGATTTAAAATCTGGTATGGGTATGTAACGTTTACATTTACAGATAGTTTACATACACCTTTGTAATCAATACATGTTATGTATTGATTACATAGGTGTATGTTGTATTTACATATTATGTATATATTACATAAGTGAAATACAACATACACATAGGTAGGTTGTATATCATTTATGTAATTATACAGTTATTTGTGTTATATGTCCATATGTCGTGTGATGTAATTCTTNTGAGCGCTAGAAAGAATTCTAATCTTCAGTCTTCGGATTACAAAACCGGGGCTTTGTATTTAAGCTACTAGGGCTATTATCAGTTTAGTATTTTATTTTCTACTCATCCTACTAATGGGTTAAGTACAAGGAATAGGGCAAAGTAAAGT
>SP46
ATTATCAATAAACATATTTTCCTGAATTGTGCTGGTTGGTGGTTTCTTACTGCGCATGCTGGTTTAGGTCCAGTNTAATGTCATTCTTCATGGAAACTTGGTTTGTGCATTTATCATTCAAATCATGAATCACTGTCCAATATTTATAGATTTAATACTATTTGCTGCAGTTCTTTAGTCATTATTAATGTTATTAGAGGTCCATTAATATGTATGTTATACTTCATTGATTTAAAATCTGGTATGGGTATGTAACGTTTACATTTACAGATAGTTTACATACACCTTTGTAATCAATACATGTTATGTATTGATTACATAGGTGTATGTTGTATTTACATATTATGTATATATTACATAAGTGAAATACAACATACACATAGGTAGGTTGTATATCATTTATGTAATTATACAGTTATTTGTGTTATATGTCCATATGTCGTGTGATGTAATTCTTNTGAGCGCTAGAAAGAATTCTAATCTTCAGTCTTCGGATTACAAAACCGGGGCTTTGTATTTAAGCTACTAGGGCTATTATCAGTTTAGTATTTTATTTTCTACTCATCCTACTAATGGGTTAAGTACAAGGAATAGGGCAAAGTAAAGT
>SP47
ATTATCAATAAACATATTTTCCTGAATTGTGCTGGTTGGTGGTTTCTTACTGCGCATGCTGGTTTAGGTCCAGTNTAATGTCATTCTTCATGGAAACTTGGTTTGTGCATTTATCATTCAAATCATGAATCACTGTCCAATATTTATAGATTTAATACTATTTGCTGCAGTTCTTTAGTCATTATTAATGTTATTAGAGATCCATTAATATGTATGTTATACTTCATTGATTTAAAATCTGGTATGGGTATGTAACGTTTACATTTACAGATAGTTTACATACACCTTTGTAATCAATACATGTTATGTATTGATTACATAGGTGTATGTTGTATTTACATATTATGTATATATTACATAAGTGAAATACAACATACACATAGGTAGGTTGTATATCATTTATGTAATTATACAGTTATTTGTGTTATATGTCCATATGTCGTGTGATGTAATTCTTNTGAGCGCTAGAAAGAATTCTAATCTTCAGTCTTCGGATTACAAAACCGGGGCTTTGTATTTAAGCTACTAGGGCTATTATCAGTTTAGTATTTTATTTTCTACTCATCCTACTAATGGGTTAAGTACAAGGAATAGGGCAAAGTAAAGT
>SP48
ATTATCAATAAACATATTTTCCTGAGTTGTGCTGGTTGGTGGTTTCTTACTGCGCATGCTGGTTTAGGTCCAGTNTAATGTCATTCTTCATGGAAACTTGGTTTGTGCATTTATCATTCAAATCATGAATTACTGTCCAATATTTATAGATTTAATACTATTTGCTGCAGTTCTTTAGTCATTATTAATGTTATTAGAGGTCCATTAATATGTATGTTATACTTCATTGATTTAAAATCTGGTATGGGTATGTAACGTTTACATTTACAGATAATTTACATACACCTTTGTAATCAATACATGTTATGTATTGATTACATAGGTGTATGTTGTATTTACATATTATGTATATATTACATAAGTGAAATACAACATACACATAGGTAGGTTGTATATCATTTATGTAATTATACAGTTATTTGTGTTATATGTCCATATGTCGTGTGATGTAATTCTTNTGAGCGCTAGAAAGAATTCTAATCTTCAGTCTTCGGATTACAAAACCGGGGCTTTGTATTTAAGCTACTAGGGCTATTATCAGTTTAGTATTTTATTTTCTACTCATCCTACTAATGGGTTAAGTACAAGGAATAGGGCAAAGTAAAGT
>SP49
ATTATCAATAAACATATTTTCCTGAATTGTGCTGGTTGGTGGTTTCTTACTGCGCATACTGGTTTAGGTCCAGTNTAATGTCATTCTTCATGGAAACTTGGTTTGTGCATTTATCATTCAAATCATGAATCACTGTCCAATATTTATAGATTTAATACTATTTGCTGCAGTTCTTTAGTCATTATTAATTTTATTAGAGGTCCATTAATATGTATGTTATACTTCATTGATTTAAAATCTGGTATGGGTATGTAACGTTTACATTTACAGATAGTTTACATACACCTTTGTAATCAATACATGTTATGTATTGATTACATAGGTGTATGTTGTATTTACATATTATGTATATATTACATAAGTGAAATACAACATACACATAGGTAGGTTGTATATCATTTATGTAATTATACAGTTATTTGTGTTATATGTCCATATGTCGTGTGATGTAATTCTTNTGAGCGCTAGAAAGAATTCTAATCTTCAGTCTTCGGATTACAAAACCGGGGCTTTGTATTTAAGCTACTAGGGCTATTATCAGTTTAGTATTTTATTTTCTACTCATCCTACTAATGGGTTAAGTACAAGGAATAGGGCAAAGTAAAGT
>SP50
ATTATCAATAAACATATTTTCCTGAATTGTGCTGGTTGGTGGTTTCTTACTGCGCATGCTGGTTTAGGTCCAGTNTAATGTCATTCTTCATGGAAACTTGGTTTGTGCATTTATCATTCAAATCATGAATCACTGTCCAATATTTATAGATTTAATACTATTTGCTGCAGTTCTTTAGTCATTATTAATGTTATTAGAGGTCCATTAATATGTATGTTATACTTCATTGATTTAAAATCTGGTATGGGTATGTAACGTTTACATTTACAGATAGTTTACATACACCTTTGTAATCAATACATGTTATGTATTGATTACATAGGTGTATGTTGTATTTACATATTATGTATATATTACATAAGTGAAATACAACATACACATAGGTAGGTTGTATATCATTTATGTAATTATACAGTTATTTGTGTTATATGTCCATATGTCGTGTGATGTAATTCTTNTGAGCGCTAGAAAGAATTCTAATCTTCAGTCTTCGGATTACAAAACCGGGGCTTTGTATTTAAGCTACTAGGGCTATTATCAGTTTAGTATTTTATTTTCTACTCATCCTACTAATGGGTTAAGTACAAGGAATAGGGCAAAGTAAAGT
>SP51
ATTATCAATAAACATATTTTCCTGAATTGTGCTGGTTGGTGGTTTCTTACTGCGCATGCTGGTTTAGGTCCAGTNTAATGTCATTCCTCATGGAAACTTGGTTTGTGCATTTATCATTCAAATCATGAATCACTGTCCAATATTTATAGATTTAATACTATTTGCTGCAGTTCTTTAGTCATTATTAATGTTATTAGAGGTCCATTAATATGTATGTTATACTTCATTGATTTAAAATCTGGTATGGGTATGTAACGTTTACATTTACAGATAGTTTACATACACCTTTGTAATCAATACATGTTATGTATTGATTACATAGGTGTATGTTGTATTTACATATTATGTATATATTACATAAGTGAAATACAACATACACATAGGTAGGTTGTATATCATTTATGTAATTATACAGTTATTTGTGTTATATGTCCATATGTCGTGTGATGTAATTCTTNTGAGCGCTAGAAAGAATTCTAATCTTCAGTCTTCGGATTACAAAACCGGGGCTTTGTATTTAAGCTACTAGGGCTATTATCAGTTTAGTATTTTATTTTCTACTCATCCTACTAATGGGTTAAGTACAAGGAATAGGGCAAAGTAAAGT
>SP52
ATTATCAATAAACATATTTTCCTGAATTGTGCTGGTTGGTGGTTTCTTACTGCGCATGCTGGTTTAGGTCCAGTNTAATGTCATTCTTCATGGAAACTTGGTTTGTGCATTTATCATTCAAATCATGAATCACTGTCCAATATTTATAGATTTAATACTATTTGCTGCAGTTCTTTAGTCATTATTAATGTTATTAGAGGTCCATTAATATGTATGTTATACTTCATTGATTTAAAATCTGGTATGGGTATGTAACGTTTACATTTACAGGTAGTTTACATACACCTTTGTAATCAATACATGTTATGTATTGATTACATAGGTGTATGTTGTATTTACATATTATGTATATATTACATAAGTGAAATACAACATACACATAGGTAGGTTGTATATCATTTATGTAATTATACAGTTATTTGTGTTATATGTCCATATGTCGTGTGATGTAATTCTTNTGAGCGCTAGAAAGAATTCTAATCTTCAGTCTTCGGATTACAAAACCGGGGCTTTGTATTTAAGCTACTAGGGCTATTATCAGTTTAGTATTTTATTTTCTACTCATCCTACTAATGGGTTAAGTACAAGGAATAGGGCAAAGTAAAGT
>SP53
ATTATCAATAAACATATTTTCCTGAATTGTGCTGGTTGGTGGTTTCTTACTGCGCATGCTGGTTTAGGTCCAGTNTAATGTCATTCTTCATGGAAACTTGGTTTGTGCATTTATCATTCAAATCATGAATCACTGTCCAATATTTATAGATTTAATACTATTTGCTGCAGTTCTTTAGTCATTATTAATGTTATTAGAGGTCCATTAATATGTATGTTATACTTCATTGATTTAAAATCTGGTATGGGTATGTAACGTTTACATTTACAGATAGTTTACATACACCTTTGTAATCAATACATGTTATGTATTGATTACATAGGTGTATGTTGTATTTACATATTATGTATATATTACATAAGTGAAATACAACATACACATAGGTAGGTTGTATATCATTTATGTAATTATACAGTTATTTGTGTTATATGTCCATATGTCGTGTGATGTAATTCTTNTGAGCGCTAGAAAGAATTCTAATCTTCAGTCTTCGGATTACAAAACCGGGGCTTTGTATTTAAGCTACTAGGGCTATTATCAGTTTAGTATTTTATTTTCTACTCATCCTACTAATGGGTTAAGTACAAGGAATAGGGCAAAGTAAAGT
>SP54
ATTATCAATAAACATATTTTCCTGAATTGTGCTGGTTGGTGGTTTCTTACTGCGCATGCTGGTTTAGGTCCAGTNTAATGTCATTCTTCATGGAAACTTGGTTTGTGCATTTATCATTCAAATCATGAATCACTGTCCAATATTTATAGATTTAATACTATTTGCTGCAGTTCTTTAGTCATTATTAATGTTATTAGAGGTCCATTAATATGTATGTTATACTTCATTGATTTAAAATCTGGTATGGGTATGTAACGTTTACATTTACAGGTAGTTTACATACACCTTTGTAATCAATACATGTTATGTATTGATTACATAGGTGTATGTTGTATTTACATATTATGTATATATTACATAAGTGAAGTACAACATACACATAGGTAGGTTGTATATCATTTATGTAATTATACAGTTATTTGTGTTATATGTCCATATGTCGTGTGATGTAATTCTTNTGAGCGCTAGAAAGAATTCTAATCTTCAGTCTTCGGATTACAAAACCGGGGCTTTGTATTTAAGCTACTAGGGCTATTATCAGTTTAGTATTTTATTTTCTACTCATCCTACTAATGGGTTAAGTACAAGGAATAGGGCAAAGTAAAGT
>SP55
ATTATCAATAAACATATTTTCCTGAATTGTGCTGATTGGTGGTTTCTTACTGCGCATGCTGGTTTAGGTCCAGTNTAATGTCATTCTTCATGGAAACTTGGTTTGTGCATTTATCATTCAAATCATGAATCACTGTCCAATATTTATAGATTTAATACTATTTGCTGCAGTTCTTTAGTCATTATTAATGTTATTAGAGGTCCATTAATATGTATGTTATACTTCATTGATTTAAAATCTGGTATGGGTATGTAACGTTTACATTTACAGATAGTTTACATACACCTTTGTAATCAATACATGTTATGTATTGATTACATAGGTGTATGTTGTATTTACATATTATGTATATATTACATAAGTGAAATACAACATACACATAGGTAGGTTGTATATCATTTATGTAATTATACAGTTATTTGTGTTATATGTCCATATGTCGTGTGATGTAATTCTTNTGAGCGCTAGAAAGAATTCTAATCTTCAGTCTTCGGATTACAAAACCGGGGCTTTGTATTTAAGCTACTAGGGCTATTATCAGTTTAGTATTTTATTTTCTACTCATCCTACTAATGGGTTAAGTACAAGGAATAGGGCAAAGTAAAGT
>SP56
ATTATCAATAAACATATTTTCCTGAATTGTGCTGGTTGGTGGTTTCTTACTGCGCATGCTGGTTTAGGTCCAGTNTAATGTCATTCTTCATGGAAACTTGGTTTGTGCATTTATCATTCAAATCATGAATCACTGTCCAATATTTATAGATTTAATACTATTTGCTGCAGTTCTTTAGTCATTATTAATGTTATTAGAGGTCCATTAATATGTATGTTATACTTCATTGATTTAAAATCTGGTATGGGTATGTAACGTTTACATTTACAGGTAGTTTACATACACCTTTGTAATCAATACATGTTATGTATTGATTACATAGGTGTATGTTGTATTTACATATTATGTATATATTACATAAGTGAAATACAACATACACATAGGTAGGTTGTATATCATTTATGTAATTATACAGTTATTTGTGTTATATGTCCATATGTCGTGTGATGTAATTCTTNTGAGCGCTAGAAAGAATTCTAATCTTCAGTCTTCGGATTACAAAACCGGGGCTTTGTATTTAAGCTACTAGGGCTATTATCAGTTTAGTATTTTATTTTCTACTCATCCTACTAATGGGTTAAGTACAAGGAATAGGGCAAAGTAAAGT
>SP57
ATTATCAATAAACATATTTTCCTGAGTTGTGCTGATTGGTGGTTTCTTACTGCGCATGCTGGTTTAGGTCCAGTNTAATGTCATTCTTCATGGAAACTTGGTTTGTGCATTTATCATTCAAATCATGAATTACTGTCCAATATTTATAGATTTAATACTATTTGCTGCAGTTCTTTAGTCATTATTAATGTTATTAGAGGTCCATTAATATGTATGTTATACTTCATTGATTTAAAATCTGGTATGGGTATGTAACGTTTACATTTACAGATAATTTACATACACCTTTGTAATCAATACATGTTATGTATTGATTACATAGGTGTATGTTGTATTTACATATTATGTATATATTACATAAGTGAAATACAACATACACATAGGTAGGTTGTATATCATTTATGTAATTATACAGTTATTTGTGTTATATGTCCATATGTCGTGTGATGTAATTCTTNTGAGCGCTAGAAAGAATTCTAATCTTCAGTCTTCGGATTACAAAACCGGGGCTTTGTATTTAAGCTACTAGGGCTATTATCAGTTTAGTATTTTATTTTCTACTCATCCTACTAATGGGTTAAGTACAAGGAATAGGGCAAAGTAAAGT
>SP58
ATTATCAATAAACATATTTTCCTGAATTGTGCTGGTTGGTGGTTTCTTACTGCGCATGCTGGTTTAGGTCCAGTNTAATGTCATTCTTCATGGAAACTTGGTTTGTGCATTTATCATTCAAATCATGGATCACTGTCCAATATTTATAGATTTAATACTATTTGCTGCAGTTCTTTAGTCATTATTAATGTTATTAGAGGTCCATTAATATGTATGTTATACTTCATTGATTTAAAATCTGGTATGGGTATGTAACGTTTACATTTACAGATAGTTTACATACACCTTTGTAATCAATACATGTTATGTATTGATTACATAGGTGTATGTTGTATTTACATATTATGTATATATTACATAAGTGAAATACAACATACACATAGGTAGGTTGTATATCATTTATGTAATTATACAGTTATTTGTGTTATATGTCCATATGTCGTGTGATGTAATTCTTNTGAGCGCTAGAAAGAATTCTAATCTTCAGTCTTCGGATTACAAAACCGGGGCTTTGTATTTAAGCTACTAGGGCTATTATCAGTTTAGTATTTTATTTTCTACTCATCCTACTAATGGGTTAAGTACAAGGAATAGGGCAAAGTAAAGT
>SP59
ATTATCAATAAACATATTTTCCTGAATTGTGCTGGTTGGTGGTTTCTTACTGCGCATGCTGGTTTAGGTCCAGTNTAATGTCATTCTTCATGGAAACTTGGTTTGTGCATTTATCATTCAAATCATGAATCACTGTCCAATATTTATAGATTTAATACTATTTGCTGCAGTTCTTTAGTCATTATTAATGTTATTAGAGGTCCATTAATATGTATGTTATACTTCATTGATTTAAAATCTGGTATGGGTATGTAACGTTTACATTTACAGATAGTTTACATACACCTTTGTAATCAATACATGTTATGTATTGATTACATAGGTGTATGTTGTATTTACATATTATGTATATATTACATAAGTGAAATACAACATACACATAGGTAGGTTGTATATCATTTATGTAATTATACAGTTATTTGTGTTATATGTCCATATGTCGTGTGATGTAATTCTTNTGAGCGCTAGAAAGAATTCTAATCTTCAGTCTTCGGATTACAAAACCGGGGCTTTGTATTTAAGCTACTAGGGCTATTATCAGTTTAGTATTTTATTTTCTACTCATCCTACTAATGGGTTAAGTACAAGGAATAGGGCAAAGTAAAGT
>SP60
ATTATCAATAAACATATTTTCCTGAATTGTGCTGGTTGGTGGTTTCTTACTGCGCATGCTGGTTTAGGTCCAGTNTAATGTCATTCTTCATGGAAACTTGGTTTGTGCATTTATCATTCAAATCATGAATCACTGTCCAATATTTATAGATTTAATACTATTTGCTGCAGTTCTTTAGTCATTATTAATGTTATTAGAGGTCCATTAATATGTATGTTATACTTCATTGATTTAAAATCTGGTATGGGTATGTAACGTTTACATTTACAGATAGTTTACATACACCTTTGTAATCAATACATTTTATGTATTGATTACATAGGTGTATGTTGTATTTACATATTATGTATATATTACATAAGTGAAATACAACATACACATAGGTAGGTTGTATATCATTTATGTAATTATACAGTTATTTGTGTTATATGTCCATATGTCGTGTGATGTAATTCTTNTGAGCGCTAGAAAGAATTCTAATCTTCAGTCTTCGGATTACAAAACCGGGGCTTTGTATTTAAGCTACTAGGGCTATTATCAGTTTAGTATTTTATTTTCTACTCATCCTACTAATGGGTTAAGTACAAGGAATAGGGCAAAGTAAAGT
>SP219
ATTATCAATAAACATATTTTCCTGAATTGTGCTGGTTGGTGGTTTCTTACTGCGCATGCTGGCTTAGGTCCAGTNTAATGTCATTCTTCATGGAAACTTGGTTTGTGCATTTATCATTCAAATCATGAATCACTGTCCAATATTTATAGATTTAATACTATTTGCTGCAGTTCTTTAGTCATTATTAATGTTATTAGAGGTCCATTAATATGTATGTTATACTTCATTGATTTAAAATCTGGTATGGGTATGTAACGTTTACATTTACAGGTAGTTTACATACACCTTTGTAATCAATACATGTTATGTATTGATTACATAGGTGTATGTTGTATTTACATATTATGTATATATTACATAAGTGAAATACAACATACACATAGGTAGGTTGTATATCATTTATGTAATTATACAGTTATTTGTGTTATATGTCCATATGTCGTGTGATGTAATTCTTNTGAGCGCTAGAAAGAATTCTAATCTTCAGTCTTCGGATTACAAAACCGGGGCTTTGTATTTAAGCTACTAGGGCTATTATCAGTTTAGTATTTTATTTTCTACTCATCCTACTAATGGGTTAAGTACAAGGAATAGGGCAAAGTAAAGT
>SP220
ATTATCAATAAACATATTTTCCTGAATTGTGCTGGTTGGTGGTTTCTTACTGCGCATGCTGGTTTAGGTCCAGTNTAATGTCATTCTTCATGGAAACTTGGTTTATGCATTTATCATTCAAATCATGAATCACTGTCCAATATTTATAGATTTAATACTATTTGCTGCAGTTCTTTAGTCATTATTAATGTTATTAGAGGTCCATTAATATGTATGTTATACTTCATTGATTTAAAATCTGGTATGGGTATGTAACGTTTACATTTACAGATAGTTTACATACACCTTTGTAATCAATACATGTTATGTATTGATTACATAGGTGTATGTTGTATTTACATATTATGTATATATTACATAAGTGAAATACAACATACACATAGGTAGGTTGTATATCATTTATGTAATTATACAGTTATTTGTGTTATATGTCCATATGTCGTGTGATGTAATTCTTNTGAGCGCTAGAAAGAATTCTAATCTTCAGTCTTCGGATTACAAAACCGGGGCTTTGTATTTAAGCTACTAGGGCTATTATCAGTTTAGTATTTTATTTTCTACTCATCCTACTAATGGGTTAAGTACAAGGAATAGGGCAAAGTAAAGT
>SP221
ATTATCAATAAACATATTTTCCTGAATTGTGCTGGTTGGTGGTTTCTTACTGCGCATGCTGGTTTAGGTCCAGTNTAATGTCATTCTTCATGGAAACTTGGTTTGTGCATTTATCATTCAAATCATGAATCACTGTCCAATATTTATAGGTTTAATACTATTTGCTGCAGTTCTTTAGTCATTATTAATGTTATTAGAGGTCCATTAATATGTATGTTATACTTCATTGATTTAAAATCTGGTATGGGTATGTAACGTTTACATTTACAGATAGTTTACATACACCTTTGTAATCAATACATGTTATGTATTGATTACATAGGTGTATGTTGTATTTACATATTATGTATATATTACATAAGTGAAATACAACATACACATAGGTAGGTTGTATATCATTTATGTAATTATACAGTTATTTGTGTTATATGTCCATATGTCGTGTGATGTAATTCTTNTGAGCGCTAGAAAGAATTCTAATCTTCAGTCTTCGGATTACAAAACCGGGGCTTTGTATTTAAGCTACTAGGGCTATTATCAGTTTAGTATTTTATTTTCTACTCATCCTACTAATGGGTTAAGTACAAGGAATAGGGCAAAGTAAAGT
>SP222
ATTATCAATAAACATATTTTCCTGAATTGTGCTGGTTGGTGGTTTCTTACTGCGCATGCTGGTTTAGGTCCAGTNTAATGTCATTCTTCATGGAAACTTGGTTTGTGCATTTATCATTCAAATCATGAATCACTGTCCAATATTTATAGATTTAATACTATTTGCTGCAGTTCTTTAGTCATTATTAATGTTATTAGAGGTCCATTAATATGTATGTTATACTTCATTGATTTAAAATCTGGCATGGGTATGTAACGTTTACATTTACAGATAGTTTACATACACCTTTGTAATCAATACATGTTATGTACTGATTACATAGGTGTATGTTGTATTTACATATTATGTATATATTACATAAGTGAAATACAACATACACACAGGTAGGTTGTATATCATTTATGTAATTATACAGTTATTTGTGTTATATGTCCATATGTCGTGTGATGTAATTCTTNTGAGCGCTAGAAAGAATTCTAATCTTCAGTCTTCGGATTACAAAACCGGGGCTTTGTATTTAAGCTACTAGGGCTATTATCAGTTTAGTATTTTATTTTCTACTCATCCTACTAATGGGTTAAGTACAAGGAATAGGGCAAAGTAAAGT
>SP223
ATTATCAATAAACATATTTTCCTGAATTGTGCTGGTTGGTGGTTTCTTACTGCGCATGCTGGTTTAGGTCCAGTNTAATGTCATTCTTCATGGAAACTTGGTTTGTGCATTTATCATTCAAATCATGAATCACTGTCCAATATTTATAGATTTAATACTATTTGCTGCAGTTCTTTAGTCATTATTAATGTTATTAGAGGTCCATTAATATGTATGTTATACTTCATTGATTTAAAATCTGGTATGGGTATGTAACGTTTACATTTACAGATATTTTACATACACCTTTGTAATCAATACATGTTATGTATTGATTACATAGGTGTATGTTGTATTTACATATTATGTATATATTACATAAGTGAAATACAACATACACATAGGTAGGTTGTATATCATTTATGTAATTATACAGTTATTTGTGTTATATGTCCATATGTCGTGTGATGTAATTCTTNTGAGCGCTAGAAAGAATTCTAATCTTCAGTCTTCGGATTACAAAACCGGGGCTTTGTATTTAAGCTACTAGGGCTATTATCAGTTTAGTATTTTATTTTCTACTCATCCTACTAATGGGTTAAGTACAAGGAATAGGGCAAAGTAAAGT
>SP224
ATTATCAATAAACATATTTTCCTGAATTGTGCTGGTTGGTGGTTTCTTACTGCGCATGCTGGTTTAGGTCCAGTNTAATGTCATTCTTCATGGAAACTTGGTTTGTGCATTTATCATTCAAATCATGAATCACTGTCCAATATTTATAGATTTAATACTATTTGCTGCAATTCTTTAGTCATTATTAATGTTATTAGAGGTCCATTAATATGTATGTTATACTTCATTAATTTAAAATCTGGTATGGGTATGTAACGTTTACATTTACAGATAGTTTACATACACCTTTGTAATCAATACATGTTATGTATTGATTACATAGGTGTATGTTGTATTTACATATTATGTATATATTACATAAGTGAAATACAACATACACATAGGTAGGTTGTATATCATTTATGTAATTATACAGTTATTTGTGTTATATGTCCATATGTCGTGTGATGTAATTCTTNTGAGCGCTAGAAAGAATTCTAATCTTCAGTCTTCGGATTACAAAACCGGGGCTTTGTATTTAAGCTACTAGGGCTATTATCAGTTTAGTATTTTATTTTCTACTCATCCTACTAATGGGTTAAGTACAAGGAATAGGGCAAAGTAAAGT
>SP225
ATTATCAATAAACATATTTTCCTGAATTGTGCTGGTTGGTGGTTTCTTACTGCGCATGCTGGTTTAGGTCCAGTNTAATGTCATTCTTCATGGAAACTTAGTTTGTGCATTTATCATTCAAATCATGAATCACTGTCCAATATTTATAGATTTAATACTATTTGCTGCAGTTCTTTAGTCATTATTAATGTTATTAGAGGTCCATTAATATGTATGTTATACTTCATTGATTTAAAATCTGGTATGGGTATGTAACGTTTACATTTACAGATAGTTTACATACACCTTTGTAATCAATACATGTTATGTATTGATTACATAGGTGTATGTTGTATTTACATATTATGTATATATTACATAAGTGAAATACAACATACACATAGGTAGGTTGTATATCATTTATGTAATTATACAGTTATTTGTGTTATATGTCCATATGTCGTGTGATGTAATTCTTNTGAGCGCTAGAAAGAATTCTAATCTTCAGTCTTCGGATTACAAAACCGGGGCTTTGTATTTAAGCTACTAGGGCTATTATCAGTTTAGTATTTTATTTTCTACTCATCCTACTAATGGGTTAAGTACAAGGAATAGGGCAAAGTAAAGT
