# Supplementary material for: Meta-analysis of northeast Atlantic marine taxa shows contrasting phylogeographic patterns following post-LGM expansions
Source: PeerJ. 2018 Sep 28;6:e5684. doi: 10.7717/peerj.5684 (PMC6166638; doi:10.7717/peerj.5684)
Supplement: Supplemental Information 2 [file peerj-06-5684-s006.zip › dicentrarchus_labrax.fasta]

>BB02
CCTCCCTCTTGCTCAAAGAGAAGGGATTCGCACCCCGACCACTCGCTCCCAAAGCCAGCATTCTCTATTAAACTACTCTTTGAGATACATTCATATTTAGCGCAGGCATCAAGCATCTATTACAAATGACAAATATATACATATATACATATAATACACATGATTAAAAAATTTACACTTTTTAAAGCCACAAACACAAATTCGGGGCTTAAGTTCACACTATATTCATTTTCCAAATCTCGCTGCGCGAGATTCATGCATATGGTCTTAGTAANNNGGGGTAGGGGTCAANNGAACATTNGGGGGAAAATATAAAGAGGTTCATGCAAACATCTGCATTGTACACACAAGGAGGGGCGCTCCCCCACCCAAGTGCCACA
>BB03
CCTCCCTCTTGCTCAAAGAGAAGGGATTCGCACCCCGACCACTCGCTCCCAAAGCCAGCATTCTCTATTAAACTACTCTTTGAGATACATTCATATTTAGCGCAGGCATCAAGCATCTATTACAAATGACAAATATATACATATATACATATAATACACATGATTAAAAAATTTACACTTTTTAAAGCCACAAACACAAATTCGGGGCTTAAGTTCACACTATATTCATTTTCCAAATCTCGCTGCGCGAGATTCATGCATATGGTCTTAGTAANNNGGGGTAAGGATCAANNGAACACTNGGGGGGAAATATAAAGAGGTTCATGCAAACATCTGCATTGTACACACAAGGAGGGGCGCTCCCCCACCCAAGTGCCACA
>BB05
CCTCCCTCTTGCTCAAAGAGAAGGGATTCGCACCCCGACCACTCGCTCCCAAAGCCAGCATTCTCTATTAAACTACTCTTTGAGATACATTCATATTTAGCGCAGGCATCAAGCATCTATTACAAATGACAAATATATACATATATACATATAATACACATGATTAAAAAATTTACACTTTTTAAAGCCACAAACACAAATTCGGGGCTTAAGTTCACACTATATTCATTTTCCAAATCTCGCTGCGCGAGATTCATGCATATGGTCTTAGTAANNNGGGGTAAGGGTCAANNGAACACTNGGGGGGAAATATGAAGAGGTTCATGCAAACATCTGCATTGTACACACAAGGAGGGGCGCTCCCCCACCCAAGTGCCACA
>BB07
CCTCCCTCTTGCTCAAAGAGAAGGGATTCGCACCCCGACCACTCGCTCCCAAAGCCAGCATTCTCTATTAAACTACTCTTTGAGATACATTTATATTTAACGCAGGCATTAAGCATCTATTACAAATAACAAATGTATATACATATATATATANNNNNNNNGATTAAAAAATTTACACTTTCTGAGGCCACAAACACAAATTCGGGGCTCNNGTTCACACTATATTTATTCNCCAAATCTCGCAGGGCGAGATTCATATATATGTATAGTTTCAGGTGGGGCAAAGGTCATATGAACATTTAGGGGGNNNTATAAAGAGGTTTATGCAAACATCTGCATTGTACGCTCAAGGGGGGGCGCGCCCCCACCCGAGTGCCACA
>BB08
CCTCCCTCTTGCTCAAAGAGAAGGGATTCGCACCCCGACCACTCGCTCCCAAAGCCAGCATTCTCTATTAAACTACTCTTTGAGATACATTCATATTTAGCGCAGACATCAAGCATCTATTACAAATGACAAATATATACATATATACATATAATACACATGATTAAAAAATTTACACTTTTTAAAGCCACAAACACAAATTCGGGGCTTAAGTTCACACTATATTCATTTTCCAAATCTCGCTGCGCGAGATTCATGCATATGGTCTTAGTAANNNGGGGTAGGGGTCAANNGAACATTNGGGGGGAAATATAAAGAGGTTCATGCAAACATCTGCATTGTACACACAAGGAGGGGCGCTCCCCCACCCAAGTGCCACA
>BB09
CCTCCCTCTTGCTCAAAGAGAAGGGATTCGCACCCCGACCACTCGCTCCCAAAGCCAGCATTCTCTATTAAACTACTCTTTGAAATACATTCATATTTAGCGCAGACATCAAGCATCTATTACAAATGACAAATATATACATATATACATATAAAACACATGATTAAAAAATTTACACTTTTTAAAGCCACAAACACAAATTCGGGGCTTAAGTTCACACTATATTCATTTTCCAAATCTCGCTGCGCGAGATTCATGCATATGGTCTTAGTAANNNGGGGTAGGGGTCAANNGAACATTNGGGGGGAAATATAAAGAGGTTCATGCAAACATCTGCATTGTACACACAAGGAGGGGCGCTCCCCCACCCAAGTGCCACA
>BB10
CCTCCCTCTTGCTCAAAGAGAAGGGATTCGCACCCCGACCACTCGCTCCCAAAGCCAGCATTCTCTATTAAACTACTCTTTGAAATACATTCATATTTAGCGCAGGCATCAAGCATCTATTACAAATGACAAATATATACATGTATACATATAATACACATGATTAAAAAATTTACACTTTTTAAAGCCACAAACACAAATTCGGGGCTTAAGTTCACACTATATTCATTCTCCAAATCTCGCTGCGCGAGATTCATGCATATGGTCTTAGTAANNNGGGGTAGGGGTCAANNGAACACTNGGGGGGGGGNNTAAAGAGGTTCATGCAAACATCTGCGTTGTACACACAAGGAGGGGCGCTCCCCCACCCAAGTGCCACA
>BB11
CCTCCCTCTTGCTCAAAGAGAAGGGATTCGCACCCCGACCACTCGCTCCCAAAGCCAGCATTCTCTATTAAACTACTCTTTGAGATACATTCATATTTAGCGCAGGCATCAAGCATCTATTACAAATGACAAATATATACATGTATACATATAATACACATGATTAAAAAATTTACACTTTTTAAAGCCACAAACACAAATTCGGGGCTTAAGTTCACACTATATTCATTCTCCAAATCTCGCTGCGCGAGATTCATGCATATGGTCTTAGTAANNNGGGGTAAGGGTCAANNGAACACTNGGGGGGGGGTATAAAGAGGTTCATGCAAACATCTGCATTGTACACACAAGGAGGGGCGCTCCCCCACCCAAGTGCCACA
>BB13
CCTCCCTCTTGCTCAAAGAGAAGGGATTCGCACCCCGACCACTCGCTCCCAAAGCCAGCATTCTCTATTAAACTACTCTTTGAGATACATTTATATTTAACGCAGGCATTAAGCATCTATTACAAATAACAAATGTATATATATATATNNNNNNNNNNNNNGATTAAAAAATTTACACTTTCTGAGGCCACAAACACAAATTCGGGGCTCNNGTTCACACTATATTTATTCNCCAAATCTCGCAGGGCGAGATTCATATATATGTATAGTTTCAGGTGGGGCAAAGGTCATATGAACATTTAGGGGGNNNTATAAAGAGGTTTATGCAAACATCTGCATTGTACGCACAAGGAGGGGCACTCCCCCACCCGAGTGCCACA
>BB14
CCTCCCTCTTGCTCAAAGAGAAGGGATTCGCACCCCGACCACTCGCTCCCAAAGCCAGCATTCTCTATTAAACTACTCTTTGAGATACATTCATATTTAGCGCAGGCATCAAGCATCTATTACAAATGACAAATATATACATATATACATATAATACACATGATTAAAAAATTTACACTTTTTAAAGCCACAAACACAAATTCGGGGCTTAAGTTCACACTATATTCATTTTCCAAATCTCGCTGCGCGAGATTCATGCATATGGTCTTAGTAANNNGGGGTAGGGGTCAANNGAACATTNGGGGGGAAATATAAAGAGGTTCATGCAAACATCTGCATTGTACACACAAGGAGGGGCGCTCCCCCACCCAAGTGCCACA
>BB16
CCTCCCTCTTGCTCAAAGAGAAGGGATTCGCACCCCGACCACTCGCTCCCAAAGCCAGCATTCTCTATTAAACTACTCTTTGAGATACATTTATATTTAACGCAGGCATTAAGCATCTATTACAAATAACAAATGTATATACATATATATATANNNNNNNNGATTAAAAAATTTACACTTTCTGAGGCCACAAACACAAATTCGGGGCTCNNGTTCACACTATATTTATTCNCCAAATCTCGCAGTGCGAGATTCATATATATGTATAGTTTCAGGTGGGGCACAGGTCATANGAACATTTAGGGGGNNNTATAAAGAGGTTTATGCAAACATCTGCATTGTACGCACAAGGAGGGGCACTCCCCCCCCCGAGTGCCACA
>BB20
CCTCCCTCTTGCTCAAAGAGAAGGGATTCGCACCCCGACCACTCGCTCCCAAAGCCAGCATTCTCTATTAAACTACTCTTTGAGATACATTTATATTTAACGCAGGCATTAAGCATCTATTACAAATAACAAATGTATATACATATATATATANNNNNNNNGATTAAAAAATTTACACTTTCTGAGGCCACAAACACAAATTCGGGGCTCNNGTTCACACTATATTTATTCNCCAAATCTCGCAGGGCGAGATTCATATATATGTATAGTTTCAGGTGGGGCAAAGGTCATATGAACATTTAGGGGGNNNTATAAAGAGGTTTATGCAAACATCTGCATTGTACGCACAAGGAGGGGCACTCCCCCACCCGAGTGCCACA
>BB21
CCTCCCTCTTGCTCAAAGAGAAGGGATTCGCACCCCGACCACTCGCTCCCAAAGCCAGCATTCTCTATTAAACTACTCTTTGAGATACATTTATATTTAACGCAGGCATTAAGCATCTATTACAAATAACAAATGTATATACATATATATATANNNNNNNNGATTAAGAAATTTACACTTTCTGAGGCCACAAACACAAATTCGGGGCTCNNGTTCACACTATATTTATTCNCCAAATCTCGCAGGGCGAGATTCATATATATGTATAGTTTCAGGTGGGGCAAAGGTCATATGAACATTTAGGGGGNNNTATAAAGAGGTTTATGCAAACATCTGCATTGTACGCACAAGGAGGGGCACTCCCCCACCCGAGTGCCACA
>BE34
CCTCCCTCTTGCTCAAAGAGAAGGGATTCGCACCCCGACCACTCGCTCCCAAAGCCAGCATTCTCTATTAAACTACTCTTTGAGATACATTCATATTTAGCGCAAGCATCAAGCATCTATTACAAATGACAAATATATACATATATACATATAATATACATGATTAAAAAATTTACACTTTTTAAAGCCACAAACACAAATTCGGGGCTTAAGTTCACACTATATTCATTTTCCAAATCTCGCTGCGCGAGATTCATGCATATGGTCTTAGTAANNNGGGGTAAGGGTCAANNGAACACTNGGGGGAAAATATAAAGAGGTTCATGCAAACATCTGCATTGTACACACAAGGAGGGGCGCTCCCCCACCCAAGTGCCACA
>BE35
CCTCCCTCTTGCTCAAAGAGAAGGGATTCGCACCCCGACCACTCGCTCCCAAAGCCAGCATTCTCTATTAAACTACTCTTTGAGATACATTCATATTAAGCGCAAGCATCAAGCATCTATTACAAATGACAAATATATACATATATACATATTAAACACATGATTAAAAAATTTACACTTTTTAAAGCCACAAACCCAAATTCGGGGCTTAAGTTCTCACTATATTCATTTTCCAAATCTGGCTGCGCGAGATTCATGCATATGGTCTTAGTAANNNGGGGTAGGGCTCAGNNGAACACTNGGGGGGAAATATAANGGGGTTCCTGCCAACGGTGGGATTGGAAAACAAAGGGGGGGCCCCCCCCCCCCCAAAGGGCCAA
>BE37
CCTCCCTCTTGCTCAAAGAGAAGGGATTCGCACCCCGACCACTCGCTCCCAAAGCCAGCATTCTCTATTAAACTACTCTTTGAGATACATTCATATTTAGCGCAGGCATCAAGCATCTATTACAAATGACAAATATATACATATATACATATAATACACATGATTAAAAAATTTACACTTTTTAAAGCCACAAACACAAATTCGGGGCTTAAGTTCACACTATATTCATTTTCCAAATCTCGCTGCGCGAGATTCATGCATATGGTCTTAGTAANNNGGGGTAGGGGTCAANNGAACATTNGGGGGGAAATATAAAGAGGTTCATGCAAACATCTGCATTGTACACACAAGGAGGGGCGCTCCCCCACCCAAGTGCCACA
>BE38
CCTCCCTCTTGCTCAAAGAGAAGGGATTCGCACCCCGACCACTCGCTCCCAAAGCCAGCATTCTCTATTAAACTACTCTTTGAGATACATTCATATTTAGCGCAGGCATCAAGCATCTATTACAAATGACAAATATATACATATATACATATAATACACATGATTAAAAAATTTACACTTTTTAAAGCCACAAACACAAATTCGGGGCTTAAGTTCACACTATATTCATTTTCCAAATCTCGCTGCGGGGGATTCATGCTTATGGGCTTAGTAANNNGGGGTAGGGGTCAANNGAACATTNGGGGGGNNNNNNAAAGGGGTGTATGGAAACATTTGGATTGGAAAAACAAGGAGGGGCGCTTCCCCACCCCAGGGCCCCA
>BE41
CCTCCCTCTTGCTCAAAGAGAAGGGATTCGCACCCCGACCACTCGCTCCCAAAGCCAGCATTCTCTATTAAACTACTCTTTGAGATACATTCATATTTAGCGCAGGCATCAAGCATCTATTACAAATGACAAATATATACATATATACATATAATACACATGATTAAAAAATTTACACTTTTTAAAGCCACAAACACAAATTCGGGGCTTAAGTTCACACTATATTCATTTTCCAAATCTCGCTGCGCGAGATTCATGCATATGGTCTTAGTAANNNGGGGTAAGGGTCAANNGAACACTNGGGGGGAAATATAAAGAGGTTCATGCAAACATCTGCATTGTACACACAAGGAGGGGCGCTCCCCCACCCAAGTGCCACA
>BE49
CCTCCCTCTTGCTCAAAGAGAAGGGATTCGCACCCCGACCACTCGCTCCCAAAGCCAGCATTCTCTATTAAACTACTCTTTGAGATACATTCATATTTAGCGCAGGCATCAAGCATCTATTACAAATGACAAATATATACATATATACATATAATACACATGATTAAAAAATTTACACTTTTTAAAGCCACAAACACAAATTCGGGGCTTAAGTTCACACTATATTCATTTTCCAAATCTCGCTGCGCGAGATTCATGCATATGGTCTTAGTAANNNGGGGTAAGGGTCAANNGAACACTNGGGGGGAAATATAAAGAGGTTCATGCAAACATCTGCATTGTACACACAAGGAGGGGCGCTCCCCCACCCAAGTGCCACA
>BE50
CCTCCCTCTTGCTCAAAGAGAAGGGATTCGCACCCCGACCACTCGCTCCCAAAGCCAGCATTCTCTATTAAACTACTCTTTGAGATACATTCATATTTAGCGCAGGCATCAAGCATCTATTACAAATGACAAATATATACATATATACATATAATACACATGATTAAAAAATTTACACTTTTTAAAGCCACAAACACAAATTCGGGGCTTAAGTTCACACTATATTCATTTTCCAAATCTCGCTGCGCGAGATTCATGCATATGGTCTTAGTAANNNGGGGTAAGGGTCAANNGAACACTNGGGGGGAAATATAAAGAGGTTCATGCAAACATCTGCATTGTACACACAAGGAGGGGCGCTCCCCCACCCAAGTGCCACA
>BE52
CCTCCCTCTTGCTCAAAGAGAAGGGATTCGCACCCCGACCACTCGCTCCCAAAGCCAGCATTCTCTATTAAACTACTCTTTGAGATACATTCATATTTAGCGCAGGCATCAAGCATCTATTACAAATGACAAATATATACATATATACATATAATACACATGATTAAAAAATTTACACTTTTTAAAGCCACAAACACAAATTCGGGGCTTAAGTTCACACTATATTCATTTTCCAAATCTCGCTGCGCGAGATTCATGCATATGGTCTTAGTAANNNGGGGTAAGGGTCAANNGAACACTNGGGGGGAAATATAAAGAGGTTCATGCAAACATCTGCATTGTACACACAAGGAGGGGCGCTCCCCCACCCAAGTGCCACA
>BE57
CCTCCCTCTTGCTCAAAGAGAAGGGATTCGCACCCCGACCACTCGCTCCCAAAGCCAGCATTCTCTATTAAACTACTCTTTGAGATACATTCATATTTAGCGCAGGCATCAAGCATCTATTACAAATGACAAATATATACATATATACATATAATACACATGATTAAAAAATTTACACTTTTTAAAGCCACAAACACAAATTCGGGGCTTAAGTTCACACTATATTCATTTTCCAAATCTCGCTGCGCGAGATTCATGCATATGGTCTTAGTAANNNGGGGTAAGGGTCAANNGAACACTNGGGGGGAAATATAAAGAGGTTCATGCAAACATCTGCATTGTACACACAAGGAGGGGCGCTCCCCCACCCAAGTGCCACA
>BE62
CCTCCCTCTTGCTCAAAGAGAAGGGATTCGCACCCCGACCCCTCGCTCCCAAAGCCAGCCTTTTCTATTAAACTACTCTTTGGGATACATTCATATTTAGCGCAGGCATCAAGCATCTATTACAAATGACAAATATATACATATATACATATAATACACATGATTAAAAAATTTACACTTTTTAAAGCCACAAACACAAATTCGGGGCTTAAGTTCACACTATATTCATTTTCCAAATCTCGCTGCGCGAGATTCATGCATATGGTCTTAGTAANNNGGGGTAAGGGTCAANNGAACACTNGGGGGGAAATATAAAGAGGTTCATGCAAACATCTGCATTGTACACACAAGGAGGGGCGCTCCCCCACCCAAGTGCCACA
>CNW1
CCTCCCTCTTGCTCAAAGAGAAGGGATTCGCACCCCGACCACTCGCTCCCAAAGCCAGCATTCTCTATTAAACTACTCTTTGAGATACATTCATATTTAGCGCAGGCATCAAGCATCTATTACAAATGACAAATATATACATATATACATATAATACACATGATTAAAAAATTTACACTTTTTAAAGCCACAAACACAAATTCGGGGTTTAAGTTCACACTATATTCATTTTCCAAATCTCGCTGCGCGAGATTCATGCATATGGTCTTAGTAANNNGGGGTAGGGGTCAANNGAACATTNGGGGGGGAATATAAAGAGGTTCATGCAAACATCTGCATTGTACACACAAGGAGGGGCGCTCCCCCACCCAAGTGCCACA
>CNW3
CCTCCCTCTTGCTCAAAGAGAAGGGATTCGCACCCCGACCACTCGCTCCCAAAGCCAGCATTCTCTATTAAACTACTCTTTGAGATACATTCATATTTAGCGCAGGCATCAAGCATCTATTACAAATGACAAATATATACATATATACATATAATACACATGATTAAAAAATTTACACTTTTTAAAGCCACAAACACAAATTCGGGGCTTAAGTTCACACTATATTCATTTTCCAAATCTCGCTGCGCGAGATTCATGCATATGGTCTTAGTAANNNGGGGTAAGGGTCAANNGAACACTNGGGGGGAAATATAAAGAGGTTCATGCAAACATCTGCATTGTACACACAAGGAGGGGCGCTCCCCCACCCAAGTGCCACA
>CNW4
CCTCCCTCTTGCTCAAAGAGAAGGGATTCGCACCCCGACCACTCGCTCCCAAAGCCAGCATTCTCTATTAAACTACTCTTTGAGATACATTCATATTTAGCGCAGACATCAAGCATCTATTACAAATGACAAATATATACATATATACATATAATACACATGATTAAAAAATTTACACTTTTTAAAGCCACAAACACAAATTCGGGGCTTAAGTTCACACTATATTCATTTTCCAAATCTCGCTGCGCGAGATTCATGCATATGGTCTTAGTAANNNGGGGTAAGGGTCAANNGAACACTNGGGGGGAAATATGAAGAGGTTCATGCAAACATCTGCATTGTACACACAAGGAGGGGCGCTCCCCCACCCAAGTGCCACA
>CNW5
CCTCCCTCTTGCTCAAAGAGAAGGGATTCGCACCCCGACCACTCGCTCCCAAAGCCAGCATTCTCTATTAAACTACTCTTTGAGATACATTCATATTTAGCGCAGGCATCAAGCATCTATTACAAATGACAAATATATACATATATACATATAATACACATGATTAAAAAATTTACACTTTTTAAAGCCACAAACACAAATTCGGGGCTTAAGTTCACACTATATTCATTTTCCAAATCTCGCTGCGCGAGATTCATGCATATGGTCTTAGTAANNNGGGGTAAGGGTCAANNGAACACTNGGGGGGAAATATAAAGAGGTTCATGCAAACATCTGCATTGTACACACAAGGAGGGGCGCTCCCCCACCCAAGTGCCACA
>CNW6
CCTCCCTCTTGCTCAAAGAGAAGGGATTCGCACCCCGACCACTCGCTCCCAAAGCCAGCATTCTCTATTAAACTACTCTTTGAGATACATTCATATTTAGCGCAGACATCAAGCATCTATTACAAATGACAAATATATACATATATACATATAATACACATGATTAAAAAATTTACACTTTTTAAAGCCACAAACACAAATTCGGGGCTTAAGTTCACACTATATTCATTTTCCAAATCTCGCTGCGCGAGATTCATGCATATGGTCTTAGTAANNNGGGGTAAGGGTCAANNGAACACTNGGGGGGAAATATGAAGAGGTTCATGCAAACATCTGCATTGTACACACAAGGAGGGGCGCTCCCCCACCCAAGTGCCACA
>CNW7
CCTCCCTCTTGCTCAAAGAGAAGGGATTCGCACCCCGACCACTCGCTCCCAAAGCCAGCATTCTCTATTAAACTACTCTTTGAGATACATTCATATTTAGCGCAGGCATCAAGCATCTATTACAAATGACAAATATATACATATATACATATAATACACATGATTAAAAAATTTACACTTTTTAAAGCCACAAACACAAATTCGGGGCTTAAGTTCACACTATATTCATTTTCCAAATCTCGCTGCGCGAGATTCATGCATATGGTCTTAGTAANNNGGGGTAAGGGTCAANNGAACACTNGGGGGGAAATATAAAGAGGTTCATGCAAACATCTGCATTGTACACACAAGGAGGGGCGCTCCCCCACCCAAGTGCCACA
>MOR02
CCTCCCTCTTGCTCAAAGAGAAGGGATTCGCACCCCGACCACTCGCTCCCAAAGCCAGCATTCTCTATTAAACTACTCTTTGAGATACATTCATATTTAGCGCAGGCATCAAGCATCTATTACAAATGACAAATATATACATATATACATATAATACACATGATTAAAAAATTTACACTTTTTAAAGCCACAAACACAAATTCGGGGCTTAAGTTCACACTATATTCATTTTCCAAATCTCGCTGCGCGAGATTCATGCATATGGTCTTAGTAANNNGGGGTAGGGGTCAAANGAACATTNGGGGGGAAATATAAAGAGGTTCATGCAAACATCTGCATTGTACACACAAGGAGGGGCGCTCCCCCACCCAAGTGCCACA
>MOR04
CCTCCCTCTTGCTCAAAGAGAAGGGATTCGCACCCCGACCACTCGCTCCCAAAGCCAGCATTCTCTATTAAACTACTCTTTGAGATACATTCATATTTAGCGCAGGCATCAAGCATCTATTACAAATGACAAATATATACATATATACATATAATACACATGATTAAAAAATTTACACTTTTTAAAGCCACAAACACAAATTCGGGGCTTAAGTTCACACTATATTCATTTTCCAAATCTCGCTGCGCGAGATTCATGCATATGGTCTTAGTAANNNGGGGTAGGGGTCAANNGAACATTNGGGGGGGAATATAAAGAGGTTCATGCAAACATCTGCATTGTACACACAAGGAGGGGCGCTCCCCCACCCAAGTGCCACA
>MOR05
CCTCCCTCTTGCTCAAAGAGAAGGGATTCGCACCCCGACCACTCGCTCCCAAAGCCAGCATTCTCTATTAAACTACTCTTTGAGATACATTCATATTTAGCGCAGGCATCAAGCATCTATTACAAATGACAAATATACACATATATACATATAATACACATGGTTGAAAAATTTACACTTTTTAAAGCCACAAACACAAATTCGGGGCTTAAGTTCACACTATATTCATTTTCCAAATCTCGCTGCGCGAGATTCATGCATATGGTCTTAGTAANNNGGGGTAAGGGTCAANNGAACACTNGGGGGAAAATATAAAGAGGTTCATGCAAACATCTGCATTGTACACACAAGGAGGGGCGCTCCCCCACCCAAGTGCCACA
>MOR06
CCTCCCTCTTGCTCAAAGAGAAGGGATTCGCACCCCGACCACTCGCTCCCAAAGCCAGCATTCTCTATTAAACTACTCTTTGAGATACATTCATATTTAGCGCAGGCATCAAGCATCTATTACAAATGACAAATATATACATATATACATATAATACACATGATTAAAAAATTTACACTTTTTAAAGCCACAAACACAAATTCGGGGCTTAAGTTCACACTATATTCATTTTCCAAATCTCGCTGCGCGAGATTCATGCATATGGTCTTAGTAANNNGGGGTAGGGGTCAANNGAACATTNGGGGGGAAATATAAAGAGGTTCATGCAAACATCTGCATTGTACACACAAGGAGGGGCGCTCCCCCACCCAAGTGCCACA
>MOR16
CCTCCCTCTTGCTCAAAGAGAAGGGATTCGCACCCCGACCACTCGCTCCCAAAGCCAGCATTCTCTATTAAACTACTCTTTGAGATACATTCATATTTAGCGCAGGCATCAAGCATCTATTACAAATGACAAATATATACATATATACATATAATACACATGATTAAAAAATTTACACTTTTTAAAGCCACAAACACAAATTCGGGGCTTAAGTTCACACTATATTCATTTTCCAAATCTCGCTGCGCGAGATTCATGCATATGGTCTTAGTAANNNGGGGTAGGGGTCAANNGAACATTNGGGGGAAAATATAAAGAGGTTCATGCAAACATCTGCATTGTACACACAAGGAGGGGCGCTCCCCCACCCAAGTGCCACA
>MOR17
CCTCCCTCTTGCTCAAAGAGAAGGGATTCGCACCCCGACCACTCGCTCCCAAAGCCAGCATTCTCTATTAAACTACTCTTTGAGATACATTTATATTTAACGCAGGCATTAAGCATCTATTACAAATAACAAATGTATATACATATATATATNNNNNNNNNGATTAAAAAATTTACACTTTCTGAGGCCACAAACACAAATTCGGGGCTCNNGTTCACACTATATTTATTCNCCAAATCTCGCAGTGCGAGATTCATATATATGTATAGTTTCAGGTGGGGCACAGGTCATANGAACATTTAGGGGGGNNTATAAAGAGGTTTATGCAAACATCTGCATTGTACGCACAAGGNGGGGCNCNCCCCCCCCCGAGGGCCCCA
>MOR21
CCTCCCTCTTGCTCAAAGAGAAGGGATTCGCACCCCGACCCCTCGCTCCCAAAGCCAGCATTCTCTATTAAACTACTCTTTGAGATACATTCATATTTAGCGCAGGCATCAAGCATCTATTACAAATGACAAATATATACATGTATACATATAATACACATGATTAAAAAATTTACACTTTTTAAAGCCACAAACACAAATTCGGGGCTTAAGTTCACACTATATTCATTTTCCAAATCTCGCTGCGCGAGATTCATGCATATGGTCTTAGTAANNNGGGGTAAGGGTCAANNGAACACTNGGGGGGGGGTATAAAGAGGTTCATGCAAACATCTGCATTGGAATCACAAGGGGGGGGCGCCCCCCCCCCAAGTGCCACA
>MOR23
CCTCCCTCTTGCTCAAAGAGAAGGGATTCGCACCCCGACCACTCGCTCCCAAAGCCAGCATTTTCTATTAAAGTACTCTTTGAGATACATTTATATTTAACGCAGGCATTAAGCATTTATTACAAATAACAAATGTATATATATATATNNNNNNNNNNNNNGATTAAAAAATTTACACTTTCTGAGGCCACAAACACAAATTCGGGGCTCNNGTTCACACTATATTTATTCNCCAAATCTCGCAGGGCGAGATTCATATATATGTATAGTTTCAGGTGGGGCAAAGGTCATATGAACATTTAGGGGGNNNTATAAAGAGGTTTATGCAAACATCTGCATTGTACGCACAAGGAGGGGCACTCCCCCCCCCGAGTGCCACA
>MOR24
CCTCCCTCTTGCTCAAAGAGAAGGGATTCGCACCCCGACCACTCGCTCCCAAAGCCAGCATTCTCTATTAAACTACTATTTGAGATACATTCATATTTAGCGCAGGCATCAAGCATCTATTACAAATGACAAATATATACATATATACATATAATACACATGATTAAAAAATTTACACTTTTTAAAGCCACAAACACAAATTCGGGGCTTAAGTTCACACTATATTCATTTTCCAAATCTCGCTGCGCGAGATTCATGCATATGGTCTTAGTAANNNGGGGTAGGGGTCAAANGAACATTNGGGGGGAAATATAAAGAGGTTCATGCAAACATCTGCATTGTACACACAAGGAGGGGCGCTCCCCCCCCCAAGTGCCACA
>NOR14
CCTCCCTCTTGCTCAAAGAGAAGGGATTCGCACCCCGACCACTCGCTCCCAAAGCCAGCATTCTCTATTAAACTACTCTTTGAGATACATTCATATTTAGCGCAGGCATCAAGCATCTATTACAAATGACAAATATATACATATATACATATAATACACATGATTAAAAAATTTACACTTTTTAAAGCCACAAACACAAATTCGGGGCTTAAGTTCACACTATATTCATTTTCCAAATCTCGCTGCGCGAGATTCATGCATATGGTCTTAGTAANNNGGGGTAGGGGTCAANNGAACATTNGGGGGGAAATATAAAGAGGTTCATGCAAACATCTGCATTGTACACACAAGGAGGGGCGCTCCCCCACCCAAGTGCCACA
>NOR16
CCTCCCTCTTGCTCAAAGAGAAGGGATTCGCACCCCGACCACTCGCTCCCAAAGCCAGCATTCTCTATTAAACTACTCTTTGAGATACATTCATATTTAGCGCAGGCATCAAGCATCTATTACAAATGACAAATATATACATATATACATATAATACACATGATTAAAAAATTTACACTTTTTAAAGCCACAAACACAAATTCGGGGCTTAAGTTCACACTATATTCATTTTCCAAATCTCGCTGCGCGAGATTCATGCATATGGTCTTAGTAANNNGGGGTAGGGGTCAANNGAACATTNGGGGGGGAATATAAAGAGGTTCATGCAAACATCTGCATTGTACACACAAGGAGGGGCGCTCCCCCACCCAAGTGCCACA
>NOR18
CCTCCCTCTTGCTCAAAGAGAAGGGATTCGCACCCCGACCACTCGCTCCCAAAGCCAGCATTCTCTATTAAACTACTCTTTGAGATACATTTATATTTAACGCAGGCATTAAGCATCTATTACAAATAACAAATGTATATACATATATATATANNNNNNNNGATTAAAAAATTTACACTTTCTGAGGCCACAAACACAAATTCGGGGCTCNNGTTCACACTATATTTATTCNCCAAATCTCGCAGGGCGAGATTCATATATATGTATAGTTTCAGGTGGGGCAAAGGTCATATGAACATTTAGGGGGNNNTATAAAGAGGTTTATGCAAACATCTGCATTGTACGCACAAGGAGGGGCACTCCCCCACCCGAGTGCCACA
>NOR19
CCTCCCTCTTGCTCAAAGAGAAGGGATTCGCACCCCGACCACTCGCTCCCAAAGCCAGCATTCTCTATTAAACTACTCTTTGAGATACATTCATATTTAGCGCAGGCATCAAGCATCTATTACAAATGACAAATATATACATATATACATATAATACACATGATTAAAAAATTTACACTTTTTAAAGCCACAAACACAAATTCGGGGCTTAAGTTCACACTATATTCATTTTCCAAATCTCGCTGCGCGAGATTCATGCATATGGTCTTAGTAANNNGGGGTAAGGGTCAANNGAACACTNGGGGGAAAATATAAAGAGGTTCATGCAAACATCTGCATTGTACACACAAGGAGGGGCGCTCCCCCACCCAAGTGCCACA
>NOR30
CCTCCCTCTTGCTCAAAGAGAAGGGATTCGCACCCCGACCACTCGCTCCCAAAGCCAGCATTCTCTATTAAACTACTCTTTGAGATACATTCATATTTAGCGCAGGCATCAAGCATCTATTACAAATGACAAATATATACATATATACATATAATACACATGATTAAAAAATTTACACTTTTTAAAGCCACAAACACAAATTCGGGGCTTAAGTTCACACTATATTCATTTTCCAAATCTCGCTGCGCGAGATTCATGCATATGGTCTTAGTAANNNGGGGTAGGGGTCAANNGAACATTNGGGGGGAAATATAAAGAGGTTCATGCAAACATCTGCATTGTACACACAAGGAGGGGCGCTCCCCCCCCCCAGTGGCCCA
>NOR33
CCTCCCTCTTGCTCAAAGAGAAGGGATTCGCACCCCGACCACTCGCTCCCAAAGCCAGCATTCTCTATTAAACTACTCTTTGAGATACATTCATATTTAGCGCAGGCATCAAGCATCTATTACAAATGACAAATATATACATATATACATATAATACACATGATTAAAAAATTTACACTTTTTAAAGCCACAAACACAAATTCGGGGCTTAAGTTCACACTATATTCATTTTCCAAATCTCGCTGCGCGAGATTCATGCATATGGTCTTAGTAANNNGGGGTAAGGGTCAANNGAACACTNGGGGGGGGATATAAAGAGGTTCATGCAAACATCTGCATTGTACACACAAGGAGGGGCGCTCCCCCACCCAAGTGCCACA
>NOR40
CCTCCCTCTTGCTCAAAGAGAAGGGATTCGCACCCCGACCACTCGCTCCCAAAGCCAGCATTCTCTATTAAACTACTCTTTGAGATACATTCATATTTAGCGCAGGCATCAAGCATCTATTACAAATGACAAATATATACNNNNNNNNATATAATACACATGATTAAAAAATTTACACTTTTTAAAGCCGCAAACACAAATTCGGGGCTTAAGTTCACACTATATTCATTTTCCAAATCTCGCTGCGCGAGATTCATGCATATGGTCTTAGTAANNNGGGGTAGGGGTCAANNGAACATTNGGGGGGGAATATAAAGAGGTTCATGCAAACATCTGCATTGTACACACAAGGAGGGGCGCTCCCCCACCCAAGTGCCACA
>NOR42
CCTCCCTCTTGCTCAAAGAGAAGGGATTCGCACCCCGACCACTCGCTCCCAAAGCCAGCATTCTCTATTAAACTACTCTTTGAGATACATTCATATTTAGCGCAGGCATCAAGCATCTATTACAAATGACAAATATGTACATATATACATATAATACACATGATTAAAAAATTTACACTTTTTAAAGCCACAAACACAAATTCGGGGCTTAAGTTCACACTATATTCATTTTCCAAATCTCGCTGCGCGAGATTCATGCATATGGTCTTAGTAANNNGGGGTAAGGGTCAANNGAACACTNGGGGGGAAATATAAAGAGGTTCATGCAAACATCTGCATTGTACACACAAGGAGGGGCGCTCCCCCACCCAAGTGCCACA
>NOR46
CCTCCCTCTTGCTCAAAGAGAAGGGATTCGCACCCCGACCACTCGCTCCCAAAGCCAGCATTCTCTATTAAACTACTCTTTGAGATACATTCATATTTAGCGCAGGCATCAAGCATCTATTACAAATGACAAATATATACATATATACATATAATACACATGATTAAAAAATTTACACTTTTTAAAGCCACAAACACAAATTCGGGGCTTAAGTTCACACTATATTCATTTTCCAAATCTCGCTACGCGAGATTCATGCATATGGTCTTAGTAANNNGGGGTAAGGGTCAANNGAACACTNGGGGGGAAATATAAAGAGGTTCATGCAAACATCTGCATTGTACACACAAGGAGGGGCGCTCCCCCACCCAAGTGCCACA
>NOR47
CCTCCCTCTTGCTCAAAGAGAAGGGATTCGCACCCCGACCACTCGCTCCCAAAGCCAGCATTCTCTATTAAACTACTCTTTGAGATACATTCATATTTAGCGCAGGCATCAAGCATCTATTACAAATGACAAATATATACATATATATATATAATACACATGATTAAAAAATTTACACTTTTTAAAGCCACAAACACAAATTCGGGGCTTAAGTTCACACTATATTCATTTTCCAAATCTCGCTGCGCGAGATTCATGCATATGGTCTTAGTAANNNGGGGTAAGGGTCAANNGAACACTNGGGGGGAAATATAAAGAGGTTCATGCAAACATCTGCATTGTACACACAAGGAGGGGCGCTCCCCCACCCAAGTGCCACA
>SOL1
CCTCCCTCTTGCTCAAAGAGAAGGGATTCGCACCCCGACCACTCGCTCCCAAAGCCAGCATTCTCTATTAAACTACTCTTTGAGATACATTCATATTTAGCGCAGGCATCAAGCATCTATTACAAATGACAAATATATACATATATACATATAATACACATGATTAAAAAATTTACACTTTTTAAAGCCACAAACACAAATTTGGGGTTTAAGTTCACACTATATTCATTTTCCAAATCTCGCTGCGCGAGATTCATGCATATGGTCTTAGTAANNNGGGGTAGGGGTCAANNGAACATTNGGGGGGGAATATAAAGAGGTTCATGCAAACATCTGCATTGTACACACAAGGAGGGGCGCTCCCCCACCCAAGTGCCACA
>SOL16
CCTCCCTCTTGCTCAAAGAGAAGGGATTCGCACCCCGACCACTCGCTCCCAAAGCCAGCATTCTCTATTAAACTACTCTTTGAGATACATTCATATTTAGCGCAGGCATCAAGCATCTATTACAAATGACAAATATATACATATATACATATAATACACATGATTAAAAAATTTACACTTTTTAAAGCCACAAACACAAATTCGGGGCTTAAGTTCACACTATATTCATTTTCCAAATCTCGCTGCGCGAGATTCATGCATATGGTCTTAGTAANNNGGGGTAAGGGTCAANNGAACACTNGGGGGGAAATATAAAGAGGTTCATGCAAACATCTGCATTGTACACACAAGGAGGGGCGCTCCCCCACCCAAGTGCCACA
>SOL21
CCTCCCTCTTGCTCAAAGAGAAGGGATTCGCACCCCGACCACTCGCTCCCAAAGCCAGCATTCTCTATTAAACTACTCTTTGAGATACATTCATATTTAGCGCAAGCATCAAGCATCTATTACAAATGACAAATATATACATATATACATATAATATACATGATTAAAAAATTTACACTTTTTAAAGCCACAAACACAAATTCGGGGCTTAAGTTCACACTATATTCATTTTCCAAATCTCGCTGCGCGAGATTCATGCATATGGTCTTAGTAANNNGGGGTAAGGGTCAANNGAACACTNGGGGGGAAATATAAAGAGGTTCATGCAAACATCTGCATTGTACACACAAGGAGGGGCGCTCCCCCACCCAAGTGCCACA
>SOL23
CCTCCCTCTTGCTCAAAGAGAAGGGATTCGCACCCCGACCACTCGCTCCCAAAGCCAGCATTCTCTATTAAACTACTCTTTGAGATACATTCATATTTAGCGCAGACATCAAGCATCTATTACAAATGACAAATATATACATATATACATATAATACACATGATTAAAAAATTTACACTTTTTAAAGCCACAAACACAAATTCGGGGCTTAAGTTCACACTATATTCATTTTCCAAATCTCGCTGCGCGAGATTCATGCATATGGTCTTAGTAANNNGGGGTAAGGGTCAANNGAACACTNGGGGGGAAATATAAAGAGGTTCATGCAAACATCTGCATTGTACACACAAGGAGGGGCGCTCCCCCACCCAAGTGCCACA
>SOL33
CCTCCCTCTTGCTCAAAGAGAAGGGATTCGCACCCCGACCACTCGCTCCCAAAGCCAGCATTCTCTATTAAACTACTCTTTGAGATACATTCATATTTAGCGCAGGCATCAAGCATCTATTACAAATGACAAATATATACATATATACATATAATACACATGATTAAAAAATTTACACTTTTTAAAGCCACAAACACAAATTCGGGGCTTAAGTTCACACTATATTCATTTTCCAAATCTCGCTGCGCGAGATTCATGCATATGGTCTTAGTAANNNGGGGTAAGGGTCAANNGAACATTNGGGGGGAAATATAAAGAGGTTCATGCAAACATCTGCATTGTACACACAAGGAGGGGCGCTCCCCCACCCAAGTGCCACA
>SOL35
CCTCCCTCTTGCTCAAAGAGAAGGGATTCGCACCCCGACCACTCGCTCCCAAAGCCAGCATTCTCTATTAAACTACTCTTTGAGATACATTCATATTTAGCGCAGGCATCAAGCATCTATTACAAATGACAAATATATACATATATACATATAATACACATGATTAAAAAATTTACACTTTTTAAAGCCACAAACACAAATTCGGGGCTTAAGTTCACACTATATTCATTTTCCAAATCTCGCTGCGCGAGATTCATGCATATGGTCTTAGTAANNNGGGGTAAGGGTCAANNGAACACTNGGGGGGAAATATGAAGAGGTTCATGCAAACATCTGCATTGTACACACAAGGAGGGGCGCTCCCCCACCCAAGTGCCACA
>SOL37
CCTCCCTCTTGCTCAAAGAGAAGGGATTCGCACCCCGACCACTCGCTCCCAAAGCCAGCATTCTCTATTAAACTACTCTTTGAGATACATTCATATTTAGCGCAGGCATCAAGCATCTATTACAAATGACAAATATATACATATATACATATAATACACATGATTAAAAAATTTACACTTTTTAAAGCCACAAACACAAATTCGGGGCTTAAGTTCACACTATATTCATTTTCCAAATCTCGCTGCGCGAGATTCATGCATATGGTCTTAGTAANNNGGGGTAAGGGTCAANNGAACACTNGGGGGGAAATATAAAGAGGTTCATGCAAACATCTGCATTGGACACCCAAGGAGGGGCGCTCCCCCACCCAAGTGCCACA
>SOL39
CCTCCCTCTTGCTCAAAGAGAAGGGATTCGCACCCCGACCACTCGCTCCCAAAGCCAGCATTCTCTATTAAACTACTCTTTGAGATACATTCATATTTAGCGCAGGCATCAAGCATCTATTACAAATGACAAATATATACATATATACATATAATACACATGATTAAAAAATTTACACTTTTTAAAGCCACAAACACAAATTCGGGGCTTAAGTTCACACTATATTCATTTTCCAAATCTCGCTGCGCGAGATTCATGCATATGGTCTTAGTAANNNGGGGTAAGGGTCAANNGAACACTNGGGGGGGGGTATAAAGAGGTTCATGCAAACATCTGCATTGTACACACAAGGAGGGGCGCTCCCCCACCCAAGTGCCACA
>SOL40
CCTCCCTCTTGCTCAAAGAGAAGGGATTCGCACCCCGACCACTCGCTCCCAAAGCCAGCATTCTCTATTAAACTACTCTTTGAGATACATTCATATTTAGCGCAGGCATCAAGCATCTATTACAAATGACAAATATATACATATATACATATAATACACATGATTAAAAAATTTACACTTTTTAAAGCCACAAACACAAATTCGGGGCTTAAGTTCACACTATATTCATTTTCCAAATCTCGCTGCGCGAGATTCATGCATATGGTCTTAGTAANNNGGGGTAAGGGTCAANNGAACACTNGGGGGGAAATATAAAGAGGTTCATGCAAACATCTGCATTGTACACACAAGGAGGGGCGCTCCCCCACCCAAGTGCCACA
>SOL9
CCTCCCTCTTGCTCAAAGAGAAGGGATTCGCACCCCGACCACTCGCTCCCAAAGCCAGCATTCTCTATTAAACTACTCTTTGAGATACATTCATATTTAGCGCAGGCATCAAGCATCTATTACAAATGACAAATATATACATATATACATATAATACACATGATTAAAAAATTTACACTTTTTAAAGCCACAAACACAAATTCGGGGCTTAAGTTCACACTATATTCATTTTCCAAATCTCGCTGCGCGAGATTCATGCATATGGTCTTAGTAANNNGGGGTAGGGGTCAAANGAACATTNGGGGGGAAATATAAAGAGGTTCATGCAAACATCTGCATTGTACACACAAGGAGGGGCGCTCCCCCACCCAAGTGCCACA
>TH10
CCTCCCTCTTGCTCAAAGAGAAGGGATTCGCACCCCGACCACTCGCTCCCAAAGCCAGCATTCTCTATTAAACTACTCTTTGAGATACATTTATATTTAACGCAGGCATTAAGCATCTATTACAAATAACAAATGTATATACATATATATATANNNNNNNNGATTAAAAAATTTACACTTTCTGAGGCCACAAACACAAATTCGGGGCTCNNGTTCACACTATATTTATTTNCCAAATCTCGCAGGGCGAGATTCATATATATGTATAGTTTCAGGTGGGGCAAAGGTCATATGAACATTTAGGGGGNNNTATAAAGAGGTTTATGCAAACATCTGCATTGTACGCACAAGGAGGGGCACTCCCCCACCCGAGTGCCACA
>TH12
CCTCCCTCTTGCTCAAAGAGAAGGGATTCGCACCCCGACCACTCGCTCCCAAAGCCAGCATTCTCTATTAAACTACTCTTTGAGATACATTCATATTTAGCGCAGGCATCAAGCATCTATTACAAATGACAAATATATACATATATACATATAATACACATGATTAAAAAATTTACACTTTTTAAAGCCACAAACACAAATTCGGGGCTTAAGTTCACACTATATTCATTTTCCAAATCTCGCTGCGCGAGATTCATGCATATGGTCTTAGTAANNNGGGGTAAGGGTCAANNGAACACTNGGGGGGAAATATAAAGAGGTTCATGCAAACATCTGCATTGTACACACAAGGAGGGGCGCTCCCCCACCCAAGTGCCACA
>TH22
CCTCCCTCTTGCTCAAAGAGAAGGGATTCGCACCCCGACCACTCGCTCCCAAAGCCAGCATTCTCTATTAAACTACTCTTTGAGATACATTCATATTTAGCGCAGGCATCAAGCATCTATTACAAATGACAAATATATACATATATACATATAATACACATGATTAAAAAATTTACACTTTTTAAAGCCACAAACACAAATTCGGGGCTTAAGTTCACACTATATTCATTTTCCAAATCTCGCTGCGCGAGATTCATGCATATGGTCTTAGTAANNNGGGGTAGGGGTCAANNGAACATTNGGGGGGAAATATAAAGAGGTTCATGCAAACATCTGCATTGTACACACAAGGAGGGGCGCTCCCCCACCCAAGTGCCACA
>TH27
CCTCCCTCTTGCTCAAAGAGAAGGGATTCGCCCCCCGACCACTCGCTCCCAAAGCCAGCATTCTCTATTAAACTACTCTTTGAGATACATTCATATTTAGCGCAGGCATCAAGCATCTATTACAAATGACAAATATATACATATATACATATAATACACATGATTAAAAAATTTACACTTTTTAAAGCCACAAACACAAATTCGGGGCTTAAGTTCACACTATATTCATTTTCCAAATCTCGCTGCGCGAGATTCATGCATATGGTCTTAGTAANNNGGGGTAAGGGTCAANNGAACACTNGGGGGGAAATATAAAGAGGTTCATGCAAACATCTGCATTGTACACACAAGGAGGGGCGCTCCCCCACCCAAGTGCCACA
>TH28
CCTCCCTCTTGCTCAAAGAGAAGGGATTCGCACCCCGACCACTCGCTCCCAAAGCCAGCATTCTCTATTAAACTACTCTTTGAGATACATTCATATTTAGCGCAGGCATCAAGCATCTATTACAAATGACAAATATATACATATATACATATAATACACATGATTAAAAAATTTACACTTTTTAAAGCCACAAACACAAATTCGGGGCTTAAGTTCACACTATATTCATTTTCCAAATCTCGCTGCGCGAGATTCATGCATATGGTCTTAGTAANNNGGGGTAGGGGTCAAANGAACATTNGGGGGGAAATATAAAGAGGTTCATGCAAACATCTGCATTGTACACACAAGGAGGGGCGCTCCCCCACCCAAGTGCCACA
>TH33
CCTCCCTCTTGCTCAAAGAGAAGGGATTCGCACCCCGACCACTCGCTCCCAAAGCCAGCATTCTCTATTAAACTACTCTTTGAGATACATTCATATTTAGCGCAGGCATCAAGCATCTATTACAAATGACAAATATATACATATATACATATAATACACATGATTAAAAAATTTACACTTTTTAAAGCCACAAACACAAATTCGGGGCTTAAGTTCACACTATATTCATTTTCCAAATCTCGCTGCGCGAGATTCATGCATATGGTCTTAGTAANNNGGGGTAAGGGTCAANNGAACACTNGGGGGGGAATATAAAGAGGTTCATGCAAACATCTGCATTGTACACACAAGGAGGGGCGCTCCCCCGCCCAAGTGCCACA
>TH37
CCTCCCTCTTGCTCAAAGAGAAGGGATTCGCACCCCGACCACTCGCTCCCAAAGCCAGCATTCTCTATTAAACTACTCTTTGAGATACATTCATATTTAGCGCAGGCATCAAGCATCTATTACAAATGACAAATATATACATATATACATATAATACACATGATTAAAAAATTTACACTTTTTAAAGCCACAAACACAAATTCGGGGCTTAAGTTCACACTATATTCATTTTCCAAATCTCGCTGCGCGAGATTCATGCATATGGTCTTAGTAANNNGGGGTAAAGGTCAANNGAACACTNGGGGGGAAATATAAAGAGGTTCATGCAAACATCTGCATTGTACACACAAGGAGGGGCGCTCCCCCACCCAAGTGCCACA
>TH39
CCTCCCTCTTGCTCAAAGAGAAGGGATTCGCACCCCGACCACTCGCTCCCAAAGCCAGCATTCTCTATTAAACTACTCTTTGAGATACATTCATATTTAGCGCAGGCATCAAGCATCTATTACAAATGACAAATATATACATATATACATATAATACACATGATTAAAAAATTTACACTTTTTAAAGCCACAAACACAAATTCGGGGCTTAAGTTCACACTATATTCATTTTCCAAATCTCGCTGCGCGAGATTCATGCATATGGTCTTAGTAANNNGGGGTAAGGGTCAANNGAACACTNGGGGGGAAATATAAAGAGGTTCATGCAAACATCTGCATTGTACACACAAGGAGGGGCGCTCCCCCACCCAAGTGCCACA
>TH41
CCTCCCTCTTGCTCAAAGAGAAGGGATTCGCACCCCGACCACTCGCTCCCAAAGCCAGCATTCTCTATTAAACTACTCTTTGAGATACATTCATATTTAGCGCAGGCATCAAGCATCTATTACAAATGACAAATATATACATATATACATATAATACACATGATTAAAAAATTTACACTTTTTAAAGCCACAAACACAAATTCGGGGCTTAAGTTCACACTATATTCATTTTCCAAATCTCGCTGCGCGAGATTCATGCATATGGTCTTAGTAANNNGGGGTAAGGGTCAANNGAACACTNGGGGGGAAATATAAAGAGGTTCATGCAAACATCTGCATTGTACACACAAGGAGGGGCGCTCCCCCACCCAAGTGCCACA
>TH47
CCTCCCTCTTGCTCAAAGAGAAGGGATTCGCACCCCGACCACTCGCTCCCAAAGCCAGCATTCTCTATTAAACTACTCTTTGAGATACATTCATATTTAGCGCAGGCATCAAGCATCTATTACAAATGACAAATATATACATATATACATATAATACACATGATTAAAAAATTTACACTTTTTAAAGCCACAAACACAAATTCGGGGCTTAAGTTCACACTATATTCATTTTCCAAATCTCGCTGCGCGAGATTCATGCATATGGTCTTAGTAANNNGGGGTAAGGGTCAANNGAACACTNGGGGGGAAATATAAAGAGGTTCATGCAAACATCTGCATTGTACACACAAGGAGGGGCGCTCCCCCACCCAAGTGCCACA
>WAL33
CCTCCCTCTTGCTCAAAGAGAAGGGATTCGCACCCCGACCACTCGCTCCCAAAGCCAGCATTCTCTATTAAACTACTCTTTGAGATACATTCATATTTAGCGCAGGCATCAAGCATCTATTACAAATGACAAATATATACATATATACATATAATACACATGATTAAAAAATTTACACTTTTTAAAGCCACAAACACAAATTCGGGGCTTAAGTTCACACTATATTCATTTTCCAAATCTCGCTGCGCGAGATTCATGCATATGGTCTTAGTAANNNGGGGTAGGGGTCAANNGAACATTNGGGGGGAAATATAAAGAGGTTCATGCAAACATCTGCATTGTACACACAAGGAGGGGCGCTCCCCCACCCAAGTGCCACA
>WAL37
CCTCCCTCTTGCTCAAAGAGAAGGGATTCGCACCCCGACCACTCGCTCCCAAAGCCAGCATTCTCTATTAAACTACTCTTTGAGATACATTCATATTTAGCGCAGGCATCAAGCATCTATTACAAATGACAAATATATACNNNNNNNNATATAATACACATGATTAAAAAATTTACACTTTTTAAAGCCGCAAACACAAATTCGGGGCTTAAGTTCACACTATATTCATTTTCCAAATCTCGCTGCGCGAGATTCATGCATATGGTCTTAGTAANNNGGGGTAGGGGTCAANNGAACATTNGGGGGGGAATATAAAGAGGTTCATGCAAACATCTGCATTGTACACACAAGGAGGGGCGCTCCCCCACCCAAGTGCCACA
>WAL46
CCTCCCTCTTGCTCAAAGAGAAGGGATTCGCACCCCGACCACTCGCTCCCAAAGCCAGCATTCTCTATTAAACTACTCTTTGAGATACATTCATATTTAGCGCAAGCATCAAGCATCTATTACAAATGACAAATATATACATATATACATATAATATACATGATTAAAAAATTTACACTTTTTAAAGCCACAAACACAAATTCGGGGCTTAAGTTCACACTATATTCATTTTCCAAATCTCGCTGCGCGAGATTCATGCATATGGTCTTAGTAANNNGGGGTAAGGGTCAANNGAACACTNGGGGGGAAATATAAAGAGGTTCATGCAAACATCTGCATTGTACACACAAGGAGGGGCGCTCCCCCACCCAAGTGCCACA
>WAl70
CCTCCCTCTTGCTCAAAGAGAAGGGATTCGCACCCCGACCACTCGCTCCCAAAGCCAGCATTCTCTATTAAACTACTCTTTGAGATACATTCATATTTAGCGCAGGCATCAAGCATCTATTACAAATGACAAATATATACATATATACATATAATACACATGATTAAAAAATTTACACTTTTTAAAGCCACAAACACAAATTCGGGGCTTAAGTTCACACTATATTCATTTTCCAAATCTCGCTGCGCGAGATTCATGCATATGGTCTTAGTAANNNGGGGTAAGGGTCAANNGAACATTNGGGGGGGGGTATAAAGAGGTTCATGCAAACATCTGCATTGTACACACAAGGAGGGGCGCTCCCCCACCCAAGTGCCACA
>WAl71
CCTCCCTCTTGCTCAAAGAGAAGGGATTCGCACCCCGACCACTCGCTCCCAAAGCCAGCATTCTCTATTAAACTACTCTTTGAGATACATTCATATTTAGCGCAGGCATCAAGCATCTATTACAAATGACAAATATATACATATATACATATAATACACATGATTAAAAAATTTACACTTTTTAAAGCCACAAACACAAATTCGGGGCTTAAGTTCACACTATATTCATTTTCCAAATCTCGCTGCGCGAGATTCATACATATGGTCTTAGTAANNNGGGGTAAGGGTCAANNGAACACTNGGGGGAAAATATAAAGAGGTTCATGCAAACATCTGCATTGTACACACAAGGAGGGGCGCCCCCCCACCCAAGTGCCACA
>WAl72
CCTCCCTCTTGCTCAAAGAGAAGGGATTCGCACCCCGACCACTCGCTCCCAAAGCCAGCATTCTCTATTAAACTACTCTTTGAGATACATTCATATTAAGCGCACGCATCAAGCATCTATTACAAATGAAAAATATATACATATATACATATAATACACATGATTAAAAAATTTACACTTTTTAAAGCCACAAACACAAATTCGGGGCTTAAGTTCACACTATATTCATTTTCCAAATCTCGCTGCGCGAGATTCATGCATATGGTCTTAGTAANNNGGGGTAAGGGTCAANNGAACATTNGGGGGGGGGTATAAAGAGGTTCATGCAATCTTCTGCGTTGTACACACAAGGGGGGGCCCCCCCCCCCCCAGGTGCCACA
>WAl73
CCTCCCTCTTGCTCAAAGAGAAGGGATTCGCACCCCGACCACTCGCTCCCAAAGCCAGCATTCTCTATTAAACTACTCTTTGAGATACATTCATATTTAGCGCAGGCATCAAGCATCTATTACAAATGACAAATATATACNNNNNNNNATATAATACACATGATTAAAAAATTTACACTTTTTAAAGCCGCAAACACAAATTCGGGGCTTAAGTTCACACTATATTCATTTTCCAAATCTCGCTGCGCGAGATTCATGCATATGGTCTTAGTAANNNGGGGTAGGGGTCAANNGAACATTNGGGGGGGAATATAAAGAGGTTCATGCAAACATCTGCATTGTACACACAAGGAGGGGCGCTCCCCCACCCAAGTGCCACA
>WAL74
CCTCCCTCTTGCTCAAAGAGAAGGGATTCGCACCCCGACCACTCGCTCCCAAAGCCAGCATTCTCTATTAAACTACTCTTTGAGATACATTCATATTTAGCGCAGGCATCAAGCATCTATTACAAATGACAAATATATACATATATACATATAATACACATGATTAAAAAATTTACACTTTTTAAAGCCACAAACACAAATTCGGGGCTTAAGTTCACACTATATTCATTTTCCAAATCTCGCTGCGCGAGATTCATGCATATGGTCTTAGTAGTAAGGGGTAAGGGTCAANNGAACACTNGGGGGGAAATATAAAGAGGTTCATGCAAACATCTGCATTGTACACACAAGGAGGGGCGCTCCCCCACCCAAGTGCCACA
>WAl76
CCTCCCTCTTGCTCAAAGAGAAGGGATTCGCACCCCGACCACTCGCTCCCAAAGCCAGCATTCTCTATTAAACTACTCTTTGAGATACATTCATATTTAGCGCAGGCATCAAGCATCTATTACAAATGACAAATATATACATATATACATATAATACACATGATTAAAAAATTTACACTTTTTAAAGCCACAAACACAAATTCGGGGCTTAAGTTCACACTATATTCATTTTCCAAATCTCGCTGCGCGAGATTCATGCATATGGTCTTAGTAANNNGGGGTAAGGGTCAANNGAACACTNGGGGGGAAATATAAAGAGGTTCATGCAAACATCTGCATTGTACACACAAGGAGGGGCGCTCCCCCACCCAAGTGCCACA
>WAl77
CCTCCCTCTTGCTCAAAGAGAAGGGATTCGCACCCCGACCACTCGCTCCCAAAGCCAGCATTCTCTATTAAACTACTCTTTGAGATACATTCATATTTAGCGCAGGCATCAAGCATCTATTACAAATGACAAATATATACATATATACATATAATACACATGATTAAAAAATTTACACTTTTTAAAGCCACAAACACAAATTCGGGGCTTAAGTTCACACTATATTCATTTTCCAAATCTCGCTGCGCGAGATTCATGCATATGGTCTTAGTAANNNGGGGTAAGGGTCAANNGAACACTNGGGGGGAAATATAAAGAGGTTCATGCAAACATCTGCATTGTACACACAAGGAGGGGCGCTCCCCCACCCAAGTGCCACA
>WAl79
CCTCCCTCTTGCTCAAAGAGAAGGGATTCGCACCCCGACCACTCGCTCCCAAAGCCAGCATTCTCTATTAAACTACTCTTTGAGATACATTCATATTAAGCGCACGCATCAAGCATCTATTACAAATGAAAAATATATACATATATACATATAATACTCATGATTAAAAAATTTACACTTTTTAAAGCCACAAACACAAATTCGGGGCTTAAGTTCACACTATATTCATTTTCCAAATCTTACTGAGCGAGATTCATGCATATGGTCTTAGTAANNNGGGGTAGGGGTCAANNGAACATTNGGGGGGGGATATAAGGAGGTTCATGCAAACATCTGCATTGTACACACAAGGAGGGGCGCTCCCCCACCCAAGTGCCACA
>WAL93
CCTCCCTCTTGCTCAAAGAGAAGGGATTCGCACCCCGACCACTCGCTCCCAAAGCCAGCATTCTCTATTAAACTACTCTTTGAGATACATTCATATTTAGCGCAGGCATCAAGCATCTATTACAAATGACAAATATATACATATATACATATAATACACATGATTAAAAAATTTACACTTTTTAAAGCCACAAACACAAATTCGGGGCTTAAGTTCACACTATATTCATTTTCCAAATCTCGCTGCGCGAGATTCATGCATATGGTCTTAGTAANNNGGGGTAGGGGTCAANNGAACATTNGGGGGGAAATATAAAGAGGTTCATGCAAACATCTGCATTGTACACACCAGGAGGGGCGCTCCCCCACCCAAGTGCCACA
>WEX05
CCTCCCTCTTGCTCAAAGAGAAGGGATTCGCACCCCGACCACTCGCTCCCAAAGCCAGCATTCTCTATTAAACTACTCTTTGAGATACATTCATATTTAGCGCAGGCATCAAGCATCTATTACAAATGACAAATATATACATATATACATATAATACACATGATTAAAAAATTTACACTTTTTAAAGCCACAAACACAAATTCGGGGCTTAAGTTCACACTATATTCATTTTCCAAATCTCGCTGCGCGAGATTCATGCATATGGTCTTAGTAANNNGGGGTAGGGGTCAANNGAACATTNGGGGGGGGGTATAAAGAGGTTCATGCAAACATCTGCATTGGACACACAAGGAGGGGCGCTCCCCCCCCCAAGTGCCCCA
>WEX26
CCTCCCTCTTGCTCAAAGAGAAGGGATTCGCACCCCGACCACTCGCTCCCAAAGCCAGCATTCTCTATTAAACTACTCTTTGAGATACATTCATATTTAGCGCAGGCATCAAGCATCTATTACAAATGACAAATATATACATATATACATATAATACACATGATTAAAAAATTTACACTTTTTAAAGCCACAAACACAAATTCGGGGCTTAAGTTCACACTATATTCATTTTCCAAATCTCGCTGCGCGAGATTCATGCATATGGTCTTAGTAANNNGGGGTAAGGGTCAANNGAACACTNGGGGGGAAATATAAAGAGGTTCATGCAAACATCTGCATTGTACACACAAGGAGGGGCGCTCCCCCTCCCAAGTGCCACA
>WEX3
CCTCCCTCTTGCTCAAAGAGAAGGGATTCGCACCCCGACCACTCGCTCCCAAAGCCAGCATTCTCTATTAAACTACTCTTTGAGATACATTCATATTTAGCGCAGGCATCAAGCATCTATTACAAATGACAAATATATACATATATANNTATAATACACATGATTAAAAAATTTACACTTTTTAAAGCCACAAACACAAATTCGGGGCTTAAGTTCACACTATATTCATTTTCCAAATCTCGCTGCGCGAGATTCATGCATATGGTCTTAGTAANNNGGGGTAGGGGTCAANNGAACATTNGGGGGGAAATATAAAGAGGTTCATGCAAACATCTGCATTGTACACACAAGGAGGGGCGCTCCCCCACCCAAGTGCCACA
>WEX30
CCTCCCTCTTGCTCAAAGAGAAGGGATTCGCACCCCGACCACTCGCTCCCAAAGCCAGCATTCTCTATTAAACTACTCTTTGAGATACATTCATATTTAGCGCAGGCATCAAGCATCTATTACAAATGACAAATATATACATATATACATATAATACACATGATTAAAAAATTTACACTTTTTAAAGCCACAAACACAAATTCGGGGCTTAAGTTCACACTATATTCATTTTCCAAATCTCGCTGCGCGAGATTCATGCATATGGTCTTAGTAANNNGGGGTAAGGGTCAANNGAACACTNGGGGGGAAATATAAAGAGGTTCATGGAAACATCTGCATTGGACACACAAGGAGGGGCGCTCCCCCACCCAAGTGCCACA
>WEX45
CCTCCCTCTTGCTCAAAGAGAAGGGATTCGCACCCCGACCACTCGCTCCCAAAGCCAGCATTCTCTATTAAACTACTCTTTGAGATACATTCATATTTAGCGCAGGCATCAAGCATCTATTACAAATGACAAATATATACNNNNNNNNATATAATACACATGATTAAAAAATTTACACTTTTTAAAGCCGCAAACACAAATTCGGGGCTTAAGTTCACACTATATTCATTTTCCAAATCTCGCTGCGCGAGATTCATGCATATGGTCTTAGTAANNNGGGGTAGGGGTCAANNGAACATTNGGGGGGGGATATAAAGAGGTTCATGCAAACATCTGCATTGTACACACAAGGAGGGGCGCTCCCCCACCCAAGTGCCACA
>WEX46
CCTCCCTCTTGCTCAAAGAGAAGGGATTCGCACCCCGACCACTCGCTCCCAAAGCCAGCATTCTCTATTAAACTACTCTTTGAGATACATTCATATTTAGCGCAGGCATCAAGCATCTATTACAAATGACAAATATATACATATATACATATAATACACATGATTAAAAAATTTACACTTTTTAAAGCCACAAACACAAATTCGGGGCTTAAGTTCACACTATATTCATTTTCCAAATCTCGCTGCGCGAGATTCATGCATATGGTCTTAGTAANNNGGGGTAAGGGTCAANNGAACACTNGGGGGGAAATATAAAGAGGTTCATGCAAACATCTGCATTGTACACACAAGGAGGGGCGCTCCCCCACCCAAGTGCCACA
>WEX47
CCTCCCTCTTGCTCAAAGAGAAGGGATTCGCACCCCGACCACTCGCTCCCAAAGCCAGCATTCTCTATTAAACTACTCTTTGAGATACATTCATATTTAGCGCAGGCATCAAGCATCTATTACAAATGACAAATATATACATATATACATATAATACACATGATTAAAAAATTTACACTTTTTAAAGCCACAAACACAAATTCGGGGCTTAAGTTCACACTATATTCATTTTCCAAATCTCGCTGCGCGAGATTCATGCACATGGTCTTAGTAANNNGGGGTAAGGGTCAANNGAACATTNGGGGGGGAATATAAAGAGGTTCATGCAAACATCTGCATTGTACACACAAGGAGGGGCGCTCCCCCACCCAAGTGCCACA
>WEX54
CCTCCCTCTTGCTCAAAGAGAAGGGATTCGCACCCCGACCACTCGCTCCCAAAGCCAGCATTCTCTATTAAACTACTCTTTGAGATACATTCATATTTAGCGCAGGCATCAAGCATCTATTACAAATGACAAATATATACATATATACATATAATACACATGATTAAAAAATTTACACTTTTTAAAGCCACAAACACAAATTCGGGGCTTAAGTTCACACTATATTCATTTTCCAAATCTCGCTGCGCGAGATTCATGCATATGGTCTTAGTAANNNGGGGTAAGGGTCAANNGAACACTNGGGGGGAAATATAAAGAGGTTCATGCAAACATCTGCATTGTACACACAAGGAGGGGCGCTCCCCCACCCAAGTGCCACA
>WEX60
CCTCCCTCTTGCTCAAAGAGAAGGGATTCGCACCCCGACCACTCGCTCCCAAAGCCAGCATTCTCTATTAAACTACTCTTTGAGATACATTCATATTTAGCGCAGGCATCAAGCATCTATTACAAATGACAAATATATACATATATACATATAATACACATGATTAAAAAATTTACACTTTTTAAAGCCACAAACACAAATTCGGGGCTTAAGTTCACACTATATTCATTTTCCAAATCTCGCTGCGCGAGATTCATGCATATGGTCTTAGTAANNNGGGGTAAGGGTCAANNGAACACTNGGGGGGAAATATAAAGAGGTTCATGCAAACATCTGCATTGTACACACAAGGAGGGGCGCTCCCCCACCCAAGTGCCACA
>WEX61
CCTCCCTCTTGCTCAAAGAGAAGGGATTCGCACCCCGACCACTCGCTCCCAAAGCCAGCATTCTCTATTAAACTACTCTTTGAGATACATTCATATTTAGCGCAGGCATCAAGCATCTATTACAAATGACAAATATATACATATATACATATAATACACATGATTAAAAAATTTACACTTTTTAAAGCCACAAACACAAATTCGGGGCTTAAGTTCACACTATATTCATTTTCCAAATCTCGCTGCGCGAGATTCATGCATATGGTCTTAGTAANNNGGGGTAAGGGTCAANNGAACACTNGGGGGGAAATATAAAGAGGTTCATGCAAACATCTGCATTGTACACACAAGGAGGGGCGCTCCCCCACCCAAGTGCCACA
>WEX68
CCTCCCTCTTGCTCAAAGAGAAGGGATTCGCACCCCGACCACTCGCTCCCAAAGCCAGCATTCTCTATTAAACTACTCTTTGAGATACATTCATATTTAGCGCAGGCATCAAGCATCTATTACAAATGACAAATATATACATATATACATATAATACACATGATTAAAAAATTTACACTTTTTAAAGCCACAAACACAAATTCGGGGCTTAAGTTCACACTATATTCATTTTCCAAATCTCGCTGCGCGAGATTCATGCATATGGTCTTAGTAANNNGGGGTAAGGGTCAANNGAACACTNGGGGGGAAATATAAAGAGGTTCATGCAAACATCTGCATTGTACACACAAGGAGGGGCGCTCCCCCACCCAAGTGCCACA
>WEX77
CCTCCCTCTTGCTCAAAGAGAAGGGATTCGCACCCCGACCACTCGCTCCCAAAGCCAGCATTCTCTATTAAACTACTCTTTGAGATACATTCATATTTAGCGCAGGCATCAAGCATCTATTACAAATGACAAATATATATNNATATACATATAATACACATGATTAAAAAATTTACACTTTTTAAAGCCACAAACACAAATTCGGGGCTTAAGTTCACACTATATTCATTTTCCAAATCTCGCTGCGCGAGATTCATGCATATGGTCTTAGTAANNNGGGGTAGGGGTCAANNGAACATTNGGGGGGGAATATAAAGAGGTTCATGCAAACATCTGCATTGTACACACAAGGAGGGGCGCTCCCCCACCCAAGTGCCACA
>WEX8
CCTCCCTCTTGCTCAAAGAGAAGGGATTCGCACCCCGACCACTCGCTCCCAAAGCCAGCATTCTCTATTAAACTACTCTTTGAGATACATTCATATTTAGCGCAGGCATCAAGCATCTATTACAAATGACAAATATATACATATATACATATAATACACATGATTAAAAAATTTACACTTTTTAAAGCCACAAACACAAATTCGGGGCTTAAGTTCACACTATATTCATTTTCCAAATCTCGCTGCGCGAGATTCATGCATATGGTCTTAGTAANNNGGGGTAAGGGTCAANNGAACACTNGGGGGGAAATATAAAGAGGTTCATGCAAACATCTGCATTGTACACACAAGGAGGGGCGCTCCCCCACCCAAGTGCCACA
