# Supplementary material for: Meta-analysis of northeast Atlantic marine taxa shows contrasting phylogeographic patterns following post-LGM expansions
Source: PeerJ. 2018 Sep 28;6:e5684. doi: 10.7717/peerj.5684 (PMC6166638; doi:10.7717/peerj.5684)
Supplement: Supplemental Information 2 [file peerj-06-5684-s006.zip › labrus_bergylta.fasta]

>MWE01
ACAAATACTTGTCCCTCACCATCAATAACCGTATGCATTAAGATATGTGCTTGTTGGTCGGCTCTTACTGCGCATTGATTTTTCAACGAGTAGGATGTGGGGACTTGGTATAACTTGACCCGTGCAATTTGTATTAGCTCTTAGATGTCCCCACTCCTGCTTAACGCGGAGTGGGGAGAACACAGCTTTGCTTTATGTAATCCTTCTGTTTTAATTGGTATCTGAATGGTTAAATCCTAGATATGTTGATAATACATTAATGTACTTGAATACCCATGATATGGTTAATATAAATGTATGGTGTAAATACATACATGTATTTATTAGACAAA
>MWE02
ACAAATACTTGTCCCTCACCATCAATAACCGTATGCATTAAGATATGTGCTTGTTGGTCGGCTCTTACTGCGCATTGATTTTTCAACGAATAGGATGAGGGGACTTGGTATGACTTAACTCATGCAATTTGTATTAGCTCTTAGATGTCCCCACTCCTGCTTAAGGCGGAGTGGGGAGAACACAGTTTTGCTTTGTGTAATTCTTCTGTTTTAGCTGGTATGTGAGTGGTTGAATTCTAGATATGTTGATAATACATTAATGTACTTGAATACCCATGATATGGTTAATATAAGTGTATGGTGTAAATACATATATGTATTTATTAGACAAA
>MWE02_2
ACAAATACTTGTCCCTCACCATCAATAACCGTATGCATTAAGATATGTGCTTGTTGGTCGGCTCTTACTGCGCATTGATTTTTCAACGAATAGGATGAGGGGACTTGGTATGACTTAACTCATGCAATTTGTATTAGCTCTTAGATGTCCCCACTCCTGCTTAAGGCGGAGTGGGGAGAACACAGTTTTGCTTTGTGTAATTCTTCTGTTTTAGCTGGTATGTGAGTGGTTGAATTCTAGATATGTTGATAATACATTAATGTACTTGAATACCCATGATATGGTTAATATAAGTGTATGGTGTAAATACATATATGTATTTATTAGACAAA
>MWE02_3
ACAAATACTTGTCCCTCACCATCAATAACCGTATGCATTAAGATATGTGCTTGTTGGTCGGCTCTTACTGCGCATTGATTTTTCAACGAATAGGATGAGGGGACTTGGTATGACTTAACTCATGCAATTTGTATTAGCTCTTAGATGTCCCCACTCCTGCTTAAGGCGGAGTGGGGAGAACACAGTTTTGCTTTGTGTAATTCTTCTGTTTTAGCTGGTATGTGAGTGGTTGAATTCTAGATATGTTGATAATACATTAATGTACTTGAATACCCATGATATGGTTAATATAAGTGTATGGTGTAAATACATATATGTATTTATTAGACAAA
>MWE02_4
ACAAATACTTGTCCCTCACCATCAATAACCGTATGCATTAAGATATGTGCTTGTTGGTCGGCTCTTACTGCGCATTGATTTTTCAACGAATAGGATGAGGGGACTTGGTATGACTTAACTCATGCAATTTGTATTAGCTCTTAGATGTCCCCACTCCTGCTTAAGGCGGAGTGGGGAGAACACAGTTTTGCTTTGTGTAATTCTTCTGTTTTAGCTGGTATGTGAGTGGTTGAATTCTAGATATGTTGATAATACATTAATGTACTTGAATACCCATGATATGGTTAATATAAGTGTATGGTGTAAATACATATATGTATTTATTAGACAAA
>MWE02_5
ACAAATACTTGTCCCTCACCATCAATAACCGTATGCATTAAGATATGTGCTTGTTGGTCGGCTCTTACTGCGCATTGATTTTTCAACGAATAGGATGAGGGGACTTGGTATGACTTAACTCATGCAATTTGTATTAGCTCTTAGATGTCCCCACTCCTGCTTAAGGCGGAGTGGGGAGAACACAGTTTTGCTTTGTGTAATTCTTCTGTTTTAGCTGGTATGTGAGTGGTTGAATTCTAGATATGTTGATAATACATTAATGTACTTGAATACCCATGATATGGTTAATATAAGTGTATGGTGTAAATACATATATGTATTTATTAGACAAA
>MWE02_6
ACAAATACTTGTCCCTCACCATCAATAACCGTATGCATTAAGATATGTGCTTGTTGGTCGGCTCTTACTGCGCATTGATTTTTCAACGAATAGGATGAGGGGACTTGGTATGACTTAACTCATGCAATTTGTATTAGCTCTTAGATGTCCCCACTCCTGCTTAAGGCGGAGTGGGGAGAACACAGTTTTGCTTTGTGTAATTCTTCTGTTTTAGCTGGTATGTGAGTGGTTGAATTCTAGATATGTTGATAATACATTAATGTACTTGAATACCCATGATATGGTTAATATAAGTGTATGGTGTAAATACATATATGTATTTATTAGACAAA
>MWE03
ACAAATACTTGTCCCTCACCATCAATAACCGTATGCATTAAGATATGTGCTTGTTGGTCGGCTCTTACTGCGCATTGATTTTTTAACGAATAGGATGAGGGGACTTGGTATGACTTAACTCATGCAATTTGTATTAGCTCTTAGATGTCCCCACTCCTGCTTAAGGCGGAGTGGGGAGAACACAGTTTTGCTTTGTGTAATTCTTCTGTTTTAGCTGGTATGTGAGTGGTTGAATTCTAGATATGTTGATAATACATTAATGTACTTGAATACCCATGATATGGTTAATATAAATGTATGGTGTAAATACATATATGTATTTATTAGACAAA
>MWE03_2
ACAAATACTTGTCCCTCACCATCAATAACCGTATGCATTAAGATATGTGCTTGTTGGTCGGCTCTTACTGCGCATTGATTTTTTAACGAATAGGATGAGGGGACTTGGTATGACTTAACTCATGCAATTTGTATTAGCTCTTAGATGTCCCCACTCCTGCTTAAGGCGGAGTGGGGAGAACACAGTTTTGCTTTGTGTAATTCTTCTGTTTTAGCTGGTATGTGAGTGGTTGAATTCTAGATATGTTGATAATACATTAATGTACTTGAATACCCATGATATGGTTAATATAAATGTATGGTGTAAATACATATATGTATTTATTAGACAAA
>MWE03_3
ACAAATACTTGTCCCTCACCATCAATAACCGTATGCATTAAGATATGTGCTTGTTGGTCGGCTCTTACTGCGCATTGATTTTTTAACGAATAGGATGAGGGGACTTGGTATGACTTAACTCATGCAATTTGTATTAGCTCTTAGATGTCCCCACTCCTGCTTAAGGCGGAGTGGGGAGAACACAGTTTTGCTTTGTGTAATTCTTCTGTTTTAGCTGGTATGTGAGTGGTTGAATTCTAGATATGTTGATAATACATTAATGTACTTGAATACCCATGATATGGTTAATATAAATGTATGGTGTAAATACATATATGTATTTATTAGACAAA
>MWE03_4
ACAAATACTTGTCCCTCACCATCAATAACCGTATGCATTAAGATATGTGCTTGTTGGTCGGCTCTTACTGCGCATTGATTTTTTAACGAATAGGATGAGGGGACTTGGTATGACTTAACTCATGCAATTTGTATTAGCTCTTAGATGTCCCCACTCCTGCTTAAGGCGGAGTGGGGAGAACACAGTTTTGCTTTGTGTAATTCTTCTGTTTTAGCTGGTATGTGAGTGGTTGAATTCTAGATATGTTGATAATACATTAATGTACTTGAATACCCATGATATGGTTAATATAAATGTATGGTGTAAATACATATATGTATTTATTAGACAAA
>MWE03_5
ACAAATACTTGTCCCTCACCATCAATAACCGTATGCATTAAGATATGTGCTTGTTGGTCGGCTCTTACTGCGCATTGATTTTTTAACGAATAGGATGAGGGGACTTGGTATGACTTAACTCATGCAATTTGTATTAGCTCTTAGATGTCCCCACTCCTGCTTAAGGCGGAGTGGGGAGAACACAGTTTTGCTTTGTGTAATTCTTCTGTTTTAGCTGGTATGTGAGTGGTTGAATTCTAGATATGTTGATAATACATTAATGTACTTGAATACCCATGATATGGTTAATATAAATGTATGGTGTAAATACATATATGTATTTATTAGACAAA
>MWE03_6
ACAAATACTTGTCCCTCACCATCAATAACCGTATGCATTAAGATATGTGCTTGTTGGTCGGCTCTTACTGCGCATTGATTTTTTAACGAATAGGATGAGGGGACTTGGTATGACTTAACTCATGCAATTTGTATTAGCTCTTAGATGTCCCCACTCCTGCTTAAGGCGGAGTGGGGAGAACACAGTTTTGCTTTGTGTAATTCTTCTGTTTTAGCTGGTATGTGAGTGGTTGAATTCTAGATATGTTGATAATACATTAATGTACTTGAATACCCATGATATGGTTAATATAAATGTATGGTGTAAATACATATATGTATTTATTAGACAAA
>MWE03_7
ACAAATACTTGTCCCTCACCATCAATAACCGTATGCATTAAGATATGTGCTTGTTGGTCGGCTCTTACTGCGCATTGATTTTTTAACGAATAGGATGAGGGGACTTGGTATGACTTAACTCATGCAATTTGTATTAGCTCTTAGATGTCCCCACTCCTGCTTAAGGCGGAGTGGGGAGAACACAGTTTTGCTTTGTGTAATTCTTCTGTTTTAGCTGGTATGTGAGTGGTTGAATTCTAGATATGTTGATAATACATTAATGTACTTGAATACCCATGATATGGTTAATATAAATGTATGGTGTAAATACATATATGTATTTATTAGACAAA
>MWE03_8
ACAAATACTTGTCCCTCACCATCAATAACCGTATGCATTAAGATATGTGCTTGTTGGTCGGCTCTTACTGCGCATTGATTTTTTAACGAATAGGATGAGGGGACTTGGTATGACTTAACTCATGCAATTTGTATTAGCTCTTAGATGTCCCCACTCCTGCTTAAGGCGGAGTGGGGAGAACACAGTTTTGCTTTGTGTAATTCTTCTGTTTTAGCTGGTATGTGAGTGGTTGAATTCTAGATATGTTGATAATACATTAATGTACTTGAATACCCATGATATGGTTAATATAAATGTATGGTGTAAATACATATATGTATTTATTAGACAAA
>MWE03_9
ACAAATACTTGTCCCTCACCATCAATAACCGTATGCATTAAGATATGTGCTTGTTGGTCGGCTCTTACTGCGCATTGATTTTTTAACGAATAGGATGAGGGGACTTGGTATGACTTAACTCATGCAATTTGTATTAGCTCTTAGATGTCCCCACTCCTGCTTAAGGCGGAGTGGGGAGAACACAGTTTTGCTTTGTGTAATTCTTCTGTTTTAGCTGGTATGTGAGTGGTTGAATTCTAGATATGTTGATAATACATTAATGTACTTGAATACCCATGATATGGTTAATATAAATGTATGGTGTAAATACATATATGTATTTATTAGACAAA
>MWE04
ACAAATACTTGTCCCTCACCATCAATAACCGTATGCATTAAGATATGTGCTTGTTGGTCGGCTCTTACTGCGCATTGATTTTTCAACGAATAGGATGAGGGGACTTGGTATGACTTAACTCATGCAATTTGTATTAGCTCTTAGATGTCCCCACTCCTGCTTAAGGCGGAGTGGGGAGAACACAGTTTTGCTTTGTGTAATTCTTCTGTTTTAGCTGGTATGTGAGTGGTTGAATTCTAGATATGTTGATAATACATTAATGTACTTGAATACCCATGATATGGTTAATATAAATGTATGGTGTAAATACATATATGTATTTATTAGACAAA
>MWE04_2
ACAAATACTTGTCCCTCACCATCAATAACCGTATGCATTAAGATATGTGCTTGTTGGTCGGCTCTTACTGCGCATTGATTTTTCAACGAATAGGATGAGGGGACTTGGTATGACTTAACTCATGCAATTTGTATTAGCTCTTAGATGTCCCCACTCCTGCTTAAGGCGGAGTGGGGAGAACACAGTTTTGCTTTGTGTAATTCTTCTGTTTTAGCTGGTATGTGAGTGGTTGAATTCTAGATATGTTGATAATACATTAATGTACTTGAATACCCATGATATGGTTAATATAAATGTATGGTGTAAATACATATATGTATTTATTAGACAAA
>MWE04_3
ACAAATACTTGTCCCTCACCATCAATAACCGTATGCATTAAGATATGTGCTTGTTGGTCGGCTCTTACTGCGCATTGATTTTTCAACGAATAGGATGAGGGGACTTGGTATGACTTAACTCATGCAATTTGTATTAGCTCTTAGATGTCCCCACTCCTGCTTAAGGCGGAGTGGGGAGAACACAGTTTTGCTTTGTGTAATTCTTCTGTTTTAGCTGGTATGTGAGTGGTTGAATTCTAGATATGTTGATAATACATTAATGTACTTGAATACCCATGATATGGTTAATATAAATGTATGGTGTAAATACATATATGTATTTATTAGACAAA
>MWE04_4
ACAAATACTTGTCCCTCACCATCAATAACCGTATGCATTAAGATATGTGCTTGTTGGTCGGCTCTTACTGCGCATTGATTTTTCAACGAATAGGATGAGGGGACTTGGTATGACTTAACTCATGCAATTTGTATTAGCTCTTAGATGTCCCCACTCCTGCTTAAGGCGGAGTGGGGAGAACACAGTTTTGCTTTGTGTAATTCTTCTGTTTTAGCTGGTATGTGAGTGGTTGAATTCTAGATATGTTGATAATACATTAATGTACTTGAATACCCATGATATGGTTAATATAAATGTATGGTGTAAATACATATATGTATTTATTAGACAAA
>MWE06
ACAAATACTTGTCCCTCACCATCAATAACCGTATGCATTAAGATATGTGCTTGTTGGTCGGCTCTTACTGCGCATTGGTTTTTCAACGAATAGGATGAGGGGACTTGGTATGACTTAACTCATGCAATTTGTATTAGCTCTTAGATGTCCCCACTCCTGCTTAAGGCGGAGTGGGGAGAACACAGTTTTGCTTTGTGTAATTCTTCTGTTTTAACTGGTATGTGAGTGGTTGAATTCTAGATATGTTGATAATACATTAATGTACTTGAATACCCATGATATGGTTAATATAAATGTATGGTGTAAATACATATATGTATTTATTAGACAAA
>MWE06_2
ACAAATACTTGTCCCTCACCATCAATAACCGTATGCATTAAGATATGTGCTTGTTGGTCGGCTCTTACTGCGCATTGGTTTTTCAACGAATAGGATGAGGGGACTTGGTATGACTTAACTCATGCAATTTGTATTAGCTCTTAGATGTCCCCACTCCTGCTTAAGGCGGAGTGGGGAGAACACAGTTTTGCTTTGTGTAATTCTTCTGTTTTAACTGGTATGTGAGTGGTTGAATTCTAGATATGTTGATAATACATTAATGTACTTGAATACCCATGATATGGTTAATATAAATGTATGGTGTAAATACATATATGTATTTATTAGACAAA
>MWE06_3
ACAAATACTTGTCCCTCACCATCAATAACCGTATGCATTAAGATATGTGCTTGTTGGTCGGCTCTTACTGCGCATTGGTTTTTCAACGAATAGGATGAGGGGACTTGGTATGACTTAACTCATGCAATTTGTATTAGCTCTTAGATGTCCCCACTCCTGCTTAAGGCGGAGTGGGGAGAACACAGTTTTGCTTTGTGTAATTCTTCTGTTTTAACTGGTATGTGAGTGGTTGAATTCTAGATATGTTGATAATACATTAATGTACTTGAATACCCATGATATGGTTAATATAAATGTATGGTGTAAATACATATATGTATTTATTAGACAAA
>MWE06_4
ACAAATACTTGTCCCTCACCATCAATAACCGTATGCATTAAGATATGTGCTTGTTGGTCGGCTCTTACTGCGCATTGGTTTTTCAACGAATAGGATGAGGGGACTTGGTATGACTTAACTCATGCAATTTGTATTAGCTCTTAGATGTCCCCACTCCTGCTTAAGGCGGAGTGGGGAGAACACAGTTTTGCTTTGTGTAATTCTTCTGTTTTAACTGGTATGTGAGTGGTTGAATTCTAGATATGTTGATAATACATTAATGTACTTGAATACCCATGATATGGTTAATATAAATGTATGGTGTAAATACATATATGTATTTATTAGACAAA
>MWE07
ACAAATACTTGTCCCTCACCATCAATAACCGTATGCATTAAGATATGTGCTTGTTGGTCGGCTCTTACTGCGCATTGATTTTTCAACGAATAGGATGAGGGGACTTGGTATGACTTAACTCATGCAATTTGTATTAGCTCTTAGATGTCCCCACTCCTGCTTAAGGCGGAGTGGGGAGAACACAGTTTTGCTTTGTGTAATTCTTCTGTTTTAACTGGTATGTGAATGGTTGAATCCTAGATATGTTGATAATACATTAATGTACTTGAATACCCATGATATGGTTAATATAAATGTATGGTGTAAATACATATATGTATTTATTAGACAAA
>MWE07_2
ACAAATACTTGTCCCTCACCATCAATAACCGTATGCATTAAGATATGTGCTTGTTGGTCGGCTCTTACTGCGCATTGATTTTTCAACGAATAGGATGAGGGGACTTGGTATGACTTAACTCATGCAATTTGTATTAGCTCTTAGATGTCCCCACTCCTGCTTAAGGCGGAGTGGGGAGAACACAGTTTTGCTTTGTGTAATTCTTCTGTTTTAACTGGTATGTGAATGGTTGAATCCTAGATATGTTGATAATACATTAATGTACTTGAATACCCATGATATGGTTAATATAAATGTATGGTGTAAATACATATATGTATTTATTAGACAAA
>MWE07_3
ACAAATACTTGTCCCTCACCATCAATAACCGTATGCATTAAGATATGTGCTTGTTGGTCGGCTCTTACTGCGCATTGATTTTTCAACGAATAGGATGAGGGGACTTGGTATGACTTAACTCATGCAATTTGTATTAGCTCTTAGATGTCCCCACTCCTGCTTAAGGCGGAGTGGGGAGAACACAGTTTTGCTTTGTGTAATTCTTCTGTTTTAACTGGTATGTGAATGGTTGAATCCTAGATATGTTGATAATACATTAATGTACTTGAATACCCATGATATGGTTAATATAAATGTATGGTGTAAATACATATATGTATTTATTAGACAAA
>MWE07_4
ACAAATACTTGTCCCTCACCATCAATAACCGTATGCATTAAGATATGTGCTTGTTGGTCGGCTCTTACTGCGCATTGATTTTTCAACGAATAGGATGAGGGGACTTGGTATGACTTAACTCATGCAATTTGTATTAGCTCTTAGATGTCCCCACTCCTGCTTAAGGCGGAGTGGGGAGAACACAGTTTTGCTTTGTGTAATTCTTCTGTTTTAACTGGTATGTGAATGGTTGAATCCTAGATATGTTGATAATACATTAATGTACTTGAATACCCATGATATGGTTAATATAAATGTATGGTGTAAATACATATATGTATTTATTAGACAAA
>MWE07_5
ACAAATACTTGTCCCTCACCATCAATAACCGTATGCATTAAGATATGTGCTTGTTGGTCGGCTCTTACTGCGCATTGATTTTTCAACGAATAGGATGAGGGGACTTGGTATGACTTAACTCATGCAATTTGTATTAGCTCTTAGATGTCCCCACTCCTGCTTAAGGCGGAGTGGGGAGAACACAGTTTTGCTTTGTGTAATTCTTCTGTTTTAACTGGTATGTGAATGGTTGAATCCTAGATATGTTGATAATACATTAATGTACTTGAATACCCATGATATGGTTAATATAAATGTATGGTGTAAATACATATATGTATTTATTAGACAAA
>MWE07_6
ACAAATACTTGTCCCTCACCATCAATAACCGTATGCATTAAGATATGTGCTTGTTGGTCGGCTCTTACTGCGCATTGATTTTTCAACGAATAGGATGAGGGGACTTGGTATGACTTAACTCATGCAATTTGTATTAGCTCTTAGATGTCCCCACTCCTGCTTAAGGCGGAGTGGGGAGAACACAGTTTTGCTTTGTGTAATTCTTCTGTTTTAACTGGTATGTGAATGGTTGAATCCTAGATATGTTGATAATACATTAATGTACTTGAATACCCATGATATGGTTAATATAAATGTATGGTGTAAATACATATATGTATTTATTAGACAAA
>MWE08
ACAAATACTTGTCCCTCACCATCAATAACCGTATGCATTAAGATATGTGCTTGTTGGTCGGCTCTTACTGCGCATTGATTTTTCAACGAGTAGGATGTGGGGACTTGGTATGACTTAACCCGTGCAATTTGTATTAGTTCTTAAATGTCCCCACTCCTGCTTNACGCGGAGTGGGGATAACACAGCTTTGCTTCATGTAATCCTTCTGTTTTAATTGGTATGTGAATGGTTAAATCCTAGATATGTTGATAATACATTAATGTACTTGAATACCCATGATATGGTTAATATAAATGTATGGTGTAAATACATATATGTATTTATTAGACAAA
>MWE08_2
ACAAATACTTGTCCCTCACCATCAATAACCGTATGCATTAAGATATGTGCTTGTTGGTCGGCTCTTACTGCGCATTGATTTTTCAACGAGTAGGATGTGGGGACTTGGTATGACTTAACCCGTGCAATTTGTATTAGTTCTTAAATGTCCCCACTCCTGCTTNACGCGGAGTGGGGATAACACAGCTTTGCTTCATGTAATCCTTCTGTTTTAATTGGTATGTGAATGGTTAAATCCTAGATATGTTGATAATACATTAATGTACTTGAATACCCATGATATGGTTAATATAAATGTATGGTGTAAATACATATATGTATTTATTAGACAAA
>MWE08_3
ACAAATACTTGTCCCTCACCATCAATAACCGTATGCATTAAGATATGTGCTTGTTGGTCGGCTCTTACTGCGCATTGATTTTTCAACGAGTAGGATGTGGGGACTTGGTATGACTTAACCCGTGCAATTTGTATTAGTTCTTAAATGTCCCCACTCCTGCTTNACGCGGAGTGGGGATAACACAGCTTTGCTTCATGTAATCCTTCTGTTTTAATTGGTATGTGAATGGTTAAATCCTAGATATGTTGATAATACATTAATGTACTTGAATACCCATGATATGGTTAATATAAATGTATGGTGTAAATACATATATGTATTTATTAGACAAA
>MWE08_4
ACAAATACTTGTCCCTCACCATCAATAACCGTATGCATTAAGATATGTGCTTGTTGGTCGGCTCTTACTGCGCATTGATTTTTCAACGAGTAGGATGTGGGGACTTGGTATGACTTAACCCGTGCAATTTGTATTAGTTCTTAAATGTCCCCACTCCTGCTTNACGCGGAGTGGGGATAACACAGCTTTGCTTCATGTAATCCTTCTGTTTTAATTGGTATGTGAATGGTTAAATCCTAGATATGTTGATAATACATTAATGTACTTGAATACCCATGATATGGTTAATATAAATGTATGGTGTAAATACATATATGTATTTATTAGACAAA
>MWE09
ACAAATACTTGTCCCTCACCATCAATAACCGTATGCATTAAGATATGTGCTTGTTGGTCGGCTCTTACTGCGCATTGATTTTTCAACGAATAGGATGAGGGGACTTGGTATGACTTAACTCATGCGATTTGTATTAGCTCTTAGATGTCCCCACTCCTGCTTAAGGCGGAGTGGGGAGAACACAGTTTTGCTTTGTGTAATTCTTCTGTTTTAACTGGTATGTGAGTGGTTGGATTCTAGATATGTTGATAATACATTAATGTACTTGAATACCCATGATATGGTTAATATAAATGTATGGTGTAAATACATATATGTATTTATTAGACAAA
>MWE09_2
ACAAATACTTGTCCCTCACCATCAATAACCGTATGCATTAAGATATGTGCTTGTTGGTCGGCTCTTACTGCGCATTGATTTTTCAACGAATAGGATGAGGGGACTTGGTATGACTTAACTCATGCGATTTGTATTAGCTCTTAGATGTCCCCACTCCTGCTTAAGGCGGAGTGGGGAGAACACAGTTTTGCTTTGTGTAATTCTTCTGTTTTAACTGGTATGTGAGTGGTTGGATTCTAGATATGTTGATAATACATTAATGTACTTGAATACCCATGATATGGTTAATATAAATGTATGGTGTAAATACATATATGTATTTATTAGACAAA
>MWE09_3
ACAAATACTTGTCCCTCACCATCAATAACCGTATGCATTAAGATATGTGCTTGTTGGTCGGCTCTTACTGCGCATTGATTTTTCAACGAATAGGATGAGGGGACTTGGTATGACTTAACTCATGCGATTTGTATTAGCTCTTAGATGTCCCCACTCCTGCTTAAGGCGGAGTGGGGAGAACACAGTTTTGCTTTGTGTAATTCTTCTGTTTTAACTGGTATGTGAGTGGTTGGATTCTAGATATGTTGATAATACATTAATGTACTTGAATACCCATGATATGGTTAATATAAATGTATGGTGTAAATACATATATGTATTTATTAGACAAA
>MWE10
ACAAATACTTGTCCCTCACCATCAATAACCGTATGCATTAAGATATGTGCTTGTTGGTCGGCTCTTACTGCGCATTGATTTTTGAACGAATAGGATGAGGGGACTTGGTATGACTTAACTCATGCAATTTGTATTAGCTCTTAGATGTCCCCACTCCTGCTTAAGGCGGAGTGGGGAGAACACAGTTTTGCTTTGTGTAATTCTTCTGTTTTAGCTGGTATGTGAGTGGTTGAATTCTAGATATGTTGATAATACATTAATGTACCTGAATACCCATGATATGGTTAATATAAATGTATGGTGTAAATACATATATGTATTTATTAGACAAA
>MWE10_2
ACAAATACTTGTCCCTCACCATCAATAACCGTATGCATTAAGATATGTGCTTGTTGGTCGGCTCTTACTGCGCATTGATTTTTGAACGAATAGGATGAGGGGACTTGGTATGACTTAACTCATGCAATTTGTATTAGCTCTTAGATGTCCCCACTCCTGCTTAAGGCGGAGTGGGGAGAACACAGTTTTGCTTTGTGTAATTCTTCTGTTTTAGCTGGTATGTGAGTGGTTGAATTCTAGATATGTTGATAATACATTAATGTACCTGAATACCCATGATATGGTTAATATAAATGTATGGTGTAAATACATATATGTATTTATTAGACAAA
>MWE10_3
ACAAATACTTGTCCCTCACCATCAATAACCGTATGCATTAAGATATGTGCTTGTTGGTCGGCTCTTACTGCGCATTGATTTTTGAACGAATAGGATGAGGGGACTTGGTATGACTTAACTCATGCAATTTGTATTAGCTCTTAGATGTCCCCACTCCTGCTTAAGGCGGAGTGGGGAGAACACAGTTTTGCTTTGTGTAATTCTTCTGTTTTAGCTGGTATGTGAGTGGTTGAATTCTAGATATGTTGATAATACATTAATGTACCTGAATACCCATGATATGGTTAATATAAATGTATGGTGTAAATACATATATGTATTTATTAGACAAA
>MWE11
ACAAATACTTGTCCCTCACCATCAATAACCGTATGCATTAAGATATGTACTTGTTGGTCGGCTCTTACTGCGCATTGATTTTTCAACGAGTAGGATGTGGAGACTTGGTATGACTTAACCCGTGCAATTTGTATTAGCTCTTAAATGTCCCCACTCCTGCTTAACGCGGAGTGGGGAGAACACAGCTTTGCTTTATGTAATTCTTCTGTTTTAATTGGTATGTGAATGGTTAAATCCTAGATATGTTGATAATACATTAATGTACTTGAATACCCATGATATGGTTAATATAAATGTATGGTGTAAATACATATATGTATTTATTAGACAAA
>MWE11_2
ACAAATACTTGTCCCTCACCATCAATAACCGTATGCATTAAGATATGTACTTGTTGGTCGGCTCTTACTGCGCATTGATTTTTCAACGAGTAGGATGTGGAGACTTGGTATGACTTAACCCGTGCAATTTGTATTAGCTCTTAAATGTCCCCACTCCTGCTTAACGCGGAGTGGGGAGAACACAGCTTTGCTTTATGTAATTCTTCTGTTTTAATTGGTATGTGAATGGTTAAATCCTAGATATGTTGATAATACATTAATGTACTTGAATACCCATGATATGGTTAATATAAATGTATGGTGTAAATACATATATGTATTTATTAGACAAA
>MWE12
ACAAATACTTGTCCCTCACCATCAATAACCGTATGCATTAAGGTATGTGCTTGTTGGTCGGCTCTTACTGCGCATTGATTTTTCAACGAGTGGGATGTGGGGACTTGGTATGACTTAACCCGTGCAATTTGTATTAGTTCTTAAATGTCCCCACTCCTGCTTAACGCGGAGTGGGGGTAACACAGCTTTGCTTTATGTAATCCTTCTGTTTTAATTGATATGTGAATGGTTAAATCCTAGATATGTTGATAATACATTGATGTACTTGAATACCCATGATATGGTTAATATAAATGTATGGTGTAAATACATATATGTATTTATTAGACAAA
>MWE16
ACAAATACTTGTCCCTCACCATCAATAACCGTATGCATTAAGATATGTGCTTGTTGGTCGGCTCTTACTGCGCACTGATTTTTCAACGAGTAGGATGTGGAGACTTGGTATGACTTAACCCGTGCAATTTGTATTAGCTCTTAAATGTCCCCACTCCTGCTTAACGCGGAGTGGGGAGAACACAGCTTTGCTTTATGTAATCCTTCTGTTTTAATTGGTATATGAATGGTTAAATCCTAGATATGTTGATAATACATTAATGTACTTGAATACCCATGATATGGTTAATATAAATGTATGGTGTAAATACATATATGTATTTATTAGACAAA
>MWE17
ACAAATACTTGTCCCTCACCATCAATAACCGTATGCATTAAGATATGTGCTTGTTGGTCGGCTCTTACTGCGCATTGATTTTTGAACGAATAGGATGAGGGGACTTGGTATGACTTAACTTATGCAATTTGTATTAGCTCTTAGATGTCCCCACTCCTGCTTAAGGCGGAGTGGGGAGAACACAGTTTTGCTTTGTGTAATTCTTCTGTTTTAGCTGGTATGTGAGTGGTTGAATTCTAGATATGTTGATAATACATTAATGTACTTGAATACCCATGATATGGTTAATATAAATGTATGGTGTAAATACATATATGTATTTATTAGACAAA
>MWE17_2
ACAAATACTTGTCCCTCACCATCAATAACCGTATGCATTAAGATATGTGCTTGTTGGTCGGCTCTTACTGCGCATTGATTTTTGAACGAATAGGATGAGGGGACTTGGTATGACTTAACTTATGCAATTTGTATTAGCTCTTAGATGTCCCCACTCCTGCTTAAGGCGGAGTGGGGAGAACACAGTTTTGCTTTGTGTAATTCTTCTGTTTTAGCTGGTATGTGAGTGGTTGAATTCTAGATATGTTGATAATACATTAATGTACTTGAATACCCATGATATGGTTAATATAAATGTATGGTGTAAATACATATATGTATTTATTAGACAAA
>MWE18
ACAAATACTTGTCCCTCACCATCAATAACCGTATGCATTAAGATATGTGCTTGTTGGTCGGCTCTTACTGCGCATTGATTTTTCAACGAATAGGATGAGGGGACTTGGTATGACTTAACTCATGCAATTTGTATTAGCTCTTAGATGTCCCCACTCCTGCTTAAGGCGGAGTGGGGAGAACACAGTTTTGCTTTGTGTAATTCTTCTGTTTTAGCTGGTATGTGAGTGGTTGAATTCTAGATATGTTGATAATACATTAATGTACTTGAATACCCATGACATGGTTAATATAAGTGTATGGTGTAAATACATATATGTATTTATTAGACAAA
>MWE19
ACAAATACTTGTCCCTCACCATCAATAACCGTGTGCATTAAGATATGTGCTTGTTGGTCGGCTCTTACTGCGCATTGATTTTTCAACGAATAGGATGAGGGGACTTGGTATGACTTAACTCATGCAATTTGTATTAGCTCTTAGATGTCCCCACTCCTGCTTAAGGCGGAGTGGGGAGAACACAGTTTTGCTTTGTGTAATTCTTCTGTTTTAACTGGTATGTGAGTGGTTGAATTCTAGATATGTTGATAATACATTAATGTACTTGAATACCCATGATATGGTTAATATAAATGTATGGTGTAAATACATATATGTATTTATTAGACAAA
>MWE20
ACAAATACTTGTCCCTCACCATCAATAACCGTATGCATTAAGATATGTGCTTGTTGGTCGGCTCTTACTGCGCATTGATTTTTCAACGAGTAGGATGTGGGGACTTGGTATGACTTAACCCGTGCAATTTGTATTAGTTCTTAAATGTCCCCACTCCTGCTTNACGCGGAGTGGGGATAACACAGCTTTGCTTTATGTAATCCTTCTGTTTTAATTGGTATGTGAATGGTTAAATCCTAGATATGTTGATAATACATTAATGTACTTGAATACCCATGATATGGTTAATATAAATGTATGGTGTAAATACATATATGTATTTATTAGACAAA
>MWE21
ACAAATACTTGTCCCTCACCATCAATAACCGTATGCATTAAGATATGTGCTTGTTGGTCGGCTCTTACTGCGCATTGATTTTTCAACGAATAGGATGAGGGGACTTGGTATGACTTAACTCATGCAATTTGTATTAGCTCTTAGATGTCCCCACTCCTGCTTAAGGCGGAGTGGGGAGAACACAGTTATGCTTTGTGTAATTCTTCTGTTTTAGCTGGTATGTGAGTGGTTGAATTCTAGATATGTTGATAATACATTAATGTACTTGAATACCCATGATATGGTTAATATAAGTGTATGGTGTAAATACATATATGTATTTATTAGACAAA
>MWE27
ACAAATACTTGTCCCTCACCATCAATAACCGTATGCATTAAGATATGTGCTTGTTGGTCGGCTCTTACTGCGCATTAATTTTTCAACGAGTAGGATGTGGGGACTTGGTATGACTTAACCCGTGCAATTTGTATTAGTTCTTAAATGTCCCCACTCCTGCTTAACGCGGAGTGGGGATAACACAGCTTTGCTTCATGTAACCCTTCTGTTTTAATTGGTATGTGAATGGTTAAATCCTAGATATGTTGATAATACATTAATGTACTTGAATACCCATGATATGGTTAATATAAATGTATGGTGTAAATACATATATGTATTTATTAGACAAA
>MWE28
ACAAATACTTGTCCCTCACCATCAATAACCGTATGCATTAAGATATGTGCTTGTTGGTCGGCTCTTACTGCGCATTGGTTTTTTAACGAATAGGATGGGGGGACTTGGTATAACTTGACTCATGCAATTTGTATTAGCTCTTAGATGTCCCCACTCCTGCTTAAGGCGGAGTGGGGAGAACACAGTTTTGCTTTGTGTAATTCTTCTGTTTTAACTGGTATGTGAGTGGTTGAATTCTAGATATGATGATAATACATTAATGTACTTGAATACCCATGATATGGTTAATATAAATGTATGGTGTAAATACATATATGTATTTATTAGACAAA
>MWE29
ACAAATACTTGTCCCTCACCATCAATAACCGTATGCATTAAGATATGTGCTTGTTGGTCGGCTCTTACTGCGCATTGATTTTTCAACGAATAGGATGAGGGGACTTGGTATGACTTAACTCATGCGATTTGTATTAGCTCTTAGATGTCCCCACTCCTGCTTAAGGCGGAGTGGGGAGAACACAGTTTTGCTTTGTGTAATTCTTCTGTTTTAACTGGTATGTGAGTGGTTGAATTCTAGATATGTTGATAATACATTAATGTACTTGAATACCCATGATATGGTTAATATAAATGTATGGTGTAAATACATATATGTATTTATTAGACAAA
>MWE30
ACAAATACTTGTCCCTCACCATCAATAACCGTATGCATTAAGATATGTGCTTGTTGGTCGGCTCTTACTGCGCATTGATTTTTCAACGAGTAGGATGTGGGGACTTGGTATGACTTGACCCGTGCAATTTGTATTAGCTCTTAGATGTCCCCACTCCTGCTTAACGCGGAGTGGGGAGAACACAGCTTTGCTTTATGTAATCCTTCTGTTTTAATTGGTATCTGAATGGTTAAATCCTAGATATGTTGATAATACATTAATGTACTTGAATACCCATGATATGGTTAATATAAATGTATGGTGTAAATACATATATGTATTTATTAGACAAA
>MWE31
ACAAATACTTGTCCCTCACCATCAATAACCGTATGCATTAAGATATGTGCTTGTTGGTCGGCTCTTACTGCGCATTGATTTTTCAACGAATAGGATGAGGGGACTTGGTATGACTTAACTCATGCAATTTGTATTAGCTCTTAGATGTCCCCACTCCCGCTTAAGGCGGAGTGGGGAGAACACAGTCTTGCTTTGTGTAATTCTTCTGTTTTAGCTGGTATGTGAGTGGTTGAATTCTAGATATGTTGATAATACATTAATGTACTTGAATACCCATGATATGGTTAATATAAGTGTATGGTGTAAATACATATATGTATTTATTAGACAAA
>MWE32
ACAAATACTTGTCCCTCACCATCAATAACCGTATGCATTAAGATATGTGCTTGTTGGTCGGCTCTTACTGCGCATTGATTTTTCAACGAATAGGATGAGGGGACTTGGTATGACTTAACTCATGCAATTTGTATTAGCTCTTAGATGTCCCCACTCCTGCTTAAGGCGGAGTGGGGAGAACACAGTTTTGCTTTGTGTAATTTTTCTGTTTTAACTGGTATGTGAGTGGTTGAATTCTAGATATGTTGATAATACATTAATGTACTTGAATACCCATGATATGGTTAATATAAATGTATGGTGTAAATACATATATGTATTTATTAGACAAA
>MWE33
ACAAATACTTGTCCCTCACCATCAATAACCGTATGCATTAAGATATGTGCTTGTTGGTCGGCTCTTACTGCGCATTGATTTTTCAACGAATAGGATGAGGGGACTTGGTATGACTTAACTCATGCAATTTGTATTAGCTCTTAGATGTCCCCACTCCTGCTTAAGGCGGAGTGGGGAGAACACAGTTTTGCTTTATGTAATTCTTCTGTTTTAACTGGTATGTGAGTGGTTGAATTCTAGATATGTTGATAATACATTAATGTACTTGAATACCCATGATATGGTTAATATAAATGTATGGTGTAAATACATATATGTATTTATTAGACAAA
>MWE34
ACAAATACTTGTCCCTCACCATCAATAACCGTATGCATTAAGGTATGTGCTTGTTGGTCGGCTCTTACTGCGCATTGGTTTTTCAACGAATAGGATGAGGGGACTTGGTATGACTTAACTCATGCAATTTGTATTAGCTCTTAGATGTCCCCACTCCTGCTTAAGGCGGAGTGGGGAGAACACAGTTTTGCTTTGTGTAATTCTTCTGTTTTAACTGGTATGTGAGTGGTTGAATTCTAGATATGTTGATAATACATTAATGTACTTGAATACCCATGATATGGTTAATATAAATGTATGGTGTAAATACATATATGTATTTATTAGACAAA
>MWE35
ACAAATACTTGTCCCTCACCATCAATAACCGTATGCATTAAGATATGTGCTTGTTGGTCGGCTCTTACTGCGCATTGATTTTTCAACGAGTAGGATGTGGGGACTTGGTATGACTTAACCCGTGCAATTTGTATTAGCTCTTAAATGTCCCCACTCCTGCTTAACGCGGAGTGGGGAGAACACAGCTTTGCTTTATGTAATCTTTCTGTTTTAATTGGTATGTGAATGGTTAAATCCTAGATATGTTGATAATACATTAATGTACTTGAATACCCATGATATGGTTAATATAAATGTATGGTGTAAATACATATATGTATTTATTAGACAAA
>MWE36
ACAAATACTTGTCCCTCACCATCAATAACCGTATGCATTAAGATATGTGCTTGTTGGTCGGCTCTTACTGCGCATTGATTTTTCAACGAATAGGATGAGGGGACTTGGTATAACTTAACTCATGCAATTTGTATTAGCTCTTAGATGTCCCCACTCCTGCTTAAGGCGGAGTGGGGAGAACACAGTTTTGCTTTGTGTAATTCTTCTGTTTTAGCTGGTATGTGAGTGGTTGAATTCTAGATATGTTGATAATACATTAATGTACTTGAATACCCATGATATGGTTAATATAAGTGTATGGTGTAAATACATATATGTATTTATTAGACAAA
>MWE37
ACAAATACTTGTCCCTCACCATCAATAACCGTATGCATTAAGATATGTGCTTGTTGGTCGGCTCTTACTGCGCATTGATTTTTCAACGAATAGGATGAGGGGACTTGGTATGACTTAACTCATGCAATTTGTATTAGCTCTTAGATGTCCCCACTCCTGCTTAAGGCGGAGTGGGGAGAACACAGTTTTGCTTTGTGTAATTCTTCTGTTTTAACTGGTATGTGAGTGGTTGAATCCTAGATATGTTGATAATACATTAATGTACTTGAATACCCATGATATGGTTAATATAAATGTATGGTGTAAATACATATATGTATTTATTAGACAAA
>MWE38
ACAAATACTTGTCCCTCACCATCAATAACCGTATGCATTAAGATATGTGCTTGTTGGTCGGCTCTTACTGCGCATTGATTTTTGAACGAATAGGATGAGGGGACTTGGTATGACTTAACTCATGCAATTTGTATTAGCTCTTAGATGTCCCCACTCCTGCTTAAGGCGGAGTGGGGAGAACACAGTTTTGCTTTGTGTAATTCTTCTGTTTTAACTGGTATGTGAGTGGTTGAATTCTAGATATGTTGATAATACATTAATGTACCTGAATACCCATGATATGGTTAATATAAATGTATGGTGTAAATACATATATGTATTTATTAGACAAA
>MWE39
ACAAATACTTGTCCCTCACCATCAATAACCGTATGCATTAAGATATGTGCTTGTTGGTCGGCTCTTACTGCGCATTGATTTTTCAACGAATAGGATGAGGGGACTTGGTATGGCTCAACTCATGCAATTTGTATTAGCTCTTAGATGTCCCCACTCCTGCTTAAGGCGGAGTGGGGAGAACACAGTTTTGCTTTGTGTAATTCTTCTGTTTTAGCTGGTATGTGAGTGGTTGAATTCTAGATATGTTGATAATACATTAATGTACTTGAATACCCATGATATGGTTAATATAAATGTATGGTGTAAATACATATATGTATTTATTAGACAAA
>MWE40
ACAAATACTTGTCCCTCACCATCAATAACCGTATGCATTAAGATATGTGCTTGTTGGTCGGCTCTTACTGCGCATTGATTTTTTAACGAGTAGGATGAGGGGACTTGGTATGACTTAACTCATGCAATTTGTATTAGCTCTTAGATGTCCCCACTCCTGCTTAAGGCGGAGTGGGGACAACACAGTTTTGCTTTGTGTAATTCTTCTGTTTTAGCTGGTATGTGAGTGGTTGAATTCTAGATATGTTGATAATACATTAATGTACTTGAATACCCATGATATGGTTAATATAAGTGTATGGTGTAAATACATATATGTATTTATTAGACAAA
>MWE41
ACAAATACTTGTCCCTCACCATCAATAACCGTATGCATTAAGATATGTGCTTGTTGGTCGGCTCTTACTGCGCATTGATTTTTGAACGAATAGGATGAGGGGACTTGGTATGACTTAACTCATGCAATTTGTATTAGCTCTTAGATGTCCCCACTCCTGCTTAAGGCGGAGTGGGGAGAACACAGTTTTGCTTTGTGTAATTCTTCTGTTTTAGCTGGTATGTGAGTGGTTGAATTCTAGATATGTTGATAATACATTAATGTACTTGAATACCCATGATATGGTTAATATAAATGTATGGTGTAAATACATATATGTATTTATTAGACAAA
>MWE42
ACAAATACTTGTCCCTCACCATCAATAACCGTATGCATTAAGATATGTGCTTGTTGGTCGGCTCTTACTGCGCATTGATTTTTCAACGAATAGGATGAGGGGACTTGGTATGGCTTAACCCATGCAATTTGTATTAGCTCTTAGATGTCCCCACTCCTGCTTAAGGCGGAGTGGGGAGAACACAGTTTTGCTTTGTGTAATTCTTCTGTTTTAACTGGTATGTGAGTGGTTGAATTCTAGATATGTTGATAATACATTAATGTACTTGAATACCCATGATATGGTTAATATAAATGTATGGTGTAAATACATATATGTATTTATTAGACAAA
>MWE43
ACAAATACTTGTCCCTCACCATCAATAACCGTATGCATTAAGATATGTGCTTGTTGGTCGGCTCTTACTGCGCATTGATTTTTCAACGAATAGGATGAGGGGACTTGGTATGACTTAACTCGTGCAATTTGTATTAGCTCTTAGATGTCCCCACTCCTGCTTAAGGCGGAGTGGGGAGAACACAGTTTTGCTTTGTGTAATTCTTCTGTTTTAGCTGGTATGTGAGTGGTTGAATTCTAGATATGTTGATAATACATTAATGTACTTGAATACCCATGATATGGTTAATATAAGTGTATGGTGTAAATACATATATGTATTTATTAGACAAA
>MWE44
ACAAATACTTGTCCCTCACCATCAATAACCGTATGCATTAAGATATGTGCTTGTTGGTCGGCTCTTACTGCGCATTGATTTTTCAACGAATAGGATGAGGGGACTTGGTATGACTTAACTCGTGCAATTTGTATTAGCTCTTAGATGTCCCCACTCCTGCTTAAGGCGGAGTGGGGAGAACACAGTTTTGCTTTGTGTAATTCTTCTGTTTTAACTGGTATGTGAGTGGTTAAATTCTAGATATGTTGATAATACATTAATGTACTTGAATACCCATGATATGGTTAATATAAATGTATGGTGTAAATACATATATGTATTTATTAGACAAA
>MWE45
ACAAATACTTGTCCCTCACCATCAATAACCGTATGCATTAAGATATGTGCTTGTTGGTCGGCTCTTACTGCGCATTGATTTTTCAACGAGTAGGATGTGGGGACTTGGTATGACTTAACCCGTGCAATTTGTATTAGCTCTTAAATGTCCCCACTCCTGCTTAACGCGGAGTGGGGAGAACACAGCTTTGCTTTATGTAATCCTTCTGTTTTAATTGGTATGTGAATGGTTAAATCCTAGATATGTTGATAATACATTAATGTACTTGAATACCCATGATATGGTTAATATAAATGTATGGTGTAAATACATATATGTATTTATTAGACAAA
>MWE46
ACAAATACTTGTCCCTCACCATCAATAACCGTATGCATTAAGATATGTGCTTGTTGGTCGGCTCTTACTGCGCATTGATTTTTCAACGAGTAGGATGTGGGGACTTGGTATGACTTAACCCGTGCAATTTGTATTAGCTCTTAAATGTCCCCACTCCTGCTTAACGCGGAGTGGGGAGAACACAACTTTGCTTTATGTAATCTTTCTGTTTTAATTGGTATATGAATGGTTAAATCCTAGATATGTTGATAATACATTAATGTACTTGAATACCCATGATATGGTTAATATAAATGTATGGTGTAAATACATATATGTATTTATTAGACAAA
>MWE47
ACAAATACTTGTCCCTCACCATCAATAACCGTATGCATTAAGATATGTGCTTGTTGGTCGGCTCTTACTGCGCATTGATTTTTCAACGAGTAGGATGTGGGGACTTGGTATGACTTAACCCATGCAATTTGTATTAGTTCTTAAATGTCCCCACTCCTGCTTNACGCGGAGTGGGGATAACACAGCTTTGCTTTATGTAATCCTTCTGTTTTAATTGGTATGTGAATGGTTAAATCCTAGATATGTTGATAATACATTAATGTACTTGAATACCTATGATATGGTTAATATAAATGTATGGTGTAAATACATATATGTATTTATTAGACAAA
>MWE48
ACAAATACTTGTCCCTCACCATCAATAACCGTATGCATTAAGATATGTGCTTGTTGGTCGGCTCTTACTGCGCATTGATTTTTCAGCGAGTAGGATGTGGGGACTTGGTATGACTTAACCCGTGCAATTTGTATTAGTTCTTAAATGTCCCCACTCCTGCTTAACGCGGAGTGGGGATAACACAGTTTTGCTTTATGTAATCCTTCTGTTTTAATTGGTATGTGAATGGTCAAATCCTAGATATGTTGATAATACATTAATGTACTTGAATACCCATGATATGGTTAATATAAATGTATGGTGTAAATACATATATGTATTTATTAGACAAA
>BER01
ACAAATACTTGTCCCTCACCATCAATAACCGTATGCATTAAGATATGTGCTTGTTGGTCGGCTCTTACTGCGCATTGATTTTTCAACGAGTAGGATGTGGGGACTTGGTATAACTTGACCCGTGCAATTTGTATTAGCTCTTAGATGTCCCCACTCCTGCTTAACGCGGAGTGGGGAGAACACAGCTTTGCTTTATGTAATCCTTCTGTTTTAATTGGTATCTGAATGGTTAAATCCTAGATATGTTGATAATACATTAATGTACTTGAATACCCATGATATGGTTAATATAAATGTATGGTGTAAATACATACATGTATTTATTAGACAAA
>BER02
ACAAATACTTGTCCCTCACCATCAATAACCGTATGCATTAAGATATGTGCTTGTTGGTCGGCTCTTACTGCGCATTGATTTTTCAACGAATAGGATGAGGGGACTTGGTATGACTTAACTCATGCAATTTGTATTAGCTCTTAGATGTCCCCACTCCTGCTTAAGGCGGAGTGGGGAGAACACAGTTTTGCTTTGTGTAATTCTTCTGTTTTAGCTGGTATGTGAGTGGTTGAATTCTAGATATGTTGATAATACATTAATGTACTTGAATACCCATGATATGGTTAATATAAGTGTATGGTGTAAATACATATATGTATTTATTAGACAAA
>BER02_2
ACAAATACTTGTCCCTCACCATCAATAACCGTATGCATTAAGATATGTGCTTGTTGGTCGGCTCTTACTGCGCATTGATTTTTCAACGAATAGGATGAGGGGACTTGGTATGACTTAACTCATGCAATTTGTATTAGCTCTTAGATGTCCCCACTCCTGCTTAAGGCGGAGTGGGGAGAACACAGTTTTGCTTTGTGTAATTCTTCTGTTTTAGCTGGTATGTGAGTGGTTGAATTCTAGATATGTTGATAATACATTAATGTACTTGAATACCCATGATATGGTTAATATAAGTGTATGGTGTAAATACATATATGTATTTATTAGACAAA
>BER02_3
ACAAATACTTGTCCCTCACCATCAATAACCGTATGCATTAAGATATGTGCTTGTTGGTCGGCTCTTACTGCGCATTGATTTTTCAACGAATAGGATGAGGGGACTTGGTATGACTTAACTCATGCAATTTGTATTAGCTCTTAGATGTCCCCACTCCTGCTTAAGGCGGAGTGGGGAGAACACAGTTTTGCTTTGTGTAATTCTTCTGTTTTAGCTGGTATGTGAGTGGTTGAATTCTAGATATGTTGATAATACATTAATGTACTTGAATACCCATGATATGGTTAATATAAGTGTATGGTGTAAATACATATATGTATTTATTAGACAAA
>BER02_4
ACAAATACTTGTCCCTCACCATCAATAACCGTATGCATTAAGATATGTGCTTGTTGGTCGGCTCTTACTGCGCATTGATTTTTCAACGAATAGGATGAGGGGACTTGGTATGACTTAACTCATGCAATTTGTATTAGCTCTTAGATGTCCCCACTCCTGCTTAAGGCGGAGTGGGGAGAACACAGTTTTGCTTTGTGTAATTCTTCTGTTTTAGCTGGTATGTGAGTGGTTGAATTCTAGATATGTTGATAATACATTAATGTACTTGAATACCCATGATATGGTTAATATAAGTGTATGGTGTAAATACATATATGTATTTATTAGACAAA
>BER02_5
ACAAATACTTGTCCCTCACCATCAATAACCGTATGCATTAAGATATGTGCTTGTTGGTCGGCTCTTACTGCGCATTGATTTTTCAACGAATAGGATGAGGGGACTTGGTATGACTTAACTCATGCAATTTGTATTAGCTCTTAGATGTCCCCACTCCTGCTTAAGGCGGAGTGGGGAGAACACAGTTTTGCTTTGTGTAATTCTTCTGTTTTAGCTGGTATGTGAGTGGTTGAATTCTAGATATGTTGATAATACATTAATGTACTTGAATACCCATGATATGGTTAATATAAGTGTATGGTGTAAATACATATATGTATTTATTAGACAAA
>BER02_6
ACAAATACTTGTCCCTCACCATCAATAACCGTATGCATTAAGATATGTGCTTGTTGGTCGGCTCTTACTGCGCATTGATTTTTCAACGAATAGGATGAGGGGACTTGGTATGACTTAACTCATGCAATTTGTATTAGCTCTTAGATGTCCCCACTCCTGCTTAAGGCGGAGTGGGGAGAACACAGTTTTGCTTTGTGTAATTCTTCTGTTTTAGCTGGTATGTGAGTGGTTGAATTCTAGATATGTTGATAATACATTAATGTACTTGAATACCCATGATATGGTTAATATAAGTGTATGGTGTAAATACATATATGTATTTATTAGACAAA
>BER02_7
ACAAATACTTGTCCCTCACCATCAATAACCGTATGCATTAAGATATGTGCTTGTTGGTCGGCTCTTACTGCGCATTGATTTTTCAACGAATAGGATGAGGGGACTTGGTATGACTTAACTCATGCAATTTGTATTAGCTCTTAGATGTCCCCACTCCTGCTTAAGGCGGAGTGGGGAGAACACAGTTTTGCTTTGTGTAATTCTTCTGTTTTAGCTGGTATGTGAGTGGTTGAATTCTAGATATGTTGATAATACATTAATGTACTTGAATACCCATGATATGGTTAATATAAGTGTATGGTGTAAATACATATATGTATTTATTAGACAAA
>BER03
ACAAATACTTGTCCCTCACCATCAATAACCGTATGCATTAAGATATGTGCTTGTTGGTCGGCTCTTACTGCGCATTGATTTTTTAACGAATAGGATGAGGGGACTTGGTATGACTTAACTCATGCAATTTGTATTAGCTCTTAGATGTCCCCACTCCTGCTTAAGGCGGAGTGGGGAGAACACAGTTTTGCTTTGTGTAATTCTTCTGTTTTAGCTGGTATGTGAGTGGTTGAATTCTAGATATGTTGATAATACATTAATGTACTTGAATACCCATGATATGGTTAATATAAATGTATGGTGTAAATACATATATGTATTTATTAGACAAA
>BER03_2
ACAAATACTTGTCCCTCACCATCAATAACCGTATGCATTAAGATATGTGCTTGTTGGTCGGCTCTTACTGCGCATTGATTTTTTAACGAATAGGATGAGGGGACTTGGTATGACTTAACTCATGCAATTTGTATTAGCTCTTAGATGTCCCCACTCCTGCTTAAGGCGGAGTGGGGAGAACACAGTTTTGCTTTGTGTAATTCTTCTGTTTTAGCTGGTATGTGAGTGGTTGAATTCTAGATATGTTGATAATACATTAATGTACTTGAATACCCATGATATGGTTAATATAAATGTATGGTGTAAATACATATATGTATTTATTAGACAAA
>BER03_3
ACAAATACTTGTCCCTCACCATCAATAACCGTATGCATTAAGATATGTGCTTGTTGGTCGGCTCTTACTGCGCATTGATTTTTTAACGAATAGGATGAGGGGACTTGGTATGACTTAACTCATGCAATTTGTATTAGCTCTTAGATGTCCCCACTCCTGCTTAAGGCGGAGTGGGGAGAACACAGTTTTGCTTTGTGTAATTCTTCTGTTTTAGCTGGTATGTGAGTGGTTGAATTCTAGATATGTTGATAATACATTAATGTACTTGAATACCCATGATATGGTTAATATAAATGTATGGTGTAAATACATATATGTATTTATTAGACAAA
>BER04
ACAAATACTTGTCCCTCACCATCAATAACCGTATGCATTAAGATATGTGCTTGTTGGTCGGCTCTTACTGCGCATTGATTTTTCAACGAATAGGATGAGGGGACTTGGTATGACTTAACTCATGCAATTTGTATTAGCTCTTAGATGTCCCCACTCCTGCTTAAGGCGGAGTGGGGAGAACACAGTTTTGCTTTGTGTAATTCTTCTGTTTTAGCTGGTATGTGAGTGGTTGAATTCTAGATATGTTGATAATACATTAATGTACTTGAATACCCATGATATGGTTAATATAAATGTATGGTGTAAATACATATATGTATTTATTAGACAAA
>BER04_2
ACAAATACTTGTCCCTCACCATCAATAACCGTATGCATTAAGATATGTGCTTGTTGGTCGGCTCTTACTGCGCATTGATTTTTCAACGAATAGGATGAGGGGACTTGGTATGACTTAACTCATGCAATTTGTATTAGCTCTTAGATGTCCCCACTCCTGCTTAAGGCGGAGTGGGGAGAACACAGTTTTGCTTTGTGTAATTCTTCTGTTTTAGCTGGTATGTGAGTGGTTGAATTCTAGATATGTTGATAATACATTAATGTACTTGAATACCCATGATATGGTTAATATAAATGTATGGTGTAAATACATATATGTATTTATTAGACAAA
>BER06
ACAAATACTTGTCCCTCACCATCAATAACCGTATGCATTAAGATATGTGCTTGTTGGTCGGCTCTTACTGCGCATTGGTTTTTCAACGAATAGGATGAGGGGACTTGGTATGACTTAACTCATGCAATTTGTATTAGCTCTTAGATGTCCCCACTCCTGCTTAAGGCGGAGTGGGGAGAACACAGTTTTGCTTTGTGTAATTCTTCTGTTTTAACTGGTATGTGAGTGGTTGAATTCTAGATATGTTGATAATACATTAATGTACTTGAATACCCATGATATGGTTAATATAAATGTATGGTGTAAATACATATATGTATTTATTAGACAAA
>BER06_2
ACAAATACTTGTCCCTCACCATCAATAACCGTATGCATTAAGATATGTGCTTGTTGGTCGGCTCTTACTGCGCATTGGTTTTTCAACGAATAGGATGAGGGGACTTGGTATGACTTAACTCATGCAATTTGTATTAGCTCTTAGATGTCCCCACTCCTGCTTAAGGCGGAGTGGGGAGAACACAGTTTTGCTTTGTGTAATTCTTCTGTTTTAACTGGTATGTGAGTGGTTGAATTCTAGATATGTTGATAATACATTAATGTACTTGAATACCCATGATATGGTTAATATAAATGTATGGTGTAAATACATATATGTATTTATTAGACAAA
>BER07
ACAAATACTTGTCCCTCACCATCAATAACCGTATGCATTAAGATATGTGCTTGTTGGTCGGCTCTTACTGCGCATTGATTTTTCAACGAATAGGATGAGGGGACTTGGTATGACTTAACTCATGCAATTTGTATTAGCTCTTAGATGTCCCCACTCCTGCTTAAGGCGGAGTGGGGAGAACACAGTTTTGCTTTGTGTAATTCTTCTGTTTTAACTGGTATGTGAATGGTTGAATCCTAGATATGTTGATAATACATTAATGTACTTGAATACCCATGATATGGTTAATATAAATGTATGGTGTAAATACATATATGTATTTATTAGACAAA
>BER08
ACAAATACTTGTCCCTCACCATCAATAACCGTATGCATTAAGATATGTGCTTGTTGGTCGGCTCTTACTGCGCATTGATTTTTCAACGAGTAGGATGTGGGGACTTGGTATGACTTAACCCGTGCAATTTGTATTAGTTCTTAAATGTCCCCACTCCTGCTTNACGCGGAGTGGGGATAACACAGCTTTGCTTCATGTAATCCTTCTGTTTTAATTGGTATGTGAATGGTTAAATCCTAGATATGTTGATAATACATTAATGTACTTGAATACCCATGATATGGTTAATATAAATGTATGGTGTAAATACATATATGTATTTATTAGACAAA
>BER08_2
ACAAATACTTGTCCCTCACCATCAATAACCGTATGCATTAAGATATGTGCTTGTTGGTCGGCTCTTACTGCGCATTGATTTTTCAACGAGTAGGATGTGGGGACTTGGTATGACTTAACCCGTGCAATTTGTATTAGTTCTTAAATGTCCCCACTCCTGCTTNACGCGGAGTGGGGATAACACAGCTTTGCTTCATGTAATCCTTCTGTTTTAATTGGTATGTGAATGGTTAAATCCTAGATATGTTGATAATACATTAATGTACTTGAATACCCATGATATGGTTAATATAAATGTATGGTGTAAATACATATATGTATTTATTAGACAAA
>BER09
ACAAATACTTGTCCCTCACCATCAATAACCGTATGCATTAAGATATGTGCTTGTTGGTCGGCTCTTACTGCGCATTGATTTTTCAACGAATAGGATGAGGGGACTTGGTATGACTTAACTCATGCGATTTGTATTAGCTCTTAGATGTCCCCACTCCTGCTTAAGGCGGAGTGGGGAGAACACAGTTTTGCTTTGTGTAATTCTTCTGTTTTAACTGGTATGTGAGTGGTTGGATTCTAGATATGTTGATAATACATTAATGTACTTGAATACCCATGATATGGTTAATATAAATGTATGGTGTAAATACATATATGTATTTATTAGACAAA
>BER10
ACAAATACTTGTCCCTCACCATCAATAACCGTATGCATTAAGATATGTGCTTGTTGGTCGGCTCTTACTGCGCATTGATTTTTGAACGAATAGGATGAGGGGACTTGGTATGACTTAACTCATGCAATTTGTATTAGCTCTTAGATGTCCCCACTCCTGCTTAAGGCGGAGTGGGGAGAACACAGTTTTGCTTTGTGTAATTCTTCTGTTTTAGCTGGTATGTGAGTGGTTGAATTCTAGATATGTTGATAATACATTAATGTACCTGAATACCCATGATATGGTTAATATAAATGTATGGTGTAAATACATATATGTATTTATTAGACAAA
>BER11
ACAAATACTTGTCCCTCACCATCAATAACCGTATGCATTAAGATATGTACTTGTTGGTCGGCTCTTACTGCGCATTGATTTTTCAACGAGTAGGATGTGGAGACTTGGTATGACTTAACCCGTGCAATTTGTATTAGCTCTTAAATGTCCCCACTCCTGCTTAACGCGGAGTGGGGAGAACACAGCTTTGCTTTATGTAATTCTTCTGTTTTAATTGGTATGTGAATGGTTAAATCCTAGATATGTTGATAATACATTAATGTACTTGAATACCCATGATATGGTTAATATAAATGTATGGTGTAAATACATATATGTATTTATTAGACAAA
>BER12
ACAAATACTTGTCCCTCACCATCAATAACCGTATGCATTAAGGTATGTGCTTGTTGGTCGGCTCTTACTGCGCATTGATTTTTCAACGAGTGGGATGTGGGGACTTGGTATGACTTAACCCGTGCAATTTGTATTAGTTCTTAAATGTCCCCACTCCTGCTTAACGCGGAGTGGGGGTAACACAGCTTTGCTTTATGTAATCCTTCTGTTTTAATTGATATGTGAATGGTTAAATCCTAGATATGTTGATAATACATTGATGTACTTGAATACCCATGATATGGTTAATATAAATGTATGGTGTAAATACATATATGTATTTATTAGACAAA
>BER12_2
ACAAATACTTGTCCCTCACCATCAATAACCGTATGCATTAAGGTATGTGCTTGTTGGTCGGCTCTTACTGCGCATTGATTTTTCAACGAGTGGGATGTGGGGACTTGGTATGACTTAACCCGTGCAATTTGTATTAGTTCTTAAATGTCCCCACTCCTGCTTAACGCGGAGTGGGGGTAACACAGCTTTGCTTTATGTAATCCTTCTGTTTTAATTGATATGTGAATGGTTAAATCCTAGATATGTTGATAATACATTGATGTACTTGAATACCCATGATATGGTTAATATAAATGTATGGTGTAAATACATATATGTATTTATTAGACAAA
>BER13
ACGAATACTTGTCCCTCACCATCAATAACCGTATGCATTAAGATATGTGCTTGTTGGTCGGCTCTTACTGCGCATTGATTTTTCAATGAATAGGATGAGGGGACTTGGTATGACTTAACTCATGCAATTTGTATTAGCTCTTAGATGTCCCCACTCCTGCTTAAGGCGGAGTGGGGAGAACACAGTTTTGCTTTGTGTAATTCTTCTGTTTTAACTGGTATGTGAGTGGTTGAATTCTAGATATGTTGATAATACATTAATGTACTTGAATACCCATGATATGGTTAATATAAATGTATGGTGTAAATACATATATGTATTTATTAGACAAA
>BER19
ACAAATACTTGTCCCTCACCATCAATAACCGTGTGCATTAAGATATGTGCTTGTTGGTCGGCTCTTACTGCGCATTGATTTTTCAACGAATAGGATGAGGGGACTTGGTATGACTTAACTCATGCAATTTGTATTAGCTCTTAGATGTCCCCACTCCTGCTTAAGGCGGAGTGGGGAGAACACAGTTTTGCTTTGTGTAATTCTTCTGTTTTAACTGGTATGTGAGTGGTTGAATTCTAGATATGTTGATAATACATTAATGTACTTGAATACCCATGATATGGTTAATATAAATGTATGGTGTAAATACATATATGTATTTATTAGACAAA
>BER21
ACAAATACTTGTCCCTCACCATCAATAACCGTATGCATTAAGATATGTGCTTGTTGGTCGGCTCTTACTGCGCATTGATTTTTCAACGAATAGGATGAGGGGACTTGGTATGACTTAACTCATGCAATTTGTATTAGCTCTTAGATGTCCCCACTCCTGCTTAAGGCGGAGTGGGGAGAACACAGTTATGCTTTGTGTAATTCTTCTGTTTTAGCTGGTATGTGAGTGGTTGAATTCTAGATATGTTGATAATACATTAATGTACTTGAATACCCATGATATGGTTAATATAAGTGTATGGTGTAAATACATATATGTATTTATTAGACAAA
>BER22
ACAAATACTTGTCCCTCACCATCAATAACCGTATGCATTAAGATATGTGCTTGTTGGTCGGCTCTTACTGCGCATTGATTTTTCAACGAATAGGATGAGGGGACTTGGTATGACTTAACTCATGCAATTTGTATTAGCTCTTAGATGTCCCCACTCCTGCTTAAGGCGGAGTGGGGAGAACACAGTTTTGCTTTGTGTAATTCTTCTGTTTTAACTGGTATGTGAGTGGTTGAATTCTAGATATGTTGATAATACATTAATGTACTTGAATACCCATGATATGGTTAATATAAATGTATGGTGTAAATACATATATGTATTTATTAGACAAA
>BER23
ACAAATACTTGTCCCTCACCATCAATAACCGTATGCATTAAGATATGTGCTTGTTGGTCGGCTCTTACTGCGCATTGATTTTTCAACGAATAGGATGAGGGGACTTGGTATGACTTAACTCATGCAATTTGTATTAGCTCTTAGATGTCCCCACTCCTGCTTAAGGCGGAGTGGGGAGAACACAGTTTTGCTTTGTGTAATTCTTCTGTTTTAGTTGGTATGTGAGTGGTTGAATTCTAGATATGTTGATAATACATTAATGTACTTGAATACCCATGATATGGTTAATATAAATGTATGGTGTAAATACATATATGTATTTATTAGACAAA
>BER49
ACAAATACTTGTCCCTCACCATCAATAACCGTATGCATTAAGATATGTGCTTGTTGGTCGGCTCTTACTGCGCATTGATTTTTTAACGAATAGGATGAGGGGACTTGGTATGACTTAACTCATGCAATTTGTATTAGCTCTTAGATGTCCCCACTCCTGCTTAAGGCGGAGTGGGGAGAACACAGTTTTGCTTTGTGTAATTCTTCTGTTTTAGCTGGTATGTGAGTGGTTGAATTCTAGATATGTTGATAATACATTAATGTACTTGAATACCCATGATATGGTTAATATAAGTGTATGGTGTAAATACATATATGTATTTATTAGACAAA
>BER50
ACAAATACTTGTCCCTCACCATCAATAACCGTGTGCATTAAGATATGTGCTTGTTGGTCGGCTCTTACTGCGCATTGGTTTTTCAACGAATAGGATGAGGGGACTTGGTATGACTTAACTCATGCAATTTGTATTAGCTCTTAGATGTCCCCACTCCTGCTTAAGGCGGAGTGGGGAGAACACAGTTTTGCTTTGTGTAATTCTTCTGTTTTAACTGGTATGTGAGTGGTTGAATTCTAGATATGTTGATAATACATTAATGTACTTGAATACCCATGATATGGTTAATATAAATGTATGGTGTAAATACATATATGTATTTATTAGACAAA
>BER51
ACAAATACTTGTCCCTCACCATCAATAACCGTATGCATTAAGATATGTGCTTGTTGGTCGGTTCTTACTGCGCATTGATTTTTCAACGAGTAGGATGTGGGGACTTGGTATGACTTAACCCGTGCAATTTGTATTAGTTCTTAAATGTCCCCACTCCTGCTTAACGCGGAGTGGGGGTAACACAGCTTTGCTTTATGTAATCCTTCTGTTTTAATTGATATGTGAATGGTTAAATCCTAGATATGTTGATAATACATTGATGTACTTGAATACCCATGATATGGTTAATATAAATGTATGGTGTAAATACATATATGTATTTATTAGACAAA
>BER52
ACAAATACTTGTCCCTCACCATCAATAACCGTATGCATTAAGATATGTGCTTGTTGGTCGGCTCTTACTGCGCACTGATTTTTCAACGAGTAGGATGTGGAGACTTGGTATGACTTAACCCGTGCAATTTGTATTAGGTCTTAAATGTCCCCACTCCTGCTTAACGCGGAGTGGGGAGAACACAGCTTTGCTTTGTGTAATCCTTCTGTTTTAATTGGTATATGAATGGTTAAATCCTAGATATGTTGATAATACATTAATGTACTTGAATACCCATGATATGGTTAATATAAATGTGTGGTGTAAATACATATATGTATTTATTAGACAAA
>BER53
ACAAATACTTGTCCCTCACCATCAATAACCGTATGCATTAAGATATGTGCTTGTTGGTCGGCTCTTACTGCGCATTGATTTTTCAACGAATAGGATGAGGGGACTTGGTATGACTTAACTCATGCAATTTGTATTAGTTCTTAGATGTCCCCACTCCTGCTTAAGGCGGAGTGGGGAGAACACAGTTTTGCTTTGTGTAATTCTTCTGTTTTAACTGGTATGTGAGTGGTTGAGTTCTAGATATGTTGATAATACATTAATGTACTTGAATACCCATGATATGGTTAATATAAATGTATGGTGTAAATACATATATGTATTTATTAGGCAAA
>BER54
ACAAATACTTGTCCCTCACCATCAATAACCGTATGCATTAAGATATGTGCTTGTTGGTCGGCTCTTACTGCGCATTGGTTTTTCAACGAATAGGATGAGGGGACTTGGTATGACTTAACTCATGCAATTTGTATTAGCTCTTAGATGTCCCCACTCCTGCTTAAGGCGGAGTGGGGAGAACACAGTTTTGCTTTATGTAATTCTTCTGTTTTAACTGATATGTGAGTGGTTGAGTTCTAGATATGTTGATAATACATTAATGTACTTGAATACCCATGATATGGTTAATATAAATGTATGGTGTAAATACATATATGTATTTATTAGACAAA
>BER55
ACAAATACTTGTCCCTCACCATCAATAACCGTGTGCATTAAGATATGTGCTTGTTGGTCGGCTCTTACTGCGCATTGATTTTTTAACGAGTAGGATGTGGGGACTTGGTATGACTTAACCCGTGCAATTTGTATTAGCTCTTAAATGTCCCCACTCCTGCTTAACGCGGAGTGGGGAGAACACAGGTTTGCTTTATGTAATTCTTCTGTTTTAATTGGTATGTGAATGGTTAAATCCTAGATATGTTGATAATACATTAATGTACTTGAATACCCATGATATGGTTAATATAAATGTATGGTGTAAATACATATATGTATTTATTAGACAAA
>BER56
ACAAATACTTGTCCCTCACCATCAATAACCGTATGCATTAAGATATGTGCTTGTTGGTCGGCTCTTACTGCGCATTGATTTTTCAACGAGTAGGATGTGGGGACTTGGTATGACTTAACCCGTGCAATTTGTATTAGCTCTTAAATGTCCCCACTCCTGCTTAACGCGGAGTGGGGAGAACACAACTTTGCTTTATGTAATCCTTCTGTTTTAACTGGTATGTGAATGGTTAAATCCTAGATATGTTGATAATACATTAATGTACTTGAATACCCATGATATGGTTAATATAAATGTATGGTGTAAATACATATATGTATTTATTAGACAAA
>BER57
ACAAATACTTGTCCCTCACCATCAATAACCGTATGCATTAAGACATGTGCTTGTTGGTCGGCTCTTACTGCGCATTGATTTTTTAACGAGTAGGATGTGGGGACTTGGTATAACTTGACCCGTGCAATTTGTATTAGCTCTTAGATGTCCCCACTCCTGCTTAACGCGGAGTGGGGAGAACACAGCTTTGCTTTATGTAATCCTTCTGTTTTAATTGGTATCTGAATGGTTAAATCCTAGATATGTTGATAATACATTAATGTACTTGAATACCCATGATATGGTTAATATAAATGTATGGTGTAAATACATACATGTATTTATTAGACAAA
>BER58
ACAAATACTTGTCCCTCACCATCAATAACCGTATGCATTAAGATATGTGCTTGTTGGTCGGCTCTTACTGCGCATTGATTTTTCAACGAGTAGGATGTGGGGACTTGGTATGACTTAACCCGTGCAATTTGTATTAGCTCTTAAATGTCCCCACTCCTGCTTAACGCGGAGTGGGGAGAACACAACTTTGCTTTATGTAATCTTTCTGTTTTAATTGGTATGTGAATGGTTAAATCCTAGATATGTTGATAATACATTAATGTACTTGAATACCCATGATATGGTTAATATAAATGTATGGTGTAAATACATATATGTATTTATTAGACAAA
>BER59
ACAAATACTTGTCCCTCACCATCAATAACCGTATGCATTAAGATATGTGCTTGTTGGTCGGCTCTTACTGCGCATTAGTTTTTCAACGAATAGGATGAGGGGACTTGGTATGACTTAACTCATGCAATTTGTATTAGCTCTTAGATGTCCCCACTCCTGCTTAAGGCGGAGTGGGGAGAACACAGTTTTGCTTTATGTAATTCTTCTGTTTTAACTGGCATGTGAGTGGTTGAATTCTAGATATGTTGATAATACATTAATGTACTTGAATACCCATGATATGGTTAATATAAATGTATGGTGTAAATACATATATGTATTTATTAGACAAA
>BER60
ACAAATACTTGTCCCTCACCATCAATAACCGTATGCATTAAGATATGTGCTTGTTGGTCGGCTCTTACTGCGCATTGGTTTTTCAACGAATAGGATGAGGGGACTTGGTATGACTTAACTCATGCAATTTGTATTAGCTCTTAGATGTCCCCACTCCTGCTTAAGGCGGAGTGGGGAGAACACAGTTTTGCTTTATGTAATTCTTCTGTTTTAACTGGTATGTGAGTGGTTGAATTCTAGATATGTTGATAATACATTAATGTACTTGAATACCCATGATATGGTTAATATAAATGTATGGTGTAAATACATATATGTATTTATTAGACAAA
>BER61
ACAAATACTTGTCCCTCACCATCAATAACCGTATGCATTAAGATATGTGCTTGTTGGTCGGCTCTTACTGCGCATTGATTTTTCAACGAATAGGATGAGGGGACTTGGTATGACTTAACTCGTGCAATTTGTATTAGCTCTTAGATGTCCCCACTCCTGCTTAAGGCGGAGTGGGGAGAACACAGTTTTGCTTTGTGTAATTCTTCTGTTTTAACTGGTATGTGAATGGTTGAATCCTAGATATGTTGATAATACATTAATGTACTTGAATACCCATGATATGGTTAATATAAATGTATGGTGTAAATACATATATGTATTTATTAGACAAA
>BER62
ACAAATACTTGTCCCTCACCATCAATAACCGTATGCATTAAGATATGTGCTTGTTGGTCGGCTCTTACTGCGCATTGATTTTTCAACGAATAGGATGAGGGGACTTGGTATGACTTAACTCATGCAATTTGTATTAGCTCTTAGATGTCCCCACTCCTGCTTAAGGCGGAGTGGGGAGAACACAGTTTTGCTTTGTGTAATTCTTCTGTTTTAGCTGGTATGTGGGTGGTTGAATTCTAGATATGTTGATAATACATTAATGTACTTGAATACCCATGATATGGTTAATATAAATGTATGGTGTAAATACATATATGTATTTATTAGACAAA
>BER63
ACAAATACTTGTCCCTCACCATCAATAACCGTATGCATTAAGATATGTGCTTGTTGGTCGGCTCTTACTGCGCATTGGTTTTTCAACGAATAGGATGAGGGGACTTGGTATGACTTAACTCATGCAATTTGTATTAGCTCTTAGATGTCCCCACTCCTGCTTAAGGCGGAGTGGGGAGAACACAGTTTTGCTTTGTGTAATCCTTCTGTTTTAACTGGTATGTGAGTGGTTGAATTCTAGATATGTTGATAATACATTAATGTACTTGAATACCCATGATATGGTTAATATAAATGTATGGTGTAAATACATATATGTATTTATTAGACAAA
>BER64
ACAAATACTTGTCCCTCACCATCAATAACCGTATGCATTAAGATATGTGCTTGTTGGTCGGCTCTTACTGCGCATTGATTTTTCAACGAATAGGATGAGGGGACTTGGTATGACTTAACTCATGCAATTTGTATTAGCTCTTAGATGTCCCCACTCCTGCTTAAGGCGGAGTGGGGAGAACACAGTTTTGCTTTGTGTAATTCTTCTGTTTTAGCTGGTATGTGAATGGTTGAATTCTAGATATGTTGATAATACATTAATGTACTTGAATACCCATGATATGGTTAATATAAGTGTATGGTGTAAATACATATATGTATTTATTAGACAAA
>POR02
ACAAATACTTGTCCCTCACCATCAATAACCGTATGCATTAAGATATGTGCTTGTTGGTCGGCTCTTACTGCGCATTGATTTTTCAACGAATAGGATGAGGGGACTTGGTATGACTTAACTCATGCAATTTGTATTAGCTCTTAGATGTCCCCACTCCTGCTTAAGGCGGAGTGGGGAGAACACAGTTTTGCTTTGTGTAATTCTTCTGTTTTAGCTGGTATGTGAGTGGTTGAATTCTAGATATGTTGATAATACATTAATGTACTTGAATACCCATGATATGGTTAATATAAGTGTATGGTGTAAATACATATATGTATTTATTAGACAAA
>POR02_2
ACAAATACTTGTCCCTCACCATCAATAACCGTATGCATTAAGATATGTGCTTGTTGGTCGGCTCTTACTGCGCATTGATTTTTCAACGAATAGGATGAGGGGACTTGGTATGACTTAACTCATGCAATTTGTATTAGCTCTTAGATGTCCCCACTCCTGCTTAAGGCGGAGTGGGGAGAACACAGTTTTGCTTTGTGTAATTCTTCTGTTTTAGCTGGTATGTGAGTGGTTGAATTCTAGATATGTTGATAATACATTAATGTACTTGAATACCCATGATATGGTTAATATAAGTGTATGGTGTAAATACATATATGTATTTATTAGACAAA
>POR04
ACAAATACTTGTCCCTCACCATCAATAACCGTATGCATTAAGATATGTGCTTGTTGGTCGGCTCTTACTGCGCATTGATTTTTCAACGAATAGGATGAGGGGACTTGGTATGACTTAACTCATGCAATTTGTATTAGCTCTTAGATGTCCCCACTCCTGCTTAAGGCGGAGTGGGGAGAACACAGTTTTGCTTTGTGTAATTCTTCTGTTTTAGCTGGTATGTGAGTGGTTGAATTCTAGATATGTTGATAATACATTAATGTACTTGAATACCCATGATATGGTTAATATAAATGTATGGTGTAAATACATATATGTATTTATTAGACAAA
>POR06
ACAAATACTTGTCCCTCACCATCAATAACCGTATGCATTAAGATATGTGCTTGTTGGTCGGCTCTTACTGCGCATTGGTTTTTCAACGAATAGGATGAGGGGACTTGGTATGACTTAACTCATGCAATTTGTATTAGCTCTTAGATGTCCCCACTCCTGCTTAAGGCGGAGTGGGGAGAACACAGTTTTGCTTTGTGTAATTCTTCTGTTTTAACTGGTATGTGAGTGGTTGAATTCTAGATATGTTGATAATACATTAATGTACTTGAATACCCATGATATGGTTAATATAAATGTATGGTGTAAATACATATATGTATTTATTAGACAAA
>POR08
ACAAATACTTGTCCCTCACCATCAATAACCGTATGCATTAAGATATGTGCTTGTTGGTCGGCTCTTACTGCGCATTGATTTTTCAACGAGTAGGATGTGGGGACTTGGTATGACTTAACCCGTGCAATTTGTATTAGTTCTTAAATGTCCCCACTCCTGCTTNACGCGGAGTGGGGATAACACAGCTTTGCTTCATGTAATCCTTCTGTTTTAATTGGTATGTGAATGGTTAAATCCTAGATATGTTGATAATACATTAATGTACTTGAATACCCATGATATGGTTAATATAAATGTATGGTGTAAATACATATATGTATTTATTAGACAAA
>POR16
ACAAATACTTGTCCCTCACCATCAATAACCGTATGCATTAAGATATGTGCTTGTTGGTCGGCTCTTACTGCGCACTGATTTTTCAACGAGTAGGATGTGGAGACTTGGTATGACTTAACCCGTGCAATTTGTATTAGCTCTTAAATGTCCCCACTCCTGCTTAACGCGGAGTGGGGAGAACACAGCTTTGCTTTATGTAATCCTTCTGTTTTAATTGGTATATGAATGGTTAAATCCTAGATATGTTGATAATACATTAATGTACTTGAATACCCATGATATGGTTAATATAAATGTATGGTGTAAATACATATATGTATTTATTAGACAAA
>POR65
ACAAATACTTGTCCCTCACCATCAATAACCGTATGCATTAAGATATGTGCTTGTTGGTCGGCTCTTACTGCGCATTGATTTTTTAACGAATAGGATGAGGGGACTTGGTATGACTTAACTCATGCAATTTGTATTAGCTCTTAGATGTCCCCACTCCTGCTTAAAGCGGAGTGGGGAGAACACAGTTTTGCTTTGTGTAATTCTTCTGTTTTAGCTGGTATGTGAGTGGTTGAATTCTAGATATGTTGATAATACATTAATGTACTTGAATACCCATGATATGGTTAATATAAATGTATGGTGTAAATACATATATGTATTTATTAGACAAA
>POR66
ACAAATACTTGTCCCTCACCATCAATAACCGTATGCATTAAGATATGTGCTTGTTGGTCGGCTCTTACTGCGCATTGGTTTTTCAACGAATAGGATGAGGGGACTTGGTATGACTTAACTCATGCAATTTGTATTAGCTCTTAGATGTCCCCACTCCTGCTTAAGGCGGAGTGGGGAGAACACAGTTTTGCTTTATGTAATTCTTCTGTTTTAACTGGCATGTGAGTGGTTGAATTCTAGATATGTTGATAATACATTAATGTACTTGAATACCCATGATATGATTAATATAAATGTATGGTGTAAATACATATATGTATTTATTAGACAAA
>POR67
ACAAATACTTGTCCCTCACCATCAATAACCGTATGCATTAAGATATGTGCTTGTTGGTCGGCTCTTACTGCGCATTGATTTTTCAACGAATAGGATGAGGGGACTTGGTATGACTTAACTCATGCAATTTGTATTAGCTCTTAGATGTCCCCACTCCTGCTTAAGGCGGAGTGGGGAGAACACAGTTTTGCTTTGTGTAATTCTTCTGTTTTAACTGGTATGTGAATGGTTGAATCCTAGATATGTTGATAATACATTAATGTACTTGAATACCTATGATATGGTTAATATAAATGTATGGTGTAAATACATATATGTATTTATTAGACAAA
>POR68
ACAAATACTTGTCCCTCACCATCAATAACCGTGTGCATTAAGATATGTGCTTGTTGGTCGGCTCTTACTGCGCATTGATTTTTCAACGAATAGGATGAGGGGACTTGGTATGACTTAACTCATGCAATTTGTATTAGCTCTTAGATGTCCCCACTCCTGCTTAAGGCGGAGTGGGGAGAACACAGTTTTGCTTTGTGTAATTCTTCTGTTTTAACTGGTATGTGAATGGTTGAATTCTAGATATGTTGATAATACATTAATGTACTTGAATACCCATGATATGGTTAATATAAATGTATGGTGTAAATACATATATGTATTTATTAGACAAA
>POR69
ACAAATACTTGTCCCTCACCATCAATAACCGTATGCATTAAGATATGTGCTTGTTGGTCGGCTCTTACTGCGCATTGATTTTTCAACGAATAGGATGAGGGGACTTGGTATGACTTAACTCATGCAATTTGTATTAGCTCTTAGATGTCCCCACTCCTGCTTAAGGCGGAGTGGGGAGAACACAGTTTTGCTTTGTGTAATTCTTCTGTTTTAACTGGTATGTGAGTGGTTAAATTCTAGATATGTTGATAATACATTAATGTACTTGAATACCCATGATATGGTTAATATAAATGTATGGTGTAAATACATATATGTATTTATTAGACAAA
>POR70
ACAAATACTTGTCCCTCACCATCAATAACCGTATGCATTAAGATATGTGCTTGTTGGTCGGCTCTTACTGCGCATTGATTTTTTAACGAATAGGATGGGGGGACTTGGTATGACTTAACTCATGCAATTTGTATTAGCTCTTAGATGTCCCCACTCCTGCTTAAGGCGGAGTGGGGAGAACACAGTTTTGCTTTGTGTAATTCTTCTGTTTTAGCTGGTATGTGAGTGGTTGAATTCTAGATATGTTGATAATACATTAATGTACTTGAATACCCATGATATGGTTAATATAAATGTATGGTGTAAATACATATATGTATTTATTAGACAAA
>POR71
ACAAATACTTGTCCCTCACCATCAATAACCGTATGCATTAAGATATGTGCTTGTTGGTCGGCTCTTACTGCGCATTGATTTTTCAACGAATAGGATGAGGGGACTTGGTATAACTTAACTCATGCAATTTGTATTAGCTCTTAGATGTCCCCACTCCTGCTTAAAGCGGAGTGGGGAGAACACAGTTTTGCTTTGTGTAATTCTTCTGTTTTAGCTGGTATGTGAGTGGTTGAATTCTAGATATGTTGATAATACATTAATGTACTTGAATACCCATGATATGGTTAATATAAGTGTATGGTGTAAATACATATATGTATTTATTAGACAAA
>POR72
ACAAATACTTGTCCCTCACCATCAATAACCGTATGCATTAAGATATGTGCTTGTTGGTCGGCTCTTACTGCGCATTGATTTTTCAGCGAGTAGGATGTGGGGACTTGGTATGACTTAACCCGTGCAATTTGTATTAGTTCTTAAATGTCCCCACTCCTGCTTAACGCGGAGTGGGGATAACACAGCTTTGCTTTATGTAATCCTTCTGTTTTAATTGGTATGTGAATGGTCAAATCCTAGATATGTTGATAATACATTAATGTACTTGAATACCCATGATATGGTTAATATAAATGTATGGTGTAAATACATATATGTATTTATTAGACAAA
>SUN01
ACAAATACTTGTCCCTCACCATCAATAACCGTATGCATTAAGATATGTGCTTGTTGGTCGGCTCTTACTGCGCATTGATTTTTCAACGAGTAGGATGTGGGGACTTGGTATAACTTGACCCGTGCAATTTGTATTAGCTCTTAGATGTCCCCACTCCTGCTTAACGCGGAGTGGGGAGAACACAGCTTTGCTTTATGTAATCCTTCTGTTTTAATTGGTATCTGAATGGTTAAATCCTAGATATGTTGATAATACATTAATGTACTTGAATACCCATGATATGGTTAATATAAATGTATGGTGTAAATACATACATGTATTTATTAGACAAA
>SUN01_2
ACAAATACTTGTCCCTCACCATCAATAACCGTATGCATTAAGATATGTGCTTGTTGGTCGGCTCTTACTGCGCATTGATTTTTCAACGAGTAGGATGTGGGGACTTGGTATAACTTGACCCGTGCAATTTGTATTAGCTCTTAGATGTCCCCACTCCTGCTTAACGCGGAGTGGGGAGAACACAGCTTTGCTTTATGTAATCCTTCTGTTTTAATTGGTATCTGAATGGTTAAATCCTAGATATGTTGATAATACATTAATGTACTTGAATACCCATGATATGGTTAATATAAATGTATGGTGTAAATACATACATGTATTTATTAGACAAA
>SUN02
ACAAATACTTGTCCCTCACCATCAATAACCGTATGCATTAAGATATGTGCTTGTTGGTCGGCTCTTACTGCGCATTGATTTTTCAACGAATAGGATGAGGGGACTTGGTATGACTTAACTCATGCAATTTGTATTAGCTCTTAGATGTCCCCACTCCTGCTTAAGGCGGAGTGGGGAGAACACAGTTTTGCTTTGTGTAATTCTTCTGTTTTAGCTGGTATGTGAGTGGTTGAATTCTAGATATGTTGATAATACATTAATGTACTTGAATACCCATGATATGGTTAATATAAGTGTATGGTGTAAATACATATATGTATTTATTAGACAAA
>SUN02_2
ACAAATACTTGTCCCTCACCATCAATAACCGTATGCATTAAGATATGTGCTTGTTGGTCGGCTCTTACTGCGCATTGATTTTTCAACGAATAGGATGAGGGGACTTGGTATGACTTAACTCATGCAATTTGTATTAGCTCTTAGATGTCCCCACTCCTGCTTAAGGCGGAGTGGGGAGAACACAGTTTTGCTTTGTGTAATTCTTCTGTTTTAGCTGGTATGTGAGTGGTTGAATTCTAGATATGTTGATAATACATTAATGTACTTGAATACCCATGATATGGTTAATATAAGTGTATGGTGTAAATACATATATGTATTTATTAGACAAA
>SUN02_3
ACAAATACTTGTCCCTCACCATCAATAACCGTATGCATTAAGATATGTGCTTGTTGGTCGGCTCTTACTGCGCATTGATTTTTCAACGAATAGGATGAGGGGACTTGGTATGACTTAACTCATGCAATTTGTATTAGCTCTTAGATGTCCCCACTCCTGCTTAAGGCGGAGTGGGGAGAACACAGTTTTGCTTTGTGTAATTCTTCTGTTTTAGCTGGTATGTGAGTGGTTGAATTCTAGATATGTTGATAATACATTAATGTACTTGAATACCCATGATATGGTTAATATAAGTGTATGGTGTAAATACATATATGTATTTATTAGACAAA
>SUN02_4
ACAAATACTTGTCCCTCACCATCAATAACCGTATGCATTAAGATATGTGCTTGTTGGTCGGCTCTTACTGCGCATTGATTTTTCAACGAATAGGATGAGGGGACTTGGTATGACTTAACTCATGCAATTTGTATTAGCTCTTAGATGTCCCCACTCCTGCTTAAGGCGGAGTGGGGAGAACACAGTTTTGCTTTGTGTAATTCTTCTGTTTTAGCTGGTATGTGAGTGGTTGAATTCTAGATATGTTGATAATACATTAATGTACTTGAATACCCATGATATGGTTAATATAAGTGTATGGTGTAAATACATATATGTATTTATTAGACAAA
>SUN02_5
ACAAATACTTGTCCCTCACCATCAATAACCGTATGCATTAAGATATGTGCTTGTTGGTCGGCTCTTACTGCGCATTGATTTTTCAACGAATAGGATGAGGGGACTTGGTATGACTTAACTCATGCAATTTGTATTAGCTCTTAGATGTCCCCACTCCTGCTTAAGGCGGAGTGGGGAGAACACAGTTTTGCTTTGTGTAATTCTTCTGTTTTAGCTGGTATGTGAGTGGTTGAATTCTAGATATGTTGATAATACATTAATGTACTTGAATACCCATGATATGGTTAATATAAGTGTATGGTGTAAATACATATATGTATTTATTAGACAAA
>SUN02_6
ACAAATACTTGTCCCTCACCATCAATAACCGTATGCATTAAGATATGTGCTTGTTGGTCGGCTCTTACTGCGCATTGATTTTTCAACGAATAGGATGAGGGGACTTGGTATGACTTAACTCATGCAATTTGTATTAGCTCTTAGATGTCCCCACTCCTGCTTAAGGCGGAGTGGGGAGAACACAGTTTTGCTTTGTGTAATTCTTCTGTTTTAGCTGGTATGTGAGTGGTTGAATTCTAGATATGTTGATAATACATTAATGTACTTGAATACCCATGATATGGTTAATATAAGTGTATGGTGTAAATACATATATGTATTTATTAGACAAA
>SUN02_7
ACAAATACTTGTCCCTCACCATCAATAACCGTATGCATTAAGATATGTGCTTGTTGGTCGGCTCTTACTGCGCATTGATTTTTCAACGAATAGGATGAGGGGACTTGGTATGACTTAACTCATGCAATTTGTATTAGCTCTTAGATGTCCCCACTCCTGCTTAAGGCGGAGTGGGGAGAACACAGTTTTGCTTTGTGTAATTCTTCTGTTTTAGCTGGTATGTGAGTGGTTGAATTCTAGATATGTTGATAATACATTAATGTACTTGAATACCCATGATATGGTTAATATAAGTGTATGGTGTAAATACATATATGTATTTATTAGACAAA
>SUN03
ACAAATACTTGTCCCTCACCATCAATAACCGTATGCATTAAGATATGTGCTTGTTGGTCGGCTCTTACTGCGCATTGATTTTTTAACGAATAGGATGAGGGGACTTGGTATGACTTAACTCATGCAATTTGTATTAGCTCTTAGATGTCCCCACTCCTGCTTAAGGCGGAGTGGGGAGAACACAGTTTTGCTTTGTGTAATTCTTCTGTTTTAGCTGGTATGTGAGTGGTTGAATTCTAGATATGTTGATAATACATTAATGTACTTGAATACCCATGATATGGTTAATATAAATGTATGGTGTAAATACATATATGTATTTATTAGACAAA
>SUN04
ACAAATACTTGTCCCTCACCATCAATAACCGTATGCATTAAGATATGTGCTTGTTGGTCGGCTCTTACTGCGCATTGATTTTTCAACGAATAGGATGAGGGGACTTGGTATGACTTAACTCATGCAATTTGTATTAGCTCTTAGATGTCCCCACTCCTGCTTAAGGCGGAGTGGGGAGAACACAGTTTTGCTTTGTGTAATTCTTCTGTTTTAGCTGGTATGTGAGTGGTTGAATTCTAGATATGTTGATAATACATTAATGTACTTGAATACCCATGATATGGTTAATATAAATGTATGGTGTAAATACATATATGTATTTATTAGACAAA
>SUN06
ACAAATACTTGTCCCTCACCATCAATAACCGTATGCATTAAGATATGTGCTTGTTGGTCGGCTCTTACTGCGCATTGGTTTTTCAACGAATAGGATGAGGGGACTTGGTATGACTTAACTCATGCAATTTGTATTAGCTCTTAGATGTCCCCACTCCTGCTTAAGGCGGAGTGGGGAGAACACAGTTTTGCTTTGTGTAATTCTTCTGTTTTAACTGGTATGTGAGTGGTTGAATTCTAGATATGTTGATAATACATTAATGTACTTGAATACCCATGATATGGTTAATATAAATGTATGGTGTAAATACATATATGTATTTATTAGACAAA
>SUN06_2
ACAAATACTTGTCCCTCACCATCAATAACCGTATGCATTAAGATATGTGCTTGTTGGTCGGCTCTTACTGCGCATTGGTTTTTCAACGAATAGGATGAGGGGACTTGGTATGACTTAACTCATGCAATTTGTATTAGCTCTTAGATGTCCCCACTCCTGCTTAAGGCGGAGTGGGGAGAACACAGTTTTGCTTTGTGTAATTCTTCTGTTTTAACTGGTATGTGAGTGGTTGAATTCTAGATATGTTGATAATACATTAATGTACTTGAATACCCATGATATGGTTAATATAAATGTATGGTGTAAATACATATATGTATTTATTAGACAAA
>SUN06_3
ACAAATACTTGTCCCTCACCATCAATAACCGTATGCATTAAGATATGTGCTTGTTGGTCGGCTCTTACTGCGCATTGGTTTTTCAACGAATAGGATGAGGGGACTTGGTATGACTTAACTCATGCAATTTGTATTAGCTCTTAGATGTCCCCACTCCTGCTTAAGGCGGAGTGGGGAGAACACAGTTTTGCTTTGTGTAATTCTTCTGTTTTAACTGGTATGTGAGTGGTTGAATTCTAGATATGTTGATAATACATTAATGTACTTGAATACCCATGATATGGTTAATATAAATGTATGGTGTAAATACATATATGTATTTATTAGACAAA
>SUN08
ACAAATACTTGTCCCTCACCATCAATAACCGTATGCATTAAGATATGTGCTTGTTGGTCGGCTCTTACTGCGCATTGATTTTTCAACGAGTAGGATGTGGGGACTTGGTATGACTTAACCCGTGCAATTTGTATTAGTTCTTAAATGTCCCCACTCCTGCTTNACGCGGAGTGGGGATAACACAGCTTTGCTTCATGTAATCCTTCTGTTTTAATTGGTATGTGAATGGTTAAATCCTAGATATGTTGATAATACATTAATGTACTTGAATACCCATGATATGGTTAATATAAATGTATGGTGTAAATACATATATGTATTTATTAGACAAA
>SUN09
ACAAATACTTGTCCCTCACCATCAATAACCGTATGCATTAAGATATGTGCTTGTTGGTCGGCTCTTACTGCGCATTGATTTTTCAACGAATAGGATGAGGGGACTTGGTATGACTTAACTCATGCGATTTGTATTAGCTCTTAGATGTCCCCACTCCTGCTTAAGGCGGAGTGGGGAGAACACAGTTTTGCTTTGTGTAATTCTTCTGTTTTAACTGGTATGTGAGTGGTTGGATTCTAGATATGTTGATAATACATTAATGTACTTGAATACCCATGATATGGTTAATATAAATGTATGGTGTAAATACATATATGTATTTATTAGACAAA
>SUN10
ACAAATACTTGTCCCTCACCATCAATAACCGTATGCATTAAGATATGTGCTTGTTGGTCGGCTCTTACTGCGCATTGATTTTTGAACGAATAGGATGAGGGGACTTGGTATGACTTAACTCATGCAATTTGTATTAGCTCTTAGATGTCCCCACTCCTGCTTAAGGCGGAGTGGGGAGAACACAGTTTTGCTTTGTGTAATTCTTCTGTTTTAGCTGGTATGTGAGTGGTTGAATTCTAGATATGTTGATAATACATTAATGTACCTGAATACCCATGATATGGTTAATATAAATGTATGGTGTAAATACATATATGTATTTATTAGACAAA
>SUN12
ACAAATACTTGTCCCTCACCATCAATAACCGTATGCATTAAGGTATGTGCTTGTTGGTCGGCTCTTACTGCGCATTGATTTTTCAACGAGTGGGATGTGGGGACTTGGTATGACTTAACCCGTGCAATTTGTATTAGTTCTTAAATGTCCCCACTCCTGCTTAACGCGGAGTGGGGGTAACACAGCTTTGCTTTATGTAATCCTTCTGTTTTAATTGATATGTGAATGGTTAAATCCTAGATATGTTGATAATACATTGATGTACTTGAATACCCATGATATGGTTAATATAAATGTATGGTGTAAATACATATATGTATTTATTAGACAAA
>SUN13
ACGAATACTTGTCCCTCACCATCAATAACCGTATGCATTAAGATATGTGCTTGTTGGTCGGCTCTTACTGCGCATTGATTTTTCAATGAATAGGATGAGGGGACTTGGTATGACTTAACTCATGCAATTTGTATTAGCTCTTAGATGTCCCCACTCCTGCTTAAGGCGGAGTGGGGAGAACACAGTTTTGCTTTGTGTAATTCTTCTGTTTTAACTGGTATGTGAGTGGTTGAATTCTAGATATGTTGATAATACATTAATGTACTTGAATACCCATGATATGGTTAATATAAATGTATGGTGTAAATACATATATGTATTTATTAGACAAA
>SUN88
ACAAATACTTGTCCCTCACCATCAATAACCGTATGCGTTAAGATATGTGCTTGTTGGTCGGCTCTTACTGCGCATTGATTTTTCAACGAATAGGATGAGGGGACTTGGTATGACTTAACTCATGCAATTTGTATTAGTTCTTAGATGTCCCCACTCCTGCTTAAGGCGGAGTGGGGAGAACACAGTTTTGCTTTGTGTAATTCTTCTGTTTTAGCTGGTATGTGAGTGGTTGAATTCTAGATATGTTGATAATACATTAATGTACTTGAATACCCATGATATGGTTAATATAAGTGTATGGTGTAAATACATATATGTATTTATTAGACAAA
>SUN89
ACAAATACTTGTCCCTCACCATCAATAACCGTATGCATTAAGGTATGTGCTTGTTGGTCGGCTCTTACTGCGCATTGATTTTTCAACGAGTAGGATGTGGGGACTTGGTATGACTTAACCCGTGCAATTTGTATTAGTTCTTAAATGTCTCCACTCCTGCTTNACGCGGAGTGGGGATAATACAGCTTTGCTTCATGTAATCCTTCTGTTTTAATTGGTATGTGAATGGTTAAATCCTAGATATGTTGATAATACATTAATGTACTTGAATACCCATGATATGGTTAATATAAATGTATGGTGTAAATACATATATGTATTTATTAGACAAA
>SUN90
ACAAATACTTGTCCCTCACCATCAATAACCGTATGCATTAAGATATGTGCTTGTTGGTCGGCTCTTACTGCGCATTGATTTTTCAACGAGTAGGATGTGGGGACTTGGTATGACTTAACCCGTGCAATTTGTATTAGCTCTTAAATGTCCCCACTCCTGCTTAACGCGGAGTGGGGAGAACACAGCTTTGCTTTATGTAATTCTTCTGTTTTAATTGGTATGTGAATGGTTAAATCCTAGATATGTTGATAATACATTAATGTACTTAAATACCCATGATATGGTTAATATAAATGTATGGTGTAAATACATATATGTATTTATTAGACAAA
>SUN91
ACAAATACTTGTCCCTCACCATCAATAACCGTATGCATTAAGATATGTGCTTGTTGGTCGGCTCTTACTGCGCATTGATTTTTGAACGAATAGGATGAGGGGACTTGGTATGACTTAACTCATGCAATTTGTATTAGCTCTTAGATGTCCCCACTCCTGCTTAAGGCGGAGTGGGGAAAACACAGTTTTGCTTTGTGTAATTCTTCTGTTTTAGCTGGTATGTGAGTGGTTGAATTCTAGATATGTTGATAATACATTAATGTACCTGAATACCCATGATATGGTTAATATAAATGTATGGTGTAAATACATATATGTATTTATTAGACAAA
>SUN92
ACAAATACTTGTCCCTCACCATCAATAACCGTATGCATTAAGATATGTGCTTGTTGGTCGGCTCTTACTGCGCATTGATTTTTCAACGAATAGGATGAGGGGACTTGGTATGACTTAACTCATGCAATTTGTATTAGCTCTTAGATGTCCCCACTCCTGCTTAAGGCGGAGTGGGGAGAACACAGTTTTGCTTTGTGTAATTCTTCTGTTTTAGCTGGTATGTGAGTGGTTAAATTCTAGATATGTTGATAATACATTAATGTACTTGAATACCCATGATATGGTTAATATAAGTGTATGGTGTAAATACATATATGTATTTATTAGACAAA
>LOC01
ACAAATACTTGTCCCTCACCATCAATAACCGTATGCATTAAGATATGTGCTTGTTGGTCGGCTCTTACTGCGCATTGATTTTTCAACGAGTAGGATGTGGGGACTTGGTATAACTTGACCCGTGCAATTTGTATTAGCTCTTAGATGTCCCCACTCCTGCTTAACGCGGAGTGGGGAGAACACAGCTTTGCTTTATGTAATCCTTCTGTTTTAATTGGTATCTGAATGGTTAAATCCTAGATATGTTGATAATACATTAATGTACTTGAATACCCATGATATGGTTAATATAAATGTATGGTGTAAATACATACATGTATTTATTAGACAAA
>LOC01_2
ACAAATACTTGTCCCTCACCATCAATAACCGTATGCATTAAGATATGTGCTTGTTGGTCGGCTCTTACTGCGCATTGATTTTTCAACGAGTAGGATGTGGGGACTTGGTATAACTTGACCCGTGCAATTTGTATTAGCTCTTAGATGTCCCCACTCCTGCTTAACGCGGAGTGGGGAGAACACAGCTTTGCTTTATGTAATCCTTCTGTTTTAATTGGTATCTGAATGGTTAAATCCTAGATATGTTGATAATACATTAATGTACTTGAATACCCATGATATGGTTAATATAAATGTATGGTGTAAATACATACATGTATTTATTAGACAAA
>LOC02
ACAAATACTTGTCCCTCACCATCAATAACCGTATGCATTAAGATATGTGCTTGTTGGTCGGCTCTTACTGCGCATTGATTTTTCAACGAATAGGATGAGGGGACTTGGTATGACTTAACTCATGCAATTTGTATTAGCTCTTAGATGTCCCCACTCCTGCTTAAGGCGGAGTGGGGAGAACACAGTTTTGCTTTGTGTAATTCTTCTGTTTTAGCTGGTATGTGAGTGGTTGAATTCTAGATATGTTGATAATACATTAATGTACTTGAATACCCATGATATGGTTAATATAAGTGTATGGTGTAAATACATATATGTATTTATTAGACAAA
>LOC02_2
ACAAATACTTGTCCCTCACCATCAATAACCGTATGCATTAAGATATGTGCTTGTTGGTCGGCTCTTACTGCGCATTGATTTTTCAACGAATAGGATGAGGGGACTTGGTATGACTTAACTCATGCAATTTGTATTAGCTCTTAGATGTCCCCACTCCTGCTTAAGGCGGAGTGGGGAGAACACAGTTTTGCTTTGTGTAATTCTTCTGTTTTAGCTGGTATGTGAGTGGTTGAATTCTAGATATGTTGATAATACATTAATGTACTTGAATACCCATGATATGGTTAATATAAGTGTATGGTGTAAATACATATATGTATTTATTAGACAAA
>LOC02_3
ACAAATACTTGTCCCTCACCATCAATAACCGTATGCATTAAGATATGTGCTTGTTGGTCGGCTCTTACTGCGCATTGATTTTTCAACGAATAGGATGAGGGGACTTGGTATGACTTAACTCATGCAATTTGTATTAGCTCTTAGATGTCCCCACTCCTGCTTAAGGCGGAGTGGGGAGAACACAGTTTTGCTTTGTGTAATTCTTCTGTTTTAGCTGGTATGTGAGTGGTTGAATTCTAGATATGTTGATAATACATTAATGTACTTGAATACCCATGATATGGTTAATATAAGTGTATGGTGTAAATACATATATGTATTTATTAGACAAA
>LOC02_4
ACAAATACTTGTCCCTCACCATCAATAACCGTATGCATTAAGATATGTGCTTGTTGGTCGGCTCTTACTGCGCATTGATTTTTCAACGAATAGGATGAGGGGACTTGGTATGACTTAACTCATGCAATTTGTATTAGCTCTTAGATGTCCCCACTCCTGCTTAAGGCGGAGTGGGGAGAACACAGTTTTGCTTTGTGTAATTCTTCTGTTTTAGCTGGTATGTGAGTGGTTGAATTCTAGATATGTTGATAATACATTAATGTACTTGAATACCCATGATATGGTTAATATAAGTGTATGGTGTAAATACATATATGTATTTATTAGACAAA
>LOC02_5
ACAAATACTTGTCCCTCACCATCAATAACCGTATGCATTAAGATATGTGCTTGTTGGTCGGCTCTTACTGCGCATTGATTTTTCAACGAATAGGATGAGGGGACTTGGTATGACTTAACTCATGCAATTTGTATTAGCTCTTAGATGTCCCCACTCCTGCTTAAGGCGGAGTGGGGAGAACACAGTTTTGCTTTGTGTAATTCTTCTGTTTTAGCTGGTATGTGAGTGGTTGAATTCTAGATATGTTGATAATACATTAATGTACTTGAATACCCATGATATGGTTAATATAAGTGTATGGTGTAAATACATATATGTATTTATTAGACAAA
>LOC02_6
ACAAATACTTGTCCCTCACCATCAATAACCGTATGCATTAAGATATGTGCTTGTTGGTCGGCTCTTACTGCGCATTGATTTTTCAACGAATAGGATGAGGGGACTTGGTATGACTTAACTCATGCAATTTGTATTAGCTCTTAGATGTCCCCACTCCTGCTTAAGGCGGAGTGGGGAGAACACAGTTTTGCTTTGTGTAATTCTTCTGTTTTAGCTGGTATGTGAGTGGTTGAATTCTAGATATGTTGATAATACATTAATGTACTTGAATACCCATGATATGGTTAATATAAGTGTATGGTGTAAATACATATATGTATTTATTAGACAAA
>LOC03
ACAAATACTTGTCCCTCACCATCAATAACCGTATGCATTAAGATATGTGCTTGTTGGTCGGCTCTTACTGCGCATTGATTTTTTAACGAATAGGATGAGGGGACTTGGTATGACTTAACTCATGCAATTTGTATTAGCTCTTAGATGTCCCCACTCCTGCTTAAGGCGGAGTGGGGAGAACACAGTTTTGCTTTGTGTAATTCTTCTGTTTTAGCTGGTATGTGAGTGGTTGAATTCTAGATATGTTGATAATACATTAATGTACTTGAATACCCATGATATGGTTAATATAAATGTATGGTGTAAATACATATATGTATTTATTAGACAAA
>LOC04
ACAAATACTTGTCCCTCACCATCAATAACCGTATGCATTAAGATATGTGCTTGTTGGTCGGCTCTTACTGCGCATTGATTTTTCAACGAATAGGATGAGGGGACTTGGTATGACTTAACTCATGCAATTTGTATTAGCTCTTAGATGTCCCCACTCCTGCTTAAGGCGGAGTGGGGAGAACACAGTTTTGCTTTGTGTAATTCTTCTGTTTTAGCTGGTATGTGAGTGGTTGAATTCTAGATATGTTGATAATACATTAATGTACTTGAATACCCATGATATGGTTAATATAAATGTATGGTGTAAATACATATATGTATTTATTAGACAAA
>LOC04_2
ACAAATACTTGTCCCTCACCATCAATAACCGTATGCATTAAGATATGTGCTTGTTGGTCGGCTCTTACTGCGCATTGATTTTTCAACGAATAGGATGAGGGGACTTGGTATGACTTAACTCATGCAATTTGTATTAGCTCTTAGATGTCCCCACTCCTGCTTAAGGCGGAGTGGGGAGAACACAGTTTTGCTTTGTGTAATTCTTCTGTTTTAGCTGGTATGTGAGTGGTTGAATTCTAGATATGTTGATAATACATTAATGTACTTGAATACCCATGATATGGTTAATATAAATGTATGGTGTAAATACATATATGTATTTATTAGACAAA
>LOC04_3
ACAAATACTTGTCCCTCACCATCAATAACCGTATGCATTAAGATATGTGCTTGTTGGTCGGCTCTTACTGCGCATTGATTTTTCAACGAATAGGATGAGGGGACTTGGTATGACTTAACTCATGCAATTTGTATTAGCTCTTAGATGTCCCCACTCCTGCTTAAGGCGGAGTGGGGAGAACACAGTTTTGCTTTGTGTAATTCTTCTGTTTTAGCTGGTATGTGAGTGGTTGAATTCTAGATATGTTGATAATACATTAATGTACTTGAATACCCATGATATGGTTAATATAAATGTATGGTGTAAATACATATATGTATTTATTAGACAAA
>LOC07
ACAAATACTTGTCCCTCACCATCAATAACCGTATGCATTAAGATATGTGCTTGTTGGTCGGCTCTTACTGCGCATTGATTTTTCAACGAATAGGATGAGGGGACTTGGTATGACTTAACTCATGCAATTTGTATTAGCTCTTAGATGTCCCCACTCCTGCTTAAGGCGGAGTGGGGAGAACACAGTTTTGCTTTGTGTAATTCTTCTGTTTTAACTGGTATGTGAATGGTTGAATCCTAGATATGTTGATAATACATTAATGTACTTGAATACCCATGATATGGTTAATATAAATGTATGGTGTAAATACATATATGTATTTATTAGACAAA
>LOC09
ACAAATACTTGTCCCTCACCATCAATAACCGTATGCATTAAGATATGTGCTTGTTGGTCGGCTCTTACTGCGCATTGATTTTTCAACGAATAGGATGAGGGGACTTGGTATGACTTAACTCATGCGATTTGTATTAGCTCTTAGATGTCCCCACTCCTGCTTAAGGCGGAGTGGGGAGAACACAGTTTTGCTTTGTGTAATTCTTCTGTTTTAACTGGTATGTGAGTGGTTGGATTCTAGATATGTTGATAATACATTAATGTACTTGAATACCCATGATATGGTTAATATAAATGTATGGTGTAAATACATATATGTATTTATTAGACAAA
>LOC11
ACAAATACTTGTCCCTCACCATCAATAACCGTATGCATTAAGATATGTACTTGTTGGTCGGCTCTTACTGCGCATTGATTTTTCAACGAGTAGGATGTGGAGACTTGGTATGACTTAACCCGTGCAATTTGTATTAGCTCTTAAATGTCCCCACTCCTGCTTAACGCGGAGTGGGGAGAACACAGCTTTGCTTTATGTAATTCTTCTGTTTTAATTGGTATGTGAATGGTTAAATCCTAGATATGTTGATAATACATTAATGTACTTGAATACCCATGATATGGTTAATATAAATGTATGGTGTAAATACATATATGTATTTATTAGACAAA
>LOC13
ACGAATACTTGTCCCTCACCATCAATAACCGTATGCATTAAGATATGTGCTTGTTGGTCGGCTCTTACTGCGCATTGATTTTTCAATGAATAGGATGAGGGGACTTGGTATGACTTAACTCATGCAATTTGTATTAGCTCTTAGATGTCCCCACTCCTGCTTAAGGCGGAGTGGGGAGAACACAGTTTTGCTTTGTGTAATTCTTCTGTTTTAACTGGTATGTGAGTGGTTGAATTCTAGATATGTTGATAATACATTAATGTACTTGAATACCCATGATATGGTTAATATAAATGTATGGTGTAAATACATATATGTATTTATTAGACAAA
>LOC18
ACAAATACTTGTCCCTCACCATCAATAACCGTATGCATTAAGATATGTGCTTGTTGGTCGGCTCTTACTGCGCATTGATTTTTCAACGAATAGGATGAGGGGACTTGGTATGACTTAACTCATGCAATTTGTATTAGCTCTTAGATGTCCCCACTCCTGCTTAAGGCGGAGTGGGGAGAACACAGTTTTGCTTTGTGTAATTCTTCTGTTTTAGCTGGTATGTGAGTGGTTGAATTCTAGATATGTTGATAATACATTAATGTACTTGAATACCCATGACATGGTTAATATAAGTGTATGGTGTAAATACATATATGTATTTATTAGACAAA
>LOC20
ACAAATACTTGTCCCTCACCATCAATAACCGTATGCATTAAGATATGTGCTTGTTGGTCGGCTCTTACTGCGCATTGATTTTTCAACGAGTAGGATGTGGGGACTTGGTATGACTTAACCCGTGCAATTTGTATTAGTTCTTAAATGTCCCCACTCCTGCTTNACGCGGAGTGGGGATAACACAGCTTTGCTTTATGTAATCCTTCTGTTTTAATTGGTATGTGAATGGTTAAATCCTAGATATGTTGATAATACATTAATGTACTTGAATACCCATGATATGGTTAATATAAATGTATGGTGTAAATACATATATGTATTTATTAGACAAA
>LOC22
ACAAATACTTGTCCCTCACCATCAATAACCGTATGCATTAAGATATGTGCTTGTTGGTCGGCTCTTACTGCGCATTGATTTTTCAACGAATAGGATGAGGGGACTTGGTATGACTTAACTCATGCAATTTGTATTAGCTCTTAGATGTCCCCACTCCTGCTTAAGGCGGAGTGGGGAGAACACAGTTTTGCTTTGTGTAATTCTTCTGTTTTAACTGGTATGTGAGTGGTTGAATTCTAGATATGTTGATAATACATTAATGTACTTGAATACCCATGATATGGTTAATATAAATGTATGGTGTAAATACATATATGTATTTATTAGACAAA
>LOC23
ACAAATACTTGTCCCTCACCATCAATAACCGTATGCATTAAGATATGTGCTTGTTGGTCGGCTCTTACTGCGCATTGATTTTTCAACGAATAGGATGAGGGGACTTGGTATGACTTAACTCATGCAATTTGTATTAGCTCTTAGATGTCCCCACTCCTGCTTAAGGCGGAGTGGGGAGAACACAGTTTTGCTTTGTGTAATTCTTCTGTTTTAGTTGGTATGTGAGTGGTTGAATTCTAGATATGTTGATAATACATTAATGTACTTGAATACCCATGATATGGTTAATATAAATGTATGGTGTAAATACATATATGTATTTATTAGACAAA
>LOC26
ACAAATGCTTGTCCCTCACCATCAATAACCGTATGCATTAAGATATGTGCTTGTTGGTCGGCTCTTACTGCGCATTGATTTTTCAACGAGTAGGATGTGGGGACTTGGTATAACTTGACCCATGCAATTTGTATTAGCTCTTAAATGTCCCCACTCCTGCTTAACGCGGAGTGGGGAGAACACAGCTTTGCTTTATGTAATCCTTCTGTTTTAATTGGTATGTGAATGGTTAAATCCTAGATATGTTGATAATACATTAATGTACTTGAATACCCATGATATGGTTAATATAAATGTATGGTGTAAATACATATATGTATTTATTAGACAAA
>LOC83
ACAAATACTTGTCCCTCACCATCAATAACCGTATGCATTAAGATATGTGCTTGTTGGTCGGCTCTTACTGCGCATTGATTTTTCAACGAATAGGATGAGGGGACTTGGTATGACTTAACTCATGCAGTTTGTATTAGCTCTTAGATGTCCCCACTCCTGCTTAAGGCGGAGTGGGGAGAACACAGTTTTGCTTTGTGTAATTCTTCTGTTTTAACTGGTATGTGAGTGGTTAAATTCTAGATATGTTGATAATACATTAATGTACTTGAATACCTATGATATGGTTAATATAAATGTATGGTGTAAATACATATATGTATTTATTAGACAAA
>LOC84
ACAAATACTTGTCCCTCACCATCAATAACCGTATGCATTAAGATATGTGCTTGTTGGTCGGCTCTTACTGCGCATTGATTTTTGAACGAATAGGATGAGGGGACTTGGTGTGACTTAACTCATGCAATTTGTATTAGCTCTTAGATGTCCCCACTCCTGCTTAAGGCGGAGTGGGGAGAACACAGTTTTGCTTTGTGTAATTCTTCTGTTTTAGCTGGTATGTGAGTGGTTGAATTCTAGATATGTTGATAATACATTAATGTACCTGAATACCCATGATATGGTTAATATAAATGTATGGTGTAAATACATATATGTATTTATTAGACAAA
>LOC85
ACAAATACTTGTCCCTCACCATCAATAACCGTATGCATTAAGATATGTGCTTGTTGGTCGGCTCTTACTGCGCATTGGTTTTTCAACGAATAGGATGAGGGGACTTGGTATGACTTAACTCATGCAATTTGTATTAGCTCTTAGATGTCCCCACTCCTGCTTAAGGCGGAGTGGGGAGAACACAGTTTTGCTTTATGTAATTCTTCTGTTTTAACTGATATGTGAGTGGTTGAATTCTAGATATGTTGATAATACATTAATGTACTTGAATACCCATGATATGGTTAATATAAATGTATGGTGTAAATACATATATGTATTTATTAGACAAA
>LOC86
ACAAATACTTGTCCCTCACCATCAATAACCGTATGCATTAAGATATGTGCTTGTTGGTCGGCTCTTACTGCGCATTGATTTTTCAACGAATAGGATGAGGGGACTTGGTATGACTTAACTCATGCAATTTGTATTAGCTCTTAGATGTCCCCACTCCTGCTTAAGGCGGAGTGGGGAGAACACAGTTTTGCTTTGTGTAATTCTTCTGTTTTAGCTGGTATGTGAGTGGTTGAATTCTAGATATGTTAATAATACATTAATGTACTTGAATACCCATGATATGGTTAATATAAATGTATGGTGTAAATACATATATGTATTTATTAGACAAA
>LOC87
ACAAATACTTGTCCCTCACCATCAATAACCGTATGCATTAAGATATGTGCTTGTTGGTCGGCTCTTACTGCGCATTGATTTTTCAACGAATAGGATGTGGGGACTTGGTATGACTTAACCCGTGCAATTTGTATTAGTTCTTAAATGTCCCCACTCCTGCTTNACGCGGAGTGGGGATAACACAGCTTTGCTTCATGTAATCCTTCTGTTTTAATTGGTATGTGAATGGTTAAATCCTAGATATGTTGATAATACATTAATGTACTTGAATACCCATGATATGGTTAATATAAATGTATGGTGTAAATACATATATGTATTTATTAGACAAA
>SOG01
ACAAATACTTGTCCCTCACCATCAATAACCGTATGCATTAAGATATGTGCTTGTTGGTCGGCTCTTACTGCGCATTGATTTTTCAACGAGTAGGATGTGGGGACTTGGTATAACTTGACCCGTGCAATTTGTATTAGCTCTTAGATGTCCCCACTCCTGCTTAACGCGGAGTGGGGAGAACACAGCTTTGCTTTATGTAATCCTTCTGTTTTAATTGGTATCTGAATGGTTAAATCCTAGATATGTTGATAATACATTAATGTACTTGAATACCCATGATATGGTTAATATAAATGTATGGTGTAAATACATACATGTATTTATTAGACAAA
>SOG01_2
ACAAATACTTGTCCCTCACCATCAATAACCGTATGCATTAAGATATGTGCTTGTTGGTCGGCTCTTACTGCGCATTGATTTTTCAACGAGTAGGATGTGGGGACTTGGTATAACTTGACCCGTGCAATTTGTATTAGCTCTTAGATGTCCCCACTCCTGCTTAACGCGGAGTGGGGAGAACACAGCTTTGCTTTATGTAATCCTTCTGTTTTAATTGGTATCTGAATGGTTAAATCCTAGATATGTTGATAATACATTAATGTACTTGAATACCCATGATATGGTTAATATAAATGTATGGTGTAAATACATACATGTATTTATTAGACAAA
>SOG01_3
ACAAATACTTGTCCCTCACCATCAATAACCGTATGCATTAAGATATGTGCTTGTTGGTCGGCTCTTACTGCGCATTGATTTTTCAACGAGTAGGATGTGGGGACTTGGTATAACTTGACCCGTGCAATTTGTATTAGCTCTTAGATGTCCCCACTCCTGCTTAACGCGGAGTGGGGAGAACACAGCTTTGCTTTATGTAATCCTTCTGTTTTAATTGGTATCTGAATGGTTAAATCCTAGATATGTTGATAATACATTAATGTACTTGAATACCCATGATATGGTTAATATAAATGTATGGTGTAAATACATACATGTATTTATTAGACAAA
>SOG01_4
ACAAATACTTGTCCCTCACCATCAATAACCGTATGCATTAAGATATGTGCTTGTTGGTCGGCTCTTACTGCGCATTGATTTTTCAACGAGTAGGATGTGGGGACTTGGTATAACTTGACCCGTGCAATTTGTATTAGCTCTTAGATGTCCCCACTCCTGCTTAACGCGGAGTGGGGAGAACACAGCTTTGCTTTATGTAATCCTTCTGTTTTAATTGGTATCTGAATGGTTAAATCCTAGATATGTTGATAATACATTAATGTACTTGAATACCCATGATATGGTTAATATAAATGTATGGTGTAAATACATACATGTATTTATTAGACAAA
>SOG01_5
ACAAATACTTGTCCCTCACCATCAATAACCGTATGCATTAAGATATGTGCTTGTTGGTCGGCTCTTACTGCGCATTGATTTTTCAACGAGTAGGATGTGGGGACTTGGTATAACTTGACCCGTGCAATTTGTATTAGCTCTTAGATGTCCCCACTCCTGCTTAACGCGGAGTGGGGAGAACACAGCTTTGCTTTATGTAATCCTTCTGTTTTAATTGGTATCTGAATGGTTAAATCCTAGATATGTTGATAATACATTAATGTACTTGAATACCCATGATATGGTTAATATAAATGTATGGTGTAAATACATACATGTATTTATTAGACAAA
>SOG01_6
ACAAATACTTGTCCCTCACCATCAATAACCGTATGCATTAAGATATGTGCTTGTTGGTCGGCTCTTACTGCGCATTGATTTTTCAACGAGTAGGATGTGGGGACTTGGTATAACTTGACCCGTGCAATTTGTATTAGCTCTTAGATGTCCCCACTCCTGCTTAACGCGGAGTGGGGAGAACACAGCTTTGCTTTATGTAATCCTTCTGTTTTAATTGGTATCTGAATGGTTAAATCCTAGATATGTTGATAATACATTAATGTACTTGAATACCCATGATATGGTTAATATAAATGTATGGTGTAAATACATACATGTATTTATTAGACAAA
>SOG01_7
ACAAATACTTGTCCCTCACCATCAATAACCGTATGCATTAAGATATGTGCTTGTTGGTCGGCTCTTACTGCGCATTGATTTTTCAACGAGTAGGATGTGGGGACTTGGTATAACTTGACCCGTGCAATTTGTATTAGCTCTTAGATGTCCCCACTCCTGCTTAACGCGGAGTGGGGAGAACACAGCTTTGCTTTATGTAATCCTTCTGTTTTAATTGGTATCTGAATGGTTAAATCCTAGATATGTTGATAATACATTAATGTACTTGAATACCCATGATATGGTTAATATAAATGTATGGTGTAAATACATACATGTATTTATTAGACAAA
>SOG01_8
ACAAATACTTGTCCCTCACCATCAATAACCGTATGCATTAAGATATGTGCTTGTTGGTCGGCTCTTACTGCGCATTGATTTTTCAACGAGTAGGATGTGGGGACTTGGTATAACTTGACCCGTGCAATTTGTATTAGCTCTTAGATGTCCCCACTCCTGCTTAACGCGGAGTGGGGAGAACACAGCTTTGCTTTATGTAATCCTTCTGTTTTAATTGGTATCTGAATGGTTAAATCCTAGATATGTTGATAATACATTAATGTACTTGAATACCCATGATATGGTTAATATAAATGTATGGTGTAAATACATACATGTATTTATTAGACAAA
>SOG01_9
ACAAATACTTGTCCCTCACCATCAATAACCGTATGCATTAAGATATGTGCTTGTTGGTCGGCTCTTACTGCGCATTGATTTTTCAACGAGTAGGATGTGGGGACTTGGTATAACTTGACCCGTGCAATTTGTATTAGCTCTTAGATGTCCCCACTCCTGCTTAACGCGGAGTGGGGAGAACACAGCTTTGCTTTATGTAATCCTTCTGTTTTAATTGGTATCTGAATGGTTAAATCCTAGATATGTTGATAATACATTAATGTACTTGAATACCCATGATATGGTTAATATAAATGTATGGTGTAAATACATACATGTATTTATTAGACAAA
>SOG01_10
ACAAATACTTGTCCCTCACCATCAATAACCGTATGCATTAAGATATGTGCTTGTTGGTCGGCTCTTACTGCGCATTGATTTTTCAACGAGTAGGATGTGGGGACTTGGTATAACTTGACCCGTGCAATTTGTATTAGCTCTTAGATGTCCCCACTCCTGCTTAACGCGGAGTGGGGAGAACACAGCTTTGCTTTATGTAATCCTTCTGTTTTAATTGGTATCTGAATGGTTAAATCCTAGATATGTTGATAATACATTAATGTACTTGAATACCCATGATATGGTTAATATAAATGTATGGTGTAAATACATACATGTATTTATTAGACAAA
>SOG01_11
ACAAATACTTGTCCCTCACCATCAATAACCGTATGCATTAAGATATGTGCTTGTTGGTCGGCTCTTACTGCGCATTGATTTTTCAACGAGTAGGATGTGGGGACTTGGTATAACTTGACCCGTGCAATTTGTATTAGCTCTTAGATGTCCCCACTCCTGCTTAACGCGGAGTGGGGAGAACACAGCTTTGCTTTATGTAATCCTTCTGTTTTAATTGGTATCTGAATGGTTAAATCCTAGATATGTTGATAATACATTAATGTACTTGAATACCCATGATATGGTTAATATAAATGTATGGTGTAAATACATACATGTATTTATTAGACAAA
>SOG01_12
ACAAATACTTGTCCCTCACCATCAATAACCGTATGCATTAAGATATGTGCTTGTTGGTCGGCTCTTACTGCGCATTGATTTTTCAACGAGTAGGATGTGGGGACTTGGTATAACTTGACCCGTGCAATTTGTATTAGCTCTTAGATGTCCCCACTCCTGCTTAACGCGGAGTGGGGAGAACACAGCTTTGCTTTATGTAATCCTTCTGTTTTAATTGGTATCTGAATGGTTAAATCCTAGATATGTTGATAATACATTAATGTACTTGAATACCCATGATATGGTTAATATAAATGTATGGTGTAAATACATACATGTATTTATTAGACAAA
>SOG01_13
ACAAATACTTGTCCCTCACCATCAATAACCGTATGCATTAAGATATGTGCTTGTTGGTCGGCTCTTACTGCGCATTGATTTTTCAACGAGTAGGATGTGGGGACTTGGTATAACTTGACCCGTGCAATTTGTATTAGCTCTTAGATGTCCCCACTCCTGCTTAACGCGGAGTGGGGAGAACACAGCTTTGCTTTATGTAATCCTTCTGTTTTAATTGGTATCTGAATGGTTAAATCCTAGATATGTTGATAATACATTAATGTACTTGAATACCCATGATATGGTTAATATAAATGTATGGTGTAAATACATACATGTATTTATTAGACAAA
>SOG01_14
ACAAATACTTGTCCCTCACCATCAATAACCGTATGCATTAAGATATGTGCTTGTTGGTCGGCTCTTACTGCGCATTGATTTTTCAACGAGTAGGATGTGGGGACTTGGTATAACTTGACCCGTGCAATTTGTATTAGCTCTTAGATGTCCCCACTCCTGCTTAACGCGGAGTGGGGAGAACACAGCTTTGCTTTATGTAATCCTTCTGTTTTAATTGGTATCTGAATGGTTAAATCCTAGATATGTTGATAATACATTAATGTACTTGAATACCCATGATATGGTTAATATAAATGTATGGTGTAAATACATACATGTATTTATTAGACAAA
>SOG01_15
ACAAATACTTGTCCCTCACCATCAATAACCGTATGCATTAAGATATGTGCTTGTTGGTCGGCTCTTACTGCGCATTGATTTTTCAACGAGTAGGATGTGGGGACTTGGTATAACTTGACCCGTGCAATTTGTATTAGCTCTTAGATGTCCCCACTCCTGCTTAACGCGGAGTGGGGAGAACACAGCTTTGCTTTATGTAATCCTTCTGTTTTAATTGGTATCTGAATGGTTAAATCCTAGATATGTTGATAATACATTAATGTACTTGAATACCCATGATATGGTTAATATAAATGTATGGTGTAAATACATACATGTATTTATTAGACAAA
>SOG01_16
ACAAATACTTGTCCCTCACCATCAATAACCGTATGCATTAAGATATGTGCTTGTTGGTCGGCTCTTACTGCGCATTGATTTTTCAACGAGTAGGATGTGGGGACTTGGTATAACTTGACCCGTGCAATTTGTATTAGCTCTTAGATGTCCCCACTCCTGCTTAACGCGGAGTGGGGAGAACACAGCTTTGCTTTATGTAATCCTTCTGTTTTAATTGGTATCTGAATGGTTAAATCCTAGATATGTTGATAATACATTAATGTACTTGAATACCCATGATATGGTTAATATAAATGTATGGTGTAAATACATACATGTATTTATTAGACAAA
>SOG01_17
ACAAATACTTGTCCCTCACCATCAATAACCGTATGCATTAAGATATGTGCTTGTTGGTCGGCTCTTACTGCGCATTGATTTTTCAACGAGTAGGATGTGGGGACTTGGTATAACTTGACCCGTGCAATTTGTATTAGCTCTTAGATGTCCCCACTCCTGCTTAACGCGGAGTGGGGAGAACACAGCTTTGCTTTATGTAATCCTTCTGTTTTAATTGGTATCTGAATGGTTAAATCCTAGATATGTTGATAATACATTAATGTACTTGAATACCCATGATATGGTTAATATAAATGTATGGTGTAAATACATACATGTATTTATTAGACAAA
>SOG01_18
ACAAATACTTGTCCCTCACCATCAATAACCGTATGCATTAAGATATGTGCTTGTTGGTCGGCTCTTACTGCGCATTGATTTTTCAACGAGTAGGATGTGGGGACTTGGTATAACTTGACCCGTGCAATTTGTATTAGCTCTTAGATGTCCCCACTCCTGCTTAACGCGGAGTGGGGAGAACACAGCTTTGCTTTATGTAATCCTTCTGTTTTAATTGGTATCTGAATGGTTAAATCCTAGATATGTTGATAATACATTAATGTACTTGAATACCCATGATATGGTTAATATAAATGTATGGTGTAAATACATACATGTATTTATTAGACAAA
>SOG01_19
ACAAATACTTGTCCCTCACCATCAATAACCGTATGCATTAAGATATGTGCTTGTTGGTCGGCTCTTACTGCGCATTGATTTTTCAACGAGTAGGATGTGGGGACTTGGTATAACTTGACCCGTGCAATTTGTATTAGCTCTTAGATGTCCCCACTCCTGCTTAACGCGGAGTGGGGAGAACACAGCTTTGCTTTATGTAATCCTTCTGTTTTAATTGGTATCTGAATGGTTAAATCCTAGATATGTTGATAATACATTAATGTACTTGAATACCCATGATATGGTTAATATAAATGTATGGTGTAAATACATACATGTATTTATTAGACAAA
>SOG01_20
ACAAATACTTGTCCCTCACCATCAATAACCGTATGCATTAAGATATGTGCTTGTTGGTCGGCTCTTACTGCGCATTGATTTTTCAACGAGTAGGATGTGGGGACTTGGTATAACTTGACCCGTGCAATTTGTATTAGCTCTTAGATGTCCCCACTCCTGCTTAACGCGGAGTGGGGAGAACACAGCTTTGCTTTATGTAATCCTTCTGTTTTAATTGGTATCTGAATGGTTAAATCCTAGATATGTTGATAATACATTAATGTACTTGAATACCCATGATATGGTTAATATAAATGTATGGTGTAAATACATACATGTATTTATTAGACAAA
>SOG01_21
ACAAATACTTGTCCCTCACCATCAATAACCGTATGCATTAAGATATGTGCTTGTTGGTCGGCTCTTACTGCGCATTGATTTTTCAACGAGTAGGATGTGGGGACTTGGTATAACTTGACCCGTGCAATTTGTATTAGCTCTTAGATGTCCCCACTCCTGCTTAACGCGGAGTGGGGAGAACACAGCTTTGCTTTATGTAATCCTTCTGTTTTAATTGGTATCTGAATGGTTAAATCCTAGATATGTTGATAATACATTAATGTACTTGAATACCCATGATATGGTTAATATAAATGTATGGTGTAAATACATACATGTATTTATTAGACAAA
>SOG01_22
ACAAATACTTGTCCCTCACCATCAATAACCGTATGCATTAAGATATGTGCTTGTTGGTCGGCTCTTACTGCGCATTGATTTTTCAACGAGTAGGATGTGGGGACTTGGTATAACTTGACCCGTGCAATTTGTATTAGCTCTTAGATGTCCCCACTCCTGCTTAACGCGGAGTGGGGAGAACACAGCTTTGCTTTATGTAATCCTTCTGTTTTAATTGGTATCTGAATGGTTAAATCCTAGATATGTTGATAATACATTAATGTACTTGAATACCCATGATATGGTTAATATAAATGTATGGTGTAAATACATACATGTATTTATTAGACAAA
>SOG01_23
ACAAATACTTGTCCCTCACCATCAATAACCGTATGCATTAAGATATGTGCTTGTTGGTCGGCTCTTACTGCGCATTGATTTTTCAACGAGTAGGATGTGGGGACTTGGTATAACTTGACCCGTGCAATTTGTATTAGCTCTTAGATGTCCCCACTCCTGCTTAACGCGGAGTGGGGAGAACACAGCTTTGCTTTATGTAATCCTTCTGTTTTAATTGGTATCTGAATGGTTAAATCCTAGATATGTTGATAATACATTAATGTACTTGAATACCCATGATATGGTTAATATAAATGTATGGTGTAAATACATACATGTATTTATTAGACAAA
>SOG01_24
ACAAATACTTGTCCCTCACCATCAATAACCGTATGCATTAAGATATGTGCTTGTTGGTCGGCTCTTACTGCGCATTGATTTTTCAACGAGTAGGATGTGGGGACTTGGTATAACTTGACCCGTGCAATTTGTATTAGCTCTTAGATGTCCCCACTCCTGCTTAACGCGGAGTGGGGAGAACACAGCTTTGCTTTATGTAATCCTTCTGTTTTAATTGGTATCTGAATGGTTAAATCCTAGATATGTTGATAATACATTAATGTACTTGAATACCCATGATATGGTTAATATAAATGTATGGTGTAAATACATACATGTATTTATTAGACAAA
>SOG01_25
ACAAATACTTGTCCCTCACCATCAATAACCGTATGCATTAAGATATGTGCTTGTTGGTCGGCTCTTACTGCGCATTGATTTTTCAACGAGTAGGATGTGGGGACTTGGTATAACTTGACCCGTGCAATTTGTATTAGCTCTTAGATGTCCCCACTCCTGCTTAACGCGGAGTGGGGAGAACACAGCTTTGCTTTATGTAATCCTTCTGTTTTAATTGGTATCTGAATGGTTAAATCCTAGATATGTTGATAATACATTAATGTACTTGAATACCCATGATATGGTTAATATAAATGTATGGTGTAAATACATACATGTATTTATTAGACAAA
>SOG01_26
ACAAATACTTGTCCCTCACCATCAATAACCGTATGCATTAAGATATGTGCTTGTTGGTCGGCTCTTACTGCGCATTGATTTTTCAACGAGTAGGATGTGGGGACTTGGTATAACTTGACCCGTGCAATTTGTATTAGCTCTTAGATGTCCCCACTCCTGCTTAACGCGGAGTGGGGAGAACACAGCTTTGCTTTATGTAATCCTTCTGTTTTAATTGGTATCTGAATGGTTAAATCCTAGATATGTTGATAATACATTAATGTACTTGAATACCCATGATATGGTTAATATAAATGTATGGTGTAAATACATACATGTATTTATTAGACAAA
>SOG01_27
ACAAATACTTGTCCCTCACCATCAATAACCGTATGCATTAAGATATGTGCTTGTTGGTCGGCTCTTACTGCGCATTGATTTTTCAACGAGTAGGATGTGGGGACTTGGTATAACTTGACCCGTGCAATTTGTATTAGCTCTTAGATGTCCCCACTCCTGCTTAACGCGGAGTGGGGAGAACACAGCTTTGCTTTATGTAATCCTTCTGTTTTAATTGGTATCTGAATGGTTAAATCCTAGATATGTTGATAATACATTAATGTACTTGAATACCCATGATATGGTTAATATAAATGTATGGTGTAAATACATACATGTATTTATTAGACAAA
>SOG01_28
ACAAATACTTGTCCCTCACCATCAATAACCGTATGCATTAAGATATGTGCTTGTTGGTCGGCTCTTACTGCGCATTGATTTTTCAACGAGTAGGATGTGGGGACTTGGTATAACTTGACCCGTGCAATTTGTATTAGCTCTTAGATGTCCCCACTCCTGCTTAACGCGGAGTGGGGAGAACACAGCTTTGCTTTATGTAATCCTTCTGTTTTAATTGGTATCTGAATGGTTAAATCCTAGATATGTTGATAATACATTAATGTACTTGAATACCCATGATATGGTTAATATAAATGTATGGTGTAAATACATACATGTATTTATTAGACAAA
>SOG01_29
ACAAATACTTGTCCCTCACCATCAATAACCGTATGCATTAAGATATGTGCTTGTTGGTCGGCTCTTACTGCGCATTGATTTTTCAACGAGTAGGATGTGGGGACTTGGTATAACTTGACCCGTGCAATTTGTATTAGCTCTTAGATGTCCCCACTCCTGCTTAACGCGGAGTGGGGAGAACACAGCTTTGCTTTATGTAATCCTTCTGTTTTAATTGGTATCTGAATGGTTAAATCCTAGATATGTTGATAATACATTAATGTACTTGAATACCCATGATATGGTTAATATAAATGTATGGTGTAAATACATACATGTATTTATTAGACAAA
>SOG01_30
ACAAATACTTGTCCCTCACCATCAATAACCGTATGCATTAAGATATGTGCTTGTTGGTCGGCTCTTACTGCGCATTGATTTTTCAACGAGTAGGATGTGGGGACTTGGTATAACTTGACCCGTGCAATTTGTATTAGCTCTTAGATGTCCCCACTCCTGCTTAACGCGGAGTGGGGAGAACACAGCTTTGCTTTATGTAATCCTTCTGTTTTAATTGGTATCTGAATGGTTAAATCCTAGATATGTTGATAATACATTAATGTACTTGAATACCCATGATATGGTTAATATAAATGTATGGTGTAAATACATACATGTATTTATTAGACAAA
>SOG01_31
ACAAATACTTGTCCCTCACCATCAATAACCGTATGCATTAAGATATGTGCTTGTTGGTCGGCTCTTACTGCGCATTGATTTTTCAACGAGTAGGATGTGGGGACTTGGTATAACTTGACCCGTGCAATTTGTATTAGCTCTTAGATGTCCCCACTCCTGCTTAACGCGGAGTGGGGAGAACACAGCTTTGCTTTATGTAATCCTTCTGTTTTAATTGGTATCTGAATGGTTAAATCCTAGATATGTTGATAATACATTAATGTACTTGAATACCCATGATATGGTTAATATAAATGTATGGTGTAAATACATACATGTATTTATTAGACAAA
>SOG01_32
ACAAATACTTGTCCCTCACCATCAATAACCGTATGCATTAAGATATGTGCTTGTTGGTCGGCTCTTACTGCGCATTGATTTTTCAACGAGTAGGATGTGGGGACTTGGTATAACTTGACCCGTGCAATTTGTATTAGCTCTTAGATGTCCCCACTCCTGCTTAACGCGGAGTGGGGAGAACACAGCTTTGCTTTATGTAATCCTTCTGTTTTAATTGGTATCTGAATGGTTAAATCCTAGATATGTTGATAATACATTAATGTACTTGAATACCCATGATATGGTTAATATAAATGTATGGTGTAAATACATACATGTATTTATTAGACAAA
>SOG01_33
ACAAATACTTGTCCCTCACCATCAATAACCGTATGCATTAAGATATGTGCTTGTTGGTCGGCTCTTACTGCGCATTGATTTTTCAACGAGTAGGATGTGGGGACTTGGTATAACTTGACCCGTGCAATTTGTATTAGCTCTTAGATGTCCCCACTCCTGCTTAACGCGGAGTGGGGAGAACACAGCTTTGCTTTATGTAATCCTTCTGTTTTAATTGGTATCTGAATGGTTAAATCCTAGATATGTTGATAATACATTAATGTACTTGAATACCCATGATATGGTTAATATAAATGTATGGTGTAAATACATACATGTATTTATTAGACAAA
>SOG01_34
ACAAATACTTGTCCCTCACCATCAATAACCGTATGCATTAAGATATGTGCTTGTTGGTCGGCTCTTACTGCGCATTGATTTTTCAACGAGTAGGATGTGGGGACTTGGTATAACTTGACCCGTGCAATTTGTATTAGCTCTTAGATGTCCCCACTCCTGCTTAACGCGGAGTGGGGAGAACACAGCTTTGCTTTATGTAATCCTTCTGTTTTAATTGGTATCTGAATGGTTAAATCCTAGATATGTTGATAATACATTAATGTACTTGAATACCCATGATATGGTTAATATAAATGTATGGTGTAAATACATACATGTATTTATTAGACAAA
>SOG01_35
ACAAATACTTGTCCCTCACCATCAATAACCGTATGCATTAAGATATGTGCTTGTTGGTCGGCTCTTACTGCGCATTGATTTTTCAACGAGTAGGATGTGGGGACTTGGTATAACTTGACCCGTGCAATTTGTATTAGCTCTTAGATGTCCCCACTCCTGCTTAACGCGGAGTGGGGAGAACACAGCTTTGCTTTATGTAATCCTTCTGTTTTAATTGGTATCTGAATGGTTAAATCCTAGATATGTTGATAATACATTAATGTACTTGAATACCCATGATATGGTTAATATAAATGTATGGTGTAAATACATACATGTATTTATTAGACAAA
>SOG01_36
ACAAATACTTGTCCCTCACCATCAATAACCGTATGCATTAAGATATGTGCTTGTTGGTCGGCTCTTACTGCGCATTGATTTTTCAACGAGTAGGATGTGGGGACTTGGTATAACTTGACCCGTGCAATTTGTATTAGCTCTTAGATGTCCCCACTCCTGCTTAACGCGGAGTGGGGAGAACACAGCTTTGCTTTATGTAATCCTTCTGTTTTAATTGGTATCTGAATGGTTAAATCCTAGATATGTTGATAATACATTAATGTACTTGAATACCCATGATATGGTTAATATAAATGTATGGTGTAAATACATACATGTATTTATTAGACAAA
>SOG05
ACAAATACTTGTCCCTCACCATCAATAACCGTATGCATTAAGATATGTGCTTGTTGGTCGGCTCTTACTGCGCATTGATTTTTCAACGAATAGGATGAGGGGACTTGGTATGACTTAACTCATGCAATTTGTATTAGCTCTTAGATGTCCCCACTCCTGCTTAAGGCGGAGTGGGGAGAACACAGTTTTGCTTTGTGTAATTCTTCTGTTTTAACTGATATGTGAGTGGTTGAATTCTAGATATGTTGATAATACATTAATGTACTTGAATACCCATGATATGGTTAATATAAATGTATGGTGTAAATACATATATGTATTTATTAGACAAA
>SOG05_2
ACAAATACTTGTCCCTCACCATCAATAACCGTATGCATTAAGATATGTGCTTGTTGGTCGGCTCTTACTGCGCATTGATTTTTCAACGAATAGGATGAGGGGACTTGGTATGACTTAACTCATGCAATTTGTATTAGCTCTTAGATGTCCCCACTCCTGCTTAAGGCGGAGTGGGGAGAACACAGTTTTGCTTTGTGTAATTCTTCTGTTTTAACTGATATGTGAGTGGTTGAATTCTAGATATGTTGATAATACATTAATGTACTTGAATACCCATGATATGGTTAATATAAATGTATGGTGTAAATACATATATGTATTTATTAGACAAA
>SOG05_3
ACAAATACTTGTCCCTCACCATCAATAACCGTATGCATTAAGATATGTGCTTGTTGGTCGGCTCTTACTGCGCATTGATTTTTCAACGAATAGGATGAGGGGACTTGGTATGACTTAACTCATGCAATTTGTATTAGCTCTTAGATGTCCCCACTCCTGCTTAAGGCGGAGTGGGGAGAACACAGTTTTGCTTTGTGTAATTCTTCTGTTTTAACTGATATGTGAGTGGTTGAATTCTAGATATGTTGATAATACATTAATGTACTTGAATACCCATGATATGGTTAATATAAATGTATGGTGTAAATACATATATGTATTTATTAGACAAA
>SOG14
ACAAATACTTGTCCCTCACCATCAATAACCGTATGCATTAAGATATGTGCTTGTTGGTCGGCTCTTACTGCGCATTGATTTTTCAACGAGTAGGATGTGGGGACTTGGTATAACTTGACCCGTGCAATTTGTATTAGCTCTTAGATGTCCCCACTCCTGCTTAACGCGGAGTGGGGAGAACACAGCTTTGCTTTATGTAATCCTTCTGTTTTAATTGGTATCTGAATGGTTAAATCCTAGATATGTTGATAATACATTAATGTACTTGAATACCTATGATATGGTTAATATAAATGTATGGTGTAAATACATACATGTATTTATTAGACAAA
>SOG14_2
ACAAATACTTGTCCCTCACCATCAATAACCGTATGCATTAAGATATGTGCTTGTTGGTCGGCTCTTACTGCGCATTGATTTTTCAACGAGTAGGATGTGGGGACTTGGTATAACTTGACCCGTGCAATTTGTATTAGCTCTTAGATGTCCCCACTCCTGCTTAACGCGGAGTGGGGAGAACACAGCTTTGCTTTATGTAATCCTTCTGTTTTAATTGGTATCTGAATGGTTAAATCCTAGATATGTTGATAATACATTAATGTACTTGAATACCTATGATATGGTTAATATAAATGTATGGTGTAAATACATACATGTATTTATTAGACAAA
>SOG15
ACAAATACTTGTCCCTCACCATCAATAACCGTATGCATTAAGATATGTGCTTGTTGGTCGGCTCTTACTGCGCATTGATTTTTCAACGAGTAGGATGTGGGGACTTGGTATAACTTGACCCATGCAATTTGTATTAGCTCTTAGATGTCCCCACTCCTGCTTAACGCGGAGTGGGGAGAACACAGCTTTGCTTTATGTAATCCTTCTGTTTTAATTGGTATCTGAATGGTTAAATCCTAGATATGTTGATAATACATTAATGTACTTGAATACCCATGATATGGTTAATATAAATGTATGGTGTAAATACATACATGTATTTATTAGACAAA
>SOG15_2
ACAAATACTTGTCCCTCACCATCAATAACCGTATGCATTAAGATATGTGCTTGTTGGTCGGCTCTTACTGCGCATTGATTTTTCAACGAGTAGGATGTGGGGACTTGGTATAACTTGACCCATGCAATTTGTATTAGCTCTTAGATGTCCCCACTCCTGCTTAACGCGGAGTGGGGAGAACACAGCTTTGCTTTATGTAATCCTTCTGTTTTAATTGGTATCTGAATGGTTAAATCCTAGATATGTTGATAATACATTAATGTACTTGAATACCCATGATATGGTTAATATAAATGTATGGTGTAAATACATACATGTATTTATTAGACAAA
>SOG24
ACAAATACTTGTCCCTCACCATCAATAACCGTATGCATTAAGATATGTGCTTGTTGGTCGGCTCTTACTGCGCATTGATTTTTCAACGAGTAGGATGTGGGGACTTGGTATAACTTGACCCGTGCAATTTGTATTAGCTCTTAGATGTCCCCACTCCTGCTTAACGCGGAGTGGGGAGAACACAGTTTTGCTTTATGTAATCCTTCTGTTTTAATTGGTATCTGAATGGTTAAATCCTAGATATGTTGATAATACATTAATGTACTTGAATACCCATGATATGGTTAATATAAATGTATGGTGTAAATACATACATGTATTTATTAGACAAA
>SOG25
ACAAATACTTGTCCCTCACCATCAATAACCGTATGCATTAAGATATGTGCTTGTTGGTCGGCTCTTACTGCGCATTGATTCTTCAACGAGTAGGATGTGGGGACTTGGTATAACTTGACCCGTGCAATTTGTATTAGCTCTTAGATGTCCCCACTCCTGCTTAACGCGGAGTGGGGAGAACACAGCTTTGCTTTATGTAATCCTTCTGTTTTAATTGGTATCTGAATGGTTAAATCCTAGATATGTTGATAATACATTAATGTACTTGAATACCCATGATATGGTTAATATAAATGTATGGTGTAAATACATACATGTATTTATTAGACAAA
>SOG25_2
ACAAATACTTGTCCCTCACCATCAATAACCGTATGCATTAAGATATGTGCTTGTTGGTCGGCTCTTACTGCGCATTGATTCTTCAACGAGTAGGATGTGGGGACTTGGTATAACTTGACCCGTGCAATTTGTATTAGCTCTTAGATGTCCCCACTCCTGCTTAACGCGGAGTGGGGAGAACACAGCTTTGCTTTATGTAATCCTTCTGTTTTAATTGGTATCTGAATGGTTAAATCCTAGATATGTTGATAATACATTAATGTACTTGAATACCCATGATATGGTTAATATAAATGTATGGTGTAAATACATACATGTATTTATTAGACAAA
>SOG73
ACAAATACTTGTCCCTCACCATCAATAACCGTATGCATTAAGATATGTGCTTGTTGGTCGGCTCTTACTGCGCATTGATTTTTCAACGAGTAGGATGTGGGGACTTGGTATAACTTGACCCGTGCAATTTGTATTAGTTCTTAGATGTCCCCACTCCTGCTTAACGCGGAGTGGGGAGAACACAGCTTTGCTTTATGTAATCCTTCTGTTTTAATTGGTATCTGAATGGTTAAATCCTAGATATGTTGATAATACATTAATGTACTTGAATACCCATGATATGGTTAATATAAATGTATGGTGTAAATACATACATGTATTTATTAGACAAA
>SOG74
ACAAATACTTGTCCCTCACCATCAATAACCGTATGCATTAAGATATGTGCTTGTTGGTCGGCTCTTACTGCGCATTGATTTTTCAACGAGTAGGATGTGGGGACTTGGTATAACTTGACCCGTGCAATTTGTATTAGCTCTTAGATGTCCCCACTCCTGCTTAACGCGGAGTGGGGAGAACACAGCTTTGCTTTATGTAATCTTTCTGTTTTAATTGGTATCTGAATGGTTAAATCCTAGATATGTTGATAATACATTAATGTACTTGAATACCCATGATATGGTTAATATAAATGTATGGTGTAAATACATACATGTATTTATTAGACAAA
>SOG75
ACAAATACTTGTCCCTCACCATCAATAACCGTATGCATTAAGATATGTGCTTGTTGGTCGGCTCTTACTGCGCATTGATTTTTTAACGAGTAGGATGTGGGGACTTGGTATAACTTGACCCGTGCAATTTGTATTAGCTCTTAGATGTCCCCACTCCTGCTTAACGCGGAGTGGGGAGAACACAGCTTTGCTTTATGTAATCCTTCTGTTTTAATTGGTATCTGAATGGTTAAATCCTAGATATGTTGATAATACATTAATGTACTTGAATACCCATGATATGGTTAATATAAATGTATGGTGTAAATACATACATGTATTTATTAGACAAA
>SOG76
ACAAATGCTTGTCCCTCACCATCAATAACCGTATGCATTAAGATATGTGCTTGTTGGTCGGCTCTTACTGCGCATTGATTTTTCAACGAGTAGGATGTGGGGACTTGGTATAACTTGACTCATGCAATTTGTATTAGCTCTTAAATGTCCCCACTCCTGCTTAACGCGGAGTGGGGAGAACACAGCTTTGCTTTATGTAATCCTTCTGTTTTAATTGGTATGTGAATGGTTAAATCCTAGATATGTTGATAATACATTAATGTACTTGAATACCCATGATATGGTTAATATAAATGTATGGTGTAAATACATATATGTATTTATTAGACAAA
>HID01
ACAAATACTTGTCCCTCACCATCAATAACCGTATGCATTAAGATATGTGCTTGTTGGTCGGCTCTTACTGCGCATTGATTTTTCAACGAGTAGGATGTGGGGACTTGGTATAACTTGACCCGTGCAATTTGTATTAGCTCTTAGATGTCCCCACTCCTGCTTAACGCGGAGTGGGGAGAACACAGCTTTGCTTTATGTAATCCTTCTGTTTTAATTGGTATCTGAATGGTTAAATCCTAGATATGTTGATAATACATTAATGTACTTGAATACCCATGATATGGTTAATATAAATGTATGGTGTAAATACATACATGTATTTATTAGACAAA
>HID01_2
ACAAATACTTGTCCCTCACCATCAATAACCGTATGCATTAAGATATGTGCTTGTTGGTCGGCTCTTACTGCGCATTGATTTTTCAACGAGTAGGATGTGGGGACTTGGTATAACTTGACCCGTGCAATTTGTATTAGCTCTTAGATGTCCCCACTCCTGCTTAACGCGGAGTGGGGAGAACACAGCTTTGCTTTATGTAATCCTTCTGTTTTAATTGGTATCTGAATGGTTAAATCCTAGATATGTTGATAATACATTAATGTACTTGAATACCCATGATATGGTTAATATAAATGTATGGTGTAAATACATACATGTATTTATTAGACAAA
>HID01_3
ACAAATACTTGTCCCTCACCATCAATAACCGTATGCATTAAGATATGTGCTTGTTGGTCGGCTCTTACTGCGCATTGATTTTTCAACGAGTAGGATGTGGGGACTTGGTATAACTTGACCCGTGCAATTTGTATTAGCTCTTAGATGTCCCCACTCCTGCTTAACGCGGAGTGGGGAGAACACAGCTTTGCTTTATGTAATCCTTCTGTTTTAATTGGTATCTGAATGGTTAAATCCTAGATATGTTGATAATACATTAATGTACTTGAATACCCATGATATGGTTAATATAAATGTATGGTGTAAATACATACATGTATTTATTAGACAAA
>HID01_4
ACAAATACTTGTCCCTCACCATCAATAACCGTATGCATTAAGATATGTGCTTGTTGGTCGGCTCTTACTGCGCATTGATTTTTCAACGAGTAGGATGTGGGGACTTGGTATAACTTGACCCGTGCAATTTGTATTAGCTCTTAGATGTCCCCACTCCTGCTTAACGCGGAGTGGGGAGAACACAGCTTTGCTTTATGTAATCCTTCTGTTTTAATTGGTATCTGAATGGTTAAATCCTAGATATGTTGATAATACATTAATGTACTTGAATACCCATGATATGGTTAATATAAATGTATGGTGTAAATACATACATGTATTTATTAGACAAA
>HID01_5
ACAAATACTTGTCCCTCACCATCAATAACCGTATGCATTAAGATATGTGCTTGTTGGTCGGCTCTTACTGCGCATTGATTTTTCAACGAGTAGGATGTGGGGACTTGGTATAACTTGACCCGTGCAATTTGTATTAGCTCTTAGATGTCCCCACTCCTGCTTAACGCGGAGTGGGGAGAACACAGCTTTGCTTTATGTAATCCTTCTGTTTTAATTGGTATCTGAATGGTTAAATCCTAGATATGTTGATAATACATTAATGTACTTGAATACCCATGATATGGTTAATATAAATGTATGGTGTAAATACATACATGTATTTATTAGACAAA
>HID01_6
ACAAATACTTGTCCCTCACCATCAATAACCGTATGCATTAAGATATGTGCTTGTTGGTCGGCTCTTACTGCGCATTGATTTTTCAACGAGTAGGATGTGGGGACTTGGTATAACTTGACCCGTGCAATTTGTATTAGCTCTTAGATGTCCCCACTCCTGCTTAACGCGGAGTGGGGAGAACACAGCTTTGCTTTATGTAATCCTTCTGTTTTAATTGGTATCTGAATGGTTAAATCCTAGATATGTTGATAATACATTAATGTACTTGAATACCCATGATATGGTTAATATAAATGTATGGTGTAAATACATACATGTATTTATTAGACAAA
>HID01_7
ACAAATACTTGTCCCTCACCATCAATAACCGTATGCATTAAGATATGTGCTTGTTGGTCGGCTCTTACTGCGCATTGATTTTTCAACGAGTAGGATGTGGGGACTTGGTATAACTTGACCCGTGCAATTTGTATTAGCTCTTAGATGTCCCCACTCCTGCTTAACGCGGAGTGGGGAGAACACAGCTTTGCTTTATGTAATCCTTCTGTTTTAATTGGTATCTGAATGGTTAAATCCTAGATATGTTGATAATACATTAATGTACTTGAATACCCATGATATGGTTAATATAAATGTATGGTGTAAATACATACATGTATTTATTAGACAAA
>HID01_8
ACAAATACTTGTCCCTCACCATCAATAACCGTATGCATTAAGATATGTGCTTGTTGGTCGGCTCTTACTGCGCATTGATTTTTCAACGAGTAGGATGTGGGGACTTGGTATAACTTGACCCGTGCAATTTGTATTAGCTCTTAGATGTCCCCACTCCTGCTTAACGCGGAGTGGGGAGAACACAGCTTTGCTTTATGTAATCCTTCTGTTTTAATTGGTATCTGAATGGTTAAATCCTAGATATGTTGATAATACATTAATGTACTTGAATACCCATGATATGGTTAATATAAATGTATGGTGTAAATACATACATGTATTTATTAGACAAA
>HID01_9
ACAAATACTTGTCCCTCACCATCAATAACCGTATGCATTAAGATATGTGCTTGTTGGTCGGCTCTTACTGCGCATTGATTTTTCAACGAGTAGGATGTGGGGACTTGGTATAACTTGACCCGTGCAATTTGTATTAGCTCTTAGATGTCCCCACTCCTGCTTAACGCGGAGTGGGGAGAACACAGCTTTGCTTTATGTAATCCTTCTGTTTTAATTGGTATCTGAATGGTTAAATCCTAGATATGTTGATAATACATTAATGTACTTGAATACCCATGATATGGTTAATATAAATGTATGGTGTAAATACATACATGTATTTATTAGACAAA
>HID01_10
ACAAATACTTGTCCCTCACCATCAATAACCGTATGCATTAAGATATGTGCTTGTTGGTCGGCTCTTACTGCGCATTGATTTTTCAACGAGTAGGATGTGGGGACTTGGTATAACTTGACCCGTGCAATTTGTATTAGCTCTTAGATGTCCCCACTCCTGCTTAACGCGGAGTGGGGAGAACACAGCTTTGCTTTATGTAATCCTTCTGTTTTAATTGGTATCTGAATGGTTAAATCCTAGATATGTTGATAATACATTAATGTACTTGAATACCCATGATATGGTTAATATAAATGTATGGTGTAAATACATACATGTATTTATTAGACAAA
>HID01_11
ACAAATACTTGTCCCTCACCATCAATAACCGTATGCATTAAGATATGTGCTTGTTGGTCGGCTCTTACTGCGCATTGATTTTTCAACGAGTAGGATGTGGGGACTTGGTATAACTTGACCCGTGCAATTTGTATTAGCTCTTAGATGTCCCCACTCCTGCTTAACGCGGAGTGGGGAGAACACAGCTTTGCTTTATGTAATCCTTCTGTTTTAATTGGTATCTGAATGGTTAAATCCTAGATATGTTGATAATACATTAATGTACTTGAATACCCATGATATGGTTAATATAAATGTATGGTGTAAATACATACATGTATTTATTAGACAAA
>HID01_12
ACAAATACTTGTCCCTCACCATCAATAACCGTATGCATTAAGATATGTGCTTGTTGGTCGGCTCTTACTGCGCATTGATTTTTCAACGAGTAGGATGTGGGGACTTGGTATAACTTGACCCGTGCAATTTGTATTAGCTCTTAGATGTCCCCACTCCTGCTTAACGCGGAGTGGGGAGAACACAGCTTTGCTTTATGTAATCCTTCTGTTTTAATTGGTATCTGAATGGTTAAATCCTAGATATGTTGATAATACATTAATGTACTTGAATACCCATGATATGGTTAATATAAATGTATGGTGTAAATACATACATGTATTTATTAGACAAA
>HID01_13
ACAAATACTTGTCCCTCACCATCAATAACCGTATGCATTAAGATATGTGCTTGTTGGTCGGCTCTTACTGCGCATTGATTTTTCAACGAGTAGGATGTGGGGACTTGGTATAACTTGACCCGTGCAATTTGTATTAGCTCTTAGATGTCCCCACTCCTGCTTAACGCGGAGTGGGGAGAACACAGCTTTGCTTTATGTAATCCTTCTGTTTTAATTGGTATCTGAATGGTTAAATCCTAGATATGTTGATAATACATTAATGTACTTGAATACCCATGATATGGTTAATATAAATGTATGGTGTAAATACATACATGTATTTATTAGACAAA
>HID01_14
ACAAATACTTGTCCCTCACCATCAATAACCGTATGCATTAAGATATGTGCTTGTTGGTCGGCTCTTACTGCGCATTGATTTTTCAACGAGTAGGATGTGGGGACTTGGTATAACTTGACCCGTGCAATTTGTATTAGCTCTTAGATGTCCCCACTCCTGCTTAACGCGGAGTGGGGAGAACACAGCTTTGCTTTATGTAATCCTTCTGTTTTAATTGGTATCTGAATGGTTAAATCCTAGATATGTTGATAATACATTAATGTACTTGAATACCCATGATATGGTTAATATAAATGTATGGTGTAAATACATACATGTATTTATTAGACAAA
>HID01_15
ACAAATACTTGTCCCTCACCATCAATAACCGTATGCATTAAGATATGTGCTTGTTGGTCGGCTCTTACTGCGCATTGATTTTTCAACGAGTAGGATGTGGGGACTTGGTATAACTTGACCCGTGCAATTTGTATTAGCTCTTAGATGTCCCCACTCCTGCTTAACGCGGAGTGGGGAGAACACAGCTTTGCTTTATGTAATCCTTCTGTTTTAATTGGTATCTGAATGGTTAAATCCTAGATATGTTGATAATACATTAATGTACTTGAATACCCATGATATGGTTAATATAAATGTATGGTGTAAATACATACATGTATTTATTAGACAAA
>HID01_16
ACAAATACTTGTCCCTCACCATCAATAACCGTATGCATTAAGATATGTGCTTGTTGGTCGGCTCTTACTGCGCATTGATTTTTCAACGAGTAGGATGTGGGGACTTGGTATAACTTGACCCGTGCAATTTGTATTAGCTCTTAGATGTCCCCACTCCTGCTTAACGCGGAGTGGGGAGAACACAGCTTTGCTTTATGTAATCCTTCTGTTTTAATTGGTATCTGAATGGTTAAATCCTAGATATGTTGATAATACATTAATGTACTTGAATACCCATGATATGGTTAATATAAATGTATGGTGTAAATACATACATGTATTTATTAGACAAA
>HID01_17
ACAAATACTTGTCCCTCACCATCAATAACCGTATGCATTAAGATATGTGCTTGTTGGTCGGCTCTTACTGCGCATTGATTTTTCAACGAGTAGGATGTGGGGACTTGGTATAACTTGACCCGTGCAATTTGTATTAGCTCTTAGATGTCCCCACTCCTGCTTAACGCGGAGTGGGGAGAACACAGCTTTGCTTTATGTAATCCTTCTGTTTTAATTGGTATCTGAATGGTTAAATCCTAGATATGTTGATAATACATTAATGTACTTGAATACCCATGATATGGTTAATATAAATGTATGGTGTAAATACATACATGTATTTATTAGACAAA
>HID01_18
ACAAATACTTGTCCCTCACCATCAATAACCGTATGCATTAAGATATGTGCTTGTTGGTCGGCTCTTACTGCGCATTGATTTTTCAACGAGTAGGATGTGGGGACTTGGTATAACTTGACCCGTGCAATTTGTATTAGCTCTTAGATGTCCCCACTCCTGCTTAACGCGGAGTGGGGAGAACACAGCTTTGCTTTATGTAATCCTTCTGTTTTAATTGGTATCTGAATGGTTAAATCCTAGATATGTTGATAATACATTAATGTACTTGAATACCCATGATATGGTTAATATAAATGTATGGTGTAAATACATACATGTATTTATTAGACAAA
>HID01_19
ACAAATACTTGTCCCTCACCATCAATAACCGTATGCATTAAGATATGTGCTTGTTGGTCGGCTCTTACTGCGCATTGATTTTTCAACGAGTAGGATGTGGGGACTTGGTATAACTTGACCCGTGCAATTTGTATTAGCTCTTAGATGTCCCCACTCCTGCTTAACGCGGAGTGGGGAGAACACAGCTTTGCTTTATGTAATCCTTCTGTTTTAATTGGTATCTGAATGGTTAAATCCTAGATATGTTGATAATACATTAATGTACTTGAATACCCATGATATGGTTAATATAAATGTATGGTGTAAATACATACATGTATTTATTAGACAAA
>HID01_20
ACAAATACTTGTCCCTCACCATCAATAACCGTATGCATTAAGATATGTGCTTGTTGGTCGGCTCTTACTGCGCATTGATTTTTCAACGAGTAGGATGTGGGGACTTGGTATAACTTGACCCGTGCAATTTGTATTAGCTCTTAGATGTCCCCACTCCTGCTTAACGCGGAGTGGGGAGAACACAGCTTTGCTTTATGTAATCCTTCTGTTTTAATTGGTATCTGAATGGTTAAATCCTAGATATGTTGATAATACATTAATGTACTTGAATACCCATGATATGGTTAATATAAATGTATGGTGTAAATACATACATGTATTTATTAGACAAA
>HID01_21
ACAAATACTTGTCCCTCACCATCAATAACCGTATGCATTAAGATATGTGCTTGTTGGTCGGCTCTTACTGCGCATTGATTTTTCAACGAGTAGGATGTGGGGACTTGGTATAACTTGACCCGTGCAATTTGTATTAGCTCTTAGATGTCCCCACTCCTGCTTAACGCGGAGTGGGGAGAACACAGCTTTGCTTTATGTAATCCTTCTGTTTTAATTGGTATCTGAATGGTTAAATCCTAGATATGTTGATAATACATTAATGTACTTGAATACCCATGATATGGTTAATATAAATGTATGGTGTAAATACATACATGTATTTATTAGACAAA
>HID01_22
ACAAATACTTGTCCCTCACCATCAATAACCGTATGCATTAAGATATGTGCTTGTTGGTCGGCTCTTACTGCGCATTGATTTTTCAACGAGTAGGATGTGGGGACTTGGTATAACTTGACCCGTGCAATTTGTATTAGCTCTTAGATGTCCCCACTCCTGCTTAACGCGGAGTGGGGAGAACACAGCTTTGCTTTATGTAATCCTTCTGTTTTAATTGGTATCTGAATGGTTAAATCCTAGATATGTTGATAATACATTAATGTACTTGAATACCCATGATATGGTTAATATAAATGTATGGTGTAAATACATACATGTATTTATTAGACAAA
>HID01_23
ACAAATACTTGTCCCTCACCATCAATAACCGTATGCATTAAGATATGTGCTTGTTGGTCGGCTCTTACTGCGCATTGATTTTTCAACGAGTAGGATGTGGGGACTTGGTATAACTTGACCCGTGCAATTTGTATTAGCTCTTAGATGTCCCCACTCCTGCTTAACGCGGAGTGGGGAGAACACAGCTTTGCTTTATGTAATCCTTCTGTTTTAATTGGTATCTGAATGGTTAAATCCTAGATATGTTGATAATACATTAATGTACTTGAATACCCATGATATGGTTAATATAAATGTATGGTGTAAATACATACATGTATTTATTAGACAAA
>HID01_24
ACAAATACTTGTCCCTCACCATCAATAACCGTATGCATTAAGATATGTGCTTGTTGGTCGGCTCTTACTGCGCATTGATTTTTCAACGAGTAGGATGTGGGGACTTGGTATAACTTGACCCGTGCAATTTGTATTAGCTCTTAGATGTCCCCACTCCTGCTTAACGCGGAGTGGGGAGAACACAGCTTTGCTTTATGTAATCCTTCTGTTTTAATTGGTATCTGAATGGTTAAATCCTAGATATGTTGATAATACATTAATGTACTTGAATACCCATGATATGGTTAATATAAATGTATGGTGTAAATACATACATGTATTTATTAGACAAA
>HID01_25
ACAAATACTTGTCCCTCACCATCAATAACCGTATGCATTAAGATATGTGCTTGTTGGTCGGCTCTTACTGCGCATTGATTTTTCAACGAGTAGGATGTGGGGACTTGGTATAACTTGACCCGTGCAATTTGTATTAGCTCTTAGATGTCCCCACTCCTGCTTAACGCGGAGTGGGGAGAACACAGCTTTGCTTTATGTAATCCTTCTGTTTTAATTGGTATCTGAATGGTTAAATCCTAGATATGTTGATAATACATTAATGTACTTGAATACCCATGATATGGTTAATATAAATGTATGGTGTAAATACATACATGTATTTATTAGACAAA
>HID01_26
ACAAATACTTGTCCCTCACCATCAATAACCGTATGCATTAAGATATGTGCTTGTTGGTCGGCTCTTACTGCGCATTGATTTTTCAACGAGTAGGATGTGGGGACTTGGTATAACTTGACCCGTGCAATTTGTATTAGCTCTTAGATGTCCCCACTCCTGCTTAACGCGGAGTGGGGAGAACACAGCTTTGCTTTATGTAATCCTTCTGTTTTAATTGGTATCTGAATGGTTAAATCCTAGATATGTTGATAATACATTAATGTACTTGAATACCCATGATATGGTTAATATAAATGTATGGTGTAAATACATACATGTATTTATTAGACAAA
>HID01_27
ACAAATACTTGTCCCTCACCATCAATAACCGTATGCATTAAGATATGTGCTTGTTGGTCGGCTCTTACTGCGCATTGATTTTTCAACGAGTAGGATGTGGGGACTTGGTATAACTTGACCCGTGCAATTTGTATTAGCTCTTAGATGTCCCCACTCCTGCTTAACGCGGAGTGGGGAGAACACAGCTTTGCTTTATGTAATCCTTCTGTTTTAATTGGTATCTGAATGGTTAAATCCTAGATATGTTGATAATACATTAATGTACTTGAATACCCATGATATGGTTAATATAAATGTATGGTGTAAATACATACATGTATTTATTAGACAAA
>HID01_28
ACAAATACTTGTCCCTCACCATCAATAACCGTATGCATTAAGATATGTGCTTGTTGGTCGGCTCTTACTGCGCATTGATTTTTCAACGAGTAGGATGTGGGGACTTGGTATAACTTGACCCGTGCAATTTGTATTAGCTCTTAGATGTCCCCACTCCTGCTTAACGCGGAGTGGGGAGAACACAGCTTTGCTTTATGTAATCCTTCTGTTTTAATTGGTATCTGAATGGTTAAATCCTAGATATGTTGATAATACATTAATGTACTTGAATACCCATGATATGGTTAATATAAATGTATGGTGTAAATACATACATGTATTTATTAGACAAA
>HID01_29
ACAAATACTTGTCCCTCACCATCAATAACCGTATGCATTAAGATATGTGCTTGTTGGTCGGCTCTTACTGCGCATTGATTTTTCAACGAGTAGGATGTGGGGACTTGGTATAACTTGACCCGTGCAATTTGTATTAGCTCTTAGATGTCCCCACTCCTGCTTAACGCGGAGTGGGGAGAACACAGCTTTGCTTTATGTAATCCTTCTGTTTTAATTGGTATCTGAATGGTTAAATCCTAGATATGTTGATAATACATTAATGTACTTGAATACCCATGATATGGTTAATATAAATGTATGGTGTAAATACATACATGTATTTATTAGACAAA
>HID01_30
ACAAATACTTGTCCCTCACCATCAATAACCGTATGCATTAAGATATGTGCTTGTTGGTCGGCTCTTACTGCGCATTGATTTTTCAACGAGTAGGATGTGGGGACTTGGTATAACTTGACCCGTGCAATTTGTATTAGCTCTTAGATGTCCCCACTCCTGCTTAACGCGGAGTGGGGAGAACACAGCTTTGCTTTATGTAATCCTTCTGTTTTAATTGGTATCTGAATGGTTAAATCCTAGATATGTTGATAATACATTAATGTACTTGAATACCCATGATATGGTTAATATAAATGTATGGTGTAAATACATACATGTATTTATTAGACAAA
>HID02
ACAAATACTTGTCCCTCACCATCAATAACCGTATGCATTAAGATATGTGCTTGTTGGTCGGCTCTTACTGCGCATTGATTTTTCAACGAATAGGATGAGGGGACTTGGTATGACTTAACTCATGCAATTTGTATTAGCTCTTAGATGTCCCCACTCCTGCTTAAGGCGGAGTGGGGAGAACACAGTTTTGCTTTGTGTAATTCTTCTGTTTTAGCTGGTATGTGAGTGGTTGAATTCTAGATATGTTGATAATACATTAATGTACTTGAATACCCATGATATGGTTAATATAAGTGTATGGTGTAAATACATATATGTATTTATTAGACAAA
>HID02_2
ACAAATACTTGTCCCTCACCATCAATAACCGTATGCATTAAGATATGTGCTTGTTGGTCGGCTCTTACTGCGCATTGATTTTTCAACGAATAGGATGAGGGGACTTGGTATGACTTAACTCATGCAATTTGTATTAGCTCTTAGATGTCCCCACTCCTGCTTAAGGCGGAGTGGGGAGAACACAGTTTTGCTTTGTGTAATTCTTCTGTTTTAGCTGGTATGTGAGTGGTTGAATTCTAGATATGTTGATAATACATTAATGTACTTGAATACCCATGATATGGTTAATATAAGTGTATGGTGTAAATACATATATGTATTTATTAGACAAA
>HID05
ACAAATACTTGTCCCTCACCATCAATAACCGTATGCATTAAGATATGTGCTTGTTGGTCGGCTCTTACTGCGCATTGATTTTTCAACGAATAGGATGAGGGGACTTGGTATGACTTAACTCATGCAATTTGTATTAGCTCTTAGATGTCCCCACTCCTGCTTAAGGCGGAGTGGGGAGAACACAGTTTTGCTTTGTGTAATTCTTCTGTTTTAACTGATATGTGAGTGGTTGAATTCTAGATATGTTGATAATACATTAATGTACTTGAATACCCATGATATGGTTAATATAAATGTATGGTGTAAATACATATATGTATTTATTAGACAAA
>HID05_2
ACAAATACTTGTCCCTCACCATCAATAACCGTATGCATTAAGATATGTGCTTGTTGGTCGGCTCTTACTGCGCATTGATTTTTCAACGAATAGGATGAGGGGACTTGGTATGACTTAACTCATGCAATTTGTATTAGCTCTTAGATGTCCCCACTCCTGCTTAAGGCGGAGTGGGGAGAACACAGTTTTGCTTTGTGTAATTCTTCTGTTTTAACTGATATGTGAGTGGTTGAATTCTAGATATGTTGATAATACATTAATGTACTTGAATACCCATGATATGGTTAATATAAATGTATGGTGTAAATACATATATGTATTTATTAGACAAA
>HID05_3
ACAAATACTTGTCCCTCACCATCAATAACCGTATGCATTAAGATATGTGCTTGTTGGTCGGCTCTTACTGCGCATTGATTTTTCAACGAATAGGATGAGGGGACTTGGTATGACTTAACTCATGCAATTTGTATTAGCTCTTAGATGTCCCCACTCCTGCTTAAGGCGGAGTGGGGAGAACACAGTTTTGCTTTGTGTAATTCTTCTGTTTTAACTGATATGTGAGTGGTTGAATTCTAGATATGTTGATAATACATTAATGTACTTGAATACCCATGATATGGTTAATATAAATGTATGGTGTAAATACATATATGTATTTATTAGACAAA
>HID05_4
ACAAATACTTGTCCCTCACCATCAATAACCGTATGCATTAAGATATGTGCTTGTTGGTCGGCTCTTACTGCGCATTGATTTTTCAACGAATAGGATGAGGGGACTTGGTATGACTTAACTCATGCAATTTGTATTAGCTCTTAGATGTCCCCACTCCTGCTTAAGGCGGAGTGGGGAGAACACAGTTTTGCTTTGTGTAATTCTTCTGTTTTAACTGATATGTGAGTGGTTGAATTCTAGATATGTTGATAATACATTAATGTACTTGAATACCCATGATATGGTTAATATAAATGTATGGTGTAAATACATATATGTATTTATTAGACAAA
>HID05_5
ACAAATACTTGTCCCTCACCATCAATAACCGTATGCATTAAGATATGTGCTTGTTGGTCGGCTCTTACTGCGCATTGATTTTTCAACGAATAGGATGAGGGGACTTGGTATGACTTAACTCATGCAATTTGTATTAGCTCTTAGATGTCCCCACTCCTGCTTAAGGCGGAGTGGGGAGAACACAGTTTTGCTTTGTGTAATTCTTCTGTTTTAACTGATATGTGAGTGGTTGAATTCTAGATATGTTGATAATACATTAATGTACTTGAATACCCATGATATGGTTAATATAAATGTATGGTGTAAATACATATATGTATTTATTAGACAAA
>HID05_6
ACAAATACTTGTCCCTCACCATCAATAACCGTATGCATTAAGATATGTGCTTGTTGGTCGGCTCTTACTGCGCATTGATTTTTCAACGAATAGGATGAGGGGACTTGGTATGACTTAACTCATGCAATTTGTATTAGCTCTTAGATGTCCCCACTCCTGCTTAAGGCGGAGTGGGGAGAACACAGTTTTGCTTTGTGTAATTCTTCTGTTTTAACTGATATGTGAGTGGTTGAATTCTAGATATGTTGATAATACATTAATGTACTTGAATACCCATGATATGGTTAATATAAATGTATGGTGTAAATACATATATGTATTTATTAGACAAA
>HID05_7
ACAAATACTTGTCCCTCACCATCAATAACCGTATGCATTAAGATATGTGCTTGTTGGTCGGCTCTTACTGCGCATTGATTTTTCAACGAATAGGATGAGGGGACTTGGTATGACTTAACTCATGCAATTTGTATTAGCTCTTAGATGTCCCCACTCCTGCTTAAGGCGGAGTGGGGAGAACACAGTTTTGCTTTGTGTAATTCTTCTGTTTTAACTGATATGTGAGTGGTTGAATTCTAGATATGTTGATAATACATTAATGTACTTGAATACCCATGATATGGTTAATATAAATGTATGGTGTAAATACATATATGTATTTATTAGACAAA
>HID05_8
ACAAATACTTGTCCCTCACCATCAATAACCGTATGCATTAAGATATGTGCTTGTTGGTCGGCTCTTACTGCGCATTGATTTTTCAACGAATAGGATGAGGGGACTTGGTATGACTTAACTCATGCAATTTGTATTAGCTCTTAGATGTCCCCACTCCTGCTTAAGGCGGAGTGGGGAGAACACAGTTTTGCTTTGTGTAATTCTTCTGTTTTAACTGATATGTGAGTGGTTGAATTCTAGATATGTTGATAATACATTAATGTACTTGAATACCCATGATATGGTTAATATAAATGTATGGTGTAAATACATATATGTATTTATTAGACAAA
>HID14
ACAAATACTTGTCCCTCACCATCAATAACCGTATGCATTAAGATATGTGCTTGTTGGTCGGCTCTTACTGCGCATTGATTTTTCAACGAGTAGGATGTGGGGACTTGGTATAACTTGACCCGTGCAATTTGTATTAGCTCTTAGATGTCCCCACTCCTGCTTAACGCGGAGTGGGGAGAACACAGCTTTGCTTTATGTAATCCTTCTGTTTTAATTGGTATCTGAATGGTTAAATCCTAGATATGTTGATAATACATTAATGTACTTGAATACCTATGATATGGTTAATATAAATGTATGGTGTAAATACATACATGTATTTATTAGACAAA
>HID15
ACAAATACTTGTCCCTCACCATCAATAACCGTATGCATTAAGATATGTGCTTGTTGGTCGGCTCTTACTGCGCATTGATTTTTCAACGAGTAGGATGTGGGGACTTGGTATAACTTGACCCATGCAATTTGTATTAGCTCTTAGATGTCCCCACTCCTGCTTAACGCGGAGTGGGGAGAACACAGCTTTGCTTTATGTAATCCTTCTGTTTTAATTGGTATCTGAATGGTTAAATCCTAGATATGTTGATAATACATTAATGTACTTGAATACCCATGATATGGTTAATATAAATGTATGGTGTAAATACATACATGTATTTATTAGACAAA
>HID24
ACAAATACTTGTCCCTCACCATCAATAACCGTATGCATTAAGATATGTGCTTGTTGGTCGGCTCTTACTGCGCATTGATTTTTCAACGAGTAGGATGTGGGGACTTGGTATAACTTGACCCGTGCAATTTGTATTAGCTCTTAGATGTCCCCACTCCTGCTTAACGCGGAGTGGGGAGAACACAGTTTTGCTTTATGTAATCCTTCTGTTTTAATTGGTATCTGAATGGTTAAATCCTAGATATGTTGATAATACATTAATGTACTTGAATACCCATGATATGGTTAATATAAATGTATGGTGTAAATACATACATGTATTTATTAGACAAA
>HID26
ACAAATGCTTGTCCCTCACCATCAATAACCGTATGCATTAAGATATGTGCTTGTTGGTCGGCTCTTACTGCGCATTGATTTTTCAACGAGTAGGATGTGGGGACTTGGTATAACTTGACCCATGCAATTTGTATTAGCTCTTAAATGTCCCCACTCCTGCTTAACGCGGAGTGGGGAGAACACAGCTTTGCTTTATGTAATCCTTCTGTTTTAATTGGTATGTGAATGGTTAAATCCTAGATATGTTGATAATACATTAATGTACTTGAATACCCATGATATGGTTAATATAAATGTATGGTGTAAATACATATATGTATTTATTAGACAAA
>HID77
ACAAATACTTGTCCCTCACCATCAATAACCGTATGCATTAAGATATGTGCTTGTTGGTCGGCTCTTACTGCGCATTGATTTTTCAACGAGTAGGATGTGGGGACTTGGTATAACTTGACCCGTGCAATTTGTATTAGCTCTTAGATGTCCCCACTCCTGCTTAACGCGGAGTGGGGAGAACACACCTTTGCTTTATGTAATCCTTCTGTTTTAATTGGTATCTGAATGGTTAAATCCTAGATATGTTGATAATACATTAATGTACTTGAATACCCATGATATGGTTAATATAAATGTATGGTGTAAATACATACATGTATTTATTAGACAAA
>HID78
ACAAATACTTGTCCCTCACCATCAATAACCGTATGCATTAAGATATGTGCTTGTTGGTCGGCTCTTACTGCGCATTGGTTTTTTAACGAATAGGATGAGGGGACTTGGTATGACTTAACTCATGCAATTTGTATTAGCTCTTAGATGTCCCCACTCCTGCTTAAGGCGGAGTGGGGAGAACACAGTTTTGCTTTGTGTAATTCTTCTGTTTTAACTGGTATGTGAGTGGTTGAATTCTAGATATGTTGATAATACATTAATGTACTTGAATACCCATGATATGGTTAATATAAATGTATGGTGTAAATACATATATGTATTTATTAGACAAA
>HID80
ACAAATACTTGTCCCTCACCATCAATAACCGTATGCATTAAGATATGTGCTTGTTGGTCGGCTCTTACTGCGCATTGATTTTTCAACGAGTAGGATGTGGGGACTTGGTATAACTTGACTCGTGCAATTTGTATTAGCTCTTAGATGTCCCCACTCCTGCTTGACGCGGAGTGGGGAGAACACAGCTTTGCTTTATGTAATCCTTCTGTTTTAATTGGTATCTGAATGGTTAAATCCTAGATATGTTGATAATACATTAATGTACTTGAATACCCATGATATGGTTAATATAAATGTATGGTGTAAATACATACATGTATTTATTAGACAAA
>HID81
ACAAATACTTGTCCCTCACCATCAATAACCGTATGCATTAAGATATGTGCTTGTTGGTCGGCTCTTACTGCGCATTAATTTTTCAACGAGTAGGATGTGGGGACTTGGTATAACTTGACCCGTGCAATTTGTATTAGCTCTTAGATGTCCCCACTCCTGCTTAACGCGGAGTGGGGAGAACACAGCTTTGCTTTATGTAATCCTTCTGTTTTAATTGGTATCTGAATGGTTAAATCCTAGATATGTTGATAATACATTAATGTACTTGAATACCCATGATATGGTTAATATAAATGTATGGTGTAAATACATACATGTATTTATTAGACAAA
>HID82
ACAAATACTTGTCCCTCACCATCAATAACCGTATGCATTAAGATATGTGCTTGTTGGTCGGCTCTTACTGCGCATTGATTTTTCAACGAGTAGGATGTGGGGACTTGGTATAACTTGACCCGTGCAATTTGTATTAGCTCTTAGATGTCTCCACTCCTGCTTAACGCGGAGTGGGGAGAACACAGCTTTGCTTTATGTAATCCTTCTGTTTTAATTGGTATCTGAATGGTTAAATCCTAGATATGTTGATAATACATTAATGTACTTGAATACCCATGATATGGTTAATATAAATGTATGGTGTAAATACATACATGTATTTATTAGACAAA
