# Supplementary material for: Meta-analysis of northeast Atlantic marine taxa shows contrasting phylogeographic patterns following post-LGM expansions
Source: PeerJ. 2018 Sep 28;6:e5684. doi: 10.7717/peerj.5684 (PMC6166638; doi:10.7717/peerj.5684)
Supplement: Supplemental Information 2 [file peerj-06-5684-s006.zip › macoma_balthica.fasta]

>SBis_AIG1
TTGGTAATTGGGCTGTCCCTCTTTTATTAGCTGCACCTGATATGGTTTTTGCTCGTCTTAATAACCTTAGCTTCTGGTTACTTCCTGCAGCTACTATCTTATTACTAATATCTAATGAAGTGGAGGAAGGGGTTGGGACAGGTTGAACACTTTACCCCCCTTTATCTGCTTGGTTAGGTCATCCTGCCCCAGCGATGGAGTTTATGATTTTAGGTTTACATATTGCTGGAATATCTTCTATTTTCGCAAGAATTAATTTTGTTACTACAGGTGCTAACATGCGACCTGAGGGGGTGGCTCCTCAGCGAACTAC
>SBis_AIG2
TTGGTAATTGGGCTGTCCCTCTTTTATTAGCTGCACCTGATATGGTTTTTGCTCGTCTTAACAATCTTAGCTTCTGGTTACTTCCTGCAGCTACTATCTTATTACTAATATCTAATGAAGTGGAGGAAGGGGTTGGGACAGGTTGAACACTTTACCCCCCTTTATCTGCTTGGTTAGGTCATCCTGCCCCAGCGATGGAGTTTATGATTTTAGGTTTACATATTGCTGGAATATCTTCTATTTTCGCAAGAATTAATTTTGTTACTACAGGTGCTAACATGCGACCTGAGGGGGTGGCTCCTCAGCGAACTAC
>SBis_AIG3
TTGGTAATTGGGCTGTCCCTCTTTTATTAGCTGCACCTGATATGGTTTTTGCTCGTCTTAACAATCTTAGCTTCTGGTTACTTCCTGCAGCTACTATCTTATTACTAATATCTAATGAAGTGGAGGAAGGGGTTGGGACAGGTTGAACACTTTACCCCCCTTTATCTGCTTGGTTAGGTCATCCTGCCCCAGCGATGGAGTTTATGATTTTAGGTTTACATATTGCTGGAATATCTTCTATTTTCGCAAGAATTAATTTTGTTACTACAGGTGCTAACATGCGACCTGAGGGGGTGGCTCCTCAGCGAACTAC
>SBis_AIG5
TTGGTAATTGGGCTGTCCCTCTTTTATTAGCTGCACCTGATATGGTTTTTGCTCGTCTTAACAATCTTAGCTTCTGGTTACTTCCTGCAGCTACTATCTTATTACTAATATCTAATGAAGTGGAGGAAGGGGTTGGGACAGGTTGAACACTTTACCCCCCTTTATCTGCTTGGTTAGGTCATCCTGCCCCAGCGATGGAGTTTATGATTTTAGGTTTACATATTGCTGGAATATCTTCTATTTTCGCAAGAATTAATTTTGTTACTACAGGTGCTAACATGCGACCTGAGGGGGTGGCTCCTCAGCGAACTAC
>SBis_AIG6
TTGGTAATTGGGCTGTCCCTCTTTTATTAGCTGCACCTGATATGGTTTTTGCTCGTCTTAACAATCTTAGCTTCTGGTTACTTCCTGCAGCTACTATCTTATTACTAATATCTAATGAAGTGGAGGAAGGGGTTGGGACAGGTTGAACACTTTACCCCCCTTTATCTGCTTGGTTAGGTCATCCTGCCCCAGCGATGGAGTTTATGATTTTAGGTTTACATATTGCTGGAATATCTTCTATTTTCGCAAGAATTAATTTTGTTACTACAGGTGCTAACATGCGACCTGAGGGGGTGGCTCCTCAGCGAACTAC
>SBis_AIG7
TTGGTAATTGGGCTGTCCCTCTTTTATTAGCTGCACCTGATATGGTTTTTGCTCGTCTTAACAATCTTAGCTTCTGGTTACTTCCTGCAGCTACTATCTTATTACTAATATCTAATGAAGTGGAGGAAGGGGTTGGGACAGGTTGAACACTTTACCCCCCTTTATCTGCTTGGTTAGGTCATCCTGCCCCAGCGATGGAGTTTATGATTTTAGGTTTACATATTGCTGGAATATCTTCTATTTTCGCAAGAATTAATTTTGTTACTACAGGTGCTAACATGCGACCTGAGGGGGTGGCTCCTCAGCGAACTAC
>SBis_AIG8
TTGGTAATTGGGCTGTCCCTCTTTTATTAGCTGCACCTGATATGGTTTTTGCTCGTCTTAACAATCTTAGCTTCTGGTTACTTCCTGCAGCTACTATCTTATTACTAATATCTAATGAAGTGGAGGAAGGGGTTGGGACAGGTTGAACACTTTACCCCCCTTTATCTGCTTGGTTAGGTCATCCTGCCCCAGCGATGGAGTTTATGATTTTAGGTTTACATATTGCTGGAATATCTTCTATTTTCGCAAGAATTAATTTTGTTACTACAGGTGCTAACATGCGACCTGAGGGGGTGGCTCCTCAGCGAACTAC
>SBis_AIG9
TTGGTAATTGGGCTGTCCCTCTTTTATTAGCTGCACCTGATATGGTTTTTGCTCGTCTTAACAATCTTAGCTTCTGGTTACTTCCTGCAGCTACTATCTTATTACTAATATCTAATGAAGTGGAGGAAGGGGTTGGGACAGGTTGAACACTTTACCCCCCTTTATCTGCTTGGTTAGGTCATCCTGCCCCAGCGATGGAGTTTATGATTTTAGGTTTACATATTGCTGGAATATCTTCTATTTTCGCAAGAATTAATTTTGTTACTACAGGTGCTAACATGCGACCTGAGGGGGTGGCTCCTCAGCGAACTAC
>SBis_AYT10
ACGGTTTGCTAATAATTTTTTTTATATTAGCTGCACCTGATATGGTTTTTGCTCGTCTTAACAATCTTAGCTTCTGGTTACTTCCTGCAGCTACTATCTTATTACTAATATCTAATGAAGTGGAGGAAGGGGTTGGGACAGGTTGAACACTTTACCCCCCTTTATCTGCTTGGTTAGGTCATCCTGCCCCAGCGATGGAGTTTATGATTTTAGGTTTACATATTGCTGGAATATCTTCTATTTTCGCAAGAATTAATTTTGTTACTACAGGTGCTAACATGCGACCTGAGGGGGTGGCTCCTCAGCGAACTAC
>SBis_AYT12
ACGGTTTGCTAATAATTTTTTTTATATTAGCTGCACCTGATATGGTTTTTGCTCGTCTTAATAACCTTAGCTTCTGGTTACTTCCTGCAGCTACTATCTTATTACTAATATCTAATGAAGTGGAGGAAGGGGTTGGGACAGGTTGAACACTTTACCCCCCTTTATCTGCTTGGTTAGGTCATCCTGCCCCAGCGATGGAGTTTATGATTTTAGGTTTACATATTGCTGGAATATCTTCTATTTTCGCAAGAATTAATTTTGTTACTACAGGTGCTAACATGCGACCTGAGGGGGTGGCTCCTCAGCGAACTAC
>SBis_AYT14
ACGGTTTGCTAATAATTTTTTTTATATTAGCTGCACCTGATATGGTTTTTGCTCGTCTTAATAACCTTAGCTTCTGGTTACTTCCTGCAGCTACTATCTTATTACTAATATCTAATGAAGTGGAGGAAGGGGTTGGGACAGGTTGAACACTTTACCCCCCTTTATCTGCTTGGTTAGGTCATCCTGCCCCAGCGATGGAGTTTATGATTTTAGGTTTACATATTGCTGGAATATCTTCTATTTTCGCAAGAATTAATTTTGTTACTACAGGTGCTAACATGCGACCTGAGGGGGTGGCTCCTCAGCGAACTAC
>SBis_AYT2
NCGGTTTGCTAATAATTTTTTTTATATTAGCTGCACCTGATATGGTTTTTGCTCGTCTTAACAATCTTAGCTTCTGGTTACTTCCTGCAGCTACTATCTTATTACTAATATCTAATGAAGTGGAGGAAGGGGTTGGGACAGGTTGAACACTTTACCCCCCTTTATCTGCTTGGTTAGGTCATCCTGCCCCAGCGATGGAGTTTATGATTTTAGGTTTACATATTGCTGGAATATCTTCTATTTTCGCAAGAATTAATTTTGTTACTACAGGTGCTAACATGCGACCTGAGGGGGTGGCTCCTCAGCGAACTAC
>SBis_AYT3
ACGGTTTGCTAATAATTTTTTTTATATTAGCTGCACCTGATATGGTTTTTGCTCGTCTTAACAATCTTAGCTTCTGGTTACTTCCTGCAGCTACTATCTTATTACTAATATCTAATGAAGTGGAGGAAGGGGTTGGGACAGGTTGAACACTTTACCCCCCTTTATCTGCTTGGTTAGGTCATCCTGCCCCAGCGATGGAGTTTATGATTTTAGGTTTACATATTGCTGGAATATCTTCTATTTTCGCAAGAATTAATTTTGTTACTACAGGTGCTAACATGCGACCTGAGGGGGTGGCTCCTCAGCGAACTAC
>SBis_AYT46
ACGGTTTGCTAATAATTTTTTTTATATTAGCTGCACCTGATATGGTTTTTGCTCGTCTTAATAATCTTAGCTTCTGGTTACTTCCTGCAGCTACTATCTTGTTACTAATATCTAATGAAGTGGAGGAAGGGGTTGGGACAGGTTGAACACTTTACCCCCCTTTATCTGCTTGGTTAGGTCATCCTGCCCCAGCGATGGAGTTTATGATTTTAGGTTTACATATTGCTGGAATATCTTCTATTTTCGCAAGAATTAATTTCGTAACTACAGGTGCTAACATGCGACCTGAGGGGGTGGCTCCTCAGCGAACTAC
>SBis_AYT48
ACGGTTTGCTAATAATTTTTTTTATATTAGCTGCACCTGATATGGTTTTTGCTCGTCTTAACAATCTTAGCTTCTGGTTACTTCCTGCAGCTACTATCTTATTACTAATATCTAATGAAGTGGAGGAAGGGGTTGGGACAGGTTGAACACTTTACCCCCCTTTATCTGCTTGGTTAGGTCATCCTGCCCCAGCGATGGAGTTTATGATTTTAGGTTTACATATTGCTGGAATATCTTCTATTTTCGCAAGAATTAATTTTGTTACTACAGGTGCTAACATGCGACCTGAGGGGGTGGCTCCTCAGCGAACTAC
>SBis_AYT50
ACGGTTTGCTAATAATTTTTTTTATATTAGCTGCACCTGATATGGTTTTTGCTCGTCTTAACAATCTTAGCTTCTGGTTACTTCCTGCAGCTACTATCTTATTACTAATATCTAATGAAGTGGAGGAAGGGGTTGGGACAGGTTGAACACTTTACCCCCCTTTATCTGCTTGGTTAGGTCATCCTGCCCCAGCGATGGAGTTTATGATTTTAGGTTTACATATTGCTGGAATATCTTCTATTTTCGCAAGAATTAATTTTGTTACTACAGGTGCTAACATACGACCTGAGGGGGTGGCTCCTCAGCGAACTAC
>SBis_AYT6
ACGGTTTGCTAATAATTTTTTTTATATTAGCTGCACCTGATATGGTTTTTGCTCGTCTTAACAATCTTAGCTTCTGGTTACTTCCTGCAGCTACTATCTTATTACTAATATCTAATGAAGTGGAGGAAGGGGTTGGGACAGGTTGAACACTTTACCCCCCTTTATCTGCTTGGTTAGGTCATCCTGCCCCAGCGATGGAGTTTATGATTTTAGGTTTACATATTGCTGGAATATCTTCTATTTTCGCAAGAATTAATTTTGTTACTACAGGTGCTAATATGCGACCTGAGGGGGTGGCTCCTCAGCGAACTAC
>SBis_AYT7
ACGGTTTGCTAATAATTTTTTTTATATTAGCTGCACCTGATATGGTTTTTGCTCGTCTTAACAATCTTAGCTTCTGGTTACTTCCTGCAGCTACTATCTTATTACTAATATCTAATGAAGTGGAGGAAGGGGTTGGGACAGGTTGAACACTTTACCCCCCTTTATCTGCTTGGTTAGGTCATCCTGCCCCAGCGATGGAGTTTATGATTTTAGGTTTACATATTGCTGGAATATCTTCTATTTTCGCAAGAATTAATTTTGTTACTACAGGTGCTAACATGCGACCTGAGGGGGTGGCTCCTCAGCGAACTAC
>SBis_AYT8
ACGGTTTGCTAATAATTTTTTTTATATTAGCTGCACCTGATATGGTTTTTGCTCGTCTTAACAATCTTAGCTTCTGGTTACTTCCTGCAGCTACTATCTTATTACTAATATCTAATGAAGTGGAGGAAGGGGTTGGGACAGGTTGAACACTTTACCCCCCTTTATCTGCTTGGTTAGGTCATCCTGCCCCAGCGATGGAGTTTATGATTTTAGGTTTACATATTGCTGGAATATCTTCTATTTTCGCAAGAATTAATTTTGTTACTACAGGTGCTAACATGCGACCTGAGGGGGTGGCTCCTCAGCGAACTAC
>SBis_AYT9
NCGGTTTGCTAATAATTTTTTTTATATTAGCTGCACCTGATATGGTTTTTGCTCGTCTTAACAATCTTAGCTTCTGGTTACTTCCTGCAGCTACTATCTTATTACTAATATCTAATGAAGTGGAGGAAGGGGTTGGGACAGGTTGAACACTTTACCCCCCTTTATCTGCTTGGTTAGGTCATCCTGCCCCAGCGATGGAGTTTATGATTTTAGGTTTACATATTGCTGGAATATCTTCTATTTTCGCAAGAATTAATTTTGTTACTACAGGTGCTAACATGCGACCTGAGGGGGTGGCTCCTCAGCGAACTAC
>SBis_BON1
TTGGTAATTGGGCTGTCCCTCTTTTATTAGCTGCACCTGATATGGTTTTTGCTCGTCTTAACAATCTTAGCTTCTGGTTACTTCCTGCAGCTACTATCTTATTACTAATATCTAATGAAGTGGAGGAAGGGGTTGGGACAGGTTGAACACTTTACCCCCCTTTATCTGCTTGGTTAGGTCATCCTGCCCCAGCGATGGAGTTTATGATTTTAGGTTTACATATTGCTGGAATATCTTCTATTTTCGCAAGAATTAATTTTGTTACTACAGGTGCTAACATGCGACCTGAGGGGGTGGCTCCTCAGCGAACTAC
>SBis_BON11
TTGGTAATTGGGCTGTCCCTCTTTTATTAGCTGCACCTGATATGGTTTTTGCTCGTCTTAACAATCTTAGCTTCTGGTTACTTCCTGCAGCTACTATCTTATTACTAATATCTAATGAAGTGGAGGAAGGGGTTGGGACAGGTTGAACACTTTACCCCCCTTTATCTGCTTGGTTAGGTCATCCTGCCCCAGCGATGGAGTTTATGATTTTAGGTTTACATATTGCTGGAATATCTTCTATTTTCGCAAGAATTAATTTTGTTACTACAGGTGCTAACATGCGACCTGAGGGGGTGGCTCCTCAGCGAACTAC
>SBis_BON12
TTGGTAATTGGGCTGTCCCTCTTTTATTAGCTGCACCTGATATGGTTTTTGCTCGTCTTAATAACCTTAGCTTCTGGTTACTTCCTGCAGCTACTATCTTATTACTAATATCTAATGAAGTGGAGGAAGGGGTTGGGACAGGTTGAACACTTTACCCCCCTTTATCTGCTTGGTTAGGTCATCCTGCCCCAGCGATGGAGTTTATGATTTTAGGTTTACATATTGCTGGAATATCTTCTATTTTCGCAAGAATTAATTTTGTTACCACAGGTGCTAACATGCGACCTGAGGGGGTGGCTCCTCAGCGAACTAC
>SBis_BON13
TTGGTAATTGGGCTGTCCCTCTTTTATTAGCTGCACCTGATATGGTTTTTGCTCGTCTTAACAATCTTAGCTTCTGGTTACTTCCTGCAGCTACTATCTTATTACTAATATCTAATGAAGTGGAGGAAGGGGTTGGGACAGGTTGAACACTTTACCCCCCTTTATCTGCTTGGTTAGGTCATCCTGCCCCAGCGATGGAGTTTATGATTTTAGGTTTACATATTGCTGGAATATCTTCTATTTTCGCAAGAATTAATTTTGTTACTACAGGTGCTAACATGCGACCTGAGGGGGTGGCTCCTCAGCGAACTAC
>SBis_BON14
TTGGTAATTGGGCTGTCCCTCTTTTATTAGCTGCACCTGATATGGTTTTTGCTCGTCTTAACAATCTTAGCTTCTGGTTACTTCCTGCAGCTACTATCTTATTACTAATATCTAATGAAGTGGAGGAAGGGGTTGGGACAGGTTGAACACTTTACCCCCCTTTATCTGCTTGGTTAGGTCATCCTGCCCCAGCGATGGAGTTTATGATTTTAGGTTTACATATTGCTGGAATATCTTCTATTTTCGCAAGAATTAATTTTGTTACTACAGGTGCTAACATGCGACCTGAGGGGGTGGCTCCTCAGCGAACTAC
>SBis_BON15
TTGGTAATTGGGCTGTCCCTCTTTTATTAGCTGCACCTGATATGGTTTTTGCTCGTCTTAACAATCTTAGCTTCTGGTTACTTCCTGCAGCTACTATCTTATTACTAATATCTAATGAAGTGGAGGAAGGGGTTGGGACAGGTTGAACACTTTACCCCCCTTTATCTGCTTGGTTAGGTCATCCTGCCCCAGCGATGGAGTTTATGATTTTAGGTTTACATATTGCTGGAATATCTTCTATTTTCGCAAGAATTAATTTTGTTACTACAGGTGCTAACATGCGACCTGAGGGGGTGGCTCCTCAGCGAACTAC
>SBis_BON16
TTGGTAATTGGGCTGTCCCTCTTTTATTAGCTGCACCTGATATGGTTTTTGCTCGTCTTAACAATCTTAGCTTCTGGTTACTTCCTGCAGCTACTATCTTATTACTAATATCTAATGAAGTGGAGGAAGGGGTTGGGACAGGTTGAACACTTTACCCCCCTTTATCTGCTTGGTTAGGTCATCCTGCCCCAGCGATGGAGTTTATGATTTTAGGTTTACATATTGCTGGAATATCTTCTATTTTCGCAAGAATTAATTTTGTTACTACAGGTGCTAACATGCGACCTGAGGGGGTGGCTCCTCAGCGAACTAC
>SBis_BON17
TTGGTAATTGGGCTGTCCCTCTTTTATTAGCTGCACCTGATATGGTTTTTGCTCGTCTTAACAATCTTAGCTTCTGGTTACTTCCTGCAGCTACTATCTTATTACTAATATCTAATGAAGTGGAGGAAGGGGTTGGGACAGGTTGAACACTTTACCCCCCTTTATCTGCTTGGTTAGGTCATCCTGCCCCAGCGATGGAGTTTATGATTTTAGGTTTACATATTGCTGGAATATCTTCTATTTTCGCAAGAATTAATTTTGTTACTACAGGTGCTAACATGCGACCTGAGGGGGTGGCTCCTCAGCGAACTAC
>SBis_BON2
TTGGTAATTGGGCTGTCCCTCTTTTATTAGCTGCACCTGATATGGTTTTTGCTCGTCTTAATAACCTTAGCTTCTGGTTACTTCCTGCAGCTACTATCTTATTACTAATATCTAATGAAGTGGAGGAAGGGGTTGGGACAGGTTGAACACTTTACCCCCCTTTATCTGCTTGGTTAGGTCATCCTGCCCCAGCGATGGAGTTTATGATTTTAGGTTTACATATTGCTGGAATATCTTCTATTTTCGCAAGAATTAATTTTGTTACTACAGGTGCTAACATGCGACCTGAGGGGGTGGCTCCTCAGCGAACTAC
>SBis_BON3
TTGGTAATTGGGCTGTCCCTCTTTTATTAGCTGCACCTGATATGGTTTTTGCTCGTCTTAACAATCTTAGCTTCTGGTTACTTCCTGCAGCTACTATCTTATTACTAATATCTAATGAAGTGGAGGAAGGGGTTGGGACAGGTTGAACACTTTACCCCCCTTTATCTGCTTGGTTAGGTCATCCTGCCCCAGCGATGGAGTTTATGATTTTAGGTTTACATATTGCTGGAATATCTTCTATTTTCGCAAGAATTAATTTTGTTACTACAGGTGCTAACATGCGACCTGAGGGGGTGGCTCCTCAGCGAACTAC
>SBis_BON4
TTGGTAATTGGGCTGTCCCTCTTTTATTAGCTGCACCTGATATGGTTTTTGCTCGTCTTAACAATCTTAGCTTCTGGTTACTTCCTGCAGCTACTATCTTATTACTAATATCTAATGAAGTGGAGGAAGGGGTTGGGACAGGTTGAACACTTTACCCCCCTTTATCTGCTTGGTTAGGTCATCCTGCCCCAGCGATGGAGTTTATGATTTTAGGTTTACATATTGCTGGAATATCTTCTATTTTCGCAAGAATTAATTTTGTTACTACAGGTGCTAACATGCGACCTGAGGGGGTGGCTCCTCAGCGAACTAC
>SBis_BON5
TTGGTAATTGGGCTGTCCCTCTTTTATTAGCTGCACCTGATATGGTTTTTGCTCGTCTTAACAATCTTAGCTTCTGGTTACTTCCTGCAGCTACTATCTTATTACTAATATCTAATGAAGTGGAGGAAGGGGTTGGGACAGGTTGAACACTTTACCCCCCTTTATCTGCTTGGTTAGGTCATCCTGCCCCAGCGATGGAGTTTATGATTTTAGGTTTACATATTGCTGGAATATCTTCTATTTTCGCAAGAATTAATTTTGTTACTACAGGTGCTAATATGCGACCTGAGGGGGTGGCTCCTCAGCGAACTAC
>SBis_BON6
TTGGTAATTGGGCTGTCCCTCTTTTATTAGCTGCACCTGATATGGTTTTTGCTCGTCTTAATAACCTTAGCTTCTGGTTACTTCCTGCAGCTACTATCTTATTACTAATATCTAATGAAGTGGAGGAAGGGGTTGGGACAGGTTGAACACTTTACCCCCCTTTATCTGCTTGGTTAGGTCATCCTGCCCCAGCGATGGAGTTTATGATTTTAGGTTTACATATTGCTGGAATATCTTCTATTTTCGCAAGAATTAATTTTGTTACTACAGGTGCTAACATGCGACCTGAGGGGGTGGCTCCTCAGCGAACTAC
>SBis_BON7
TTGGTAATTGGGCTGTCCCTCTTTTATTAGCTGCACCTGATATGGTTTTTGCTCGTCTTAACAATCTTAGCTTCTGGTTACTTCCTGCAGCTACTATCTTATTACTAATATCTAATGAAGTGGAGGAAGGGGTTGGGACAGGTTGAACACTTTACCCCCCTTTATCTGCTTGGTTAGGTCATCCTGCCCCAGCGATGGAGTTTATGATTTTAGGTTTACATATTGCTGGAATATCTTCTATTTTCGCAAGAATTAATTTTGTTACTACAGGTGCTAACATGCGACCTGAGGGGGTGGCTCCTCAGCGAACTAC
>SBis_BON8
TTGGTAATTGGGCTGTCCCTCTTTTATTAGCTGCACCTGATATGGTTTTTGCTCGTCTTAACAATCTTAGCTTCTGGTTACTTCCTGCAGCTACTATCTTATTACTAATATCTAATGAAGTGGAGGAAGGGGTTGGGACAGGTTGAACACTTTACCCCCCTTTATCTGCTTGGTTAGGTCATCCTGCCCCAGCGATGGAGTTTATGATTTTAGGTTTACATATTGCTGGAATATCTTCTATTTTCGCAAGAATTAATTTTGTTACTACAGGTGCTAACATGCGACCTGAGGGGGTGGCTCCTCAGCGAACTAC
>SBis_BON9
TTGGTAATTGGGCTGTCCCTCTTTTATTAGCTGCACCTGATATGGTTTTTGCTCGTCTTAACAATCTTAGCTTCTGGTTACTTCCTGCAGCTACTATCTTATTACTAATATCTAATGAAGTGGAGGAAGGGGTTGGGACAGGTTGAACACTTTACCCCCCTTTATCTGCTTGGTTAGGTCATCCTGCCCCAGCGATGGAGTTTATGATTTTAGGTTTACATATTGCTGGAATATCTTCTATTTTCGCAAGAATTAATTTTGTTACTACAGGTGCTAACATGCGACCTGAGGGGGTGGCTCCTCAGCGAACTAC
>SBis_CHA1
TTGGTAATTGGGCTGTCCCTCTTTTATTAGCTGCACCTGATATGGTTTTTGCTCGTCTTAACAATCTTAGCTTCTGGTTACTTCCTGCAGCTACTATCTTATTACTAATATCTAATGAAGTGGAGGAAGGGGTTGGGACAGGTTGAACACTTTACCCCCCTTTATCTGCTTGGTTAGGTCATCCTGCCCCAGCGATGGAGTTTATGATTTTAGGTTTACATATTGCTGGAATATCTTCTATTTTCGCAAGAATTAATTTTGTTACTACAGGTGCTAACATGCGACCTGAGGGGGTGGCTCCTCAGCGAACTAC
>SBis_CHA10
TTGGTAATTGGGCTGTCCCTCTTTTATTAGCTGCACCTGATATGGTTTTTGCTCGTCTTAACAATCTTAGCTTCTGGTTACTTCCTGCAGCTACTATCTTATTACTAATATCTAATGAAGTGGAGGAAGGGGTTGGGACAGGTTGAACACTTTACCCCCCTTTATCTGCTTGGTTAGGTCATCCTGCCCCAGCGATGGAGTTTATGATTTTAGGTTTACATATTGCTGGAATATCTTCTATTTTCGCAAGAATTAATTTTGTTACTACAGGTGCTAACATGCGACCTGAGGGGGTGGCTCCTCAGCGAACTAC
>SBis_CHA11
TTGGTAATTGGGCTGTTCCTCTTTTATTAGCTGCACCTGATATGGTTTTTGCTCGTCTTAACAATCTTAGCTTCTGGTTACTTCCTGCAGCTACTATCTTATTACTAATATCTAATGAAGTGGAGGAAGGGGTTGGGACAGGTTGAACACTTTACCCCCCTTTATCTGCTTGGTTAGGTCATCCTGCCCCAGCGATGGAGTTTATGATTTTAGGTTTACATATTGCTGGAATATCTTCTATTTTCGCAAGAATTAATTTTGTTACTACAGGTGCTAACATGCGACCTGAGGGGGTGGCTCCTCAGCGAACTAC
>SBis_CHA12
TTGGTAATTGGGCTGTCCCTCTTTTATTAGCTGCACCTGATATGGTTTTTGCTCGTCTTAACAATCTTAGCTTCTGGTTACTTCCTGCAGCTACTATCTTATTACTAATATCTAATGAAGTGGAGGAAGGGGTTGGGACAGGTTGAACACTTTACCCCCCTTTATCTGCTTGGTTAGGTCATCCTGCCCCAGCGATGGAGTTTATGATTTTAGGTTTACATATTGCTGGAATATCTTCTATTTTCGCAAGAATTAATTTTGTTACTACAGGTGCTAACATGCGACCTGAGGGGGTGGCTCCTCAGCGAACTAC
>SBis_CHA2
TTGGTAATTGGGCTGTCCCTCTTTTATTAGCTGCACCTGATATGGTTTTTGCTCGTCTTAATAATCTTAGCTTCTGGTTACTTCCTGCAGCTACTATCTTATTACTAATATCTAATGAAGTGGAGGAAGGGGTTGGGACAGGTTGAACACTTTACCCCCCTTTATCTGCTTGGTTAGGTCATCCTGCCCCAGCGATGGAGTTTATGATTTTAGGTTTACATATTGCTGGAATATCTTCTATTTTCGCAAGAATTAATTTTGTTACTACAGGTGCTAACATGCGACCTGAGGGGGTGGCTCCTCAGCGAACTAC
>SBis_CHA5
TTGGTAATTGGGCTGTCCCTCTTTTATTAGCTGCACCTGATATGGTTTTTGCTCGTCTTAACAATCTTAGCTTCTGGTTACTTCCTGCAGCTACTATCTTATTACTAATATCTAATGAAGTGGAGGAAGGGGTTGGGACAGGTTGAACACTTTACCCCCCTTTATCTGCTTGGTTAGGTCATCCTGCCCCAGCGATGGAGTTTATGATTTTAGGTTTACATATTGCTGGAATATCTTCTATTTTCGCAAGAATTAATTTTGTTACTACAGGTGCTAACATGCGACCTGAGGGGGTGGCTCCTCAGCGAACTAC
>SBis_CHA6
TTGGTAATTGGGCTGTCCCTCTTTTATTAGCTGCACCTGATATGGTTTTTGCTCGTCTTAATAACCTTAGCTTCTGGTTACTTCCTGCAGCTACTATCTTATTACTAATATCTAATGAAGTGGAGGAAGGGGTTGGGACAGGTTGAACACTTTACCCCCCTTTATCTGCTTGGTTAGGTCATCCTGCCCCAGCGATGGAGTTTATGATTTTAGGTTTACATATTGCTGGAATATCTTCTATTTTCGCAAGAATTAATTTTGTTACTACAGGTGCTAACATGCGACCTGAGGGGGTGGCTCCTCAGCGAACTAC
>SBis_CHA8
TTGGTAATTGGGCTGTCCCTCTTTTATTAGCTGCACCTGATATGGTTTTTGCTCGTCTTAACAATCTTAGCTTCTGGTTACTTCCTGCAGCTACTATCTTATTACTAATATCTAATGAAGTGGAGGAAGGGGTTGGGACAGGTTGAACACTTTACCCCCCTTTATCTGCTTGGTTAGGTCATCCTGCCCCAGCGATGGAGTTTATGATTTTAGGTTTACATATTGCTGGAATATCTTCTATTTTCGCAAGAATTAATTTTGTTACTACAGGTGCTAACATGCGACCTGAGGGGGTGGCTCCTCAGCGAACTAC
>SBis_CHA9
TTGGTAATTGGGCTGTCCCTCTTTTATTAGCTGCACCTGATATGGTTTTTGCTCGTCTTAACAATCTTAGCTTCTGGTTACTTCCTGCAGCTACTATCTTATTACTAATATCTAATGAAGTGGAGGAAGGGGTTGGGACAGGTTGAACACTTTACCCCCCTTTATCTGCTTGGTTAGGTCATCCTGCCCCAGCGATGGAGTTTATGATTTTAGGTTTACATATTGCTGGAATATCTTCTATTTTCGCAAGAATTAATTTTGTTACTACAGGTGCTAACATGCGACCTGAGGGGGTGGCTCCTCAGCGAACTAC
>SBis_FOU10
NCGGTTTGCTAATAATTTTTTTTATATTAGCTGCACCTGATATGGTTTTTGCTCGTCTTAACAATCTTAGCTTCTGGTTACTTCCTGCAGCTACTATCTTATTACTAATATCTAATGAAGTGGAGGAAGGGGTTGGGACAGGTTGAACACTTTACCCCCCTTTATCTGCTTGGTTAGGTCATCCTGCCCCAGCGATGGAGTTTATGATTTTAGGTTTACATATTGCTGGAATATCTTCTATTTTCGCAAGAATTAATTTTGTTACTACAGGTGCTAACATGCGACCTGAGGGGGTGGCTCCTCAGCGAACTAC
>SBis_FOU12
ACGGTTTGCTAATAATTTTTTTTATATTAGCTGCACCTGATATGGTTTTTGCTCGTCTTAACAATCTTAGCTTCTGGTTACTTCCTGCAGCTACTATCTTATTACTAATATCTAATGAAGTGGAGGAAGGGGTTGGGACAGGTTGAACACTTTACCCCCCTTTATCTGCTTGGTTAGGTCATCCTGCCCCAGCGATGGAGTTTATGATTTTAGGTTTACATATTGCTGGAATATCTTCTATTTTCGCAAGAATTAATTTTGTTACTACAGGTGCTAACATGCGACCTGAGGGGGTGGCTCCTCAGCGAACTAC
>SBis_FOU22
ACGGTTTGCTAATAATTTTTTTTATATTAGCTGCACCTGATATGGTTTTTGCTCGTCTTAATAACCTTAGCTTCTGGTTACTTCCTGCAGCTACTATCTTATTACTAATATCTAATGAAGTGGAGGAAGGGGTTGGGACAGGTTGAACACTTTACCCCCCTTTATCTGCTTGGTTAGGTCATCCTGCCCCAGCGATGGAGTTTATGATTTTAGGTTTACATATTGCTGGAATATCTTCTATTTTCGCAAGAATTAATTTTGTTACTACAGGTGCTAACATGCGACCTGAGGGGGTGGCTCCTCAGCGAACTAC
>SBis_FOU23
ACGGTTTGCTAATAATTTTTTTTATATTAGCTGCACCTGATATGGTTTTTGCTCGTCTTAATAACCTTAGCTTCTGGTTACTTCCTGCAGCTACTATCTTATTACTAATATCTAATGAAGTGGAGGAAGGGGTTGGGACAGGTTGAACACTTTACCCCCCTTTATCTGCTTGGTTAGGTCATCCTGCCCCAGCGATGGAGTTTATGATTTTAGGTTTACATATTGCTGGAATATCTTCTATTTTCGCAAGAATTAATTTTGTTACTACAGGTGCTAACATGCGACCTGAGGGGGTGGCTCCTCAGCGAACTAC
>SBis_FOU24
ACGGTTTGCTAATAATTTTTTTTATATTAGCTGCACCTGATATGGTTTTTGCTCGTCTTAATAACCTTAGCTTCTGGTTACTTCCTGCAGCTACTATCTTATTACTAATATCTAATGAAGTGGAGGAAGGGGTTGGGACAGGTTGAACACTTTACCCCCCTTTATCTGCTTGGTTAGGTCATCCTGCCCCAGCGATGGAGTTTATGATTTTAGGTTTACATATTGCTGGAATATCTTCTATTTTCGCAAGAATTAATTTTGTTACTACAGGTGCTAACATGCGACCTGAGGGGGTGGCTCCTCAGCGAACTAC
>SBis_FOU25
NCGGTTTGCTAATAATTTTTTTTATATTAGCTGCACCTGATATGGTTTTTGCTCGTCTTAACAATCTTAGCTTCTGGTTACTTCCTGCAGCTACTATCTTATTACTAATATCTAATGAAGTGGAGGAAGGGGTTGGGACAGGTTGAACACTTTACCCCCCTTTATCTGCTTGGTTAGGTCATCCTGCCCCAGCGATGGAGTTTATGATTTTAGGTTTACATATTGCTGGAATATCTTCTATTTTCGCAAGAATTAATTTTGTTACTACAGGTGCTAACATGCGACCTGAGGGGGTGGCTCCTCAGCGAACTAC
>SBis_FOU26
ACGGTTTGCTAATAATTTTTTTTATATTAGCTGCACCTGATATGGTTTTTGCTCGTCTTAACAATCTTAGCTTCTGGTTACTTCCTGCAGCTACTATCTTATTACTAATATCTAATGAAGTGGAGGAAGGGGTTGGGACAGGTTGAACACTTTACCCCCCTTTATCTGCTTGGTTAGGTCATCCTGCCCCAGCGATGGAGTTTATGATTTTAGGTTTACATATTGCTGGAATATCTTCTATTTTCGCAAGAATTAATTTTGTTACTACAGGTGCTAACATGCGACCTGAGGGGGTGGCTCCTCAGCGAACTAC
>IRE1
TTGGTAATTGGGCTGTCCCTCTTTTATTAGCTGCACCTGATATGGTTTTTGCTCGTCTTAATAATCTTAGCTTCTGGTTACTTCCTGCAGCTACTATCTTGTTACTAATATCTAATGAAGTGGAGGAAGGGGTTGGGACAGGTTGAACACTTTACCCCCCTTTATCTGCTTGGTTAGGTCATCCTGCCCCAGCGATGGAGTTTATGATTTTAGGTTTACATATTGCTGGAATATCTTCTATTTTCGCAAGAATTAATTTCGTAACTACAGGTGCTAACATGCGACCTGAGGGGGTGGCTCCTCAGCGAACTAC
>IRE12
TTGGTAATTGGGCTGTCCCTCTTTTATTAGCTGCACCTGATATGGTTTTTGCTCGTCTTAATAATCTTAGCTTCTGGTTACTTCCTGCAGCTACTATCTTGTTACTAATATCTAATGAAGTGGAGGAAGGGGTTGGGACAGGTTGAACACTTTACCCCCCTTTATCTGCTTGGTTAGGTCATCCTGCCCCAGCGATGGAGTTTATGATTTTAGGTTTACATATTGCTGGAATATCTTCTATTTTCGCAAGAATTAATTTCGTAACTACAGGTGCTAACATGCGACCTGAGGGGGTGGCTCCTCAGCGAACTAC
>IRE13
TTGGTAATTGGGCTGTCCCTCTTTTATTAGCTGCACCTGATATGGTTTTTGCTCGTCTTAATAATCTTAGCTTCTGGTTACTTCCTGCAGCTACTATCTTGTTACTAATATCTAATGAAGTGGAGGAAGGGGTTGGGACAGGTTGAACACTTTACCCCCCTTTATCTGCTTGGTTAGGTCATCCTGCCCCAGCGATGGAGTTTATGATTTTAGGTTTACATATTGCTGGAATATCTTCTATTTTCGCAAGAATTAATTTCGTAACTACAGGTGCTAACATGCGACCTGAGGGGGTGGCTCCTCAGCGAACTAC
>IRE14
TTGGTAATTGGGCTGTCCCTCTTTTATTAGCTGCACCTGATATGGTTTTTGCTCGTCTTAATAATCTTAGCTTCTGGTTACTTCCTGCAGCTACTATCTTGTTACTAATATCTAATGAAGTGGAGGAAGGGGTTGGGACAGGTTGAACACTTTACCCCCCTTTATCTGCTTGGTTAGGTCATCCTGCCCCAGCGATGGAGTTTATGATTTTAGGTTTACATATTGCTGGAATATCTTCTATTTTCGCAAGAATTAATTTCGTAACTACAGGTGCTAACATGCGACCTGAGGGGGTGGCTCCTCAGCGAACTAC
>IRE15
TTGGTAATTGGGCTGTCCCTCTTTTATTAGCTGCACCTGATATGGTTTTTGCTCGTCTTAATAATCTTAGCTTCTGGTTACTTCCTGCAGCTACTATCTTGTTACTAATATCTAATGAAGTGGAGGAAGGGGTTGGGACAGGTTGAACACTTTACCCCCCTTTATCTGCTTGGTTAGGTCATCCTGCCCCAGCGATGGAGTTTATGATTTTAGGTTTACATATTGCTGGAATATCTTCTATTTTCGCAAGAATTAATTTCGTAACTACAGGTGCTAACATGCGACCTGAGGGGGTGGCTCCTCAGCGAACTAC
>IRE16
TTGGTAATTGGGCTGTCCCTCTTTTATTAGCTGCACCTGATATGGTTTTTGCTCGTCTTAATAATCTTAGCTTCTGGTTACTTCCTGCAGCTACTATCTTGTTACTAATATCTAATGAAGTGGAGGAAGGGGTTGGGACAGGTTGAACACTTTACCCCCCTTTATCTGCTTGGTTAGGTCATCCTGCCCCAGCGATGGAGTTTATGATTTTAGGTTTACATATTGCTGGAATATCTTCTATTTTCGCAAGAATTAATTTCGTAACTACAGGTGCTAACATGCGACCTGAGGGGGTGGCTCCTCAGCGAACTAC
>IRE17
TTGGTAATTGGGCTGTCCCTCTTTTATTAGCTGCACCTGATATGGTTTTTGCTCGTCTTAATAATCTTAGCTTCTGGTTACTTCCTGCAGCTACTATCTTGTTACTAATATCTAATGAAGTGGAGGAAGGGGTTGGGACAGGTTGAACACTTTACCCCCCTTTATCTGCTTGGTTAGGTCATCCTGCCCCAGCGATGGAGTTTATGATTTTAGGTTTACATATTGCTGGAATATCTTCTATTTTCGCAAGAATTAATTTCGTAACTACAGGTGCTAACATGCGACCTGAGGGGGTGGCTCCTCAGCGAACTAC
>IRE18
TTGGTAATTGGGCTGTCCCTCTTTTATTAGCTGCACCTGATATGGTTTTTGCTCGTCTTAATAATCTTAGCTTCTGGTTACTTCCTGCAGCTACTATCTTGTTACTAATATCTAATGAAGTGGAGGAAGGGGTTGGGACAGGTTGAACACTTTACCCCCCTTTATCTGCTTGGTTAGGTCATCCTGCCCCAGCGATGGAGTTTATGATTTTAGGTTTACATATTGCTGGAATATCTTCTATTTTCGCAAGAATTAATTTCGTAACTACAGGTGCTAACATGCGACCTGAGGGGGTGGCTCCTCAGCGAACTAC
>IRE19
TTGGTAATTGGGCTGTCCCTCTTTTATTAGCTGCACCTGATATGGTTTTTGCTCGTCTTAATAATCTTAGCTTCTGGTTACTTCCTGCAGCTACTATCTTGTTACTAATATCTAATGAAGTGGAGGAAGGGGTTGGGACAGGTTGAACACTTTACCCCCCTTTATCTGCTTGGTTAGGTCATCCTGCCCCAGCGATGGAGTTTATGATTTTAGGTTTACATATTGCTGGAATATCTTCTATTTTCGCAAGAATTAATTTCGTAACTACAGGTGCTAACATGCGACCTGAGGGGGTGGCTCCTCAGCGAACTAC
>IRE2
TTGGTAATTGGGCTGTCCCTCTTTTATTAGCTGCACCTGATATGGTTTTTGCTCGTCTTAATAATCTTAGCTTCTGGTTACTTCCTGCAGCTACTATCTTGTTACTAATATCTAATGAAGTGGAGGAAGGGGTTGGGACAGGTTGAACACTTTACCCCCCTTTATCTGCTTGGTTAGGTCATCCTGCCCCAGCGATGGAGTTTATGATTTTAGGTTTACATATTGCTGGAATATCTTCTATTTTCGCAAGAATTAATTTCGTAACTACAGGTGCTAACATGCGACCTGAGGGGGTGGCTCCTCAGCGAACTAC
>IRE20
TTGGTAATTGGGCTGTCCCTCTTTTATTAGCTGCACCTGATATGGTTTTTGCTCGTCTTAATAATCTTAGCTTCTGGTTACTTCCTGCAGCTACTATCTTGTTACTAATATCTAATGAAGTGGAGGAAGGGGTTGGGACAGGTTGAACACTTTACCCCCCTTTATCTGCTTGGTTAGGTCATCCTGCCCCAGCGATGGAGTTTATGATTTTAGGTTTACATATTGCTGGAATATCTTCTATTTTCGCAAGAATTAATTTCGTAACTACAGGTGCTAACATGCGACCTGAGGGGGTGGCTCCTCAGCGAACTAC
>IRE21
TTGGTAATTGGGCTGTCCCTCTTTTATTAGCTGCACCTGATATGGTTTTTGCTCGTCTTAATAATCTTAGCTTCTGGTTACTTCCTGCAGCTACTATCTTGTTACTAATATCTAATGAAGTGGAGGAAGGGGTTGGGACAGGTTGAACACTTTACCCCCCTTTATCTGCTTGGTTAGGTCATCCTGCCCCAGCGATGGAGTTTATGATTTTAGGTTTACATATTGCTGGAATATCTTCTATTTTCGCAAGAATTAATTTCGTAACTACAGGTGCTAACATGCGACCTGAGGGGGTGGCTCCTCAGCGAACTAC
>IRE22
TTGGTAATTGGGCTGTCCCTCTTTTATTAGCTGCACCTGATATGGTTTTTGCTCGTCTTAATAATCTTAGCTTCTGGTTACTTCCTGCAGCTACTATCTTGTTACTAATATCTAATGAAGTGGAGGAAGGGGTTGGGACAGGTTGAACACTTTACCCCCCTTTATCTGCTTGGTTAGGTCATCCTGCCCCAGCGATGGAGTTTATGATTTTAGGTTTACATATTGCTGGAATATCTTCTATTTTCGCAAGAATTAATTTCGTAACTACAGGTGCTAACATGCGACCTGAGGGGGTGGCTCCTCAGCGAACTAC
>IRE23
TTGGTAATTGGGCTGTCCCTCTTTTATTAGCTGCACCTGATATGGTTTTTGCTCGTCTTAATAATCTTAGCTTCTGGTTACTTCCTGCAGCTACTATCTTGTTACTAATATCTAATGAAGTGGAGGAAGGGGTTGGGACAGGTTGAACACTTTACCCCCCTTTATCTGCTTGGTTAGGTCATCCTGCCCCAGCGATGGAGTTTATGATTTTAGGTTTACATATTGCTGGAATATCTTCTATTTTCGCAAGAATTAATTTCGTAACTACAGGTGCTAACATGCGACCTGAGGGGGTGGCTCCTCAGCGAACTAC
>IRE24
TTGGTAATTGGGCTGTCCCTCTTTTATTAGCTGCACCTGATATGGTTTTTGCTCGTCTTAATAATCTTAGCTTCTGGTTACTTCCTGCAGCTACTATCTTGTTACTAATATCTAATGAAGTGGAGGAAGGGGTTGGGACAGGTTGAACACTTTACCCCCCTTTATCTGCTTGGTTAGGTCATCCTGCCCCAGCGATGGAGTTTATGATTTTAGGTTTACATATTGCTGGAATATCTTCTATTTTCGCAAGAATTAATTTCGTAACTACAGGTGCTAACATGCGACCTGAGGGGGTGGCTCCTCAGCGAACTAC
>IRE25
TTGGTAATTGGGCTGTCCCTCTTTTATTAGCTGCACCTGATATGGTTTTTGCTCGTCTTAATAATCTTAGCTTCTGGTTACTTCCTGCAGCTACTATCTTGTTACTAATATCTAATGAAGTGGAGGAAGGGGTTGGGACAGGTTGAACACTTTACCCCCCTTTATCTGCTTGGTTAGGTCATCCTGCCCCAGCGATGGAGTTTATGATTTTAGGTTTACATATTGCTGGAATATCTTCTATTTTCGCAAGAATTAATTTCGTAACTACAGGTGCTAACATGCGACCTGAGGGGGTGGCTCCTCAGCGAACTAC
>IRE26
TTGGTAATTGGGCTGTCCCTCTTTTATTAGCTGCACCTGATATGGTTTTTGCTCGTCTTAATAATCTTAGCTTCTGGTTACTTCCTGCAGCTACTATCTTGTTACTAATATCTAATGAAGTGGAGGAAGGGGTTGGGACAGGTTGAACACTTTACCCCCCTTTATCTGCTTGGTTAGGTCATCCTGCCCCAGCGATGGAGTTTATGATTTTAGGTTTACATATTGCTGGAATATCTTCTATTTTCGCAAGAATTAATTTCGTAACTACAGGTGCTAACATGCGACCTGAGGGGGTGGCTCCTCAGCGAACTAC
>IRE28
TTGGTAATTGGGCTGTCCCTCTTTTATTAGCTGCACCTGATATGGTTTTTGCTCGTCTTAATAATCTTAGCTTCTGGTTACTTCCTGCAGCTACTATCTTGTTACTAATATCTAATGAAGTGGAGGAAGGGGTTGGGACAGGTTGAACACTTTACCCCCCTTTATCTGCTTGGTTAGGTCATCCTGCCCCAGCGATGGAGTTTATGATTTTAGGTTTACATATTGCTGGAATATCTTCTATTTTCGCAAGAATTAATTTCGTAACTACAGGTGCTAACATGCGACCTGAGGGGGTGGCTCCTCAGCGAACTAC
>IRE29
TTGGTAATTGGGCTGTCCCTCTTTTATTAGCTGCACCTGATATGGTTTTTGCTCGTCTTAATAATCTTAGCTTCTGGTTACTTCCTGCAGCTACTATCTTGTTACTAATATCTAATGAAGTGGAGGAAGGGGTTGGGACAGGTTGAACACTTTACCCCCCTTTATCTGCTTGGTTAGGTCATCCTGCCCCAGCGATGGAGTTTATGATTTTAGGTTTACATATTGCTGGAATATCTTCTATTTTCGCAAGAATTAATTTCGTAACTACAGGTGCTAACATGCGACCTGAGGGGGTGGCTCCTCAGCGAACTAC
>IRE3
TTGGTAATTGGGCTGTCCCTCTTTTATTAGCTGCACCTGATATGGTTTTTGCTCGTCTTAATAATCTTAGCTTCTGGTTACTTCCTGCAGCTACTATCTTATTACTAATATCTAATGAAGTGGAGGAAGGGGTTGGGACAGGTTGAACACTTTACCCCCCTTTATCTGCTTGGTTAGGTCATCCTGCCCCAGCGATGGAGTTTATGATTTTAGGTTTACATATTGCTGGAATATCTTCTATTTTCGCAAGAATTAATTTTGTTACTACAGGCGCTAACATGCGACCTGAGGGGGTGGCTCCTCAGCGAACTAC
>IRE30
TTGGTAATTGGGCTGTCCCTCTTTTATTAGCTGCACCTGATATGGTTTTTGCTCGTCTTAATAATCTTAGCTTCTGGTTACTTCCTGCAGCTACTATCTTGTTACTAATATCTAATGAAGTGGAGGAAGGGGTTGGGACAGGTTGAACACTTTACCCCCCTTTATCTGCTTGGTTAGGTCATCCTGCCCCAGCGATGGAGTTTATGATTTTAGGTTTACATATTGCTGGAATATCTTCTATTTTCGCAAGAATTAATTTCGTAACTACAGGTGCTAACATGCGACCTGAGGGGGTGGCTCCTCAGCGAACTAC
>IRE31
TTGGTAATTGGGCTGTCCCTCTTTTATTAGCTGCACCTGATATGGTTTTTGCTCGTCTTAATAATCTTAGCTTCTGGTTACTTCCTGCAGCTACTATCTTGTTACTAATATCTAATGAAGTGGAGGAAGGGGTTGGGACAGGTTGAACACTTTACCCCCCTTTATCTGCTTGGTTAGGTCATCCTGCCCCAGCGATGGAGTTTATGATTTTAGGTTTACATATTGCTGGAATATCTTCTATTTTCGCAAGAATTAATTTCGTAACTACAGGTGCTAACATGCGACCTGAGGGGGTGGCTCCTCAGCGAACTAC
>IRE32
TTGGTAATTGGGCTGTCCCTCTTTTATTAGCTGCACCTGATATGGTTTTTGCTCGTCTTAATAATCTTAGCTTCTGGTTACTTCCTGCAGCTACTATCTTGTTACTAATATCTAATGAAGTGGAGGAAGGGGTTGGGACAGGTTGAACACTTTACCCCCCTTTATCTGCTTGGTTAGGTCATCCTGCCCCAGCGATGGAGTTTATGATTTTAGGTTTACATATTGCTGGAATATCTTCTATTTTCGCAAGAATTAATTTCGTAACTACAGGTGCTAACATGCGACCTGAGGGGGTGGCTCCTCAGCGAACTAC
>IRE33
TTGGTAATTGGGCTGTCCCTCTTTTATTAGCTGCACCTGATATGGTTTTTGCTCGTCTTAATAATCTTAGCTTCTGGTTACTTCCTGCAGCTACTATCTTGTTACTAATATCTAATGAAGTGGAGGAAGGGGTTGGGACAGGTTGAACACTTTACCCCCCTTTATCTGCTTGGTTAGGTCATCCTGCCCCAGCGATGGAGTTTATGATTTTAGGTTTACATATTGCTGGAATATCTTCTATTTTCGCAAGAATTAATTTCGTAACTACAGGTGCTAACATGCGACCTGAGGGGGTGGCTCCTCAGCGAACTAC
>IRE34
TTGGTAATTGGGCTGTCCCTCTTTTATTAGCTGCACCTGATATGGTTTTTGCTCGTCTTAATAATCTTAGCTTCTGGTTACTTCCTGCAGCTACTATCTTGTTACTAATATCTAATGAAGTGGAGGAAGGGGTTGGGACAGGTTGAACACTTTACCCCCCTTTATCTGCTTGGTTAGGTCATCCTGCCCCAGCGATGGAGTTTATGATTTTAGGTTTACATATTGCTGGAATATCTTCTATTTTCGCAAGAATTAATTTCGTAACTACAGGTGCTAACATGCGACCTGAGGGGGTGGCTCCTCAGCGAACTAC
>IRE35
TTGGTAATTGGGCTGTCCCTCTTTTATTAGCTGCACCTGATATGGTTTTTGCTCGTCTTAATAATCTTAGCTTCTGGTTACTTCCTGCAGCTACTATCTTGTTACTAATATCTAATGAAGTGGAGGAAGGGGTTGGGACAGGTTGAACACTTTACCCCCCTTTATCTGCTTGGTTAGGTCATCCTGCCCCAGCGATGGAGTTTATGATTTTAGGTTTACATATTGCTGGAATATCTTCTATTTTCGCAAGAATTAATTTCGTAACTACAGGTGCTAACATGCGACCTGAGGGGGTGGCTCCTCAGCGAACTAC
>IRE36
TTGGTAATTGGGCTGTCCCTCTTTTATTAGCTGCACCTGATATGGTTTTTGCTCGTCTTAATAATCTTAGCTTCTGGTTACTTCCTGCAGCTACTATCTTGTTACTAATATCTAATGAAGTGGAGGAAGGGGTTGGGACAGGTTGAACACTTTACCCCCCTTTATCTGCTTGGTTAGGTCATCCTGCCCCAGCGATGGAGTTTATGATTTTAGGTTTACATATTGCTGGAATATCTTCTATTTTCGCAAGAATTAATTTCGTAACTACAGGTGCTAACATGCGACCTGAGGGGGTGGCTCCTCAGCGAACTAC
>IRE37
TTGGTAATTGGGCTGTCCCTCTTTTATTAGCTGCACCTGATATGGTTTTTGCTCGTCTTAATAATCTTAGCTTCTGGTTACTTCCTGCAGCTACTATCTTGTTACTAATATCTAATGAAGTGGAGGAAGGGGTTGGGACAGGTTGAACACTTTACCCCCCTTTATCTGCTTGGTTAGGTCATCCTGCCCCAGCGATGGAGTTTATGATTTTAGGTTTACATATTGCTGGAATATCTTCTATTTTCGCAAGAATTAATTTCGTAACTACAGGTGCTAACATGCGACCTGAGGGGGTGGCTCCTCAGCGAACTAC
>IRE38
TTGGTAATTGGGCTGTCCCTCTTTTATTAGCTGCACCTGATATGGTTTTTGCTCGTCTTAATAATCTTAGCTTCTGGTTACTTCCTGCAGCTACTATCTTGTTACTAATATCTAATGAAGTGGAGGAAGGGGTTGGGACAGGTTGAACACTTTACCCCCCTTTATCTGCTTGGTTAGGTCATCCTGCCCCAGCGATGGAGTTTATGATTTTAGGTTTACATATTGCTGGAATATCTTCTATTTTCGCAAGAATTAATTTCGTAACTACAGGTGCTAACATGCGACCTGAGGGGGTGGCTCCTCAGCGAACTAC
>IRE39
TTGGTAATTGGGCTGTCCCTCTTTTATTAGCTGCACCTGATATGGTTTTTGCTCGTCTTAATAATCTTAGCTTCTGGTTACTTCCTGCAGCTACTATCTTGTTACTAATATCTAATGAAGTGGAGGAAGGGGTTGGGACAGGTTGAACACTTTACCCCCCTTTATCTGCTTGGTTAGGTCATCCTGCCCCAGCGATGGAGTTTATGATTTTAGGTTTACATATTGCTGGAATATCTTCTATTTTCGCAAGAATTAATTTCGTAACTACAGGTGCTAACATGCGACCTGAGGGGGTGGCTCCTCAGCGAACTAC
>IRE4
TTGGTAATTGGGCTGTCCCTCTTTTATTAGCTGCACCTGATATGGTTTTTGCTCGTCTTAATAATCTTAGCTTCTGGTTACTTCCTGCAGCTACTATCTTGTTACTAATATCTAATGAAGTGGAGGAAGGGGTTGGGACAGGTTGAACACTTTACCCCCCTTTATCTGCTTGGTTAGGTCATCCTGCCCCAGCGATGGAGTTTATGATTTTAGGTTTACATATTGCTGGAATATCTTCTATTTTCGCAAGAATTAATTTCGTAACTACAGGTGCTAACATGCGACCTGAGGGGGTGGCTCCTCAGCGAACTAC
>IRE5
TTGGTAATTGGGCTGTCCCTCTTTTATTAGCTGCACCTGATATGGTTTTTGCTCGTCTTAATAATCTTAGCTTCTGGTTACTTCCTGCAGCTACTATCTTGTTACTAATATCTAATGAAGTGGAGGAAGGGGTTGGGACAGGTTGAACACTTTACCCCCCTTTATCTGCTTGGTTAGGTCATCCTGCCCCAGCGATGGAGTTTATGATTTTAGGTTTACATATTGCTGGAATATCTTCTATTTTCGCAAGAATTAATTTCGTAACTACAGGTGCTAACATGCGACCTGAGGGGGTGGCTCCTCAGCGAACTAC
>IRE6
TTGGTAATTGGGCTGTCCCTCTTTTATTAGCTGCACCTGATATGGTTTTTGCTCGTCTTAATAATCTTAGCTTCTGGTTACTTCCTGCAGCTACTATCTTGTTACTAATATCTAATGAAGTGGAGGAAGGGGTTGGGACAGGTTGAACACTTTACCCCCCTTTATCTGCTTGGTTAGGTCATCCTGCCCCAGCGATGGAGTTTATGATTTTAGGTTTACATATTGCTGGAATATCTTCTATTTTCGCAAGAATTAATTTCGTAACTACAGGTGCTAACATGCGACCTGAGGGGGTGGCTCCTCAGCGAACTAC
>IRE7
TTGGTAATTGGGCTGTCCCTCTTTTATTAGCTGCACCTGATATGGTTTTTGCTCGTCTTAATAATCTTAGCTTCTGGTTACTTCCTGCAGCTACTATCTTGTTACTAATATCTAATGAAGTGGAGGAAGGGGTTGGGACAGGTTGAACACTTTACCCCCCTTTATCTGCTTGGTTAGGTCATCCTGCCCCAGCGATGGAGTTTATGATTTTAGGTTTACATATTGCTGGAATATCTTCTATTTTCGCAAGAATTAATTTCGTAACTACAGGTGCTAACATGCGACCTGAGGGGGTGGCTCCTCAGCGAACTAC
>IRE8
TTGGTAATTGGGCTGTCCCTCTTTTATTAGCTGCACCTGATATGGTTTTTGCTCGTCTTAATAATCTTAGCTTCTGGTTACTTCCTGCAGCTACTATCTTGTTACTAATATCTAATGAAGTGGAGGAAGGGGTTGGGACAGGTTGAACACTTTACCCCCCTTTATCTGCTTGGTTAGGTCATCCTGCCCCAGCGATGGAGTTTATGATTTTAGGTTTACATATTGCTGGAATATCTTCTATTTTCGCAAGAATTAATTTCGTAACTACAGGTGCTAACATGCGACCTGAGGGGGTGGCTCCTCAGCGAACTAC
>IRE9
TTGGTAATTGGGCTGTCCCTCTTTTATTAGCTGCACCTGATATGGTTTTTGCTCGTCTTAATAATCTTAGCTTCTGGTTACTTCCTGCAGCTACTATCTTGTTACTAATATCTAATGAAGTGGAGGAAGGGGTTGGGACAGGTTGAACACTTTACCCCCCTTTATCTGCTTGGTTAGGTCATCCTGCCCCAGCGATGGAGTTTATGATTTTAGGTTTACATATTGCTGGAATATCTTCTATTTTCGCAAGAATTAATTTCGTAACTACAGGTGCTAACATGCGACCTGAGGGGGTGGCTCCTCAGCGAACTAC
>CORE_MSM1
TTGGTAATTGGGCTGTCCCTCTTTTATTAGCTGCACCTGATATGGTTTTTGCTCGTCTTAATAATCTTAGCTTCTGGTTACTTCCTGCAGCTACTATCTTATTACTAATATCTAATGAAGTGGAGGAAGGGGTTGGGACAGGTTGAACACTTTACCCCCCTTTATCTGCTTGGTTAGGTCATCCTGCCCCAGCGATGGAGTTTATGATTTTAGGTTTACATATTGCTGGAATATCTTCTATTTTCGCAAGAATTAATTTTGTTACTACAGGTGCTAACATGCGACCTGAGGGGGTGGCTCCTCAGCGAACTAC
>CORE_MSM10
TTGGTAATTGGGCTGTCCCTCTTTTATTAGCTGCACCTGATATGGTTTTTGCTCGTCTTAATAATCTTAGCTTCTGGTTACTTCCTGCAGCTACTATCTTATTACTAATATCTAATGAAGTGGAGGAAGGGGTTGGGACAGGTTGAACACTTTACCCCCCTTTATCTGCTTGGTTAGGTCATCCTGCCCCAGCGATGGAGTTTATGATTTTAGGTTTACATATTGCTGGAATATCTTCTATTTTCGCAAGAATTAATTTTGTTACTACAGGTGCTAACATGCGACCTGAGGGGGTGGCTCCTCAGCGAACTAC
>CORE_MSM11
TTGGTAATTGGGCTGTCCCTCTTTTATTAGCTGCACCTGATATGGTTTTTGCTCGTCTTAATAATCTTAGCTTCTGGTTACTTCCTGCAGCTACTATCTTATTACTAATATCTAATGAAGTGGAGGAAGGGGTTGGGACAGGTTGAACACTTTACCCCCCTTTATCTGCTTGGTTAGGTCATCCTGCCCCAGCGATGGAGTTTATGATTTTAGGTTTACATATTGCTGGAATATCTTCTATTTTCGCAAGAATTAATTTTGTTACTACAGGTGCTAACATGCGACCTGAGGGGGTGGCTCCTCAGCGAACTAC
>CORE_MSM12
TTGGTAATTGGGCTGTCCCTCTTTTATTAGCTGCACCTGATATGGTTTTTGCTCGTCTTAATAATCTTAGCTTCTGGTTACTTCCTGCAGCTACTATCTTATTACTAATATCTAATGAAGTGGAGGAAGGGGTTGGGACAGGTTGAACACTTTACCCCCCTTTATCTGCTTGGTTAGGTCATCCTGCCCCAGCGATGGAGTTTATGATTTTAGGTTTACATATTGCTGGAATATCTTCTATTTTCGCAAGAATTAATTTTGTTACTACAGGTGCTAACATGCGACCTGAGGGGGTGGCTCCTCAGCGAACTAC
>CORE_MSM13
TTGGTAATTGGGCTGTCCCTCTTTTATTAGCTGCACCTGATATGGTTTTTGCTCGTCTTAATAATCTTAGCTTCTGGTTACTTCCTGCAGCTACTATCTTATTACTAATATCTAATGAAGTGGAGGAAGGGGTTGGGACAGGTTGAACACTTTACCCCCCTTTATCTGCTTGGTTAGGTCATCCTGCCCCAGCGATGGAGTTTATGATTTTAGGTTTACATATTGCTGGAATATCTTCTATTTTCGCAAGAATTAATTTTGTTACTACAGGTGCTAACATGCGACCTGAGGGGGTGGCTCCTCAGCGAACTAC
>CORE_MSM14
TTGGTAATTGGGCTGTCCCTCTTTTATTAGCTGCACCTGATATGGTTTTTGCTCGTCTTAATAATCTTAGCTTCTGGTTACTTCCTGCAGCTACTATCTTATTACTAATATCTAATGAAGTGGAGGAAGGGGTTGGGACAGGTTGAACACTTTACCCCCCTTTATCTGCTTGGTTAGGTCATCCTGCCCCAGCGATGGAGTTTATGATTTTAGGTTTACATATTGCTGGAATATCTTCTATTTTCGCAAGAATTAATTTTGTTACTACAGGTGCTAACATGCGACCTGAGGGGGTGGCTCCTCAGCGAACTAC
>CORE_MSM15
TTGGTAATTGGGCTGTCCCTCTTTTATTAGCTGCACCTGATATGGTTTTTGCTCGTCTTAATAATCTTAGCTTCTGGTTACTTCCTGCAGCTACTATCTTATTACTAATATCTAATGAAGTGGAGGAAGGGGTTGGGACAGGTTGAACACTTTACCCCCCTTTATCTGCTTGGTTAGGTCATCCTGCCCCAGCGATGGAGTTTATGATTTTAGGTTTACATATTGCTGGAATATCTTCTATTTTCGCAAGAATTAATTTTGTTACTACAGGTGCTAACATGCGACCTGAGGGGGTGGCTCCTCAGCGAACTAC
>CORE_MSM16
TTGGTAATTGGGCTGTCCCTCTTTTATTAGCTGCACCTGATATGGTTTTTGCTCGTCTTAATAATCTTAGCTTCTGGTTACTTCCTGCAGCTACTATCTTATTACTAATATCTAATGAAGTGGAGGAAGGGGTTGGGACAGGTTGAACACTTTACCCCCCTTTATCTGCTTGGTTAGGTCATCCTGCCCCAGCGATGGAGTTTATGATTTTAGGTTTACATATTGCTGGAATATCTTCTATTTTCGCAAGAATTAATTTTGTTACTACAGGTGCTAACATGCGACCTGAGGGGGTGGCTCCTCAGCGAACTAC
>CORE_MSM17
TTGGTAATTGGGCTGTCCCTCTTTTATTAGCTGCACCTGATATGGTTTTTGCTCGTCTTAATAATCTTAGCTTCTGGTTACTTCCTGCAGCTACTATCTTGTTACTAATATCTAATGAAGTGGAGGAAGGGGTTGGGACAGGTTGAACACTTTACCCCCCTTTATCTGCTTGGTTAGGTCATCCTGCCCCAGCGATGGAGTTTATGATTTTAGGTTTACATATTGCTGGAATATCTTCTATTTTCGCAAGAATTAATTTCGTAACTACAGGTGCTAACATGCGACCTGAGGGGGTGGCTCCTCAGCGGACTAC
>CORE_MSM18
TTGGTAATTGGGCTGTCCCTCTTTTATTAGCTGCACCTGATATGGTTTTTGCTCGTCTTAATAATCTTAGCTTCTGGTTACTTCCTGCAGCTACTATCTTATTACTAATATCTAATGAAGTGGAGGAAGGGGTTGGGACAGGTTGAACACTTTACCCCCCTTTATCTGCTTGGTTAGGTCATCCTGCCCCAGCGATGGAGTTTATGATTTTAGGTTTACATATTGCTGGAATATCTTCTATTTTCGCAAGAATTAATTTTGTTACTACAGGTGCTAACATGCGACCTGAGGGGGTGGCTCCTCAGCGAACTAC
>CORE_MSM19
TTGGTAATTGGGCTGTCCCTCTTTTATTAGCTGCACCTGATATGGTTTTTGCTCGTCTTAATAATCTTAGCTTCTGGTTACTTCCTGCAGCTACTATCTTATTACTAATATCTAATGAAGTGGAGGAAGGGGTTGGGACAGGTTGAACACTTTACCCCCCTTTATCTGCTTGGTTAGGTCATCCTGCCCCAGCGATGGAGTTTATGATTTTAGGTTTACATATTGCTGGAATATCTTCTATTTTCGCAAGAATTAATTTTGTTACTACAGGTGCTAACATGCGACCTGAGGGGGTGGCTCCTCAGCGAACTAC
>CORE_MSM2
TTGGTAATTGGGCTGTCCCTCTTTTATTAGCTGCACCTGATATGGTTTTTGCTCGTCTTAATAATCTTAGCTTCTGGTTACTTCCTGCAGCTACTATCTTATTACTAATATCTAATGAAGTGGAGGAAGGGGTTGGGACAGGTTGAACACTTTACCCCCCTTTATCTGCTTGGTTAGGTCATCCTGCCCCAGCGATGGAGTTTATGATTTTAGGTTTACATATTGCTGGAATATCTTCTATTTTCGCAAGAATTAATTTTGTTACTACAGGTGCTAACATGCGACCTGAGGGGGTGGCTCCTCAGCGAACTAC
>CORE_MSM20
TTGGTAATTGGGCTGTCCCTCTTTTATTAGCTGCACCTGATATGGTTTTTGCTCGTCTTAATAATCTTAGCTTCTGGTTACTTCCTGCAGCTACTATCTTATTACTAATATCTAATGAAGTGGAGGAAGGGGTTGGGACAGGTTGAACACTTTACCCCCCTTTATCTGCTTGGTTAGGTCATCCTGCCCCAGCGATGGAGTTTATGATTTTAGGTTTACATATTGCTGGAATATCTTCTATTTTCGCAAGAATTAATTTTGTTACTACAGGTGCTAACATGCGACCTGAGGGGGTGGCTCCTCAGCGAACTAC
>CORE_MSM21
TTGGTAATTGGGCTGTCCCTCTTTTATTAGCTGCACCTGATATGGTTTTTGCTCGTCTTAATAATCTTAGCTTCTGGTTACTTCCTGCAGCTACTATCTTATTACTAATATCTAATGAAGTGGAGGAAGGGGTTGGGACAGGTTGAACACTTTACCCCCCTTTATCTGCTTGGTTAGGTCATCCTGCCCCAGCGATGGAGTTTATGATTTTAGGTTTACATATTGCTGGAATATCTTCTATTTTCGCAAGAATTAATTTTGTTACTACAGGTGCTAACATGCGACCTGAGGGGGTGGCTCCTCAGCGAACTAC
>CORE_MSM22
TTGGTAATTGGGCTGTCCCTCTTTTATTAGCTGCACCTGATATGGTTTTTGCTCGTCTTAATAATCTTAGCTTCTGGTTACTTCCTGCAGCTACTATCTTATTACTAATATCTAATGAAGTGGAGGAAGGGGTTGGGACAGGTTGAACACTTTACCCCCCTTTATCTGCTTGGTTAGGTCATCCTGCCCCAGCGATGGAGTTTATGATTTTAGGTTTACATATTGCTGGAATATCTTCTATTTTCGCAAGAATTAATTTTGTTACTACAGGTGCTAACATGCGACCTGAGGGGGTGGCTCCTCAGCGAACTAC
>CORE_MSM23
TTGGTAATTGGGCTGTCCCTCTTTTATTAGCTGCACCTGATATGGTTTTTGCTCGTCTTAATAATCTTAGCTTCTGGTTACTTCCTGCAGCTACTATCTTATTACTAATATCTAATGAAGTGGAGGAAGGGGTTGGGACAGGTTGAACACTTTACCCCCCTTTATCTGCTTGGTTAGGTCATCCTGCCCCAGCGATGGAGTTTATGATTTTAGGTTTACATATTGCTGGAATATCTTCTATTTTCGCAAGAATTAATTTTGTTACTACAGGTGCTAACATGCGACCTGAGGGGGTGGCTCCTCAGCGAACTAC
>CORE_MSM24
TTGGTAATTGGGCTGTCCCTCTTTTATTAGCTGCACCTGATATGGTTTTTGCTCGTCTTAATAATCTTAGCTTCTGGTTACTTCCTGCAGCTACTATCTTATTACTAATATCTAATGAAGTGGAGGAAGGGGTTGGGACAGGTTGAACACTTTACCCCCCTTTATCTGCTTGGTTAGGTCATCCTGCCCCAGCGATGGAGTTTATGATTTTAGGTTTACATATTGCTGGAATATCTTCTATTTTCGCAAGAATTAATTTTGTTACTACAGGTGCTAACATGCGACCTGAGGGGGTGGCTCCTCAGCGAACTAC
>CORE_MSM25
TTGGTAATTGGGCTGTCCCTCTTTTATTAGCTGCACCTGATATGGTTTTTGCTCGTCTTAATAATCTTAGCTTCTGGTTACTTCCTGCAGCTACTATCTTATTACTAATATCTAATGAAGTGGAGGAAGGGGTTGGGACAGGTTGAACACTTTACCCCCCTTTATCTGCTTGGTTAGGTCATCCTGCCCCAGCGATGGAGTTTATGATTTTAGGTTTACATATTGCTGGAATATCTTCTATTTTCGCAAGAATTAATTTTGTTACTACAGGTGCTAACATGCGACCTGAGGGGGTGGCTCCTCAGCGAACTAC
>CORE_MSM26
TTGGTAATTGGGCTGTCCCTCTTTTATTAGCTGCACCTGATATGGTTTTTGCTCGTCTTAATAATCTTAGCTTCTGGTTACTTCCTGCAGCTACTATCTTATTACTAATATCTAATGAAGTGGAGGAAGGGGTTGGGACAGGTTGAACACTTTACCCCCCTTTATCTGCTTGGTTAGGTCATCCTGCCCCAGCGATGGAGTTTATGATTTTAGGTTTACATATTGCTGGAATATCTTCTATTTTCGCAAGAATTAATTTTGTTACTACAGGTGCTAACATGCGACCTGAGGGGGTGGCTCCTCAGCGAACTAC
>CORE_MSM27
TTGGTAATTGGGCTGTCCCTCTTTTATTAGCTGCACCTGATATGGTTTTTGCTCGTCTTAATAATCTTAGCTTCTGGTTACTTCCTGCAGCTACTATCTTATTACTAATATCTAATGAAGTGGAGGAAGGGGTTGGGACAGGTTGAACACTTTACCCCCCTTTATCTGCTTGGTTAGGTCATCCTGCCCCAGCGATGGAGTTTATGATTTTAGGTTTACATATTGCTGGAATATCTTCTATTTTCGCAAGAATTAATTTTGTTACTACAGGTGCTAACATGCGACCTGAGGGGGTGGCTCCTCAGCGAACTAC
>CORE_MSM28
TTGGTAATTGGGCTGTCCCTCTTTTATTAGCTGCACCTGATATGGTTTTTGCTCGTCTTAATAATCTTAGCTTCTGGTTACTTCCTGCAGCTACTATCTTATTACTAATATCTAATGAAGTGGAGGAAGGGGTTGGGACAGGTTGAACACTTTACCCCCCTTTATCTGCTTGGTTAGGTCATCCTGCCCCAGCGATGGAGTTTATGATTTTAGGTTTACATATTGCTGGAATATCTTCTATTTTCGCAAGAATTAATTTTGTTACTACAGGTGCTAACATGCGACCTGAGGGGGTGGCTCCTCAGCGAACTAC
>CORE_MSM29
TTGGTAATTGGGCTGTCCCTCTTTTATTAGCTGCACCTGATATGGTTTTTGCTCGTCTTAATAATCTTAGCTTCTGGTTACTTCCTGCAGCTACTATCTTATTACTAATATCTAATGAAGTGGAGGAAGGGGTTGGGACAGGTTGAACACTTTACCCCCCTTTATCTGCTTGGTTAGGTCATCCTGCCCCAGCGATGGAGTTTATGATTTTAGGTTTACATATTGCTGGAATATCTTCTATTTTCGCAAGAATTAATTTTGTTACTACAGGTGCTAACATGCGACCTGAGGGGGTGGCTCCTCAGCGAACTAC
>CORE_MSM3
TTGGTAATTGGGCTGTCCCTCTTTTATTAGCTGCACCTGATATGGTTTTTGCTCGTCTTAATAATCTTAGCTTCTGGTTACTTCCTGCAGCTACTATCTTATTACTAATATCTAATGAAGTGGAGGAAGGGGTTGGGACAGGTTGAACACTTTACCCCCCTTTATCTGCTTGGTTAGGTCATCCTGCCCCAGCGATGGAGTTTATGATTTTAGGTTTACATATTGCTGGAATATCTTCTATTTTCGCAAGAATTAATTTTGTTACTACAGGTGCTAACATGCGACCTGAGGGGGTGGCTCCTCAGCGAACTAC
>CORE_MSM30
TTGGTAATTGGGCTGTCCCTCTTTTATTAGCTGCACCTGATATGGTTTTTGCTCGTCTTAATAATCTTAGCTTCTGGTTACTTCCTGCAGCTACTATCTTATTACTAATATCTAATGAAGTGGAGGAAGGGGTTGGGACAGGTTGAACACTTTACCCCCCTTTATCTGCTTGGTTAGGTCATCCTGCCCCAGCGATGGAGTTTATGATTTTAGGTTTACATATTGCTGGAATATCTTCTATTTTCGCAAGAATTAATTTTGTTACTACAGGTGCTAACATGCGACCTGAGGGGGTGGCTCCTCAGCGAACTAC
>CORE_MSM4
TTGGTAATTGGGCTGTCCCTCTTTTATTAGCTGCACCTGATATGGTTTTTGCTCGTCTTAATAATCTTAGCTTCTGGTTACTTCCTGCAGCTACTATCTTGTTACTAATATCTAATGAAGTGGAGGAAGGGGTTGGGACAGGTTGAACACTTTACCCCCCTTTATCTGCTTGGTTAGGTCATCCTGCCCCAGCGATGGAGTTTATGATTTTAGGTTTACATATTGCTGGAATATCTTCTATTTTCGCAAGAATTAATTTCGTAACTACAGGTGCTAACATGCGACCTGAGGGGGTGGCTCCTCAGCGGACTAC
>CORE_MSM5
TTGGTAATTGGGCTGTCCCTCTTTTATTAGCTGCACCTGATATGGTTTTTGCTCGTCTTAATAATCTTAGCTTCTGGTTACTTCCTGCAGCTACTATCTTATTACTAATATCTAATGAAGTGGAGGAAGGGGTTGGGACAGGTTGAACACTTTACCCCCCTTTATCTGCTTGGTTAGGTCATCCTGCCCCAGCGATGGAGTTTATGATTTTAGGTTTACATATTGCTGGAATATCTTCTATTTTCGCAAGAATTAATTTTGTTACTACAGGTGCTAACATGCGACCTGAGGGGGTGGCTCCTCAGCGAACTAC
>CORE_MSM6
TTGGTAATTGGGCTGTCCCTCTTTTATTAGCTGCACCTGATATGGTTTTTGCTCGTCTTAATAATCTTAGCTTCTGGTTACTTCCTGCAGCTACTATCTTATTACTAATATCTAATGAAGTGGAGGAAGGGGTTGGGACAGGTTGAACACTTTACCCCCCTTTATCTGCTTGGTTAGGTCATCCTGCCCCAGCGATGGAGTTTATGATTTTAGGTTTACATATTGCTGGAATATCTTCTATTTTCGCAAGAATTAATTTTGTTACTACAGGTGCTAACATGCGACCTGAGGGGGTGGCTCCTCAGCGAACTAC
>CORE_MSM7
TTGGTAATTGGGCTGTCCCTCTTTTATTAGCTGCACCTGATATGGTTTTTGCTCGTCTTAATAATCTTAGCTTCTGGTTACTTCCTGCAGCTACTATCTTATTACTAATATCTAATGAAGTGGAGGAAGGGGTTGGGACAGGTTGAACACTTTACCCCCCTTTATCTGCTTGGTTAGGTCATCCTGCCCCAGCGATGGAGTTTATGATTTTAGGTTTACATATTGCTGGAATATCTTCTATTTTCGCAAGAATTAATTTTGTTACTACAGGTGCTAACATGCGACCTGAGGGGGTGGCTCCTCAGCGAACTAC
>CORE_MSM8
TTGGTAATTGGGCTGTCCCTCTTTTATTAGCTGCACCTGATATGGTTTTTGCTCGTCTTAATAATCTTAGCTTCTGGTTACTTCCTGCAGCTACTATCTTATTACTAATATCTAATGAAGTGGAGGAAGGGGTTGGGACAGGTTGAACACTTTACCCCCCTTTATCTGCTTGGTTAGGTCATCCTGCCCCAGCGATGGAGTTTATGATTTTAGGTTTACATATTGCTGGAATATCTTCTATTTTCGCAAGAATTAATTTTGTTACTACAGGTGCTAACATGCGACCTGAGGGGGTGGCTCCTCAGCGAACTAC
>CORE_MSM9
TTGGTAATTGGGCTGTCCCTCTTTTATTAGCTGCACCTGATATGGTTTTTGCTCGTCTTAATAATCTTAGCTTCTGGTTACTTCCTGCAGCTACTATCTTATTACTAATATCTAATGAAGTGGAGGAAGGGGTTGGGACAGGTTGAACACTTTACCCCCCTTTATCTGCTTGGTTAGGTCATCCTGCCCCAGCGATGGAGTTTATGATTTTAGGTTTACATATTGCTGGAATATCTTCTATTTTCGCAAGAATTAATTTTGTTACTACAGGTGCTAACATGCGACCTGAGGGGGTGGCTCCTCAGCGAACTAC
>NBis_NMR1
NCGGTTTGCTAATAATTTTTTTTATATTAGCTGCACCTGATATGGTTTTTGCTCGTCTTAATAATCTTAGCTTCTGGTTACTTCCTGCAGCTACTATCTTATTACTAATATCTAATGAAGTGGAGGAAGGGGTTGGGACAGGTTGAACACTTTACCCCCCTTTATCTGCTTGGTTAGGTCATCCTGCCCCAGCGATGGAGTTTATGATTTTAGGTTTACATATTGCTGGAATATCTTCTATTTTCGCAAGAATTAATTTTGTTACTACAGGTGCTAACATGCGACCTGAGGGGGTGGCTCCTCAGCGAACTAC
>NBis_NMR14
ACGGTTTGCTAATAATTTTTTTTATATTAGCTGCACCTGATATGGTTTTTGCTCGTCTTAACAATCTTAGCTTCTGGTTACTTCCTGCAGCTACTATCTTATTACTAATATCTAATGAAGTGGAGGAAGGGGTTGGGACAGGTTGAACACTTTACCCCCCTTTATCTGCTTGGTTAGGTCATCCTGCCCCAGCGATGGAGTTTATGATTTTAGGTTTACATATTGCTGGAATATCTTCTATTTTCGCAAGAATTAATTTTGTTACTACAGGTGCTAACATGCGACCTGAGGGGGTGGCTCCTCAGCGAACTAC
>NBis_NMR15
NCGGTTTGCTAATAATTTTTTTTATATTAGCTGCACCTGATATGGTTTTTGCTCGTCTTAATAACCTTAGCTTCTGGTTACTTCCTGCAGCTACTATCTTATTACTAATATCTAATGAAGTGGAGGAAGGGGTTGGGACAGGTTGAACACTTTACCCCCCTTTATCTGCTTGGTTAGGTCATCCTGCCCCAGCGATGGAGTTTATGATTTTAGGTTTACATATTGCTGGAATATCTTCTATTTTCGCAAGAATTAATTTTGTTACTACAGGTGCTAACATGCGACCTGAGGGGGTGGCTCCTCAGCGAACTAC
>NBis_NMR28
ACGGTTTGCTAATAATTTTTTTTATATTAGCTGCACCTGATATGGTTTTTGCTCGTCTTAACAATCTTAGCTTCTGGTTACTTCCTGCAGCTACTATCTTATTACTAATATCTAATGAAGTGGAGGAAGGGGTTGGGACAGGTTGAACACTTTACCCCCCTTTATCTGCTTGGTTAGGTCATCCTGCCCCAGCGATGGAGTTTATGATTTTAGGTTTACATATTGCTGGAATATCTTCTATTTTCGCAAGAATTAATTTTGTTACTACAGGTGCTAACATGCGACCTGAGGGGGTGGCTCCTCAGCGAACTAC
>NBis_NMR38
NCGGTTTGCTAATAATTTTTTTTATATTAGCTGCACCTGATATGGTTTTTGCTCGTCTTAACAATCTTAGCTTCTGGTTACTTCCTGCAGCTACTATCTTATTACTAATATCTAATGAAGTGGAGGAAGGGGTTGGGACAGGTTGAACACTTTACCCCCCTTTATCTGCTTGGTTAGGTCATCCTGCCCCAGCGATGGAGTTTATGATTTTAGGTTTACATATTGCTGGAATATCTTCTATTTTCGCAAGAATTAATTTTGTTACTACAGGTGCTAACATGCGACCTGAGGGGGTGGCTCCTCAGCGAACTAC
>NBis_NMR39
ACGGTTTGCTAATAATTTTTTTTATATTAGCTGCACCTGATATGGTTTTTGCTCGTCTTAACAATCTTAGCTTCTGGTTACTTCCTGCAGCTACTATCTTATTACTAATATCTAATGAAGTGGAGGAAGGGGTTGGGACAGGTTGAACACTTTACCCCCCTTTATCTGCTTGGTTAGGTCATCCTGCCCCAGCGATGGAGTTTATGATTTTAGGTTTACATATTGCTGGAATATCTTCTATTTTCGCAAGAATTAATTTTGTTACTACAGGTGCTAACATGCGACCTGAGGGGGTGGCTCCTCAGCGAACTAC
>NBis_NMR4
ACGGTTTGCTAATAATTTTTTTTATATTAGCTGCACCTGATATGGTTTTTGCTCGTCTTAACAATCTTAGCTTCTGGTTACTTCCTGCAGCTACTATCTTATTACTAATATCTAATGAAGTGGAGGAAGGGGTTGGGACAGGTTGAACACTTTACCCCCCTTTATCTGCTTGGTTAGGTCATCCTGCCCCAGCGATGGAGTTTATGATTTTAGGTTTACATATTGCTGGAATATCTTCTATTTTCGCAAGAATTAATTTTGTTACTACAGGTGCTAACATGCGACCTGAGGGGGTGGCTCCTCAGCGAACTAC
>NBis_NMR5
ACGGTTTGCTAATAATTTTTTTTATATTAGCTGCACCTGATATGGTTTTTGCTCGTCTTAATAACCTTAGCTTCTGGTTACTTCCTGCAGCTACTATCTTATTACTAATATCTAATGAAGTGGAGGAAGGGGTTGGGACAGGTTGAACACTTTACCCCCCTTTATCTGCTTGGTTAGGTCATCCTGCCCCAGCGATGGAGTTTATGATTTTAGGTTTACATATTGCTGGAATATCTTCTATTTTCGCAAGAATTAATTTTGTTACTACAGGTGCTAACATGCGACCTGAGGGGGTGGCTCCTCAGCGAACTAC
>NBis_NMR6
ACGGTTTGCTAATAATTTTTTTTATATTAGCTGCACCTGATATGGTTTTTGCTCGTCTTAACAATCTTAGCTTCTGGTTACTTCCTGCAGCTACTATCTTATTACTAATATCTAATGAAGTGGAGGAAGGGGTTGGGACAGGTTGAACACTTTACCCCCCTTTATCTGCTTGGTTAGGTCATCCTGCCCCAGCGATGGAGTTTATGATTTTAGGTTTACATATTGCTGGAATATCTTCTATTTTCGCAAGAATTAATTTTGTTACTACAGGTGCTAACATGCGACCTGAGGGGGTGGCTCCTCAGCGAACTAC
>NBis_NMR8
ACGGTTTGCTAATAATTTTTTTTATATTAGCTGCACCTGATATGGTTTTTGCTCGTCTTAACAATCTTAGCTTCTGGTTACTTCCTGCAGCTACTATCTTATTACTAATATCTAATGAAGTGGAGGAAGGGGTTGGGACAGGTTGAACACTTTACCCCCCTTTATCTGCTTGGTTAGGTCATCCTGCCCCAGCGATGGAGTTTATGATTTTAGGTTTACATATTGCTGGAATATCTTCTATTTTCGCAAGAATTAATTTTGTTACTACAGGTGCTAACATGCGACCTGAGGGGGTGGCTCCTCAGCGAACTAC
>NBis_PTM1
ACGGTTTGCTAATAATTTTTTTTATATTAGCTGCACCTGATATGGTTTTTGCTCGTCTTAACAATCTTAGCTTCTGGTTACTTCCTGCAGCTACTATCTTATTACTAATATCTAATGAAGTGGAGGAAGGGGTTGGGACAGGTTGAACACTTTACCCCCCTTTATCTGCTTGGTTAGGTCATCCTGCCCCAGCGATGGAGTTTATGATTTTAGGTTTACATATTGCTGGAATATCTTCTATTTTCGCAAGAATTAATTTTGTTACTACAGGTGCTAACATGCGACCTGAGGGGGTGGCTCCTCAGCGAACTAC
>NBis_PTM10
ACGGTTTGCTAATAATTTTTTTTATATTAGCTGCACCTGATATGGTTTTTGCTCGTCTTAATAATCTTAGCTTCTGGTTACTTCCTGCAGCTACTATCTTATTACTAATATCTAATGAAGTGGAGGAAGGGGTTGGGACAGGTTGAACACTTTACCCCCCTTTATCTGCTTGGTTAGGTCATCCTGCCCCAGCGATGGAGTTTATGATTTTAGGTTTACATATTGCTGGAATATCTTCTATTTTCGCAAGAATTAATTTTGTTACTACAGGTGCTAACATGCGACCTGAGGGGGTGGCTCCTCAGCGAACTAC
>NBis_PTM12
ACGGTTTGCTAATAATTTTTTTTATATTAGCTGCACCTGATATGGTTTTTGCTCGTCTTAACAATCTTAGCTTCTGGTTACTTCCTGCAGCTACTATCTTATTACTAATATCTAATGAAGTGGAGGAAGGGGTTGGGACAGGTTGAACACTTTACCCCCCTTTATCTGCTTGGTTAGGTCATCCTGCCCCAGCGATGGAGTTTATGATTTTAGGTTTACATATTGCTGGAATATCTTCTATTTTCGCAAGAATTAATTTTGTTACTACAGGTGCTAACATGCGACCTGAGGGGGTGGCTCCTCAGCGAACTAC
>NBis_PTM13
NCGGTTTGCTAATAATTTTTTTTATATTAGCTGCACCTGATATGGTTTTTGCTCGTCTTAACAATCTTAGCTTCTGGTTACTTCCTGCAGCTACTATCTTATTACTAATATCTAATGAAGTGGAGGAAGGGGTTGGGACAGGTTGAACACTTTACCCCCCTTTATCTGCTTGGTTAGGTCATCCTGCCCCAGCGATGGAGTTTATGATTTTAGGTTTACATATTGCTGGAATATCTTCTATTTTCGCAAGAATTAATTTTGTTACTACAGGTGCTAACATGCGACCTGAGGGGGTGGCTCCTCAGCGAACTAC
>NBis_PTM14
ACGGTTTGCTAATAATTTTTTTTATATTAGCTGCACCTGATATGGTTTTTGCTCGTCTTAATAACCTTAGCTTCTGGTTACTTCCTGCAGCTACTATCTTATTACTAATATCTAATGAAGTGGAGGAAGGGGTTGGGACAGGTTGAACACTTTACCCCCCTTTATCTGCTTGGTTAGGTCATCCTGCCCCAGCGATGGAGTTTATGATTTTAGGTTTACATATTGCTGGAATATCTTCTATTTTCGCAAGAATTAATTTTGTTACTACAGGTGCTAACATGCGACCTGAGGGGGTGGCTCCTCAGCGAACTAC
>NBis_PTM15
ACGGTTTGCTAATAATTTTTTTTATATTAGCTGCACCTGATATGGTTTTTGCTCGTCTTAACAATCTTAGCTTCTGGTTACTTCCTGCAGCTACTATCTTATTACTAATATCTAATGAAGTGGAGGAAGGGGTTGGGACAGGTTGAACACTTTACCCCCCTTTATCTGCTTGGTTAGGTCATCCTGCCCCAGCGATGGAGTTTATGATTTTAGGTTTACATATTGCTGGAATATCTTCTATTTTCGCAAGAATTAATTTTGTTACTACAGGTGCTAACATGCGACCTGAGGGGGTGGCTCCTCAGCGAACTAC
>NBis_PTM2
ACGGTTTGCTAATAATTTTTTTTATATTAGCTGCACCTGATATGGTTTTTGCTCGTCTTAACAATCTTAGCTTCTGGTTACTTCCTGCAGCTACTATCTTATTACTAATATCTAATGAAGTGGAGGAAGGGGTTGGGACAGGTTGAACACTTTACCCCCCTTTATCTGCTTGGTTAGGTCATCCTGCCCCAGCGATGGAGTTTATGATTTTAGGTTTACATATTGCTGGAATATCTTCTATTTTCGCAAGAATTAATTTTGTTACTACAGGTGCTAACATGCGACCTGAGGGGGTGGCTCCTCAGCGAACTAC
>NBis_PTM23
ACGGTTTGCTAATAATTTTTTTTATATTAGCTGCACCTGATATGGTTTTTGCTCGTCTTAACAATCTTAGCTTCTGGTTACTTCCTGCAGCTACTATCTTATTACTAATATCTAATGAAGTGGAGGAAGGGGTTGGGACAGGTTGAACACTTTACCCCCCTTTATCTGCTTGGTTAGGTCATCCTGCCCCAGCGATGGAGTTTATGATTTTAGGTTTACATATTGCTGGAATATCTTCTATTTTCGCAAGAATTAATTTTGTTACTACAGGTGCTAACATGCGACCTGAGGGGGTGGCTCCTCAGCGAACTAC
>NBis_PTM33
ACGGTTTGCTAATAATTTTTTTTATATTAGCTGCACCTGATATGGTTTTTGCTCGTCTTAACAATCTTAGCTTCTGGTTACTTCCTGCAGCTACTATCTTATTACTAATATCTAATGAAGTGGAGGAAGGGGTTGGGACAGGTTGAACACTTTACCCCCCTTTATCTGCTTGGTTAGGTCATCCTGCCCCAGCGATGGAGTTTATGATTTTAGGTTTACATATTGCTGGAATATCTTCTATTTTCGCAAGAATTAATTTTGTTACTACAGGTGCTAACATGCGACCTGAGGGGGTGGCTCCTCAGCGAACTAC
>NBis_PTM35
ACGGTTTGCTAATAATTTTTTTTATATTAGCTGCACCTGATATGGTTTTTGCTCGTCTTAACAATCTTAGCTTCTGGTTACTTCCTGCAGCTACTATCTTATTACTAATATCTAATGAAGTGGAGGAAGGGGTTGGGACAGGTTGAACACTTTACCCCCCTTTATCTGCTTGGTTAGGTCATCCTGCCCCAGCGATGGAGTTTATGATTTTAGGTTTACATATTGCTGGAATATCTTCTATTTTCGCAAGAATTAATTTTGTTACTACAGGTGCTAACATGCGACCTGAGGGGGTGGCTCCTCAGCGAACTAC
>NBis_PTM36
ACGGTTTGCTAATAATTTTTTTTATATTAGCTGCACCTGATATGGTTTTTGCTCGTCTTAATAACCTTAGCTTCTGGTTACTTCCTGCAGCTACTATCTTATTACTAATATCTAATGAAGTGGAGGAAGGGGTTGGGACAGGTTGAACACTTTACCCCCCTTTATCTGCTTGGTTAGGTCATCCTGCCCCAGCGATGGAGTTTATGATTTTAGGTTTACATATTGCTGGAATATCTTCTATTTTCGCAAGAATTAATTTTGTTACTACAGGTGCTAACATGCGACCTGAGGGGGTGGCTCCTCAGCGAACTAC
>NBis_PTM37
ACGGTTTGCTAATAATTTTTTTTATATTAGCTGCACCTGATATGGTTTTTGCTCGTCTTAACAATCTTAGCTTCTGGTTACTTCCTGCAGCTACTATCTTATTACTAATATCTAATGAAGTGGAGGAAGGGGTTGGGACAGGTTGAACACTTTACCCCCCTTTATCTGCTTGGTTAGGTCATCCTGCCCCAGCGATGGAGTTTATGATTTTAGGTTTACATATTGCTGGAATATCTTCTATTTTCGCAAGAATTAATTTTGTTACTACAGGTGCTAACATGCGACCTGAGGGGGTGGCTCCTCAGCGAACTAC
>NBis_PTM38
ACGGTTTGCTAATAATTTTTTTTATATTAGCTGCACCTGATATGGTTTTTGCTCGTCTTAATAACCTTAGCTTCTGGTTACTTCCTGCAGCTACTATCTTATTACTAATATCTAATGAAGTGGAGGAAGGGGTTGGGACAGGTTGAACACTTTACCCCCCTTTATCTGCTTGGTTAGGTCATCCTGCCCCAGCGATGGAGTTTATGATTTTAGGTTTACATATTGCTGGAATATCTTCTATTTTCGCAAGAATTAATTTTGTTACTACAGGTGCTAACATGCGACCTGAGGGGGTGGCTCCTCAGCGAACTAC
>NBis_PTM7
ACGGTTTGCTAATAATTTTTTTTATATTAGCTGCACCTGATATGGTTTTTGCTCGTCTTAATAATCTTAGCTTCTGGTTACTTCCTGCAGCTACTATCTTATTACTAATATCTAATGAAGTGGAGGAAGGGGTTGGGACAGGTTGAACACTTTACCCCCCTTTATCTGCTTGGTTAGGTCATCCTGCCCCAGCGATGGAGTTTATGATTTTAGGTTTACATATTGCTGGAATATCTTCTATTTTCGCAAGAATTAATTTTGTTACTACAGGTGCTAACATGCGACCTGAGGGGGTGGCTCCTCAGCGAACTAC
>NBis_PTM8
ACGGTTTGCTAATAATTTTTTTTATATTAGCTGCACCTGATATGGTTTTTGCTCGTCTTAACAATCTTAGCTTCTGGTTACTTCCTGCAGCTACTATCTTATTACTAATATCTAATGAAGTGGAGGAAGGGGTTGGGACAGGTTGAACACTTTACCCCCCTTTATCTGCTTGGTTAGGTCATCCTGCCCCAGCGATGGAGTTTATGATTTTAGGTTTACATATTGCTGGAATATCTTCTATTTTCGCAAGAATTAATTTTGTTACTACAGGTGCTAACATGCGACCTGAGGGGGTGGCTCCTCAGCGAACTAC
>NBis_PTM9
ACGGTTTGCTAATAATTTTTTTTATATTAGCTGCACCTGATATGGTTTTTGCTCGTCTTAACAATCTTAGCTTCTGGTTACTTCCTGCAGCTACTATCTTATTACTAATATCTAATGAAGTGGAGGAAGGGGTTGGGACAGGTTGAACACTTTACCCCCCTTTATCTGCTTGGTTAGGTCATCCTGCCCCAGCGATGGAGTTTATGATTTTAGGTTTACATATTGCTGGAATATCTTCTATTTTCGCAAGAATTAATTTTGTTACTACAGGTGCTAACATGCGACCTGAGGGGGTGGCTCCTCAGCGAACTAC
>CORE_SEI1
TTGGTAATTGGGCTGTCCCTCTTTTATTAGCTGCACCTGATATGGTTTTTGCTCGTCTTAATAATCTTAGCTTCTGGTTACTTCCTGCAGCTACTATCTTATTACTAATATCTAATGAAGTGGAGGAAGGGGTTGGGACAGGTTGAACACTTTACCCCCCTTTATCTGCTTGGTTAGGTCATCCTGCCCCAGCGATGGAGTTTATGATTTTAGGTTTACATATTGCTGGAATATCTTCTATTTTCGCAAGAATTAATTTTGTTACTACAGGTGCTAACATGCGACCTGAGGGGGTGGCTCCTCAGCGAACTAC
>CORE_SEI10
TTGGTAATTGGGCTGTCCCTCTTTTATTAGCTGCACCTGATATGGTTTTTGCTCGTCTTAATAATCTTAGCTTCTGGTTACTTCCTGCAGCTACTATCTTATTACTAATATCTAATGAAGTGGAGGAAGGGGTTGGGACAGGTTGAACACTTTACCCCCCTTTATCTGCTTGGTTAGGTCATCCTGCCCCAGCGATGGAGTTTATGATTTTAGGTTTACATATTGCTGGAATATCTTCTATTTTCGCAAGAATTAATTTTGTTACTACAGGTGCTAACATGCGACCTGAGGGGGTGGCTCCTCAGCGAACTAC
>CORE_SEI11
TTGGTAATTGGGCTGTCCCTCTTTTATTAGCTGCACCTGATATGGTTTTTGCTCGTCTTAATAATCTTAGCTTCTGGTTACTTCCTGCAGCTACTATCTTATTACTAATATCTAATGAAGTGGAGGAAGGGGTTGGGACAGGTTGAACACTTTACCCCCCTTTATCTGCTTGGTTAGGTCATCCTGCCCCAGCGATGGAGTTTATGATTTTAGGTTTACATATTGCTGGAATATCTTCTATTTTCGCAAGAATTAATTTTGTTACTACAGGTGCTAACATGCGACCTGAGGGGGTGGCTCCTCAGCGAACTAC
>CORE_SEI12
TTGGTAATTGGGCTGTCCCTCTTTTATTAGCTGCACCTGATATGGTTTTTGCTCGTCTTAATAATCTTAGCTTCTGGTTACTTCCTGCAGCTACTATCTTATTACTAATATCTAATGAAGTGGAGGAAGGGGTTGGGACAGGTTGAACACTTTACCCCCCTTTATCTGCTTGGTTAGGTCATCCTGCCCCAGCGATGGAGTTTATGATTTTAGGTTTACATATTGCTGGAATATCTTCTATTTTCGCAAGAATTAATTTTGTTACTACAGGTGCTAACATGCGACCTGAGGGGGTGGCTCCTCAGCGAACTAC
>CORE_SEI13
TTGGTAATTGGGCTGTCCCTCTTTTATTAGCTGCACCTGATATGGTTTTTGCTCGTCTTAATAATCTTAGCTTCTGGTTACTTCCTGCAGCTACTATCTTATTACTAATATCTAATGAAGTGGAGGAAGGGGTTGGGACAGGTTGAACACTTTACCCCCCTTTATCTGCTTGGTTAGGTCATCCTGCCCCAGCGATGGAGTTTATGATTTTAGGTTTACATATTGCTGGAATATCTTCTATTTTCGCAAGAATTAATTTTGTTACTACAGGTGCTAACATGCGACCTGAGGGGGTGGCTCCTCAGCGAACTAC
>CORE_SEI14
TTGGTAATTGGGCTGTCCCTCTTTTATTAGCTGCACCTGATATGGTTTTTGCTCGTCTTAATAATCTTAGCTTCTGGTTACTTCCTGCAGCTACTATCTTATTACTAATATCTAATGAAGTGGAGGAAGGGGTTGGGACAGGTTGAACACTTTACCCCCCTTTATCTGCTTGGTTAGGTCATCCTGCCCCAGCGATGGAGTTTATGATTTTAGGTTTACATATTGCTGGAATATCTTCTATTTTCGCAAGAATTAATTTTGTTACTACAGGTGCTAACATGCGACCTGAGGGGGTGGCTCCTCAGCGAACTAC
>CORE_SEI15
TTGGTAATTGGGCTGTCCCTCTTTTATTAGCTGCACCTGATATGGTTTTTGCTCGTCTTAATAATCTTAGCTTCTGGTTACTTCCTGCAGCTACTATCTTATTACTAATATCTAATGAAGTGGAGGAAGGGGTTGGGACAGGTTGAACACTTTACCCCCCTTTATCTGCTTGGTTAGGTCATCCTGCCCCAGCGATGGAGTTTATGATTTTAGGTTTACATATTGCTGGAATATCTTCTATTTTCGCAAGAATTAATTTTGTTACTACAGGTGCTAACATGCGACCTGAGGGGGTGGCTCCTCAGCGAACTAC
>CORE_SEI16
TTGGTAATTGGGCTGTCCCTCTTTTATTAGCTGCACCTGATATGGTTTTTGCTCGTCTTAATAATCTTAGCTTCTGGTTACTTCCTGCAGCTACTATCTTATTACTAATATCTAATGAAGTGGAGGAAGGGGTTGGGACAGGTTGAACACTTTACCCCCCTTTATCTGCTTGGTTAGGTCATCCTGCCCCAGCGATGGAGTTTATGATTTTAGGTTTACATATTGCTGGAATATCTTCTATTTTCGCAAGAATTAATTTTGTTACTACAGGTGCTAACATGCGACCTGAGGGGGTGGCTCCTCAGCGAACTAC
>CORE_SEI17
TTGGTAATTGGGCTGTCCCTCTTTTATTAGCTGCACCTGATATGGTTTTTGCTCGTCTTAATAATCTTAGCTTCTGGTTACTTCCTGCAGCTACTATCTTATTACTAATATCTAATGAAGTGGAGGAAGGGGTTGGGACAGGTTGAACACTTTACCCCCCTTTATCTGCTTGGTTAGGTCATCCTGCCCCAGCGATGGAGTTTATGATTTTAGGTTTACATATTGCTGGAATATCTTCTATTTTCGCAAGAATTAATTTTGTTACTACAGGTGCTAACATGCGACCTGAGGGGGTGGCTCCTCAGCGAACTAC
>CORE_SEI18
TTGGTAATTGGGCTGTCCCTCTTTTATTAGCTGCACCTGATATGGTTTTTGCTCGTCTTAATAATCTTAGCTTCTGGTTACTTCCTGCAGCTACTATCTTATTACTAATATCTAATGAAGTGGAGGAAGGGGTTGGGACAGGTTGAACACTTTACCCCCCTTTATCTGCTTGGTTAGGTCATCCTGCCCCAGCGATGGAGTTTATGATTTTAGGTTTACATATTGCTGGAATATCTTCTATTTTCGCAAGAATTAATTTTGTTACTACAGGTGCTAACATGCGACCTGAGGGGGTGGCTCCTCAGCGAACTAC
>CORE_SEI19
TTGGTAATTGGGCTGTCCCTCTTTTATTAGCTGCACCTGATATGGTTTTTGCTCGTCTTAATAATCTTAGCTTCTGGTTACTTCCTGCAGCTACTATCTTATTACTAATATCTAATGAAGTGGAGGAAGGGGTTGGGACAGGTTGAACACTTTACCCCCCTTTATCTGCTTGGTTAGGTCATCCTGCCCCAGCGATGGAGTTTATGATTTTAGGTTTACATATTGCTGGAATATCTTCTATTTTCGCAAGAATTAATTTTGTTACTACAGGTGCTAACATGCGACCTGAGGGGGTGGCTCCTCAGCGAACTAC
>CORE_SEI2
TTGGTAATTGGGCTGTCCCTCTTTTATTAGCTGCACCTGATATGGTTTTTGCTCGTCTTAATAATCTTAGCTTCTGGTTACTTCCTGCAGCTACTATCTTATTACTAATATCTAATGAAGTGGAGGAAGGGGTTGGGACAGGTTGAACACTTTACCCCCCTTTATCTGCTTGGTTAGGTCATCCTGCCCCAGCGATGGAGTTTATGATTTTAGGTTTACATATTGCTGGAATATCTTCTATTTTCGCAAGAATTAATTTTGTTACTACAGGTGCTAACATGCGACCTGAGGGGGTGGCTCCTCAGCGAACTAC
>CORE_SEI20
TTGGTAATTGGGCTGTCCCTCTTTTATTAGCTGCACCTGATATGGTTTTTGCTCGTCTTAATAATCTTAGCTTCTGGTTACTTCCTGCAGCTACTATCTTATTACTAATATCTAATGAAGTGGAGGAAGGGGTTGGGACAGGTTGAACACTTTACCCCCCTTTATCTGCTTGGTTAGGTCATCCTGCCCCAGCGATGGAGTTTATGATTTTAGGTTTACATATTGCTGGAATATCTTCTATTTTCGCAAGAATTAATTTTGTTACTACAGGTGCTAACATGCGACCTGAGGGGGTGGCTCCTCAGCGAACTAC
>CORE_SEI21
TTGGTAATTGGGCTGTCCCTCTTTTATTAGCTGCACCTGATATGGTTTTTGCTCGTCTTAATAATCTTAGCTTCTGGTTACTTCCTGCAGCTACTATCTTGTTACTAATATCTAATGAAGTGGAGGAAGGGGTTGGGACAGGTTGAACACTTTACCCCCCTTTATCTGCTTGGTTAGGTCATCCTGCCCCAGCGATGGAGTTTATGATTTTAGGTTTACATATTGCTGGAATATCTTCTATTTTCGCAAGAATTAATTTCGTAACTACAGGTGCTAACATGCGACCTGAGGGGGTGGCTCCTCAGCGAACTAC
>CORE_SEI22
TTGGTAATTGGGCTGTCCCTCTTTTATTAGCTGCACCTGATATGGTTTTTGCTCGTCTTAATAATCTTAGCTTCTGGTTACTTCCTGCAGCTACTATCTTATTACTAATATCTAATGAAGTGGAGGAAGGGGTTGGGACAGGTTGAACACTTTACCCCCCTTTATCTGCTTGGTTAGGTCATCCTGCCCCAGCGATGGAGTTTATGATTTTAGGTTTACATATTGCTGGAATATCTTCTATTTTCGCAAGAATTAATTTTGTTACTACAGGTGCTAACATGCGACCTGAGGGGGTGGCTCCTCAGCGAACTAC
>CORE_SEI23
TTGGTAATTGGGCTGTCCCTCTTTTATTAGCTGCACCTGATATGGTTTTTGCTCGTCTTAATAATCTTAGCTTCTGGTTACTTCCTGCAGCTACTATCTTATTACTAATATCTAATGAAGTGGAGGAAGGGGTTGGGACAGGTTGAACACTTTACCCCCCTTTATCTGCTTGGTTAGGTCATCCTGCCCCAGCGATGGAGTTTATGATTTTAGGTTTACATATTGCTGGAATATCTTCTATTTTCGCAAGAATTAATTTTGTTACTACAGGTGCTAACATGCGACCTGAGGGGGTGGCTCCTCAGCGAACTAC
>CORE_SEI24
TTGGTAATTGGGCTGTCCCTCTTTTATTAGCTGCACCTGATATGGTTTTTGCTCGTCTTAATAATCTTAGCTTCTGGTTACTTCCTGCAGCTACTATCTTATTACTAATATCTAATGAAGTGGAGGAAGGGGTTGGGACAGGTTGAACACTTTACCCCCCTTTATCTGCTTGGTTAGGTCATCCTGCCCCAGCGATGGAGTTTATGATTTTAGGTTTACATATTGCTGGAATATCTTCTATTTTCGCAAGAATTAATTTTGTTACTACAGGTGCTAACATGCGACCTGAGGGGGTGGCTCCTCAGCGAACTAC
>CORE_SEI25
TTGGTAATTGGGCTGTCCCTCTTTTATTAGCTGCACCTGATATGGTTTTTGCTCGTCTTAATAATCTTAGCTTCTGGTTACTTCCTGCAGCTACTATCTTATTACTAATATCTAATGAAGTGGAGGAAGGGGTTGGGACAGGTTGAACACTTTACCCCCCTTTATCTGCTTGGTTAGGTCATCCTGCCCCAGCGATGGAGTTTATGATTTTAGGTTTACATATTGCTGGAATATCTTCTATTTTCGCAAGAATTAATTTTGTTACTACAGGTGCTAACATGCGACCTGAGGGGGTGGCTCCTCAGCGAACTAC
>CORE_SEI26
TTGGTAATTGGGCTGTCCCTCTTTTATTAGCTGCACCTGATATGGTTTTTGCTCGTCTTAATAATCTTAGCTTCTGGTTACTTCCTGCAGCTACTATCTTATTACTAATATCTAATGAAGTGGAGGAAGGGGTTGGGACAGGTTGAACACTTTACCCCCCTTTATCTGCTTGGTTAGGTCATCCTGCCCCAGCGATGGAGTTTATGATTTTAGGTTTACATATTGCTGGAATATCTTCTATTTTCGCAAGAATTAATTTTGTTACTACAGGTGCTAACATGCGACCTGAGGGGGTGGCTCCTCAGCGAACTAC
>CORE_SEI27
TTGGTAATTGGGCTGTCCCTCTTTTATTAGCTGCACCTGATATGGTTTTTGCTCGTCTTAATAATCTTAGCTTCTGGTTACTTCCTGCAGCTACTATCTTATTACTAATATCTAATGAAGTGGAGGAAGGGGTTGGGACAGGTTGAACACTTTACCCCCCTTTATCTGCTTGGTTAGGTCATCCTGCCCCAGCGATGGAGTTTATGATTTTAGGTTTACATATTGCTGGAATATCTTCTATTTTCGCAAGAATTAATTTTGTTACTACAGGTGCTAACATGCGACCTGAGGGGGTGGCTCCTCAGCGAACTAC
>CORE_SEI28
TTGGTAATTGGGCTGTCCCTCTTTTATTAGCTGCACCTGATATGGTTTTTGCTCGTCTTAATAATCTTAGCTTCTGGTTACTTCCTGCAGCTACTATCTTATTACTAATATCTAATGAAGTGGAGGAAGGGGTTGGGACAGGTTGAACACTTTACCCCCCTTTATCTGCTTGGTTAGGTCATCCTGCCCCAGCGATGGAGTTTATGATTTTAGGTTTACATATTGCTGGAATATCTTCTATTTTCGCAAGAATTAATTTTGTTACTACAGGTGCTAACATGCGACCTGAGGGGGTGGCTCCTCAGCGAACTAC
>CORE_SEI29
TTGGTAATTGGGCTGTCCCTCTTTTATTAGCTGCACCTGATATGGTTTTTGCTCGTCTTAATAATCTTAGCTTCTGGTTACTTCCTGCAGCTACTATCTTGTTACTAATATCTAATGAAGTGGAGGAAGGGGTTGGGACAGGTTGAACACTTTACCCCCCTTTATCTGCTTGGTTAGGTCATCCTGCCCCAGCGATGGAGTTTATGATTTTAGGTTTACATATTGCTGGAATATCTTCTATTTTCGCAAGAATTAATTTCGTAACTACAGGTGTTAACATGCGACCTGAGGGGGTGGCTCCTCAGCGAACTAC
>CORE_SEI3
TTGGTAATTGGGCTGTCCCTCTTTTATTAGCTGCACCTGATATGGTTTTTGCTCGTCTTAATAATCTTAGCTTCTGGTTACTTCCTGCAGCTACTATCTTATTACTAATATCTAATGAAGTGGAGGAAGGGGTTGGGACAGGTTGAACACTTTACCCCCCTTTATCTGCTTGGTTAGGTCATCCTGCCCCAGCGATGGAGTTTATGATTTTAGGTTTACATATTGCTGGAATATCTTCTATTTTCGCAAGAATTAATTTTGTTACTACAGGTGCTAACATGCGACCTGAGGGGGTGGCTCCTCAGCGAACTAC
>CORE_SEI30
TTGGTAATTGGGCTGTCCCTCTTTTATTAGCTGCACCTGATATGGTTTTTGCTCGTCTTAATAATCTTAGCTTCTGGTTACTTCCTGCAGCTACTATCTTATTACTAATATCTAATGAAGTGGAGGAAGGGGTTGGGACAGGTTGAACACTTTACCCCCCTTTATCTGCTTGGTTAGGTCATCCTGCCCCAGCGATGGAGTTTATGATTTTAGGTTTACATATTGCTGGAATATCTTCTATTTTCGCAAGAATTAATTTTGTTACTACAGGTGCTAACATGCGACCTGAGGGGGTGGCTCCTCAGCGAACTAC
>CORE_SEI31
TTGGTAATTGGGCTGTCCCTCTTTTATTAGCTGCACCTGATATGGTTTTTGCTCGTCTTAATAATCTTAGCTTCTGGTTACTTCCTGCAGCTACTATCTTATTACTAATATCTAATGAAGTGGAGGAAGGGGTTGGGACAGGTTGAACACTTTACCCCCCTTTATCTGCTTGGTTAGGTCATCCTGCCCCAGCGATGGAGTTTATGATTTTAGGTTTACATATTGCTGGAATATCTTCTATTTTCGCAAGAATTAATTTTGTTACTACAGGTGCTAACATGCGACCTGAGGGGGTGGCTCCTCAGCGAACTAC
>CORE_SEI32
TTGGTAATTGGGCTGTCCCTCTTTTATTAGCTGCACCTGATATGGTTTTTGCTCGTCTTAATAATCTTAGCTTCTGGTTACTTCCTGCAGCTACTATCTTATTACTAATATCTAATGAAGTGGAGGAAGGGGTTGGGACAGGTTGAACACTTTACCCCCCTTTATCTGCTTGGTTAGGTCATCCTGCCCCAGCGATGGAGTTTATGATTTTAGGTTTACATATTGCTGGAATATCTTCTATTTTCGCAAGAATTAATTTTGTTACTACAGGTGCTAACATGCGACCTGAGGGGGTGGCTCCTCAGCGAACTAC
>CORE_SEI4
TTGGTAATTGGGCTGTCCCTCTTTTATTAGCTGCACCTGATATGGTTTTTGCTCGTCTTAATAATCTTAGCTTCTGGTTACTTCCTGCAGCTACTATCTTATTACTAATATCTAATGAAGTGGAGGAAGGGGTTGGGACAGGTTGAACACTTTACCCCCCTTTATCTGCTTGGTTAGGTCATCCTGCCCCAGCGATGGAGTTTATGATTTTAGGTTTACATATTGCTGGAATATCTTCTATTTTCGCAAGAATTAATTTTGTTACTACAGGTGCTAACATGCGACCTGAGGGGGTGGCTCCTCAGCGAACTAC
>CORE_SEI5
TTGGTAATTGGGCTGTCCCTCTTTTATTAGCTGCACCTGATATGGTTTTTGCTCGTCTTAATAATCTTAGCTTCTGGTTACTTCCTGCAGCTACTATCTTATTACTAATATCTAATGAAGTGGAGGAAGGGGTTGGGACAGGTTGAACACTTTACCCCCCTTTATCTGCTTGGTTAGGTCATCCTGCCCCAGCGATGGAGTTTATGATTTTAGGTTTACATATTGCTGGAATATCTTCTATTTTCGCAAGAATTAATTTTGTTACTACAGGTGCTAACATGCGACCTGAGGGGGTGGCTCCTCAGCGAACTAC
>CORE_SEI6
TTGGTAATTGGGCTGTCCCTCTTTTATTAGCTGCACCTGATATGGTTTTTGCTCGTCTTAATAATCTTAGCTTCTGGTTACTTCCTGCAGCTACTATCTTATTACTAATATCTAATGAAGTGGAGGAAGGGGTTGGGACAGGTTGAACACTTTACCCCCCTTTATCTGCTTGGTTAGGTCATCCTGCCCCAGCGATGGAGTTTATGATTTTAGGTTTACATATTGCTGGAATATCTTCTATTTTCGCAAGAATTAATTTTGTTACTACAGGTGCTAACATGCGACCTGAGGGGGTGGCTCCTCAGCGAACTAC
>CORE_SEI7
TTGGTAATTGGGCTGTCCCTCTTTTATTAGCTGCACCTGATATGGTTTTTGCTCGTCTTAATAATCTTAGCTTCTGGTTACTTCCTGCAGCTACTATCTTATTACTAATATCTAATGAAGTGGAGGAAGGGGTTGGGACAGGTTGAACACTTTACCCCCCTTTATCTGCTTGGTTAGGTCATCCTGCCCCAGCGATGGAGTTTATGATTTTAGGTTTACATATTGCTGGAATATCTTCTATTTTCGCAAGAATTAATTTTGTTACTACAGGTGCTAACATGCGACCTGAGGGGGTGGCTCCTCAGCGAACTAC
>CORE_SEI8
TTGGTAATTGGGCTGTCCCTCTTTTATTAGCTGCACCTGATATGGTTTTTGCTCGTCTTAATAATCTTAGCTTCTGGTTACTTCCTGCAGCTACTATCTTATTACTAATATCTAATGAAGTGGAGGAAGGGGTTGGGACAGGTTGAACACTTTACCCCCCTTTATCTGCTTGGTTAGGTCATCCTGCCCCAGCGATGGAGTTTATGATTTTAGGTTTACATATTGCTGGAATATCTTCTATTTTCGCAAGAATTAATTTTGTTACTACAGGTGCTAACATGCGACCTGAGGGGGTGGCTCCTCAGCGAACTAC
>CORE_SEI9
TTGGTAATTGGGCTGTCCCTCTTTTATTAGCTGCACCTGATATGGTTTTTGCTCGTCTTAATAATCTTAGCTTCTGGTTACTTCCTGCAGCTACTATCTTATTACTAATATCTAATGAAGTGGAGGAAGGGGTTGGGACAGGTTGAACACTTTACCCCCCTTTATCTGCTTGGTTAGGTCATCCTGCCCCAGCGATGGAGTTTATGATTTTAGGTTTACATATTGCTGGAATATCTTCTATTTTCGCAAGAATTAATTTTGTTACTACAGGTGCTAACATGCGACCTGAGGGGGTGGCTCCTCAGCGAACTAC
>CORE_SOM1
TTGGTAATTGGGCTGTCCCTCTTTTATTAGCTGCACCTGATATGGTTTTTGCTCGTCTTAATAATCTTAGCTTCTGGTTACTTCCTGCAGCTACTATCTTGTTACTAATATCTAATGAAGTGGAGGAAGGGGTTGGGACAGGTTGAACACTTTACCCCCCTTTATCTGCTTGGTTAGGTCATCCTGCCCCAGCGATGGAGTTTATGATTTTAGGTTTACATATTGCTGGAATATCTTCTATTTTCGCAAGAATTAATTTCGTAACTACAGGTGCTAACATGCGACCTGAGGGGGTGGCTCCTCAGCGAACTAC
>CORE_SOM10
TTGGTAATTGGGCTGTCCCTCTTTTATTAGCTGCACCTGATATGGTTTTTGCTCGTCTTAATAATCTTAGCTTCTGGTTACTTCCTGCAGCTACTATCTTATTACTAATATCTAATGAAGTGGAGGAAGGGGTTGGGACAGGTTGAACACTTTACCCCCCTTTATCTGCTTGGTTAGGTCATCCTGCCCCAGCGATGGAGTTTATGATTTTAGGTTTACATATTGCTGGAATATCTTCTATTTTCGCAAGAATTAATTTTGTTACTACAGGTGCTAACATGCGACCTGAGGGGGTGGCTCCTCAGCGAACTAC
>CORE_SOM11
TTGGTAATTGGGCTGTCCCTCTTTTATTAGCTGCACCTGATATGGTTTTTGCTCGTCTTAATAATCTTAGCTTCTGGTTACTTCCTGCAGCTACTATCTTATTACTAATATCTAATGAAGTGGAGGAAGGGGTTGGGACAGGTTGAACACTTTACCCCCCTTTATCTGCTTGGTTAGGTCATCCTGCCCCAGCGATGGAGTTTATGATTTTAGGTTTACATATTGCTGGAATATCTTCTATTTTCGCAAGAATTAATTTTGTTACTACAGGTGCTAACATGCGACCTGAGGGGGTGGCTCCTCAGCGAACTAC
>CORE_SOM12
TTGGTAATTGGGCTGTCCCTCTTTTATTAGCTGCACCTGATATGGTTTTTGCTCGTCTTAATAATCTTAGCTTCTGGTTACTTCCTGCAGCTACTATCTTATTACTAATATCTAATGAAGTGGAGGAAGGGGTTGGGACAGGTTGAACACTTTACCCCCCTTTATCTGCTTGGTTAGGTCATCCTGCCCCAGCGATGGAGTTTATGATTTTAGGTTTACATATTGCTGGAATATCTTCTATTTTCGCAAGAATTAATTTTGTTACTACAGGTGCTAACATGCGACCTGAGGGGGTGGCTCCTCAGCGAACTAC
>CORE_SOM13
TTGGTAATTGGGCTGTCCCTCTTTTATTAGCTGCACCTGATATGGTTTTTGCTCGTCTTAATAATCTTAGCTTCTGGTTACTTCCTGCAGCTACTATCTTATTACTAATATCTAATGAAGTGGAGGAAGGGGTTGGGACAGGTTGAACACTTTACCCCCCTTTATCTGCTTGGTTAGGTCATCCTGCCCCAGCGATGGAGTTTATGATTTTAGGTTTACATATTGCTGGAATATCTTCTATTTTCGCAAGAATTAATTTTGTTACTACAGGTGCTAACATGCGACCTGAGGGGGTGGCTCCTCAGCGAACTAC
>CORE_SOM14
TTGGTAATTGGGCTGTCCCTCTTTTATTAGCTGCACCTGATATGGTTTTTGCTCGTCTTAATAATCTTAGCTTCTGGTTACTTCCTGCAGCTACTATCTTGTTACTAATATCTAATGAAGTGGAGGAAGGGGTTGGGACAGGTTGAACACTTTACCCCCCTTTATCTGCTTGGTTAGGTCATCCTGCCCCAGCGATGGAGTTTATGATTTTAGGTTTACATATTGCTGGAATATCTTCTATTTTCGCAAGAATTAATTTCGTAACTACAGGTGCTAACATGCGACCTGAGGGGGTGGCTCCTCAGCGAACTAC
>CORE_SOM15
TTGGTAATTGGGCTGTCCCTCTTTTATTAGCTGCACCTGATATGGTTTTTGCTCGTCTTAATAATCTTAGCTTCTGGTTACTTCCTGCAGCTACTATCTTATTACTAATATCTAATGAAGTGGAGGAAGGGGTTGGGACAGGTTGAACACTTTACCCCCCTTTATCTGCTTGGTTAGGTCATCCTGCCCCAGCGATGGAGTTTATGATTTTAGGTTTACATATTGCTGGAATATCTTCTATTTTCGCAAGAATTAATTTTGTTACTACAGGTGCTAACATGCGACCTGAGGGGGTGGCTCCTCAGCGAACTAC
>CORE_SOM16
TTGGTAATTGGGCTGTCCCTCTTTTATTAGCTGCACCTGATATGGTTTTTGCTCGTCTTAATAATCTTAGCTTCTGGTTACTTCCTGCAGCTACTATCTTATTACTAATATCTAATGAAGTGGAGGAAGGGGTTGGGACAGGTTGAACACTTTACCCCCCTTTATCTGCTTGGTTAGGTCATCCTGCCCCAGCGATGGAGTTTATGATTTTAGGTTTACATATTGCTGGAATATCTTCTATTTTCGCAAGAATTAATTTTGTTACTACAGGTGCTAACATGCGACCTGAGGGGGTGGCTCCTCAGCGAACTAC
>CORE_SOM17
TTGGTAATTGGGCTGTCCCTCTTTTATTAGCTGCACCTGATATGGTTTTTGCTCGTCTTAATAATCTTAGCTTCTGGTTACTTCCTGCAGCTACTATCTTGTTACTAATATCTAATGAAGTGGAGGAAGGGGTTGGGACAGGTTGAACACTTTACCCCCCTTTATCTGCTTGGTTAGGTCATCCTGCCCCAGCGATGGAGTTTATGATTTTAGGTTTACATATTGCTGGAATATCTTCTATTTTCGCAAGAATTAATTTCGTAACTACAGGTGCTAACATGCGACCTGAGGGGGTGGCTCCTCAGCGAACTAC
>CORE_SOM18
TTGGTAATTGGGCTGTCCCTCTTTTATTAGCTGCACCTGATATGGTTTTTGCTCGTCTTAATAATCTTAGCTTCTGGTTACTTCCTGCAGCTACTATCTTATTACTAATATCTAATGAAGTGGAGGAAGGGGTTGGGACAGGTTGAACACTTTACCCCCCTTTATCTGCTTGGTTAGGTCATCCTGCCCCAGCGATGGAGTTTATGATTTTAGGTTTACATATTGCTGGAATATCTTCTATTTTCGCAAGAATTAATTTTGTTACTACAGGTGCTAACATGCGACCTGAGGGGGTGGCTCCTCAGCGAACTAC
>CORE_SOM19
TTGGTAATTGGGCTGTCCCTCTTTTATTAGCTGCACCTGATATGGTTTTTGCTCGTCTTAATAATCTTAGCTTCTGGTTACTTCCTGCAGCTACTATCTTATTACTAATATCTAATGAAGTGGAGGAAGGGGTTGGGACAGGTTGAACACTTTACCCCCCTTTATCTGCTTGGTTAGGTCATCCTGCCCCAGCGATGGAGTTTATGATTTTAGGTTTACATATTGCTGGAATATCTTCTATTTTCGCAAGAATTAATTTTGTTACTACAGGTGCTAACATGCGACCTGAGGGGGTGGCTCCTCAGCGAACTAC
>CORE_SOM2
TTGGTAATTGGGCTGTCCCTCTTTTATTAGCTGCACCTGATATGGTTTTTGCTCGTCTTAATAATCTTAGCTTCTGGTTACTTCCTGCAGCTACTATCTTATTACTAATATCTAATGAAGTGGAGGAAGGGGTTGGGACAGGTTGAACACTTTACCCCCCTTTATCTGCTTGGTTAGGTCATCCTGCCCCAGCGATGGAGTTTATGATTTTAGGTTTACATATTGCTGGAATATCTTCTATTTTCGCAAGAATTAATTTTGTTACTACAGGTGCTAACATGCGACCTGAGGGGGTGGCTCCTCAGCGAACTAC
>CORE_SOM20
TTGGTAATTGGGCTGTCCCTCTTTTATTAGCTGCACCTGATATGGTTTTTGCTCGTCTTAATAATCTTAGCTTCTGGTTACTTCCTGCAGCTACTATCTTGTTACTAATATCTAATGAAGTGGAGGAAGGGGTTGGGACAGGTTGAACACTTTACCCCCCTTTATCTGCTTGGTTAGGTCATCCTGCCCCAGCGATGGAGTTTATGATTTTAGGTTTACATATTGCTGGAATATCTTCTATTTTCGCAAGAATTAATTTCGTAACTACAGGTGCTAACATGCGACCTGAGGGGGTGGCTCCTCAGCGAACTAC
>CORE_SOM21
TTGGTAATTGGGCTGTCCCTCTTTTATTAGCTGCACCTGATATGGTTTTTGCTCGTCTTAATAATCTTAGCTTCTGGTTACTTCCTGCAGCTACTATCTTATTACTAATATCTAATGAAGTGGAGGAAGGGGTTGGGACAGGTTGAACACTTTACCCCCCTTTATCTGCTTGGTTAGGTCATCCTGCCCCAGCGATGGAGTTTATGATTTTAGGTTTACATATTGCTGGAATATCTTCTATTTTCGCAAGAATTAATTTTGTTACTACAGGTGCTAACATGCGACCTGAGGGGGTGGCTCCTCAGCGAACTAC
>CORE_SOM22
TTGGTAATTGGGCTGTCCCTCTTTTATTAGCTGCACCTGATATGGTTTTTGCTCGTCTTAATAATCTTAGCTTCTGGTTACTTCCTGCAGCTACTATCTTATTACTAATATCTAATGAAGTGGAGGAAGGGGTTGGGACAGGTTGAACACTTTACCCCCCTTTATCTGCTTGGTTAGGTCATCCTGCCCCAGCGATGGAGTTTATGATTTTAGGTTTACATATTGCTGGAATATCTTCTATTTTCGCAAGAATTAATTTTGTTACTACAGGTGCTAACATGCGACCTGAGGGGGTGGCTCCTCAGCGAACTAC
>CORE_SOM23
TTGGTAATTGGGCTGTCCCTCTTTTATTAGCTGCACCTGATATGGTTTTTGCTCGTCTTAATAATCTTAGCTTCTGGTTACTTCCTGCAGCTACTATCTTGTTACTAATATCTAATGAAGTGGAGGAAGGGGTTGGGACAGGTTGAACACTTTACCCCCCTTTATCTGCTTGGTTAGGTCATCCTGCCCCAGCGATGGAGTTTATGATTTTAGGTTTACATATTGCTGGAATATCTTCTATTTTCGCAAGAATTAATTTCGTAACTACAGGTGCTAACATGCGACCTGAGGGGGTGGCTCCTCAGCGAACTAC
>CORE_SOM24
TTGGTAATTGGGCTGTCCCTCTTTTATTAGCTGCACCTGATATGGTTTTTGCTCGTCTTAATAATCTTAGCTTCTGGTTACTTCCTGCAGCTACTATCTTATTACTAATATCTAATGAAGTGGAGGAAGGGGTTGGGACAGGTTGAACACTTTACCCCCCTTTATCTGCTTGGTTAGGTCATCCTGCCCCAGCGATGGAGTTTATGATTTTAGGTTTACATATTGCTGGAATATCTTCTATTTTCGCAAGAATTAATTTTGTTACTACAGGTGCTAACATGCGACCTGAGGGGGTGGCTCCTCAGCGAACTAC
>CORE_SOM25
TTGGTAATTGGGCTGTCCCTCTTTTATTAGCTGCACCTGATATGGTTTTTGCTCGTCTTAATAATCTCAGCTTCTGGTTACTTCCTGCAGCTACTATCTTGTTACTAATATCTAATGAAGTGGAGGAAGGGGTTGGGACAGGTTGAACACTTTACCCCCCTTTATCTGCTTGGTTAGGTCATCCTGCCCCAGCGATGGAGTTTATGATTTTAGGTTTACATATTGCTGGAATATCTTCTATTTTCGCAAGAATTAATTTCGTAACTACAGGTGCTAACATGCGACCTGAGGGGGTGGCTCCTCAGCGAACTAC
>CORE_SOM26
TTGGTAATTGGGCTGTCCCTCTTTTATTAGCTGCACCTGATATGGTTTTTGCTCGTCTTAATAATCTTAGCTTCTGGTTACTTCCTGCAGCTACTATCTTATTACTAATATCTAATGAAGTGGAGGAAGGGGTTGGGACAGGTTGAACACTTTACCCCCCTTTATCTGCTTGGTTAGGTCATCCTGCCCCAGCGATGGAGTTTATGATTTTAGGTTTACATATTGCTGGAATATCTTCTATTTTCGCAAGAATTAATTTTGTTACTACAGGTGCTAACATGCGACCTGAGGGGGTGGCTCCTCAGCGAACTAC
>CORE_SOM27
TTGGTAATTGGGCTGTCCCTCTTTTATTAGCTGCACCTGATATGGTTTTTGCTCGTCTTAATAATCTTAGCTTCTGGTTACTTCCTGCAGCTACTATCTTATTACTAATATCTAATGAAGTGGAGGAAGGGGTTGGGACAGGTTGAACACTTTACCCCCCTTTATCTGCTTGGTTAGGTCATCCTGCCCCAGCGATGGAGTTTATGATTTTAGGTTTACATATTGCTGGAATATCTTCTATTTTCGCAAGAATTAATTTTGTTACTACAGGTGCTAACATGCGACCTGAGGGGGTGGCTCCTCAGCGAACTAC
>CORE_SOM28
TTGGTAATTGGGCTGTCCCTCTTTTATTAGCTGCACCTGATATGGTTTTTGCTCGTCTTAATAATCTTAGCTTCTGGTTACTTCCTGCAGCTACTATCTTGTTACTAATATCTAATGAAGTGGAGGAAGGGGTTGGGACAGGTTGAACACTTTACCCCCCTTTATCTGCTTGGTTAGGTCATCCTGCCCCAGCGATGGAGTTTATGATTTTAGGTTTACATATTGCTGGAATATCTTCTATTTTCGCAAGAATTAATTTCGTAACTACAGGTGCTAACATGCGACCTGAGGGGGTGGCTCCTCAGCGAACTAC
>CORE_SOM29
TTGGTAATTGGGCTGTCCCTCTTTTATTAGCTGCACCTGATATGGTTTTTGCTCGTCTTAATAATCTTAGCTTCTGGTTACTTCCTGCAGCTACTATCTTATTACTAATATCTAATGAAGTGGAGGAAGGGGTTGGGACAGGTTGAACACTTTACCCCCCTTTATCTGCTTGGTTAGGTCATCCTGCCCCAGCGATGGAGTTTATGATTTTAGGTTTACATATTGCTGGAATATCTTCTATTTTCGCAAGAATTAATTTTGTTACTACAGGTGCTAACATGCGACCTGAGGGGGTGGCTCCTCAGCGAACTAC
>CORE_SOM3
TTGGTAATTGGGCTGTCCCTCTTTTATTAGCTGCACCTGATATGGTTTTTGCTCGTCTTAATAATCTTAGCTTCTGGTTACTTCCTGCAGCTACTATCTTATTACTAATATCTAATGAAGTGGAGGAAGGGGTTGGGACAGGTTGAACACTTTACCCCCCTTTATCTGCTTGGTTAGGTCATCCTGCCCCAGCGATGGAGTTTATGATTTTAGGTTTACATATTGCTGGAATATCTTCTATTTTCGCAAGAATTAATTTTGTTACTACAGGTGCTAACATGCGACCTGAGGGGGTGGCTCCTCAGCGAACTAC
>CORE_SOM30
TTGGTAATTGGGCTGTCCCTCTTTTATTAGCTGCACCTGATATGGTTTTTGCTCGTCTTAATAATCTTAGCTTCTGGTTACTTCCTGCAGCTACTATCTTATTACTAATATCTAATGAAGTGGAGGAAGGGGTTGGGACAGGTTGAACACTTTACCCCCCTTTATCTGCTTGGTTAGGTCATCCTGCCCCAGCGATGGAGTTTATGATTTTAGGTTTACATATTGCTGGAATATCTTCTATTTTCGCAAGAATTAATTTTGTTACTACAGGTGCTAACATGCGACCTGAGGGGGTGGCTCCTCAGCGAACTAC
>CORE_SOM4
TTGGTAATTGGGCTGTCCCTCTTTTATTAGCTGCACCTGATATGGTTTTTGCTCGTCTTAATAATCTTAGCTTCTGGTTACTTCCTGCAGCTACTATCTTATTACTAATATCTAATGAAGTGGAGGAAGGGGTTGGGACAGGTTGAACACTTTACCCCCCTTTATCTGCTTGGTTAGGTCATCCTGCCCCAGCGATGGAGTTTATGATTTTAGGTTTACATATTGCTGGAATATCTTCTATTTTCGCAAGAATTAATTTTGTTACTACAGGTGCTAACATGCGACCTGAGGGGGTGGCTCCTCAGCGAACTAC
>CORE_SOM5
TTGGTAATTGGGCTGTCCCTCTTTTATTAGCTGCACCTGATATGGTTTTTGCTCGTCTTAATAATCTTAGCTTCTGGTTACTTCCTGCAGCTACTATCTTATTACTAATATCTAATGAAGTGGAGGAAGGGGTTGGGACAGGTTGAACACTTTACCCCCCTTTATCTGCTTGGTTAGGTCATCCTGCCCCAGCGATGGAGTTTATGATTTTAGGTTTACATATTGCTGGAATATCTTCTATTTTCGCAAGAATTAATTTTGTTACTACAGGTGCTAACATGCGACCTGAGGGGGTGGCTCCTCAGCGAACTAC
>CORE_SOM6
TTGGTAATTGGGCTGTCCCTCTTTTATTAGCTGCACCTGATATGGTTTTTGCTCGTCTTAATAATCTTAGCTTCTGGTTACTTCCTGCAGCTACTATCTTGTTACTAATATCTAATGAAGTGGAGGAAGGGGTTGGGACAGGTTGAACACTTTACCCCCCTTTATCTGCTTGGTTAGGTCATCCTGCCCCAGCGATGGAGTTTATGATTTTAGGTTTACATATTGCTGGAATATCTTCTATTTTCGCAAGAATTAATTTCGTAACTACAGGTGCTAACATGCGACCTGAGGGGGTGGCTCCTCAGCGAACTAC
>CORE_SOM7
TTGGTAATTGGGCTGTCCCTCTTTTATTAGCTGCACCTGATATGGTTTTTGCTCGTCTTAATAATCTTAGCTTCTGGTTACTTCCTGCAGCTACTATCTTGTTACTAATATCTAATGAAGTGGAGGAAGGGGTTGGGACAGGTTGAACACTTTACCCCCCTTTATCTGCTTGGTTAGGTCATCCTGCCCCAGCGATGGAGTTTATGATTTTAGGTTTACATATTGCTGGAATATCTTCTATTTTCGCAAGAATTAATTTCGTAACTACAGGTGCTAACATGCGACCTGAGGGGGTGGCTCCTCAGCGAACTAC
>CORE_SOM9
TTGGTAATTGGGCTGTCCCTCTTTTATTAGCTGCACCTGATATGGTTTTTGCTCGTCTTAATAATCTTAGCTTCTGGTTACTTCCTGCAGCTACTATCTTGTTACTAATATCTAATGAAGTGGAGGAAGGGGTTGGGACAGGTTGAACACTTTACCCCCCTTTATCTGCTTGGTTAGGTCATCCTGCCCCAGCGATGGAGTTTATGATTTTAGGTTTACATATTGCTGGAATATCTTCTATTTTCGCAAGAATTAATTTCGTAACTACAGGTGCTAACATGCGACCTGAGGGGGTGGCTCCTCAGCGAACTAC
>CORE_SYL1
TTGGTAATTGGGCTGTCCCTCTTTTATTAGCTGCACCTGATATGGTTTTTGCTCGTCTTAATAATCTTAGCTTCTGGTTACTTCCTGCAGCTACTATCTTGTTACTAATATCTAATGAAGTGGAGGAAGGGGTTGGGACAGGTTGAACACTTTACCCCCCTTTATCTGCTTGGTTAGGTCATCCTGCCCCAGCGATGGAGTTTATGATTTTAGGTTTACATATTGCTGGAATATCTTCTATTTTCGCAAGAATTAATTTCGTAACTACAGGTGCTAACATGCGACCTGAGGGGGTGGCTCCTCAGCGAACTAC
>CORE_SYL10
TTGGTAATTGGGCTGTCCCTCTTTTATTAGCTGCACCTGATATGGTTTTTGCTCGTCTTAATAATCTTAGCTTCTGGTTACTTCCTGCAGCTACTATCTTATTACTAATATCTAATGAAGTGGAGGAAGGGGTTGGGACAGGTTGAACACTTTACCCCCCTTTATCTGCTTGGTTAGGTCATCCTGCCCCAGCGATGGAGTTTATGATTTTAGGTTTACATATTGCTGGAATATCTTCTATTTTCGCAAGAATTAATTTTGTTACTACAGGTGCTAACATGCGACCTGAGGGGGTGGCTCCTCAGCGAACTAC
>CORE_SYL11
TTGGTAATTGGGCTGTCCCTCTTTTATTAGCTGCACCTGATATGGTTTTTGCTCGTCTTAATAATCTTAGCTTCTGGTTACTTCCTGCAGCTACTATCTTATTACTAATATCTAATGAAGTGGAGGAAGGGGTTGGGACAGGTTGAACACTTTACCCCCCTTTATCTGCTTGGTTAGGTCATCCTGCCCCAGCGATGGAGTTTATGATTTTAGGTTTACATATTGCTGGAATATCTTCTATTTTCGCAAGAATTAATTTTGTTACTACAGGTGCTAACATGCGACCTGAGGGGGTGGCTCCTCAGCGAACTAC
>CORE_SYL12
TTGGTAATTGGGCTGTCCCTCTTTTATTAGCTGCACCTGATATGGTTTTTGCTCGTCTTAATAATCTTAGCTTCTGGTTACTTCCTGCAGCTACTATCTTGTTACTAATATCTAATGAAGTGGAGGAAGGGGTTGGGACAGGTTGAACACTTTACCCCCCTTTATCTGCTTGGTTAGGTCATCCTGCCCCAGCGATGGAGTTTATGATTTTAGGTTTACATATTGCTGGAATATCTTCTATTTTCGCAAGAATTAATTTCGTAACTACAGGTGCTAACATGCGACCTGAGGGGGTGGCTCCTCAGCGAACTAC
>CORE_SYL13
TTGGTAATTGGGCTGTCCCTCTTTTATTAGCTGCACCTGATATGGTTTTTGCTCGTCTTAATAATCTTAGCTTCTGGTTACTTCCTGCAGCTACTATCTTATTACTAATATCTAATGAAGTGGAGGAAGGGGTTGGGACAGGTTGAACACTTTACCCCCCTTTATCTGCTTGGTTAGGTCATCCTGCCCCAGCGATGGAGTTTATGATTTTAGGTTTACATATTGCTGGAATATCTTCTATTTTCGCAAGAATTAATTTTGTTACTACAGGTGCTAACATGCGACCTGAGGGGGTGGCTCCTCAGCGAACTAC
>CORE_SYL14
TTGGTAATTGGGCTGTCCCTCTTTTATTAGCTGCACCTGATATGGTTTTTGCTCGTCTTAATAATCTTAGCTTCTGGTTACTTCCTGCAGCTACTATCTTATTACTAATATCTAATGAAGTGGAGGAAGGGGTTGGGACAGGTTGAACACTTTACCCCCCTTTATCTGCTTGGTTAGGTCATCCTGCCCCAGCGATGGAGTTTATGATTTTAGGTTTACATATTGCTGGAATATCTTCTATTTTCGCAAGAATTAATTTTGTTACTACAGGTGCTAACATGCGACCTGAGGGGGTGGCTCCTCAGCGAACTAC
>CORE_SYL15
TTGGTAATTGGGCTGTCCCTCTTTTATTAGCTGCACCTGATATGGTTTTTGCTCGTCTTAATAATCTTAGCTTCTGGTTACTTCCTGCAGCTACTATCTTGTTACTAATATCTAATGAAGTGGAGGAAGGGGTTGGGACAGGTTGAACACTTTACCCCCCTTTATCTGCTTGGTTAGGTCATCCTGCCCCAGCGATGGAGTTTATGATTTTAGGTTTACATATTGCTGGAATATCTTCTATTTTCGCAAGAATTAATTTCGTAACTACAGGTGCTAACATGCGACCTGAGGGGGTGGCTCCTCAGCGAACTAC
>CORE_SYL16
TTGGTAATTGGGCTGTCCCTCTTTTATTAGCTGCACCTGATATGGTTTTTGCTCGTCTTAATAATCTCAGCTTCTGGTTACTTCCTGCAGCTACTATCTTGTTACTAATATCTAATGAAGTGGAGGAAGGGGTTGGGACAGGTTGAACACTTTACCCCCCTTTATCTGCTTGGTTAGGTCATCCTGCCCCAGCGATGGAGTTTATGATTTTAGGTTTACATATTGCTGGAATATCTTCTATTTTCGCAAGAATTAATTTCGTAACTACAGGTGCTAACATGCGACCTGAGGGGGTGGCTCCTCAGCGAACTAC
>CORE_SYL17
TTGGTAATTGGGCTGTCCCTCTTTTATTAGCTGCACCTGATATGGTTTTTGCTCGTCTTAATAATCTTAGCTTCTGGTTACTTCCTGCAGCTACTATCTTGTTACTAATATCTAATGAAGTGGAGGAAGGGGTTGGGACAGGTTGAACACTTTACCCCCCTTTATCTGCTTGGTTAGGTCATCCTGCCCCAGCGATGGAGTTTATGATTTTAGGTTTACATATTGCTGGAATATCTTCTATTTTCGCAAGAATTAATTTCGTAACTACAGGTGCTAACATGCGACCTGAGGGGGTGGCTCCTCAGCGAACTAC
>CORE_SYL18
TTGGTAATTGGGCTGTCCCTCTTTTATTAGCTGCACCTGATATGGTTTTTGCTCGTCTTAATAATCTTAGCTTCTGGTTACTTCCTGCAGCTACTATCTTATTACTAATATCTAATGAAGTGGAGGAAGGGGTTGGGACAGGTTGAACACTTTACCCCCCTTTATCTGCTTGGTTAGGTCATCCTGCCCCAGCGATGGAGTTTATGATTTTAGGTTTACATATTGCTGGAATATCTTCTATTTTCGCAAGAATTAATTTTGTTACTACAGGTGCTAACATGCGACCTGAGGGGGTGGCTCCTCAGCGAACTAC
>CORE_SYL19
TTGGTAATTGGGCTGTCCCTCTTTTATTAGCTGCACCTGATATGGTTTTTGCTCGTCTTAATAATCTTAGCTTCTGGTTACTTCCTGCAGCTACTATCTTATTACTAATATCTAATGAAGTGGAGGAAGGGGTTGGGACAGGTTGAACACTTTACCCCCCTTTATCTGCTTGGTTAGGTCATCCTGCCCCAGCGATGGAGTTTATGATTTTAGGTTTACATATTGCTGGAATATCTTCTATTTTCGCAAGAATTAATTTTGTTACTACAGGTGCTAACATGCGACCTGAGGGGGTGGCTCCTCAGCGAACTAC
>CORE_SYL2
TTGGTAATTGGGCTGTCCCTCTTTTATTAGCTGCACCTGATATGGTTTTTGCTCGTCTTAATAATCTTAGCTTCTGGTTACTTCCTGCAGCTACTATCTTATTACTAATATCTAATGAAGTGGAGGAAGGGGTTGGGACAGGTTGAACACTTTACCCCCCTTTATCTGCTTGGTTAGGTCATCCTGCCCCAGCGATGGAGTTTATGATTTTAGGTTTACATATTGCTGGAATATCTTCTATTTTCGCAAGAATTAATTTTGTTACTACAGGTGCTAACATGCGACCTGAGGGGGTGGCTCCTCAGCGAACTAC
>CORE_SYL20
TTGGTAATTGGGCTGTCCCTCTTTTATTAGCTGCACCTGATATGGTTTTTGCTCGTCTTAATAATCTTAGCTTCTGGTTACTTCCTGCAGCTACTATCTTATTACTAATATCTAATGAAGTGGAGGAAGGGGTTGGGACAGGTTGAACACTTTACCCCCCTTTATCTGCTTGGTTAGGTCATCCTGCCCCAGCGATGGAGTTTATGATTTTAGGTTTACATATTGCTGGAATATCTTCTATTTTCGCAAGAATTAATTTTGTTACTACAGGTGCTAACATGCGACCTGAGGGGGTGGCTCCTCAGCGAACTAC
>CORE_SYL21
TTGGTAATTGGGCTGTCCCTCTTTTATTAGCTGCACCTGATATGGTTTTTGCTCGTCTTAATAATCTTAGCTTCTGGTTACTTCCTGCAGCTACTATCTTATTACTAATATCTAATGAAGTGGAGGAAGGGGTTGGGACAGGTTGAACACTTTACCCCCCTTTATCTGCTTGGTTAGGTCATCCTGCCCCAGCGATGGAGTTTATGATTTTAGGTTTACATATTGCTGGAATATCTTCTATTTTCGCAAGAATTAATTTTGTTACTACAGGTGCTAACATGCGACCTGAGGGGGTGGCTCCTCAGCGAACTAC
>CORE_SYL22
TTGGTAATTGGGCTGTCCCTCTTTTATTAGCTGCACCTGATATGGTTTTTGCTCGTCTTAATAATCTTAGCTTCTGGTTACTTCCTGCAGCTACTATCTTGTTACTAATATCTAATGAAGTGGAGGAAGGGGTTGGGACAGGTTGAACACTTTACCCCCCTTTATCTGCTTGGTTAGGTCATCCTGCCCCAGCGATGGAGTTTATGATTTTAGGTTTACATATTGCTGGAATATCTTCTATTTTCGCAAGAATTAATTTCGTAACTACAGGTGCTAACATGCGACCTGAGGGGGTGGCTCCTCAGCGAACTAC
>CORE_SYL23
TTGGTAATTGGGCTGTCCCTCTTTTATTAGCTGCACCTGATATGGTTTTTGCTCGTCTTAATAATCTTAGCTTCTGGTTACTTCCTGCAGCTACTATCTTGTTACTAATATCTAATGAAGTGGAGGAAGGGGTTGGGACAGGTTGAACACTTTACCCCCCTTTATCTGCTTGGTTAGGTCATCCTGCCCCAGCGATGGAGTTTATGATTTTAGGTTTACATATTGCTGGAATATCTTCTATTTTCGCAAGAATTAATTTCGTAACTACAGGTGCTAACATGCGACCTGAGGGGGTGGCTCCTCAGCGAACTAC
>CORE_SYL24
TTGGTAATTGGGCTGTCCCTCTTTTATTAGCTGCACCTGATATGGTTTTTGCTCGTCTTAATAATCTTAGCTTCTGGTTACTTCCTGCAGCTACTATCTTATTACTAATATCTAATGAAGTGGAGGAAGGGGTTGGGACAGGTTGAACACTTTACCCCCCTTTATCTGCTTGGTTAGGTCATCCTGCCCCAGCGATGGAGTTTATGATTTTAGGTTTACATATTGCTGGAATATCTTCTATTTTCGCAAGAATTAATTTTGTTACTACAGGTGCTAACATGCGACCTGAGGGGGTGGCTCCTCAGCGAACTAC
>CORE_SYL25
TTGGTAATTGGGCTGTCCCTCTTTTATTAGCTGCACCTGATATGGTTTTTGCTCGTCTTAATAATCTTAGCTTCTGGTTACTTCCTGCAGCTACTATCTTGTTACTAATATCTAATGAAGTGGAGGAAGGGGTTGGGACAGGTTGAACACTTTACCCCCCTTTATCTGCTTGGTTAGGTCATCCTGCCCCAGCGATGGAGTTTATGATTTTAGGTTTACATATTGCTGGAATATCTTCTATTTTCGCAAGAATTAATTTCGTAACTACAGGTGCTAACATGCGACCTGAGGGGGTGGCTCCTCAGCGAACTAC
>CORE_SYL26
TTGGTAATTGGGCTGTCCCTCTTTTATTAGCTGCACCTGATATGGTTTTTGCTCGTCTTAATAATCTTAGCTTCTGGTTACTTCCTGCAGCTACTATCTTATTACTAATATCTAATGAAGTGGAGGAAGGGGTTGGGACAGGTTGAACACTTTACCCCCCTTTATCTGCTTGGTTAGGTCATCCTGCCCCAGCGATGGAGTTTATGATTTTAGGTTTACATATTGCTGGAATATCTTCTATTTTCGCAAGAATTAATTTTGTTACTACAGGTGCTAACATGCGACCTGAGGGGGTGGCTCCTCAGCGAACTAC
>CORE_SYL27
TTGGTAATTGGGCTGTCCCTCTTTTATTAGCTGCACCTGATATGGTTTTTGCTCGTCTTAATAATCTTAGCTTCTGGTTACTTCCTGCAGCTACTATCTTGTTACTAATATCTAATGAAGTGGAGGAAGGGGTTGGGACAGGTTGAACACTTTACCCCCCTTTATCTGCTTGGTTAGGTCATCCTGCCCCAGCGATGGAGTTTATGATTTTAGGTTTACATATTGCTGGAATATCTTCTATTTTCGCAAGAATTAATTTCGTAACTACAGGTGCTAACATGCGACCTGAGGGGGTGGCTCCTCAGCGAACTAC
>CORE_SYL28
TTGGTAATTGGGCTGTCCCTCTTTTATTAGCTGCACCTGATATGGTTTTTGCTCGTCTTAATAATCTTAGCTTCTGGTTACTTCCTGCAGCTACTATCTTATTACTAATATCTAATGAAGTGGAGGAAGGGGTTGGGACAGGTTGAACACTTTACCCCCCTTTATCTGCTTGGTTAGGTCATCCTGCCCCAGCGATGGAGTTTATGATTTTAGGTTTACATATTGCTGGAATATCTTCTATTTTCGCAAGAATTAATTTTGTTACTACAGGTGCTAACATGCGACCTGAGGGGGTGGCTCCTCAGCGAACTAC
>CORE_SYL29
TTGGTAATTGGGCTGTCCCTCTTTTATTAGCTGCACCTGATATGGTTTTTGCTCGTCTTAATAATCTCAGCTTCTGGTTACTTCCTGCAGCTACTATCTTGTTACTAATATCTAATGAAGTGGAGGAAGGGGTTGGGACAGGTTGAACACTTTACCCCCCTTTATCTGCTTGGTTAGGTCATCCTGCCCCAGCGATGGAGTTTATGATTTTAGGTTTACATATTGCTGGAATATCTTCTATTTTCGCAAGAATTAATTTCGTAACTACAGGTGCTAACATGCGACCTGAGGGGGTGGCTCCTCAGCGAACTAC
>CORE_SYL3
TTGGTAATTGGGCTGTCCCTCTTTTATTAGCTGCACCTGATATGGTTTTTGCTCGTCTTAATAATCTTAGCTTCTGGTTACTTCCTGCAGCTACTATCTTATTACTAATATCTAATGAAGTGGAGGAAGGGGTTGGGACAGGTTGAACACTTTACCCCCCTTTATCTGCTTGGTTAGGTCATCCTGCCCCAGCGATGGAGTTTATGATTTTAGGTTTACATATTGCTGGAATATCTTCTATTTTCGCAAGAATTAATTTTGTTACTACAGGTGCTAACATGCGACCTGAGGGGGTGGCTCCTCAGCGAACTAC
>CORE_SYL30
TTGGTAATTGGGCTGTCCCTCTTTTATTAGCTGCACCTGATATGGTTTTTGCTCGTCTTAATAATCTTAGCTTCTGGTTACTTCCTGCAGCTACTATCTTATTACTAATATCTAATGAAGTGGAGGAAGGGGTTGGGACAGGTTGAACACTTTACCCCCCTTTATCTGCTTGGTTAGGTCATCCTGCCCCAGCGATGGAGTTTATGATTTTAGGTTTACATATTGCTGGAATATCTTCTATTTTCGCAAGAATTAATTTTGTTACTACAGGTGCTAACATGCGACCTGAGGGGGTGGCTCCTCAGCGAACTAC
>CORE_SYL31
TTGGTAATTGGGCTGTCCCTCTTTTATTAGCTGCACCTGATATGGTTTTTGCTCGTCTTAATAATCTTAGCTTCTGGTTACTTCCTGCAGCTACTATCTTATTACTAATATCTAATGAAGTGGAGGAAGGGGTTGGGACAGGTTGAACACTTTACCCCCCTTTATCTGCTTGGTTAGGTCATCCTGCCCCAGCGATGGAGTTTATGATTTTAGGTTTACATATTGCTGGAATATCTTCTATTTTCGCAAGAATTAATTTTGTTACTACAGGTGCTAACATGCGACCTGAGGGGGTGGCTCCTCAGCGAACTAC
>CORE_SYL32
TTGGTAATTGGGCTGTCCCTCTTTTATTAGCTGCACCTGATATGGTTTTTGCTCGTCTTAATAATCTTAGCTTCTGGTTACTTCCTGCAGCTACTATCTTATTACTAATATCTAATGAAGTGGAGGAAGGGGTTGGGACAGGTTGAACACTTTACCCCCCTTTATCTGCTTGGTTAGGTCATCCTGCCCCAGCGATGGAGTTTATGATTTTAGGTTTACATATTGCTGGAATATCTTCTATTTTCGCAAGAATTAATTTTGTTACTACAGGTGCTAACATGCGACCTGAGGGGGTGGCTCCTCAGCGAACTAC
>CORE_SYL33
TTGGTAATTGGGCTGTCCCTCTTTTATTAGCTGCACCTGATATGGTTTTTGCTCGTCTTAATAATCTTAGCTTCTGGTTACTTCCTGCAGCTACTATCTTATTACTAATATCTAATGAAGTGGAGGAAGGGGTTGGGACAGGTTGAACACTTTACCCCCCTTTATCTGCTTGGTTAGGTCATCCTGCCCCAGCGATGGAGTTTATGATTTTAGGTTTACATATTGCTGGAATATCTTCTATTTTCGCAAGAATTAATTTTGTTACTACAGGTGCTAACATGCGACCTGAGGGGGTGGCTCCTCAGCGAACTAC
>CORE_SYL34
TTGGTAATTGGGCTGTCCCTCTTTTATTAGCTGCACCTGATATGGTTTTTGCTCGTCTTAATAATCTTAGCTTCTGGTTACTTCCTGCAGCTACTATCTTATTACTAATATCTAATGAAGTGGAGGAAGGGGTTGGGACAGGTTGAACACTTTACCCCCCTTTATCTGCTTGGTTAGGTCATCCTGCCCCAGCGATGGAGTTTATGATTTTAGGTTTACATATTGCTGGAATATCTTCTATTTTCGCAAGAATTAATTTTGTTACTACAGGTGCTAACATGCGACCTGAGGGGGTGGCTCCTCAGCGAACTAC
>CORE_SYL35
TTGGTAATTGGGCTGTCCCTCTTTTATTAGCTGCACCTGATATGGTTTTTGCTCGTCTTAATAATCTTAGCTTCTGGTTACTTCCTGCAGCTACTATCTTGTTACTAATATCTAATGAAGTGGAGGAAGGGGTTGGGACAGGTTGAACACTTTACCCCCCTTTATCTGCTTGGTTAGGTCATCCTGCCCCAGCGATGGAGTTTATGATTTTAGGTTTACATATTGCTGGAATATCTTCTATTTTCGCAAGAATTAATTTCGTAACTACAGGTGCTAACATGCGACCTGAGGGGGTGGCTCCTCAGCGAACTAC
>CORE_SYL36
TTGGTAATTGGGCTGTCCCTCTTTTATTAGCTGCACCTGATATGGTTTTTGCTCGTCTTAATAATCTTAGCTTCTGGTTACTTCCTGCAGCTACTATCTTGTTACTAATATCTAATGAAGTGGAGGAAGGGGTTGGGACAGGTTGAACACTTTACCCCCCTTTATCTGCTTGGTTAGGTCATCCTGCCCCAGCGATGGAGTTTATGATTTTAGGTTTACATATTGCTGGAATATCTTCTATTTTCGCAAGAATTAATTTCGTAACTACAGGTGCTAACATGCGACCTGAGGGGGTGGCTCCTCAGCGAACTAC
>CORE_SYL37
TTGGTAATTGGGCTGTCCCTCTTTTATTAGCTGCACCTGATATGGTTTTTGCTCGTCTTAATAATCTTAGCTTCTGGTTACTTCCTGCAGCTACTATCTTATTACTAATATCTAATGAAGTGGAGGAAGGGGTTGGGACAGGTTGAACACTTTACCCCCCTTTATCTGCTTGGTTAGGTCATCCTGCCCCAGCGATGGAGTTTATGATTTTAGGTTTACATATTGCTGGAATATCTTCTATTTTCGCAAGAATTAATTTTGTTACTACAGGTGCTAACATGCGACCTGAGGGGGTGGCTCCTCAGCGAACTAC
>CORE_SYL38
TTGGTAATTGGGCTGTCCCTCTTTTATTAGCTGCACCTGATATGGTTTTTGCTCGTCTTAATAATCTTAGCTTCTGGTTACTTCCTGCAGCTACTATCTTATTACTAATATCTAATGAAGTGGAGGAAGGGGTTGGGACAGGTTGAACACTTTACCCCCCTTTATCTGCTTGGTTAGGTCATCCTGCCCCAGCGATGGAGTTTATGATTTTAGGTTTACATATTGCTGGAATATCTTCTATTTTCGCAAGAATTAATTTTGTTACTACAGGTGCTAACATGCGACCTGAGGGGGTGGCTCCTCAGCGAACTAC
>CORE_SYL39
TTGGTAATTGGGCTGTCCCTCTTTTATTAGCTGCACCTGATATGGTTTTTGCTCGTCTTAATAATCTTAGCTTCTGGTTACTTCCTGCAGCTACTATCTTATTACTAATATCTAATGAAGTGGAGGAAGGGGTTGGGACAGGTTGAACACTTTACCCCCCTTTATCTGCTTGGTTAGGTCATCCTGCCCCAGCGATGGAGTTTATGATTTTAGGTTTACATATTGCTGGAATATCTTCTATTTTCGCAAGAATTAATTTTGTTACTACAGGTGCTAACATGCGACCTGAGGGGGTGGCTCCTCAGCGAACTAC
>CORE_SYL4
TTGGTAATTGGGCTGTCCCTCTTTTATTAGCTGCACCTGATATGGTTTTTGCTCGTCTTAATAATCTTAGCTTCTGGTTACTTCCTGCAGCTACTATCTTATTACTAATATCTAATGAAGTGGAGGAAGGGGTTGGGACAGGTTGAACACTTTACCCCCCTTTATCTGCTTGGTTAGGTCATCCTGCCCCAGCGATGGAGTTTATGATTTTAGGTTTACATATTGCTGGAATATCTTCTATTTTCGCAAGAATTAATTTTGTTACTACAGGTGCTAACATGCGACCTGAGGGGGTGGCTCCTCAGCGAACTAC
>CORE_SYL40
TTGGTAATTGGGCTGTCCCTCTTTTATTAGCTGCACCTGATATGGTTTTTGCTCGTCTTAATAATCTTAGCTTCTGGTTACTTCCTGCAGCTACTATCTTATTACTAATATCTAATGAAGTGGAGGAAGGGGTTGGGACAGGTTGAACACTTTACCCCCCTTTATCTGCTTGGTTAGGTCATCCTGCCCCAGCGATGGAGTTTATGATTTTAGGTTTACATATTGCTGGAATATCTTCTATTTTCGCAAGAATTAATTTTGTTACTACAGGTGCTAACATGCGACCTGAGGGGGTGGCTCCTCAGCGAACTAC
>CORE_SYL5
TTGGTAATTGGGCTGTCCCTCTTTTATTAGCTGCACCTGATATGGTTTTTGCTCGTCTTAATAATCTTAGCTTCTGGTTACTTCCTGCAGCTACTATCTTATTACTAATATCTAATGAAGTGGAGGAAGGGGTTGGGACAGGTTGAACACTTTACCCCCCTTTATCTGCTTGGTTAGGTCATCCTGCCCCAGCGATGGAGTTTATGATTTTAGGTTTACATATTGCTGGAATATCTTCTATTTTCGCAAGAATTAATTTTGTTACTACAGGTGCTAACATGCGACCTGAGGGGGTGGCTCCTCAGCGAACTAC
>CORE_SYL6
TTGGTAATTGGGCTGTCCCTCTTTTATTAGCTGCACCTGATATGGTTTTTGCTCGTCTTAATAATCTTAGCTTCTGGTTACTTCCTGCAGCTACTATCTTGTTACTAATATCTAATGAAGTGGAGGAAGGGGTTGGGACAGGTTGAACACTTTACCCCCCTTTATCTGCTTGGTTAGGTCATCCTGCCCCAGCGATGGAGTTTATGATTTTAGGTTTACATATTGCTGGAATATCTTCTATTTTCGCAAGAATTAATTTCGTAACTACAGGTGCTAACATGCGACCTGAGGGGGTGGCTCCTCAGCGAACTAC
>CORE_SYL7
TTGGTAATTGGGCTGTCCCTCTTTTATTAGCTGCACCTGATATGGTTTTTGCTCGTCTTAATAATCTTAGCTTCTGGTTACTTCCTGCAGCTACTATCTTGTTACTAATATCTAATGAAGTGGAGGAAGGGGTTGGGACAGGTTGAACACTTTACCCCCCTTTATCTGCTTGGTTAGGTCATCCTGCCCCAGCGATGGAGTTTATGATTTTAGGTTTACATATTGCTGGAATATCTTCTATTTTCGCAAGAATTAATTTCGTAACTACAGGTGCTAACATGCGACCTGAGGGGGTGGCTCCTCAGCGAACTAC
>CORE_SYL8
TTGGTAATTGGGCTGTCCCTCTTTTATTAGCTGCACCTGATATGGTTTTTGCTCGTCTTAATAATCTTAGCTTCTGGTTACTTCCTGCAGCTACTATCTTATTACTAATATCTAATGAAGTGGAGGAAGGGGTTGGGACAGGTTGAACACTTTACCCCCCTTTATCTGCTTGGTTAGGTCATCCTGCCCCAGCGATGGAGTTTATGATTTTAGGTTTACATATTGCTGGAATATCTTCTATTTTCGCAAGAATTAATTTTGTTACTACAGGTGCTAACATGCGACCTGAGGGGGTGGCTCCTCAGCGAACTAC
>CORE_SYL9
TTGGTAATTGGGCTGTCCCTCTTTTATTAGCTGCACCTGATATGGTTTTTGCTCGTCTTAATAATCTTAGCTTCTGGTTACTTCCTGCAGCTACTATCTTATTACTAATATCTAATGAAGTGGAGGAAGGGGTTGGGACAGGTTGAACACTTTACCCCCCTTTATCTGCTTGGTTAGGTCATCCTGCCCCAGCGATGGAGTTTATGATTTTAGGTTTACATATTGCTGGAATATCTTCTATTTTCGCAAGAATTAATTTTGTTACTACAGGTGCTAACATGCGACCTGAGGGGGTGGCTCCTCAGCGAACTAC
>CORE_WAD1
TTGGTAATTGGGCTGTCCCTCTTTTATTAGCTGCACCTGATATGGTTTTTGCTCGTCTTAATAATCTTAGCTTCTGGTTACTTCCTGCAGCTACTATCTTGTTACTAATATCTAATGAAGTGGAGGAAGGGGTTGGGACAGGTTGAACACTTTACCCCCCTTTATCTGCTTGGTTAGGTCATCCTGCCCCAGCGATGGAGTTTATGATTTTAGGTTTACATATTGCTGGAATATCTTCTATTTTCGCAAGAATTAATTTCGTAACTACAGGTGCTAACATGCGACCTGAGGGGGTGGCTCCTCAGCGAACTAC
>CORE_WAD13
TTGGTAATTGGGCTGTCCCTCTTTTATTAGCTGCACCTGATATGGTTTTTGCTCGTCTTAATAATCTTAGCTTCTGGTTACTTCCTGCAGCTACTATCTTATTACTAATATCTAATGAAGTGGAGGAAGGGGTTGGGACAGGTTGAACACTTTACCCCCCTTTATCTGCTTGGTTAGGTCATCCTGCCCCAGCGATGGAGTTTATGATTTTAGGTTTACATATTGCTGGAATATCTTCTATTTTCGCAAGAATTAATTTTGTTACTACAGGTGCTAACATGCGACCTGAGGGGGTGGCTCCTCAGCGAACTAC
>CORE_WAD14
TTGGTAATTGGGCTGTCCCTCTTTTATTAGCTGCACCTGATATGGTTTTTGCTCGTCTTAATAATCTTAGCTTCTGGTTACTTCCTGCAGCTACTATCTTGTTACTAATATCTAATGAAGTGGAGGAAGGGGTTGGGACAGGTTGAACACTTTACCCCCCTTTATCTGCTTGGTTAGGTCATCCTGCCCCAGCGATGGAGTTTATGATTTTAGGTTTACATATTGCTGGAATATCTTCTATTTTCGCAAGAATTAATTTCGTAACTACAGGTGCTAACATGCGACCTGAGGGGGTGGCTCCTCAGCGAACTAC
>CORE_WAD15
TTGGTAATTGGGCTGTCCCTCTTTTATTAGCTGCACCTGATATGGTTTTTGCTCGTCTTAATAATCTTAGCTTCTGGTTACTTCCTGCAGCTACTATCTTATTACTAATATCTAATGAAGTGGAGGAAGGGGTTGGGACAGGTTGAACACTTTACCCCCCTTTATCTGCTTGGTTAGGTCATCCTGCCCCAGCGATGGAGTTTATGATTTTAGGTTTACATATTGCTGGAATATCTTCTATTTTCGCAAGAATTAATTTTGTTACTACAGGTGCTAACATGCGACCTGAGGGGGTGGCTCCTCAGCGAACTAC
>CORE_WAD16
TTGGTAATTGGGCTGTCCCTCTTTTATTAGCTGCACCTGATATGGTTTTTGCTCGTCTTAATAATCTTAGCTTCTGGTTACTTCCTGCAGCTACTATCTTATTACTAATATCTAATGAAGTGGAGGAAGGGGTTGGGACAGGTTGAACACTTTACCCCCCTTTATCTGCTTGGTTAGGTCATCCTGCCCCAGCGATGGAGTTTATGATTTTAGGTTTACATATTGCTGGAATATCTTCTATTTTCGCAAGAATTAATTTTGTTACTACAGGTGCTAACATGCGACCTGAGGGGGTGGCTCCTCAGCGAACTAC
>CORE_WAD17
TTGGTAATTGGGCTGTCCCTCTTTTATTAGCTGCACCTGATATGGTTTTTGCTCGTCTTAATAATCTTAGCTTCTGGTTACTTCCTGCAGCTACTATCTTGTTACTAATATCTAATGAAGTGGAGGAAGGGGTTGGGACAGGTTGAACACTTTACCCCCCTTTATCTGCTTGGTTAGGTCATCCTGCCCCAGCGATGGAGTTTATGATTTTAGGTTTACATATTGCTGGAATATCTTCTATTTTCGCAAGAATTAATTTCGTAACTACAGGTGCTAACATGCGACCTGAGGGGGTGGCTCCTCAGCGAACTAC
>CORE_WAD18
TTGGTAATTGGGCTGTCCCTCTTTTATTAGCTGCACCTGATATGGTTTTTGCTCGTCTTAATAATCTTAGCTTCTGGTTACTTCCTGCAGCTACTATCTTGTTACTAATATCTAATGAAGTGGAGGAAGGGGTTGGGACAGGTTGAACACTTTACCCCCCTTTATCTGCTTGGTTAGGTCATCCTGCCCCAGCGATGGAGTTTATGATTTTAGGTTTACATATTGCTGGAATATCTTCTATTTTCGCAAGAATTAATTTCGTAACTACAGGTGCTAACATGCGACCTGAGGGGGTGGCTCCTCAGCGAACTAC
>CORE_WAD19
TTGGTAATTGGGCTGTCCCTCTTTTATTAGCTGCACCTGATATGGTTTTTGCTCGTCTTAATAATCTTAGCTTCTGGTTACTTCCTGCAGCTACTATCTTATTACTAATATCTAATGAAGTGGAGGAAGGGGTTGGGACAGGTTGAACACTTTACCCCCCTTTATCTGCTTGGTTAGGTCATCCTGCCCCAGCGATGGAGTTTATGATTTTAGGTTTACATATTGCTGGAATATCTTCTATTTTCGCAAGAATTAATTTTGTTACTACAGGTGCTAACATGCGACCTGAGGGGGTGGCTCCTCAGCGAACTAC
>CORE_WAD20
TTGGTAATTGGGCTGTCCCTCTTTTATTAGCTGCACCTGATATGGTTTTTGCTCGTCTTAATAATCTTAGCTTCTGGTTACTTCCTGCAGCTACTATCTTGTTACTAATATCTAATGAAGTGGAGGAAGGGGTTGGGACAGGTTGAACACTTTACCCCCCTTTATCTGCTTGGTTAGGTCATCCTGCCCCAGCGATGGAGTTTATGATTTTAGGTTTACATATTGCTGGAATATCTTCTATTTTCGCAAGAATTAATTTCGTAACTACAGGTGCTAACATGCGACCTGAGGGGGTGGCTCCTCAGCGAACTAC
>CORE_WAD21
TTGGTAATTGGGCTGTCCCTCTTTTATTAGCTGCACCTGATATGGTTTTTGCTCGTCTTAATAATCTTAGCTTCTGGTTACTTCCTGCAGCTACTATCTTATTACTAATATCTAATGAAGTGGAGGAAGGGGTTGGGACAGGTTGAACACTTTACCCCCCTTTATCTGCTTGGTTAGGTCATCCTGCCCCAGCGATGGAGTTTATGATTTTAGGTTTACATATTGCTGGAATATCTTCTATTTTCGCAAGAATTAATTTTGTTACTACAGGTGCTAACATGCGACCTGAGGGGGTGGCTCCTCAGCGAACTAC
>CORE_WAD22
TTGGTAATTGGGCTGTCCCTCTTTTATTAGCTGCACCTGATATGGTTTTTGCTCGTCTTAATAATCTTAGCTTCTGGTTACTTCCTGCAGCTACTATCTTATTACTAATATCTAATGAAGTGGAGGAAGGGGTTGGGACAGGTTGAACACTTTACCCCCCTTTATCTGCTTGGTTAGGTCATCCTGCCCCAGCGATGGAGTTTATGATTTTAGGTTTACATATTGCTGGAATATCTTCTATTTTCGCAAGAATTAATTTTGTTACTACAGGTGCTAACATGCGACCTGAGGGGGTGGCTCCTCAGCGAACTAC
>CORE_WAD23
TTGGTAATTGGGCTGTCCCTCTTTTATTAGCTGCACCTGATATGGTTTTTGCTCGTCTTAATAATCTTAGCTTCTGGTTACTTCCTGCAGCTACTATCTTATTACTAATATCTAATGAAGTGGAGGAAGGGGTTGGGACAGGTTGAACACTTTACCCCCCTTTATCTGCTTGGTTAGGTCATCCTGCCCCAGCGATGGAGTTTATGATTTTAGGTTTACATATTGCTGGAATATCTTCTATTTTCGCAAGAATTAATTTTGTTACTACAGGTGCTAACATGCGACCTGAGGGGGTGGCTCCTCAGCGAACTAC
>CORE_WAD24
TTGGTAATTGGGCTGTCCCTCTTTTATTAGCTGCACCTGATATGGTTTTTGCTCGTCTTAATAATCTTAGCTTCTGGTTACTTCCTGCAGCTACTATCTTATTACTAATATCTAATGAAGTGGAGGAAGGGGTTGGGACAGGTTGAACACTTTACCCCCCTTTATCTGCTTGGTTAGGTCATCCTGCCCCAGCGATGGAGTTTATGATTTTAGGTTTACATATTGCTGGAATATCTTCTATTTTCGCAAGAATTAATTTTGTTACTACAGGTGCTAACATGCGACCTGAGGGGGTGGCTCCTCAGCGAACTAC
>CORE_WAD25
TTGGTAATTGGGCTGTCCCTCTTTTATTAGCTGCACCTGATATGGTTTTTGCTCGTCTTAATAATCTTAGCTTCTGGTTACTTCCTGCAGCTACTATCTTATTACTAATATCTAATGAAGTGGAGGAAGGGGTTGGGACAGGTTGAACACTTTACCCCCCTTTATCTGCTTGGTTAGGTCATCCTGCCCCAGCGATGGAGTTTATGATTTTAGGTTTACATATTGCTGGAATATCTTCTATTTTCGCAAGAATTAATTTTGTTACTACAGGTGCTAACATGCGACCTGAGGGGGTGGCTCCTCAGCGAACTAC
>CORE_WAD26
TTGGTAATTGGGCTGTCCCTCTTTTATTAGCTGCACCTGATATGGTTTTTGCTCGTCTTAATAATCTTAGCTTCTGGTTACTTCCTGCAGCTACTATCTTGTTACTAATATCTAATGAAGTGGAGGAAGGGGTTGGGACAGGTTGAACACTTTACCCCCCTTTATCTGCTTGGTTAGGTCATCCTGCCCCAGCGATGGAGTTTATGATTTTAGGTTTACATATTGCTGGAATATCTTCTATTTTCGCAAGAATTAATTTCGTAACTACAGGTGCTAACATGCGACCTGAGGGGGTGGCTCCTCAGCGAACTAC
>CORE_WAD27
TTGGTAATTGGGCTGTCCCTCTTTTATTAGCTGCACCTGATATGGTTTTTGCTCGTCTTAATAATCTTAGCTTCTGGTTACTTCCTGCAGCTACTATCTTGTTACTAATATCTAATGAAGTGGAGGAAGGGGTTGGGACAGGTTGAACACTTTACCCCCCTTTATCTGCTTGGTTAGGTCATCCTGCCCCAGCGATGGAGTTTATGATTTTAGGTTTACATATTGCTGGAATATCTTCTATTTTCGCAAGAATTAATTTCGTAACTACAGGTGCTAACATGCGACCTGAGGGGGTGGCTCCTCAGCGAACTAC
>CORE_WAD28
TTGGTAATTGGGCTGTCCCTCTTTTATTAGCTGCACCTGATATGGTTTTTGCTCGTCTTAATAATCTTAGCTTCTGGTTACTTCCTGCAGCTACTATCTTATTACTAATATCTAATGAAGTGGAGGAAGGGGTTGGGACAGGTTGAACACTTTACCCCCCTTTATCTGCTTGGTTAGGTCATCCTGCCCCAGCGATGGAGTTTATGATTTTAGGTTTACATATTGCTGGAATATCTTCTATTTTCGCAAGAATTAATTTTGTTACTACAGGTGCTAACATGCGACCTGAGGGGGTGGCTCCTCAGCGAACTAC
>CORE_WAD29
TTGGTAATTGGGCTGTCCCTCTTTTATTAGCTGCACCTGATATGGTTTTTGCTCGTCTTAATAATCTTAGCTTCTGGTTACTTCCTGCAGCTACTATCTTGTTACTAATATCTAATGAAGTGGAGGAAGGGGTTGGGACAGGTTGAACACTTTACCCCCCTTTATCTGCTTGGTTAGGTCATCCTGCCCCAGCGATGGAGTTTATGATTTTAGGTTTACATATTGCTGGAATATCTTCTATTTTCGCAAGAATTAATTTCGTAACTACAGGTGCTAACATGCGACCTGAGGGGGTGGCTCCTCAGCGAACTAC
>CORE_WAD30
TTGGTAATTGGGCTGTCCCTCTTTTATTAGCTGCACCTGATATGGTTTTTGCTCGTCTTAATAATCTTAGCTTCTGGTTACTTCCTGCAGCTACTATCTTGTTACTAATATCTAATGAAGTGGAGGAAGGGGTTGGGACAGGTTGAACACTTTACCCCCCTTTATCTGCTTGGTTAGGTCATCCTGCCCCAGCGATGGAGTTTATGATTTTAGGTTTACATATTGCTGGAATATCTTCTATTTTCGCAAGAATTAATTTCGTAACTACAGGTGCTAACATGCGACCTGAGGGGGTGGCTCCTCAGCGAACTAC
>CORE_WAD31
TTGGTAATTGGGCTGTCCCTCTTTTATTAGCTGCACCTGATATGGTTTTTGCTCGTCTTAATAATCTTAGCTTCTGGTTACTTCCTGCAGCTACTATCTTATTACTAATATCTAATGAAGTGGAGGAAGGGGTTGGGACAGGTTGAACACTTTACCCCCCTTTATCTGCTTGGTTAGGTCATCCTGCCCCAGCGATGGAGTTTATGATTTTAGGTTTACATATTGCTGGAATATCTTCTATTTTCGCAAGAATTAATTTTGTTACTACAGGTGCTAACATGCGACCTGAGGGGGTGGCTCCTCAGCGAACTAC
>CORE_WAD32
TTGGTAATTGGGCTGTCCCTCTTTTATTAGCTGCACCTGATATGGTTTTTGCTCGTCTTAATAATCTTAGCTTCTGGTTACTTCCTGCAGCTACTATCTTGTTACTAATATCTAATGAAGTGGAGGAAGGGGTTGGGACAGGTTGAACACTTTACCCCCCTTTATCTGCTTGGTTAGGTCATCCTGCCCCAGCGATGGAGTTTATGATTTTAGGTTTACATATTGCTGGAATATCTTCTATTTTCGCAAGAATTAATTTCGTAACTACAGGTGCTAACATGCGACCTGAGGGGGTGGCTCCTCAGCGAACTAC
>CORE_WAD33
TTGGTAATTGGGCTGTCCCTCTTTTATTAGCTGCACCTGATATGGTTTTTGCTCGTCTTAATAATCTTAGCTTCTGGTTACTTCCTGCAGCTACTATCTTATTACTAATATCTAATGAAGTGGAGGAAGGGGTTGGGACAGGTTGAACACTTTACCCCCCTTTATCTGCTTGGTTAGGTCATCCTGCCCCAGCGATGGAGTTTATGATTTTAGGTTTACATATTGCTGGAATATCTTCTATTTTCGCAAGAATTAATTTTGTTACTACAGGTGCTAACATGCGACCTGAGGGGGTGGCTCCTCAGCGAACTAC
>CORE_WAD34
TTGGTAATTGGGCTGTCCCTCTTTTATTAGCTGCACCTGATATGGTTTTTGCTCGTCTTAATAATCTTAGCTTCTGGTTACTTCCTGCAGCTACTATCTTGTTACTAATATCTAATGAAGTGGAGGAAGGGGTTGGGACAGGTTGAACACTTTACCCCCCTTTATCTGCTTGGTTAGGTCATCCTGCCCCAGCGATGGAGTTTATGATTTTAGGTTTACATATTGCTGGAATATCTTCTATTTTCGCAAGAATTAATTTCGTAACTACAGGTGCTAACATGCGACCTGAGGGGGTGGCTCCTCAGCGAACTAC
>CORE_WAD35
TTGGTAATTGGGCTGTCCCTCTTTTATTAGCTGCACCTGATATGGTTTTTGCTCGTCTTAATAATCTTAGCTTCTGGTTACTTCCTGCAGCTACTATCTTATTACTAATATCTAATGAAGTGGAGGAAGGGGTTGGGACAGGTTGAACACTTTACCCCCCTTTATCTGCTTGGTTAGGTCATCCTGCCCCAGCGATGGAGTTTATGATTTTAGGTTTACATATTGCTGGAATATCTTCTATTTTCGCAAGAATTAATTTTGTTACTACAGGTGCTAACATGCGACCTGAGGGGGTGGCTCCTCAGCGAACTAC
>CORE_WAD36
TTGGTAATTGGGCTGTCCCTCTTTTATTAGCTGCACCTGATATGGTTTTTGCTCGTCTTAATAATCTTAGCTTCTGGTTACTTCCTGCAGCTACTATCTTATTACTAATATCTAATGAAGTGGAGGAAGGGGTTGGGACAGGTTGAACACTTTACCCCCCTTTATCTGCTTGGTTAGGTCATCCTGCCCCAGCGATGGAGTTTATGATTTTAGGTTTACATATTGCTGGAATATCTTCTATTTTCGCAAGAATTAATTTTGTTACTACAGGTGCTAACATGCGACCTGAGGGGGTGGCTCCTCAGCGAACTAC
>CORE_WAD37
TTGGTAATTGGGCTGTCCCTCTTTTATTAGCTGCACCTGATATGGTTTTTGCTCGTCTTAATAATCTTAGCTTCTGGTTACTTCCTGCAGCTACTATCTTGTTACTAATATCTAATGAAGTGGAGGAAGGGGTTGGGACAGGTTGAACACTTTACCCCCCTTTATCTGCTTGGTTAGGTCATCCTGCCCCAGCGATGGAGTTTATGATTTTAGGTTTACATATTGCTGGAATATCTTCTATTTTCGCAAGAATTAATTTCGTAACTACAGGTGCTAACATGCGACCTGAGGGGGTGGCTCCTCAGCGAACTAC
>CORE_WAD4
TTGGTAATTGGGCTGTCCCTCTTTTATTAGCTGCACCTGATATGGTTTTTGCTCGTCTTAATAATCTTAGCTTCTGGTTACTTCCTGCAGCTACTATCTTATTACTAATATCTAATGAAGTGGAGGAAGGGGTTGGGACAGGTTGAACACTTTACCCCCCTTTATCTGCTTGGTTAGGTCATCCTGCCCCAGCGATGGAGTTTATGATTTTAGGTTTACATATTGCTGGAATATCTTCTATTTTCGCAAGAATTAATTTTGTTACTACAGGTGCTAACATGCGACCTGAGGGGGTGGCTCCTCAGCGAACTAC
>CORE_WAD5
TTGGTAATTGGGCTGTCCCTCTTTTATTAGCTGCACCTGATATGGTTTTTGCTCGTCTTAATAATCTTAGCTTCTGGTTACTTCCTGCAGCTACTATCTTGTTACTAATATCTAATGAAGTGGAGGAAGGGGTTGGGACAGGTTGAACACTTTACCCCCCTTTATCTGCTTGGTTAGGTCATCCTGCCCCAGCGATGGAGTTTATGATTTTAGGTTTACATATTGCTGGAATATCTTCTATTTTCGCAAGAATTAATTTCGTAACTACAGGTGCTAACATGCGACCTGAGGGGGTGGCTCCTCAGCGAACTAC
>CORE_WAD6
TTGGTAATTGGGCTGTCCCTCTTTTATTAGCTGCACCTGATATGGTTTTTGCTCGTCTTAATAATCTTAGCTTCTGGTTACTTCCTGCAGCTACTATCTTATTACTAATATCTAATGAAGTGGAGGAAGGGGTTGGGACAGGTTGAACACTTTACCCCCCTTTATCTGCTTGGTTAGGTCATCCTGCCCCAGCGATGGAGTTTATGATTTTAGGTTTACATATTGCTGGAATATCTTCTATTTTCGCAAGAATTAATTTTGTTACTACAGGTGCTAACATGCGACCTGAGGGGGTGGCTCCTCAGCGAACTAC
>CORE_WAD7
TTGGTAATTGGGCTGTCCCTCTTTTATTAGCTGCACCTGATATGGTTTTTGCTCGTCTTAATAATCTTAGCTTCTGGTTACTTCCTGCAGCTACTATCTTGTTACTAATATCTAATGAAGTGGAGGAAGGGGTTGGGACAGGTTGAACACTTTACCCCCCTTTATCTGCTTGGTTAGGTCATCCTGCCCCAGCGATGGAGTTTATGATTTTAGGTTTACATATTGCTGGAATATCTTCTATTTTCGCAAGAATTAATTTCGTAACTACAGGTGCTAACATGCGACCTGAGGGGGTGGCTCCTCAGCGAACTAC
>CORE_WAD9
TTGGTAATTGGGCTGTCCCTCTTTTATTAGCTGCACCTGATATGGTTTTTGCTCGTCTTAATAATCTTAGCTTCTGGTTACTTCCTGCAGCTACTATCTTATTACTAATATCTAATGAAGTGGAGGAAGGGGTTGGGACAGGTTGAACACTTTACCCCCCTTTATCTGCTTGGTTAGGTCATCCTGCCCCAGCGATGGAGTTTATGATTTTAGGTTTACATATTGCTGGAATATCTTCTATTTTCGCAAGAATTAATTTTGTTACTACAGGTGCTAACATGCGACCTGAGGGGGTGGCTCCTCAGCGAACTAC
>CORE_WES1
TTGGTAATTGGGCTGTCCCTCTTTTATTAGCTGCACCTGATATGGTTTTTGCTCGTCTTAATAATCTTAGCTTCTGGTTACTTCCTGCAGCTACTATCTTATTACTAATATCTAATGAAGTGGAGGAAGGGGTTGGGACAGGTTGAACACTTTACCCCCCTTTATCTGCTTGGTTAGGTCATCCTGCCCCAGCGATGGAGTTTATGATTTTAGGTTTACATATTGCTGGAATATCTTCTATTTTCGCAAGAATTAATTTTGTTACTACAGGTGCTAACATGCGACCTGAGGGGGTGGCTCCTCAGCGAACTAC
>CORE_WES11
TTGGTAATTGGGCTGTCCCTCTTTTATTAGCTGCACCTGATATGGTTTTTGCTCGTCTTAATAATCTTAGCTTCTGGTTACTTCCTGCAGCTACTATCTTATTACTAATATCTAATGAAGTGGAGGAAGGGGTTGGGACAGGTTGAACACTTTACCCCCCTTTATCTGCTTGGTTAGGTCATCCTGCCCCAGCGATGGAGTTTATGATTTTAGGTTTACATATTGCTGGAATATCTTCTATTTTCGCAAGAATTAATTTTGTTACTACAGGTGCTAACATGCGACCTGAGGGGGTGGCTCCTCAGCGAACTAC
>CORE_WES12
TTGGTAATTGGGCTGTCCCTCTTTTATTAGCTGCACCTGATATGGTTTTTGCTCGTCTTAATAATCTTAGCTTCTGGTTACTTCCTGCAGCTACTATCTTATTACTAATATCTAATGAAGTGGAGGAAGGGGTTGGGACAGGTTGAACACTTTACCCCCCTTTATCTGCTTGGTTAGGTCATCCTGCCCCAGCGATGGAGTTTATGATTTTAGGTTTACATATTGCTGGAATATCTTCTATTTTCGCAAGAATTAATTTTGTTACTACAGGTGCTAACATGCGACCTGAGGGGGTGGCTCCTCAGCGAACTAC
>CORE_WES14
TTGGTAATTGGGCTGTCCCTCTTTTATTAGCTGCACCTGATATGGTTTTTGCTCGTCTTAATAATCTTAGCTTCTGGTTACTTCCTGCAGCTACTATCTTATTACTAATATCTAATGAAGTGGAGGAAGGGGTTGGGACAGGTTGAACACTTTACCCCCCTTTATCTGCTTGGTTAGGTCATCCTGCCCCAGCGATGGAGTTTATGATTTTAGGTTTACATATTGCTGGAATATCTTCTATTTTCGCAAGAATTAATTTTGTTACTACAGGTGCTAACATGCGACCTGAGGGGGTGGCTCCTCAGCGAACTAC
>CORE_WES16
TTGGTAATTGGGCTGTCCCTCTTTTATTAGCTGCACCTGATATGGTTTTTGCTCGTCTTAATAATCTTAGCTTCTGGTTACTTCCTGCAGCTACTATCTTGTTACTAATATCTAATGAAGTGGAGGAAGGGGTTGGGACAGGTTGAACACTTTACCCCCCTTTATCTGCTTGGTTAGGTCATCCTGCCCCAGCGATGGAGTTTATGATTTTAGGTTTACATATTGCTGGAATATCTTCTATTTTCGCAAGAATTAATTTCGTAACTACAGGTGCTAACATGCGACCTGAGGGGGTGGCTCCTCAGCGAACTAC
>CORE_WES17
TTGGTAATTGGGCTGTCCCTCTTTTATTAGCTGCACCTGATATGGTTTTTGCTCGTCTTAATAATCTTAGCTTCTGGTTACTTCCTGCAGCTACTATCTTATTACTAATATCTAATGAAGTGGAGGAAGGGGTTGGGACAGGTTGAACACTTTACCCCCCTTTATCTGCTTGGTTAGGTCATCCTGCCCCAGCGATGGAGTTTATGATTTTAGGTTTACATATTGCTGGAATATCTTCTATTTTCGCAAGAATTAATTTTGTTACTACAGGTGCTAACATGCGACCTGAGGGGGTGGCTCCTCAGCGAACTAC
>CORE_WES18
TTGGTAATTGGGCTGTCCCTCTTTTATTAGCTGCACCTGATATGGTTTTTGCTCGTCTTAATAATCTTAGCTTCTGGTTACTTCCTGCAGCTACTATCTTGTTACTAATATCTAATGAAGTGGAGGAAGGGGTTGGGACAGGTTGAACACTTTACCCCCCTTTATCTGCTTGGTTAGGTCATCCTGCCCCAGCGATGGAGTTTATGATTTTAGGTTTACATATTGCTGGAATATCTTCTATTTTCGCAAGAATTAATTTCGTAACTACAGGTGCTAACATGCGACCTGAGGGGGTGGCTCCTCAGCGAACTAC
>CORE_WES19
TTGGTAATTGGGCTGTCCCTCTTTTATTAGCTGCACCTGATATGGTTTTTGCTCGTCTTAATAATCTTAGCTTCTGGTTACTTCCTGCAGCTACTATCTTATTACTAATATCTAATGAAGTGGAGGAAGGGGTTGGGACAGGTTGAACACTTTACCCCCCTTTATCTGCTTGGTTAGGTCATCCTGCCCCAGCGATGGAGTTTATGATTTTAGGTTTACATATTGCTGGAATATCTTCTATTTTCGCAAGAATTAATTTTGTTACTACAGGTGCTAACATGCGACCTGAGGGGGTGGCTCCTCAGCGAACTAC
>CORE_WES20
TTGGTAATTGGGCTGTCCCTCTTTTATTAGCTGCACCTGATATGGTTTTTGCTCGTCTTAATAATCTTAGCTTCTGGTTACTTCCTGCAGCTACTATCTTATTACTAATATCTAATGAAGTGGAGGAAGGGGTTGGGACAGGTTGAACACTTTACCCCCCTTTATCTGCTTGGTTAGGTCATCCTGCCCCAGCGATGGAGTTTATGATTTTAGGTTTACATATTGCTGGAATATCTTCTATTTTCGCAAGAATTAATTTTGTTACTACAGGTGCTAACATGCGACCTGAGGGGGTGGCTCCTCAGCGAACTAC
>CORE_WES21
TTGGTAATTGGGCTGTCCCTCTTTTATTAGCTGCACCTGATATGGTTTTTGCTCGTCTTAATAATCTTAGCTTCTGGTTACTTCCTGCAGCTACTATCTTGTTACTAATATCTAATGAAGTGGAGGAAGGGGTTGGGACAGGTTGAACACTTTACCCCCCTTTATCTGCTTGGTTAGGTCATCCTGCCCCAGCGATGGAGTTTATGATTTTAGGTTTACATATTGCTGGAATATCTTCTATTTTCGCAAGAATTAATTTCGTAACTACAGGTGCTAACATGCGACCTGAGGGGGTGGCTCCTCAGCGAACTAC
>CORE_WES22
TTGGTAATTGGGCTGTCCCTCTTTTATTAGCTGCACCTGATATGGTTTTTGCTCGTCTTAATAATCTTAGTTTCTGGTTACTTCCTGCAGCTACTATCTTATTACTAATATCTAATGAAGTGGAGGAAGGGGTTGGGACAGGTTGAACACTTTACCCCCCTTTATCTGCTTGGTTAGGTCATCCTGCCCCAGCGATGGAGTTTATGATTTTAGGTTTACATATTGCTGGAATATCTTCTATTTTCGCAAGAATTAATTTTGTTACTACAGGTGCTAACATGCGACCTGAGGGGGTGGCTCCTCAGCGAACTAC
>CORE_WES23
TTGGTAATTGGGCTGTCCCTCTTTTATTAGCTGCACCTGATATGGTTTTTGCTCGTCTTAATAATCTTAGCTTCTGGTTACTTCCTGCAGCTACTATCTTATTACTAATATCTAATGAAGTGGAGGAAGGGGTTGGGACAGGTTGAACACTTTACCCCCCTTTATCTGCTTGGTTAGGTCATCCTGCCCCAGCGATGGAGTTTATGATTTTAGGTTTACATATTGCTGGAATATCTTCTATTTTCGCAAGAATTAATTTTGTTACTACAGGTGCTAACATGCGACCTGAGGGGGTGGCTCCTCAGCGAACTAC
>CORE_WES24
TTGGTAATTGGGCTGTCCCTCTTTTATTAGCTGCACCTGATATGGTTTTTGCTCGTCTTAATAATCTTAGCTTCTGGTTACTTCCTGCAGCTACTATCTTATTACTAATATCTAATGAAGTGGAGGAAGGGGTTGGGACAGGTTGAACACTTTACCCCCCTTTATCTGCTTGGTTAGGTCATCCTGCCCCAGCGATGGAGTTTATGATTTTAGGTTTACATATTGCTGGAATATCTTCTATTTTCGCAAGAATTAATTTTGTTACTACAGGTGCTAACATGCGACCTGAGGGGGTGGCTCCTCAGCGAACTAC
>CORE_WES25
TTGGTAATTGGGCTGTCCCTCTTTTATTAGCTGCACCTGATATGGTTTTTGCTCGTCTTAATAATCTTAGCTTCTGGTTACTTCCTGCAGCTACTATCTTATTACTAATATCTAATGAAGTGGAGGAAGGGGTTGGGACAGGTTGAACACTTTACCCCCCTTTATCTGCTTGGTTAGGTCATCCTGCCCCAGCGATGGAGTTTATGATTTTAGGTTTACATATTGCTGGAATATCTTCTATTTTCGCAAGAATTAATTTTGTTACTACAGGTGCTAACATGCGACCTGAGGGGGTGGCTCCTCAGCGAACTAC
>CORE_WES29
TTGGTAATTGGGCTGTCCCTCTTTTATTAGCTGCACCTGATATGGTTTTTGCTCGTCTTAATAATCTTAGCTTCTGGTTACTTCCTGCAGCTACTATCTTATTACTAATATCTAATGAAGTGGAGGAAGGGGTTGGGACAGGTTGAACACTTTACCCCCCTTTATCTGCTTGGTTAGGTCATCCTGCCCCAGCGATGGAGTTTATGATTTTAGGTTTACATATTGCTGGAATATCTTCTATTTTCGCAAGAATTAATTTTGTTACTACAGGTGCTAACATGCGACCTGAGGGGGTGGCTCCTCAGCGAACTAC
>CORE_WES3
TTGGTAATTGGGCTGTCCCTCTTTTATTAGCTGCACCTGATATGGTTTTTGCTCGTCTTAATAATCTTAGCTTCTGGTTACTTCCTGCAGCTACTATCTTATTACTAATATCTAATGAAGTGGAGGAAGGGGTTGGGACAGGTTGAACACTTTACCCCCCTTTATCTGCTTGGTTAGGTCATCCTGCCCCAGCGATGGAGTTTATGATTTTAGGTTTACATATTGCTGGAATATCTTCTATTTTCGCAAGAATTAATTTTGTTACTACAGGTGCTAACATGCGACCTGAGGGGGTGGCTCCTCAGCGAACTAC
>CORE_WES30
TTGGTAATTGGGCTGTCCCTCTTTTATTAGCTGCACCTGATATGGTTTTTGCTCGTCTTAATAATCTTAGCTTCTGGTTACTTCCTGCAGCTACTATCTTATTACTAATATCTAATGAAGTGGAGGAAGGGGTTGGGACAGGTTGAACACTTTACCCCCCTTTATCTGCTTGGTTAGGTCATCCTGCCCCAGCGATGGAGTTTATGATTTTAGGTTTACATATTGCTGGAATATCTTCTATTTTCGCAAGAATTAATTTTGTTACTACAGGTGCTAACATGCGACCTGAGGGGGTGGCTCCTCAGCGAACTAC
>CORE_WES31
TTGGTAATTGGGCTGTCCCTCTTTTATTAGCTGCACCTGATATGGTTTTTGCTCGTCTTAATAATCTTAGCTTCTGGTTACTTCCTGCAGCTACTATCTTATTACTAATATCTAATGAAGTGGAGGAAGGGGTTGGGACAGGTTGAACACTTTACCCCCCTTTATCTGCTTGGTTAGGTCATCCTGCCCCAGCGATGGAGTTTATGATTTTAGGTTTACATATTGCTGGAATATCTTCTATTTTCGCAAGAATTAATTTTGTTACTACAGGTGCTAACATGCGACCTGAGGGGGTGGCTCCTCAGCGAACTAC
>CORE_WES32
TTGGTAATTGGGCTGTCCCTCTTTTATTAGCTGCACCTGATATGGTTTTTGCTCGTCTTAATAATCTTAGCTTCTGGTTACTTCCTGCAGCTACTATCTTATTACTAATATCTAATGAAGTGGAGGAAGGGGTTGGGACAGGTTGAACACTTTACCCCCCTTTATCTGCTTGGTTAGGTCATCCTGCCCCAGCGATGGAGTTTATGATTTTAGGTTTACATATTGCTGGAATATCTTCTATTTTCGCAAGAATTAATTTTGTTACTACAGGTGCTAACATGCGACCTGAGGGGGTGGCTCCTCAGCGAACTAC
>CORE_WES33
TTGGTAATTGGGCTGTCCCTCTTTTATTAGCTGCACCTGATATGGTTTTTGCTCGTCTTAATAATCTTAGCTTCTGGTTACTTCCTGCAGCTACTATCTTATTACTAATATCTAATGAAGTGGAGGAAGGGGTTGGGACAGGTTGAACACTTTACCCCCCTTTATCTGCTTGGTTAGGTCATCCTGCCCCAGCGATGGAGTTTATGATTTTAGGTTTACATATTGCTGGAATATCTTCTATTTTCGCAAGAATTAATTTTGTTACTACAGGTGCTAACATGCGACCTGAGGGGGTGGCTCCTCAGCAAACTAC
>CORE_WES34
TTGGTAATTGGGCTGTCCCTCTTTTATTAGCTGCACCTGATATGGTTTTTGCTCGTCTTAATAATCTTAGCTTCTGGTTACTTCCTGCAGCTACTATCTTATTACTAATATCTAATGAAGTGGAGGAAGGGGTTGGGACAGGTTGAACACTTTACCCCCCTTTATCTGCTTGGTTAGGTCATCCTGCCCCAGCGATGGAGTTTATGATTTTAGGTTTACATATTGCTGGAATATCTTCTATTTTCGCAAGAATTAATTTTGTTACTACAGGTGCTAACATGCGACCTGAGGGGGTGGCTCCTCAGCGAACTAC
>CORE_WES35
TTGGTAATTGGGCTGTCCCTCTTTTATTAGCTGCACCTGATATGGTTTTTGCTCGTCTTAATAATCTTAGCTTCTGGTTACTTCCTGCAGCTACTATCTTATTACTAATATCTAATGAAGTGGAGGAAGGGGTTGGGACAGGTTGAACACTTTACCCCCCTTTATCTGCTTGGTTAGGTCATCCTGCCCCAGCGATGGAGTTTATGATTTTAGGTTTACATATTGCTGGAATATCTTCTATTTTCGCAAGAATTAATTTTGTTACTACAGGTGCTAACATGCGACCTGAGGGGGTGGCTCCTCAGCGAACTAC
>CORE_WES36
TTGGTAATTGGGCTGTCCCTCTTTTATTAGCTGCACCTGATATGGTTTTTGCTCGTCTTAATAATCTTAGCTTCTGGTTACTTCCTGCAGCTACTATCTTGTTACTAATATCTAATGAAGTGGAGGAAGGGGTTGGGACAGGTTGAACACTTTACCCCCCTTTATCTGCTTGGTTAGGTCATCCTGCCCCAGCGATGGAGTTTATGATTTTAGGTTTACATATTGCTGGAATATCTTCTATTTTCGCAAGAATTAATTTCGTAACTACAGGTGCTAACATGCGACCTGAGGGGGTGGCTCCTCAGCGAACTAC
>CORE_WES37
TTGGTAATTGGGCTGTCCCTCTTTTATTAGCTGCACCTGATATGGTTTTTGCTCGTCTTAATAATCTTAGCTTCTGGTTACTTCCTGCAGCTACTATCTTATTACTAATATCTAATGAAGTGGAGGAAGGGGTTGGGACAGGTTGAACACTTTACCCCCCTTTATCTGCTTGGTTAGGTCATCCTGCCCCAGCGATGGAGTTTATGATTTTAGGTTTACATATTGCTGGAATATCTTCTATTTTCGCAAGAATTAATTTTGTTACTACAGGTGCTAACATGCGACCTGAGGGGGTGGCTCCTCAGCGAACTAC
>CORE_WES39
TTGGTAATTGGGCTGTCCCTCTTTTATTAGCTGCACCTGATATGGTTTTTGCTCGTCTTAATAATCTTAGCTTCTGGTTACTTCCTGCAGCTACTATCTTATTACTAATATCTAATGAAGTGGAGGAAGGGGTTGGGACAGGTTGAACACTTTACCCCCCTTTATCTGCTTGGTTAGGTCATCCTGCCCCAGCGATGGAGTTTATGATTTTAGGTTTACATATTGCTGGAATATCTTCTATTTTCGCAAGAATTAATTTTGTTACTACAGGTGCTAACATGCGACCTGAGGGGGTGGCTCCTCAGCGAACTAC
>CORE_WES4
TTGGTAATTGGGCTGTCCCTCTTTTATTAGCTGCACCTGATATGGTTTTTGCTCGTCTTAATAATCTTAGCTTCTGGTTACTTCCTGCAGCTACTATCTTATTACTAATATCTAATGAAGTGGAGGAAGGGGTTGGGACAGGTTGAACACTTTACCCCCCTTTATCTGCTTGGTTAGGTCATCCTGCCCCAGCGATGGAGTTTATGATTTTAGGTTTACATATTGCTGGAATATCTTCTATTTTCGCAAGAATTAATTTTGTTACTACAGGTGCTAACATGCGACCTGAGGGGGTGGCTCCTCAGCGAACTAC
>CORE_WES5
TTGGTAATTGGGCTGTCCCTCTTTTATTAGCTGCACCTGATATGGTTTTTGCTCGTCTTAATAATCTTAGCTTCTGGTTACTTCCTGCAGCTACTATCTTATTACTAATATCTAATGAAGTGGAGGAAGGGGTTGGGACAGGTTGAACACTTTACCCCCCTTTATCTGCTTGGTTAGGTCATCCTGCCCCAGCGATGGAGTTTATGATTTTAGGTTTACATATTGCTGGAATATCTTCTATTTTCGCAAGAATTAATTTTGTTACTACAGGTGCTAACATGCGACCTGAGGGGGTGGCTCCTCAGCGAACTAC
>CORE_WES6
TTGGTAATTGGGCTGTCCCTCTTTTATTAGCTGCACCTGATATGGTTTTTGCTCGTCTTAATAATCTTAGCTTCTGGTTACTTCCTGCAGCTACTATCTTATTACTAATATCTAATGAAGTGGAGGAAGGGGTTGGGACAGGTTGAACACTTTACCCCCCTTTATCTGCTTGGTTAGGTCATCCTGCCCCAGCGATGGAGTTTATGATTTTAGGTTTACATATTGCTGGAATATCTTCTATTTTCGCAAGAATTAATTTTGTTACTACAGGTGCTAACATGCGACCTGAGGGGGTGGCTCCTCAGCGAACTAC
>CORE_WES7
TTGGTAATTGGGCTGTCCCTCTTTTATTAGCTGCACCTGATATGGTTTTTGCTCGTCTTAATAATCTTAGCTTCTGGTTACTTCCTGCAGCTACTATCTTGTTACTAATATCTAATGAAGTGGAGGAAGGGGTTGGGACAGGTTGAACACTTTACCCCCCTTTATCTGCTTGGTTAGGTCATCCTGCCCCAGCGATGGAGTTTATGATTTTAGGTTTACATATTGCTGGAATATCTTCTATTTTCGCAAGAATTAATTTCGTAACTACAGGTGCTAACATGCGACCTGAGGGGGTGGCTCCTCAGCGAACTAC
>CORE_WES8
TTGGTAATTGGGCTGTCCCTCTTTTATTAGCTGCACCTGATATGGTTTTTGCTCGTCTTAATAATCTTAGCTTCTGGTTACTTCCTGCAGCTACTATCTTATTACTAATATCTAATGAAGTGGAGGAAGGGGTTGGGACAGGTTGAACACTTTACCCCCCTTTATCTGCTTGGTTAGGTCATCCTGCCCCAGCGATGGAGTTTATGATTTTAGGTTTACATATTGCTGGAATATCTTCTATTTTCGCAAGAATTAATTTTGTTACTACAGGTGCTAACATGCGACCTGAGGGGGTGGCTCCTCAGCGAACTAC
>CORE_WES9
TTGGTAATTGGGCTGTCCCTCTTTTATTAGCTGCACCTGATATGGTTTTTGCTCGTCTTAATAATCTTAGCTTCTGGTTACTTCCTGCAGCTACTATCTTATTACTAATATCTAATGAAGTGGAGGAAGGGGTTGGGACAGGTTGAACACTTTACCCCCCTTTATCTGCTTGGTTAGGTCATCCTGCCCCAGCGATGGAGTTTATGATTTTAGGTTTACATATTGCTGGAATATCTTCTATTTTCGCAAGAATTAATTTTGTTACTACAGGTGCTAACATGCGACCTGAGGGGGTGGCTCCTCAGCGAACTAC
>CORE_WIL1
TTGGTAATTGGGCTGTCCCTCTTTTATTAGCTGCACCTGATATGGTTTTTGCTCGTCTTAATAATCTTAGCTTCTGGTTACTTCCTGCAGCTACTATCTTGTTACTAATATCTAATGAAGTGGAGGAAGGGGTTGGGACAGGTTGAACACTTTACCCCCCTTTATCTGCTTGGTTAGGTCATCCTGCCCCAGCGATGGAGTTTATGATTTTAGGTTTACATATTGCTGGAATATCTTCTATTTTCGCAAGAATTAATTTCGTAACTACAGGTGCTAACATGCGACCTGAGGGGGTGGCTCCTCAGCGAACTAC
>CORE_WIL10
TTGGTAATTGGGCTGTCCCTCTTTTATTAGCTGCACCTGATATGGTTTTTGCTCGTCTTAATAACCTTAGCTTCTGGTTACTTCCTGCAGCTACTATCTTGTTACTAATATCTAATGAAGTGGAGGAAGGGGTTGGGACAGGTTGAACACTTTACCCCCCTTTATCTGCTTGGTTAGGTCATCCTGCCCCAGCGATGGAGTTTATGATTTTAGGTTTACATATTGCTGGAATATCTTCTATTTTCGCAAGAATTAATTTCGTAACTACAGGTGCTAACATGCGACCTGAGGGGGTGGCTCCTCAGCGAACTAC
>CORE_WIL11
TTGGTAATTGGGCTGTCCCTCTTTTATTAGCTGCACCTGATATGGTTTTTGCTCGTCTTAATAATCTTAGCTTCTGGTTACTTCCTGCAGCTACTATCTTATTACTAATATCTAATGAAGTGGAGGAAGGGGTTGGGACAGGTTGAACACTTTACCCCCCTTTATCTGCTTGGTTAGGTCATCCTGCCCCAGCGATGGAGTTTATGATTTTAGGTTTACATATTGCTGGAATATCTTCTATTTTCGCAAGAATTAATTTTGTTACTACAGGTGCTAACATGCGACCTGAGGGGGTGGCTCCTCAGCGAACTAC
>CORE_WIL12
TTGGTAATTGGGCTGTCCCTCTTTTATTAGCTGCACCTGATATGGTTTTTGCTCGTCTTAATAATCTTAGCTTCTGGTTACTTCCTGCAGCTACTATCTTATTACTAATATCTAATGAAGTGGAGGAAGGGGTTGGGACAGGTTGAACACTTTACCCCCCTTTATCTGCTTGGTTAGGTCATCCTGCCCCAGCGATGGAGTTTATGATTTTAGGTTTACATATTGCTGGAATATCTTCTATTTTCGCAAGAATTAATTTTGTTACTACAGGTGCTAACATGCGACCTGAGGGGGTGGCTCCTCAGCGAACTAC
>CORE_WIL13
TTGGTAATTGGGCTGTCCCTCTTTTATTAGCTGCACCTGATATGGTTTTTGCTCGTCTTAATAATCTTAGCTTCTGGTTACTTCCTGCAGCTACTATCTTATTACTAATATCTAATGAAGTGGAGGAAGGGGTTGGGACAGGTTGAACACTTTACCCCCCTTTATCTGCTTGGTTAGGTCATCCTGCCCCAGCGATGGAGTTTATGATTTTAGGTTTACATATTGCTGGAATATCTTCTATTTTCGCAAGAATTAATTTTGTTACTACAGGTGCTAACATGCGACCTGAGGGGGTGGCTCCTCAGCGAACTAC
>CORE_WIL16
TTGGTAATTGGGCTGTCCCTCTTTTATTAGCTGCACCTGATATGGTTTTTGCTCGTCTTAATAATCTTAGCTTCTGGTTACTTCCTGCAGCTACTATCTTGTTACTAATATCTAATGAAGTGGAGGAAGGGGTTGGGACAGGTTGAACACTTTACCCCCCTTTATCTGCTTGGTTAGGTCATCCTGCCCCAGCGATGGAGTTTATGATTTTAGGTTTACATATTGCTGGAATATCTTCTATTTTCGCAAGAATTAATTTCGTAACTACAGGTGCTAACATGCGACCTGAGGGGGTGGCTCCTCAGCGAACTAC
>CORE_WIL17
TTGGTAATTGGGCTGTCCCTCTTTTATTAGCTGCACCTGATATGGTTTTTGCTCGTCTTAATAATCTTAGCTTCTGGTTACTTCCTGCAGCTACTATCTTATTACTAATATCTAATGAAGTGGAGGAAGGGGTTGGGACAGGTTGAACACTTTACCCCCCTTTATCTGCTTGGTTAGGTCATCCTGCCCCAGCGATGGAGTTTATGATTTTAGGTTTACATATTGCTGGAATATCTTCTATTTTCGCAAGAATTAATTTTGTTACTACAGGTGCTAACATGCGACCTGAGGGGGTGGCTCCTCAGCGAACTAC
>CORE_WIL18
TTGGTAATTGGGCTGTCCCTCTTTTATTAGCTGCACCTGATATGGTTTTTGCTCGTCTTAATAATCTTAGCTTCTGGTTACTTCCTGCAGCTACTATCTTATTACTAATATCTAATGAAGTGGAGGAAGGGGTTGGGACAGGTTGAACACTTTACCCCCCTTTATCTGCTTGGTTAGGTCATCCTGCCCCAGCGATGGAGTTTATGATTTTAGGTTTACATATTGCTGGAATATCTTCTATTTTCGCAAGAATTAATTTTGTTACTACAGGTGCTAACATGCGACCTGAGGGGGTGGCTCCTCAGCGAACTAC
>CORE_WIL19
TTGGTAATTGGGCTGTCCCTCTTTTATTAGCTGCACCTGATATGGTTTTTGCTCGTCTTAATAATCTTAGCTTCTGGTTACTTCCTGCAGCTACTATCTTATTACTAATATCTAATGAAGTGGAGGAAGGGGTTGGGACAGGTTGAACACTTTACCCCCCTTTATCTGCTTGGTTAGGTCATCCTGCCCCAGCGATGGAGTTTATGATTTTAGGTTTACATATTGCTGGAATATCTTCTATTTTCGCAAGAATTAATTTTGTTACTACAGGTGCTAACATGCGACCTGAGGGGGTGGCTCCTCAGCGAACTAC
>CORE_WIL2
TTGGTAATTGGGCTGTCCCTCTTTTATTAGCTGCACCTGATATGGTTTTTGCTCGTCTTAATAATCTTAGCTTCTGGTTACTTCCTGCAGCTACTATCTTATTACTAATATCTAATGAAGTGGAGGAAGGGGTTGGGACAGGTTGAACACTTTACCCCCCTTTATCTGCTTGGTTAGGTCATCCTGCCCCAGCGATGGAGTTTATGATTTTAGGTTTACATATTGCTGGAATATCTTCTATTTTCGCAAGAATTAATTTTGTTACTACAGGTGCTAACATGCGACCTGAGGGGGTGGCTCCTCAGCGAACTAC
>CORE_WIL20
TTGGTAATTGGGCTGTCCCTCTTTTATTAGCTGCACCTGATATGGTTTTTGCTCGTCTTAATAATCTTAGCTTCTGGTTACTTCCTGCAGCTACTATCTTGTTACTAATATCTAATGAAGTGGAGGAAGGGGTTGGGACAGGTTGAACACTTTACCCCCCTTTATCTGCTTGGTTAGGTCATCCTGCCCCAGCGATGGAGTTTATGATTTTAGGTTTACATATTGCTGGAATATCTTCTATTTTCGCAAGAATTAATTTCGTAACTACAGGTGCTAACATGCGACCTGAGGGGGTGGCTCCTCAGCGAACTAC
>CORE_WIL21
TTGGTAATTGGGCTGTCCCTCTTTTATTAGCTGCACCTGATATGGTTTTTGCTCGTCTTAATAATCTTAGCTTCTGGTTACTTCCTGCAGCTACTATCTTGTTACTAATATCTAATGAAGTGGAGGAAGGGGTTGGGACAGGTTGAACACTTTACCCCCCTTTATCTGCTTGGTTAGGTCATCCTGCCCCAGCGATGGAGTTTATGATTTTAGGTTTACATATTGCTGGAATATCTTCTATTTTCGCAAGAATTAATTTCGTAACTACAGGTGCTAACATGCGACCTGAGGGGGTGGCTCCTCAGCGAACTAC
>CORE_WIL22
TTGGTAATTGGGCTGTCCCTCTTTTATTAGCTGCACCTGATATGGTTTTTGCTCGTCTTAATAATCTTAGCTTCTGGTTACTTCCTGCAGCTACTATCTTATTACTAATATCTAATGAAGTGGAGGAAGGGGTTGGGACAGGTTGAACACTTTACCCCCCTTTATCTGCTTGGTTAGGTCATCCTGCCCCAGCGATGGAGTTTATGATTTTAGGTTTACATATTGCTGGAATATCTTCTATTTTCGCAAGAATTAATTTTGTTACTACAGGTGCTAACATGCGACCTGAGGGGGTGGCTCCTCAGCGAACTAC
>CORE_WIL23
TTGGTAATTGGGCTGTCCCTCTTTTATTAGCTGCACCTGATATGGTTTTTGCTCGTCTTAATAATCTTAGCTTCTGGTTACTTCCTGCAGCTACTATCTTATTACTAATATCTAATGAAGTGGAGGAAGGGGTTGGGACAGGTTGAACACTTTACCCCCCTTTATCTGCTTGGTTAGGTCATCCTGCCCCAGCGATGGAGTTTATGATTTTAGGTTTACATATTGCTGGAATATCTTCTATTTTCGCAAGAATTAATTTTGTTACTACAGGTGCTAACATGCGACCTGAGGGGGTGGCTCCTCAGCGAACTAC
>CORE_WIL24
TTGGTAATTGGGCTGTCCCTCTTTTATTAGCTGCACCTGATATGGTTTTTGCTCGTCTTAATAATCTTAGCTTCTGGTTACTTCCTGCAGCTACTATCTTGTTACTAATATCTAATGAAGTGGAGGAAGGGGTTGGGACAGGTTGAACACTTTACCCCCCTTTATCTGCTTGGTTAGGTCATCCTGCCCCAGCGATGGAGTTTATGATTTTAGGTTTACATATTGCTGGAATATCTTCTATTTTCGCAAGAATTAATTTCGTAACTACAGGTGCTAACATGCGACCTGAGGGGGTGGCTCCTCAGCGAACTAC
>CORE_WIL25
TTGGTAATTGGGCTGTCCCTCTTTTATTAGCTGCACCTGATATGGTTTTTGCTCGTCTTAATAATCTTAGCTTCTGGTTACTTCCTGCAGCTACTATCTTATTACTAATATCTAATGAAGTGGAGGAAGGGGTTGGGACAGGTTGAACACTTTACCCCCCTTTATCTGCTTGGTTAGGTCATCCTGCCCCAGCGATGGAGTTTATGATTTTAGGTTTACATATTGCTGGAATATCTTCTATTTTCGCAAGAATTAATTTTGTTACTACAGGTGCTAACATGCGACCTGAGGGGGTGGCTCCTCAGCGAACTAC
>CORE_WIL26
TTGGTAATTGGGCTGTCCCTCTTTTATTAGCTGCACCTGATATGGTTTTTGCTCGTCTTAATAATCTTAGCTTCTGGTTACTTCCTGCAGCTACTATCTTATTACTAATATCTAATGAAGTGGAGGAAGGGGTTGGGACAGGTTGAACACTTTACCCCCCTTTATCTGCTTGGTTAGGTCATCCTGCCCCAGCGATGGAGTTTATGATTTTAGGTTTACATATTGCTGGAATATCTTCTATTTTCGCAAGAATTAATTTTGTTACTACAGGTGCTAACATGCGACCTGAGGGGGTGGCTCCTCAGCGAACTAC
>CORE_WIL27
TTGGTAATTGGGCTGTCCCTCTTTTATTAGCTGCACCTGATATGGTTTTTGCTCGTCTTAATAATCTCAGCTTCTGGTTACTTCCTGCAGCTACTATCTTGTTACTAATATCTAATGAAGTGGAGGAAGGGGTTGGGACAGGTTGAACACTTTACCCCCCTTTATCTGCTTGGTTAGGTCATCCTGCCCCAGCGATGGAGTTTATGATTTTAGGTTTACATATTGCTGGAATATCTTCTATTTTCGCAAGAATTAATTTCGTAACTACAGGTGCTAACATGCGACCTGAGGGGGTGGCTCCTCAGCGAACTAC
>CORE_WIL28
TTGGTAATTGGGCTGTCCCTCTTTTATTAGCTGCACCTGATATGGTTTTTGCTCGTCTTAATAATCTTAGCTTCTGGTTACTTCCTGCAGCTACTATCTTATTACTAATATCTAATGAAGTGGAGGAAGGGGTTGGGACAGGTTGAACACTTTACCCCCCTTTATCTGCTTGGTTAGGTCATCCTGCCCCAGCGATGGAGTTTATGATTTTAGGTTTACATATTGCTGGAATATCTTCTATTTTCGCAAGAATTAATTTTGTTACTACAGGTGCTAACATGCGACCTGAGGGGGTGGCTCCTCAGCGAACTAC
>CORE_WIL30
TTGGTAATTGGGCTGTCCCTCTTTTATTAGCTGCACCTGATATGGTTTTTGCTCGTCTTAATAATCTTAGCTTCTGGTTACTTCCTGCAGCTACTATCTTGTTACTAATATCTAATGAAGTGGAGGAAGGGGTTGGGACAGGTTGAACACTTTACCCCCCTTTATCTGCTTGGTTAGGTCATCCTGCCCCAGCGATGGAGTTTATGATTTTAGGTTTACATATTGCTGGAATATCTTCTATTTTCGCAAGAATTAATTTCGTAACTACAGGTGCTAACATGCGACCTGAGGGGGTGGCTCCTCAGCGAACTAC
>CORE_WIL33
TTGGTAATTGGGCTGTCCCTCTTTTATTAGCTGCACCTGATATGGTTTTTGCTCGTCTTAATAATCTTAGCTTCTGGTTACTTCCTGCAGCTACTATCTTATTACTAATATCTAATGAAGTGGAGGAAGGGGTTGGGACAGGTTGAACACTTTACCCCCCTTTATCTGCTTGGTTAGGTCATCCTGCCCCAGCGATGGAGTTTATGATTTTAGGTTTACATATTGCTGGAATATCTTCTATTTTCGCAAGAATTAATTTTGTTACTACAGGTGCTAACATGCGACCTGAGGGGGTGGCTCCTCAGCGAACTAC
>CORE_WIL34
TTGGTAATTGGGCTGTCCCTCTTTTATTAGCTGCACCTGATATGGTTTTTGCTCGTCTTAATAATCTTAGCTTCTGGTTACTTCCTGCAGCTACTATCTTATTACTAATATCTAATGAAGTGGAGGAAGGGGTTGGGACAGGTTGAACACTTTACCCCCCTTTATCTGCTTGGTTAGGTCATCCTGCCCCAGCGATGGAGTTTATGATTTTAGGTTTACATATTGCTGGAATATCTTCTATTTTCGCAAGAATTAATTTTGTTACTACAGGTGCTAACATGCGACCTGAGGGGGTGGCTCCTCAGCGAACTAC
>CORE_WIL35
TTGGTAATTGGGCTGTCCCTCTTTTATTAGCTGCACCTGATATGGTTTTTGCTCGTCTTAATAATCTTAGCTTCTGGTTACTTCCTGCAGCTACTATCTTGTTACTAATATCTAATGAAGTGGAGGAAGGGGTTGGGACAGGTTGAACACTTTACCCCCCTTTATCTGCTTGGTTAGGTCATCCTGCCCCAGCGATGGAGTTTATGATTTTAGGTTTACATATTGCTGGAATATCTTCTATTTTCGCAAGAATTAATTTCGTAACTACAGGTGCTAACATGCGACCTGAGGGGGTGGCTCCTCAGCGAACTAC
>CORE_WIL36
TTGGTAATTGGGCTGTCCCTCTTTTATTAGCTGCACCTGATATGGTTTTTGCTCGTCTTAATAATCTTAGCTTCTGGTTACTTCCTGCAGCTACTATCTTATTACTAATATCTAATGAAGTGGAGGAAGGGGTTGGGACAGGTTGAACACTTTACCCCCCTTTATCTGCTTGGTTAGGTCATCCTGCCCCAGCGATGGAGTTTATGATTTTAGGTTTACATATTGCTGGAATATCTTCTATTTTCGCAAGAATTAATTTTGTTACTACAGGTGCTAACATGCGACCTGAGGGGGTGGCTCCTCAGCGAACTAC
>CORE_WIL37
TTGGTAATTGGGCTGTCCCTCTTTTATTAGCTGCACCTGATATGGTTTTTGCTCGTCTTAATAATCTTAGCTTCTGGTTACTTCCTGCAGCTACTATCTTGTTACTAATATCTAATGAAGTGGAGGAAGGGGTTGGGACAGGTTGAACACTTTACCCCCCTTTATCTGCTTGGTTAGGTCATCCTGCCCCAGCGATGGAGTTTATGATTTTAGGTTTACATATTGCTGGAATATCTTCTATTTTCGCAAGAATTAATTTCGTAACTACAGGTGCTAACATGCGACCTGAGGGGGTGGCTCCTCAGCGAACTAC
>CORE_WIL39
TTGGTAATTGGGCTGTCCCTCTTTTATTAGCTGCACCTGATATGGTTTTTGCTCGTCTTAATAATCTTAGCTTCTGGTTACTTCCTGCAGCTACTATCTTATTACTAATATCTAATGAAGTGGAGGAAGGGGTTGGGACAGGTTGAACACTTTACCCCCCTTTATCTGCTTGGTTAGGTCATCCTGCCCCAGCGATGGAGTTTATGATTTTAGGTTTACATATTGCTGGAATATCTTCTATTTTCGCAAGAATTAATTTTGTTACTACAGGTGCTAACATGCGACCTGAGGGGGTGGCTCCTCAGCGAACTAC
>CORE_WIL40
TTGGTAATTGGGCTGTCCCTCTTTTATTAGCTGCACCTGATATGGTTTTTGCTCGTCTTAATAATCTTAGCTTCTGGTTACTTCCTGCAGCTACTATCTTGTTACTAATATCTAATGAAGTGGAGGAAGGGGTTGGGACAGGTTGAACACTTTACCCCCCTTTATCTGCTTGGTTAGGTCATCCTGCCCCAGCGATGGAGTTTATGATTTTAGGTTTACATATTGCTGGAATATCTTCTATTTTCGCAAGAATTAATTTCGTAACTACAGGTGCTAACATGCGACCTGAGGGGGTGGCTCCTCAGCGAACTAC
>CORE_WIL41
TTGGTAATTGGGCTGTCCCTCTTTTATTAGCTGCACCTGATATGGTTTTTGCTCGTCTTAATAATCTTAGCTTCTGGTTACTTCCTGCAGCTACTATCTTATTACTAATATCTAATGAAGTGGAGGAAGGGGTTGGGACAGGTTGAACACTTTACCCCCCTTTATCTGCTTGGTTAGGTCATCCTGCCCCAGCGATGGAGTTTATGATTTTAGGTTTACATATTGCTGGAATATCTTCTATTTTCGCAAGAATTAATTTTGTTACTACAGGTGCTAACATGCGACCTGAGGGGGTGGCTCCTCAGCGAACTAC
>CORE_WIL42
TTGGTAATTGGGCTGTCCCTCTTTTATTAGCTGCACCTGATATGGTTTTTGCTCGTCTTAATAATCTTAGCTTCTGGTTACTTCCTGCAGCTACTATCTTATTACTAATATCTAATGAAGTGGAGGAAGGGGTTGGGACAGGTTGAACACTTTACCCCCCTTTATCTGCTTGGTTAGGTCATCCTGCCCCAGCGATGGAGTTTATGATTTTAGGTTTACATATTGCTGGAATATCTTCTATTTTCGCAAGAATTAATTTTGTTACTACAGGTGCTAACATGCGACCTGAGGGGGTGGCTCCTCAGCGAACTAC
>CORE_WIL43
TTGGTAATTGGGCTGTCCCTCTTTTATTAGCTGCACCTGATATGGTTTTTGCTCGTCTTAATAATCTTAGCTTCTGGTTACTTCCTGCAGCTACTATCTTATTACTAATATCCAATGAAGTGGAGGAAGGGGTTGGGACAGGTTGAACACTTTACCCCCCTTTATCTGCTTGGTTAGGTCATCCTGCCCCAGCGATGGAGTTTATGATTTTAGGTTTACATATTGCTGGAATATCTTCTATTTTCGCAAGAATTAATTTTGTTACTACAGGTGCTAACATGCGACCTGAGGGGGTGGCTCCTCAGCGAACTAC
>CORE_WIL7
TTGGTAATTGGGCTGTCCCTCTTTTATTAGCTGCACCTGATATGGTTTTTGCTCGTCTTAATAATCTTAGCTTCTGGTTACTTCCTGCAGCTACTATCTTATTACTAATATCTAATGAAGTGGAGGAAGGGGTTGGGACAGGTTGAACACTTTACCCCCCTTTATCTGCTTGGTTAGGTCATCCTGCCCCAGCGATGGAGTTTATGATTTTAGGTTTACATATTGCTGGAATATCTTCTATTTTCGCAAGAATTAATTTTGTTACTACAGGTGCTAACATGCGACCTGAGGGGGTGGCTCCTCAGCGAACTAC
>CORE_WIL8
TTGGTAATTGGGCTGTCCCTCTTTTATTAGCTGCACCTGATATGGTTTTTGCTCGTCTTAATAATCTTAGCTTCTGGTTACTTCCTGCAGCTACTATCTTGTTACTAATATCTAATGAAGTGGAGGAAGGGGTTGGGACAGGTTGAACACTTTACCCCCCTTTATCTGCTTGGTTAGGTCATCCTGCCCCAGCGATGGAGTTTATGATTTTAGGTTTACATATTGCTGGAATATCTTCTATTTTCGCAAGAATTAATTTCGTAACTACAGGTGCTAACATGCGACCTGAGGGGGTGGCTCCTCAGCGAACTAC
