# Supplementary material for: Meta-analysis of northeast Atlantic marine taxa shows contrasting phylogeographic patterns following post-LGM expansions
Source: PeerJ. 2018 Sep 28;6:e5684. doi: 10.7717/peerj.5684 (PMC6166638; doi:10.7717/peerj.5684)
Supplement: Supplemental Information 2 [file peerj-06-5684-s006.zip › macoma_balthica_lineage1.fasta]

>AIG1
TTGGTAATTGGGCTGTCCCTCTTTTATTAGCTGCACCTGATATGGTTTTTGCTCGTCTTAATAACCTTAGCTTCTGGTTACTTCCTGCAGCTACTATCTTATTACTAATATCTAATGAAGTGGAGGAAGGGGTTGGGACAGGTTGAACACTTTACCCCCCTTTATCTGCTTGGTTAGGTCATCCTGCCCCAGCGATGGAGTTTATGATTTTAGGTTTACATATTGCTGGAATATCTTCTATTTTCGCAAGAATTAATTTTGTTACTACAGGTGCTAACATGCGACCTGAGGGGGTGGCTCCTCAGCGAACTAC
>AIG2
TTGGTAATTGGGCTGTCCCTCTTTTATTAGCTGCACCTGATATGGTTTTTGCTCGTCTTAACAATCTTAGCTTCTGGTTACTTCCTGCAGCTACTATCTTATTACTAATATCTAATGAAGTGGAGGAAGGGGTTGGGACAGGTTGAACACTTTACCCCCCTTTATCTGCTTGGTTAGGTCATCCTGCCCCAGCGATGGAGTTTATGATTTTAGGTTTACATATTGCTGGAATATCTTCTATTTTCGCAAGAATTAATTTTGTTACTACAGGTGCTAACATGCGACCTGAGGGGGTGGCTCCTCAGCGAACTAC
>AIG3
TTGGTAATTGGGCTGTCCCTCTTTTATTAGCTGCACCTGATATGGTTTTTGCTCGTCTTAACAATCTTAGCTTCTGGTTACTTCCTGCAGCTACTATCTTATTACTAATATCTAATGAAGTGGAGGAAGGGGTTGGGACAGGTTGAACACTTTACCCCCCTTTATCTGCTTGGTTAGGTCATCCTGCCCCAGCGATGGAGTTTATGATTTTAGGTTTACATATTGCTGGAATATCTTCTATTTTCGCAAGAATTAATTTTGTTACTACAGGTGCTAACATGCGACCTGAGGGGGTGGCTCCTCAGCGAACTAC
>AIG5
TTGGTAATTGGGCTGTCCCTCTTTTATTAGCTGCACCTGATATGGTTTTTGCTCGTCTTAACAATCTTAGCTTCTGGTTACTTCCTGCAGCTACTATCTTATTACTAATATCTAATGAAGTGGAGGAAGGGGTTGGGACAGGTTGAACACTTTACCCCCCTTTATCTGCTTGGTTAGGTCATCCTGCCCCAGCGATGGAGTTTATGATTTTAGGTTTACATATTGCTGGAATATCTTCTATTTTCGCAAGAATTAATTTTGTTACTACAGGTGCTAACATGCGACCTGAGGGGGTGGCTCCTCAGCGAACTAC
>AIG6
TTGGTAATTGGGCTGTCCCTCTTTTATTAGCTGCACCTGATATGGTTTTTGCTCGTCTTAACAATCTTAGCTTCTGGTTACTTCCTGCAGCTACTATCTTATTACTAATATCTAATGAAGTGGAGGAAGGGGTTGGGACAGGTTGAACACTTTACCCCCCTTTATCTGCTTGGTTAGGTCATCCTGCCCCAGCGATGGAGTTTATGATTTTAGGTTTACATATTGCTGGAATATCTTCTATTTTCGCAAGAATTAATTTTGTTACTACAGGTGCTAACATGCGACCTGAGGGGGTGGCTCCTCAGCGAACTAC
>AIG7
TTGGTAATTGGGCTGTCCCTCTTTTATTAGCTGCACCTGATATGGTTTTTGCTCGTCTTAACAATCTTAGCTTCTGGTTACTTCCTGCAGCTACTATCTTATTACTAATATCTAATGAAGTGGAGGAAGGGGTTGGGACAGGTTGAACACTTTACCCCCCTTTATCTGCTTGGTTAGGTCATCCTGCCCCAGCGATGGAGTTTATGATTTTAGGTTTACATATTGCTGGAATATCTTCTATTTTCGCAAGAATTAATTTTGTTACTACAGGTGCTAACATGCGACCTGAGGGGGTGGCTCCTCAGCGAACTAC
>AIG8
TTGGTAATTGGGCTGTCCCTCTTTTATTAGCTGCACCTGATATGGTTTTTGCTCGTCTTAACAATCTTAGCTTCTGGTTACTTCCTGCAGCTACTATCTTATTACTAATATCTAATGAAGTGGAGGAAGGGGTTGGGACAGGTTGAACACTTTACCCCCCTTTATCTGCTTGGTTAGGTCATCCTGCCCCAGCGATGGAGTTTATGATTTTAGGTTTACATATTGCTGGAATATCTTCTATTTTCGCAAGAATTAATTTTGTTACTACAGGTGCTAACATGCGACCTGAGGGGGTGGCTCCTCAGCGAACTAC
>AIG9
TTGGTAATTGGGCTGTCCCTCTTTTATTAGCTGCACCTGATATGGTTTTTGCTCGTCTTAACAATCTTAGCTTCTGGTTACTTCCTGCAGCTACTATCTTATTACTAATATCTAATGAAGTGGAGGAAGGGGTTGGGACAGGTTGAACACTTTACCCCCCTTTATCTGCTTGGTTAGGTCATCCTGCCCCAGCGATGGAGTTTATGATTTTAGGTTTACATATTGCTGGAATATCTTCTATTTTCGCAAGAATTAATTTTGTTACTACAGGTGCTAACATGCGACCTGAGGGGGTGGCTCCTCAGCGAACTAC
>BON1
TTGGTAATTGGGCTGTCCCTCTTTTATTAGCTGCACCTGATATGGTTTTTGCTCGTCTTAACAATCTTAGCTTCTGGTTACTTCCTGCAGCTACTATCTTATTACTAATATCTAATGAAGTGGAGGAAGGGGTTGGGACAGGTTGAACACTTTACCCCCCTTTATCTGCTTGGTTAGGTCATCCTGCCCCAGCGATGGAGTTTATGATTTTAGGTTTACATATTGCTGGAATATCTTCTATTTTCGCAAGAATTAATTTTGTTACTACAGGTGCTAACATGCGACCTGAGGGGGTGGCTCCTCAGCGAACTAC
>BON11
TTGGTAATTGGGCTGTCCCTCTTTTATTAGCTGCACCTGATATGGTTTTTGCTCGTCTTAACAATCTTAGCTTCTGGTTACTTCCTGCAGCTACTATCTTATTACTAATATCTAATGAAGTGGAGGAAGGGGTTGGGACAGGTTGAACACTTTACCCCCCTTTATCTGCTTGGTTAGGTCATCCTGCCCCAGCGATGGAGTTTATGATTTTAGGTTTACATATTGCTGGAATATCTTCTATTTTCGCAAGAATTAATTTTGTTACTACAGGTGCTAACATGCGACCTGAGGGGGTGGCTCCTCAGCGAACTAC
>BON12
TTGGTAATTGGGCTGTCCCTCTTTTATTAGCTGCACCTGATATGGTTTTTGCTCGTCTTAATAACCTTAGCTTCTGGTTACTTCCTGCAGCTACTATCTTATTACTAATATCTAATGAAGTGGAGGAAGGGGTTGGGACAGGTTGAACACTTTACCCCCCTTTATCTGCTTGGTTAGGTCATCCTGCCCCAGCGATGGAGTTTATGATTTTAGGTTTACATATTGCTGGAATATCTTCTATTTTCGCAAGAATTAATTTTGTTACCACAGGTGCTAACATGCGACCTGAGGGGGTGGCTCCTCAGCGAACTAC
>BON13
TTGGTAATTGGGCTGTCCCTCTTTTATTAGCTGCACCTGATATGGTTTTTGCTCGTCTTAACAATCTTAGCTTCTGGTTACTTCCTGCAGCTACTATCTTATTACTAATATCTAATGAAGTGGAGGAAGGGGTTGGGACAGGTTGAACACTTTACCCCCCTTTATCTGCTTGGTTAGGTCATCCTGCCCCAGCGATGGAGTTTATGATTTTAGGTTTACATATTGCTGGAATATCTTCTATTTTCGCAAGAATTAATTTTGTTACTACAGGTGCTAACATGCGACCTGAGGGGGTGGCTCCTCAGCGAACTAC
>BON14
TTGGTAATTGGGCTGTCCCTCTTTTATTAGCTGCACCTGATATGGTTTTTGCTCGTCTTAACAATCTTAGCTTCTGGTTACTTCCTGCAGCTACTATCTTATTACTAATATCTAATGAAGTGGAGGAAGGGGTTGGGACAGGTTGAACACTTTACCCCCCTTTATCTGCTTGGTTAGGTCATCCTGCCCCAGCGATGGAGTTTATGATTTTAGGTTTACATATTGCTGGAATATCTTCTATTTTCGCAAGAATTAATTTTGTTACTACAGGTGCTAACATGCGACCTGAGGGGGTGGCTCCTCAGCGAACTAC
>BON15
TTGGTAATTGGGCTGTCCCTCTTTTATTAGCTGCACCTGATATGGTTTTTGCTCGTCTTAACAATCTTAGCTTCTGGTTACTTCCTGCAGCTACTATCTTATTACTAATATCTAATGAAGTGGAGGAAGGGGTTGGGACAGGTTGAACACTTTACCCCCCTTTATCTGCTTGGTTAGGTCATCCTGCCCCAGCGATGGAGTTTATGATTTTAGGTTTACATATTGCTGGAATATCTTCTATTTTCGCAAGAATTAATTTTGTTACTACAGGTGCTAACATGCGACCTGAGGGGGTGGCTCCTCAGCGAACTAC
>BON16
TTGGTAATTGGGCTGTCCCTCTTTTATTAGCTGCACCTGATATGGTTTTTGCTCGTCTTAACAATCTTAGCTTCTGGTTACTTCCTGCAGCTACTATCTTATTACTAATATCTAATGAAGTGGAGGAAGGGGTTGGGACAGGTTGAACACTTTACCCCCCTTTATCTGCTTGGTTAGGTCATCCTGCCCCAGCGATGGAGTTTATGATTTTAGGTTTACATATTGCTGGAATATCTTCTATTTTCGCAAGAATTAATTTTGTTACTACAGGTGCTAACATGCGACCTGAGGGGGTGGCTCCTCAGCGAACTAC
>BON17
TTGGTAATTGGGCTGTCCCTCTTTTATTAGCTGCACCTGATATGGTTTTTGCTCGTCTTAACAATCTTAGCTTCTGGTTACTTCCTGCAGCTACTATCTTATTACTAATATCTAATGAAGTGGAGGAAGGGGTTGGGACAGGTTGAACACTTTACCCCCCTTTATCTGCTTGGTTAGGTCATCCTGCCCCAGCGATGGAGTTTATGATTTTAGGTTTACATATTGCTGGAATATCTTCTATTTTCGCAAGAATTAATTTTGTTACTACAGGTGCTAACATGCGACCTGAGGGGGTGGCTCCTCAGCGAACTAC
>BON2
TTGGTAATTGGGCTGTCCCTCTTTTATTAGCTGCACCTGATATGGTTTTTGCTCGTCTTAATAACCTTAGCTTCTGGTTACTTCCTGCAGCTACTATCTTATTACTAATATCTAATGAAGTGGAGGAAGGGGTTGGGACAGGTTGAACACTTTACCCCCCTTTATCTGCTTGGTTAGGTCATCCTGCCCCAGCGATGGAGTTTATGATTTTAGGTTTACATATTGCTGGAATATCTTCTATTTTCGCAAGAATTAATTTTGTTACTACAGGTGCTAACATGCGACCTGAGGGGGTGGCTCCTCAGCGAACTAC
>BON3
TTGGTAATTGGGCTGTCCCTCTTTTATTAGCTGCACCTGATATGGTTTTTGCTCGTCTTAACAATCTTAGCTTCTGGTTACTTCCTGCAGCTACTATCTTATTACTAATATCTAATGAAGTGGAGGAAGGGGTTGGGACAGGTTGAACACTTTACCCCCCTTTATCTGCTTGGTTAGGTCATCCTGCCCCAGCGATGGAGTTTATGATTTTAGGTTTACATATTGCTGGAATATCTTCTATTTTCGCAAGAATTAATTTTGTTACTACAGGTGCTAACATGCGACCTGAGGGGGTGGCTCCTCAGCGAACTAC
>BON4
TTGGTAATTGGGCTGTCCCTCTTTTATTAGCTGCACCTGATATGGTTTTTGCTCGTCTTAACAATCTTAGCTTCTGGTTACTTCCTGCAGCTACTATCTTATTACTAATATCTAATGAAGTGGAGGAAGGGGTTGGGACAGGTTGAACACTTTACCCCCCTTTATCTGCTTGGTTAGGTCATCCTGCCCCAGCGATGGAGTTTATGATTTTAGGTTTACATATTGCTGGAATATCTTCTATTTTCGCAAGAATTAATTTTGTTACTACAGGTGCTAACATGCGACCTGAGGGGGTGGCTCCTCAGCGAACTAC
>BON5
TTGGTAATTGGGCTGTCCCTCTTTTATTAGCTGCACCTGATATGGTTTTTGCTCGTCTTAACAATCTTAGCTTCTGGTTACTTCCTGCAGCTACTATCTTATTACTAATATCTAATGAAGTGGAGGAAGGGGTTGGGACAGGTTGAACACTTTACCCCCCTTTATCTGCTTGGTTAGGTCATCCTGCCCCAGCGATGGAGTTTATGATTTTAGGTTTACATATTGCTGGAATATCTTCTATTTTCGCAAGAATTAATTTTGTTACTACAGGTGCTAATATGCGACCTGAGGGGGTGGCTCCTCAGCGAACTAC
>BON6
TTGGTAATTGGGCTGTCCCTCTTTTATTAGCTGCACCTGATATGGTTTTTGCTCGTCTTAATAACCTTAGCTTCTGGTTACTTCCTGCAGCTACTATCTTATTACTAATATCTAATGAAGTGGAGGAAGGGGTTGGGACAGGTTGAACACTTTACCCCCCTTTATCTGCTTGGTTAGGTCATCCTGCCCCAGCGATGGAGTTTATGATTTTAGGTTTACATATTGCTGGAATATCTTCTATTTTCGCAAGAATTAATTTTGTTACTACAGGTGCTAACATGCGACCTGAGGGGGTGGCTCCTCAGCGAACTAC
>BON7
TTGGTAATTGGGCTGTCCCTCTTTTATTAGCTGCACCTGATATGGTTTTTGCTCGTCTTAACAATCTTAGCTTCTGGTTACTTCCTGCAGCTACTATCTTATTACTAATATCTAATGAAGTGGAGGAAGGGGTTGGGACAGGTTGAACACTTTACCCCCCTTTATCTGCTTGGTTAGGTCATCCTGCCCCAGCGATGGAGTTTATGATTTTAGGTTTACATATTGCTGGAATATCTTCTATTTTCGCAAGAATTAATTTTGTTACTACAGGTGCTAACATGCGACCTGAGGGGGTGGCTCCTCAGCGAACTAC
>BON8
TTGGTAATTGGGCTGTCCCTCTTTTATTAGCTGCACCTGATATGGTTTTTGCTCGTCTTAACAATCTTAGCTTCTGGTTACTTCCTGCAGCTACTATCTTATTACTAATATCTAATGAAGTGGAGGAAGGGGTTGGGACAGGTTGAACACTTTACCCCCCTTTATCTGCTTGGTTAGGTCATCCTGCCCCAGCGATGGAGTTTATGATTTTAGGTTTACATATTGCTGGAATATCTTCTATTTTCGCAAGAATTAATTTTGTTACTACAGGTGCTAACATGCGACCTGAGGGGGTGGCTCCTCAGCGAACTAC
>BON9
TTGGTAATTGGGCTGTCCCTCTTTTATTAGCTGCACCTGATATGGTTTTTGCTCGTCTTAACAATCTTAGCTTCTGGTTACTTCCTGCAGCTACTATCTTATTACTAATATCTAATGAAGTGGAGGAAGGGGTTGGGACAGGTTGAACACTTTACCCCCCTTTATCTGCTTGGTTAGGTCATCCTGCCCCAGCGATGGAGTTTATGATTTTAGGTTTACATATTGCTGGAATATCTTCTATTTTCGCAAGAATTAATTTTGTTACTACAGGTGCTAACATGCGACCTGAGGGGGTGGCTCCTCAGCGAACTAC
>CHA1
TTGGTAATTGGGCTGTCCCTCTTTTATTAGCTGCACCTGATATGGTTTTTGCTCGTCTTAACAATCTTAGCTTCTGGTTACTTCCTGCAGCTACTATCTTATTACTAATATCTAATGAAGTGGAGGAAGGGGTTGGGACAGGTTGAACACTTTACCCCCCTTTATCTGCTTGGTTAGGTCATCCTGCCCCAGCGATGGAGTTTATGATTTTAGGTTTACATATTGCTGGAATATCTTCTATTTTCGCAAGAATTAATTTTGTTACTACAGGTGCTAACATGCGACCTGAGGGGGTGGCTCCTCAGCGAACTAC
>CHA10
TTGGTAATTGGGCTGTCCCTCTTTTATTAGCTGCACCTGATATGGTTTTTGCTCGTCTTAACAATCTTAGCTTCTGGTTACTTCCTGCAGCTACTATCTTATTACTAATATCTAATGAAGTGGAGGAAGGGGTTGGGACAGGTTGAACACTTTACCCCCCTTTATCTGCTTGGTTAGGTCATCCTGCCCCAGCGATGGAGTTTATGATTTTAGGTTTACATATTGCTGGAATATCTTCTATTTTCGCAAGAATTAATTTTGTTACTACAGGTGCTAACATGCGACCTGAGGGGGTGGCTCCTCAGCGAACTAC
>CHA11
TTGGTAATTGGGCTGTTCCTCTTTTATTAGCTGCACCTGATATGGTTTTTGCTCGTCTTAACAATCTTAGCTTCTGGTTACTTCCTGCAGCTACTATCTTATTACTAATATCTAATGAAGTGGAGGAAGGGGTTGGGACAGGTTGAACACTTTACCCCCCTTTATCTGCTTGGTTAGGTCATCCTGCCCCAGCGATGGAGTTTATGATTTTAGGTTTACATATTGCTGGAATATCTTCTATTTTCGCAAGAATTAATTTTGTTACTACAGGTGCTAACATGCGACCTGAGGGGGTGGCTCCTCAGCGAACTAC
>CHA12
TTGGTAATTGGGCTGTCCCTCTTTTATTAGCTGCACCTGATATGGTTTTTGCTCGTCTTAACAATCTTAGCTTCTGGTTACTTCCTGCAGCTACTATCTTATTACTAATATCTAATGAAGTGGAGGAAGGGGTTGGGACAGGTTGAACACTTTACCCCCCTTTATCTGCTTGGTTAGGTCATCCTGCCCCAGCGATGGAGTTTATGATTTTAGGTTTACATATTGCTGGAATATCTTCTATTTTCGCAAGAATTAATTTTGTTACTACAGGTGCTAACATGCGACCTGAGGGGGTGGCTCCTCAGCGAACTAC
>CHA2
TTGGTAATTGGGCTGTCCCTCTTTTATTAGCTGCACCTGATATGGTTTTTGCTCGTCTTAATAATCTTAGCTTCTGGTTACTTCCTGCAGCTACTATCTTATTACTAATATCTAATGAAGTGGAGGAAGGGGTTGGGACAGGTTGAACACTTTACCCCCCTTTATCTGCTTGGTTAGGTCATCCTGCCCCAGCGATGGAGTTTATGATTTTAGGTTTACATATTGCTGGAATATCTTCTATTTTCGCAAGAATTAATTTTGTTACTACAGGTGCTAACATGCGACCTGAGGGGGTGGCTCCTCAGCGAACTAC
>CHA5
TTGGTAATTGGGCTGTCCCTCTTTTATTAGCTGCACCTGATATGGTTTTTGCTCGTCTTAACAATCTTAGCTTCTGGTTACTTCCTGCAGCTACTATCTTATTACTAATATCTAATGAAGTGGAGGAAGGGGTTGGGACAGGTTGAACACTTTACCCCCCTTTATCTGCTTGGTTAGGTCATCCTGCCCCAGCGATGGAGTTTATGATTTTAGGTTTACATATTGCTGGAATATCTTCTATTTTCGCAAGAATTAATTTTGTTACTACAGGTGCTAACATGCGACCTGAGGGGGTGGCTCCTCAGCGAACTAC
>CHA6
TTGGTAATTGGGCTGTCCCTCTTTTATTAGCTGCACCTGATATGGTTTTTGCTCGTCTTAATAACCTTAGCTTCTGGTTACTTCCTGCAGCTACTATCTTATTACTAATATCTAATGAAGTGGAGGAAGGGGTTGGGACAGGTTGAACACTTTACCCCCCTTTATCTGCTTGGTTAGGTCATCCTGCCCCAGCGATGGAGTTTATGATTTTAGGTTTACATATTGCTGGAATATCTTCTATTTTCGCAAGAATTAATTTTGTTACTACAGGTGCTAACATGCGACCTGAGGGGGTGGCTCCTCAGCGAACTAC
>CHA8
TTGGTAATTGGGCTGTCCCTCTTTTATTAGCTGCACCTGATATGGTTTTTGCTCGTCTTAACAATCTTAGCTTCTGGTTACTTCCTGCAGCTACTATCTTATTACTAATATCTAATGAAGTGGAGGAAGGGGTTGGGACAGGTTGAACACTTTACCCCCCTTTATCTGCTTGGTTAGGTCATCCTGCCCCAGCGATGGAGTTTATGATTTTAGGTTTACATATTGCTGGAATATCTTCTATTTTCGCAAGAATTAATTTTGTTACTACAGGTGCTAACATGCGACCTGAGGGGGTGGCTCCTCAGCGAACTAC
>CHA9
TTGGTAATTGGGCTGTCCCTCTTTTATTAGCTGCACCTGATATGGTTTTTGCTCGTCTTAACAATCTTAGCTTCTGGTTACTTCCTGCAGCTACTATCTTATTACTAATATCTAATGAAGTGGAGGAAGGGGTTGGGACAGGTTGAACACTTTACCCCCCTTTATCTGCTTGGTTAGGTCATCCTGCCCCAGCGATGGAGTTTATGATTTTAGGTTTACATATTGCTGGAATATCTTCTATTTTCGCAAGAATTAATTTTGTTACTACAGGTGCTAACATGCGACCTGAGGGGGTGGCTCCTCAGCGAACTAC
>IRE1
TTGGTAATTGGGCTGTCCCTCTTTTATTAGCTGCACCTGATATGGTTTTTGCTCGTCTTAATAATCTTAGCTTCTGGTTACTTCCTGCAGCTACTATCTTGTTACTAATATCTAATGAAGTGGAGGAAGGGGTTGGGACAGGTTGAACACTTTACCCCCCTTTATCTGCTTGGTTAGGTCATCCTGCCCCAGCGATGGAGTTTATGATTTTAGGTTTACATATTGCTGGAATATCTTCTATTTTCGCAAGAATTAATTTCGTAACTACAGGTGCTAACATGCGACCTGAGGGGGTGGCTCCTCAGCGAACTAC
>IRE12
TTGGTAATTGGGCTGTCCCTCTTTTATTAGCTGCACCTGATATGGTTTTTGCTCGTCTTAATAATCTTAGCTTCTGGTTACTTCCTGCAGCTACTATCTTGTTACTAATATCTAATGAAGTGGAGGAAGGGGTTGGGACAGGTTGAACACTTTACCCCCCTTTATCTGCTTGGTTAGGTCATCCTGCCCCAGCGATGGAGTTTATGATTTTAGGTTTACATATTGCTGGAATATCTTCTATTTTCGCAAGAATTAATTTCGTAACTACAGGTGCTAACATGCGACCTGAGGGGGTGGCTCCTCAGCGAACTAC
>IRE13
TTGGTAATTGGGCTGTCCCTCTTTTATTAGCTGCACCTGATATGGTTTTTGCTCGTCTTAATAATCTTAGCTTCTGGTTACTTCCTGCAGCTACTATCTTGTTACTAATATCTAATGAAGTGGAGGAAGGGGTTGGGACAGGTTGAACACTTTACCCCCCTTTATCTGCTTGGTTAGGTCATCCTGCCCCAGCGATGGAGTTTATGATTTTAGGTTTACATATTGCTGGAATATCTTCTATTTTCGCAAGAATTAATTTCGTAACTACAGGTGCTAACATGCGACCTGAGGGGGTGGCTCCTCAGCGAACTAC
>IRE14
TTGGTAATTGGGCTGTCCCTCTTTTATTAGCTGCACCTGATATGGTTTTTGCTCGTCTTAATAATCTTAGCTTCTGGTTACTTCCTGCAGCTACTATCTTGTTACTAATATCTAATGAAGTGGAGGAAGGGGTTGGGACAGGTTGAACACTTTACCCCCCTTTATCTGCTTGGTTAGGTCATCCTGCCCCAGCGATGGAGTTTATGATTTTAGGTTTACATATTGCTGGAATATCTTCTATTTTCGCAAGAATTAATTTCGTAACTACAGGTGCTAACATGCGACCTGAGGGGGTGGCTCCTCAGCGAACTAC
>IRE15
TTGGTAATTGGGCTGTCCCTCTTTTATTAGCTGCACCTGATATGGTTTTTGCTCGTCTTAATAATCTTAGCTTCTGGTTACTTCCTGCAGCTACTATCTTGTTACTAATATCTAATGAAGTGGAGGAAGGGGTTGGGACAGGTTGAACACTTTACCCCCCTTTATCTGCTTGGTTAGGTCATCCTGCCCCAGCGATGGAGTTTATGATTTTAGGTTTACATATTGCTGGAATATCTTCTATTTTCGCAAGAATTAATTTCGTAACTACAGGTGCTAACATGCGACCTGAGGGGGTGGCTCCTCAGCGAACTAC
>IRE16
TTGGTAATTGGGCTGTCCCTCTTTTATTAGCTGCACCTGATATGGTTTTTGCTCGTCTTAATAATCTTAGCTTCTGGTTACTTCCTGCAGCTACTATCTTGTTACTAATATCTAATGAAGTGGAGGAAGGGGTTGGGACAGGTTGAACACTTTACCCCCCTTTATCTGCTTGGTTAGGTCATCCTGCCCCAGCGATGGAGTTTATGATTTTAGGTTTACATATTGCTGGAATATCTTCTATTTTCGCAAGAATTAATTTCGTAACTACAGGTGCTAACATGCGACCTGAGGGGGTGGCTCCTCAGCGAACTAC
>IRE17
TTGGTAATTGGGCTGTCCCTCTTTTATTAGCTGCACCTGATATGGTTTTTGCTCGTCTTAATAATCTTAGCTTCTGGTTACTTCCTGCAGCTACTATCTTGTTACTAATATCTAATGAAGTGGAGGAAGGGGTTGGGACAGGTTGAACACTTTACCCCCCTTTATCTGCTTGGTTAGGTCATCCTGCCCCAGCGATGGAGTTTATGATTTTAGGTTTACATATTGCTGGAATATCTTCTATTTTCGCAAGAATTAATTTCGTAACTACAGGTGCTAACATGCGACCTGAGGGGGTGGCTCCTCAGCGAACTAC
>IRE18
TTGGTAATTGGGCTGTCCCTCTTTTATTAGCTGCACCTGATATGGTTTTTGCTCGTCTTAATAATCTTAGCTTCTGGTTACTTCCTGCAGCTACTATCTTGTTACTAATATCTAATGAAGTGGAGGAAGGGGTTGGGACAGGTTGAACACTTTACCCCCCTTTATCTGCTTGGTTAGGTCATCCTGCCCCAGCGATGGAGTTTATGATTTTAGGTTTACATATTGCTGGAATATCTTCTATTTTCGCAAGAATTAATTTCGTAACTACAGGTGCTAACATGCGACCTGAGGGGGTGGCTCCTCAGCGAACTAC
>IRE19
TTGGTAATTGGGCTGTCCCTCTTTTATTAGCTGCACCTGATATGGTTTTTGCTCGTCTTAATAATCTTAGCTTCTGGTTACTTCCTGCAGCTACTATCTTGTTACTAATATCTAATGAAGTGGAGGAAGGGGTTGGGACAGGTTGAACACTTTACCCCCCTTTATCTGCTTGGTTAGGTCATCCTGCCCCAGCGATGGAGTTTATGATTTTAGGTTTACATATTGCTGGAATATCTTCTATTTTCGCAAGAATTAATTTCGTAACTACAGGTGCTAACATGCGACCTGAGGGGGTGGCTCCTCAGCGAACTAC
>IRE2
TTGGTAATTGGGCTGTCCCTCTTTTATTAGCTGCACCTGATATGGTTTTTGCTCGTCTTAATAATCTTAGCTTCTGGTTACTTCCTGCAGCTACTATCTTGTTACTAATATCTAATGAAGTGGAGGAAGGGGTTGGGACAGGTTGAACACTTTACCCCCCTTTATCTGCTTGGTTAGGTCATCCTGCCCCAGCGATGGAGTTTATGATTTTAGGTTTACATATTGCTGGAATATCTTCTATTTTCGCAAGAATTAATTTCGTAACTACAGGTGCTAACATGCGACCTGAGGGGGTGGCTCCTCAGCGAACTAC
>IRE20
TTGGTAATTGGGCTGTCCCTCTTTTATTAGCTGCACCTGATATGGTTTTTGCTCGTCTTAATAATCTTAGCTTCTGGTTACTTCCTGCAGCTACTATCTTGTTACTAATATCTAATGAAGTGGAGGAAGGGGTTGGGACAGGTTGAACACTTTACCCCCCTTTATCTGCTTGGTTAGGTCATCCTGCCCCAGCGATGGAGTTTATGATTTTAGGTTTACATATTGCTGGAATATCTTCTATTTTCGCAAGAATTAATTTCGTAACTACAGGTGCTAACATGCGACCTGAGGGGGTGGCTCCTCAGCGAACTAC
>IRE21
TTGGTAATTGGGCTGTCCCTCTTTTATTAGCTGCACCTGATATGGTTTTTGCTCGTCTTAATAATCTTAGCTTCTGGTTACTTCCTGCAGCTACTATCTTGTTACTAATATCTAATGAAGTGGAGGAAGGGGTTGGGACAGGTTGAACACTTTACCCCCCTTTATCTGCTTGGTTAGGTCATCCTGCCCCAGCGATGGAGTTTATGATTTTAGGTTTACATATTGCTGGAATATCTTCTATTTTCGCAAGAATTAATTTCGTAACTACAGGTGCTAACATGCGACCTGAGGGGGTGGCTCCTCAGCGAACTAC
>IRE22
TTGGTAATTGGGCTGTCCCTCTTTTATTAGCTGCACCTGATATGGTTTTTGCTCGTCTTAATAATCTTAGCTTCTGGTTACTTCCTGCAGCTACTATCTTGTTACTAATATCTAATGAAGTGGAGGAAGGGGTTGGGACAGGTTGAACACTTTACCCCCCTTTATCTGCTTGGTTAGGTCATCCTGCCCCAGCGATGGAGTTTATGATTTTAGGTTTACATATTGCTGGAATATCTTCTATTTTCGCAAGAATTAATTTCGTAACTACAGGTGCTAACATGCGACCTGAGGGGGTGGCTCCTCAGCGAACTAC
>IRE23
TTGGTAATTGGGCTGTCCCTCTTTTATTAGCTGCACCTGATATGGTTTTTGCTCGTCTTAATAATCTTAGCTTCTGGTTACTTCCTGCAGCTACTATCTTGTTACTAATATCTAATGAAGTGGAGGAAGGGGTTGGGACAGGTTGAACACTTTACCCCCCTTTATCTGCTTGGTTAGGTCATCCTGCCCCAGCGATGGAGTTTATGATTTTAGGTTTACATATTGCTGGAATATCTTCTATTTTCGCAAGAATTAATTTCGTAACTACAGGTGCTAACATGCGACCTGAGGGGGTGGCTCCTCAGCGAACTAC
>IRE24
TTGGTAATTGGGCTGTCCCTCTTTTATTAGCTGCACCTGATATGGTTTTTGCTCGTCTTAATAATCTTAGCTTCTGGTTACTTCCTGCAGCTACTATCTTGTTACTAATATCTAATGAAGTGGAGGAAGGGGTTGGGACAGGTTGAACACTTTACCCCCCTTTATCTGCTTGGTTAGGTCATCCTGCCCCAGCGATGGAGTTTATGATTTTAGGTTTACATATTGCTGGAATATCTTCTATTTTCGCAAGAATTAATTTCGTAACTACAGGTGCTAACATGCGACCTGAGGGGGTGGCTCCTCAGCGAACTAC
>IRE25
TTGGTAATTGGGCTGTCCCTCTTTTATTAGCTGCACCTGATATGGTTTTTGCTCGTCTTAATAATCTTAGCTTCTGGTTACTTCCTGCAGCTACTATCTTGTTACTAATATCTAATGAAGTGGAGGAAGGGGTTGGGACAGGTTGAACACTTTACCCCCCTTTATCTGCTTGGTTAGGTCATCCTGCCCCAGCGATGGAGTTTATGATTTTAGGTTTACATATTGCTGGAATATCTTCTATTTTCGCAAGAATTAATTTCGTAACTACAGGTGCTAACATGCGACCTGAGGGGGTGGCTCCTCAGCGAACTAC
>IRE26
TTGGTAATTGGGCTGTCCCTCTTTTATTAGCTGCACCTGATATGGTTTTTGCTCGTCTTAATAATCTTAGCTTCTGGTTACTTCCTGCAGCTACTATCTTGTTACTAATATCTAATGAAGTGGAGGAAGGGGTTGGGACAGGTTGAACACTTTACCCCCCTTTATCTGCTTGGTTAGGTCATCCTGCCCCAGCGATGGAGTTTATGATTTTAGGTTTACATATTGCTGGAATATCTTCTATTTTCGCAAGAATTAATTTCGTAACTACAGGTGCTAACATGCGACCTGAGGGGGTGGCTCCTCAGCGAACTAC
>IRE28
TTGGTAATTGGGCTGTCCCTCTTTTATTAGCTGCACCTGATATGGTTTTTGCTCGTCTTAATAATCTTAGCTTCTGGTTACTTCCTGCAGCTACTATCTTGTTACTAATATCTAATGAAGTGGAGGAAGGGGTTGGGACAGGTTGAACACTTTACCCCCCTTTATCTGCTTGGTTAGGTCATCCTGCCCCAGCGATGGAGTTTATGATTTTAGGTTTACATATTGCTGGAATATCTTCTATTTTCGCAAGAATTAATTTCGTAACTACAGGTGCTAACATGCGACCTGAGGGGGTGGCTCCTCAGCGAACTAC
>IRE29
TTGGTAATTGGGCTGTCCCTCTTTTATTAGCTGCACCTGATATGGTTTTTGCTCGTCTTAATAATCTTAGCTTCTGGTTACTTCCTGCAGCTACTATCTTGTTACTAATATCTAATGAAGTGGAGGAAGGGGTTGGGACAGGTTGAACACTTTACCCCCCTTTATCTGCTTGGTTAGGTCATCCTGCCCCAGCGATGGAGTTTATGATTTTAGGTTTACATATTGCTGGAATATCTTCTATTTTCGCAAGAATTAATTTCGTAACTACAGGTGCTAACATGCGACCTGAGGGGGTGGCTCCTCAGCGAACTAC
>IRE3
TTGGTAATTGGGCTGTCCCTCTTTTATTAGCTGCACCTGATATGGTTTTTGCTCGTCTTAATAATCTTAGCTTCTGGTTACTTCCTGCAGCTACTATCTTATTACTAATATCTAATGAAGTGGAGGAAGGGGTTGGGACAGGTTGAACACTTTACCCCCCTTTATCTGCTTGGTTAGGTCATCCTGCCCCAGCGATGGAGTTTATGATTTTAGGTTTACATATTGCTGGAATATCTTCTATTTTCGCAAGAATTAATTTTGTTACTACAGGCGCTAACATGCGACCTGAGGGGGTGGCTCCTCAGCGAACTAC
>IRE30
TTGGTAATTGGGCTGTCCCTCTTTTATTAGCTGCACCTGATATGGTTTTTGCTCGTCTTAATAATCTTAGCTTCTGGTTACTTCCTGCAGCTACTATCTTGTTACTAATATCTAATGAAGTGGAGGAAGGGGTTGGGACAGGTTGAACACTTTACCCCCCTTTATCTGCTTGGTTAGGTCATCCTGCCCCAGCGATGGAGTTTATGATTTTAGGTTTACATATTGCTGGAATATCTTCTATTTTCGCAAGAATTAATTTCGTAACTACAGGTGCTAACATGCGACCTGAGGGGGTGGCTCCTCAGCGAACTAC
>IRE31
TTGGTAATTGGGCTGTCCCTCTTTTATTAGCTGCACCTGATATGGTTTTTGCTCGTCTTAATAATCTTAGCTTCTGGTTACTTCCTGCAGCTACTATCTTGTTACTAATATCTAATGAAGTGGAGGAAGGGGTTGGGACAGGTTGAACACTTTACCCCCCTTTATCTGCTTGGTTAGGTCATCCTGCCCCAGCGATGGAGTTTATGATTTTAGGTTTACATATTGCTGGAATATCTTCTATTTTCGCAAGAATTAATTTCGTAACTACAGGTGCTAACATGCGACCTGAGGGGGTGGCTCCTCAGCGAACTAC
>IRE32
TTGGTAATTGGGCTGTCCCTCTTTTATTAGCTGCACCTGATATGGTTTTTGCTCGTCTTAATAATCTTAGCTTCTGGTTACTTCCTGCAGCTACTATCTTGTTACTAATATCTAATGAAGTGGAGGAAGGGGTTGGGACAGGTTGAACACTTTACCCCCCTTTATCTGCTTGGTTAGGTCATCCTGCCCCAGCGATGGAGTTTATGATTTTAGGTTTACATATTGCTGGAATATCTTCTATTTTCGCAAGAATTAATTTCGTAACTACAGGTGCTAACATGCGACCTGAGGGGGTGGCTCCTCAGCGAACTAC
>IRE33
TTGGTAATTGGGCTGTCCCTCTTTTATTAGCTGCACCTGATATGGTTTTTGCTCGTCTTAATAATCTTAGCTTCTGGTTACTTCCTGCAGCTACTATCTTGTTACTAATATCTAATGAAGTGGAGGAAGGGGTTGGGACAGGTTGAACACTTTACCCCCCTTTATCTGCTTGGTTAGGTCATCCTGCCCCAGCGATGGAGTTTATGATTTTAGGTTTACATATTGCTGGAATATCTTCTATTTTCGCAAGAATTAATTTCGTAACTACAGGTGCTAACATGCGACCTGAGGGGGTGGCTCCTCAGCGAACTAC
>IRE34
TTGGTAATTGGGCTGTCCCTCTTTTATTAGCTGCACCTGATATGGTTTTTGCTCGTCTTAATAATCTTAGCTTCTGGTTACTTCCTGCAGCTACTATCTTGTTACTAATATCTAATGAAGTGGAGGAAGGGGTTGGGACAGGTTGAACACTTTACCCCCCTTTATCTGCTTGGTTAGGTCATCCTGCCCCAGCGATGGAGTTTATGATTTTAGGTTTACATATTGCTGGAATATCTTCTATTTTCGCAAGAATTAATTTCGTAACTACAGGTGCTAACATGCGACCTGAGGGGGTGGCTCCTCAGCGAACTAC
>IRE35
TTGGTAATTGGGCTGTCCCTCTTTTATTAGCTGCACCTGATATGGTTTTTGCTCGTCTTAATAATCTTAGCTTCTGGTTACTTCCTGCAGCTACTATCTTGTTACTAATATCTAATGAAGTGGAGGAAGGGGTTGGGACAGGTTGAACACTTTACCCCCCTTTATCTGCTTGGTTAGGTCATCCTGCCCCAGCGATGGAGTTTATGATTTTAGGTTTACATATTGCTGGAATATCTTCTATTTTCGCAAGAATTAATTTCGTAACTACAGGTGCTAACATGCGACCTGAGGGGGTGGCTCCTCAGCGAACTAC
>IRE36
TTGGTAATTGGGCTGTCCCTCTTTTATTAGCTGCACCTGATATGGTTTTTGCTCGTCTTAATAATCTTAGCTTCTGGTTACTTCCTGCAGCTACTATCTTGTTACTAATATCTAATGAAGTGGAGGAAGGGGTTGGGACAGGTTGAACACTTTACCCCCCTTTATCTGCTTGGTTAGGTCATCCTGCCCCAGCGATGGAGTTTATGATTTTAGGTTTACATATTGCTGGAATATCTTCTATTTTCGCAAGAATTAATTTCGTAACTACAGGTGCTAACATGCGACCTGAGGGGGTGGCTCCTCAGCGAACTAC
>IRE37
TTGGTAATTGGGCTGTCCCTCTTTTATTAGCTGCACCTGATATGGTTTTTGCTCGTCTTAATAATCTTAGCTTCTGGTTACTTCCTGCAGCTACTATCTTGTTACTAATATCTAATGAAGTGGAGGAAGGGGTTGGGACAGGTTGAACACTTTACCCCCCTTTATCTGCTTGGTTAGGTCATCCTGCCCCAGCGATGGAGTTTATGATTTTAGGTTTACATATTGCTGGAATATCTTCTATTTTCGCAAGAATTAATTTCGTAACTACAGGTGCTAACATGCGACCTGAGGGGGTGGCTCCTCAGCGAACTAC
>IRE38
TTGGTAATTGGGCTGTCCCTCTTTTATTAGCTGCACCTGATATGGTTTTTGCTCGTCTTAATAATCTTAGCTTCTGGTTACTTCCTGCAGCTACTATCTTGTTACTAATATCTAATGAAGTGGAGGAAGGGGTTGGGACAGGTTGAACACTTTACCCCCCTTTATCTGCTTGGTTAGGTCATCCTGCCCCAGCGATGGAGTTTATGATTTTAGGTTTACATATTGCTGGAATATCTTCTATTTTCGCAAGAATTAATTTCGTAACTACAGGTGCTAACATGCGACCTGAGGGGGTGGCTCCTCAGCGAACTAC
>IRE39
TTGGTAATTGGGCTGTCCCTCTTTTATTAGCTGCACCTGATATGGTTTTTGCTCGTCTTAATAATCTTAGCTTCTGGTTACTTCCTGCAGCTACTATCTTGTTACTAATATCTAATGAAGTGGAGGAAGGGGTTGGGACAGGTTGAACACTTTACCCCCCTTTATCTGCTTGGTTAGGTCATCCTGCCCCAGCGATGGAGTTTATGATTTTAGGTTTACATATTGCTGGAATATCTTCTATTTTCGCAAGAATTAATTTCGTAACTACAGGTGCTAACATGCGACCTGAGGGGGTGGCTCCTCAGCGAACTAC
>IRE4
TTGGTAATTGGGCTGTCCCTCTTTTATTAGCTGCACCTGATATGGTTTTTGCTCGTCTTAATAATCTTAGCTTCTGGTTACTTCCTGCAGCTACTATCTTGTTACTAATATCTAATGAAGTGGAGGAAGGGGTTGGGACAGGTTGAACACTTTACCCCCCTTTATCTGCTTGGTTAGGTCATCCTGCCCCAGCGATGGAGTTTATGATTTTAGGTTTACATATTGCTGGAATATCTTCTATTTTCGCAAGAATTAATTTCGTAACTACAGGTGCTAACATGCGACCTGAGGGGGTGGCTCCTCAGCGAACTAC
>IRE5
TTGGTAATTGGGCTGTCCCTCTTTTATTAGCTGCACCTGATATGGTTTTTGCTCGTCTTAATAATCTTAGCTTCTGGTTACTTCCTGCAGCTACTATCTTGTTACTAATATCTAATGAAGTGGAGGAAGGGGTTGGGACAGGTTGAACACTTTACCCCCCTTTATCTGCTTGGTTAGGTCATCCTGCCCCAGCGATGGAGTTTATGATTTTAGGTTTACATATTGCTGGAATATCTTCTATTTTCGCAAGAATTAATTTCGTAACTACAGGTGCTAACATGCGACCTGAGGGGGTGGCTCCTCAGCGAACTAC
>IRE6
TTGGTAATTGGGCTGTCCCTCTTTTATTAGCTGCACCTGATATGGTTTTTGCTCGTCTTAATAATCTTAGCTTCTGGTTACTTCCTGCAGCTACTATCTTGTTACTAATATCTAATGAAGTGGAGGAAGGGGTTGGGACAGGTTGAACACTTTACCCCCCTTTATCTGCTTGGTTAGGTCATCCTGCCCCAGCGATGGAGTTTATGATTTTAGGTTTACATATTGCTGGAATATCTTCTATTTTCGCAAGAATTAATTTCGTAACTACAGGTGCTAACATGCGACCTGAGGGGGTGGCTCCTCAGCGAACTAC
>IRE7
TTGGTAATTGGGCTGTCCCTCTTTTATTAGCTGCACCTGATATGGTTTTTGCTCGTCTTAATAATCTTAGCTTCTGGTTACTTCCTGCAGCTACTATCTTGTTACTAATATCTAATGAAGTGGAGGAAGGGGTTGGGACAGGTTGAACACTTTACCCCCCTTTATCTGCTTGGTTAGGTCATCCTGCCCCAGCGATGGAGTTTATGATTTTAGGTTTACATATTGCTGGAATATCTTCTATTTTCGCAAGAATTAATTTCGTAACTACAGGTGCTAACATGCGACCTGAGGGGGTGGCTCCTCAGCGAACTAC
>IRE8
TTGGTAATTGGGCTGTCCCTCTTTTATTAGCTGCACCTGATATGGTTTTTGCTCGTCTTAATAATCTTAGCTTCTGGTTACTTCCTGCAGCTACTATCTTGTTACTAATATCTAATGAAGTGGAGGAAGGGGTTGGGACAGGTTGAACACTTTACCCCCCTTTATCTGCTTGGTTAGGTCATCCTGCCCCAGCGATGGAGTTTATGATTTTAGGTTTACATATTGCTGGAATATCTTCTATTTTCGCAAGAATTAATTTCGTAACTACAGGTGCTAACATGCGACCTGAGGGGGTGGCTCCTCAGCGAACTAC
>IRE9
TTGGTAATTGGGCTGTCCCTCTTTTATTAGCTGCACCTGATATGGTTTTTGCTCGTCTTAATAATCTTAGCTTCTGGTTACTTCCTGCAGCTACTATCTTGTTACTAATATCTAATGAAGTGGAGGAAGGGGTTGGGACAGGTTGAACACTTTACCCCCCTTTATCTGCTTGGTTAGGTCATCCTGCCCCAGCGATGGAGTTTATGATTTTAGGTTTACATATTGCTGGAATATCTTCTATTTTCGCAAGAATTAATTTCGTAACTACAGGTGCTAACATGCGACCTGAGGGGGTGGCTCCTCAGCGAACTAC
>MSM1
TTGGTAATTGGGCTGTCCCTCTTTTATTAGCTGCACCTGATATGGTTTTTGCTCGTCTTAATAATCTTAGCTTCTGGTTACTTCCTGCAGCTACTATCTTATTACTAATATCTAATGAAGTGGAGGAAGGGGTTGGGACAGGTTGAACACTTTACCCCCCTTTATCTGCTTGGTTAGGTCATCCTGCCCCAGCGATGGAGTTTATGATTTTAGGTTTACATATTGCTGGAATATCTTCTATTTTCGCAAGAATTAATTTTGTTACTACAGGTGCTAACATGCGACCTGAGGGGGTGGCTCCTCAGCGAACTAC
>MSM10
TTGGTAATTGGGCTGTCCCTCTTTTATTAGCTGCACCTGATATGGTTTTTGCTCGTCTTAATAATCTTAGCTTCTGGTTACTTCCTGCAGCTACTATCTTATTACTAATATCTAATGAAGTGGAGGAAGGGGTTGGGACAGGTTGAACACTTTACCCCCCTTTATCTGCTTGGTTAGGTCATCCTGCCCCAGCGATGGAGTTTATGATTTTAGGTTTACATATTGCTGGAATATCTTCTATTTTCGCAAGAATTAATTTTGTTACTACAGGTGCTAACATGCGACCTGAGGGGGTGGCTCCTCAGCGAACTAC
>MSM11
TTGGTAATTGGGCTGTCCCTCTTTTATTAGCTGCACCTGATATGGTTTTTGCTCGTCTTAATAATCTTAGCTTCTGGTTACTTCCTGCAGCTACTATCTTATTACTAATATCTAATGAAGTGGAGGAAGGGGTTGGGACAGGTTGAACACTTTACCCCCCTTTATCTGCTTGGTTAGGTCATCCTGCCCCAGCGATGGAGTTTATGATTTTAGGTTTACATATTGCTGGAATATCTTCTATTTTCGCAAGAATTAATTTTGTTACTACAGGTGCTAACATGCGACCTGAGGGGGTGGCTCCTCAGCGAACTAC
>MSM12
TTGGTAATTGGGCTGTCCCTCTTTTATTAGCTGCACCTGATATGGTTTTTGCTCGTCTTAATAATCTTAGCTTCTGGTTACTTCCTGCAGCTACTATCTTATTACTAATATCTAATGAAGTGGAGGAAGGGGTTGGGACAGGTTGAACACTTTACCCCCCTTTATCTGCTTGGTTAGGTCATCCTGCCCCAGCGATGGAGTTTATGATTTTAGGTTTACATATTGCTGGAATATCTTCTATTTTCGCAAGAATTAATTTTGTTACTACAGGTGCTAACATGCGACCTGAGGGGGTGGCTCCTCAGCGAACTAC
>MSM13
TTGGTAATTGGGCTGTCCCTCTTTTATTAGCTGCACCTGATATGGTTTTTGCTCGTCTTAATAATCTTAGCTTCTGGTTACTTCCTGCAGCTACTATCTTATTACTAATATCTAATGAAGTGGAGGAAGGGGTTGGGACAGGTTGAACACTTTACCCCCCTTTATCTGCTTGGTTAGGTCATCCTGCCCCAGCGATGGAGTTTATGATTTTAGGTTTACATATTGCTGGAATATCTTCTATTTTCGCAAGAATTAATTTTGTTACTACAGGTGCTAACATGCGACCTGAGGGGGTGGCTCCTCAGCGAACTAC
>MSM14
TTGGTAATTGGGCTGTCCCTCTTTTATTAGCTGCACCTGATATGGTTTTTGCTCGTCTTAATAATCTTAGCTTCTGGTTACTTCCTGCAGCTACTATCTTATTACTAATATCTAATGAAGTGGAGGAAGGGGTTGGGACAGGTTGAACACTTTACCCCCCTTTATCTGCTTGGTTAGGTCATCCTGCCCCAGCGATGGAGTTTATGATTTTAGGTTTACATATTGCTGGAATATCTTCTATTTTCGCAAGAATTAATTTTGTTACTACAGGTGCTAACATGCGACCTGAGGGGGTGGCTCCTCAGCGAACTAC
>MSM15
TTGGTAATTGGGCTGTCCCTCTTTTATTAGCTGCACCTGATATGGTTTTTGCTCGTCTTAATAATCTTAGCTTCTGGTTACTTCCTGCAGCTACTATCTTATTACTAATATCTAATGAAGTGGAGGAAGGGGTTGGGACAGGTTGAACACTTTACCCCCCTTTATCTGCTTGGTTAGGTCATCCTGCCCCAGCGATGGAGTTTATGATTTTAGGTTTACATATTGCTGGAATATCTTCTATTTTCGCAAGAATTAATTTTGTTACTACAGGTGCTAACATGCGACCTGAGGGGGTGGCTCCTCAGCGAACTAC
>MSM16
TTGGTAATTGGGCTGTCCCTCTTTTATTAGCTGCACCTGATATGGTTTTTGCTCGTCTTAATAATCTTAGCTTCTGGTTACTTCCTGCAGCTACTATCTTATTACTAATATCTAATGAAGTGGAGGAAGGGGTTGGGACAGGTTGAACACTTTACCCCCCTTTATCTGCTTGGTTAGGTCATCCTGCCCCAGCGATGGAGTTTATGATTTTAGGTTTACATATTGCTGGAATATCTTCTATTTTCGCAAGAATTAATTTTGTTACTACAGGTGCTAACATGCGACCTGAGGGGGTGGCTCCTCAGCGAACTAC
>MSM17
TTGGTAATTGGGCTGTCCCTCTTTTATTAGCTGCACCTGATATGGTTTTTGCTCGTCTTAATAATCTTAGCTTCTGGTTACTTCCTGCAGCTACTATCTTGTTACTAATATCTAATGAAGTGGAGGAAGGGGTTGGGACAGGTTGAACACTTTACCCCCCTTTATCTGCTTGGTTAGGTCATCCTGCCCCAGCGATGGAGTTTATGATTTTAGGTTTACATATTGCTGGAATATCTTCTATTTTCGCAAGAATTAATTTCGTAACTACAGGTGCTAACATGCGACCTGAGGGGGTGGCTCCTCAGCGGACTAC
>MSM18
TTGGTAATTGGGCTGTCCCTCTTTTATTAGCTGCACCTGATATGGTTTTTGCTCGTCTTAATAATCTTAGCTTCTGGTTACTTCCTGCAGCTACTATCTTATTACTAATATCTAATGAAGTGGAGGAAGGGGTTGGGACAGGTTGAACACTTTACCCCCCTTTATCTGCTTGGTTAGGTCATCCTGCCCCAGCGATGGAGTTTATGATTTTAGGTTTACATATTGCTGGAATATCTTCTATTTTCGCAAGAATTAATTTTGTTACTACAGGTGCTAACATGCGACCTGAGGGGGTGGCTCCTCAGCGAACTAC
>MSM19
TTGGTAATTGGGCTGTCCCTCTTTTATTAGCTGCACCTGATATGGTTTTTGCTCGTCTTAATAATCTTAGCTTCTGGTTACTTCCTGCAGCTACTATCTTATTACTAATATCTAATGAAGTGGAGGAAGGGGTTGGGACAGGTTGAACACTTTACCCCCCTTTATCTGCTTGGTTAGGTCATCCTGCCCCAGCGATGGAGTTTATGATTTTAGGTTTACATATTGCTGGAATATCTTCTATTTTCGCAAGAATTAATTTTGTTACTACAGGTGCTAACATGCGACCTGAGGGGGTGGCTCCTCAGCGAACTAC
>MSM2
TTGGTAATTGGGCTGTCCCTCTTTTATTAGCTGCACCTGATATGGTTTTTGCTCGTCTTAATAATCTTAGCTTCTGGTTACTTCCTGCAGCTACTATCTTATTACTAATATCTAATGAAGTGGAGGAAGGGGTTGGGACAGGTTGAACACTTTACCCCCCTTTATCTGCTTGGTTAGGTCATCCTGCCCCAGCGATGGAGTTTATGATTTTAGGTTTACATATTGCTGGAATATCTTCTATTTTCGCAAGAATTAATTTTGTTACTACAGGTGCTAACATGCGACCTGAGGGGGTGGCTCCTCAGCGAACTAC
>MSM20
TTGGTAATTGGGCTGTCCCTCTTTTATTAGCTGCACCTGATATGGTTTTTGCTCGTCTTAATAATCTTAGCTTCTGGTTACTTCCTGCAGCTACTATCTTATTACTAATATCTAATGAAGTGGAGGAAGGGGTTGGGACAGGTTGAACACTTTACCCCCCTTTATCTGCTTGGTTAGGTCATCCTGCCCCAGCGATGGAGTTTATGATTTTAGGTTTACATATTGCTGGAATATCTTCTATTTTCGCAAGAATTAATTTTGTTACTACAGGTGCTAACATGCGACCTGAGGGGGTGGCTCCTCAGCGAACTAC
>MSM21
TTGGTAATTGGGCTGTCCCTCTTTTATTAGCTGCACCTGATATGGTTTTTGCTCGTCTTAATAATCTTAGCTTCTGGTTACTTCCTGCAGCTACTATCTTATTACTAATATCTAATGAAGTGGAGGAAGGGGTTGGGACAGGTTGAACACTTTACCCCCCTTTATCTGCTTGGTTAGGTCATCCTGCCCCAGCGATGGAGTTTATGATTTTAGGTTTACATATTGCTGGAATATCTTCTATTTTCGCAAGAATTAATTTTGTTACTACAGGTGCTAACATGCGACCTGAGGGGGTGGCTCCTCAGCGAACTAC
>MSM22
TTGGTAATTGGGCTGTCCCTCTTTTATTAGCTGCACCTGATATGGTTTTTGCTCGTCTTAATAATCTTAGCTTCTGGTTACTTCCTGCAGCTACTATCTTATTACTAATATCTAATGAAGTGGAGGAAGGGGTTGGGACAGGTTGAACACTTTACCCCCCTTTATCTGCTTGGTTAGGTCATCCTGCCCCAGCGATGGAGTTTATGATTTTAGGTTTACATATTGCTGGAATATCTTCTATTTTCGCAAGAATTAATTTTGTTACTACAGGTGCTAACATGCGACCTGAGGGGGTGGCTCCTCAGCGAACTAC
>MSM23
TTGGTAATTGGGCTGTCCCTCTTTTATTAGCTGCACCTGATATGGTTTTTGCTCGTCTTAATAATCTTAGCTTCTGGTTACTTCCTGCAGCTACTATCTTATTACTAATATCTAATGAAGTGGAGGAAGGGGTTGGGACAGGTTGAACACTTTACCCCCCTTTATCTGCTTGGTTAGGTCATCCTGCCCCAGCGATGGAGTTTATGATTTTAGGTTTACATATTGCTGGAATATCTTCTATTTTCGCAAGAATTAATTTTGTTACTACAGGTGCTAACATGCGACCTGAGGGGGTGGCTCCTCAGCGAACTAC
>MSM24
TTGGTAATTGGGCTGTCCCTCTTTTATTAGCTGCACCTGATATGGTTTTTGCTCGTCTTAATAATCTTAGCTTCTGGTTACTTCCTGCAGCTACTATCTTATTACTAATATCTAATGAAGTGGAGGAAGGGGTTGGGACAGGTTGAACACTTTACCCCCCTTTATCTGCTTGGTTAGGTCATCCTGCCCCAGCGATGGAGTTTATGATTTTAGGTTTACATATTGCTGGAATATCTTCTATTTTCGCAAGAATTAATTTTGTTACTACAGGTGCTAACATGCGACCTGAGGGGGTGGCTCCTCAGCGAACTAC
>MSM25
TTGGTAATTGGGCTGTCCCTCTTTTATTAGCTGCACCTGATATGGTTTTTGCTCGTCTTAATAATCTTAGCTTCTGGTTACTTCCTGCAGCTACTATCTTATTACTAATATCTAATGAAGTGGAGGAAGGGGTTGGGACAGGTTGAACACTTTACCCCCCTTTATCTGCTTGGTTAGGTCATCCTGCCCCAGCGATGGAGTTTATGATTTTAGGTTTACATATTGCTGGAATATCTTCTATTTTCGCAAGAATTAATTTTGTTACTACAGGTGCTAACATGCGACCTGAGGGGGTGGCTCCTCAGCGAACTAC
>MSM26
TTGGTAATTGGGCTGTCCCTCTTTTATTAGCTGCACCTGATATGGTTTTTGCTCGTCTTAATAATCTTAGCTTCTGGTTACTTCCTGCAGCTACTATCTTATTACTAATATCTAATGAAGTGGAGGAAGGGGTTGGGACAGGTTGAACACTTTACCCCCCTTTATCTGCTTGGTTAGGTCATCCTGCCCCAGCGATGGAGTTTATGATTTTAGGTTTACATATTGCTGGAATATCTTCTATTTTCGCAAGAATTAATTTTGTTACTACAGGTGCTAACATGCGACCTGAGGGGGTGGCTCCTCAGCGAACTAC
>MSM27
TTGGTAATTGGGCTGTCCCTCTTTTATTAGCTGCACCTGATATGGTTTTTGCTCGTCTTAATAATCTTAGCTTCTGGTTACTTCCTGCAGCTACTATCTTATTACTAATATCTAATGAAGTGGAGGAAGGGGTTGGGACAGGTTGAACACTTTACCCCCCTTTATCTGCTTGGTTAGGTCATCCTGCCCCAGCGATGGAGTTTATGATTTTAGGTTTACATATTGCTGGAATATCTTCTATTTTCGCAAGAATTAATTTTGTTACTACAGGTGCTAACATGCGACCTGAGGGGGTGGCTCCTCAGCGAACTAC
>MSM28
TTGGTAATTGGGCTGTCCCTCTTTTATTAGCTGCACCTGATATGGTTTTTGCTCGTCTTAATAATCTTAGCTTCTGGTTACTTCCTGCAGCTACTATCTTATTACTAATATCTAATGAAGTGGAGGAAGGGGTTGGGACAGGTTGAACACTTTACCCCCCTTTATCTGCTTGGTTAGGTCATCCTGCCCCAGCGATGGAGTTTATGATTTTAGGTTTACATATTGCTGGAATATCTTCTATTTTCGCAAGAATTAATTTTGTTACTACAGGTGCTAACATGCGACCTGAGGGGGTGGCTCCTCAGCGAACTAC
>MSM29
TTGGTAATTGGGCTGTCCCTCTTTTATTAGCTGCACCTGATATGGTTTTTGCTCGTCTTAATAATCTTAGCTTCTGGTTACTTCCTGCAGCTACTATCTTATTACTAATATCTAATGAAGTGGAGGAAGGGGTTGGGACAGGTTGAACACTTTACCCCCCTTTATCTGCTTGGTTAGGTCATCCTGCCCCAGCGATGGAGTTTATGATTTTAGGTTTACATATTGCTGGAATATCTTCTATTTTCGCAAGAATTAATTTTGTTACTACAGGTGCTAACATGCGACCTGAGGGGGTGGCTCCTCAGCGAACTAC
>MSM3
TTGGTAATTGGGCTGTCCCTCTTTTATTAGCTGCACCTGATATGGTTTTTGCTCGTCTTAATAATCTTAGCTTCTGGTTACTTCCTGCAGCTACTATCTTATTACTAATATCTAATGAAGTGGAGGAAGGGGTTGGGACAGGTTGAACACTTTACCCCCCTTTATCTGCTTGGTTAGGTCATCCTGCCCCAGCGATGGAGTTTATGATTTTAGGTTTACATATTGCTGGAATATCTTCTATTTTCGCAAGAATTAATTTTGTTACTACAGGTGCTAACATGCGACCTGAGGGGGTGGCTCCTCAGCGAACTAC
>MSM30
TTGGTAATTGGGCTGTCCCTCTTTTATTAGCTGCACCTGATATGGTTTTTGCTCGTCTTAATAATCTTAGCTTCTGGTTACTTCCTGCAGCTACTATCTTATTACTAATATCTAATGAAGTGGAGGAAGGGGTTGGGACAGGTTGAACACTTTACCCCCCTTTATCTGCTTGGTTAGGTCATCCTGCCCCAGCGATGGAGTTTATGATTTTAGGTTTACATATTGCTGGAATATCTTCTATTTTCGCAAGAATTAATTTTGTTACTACAGGTGCTAACATGCGACCTGAGGGGGTGGCTCCTCAGCGAACTAC
>MSM4
TTGGTAATTGGGCTGTCCCTCTTTTATTAGCTGCACCTGATATGGTTTTTGCTCGTCTTAATAATCTTAGCTTCTGGTTACTTCCTGCAGCTACTATCTTGTTACTAATATCTAATGAAGTGGAGGAAGGGGTTGGGACAGGTTGAACACTTTACCCCCCTTTATCTGCTTGGTTAGGTCATCCTGCCCCAGCGATGGAGTTTATGATTTTAGGTTTACATATTGCTGGAATATCTTCTATTTTCGCAAGAATTAATTTCGTAACTACAGGTGCTAACATGCGACCTGAGGGGGTGGCTCCTCAGCGGACTAC
>MSM5
TTGGTAATTGGGCTGTCCCTCTTTTATTAGCTGCACCTGATATGGTTTTTGCTCGTCTTAATAATCTTAGCTTCTGGTTACTTCCTGCAGCTACTATCTTATTACTAATATCTAATGAAGTGGAGGAAGGGGTTGGGACAGGTTGAACACTTTACCCCCCTTTATCTGCTTGGTTAGGTCATCCTGCCCCAGCGATGGAGTTTATGATTTTAGGTTTACATATTGCTGGAATATCTTCTATTTTCGCAAGAATTAATTTTGTTACTACAGGTGCTAACATGCGACCTGAGGGGGTGGCTCCTCAGCGAACTAC
>MSM6
TTGGTAATTGGGCTGTCCCTCTTTTATTAGCTGCACCTGATATGGTTTTTGCTCGTCTTAATAATCTTAGCTTCTGGTTACTTCCTGCAGCTACTATCTTATTACTAATATCTAATGAAGTGGAGGAAGGGGTTGGGACAGGTTGAACACTTTACCCCCCTTTATCTGCTTGGTTAGGTCATCCTGCCCCAGCGATGGAGTTTATGATTTTAGGTTTACATATTGCTGGAATATCTTCTATTTTCGCAAGAATTAATTTTGTTACTACAGGTGCTAACATGCGACCTGAGGGGGTGGCTCCTCAGCGAACTAC
>MSM7
TTGGTAATTGGGCTGTCCCTCTTTTATTAGCTGCACCTGATATGGTTTTTGCTCGTCTTAATAATCTTAGCTTCTGGTTACTTCCTGCAGCTACTATCTTATTACTAATATCTAATGAAGTGGAGGAAGGGGTTGGGACAGGTTGAACACTTTACCCCCCTTTATCTGCTTGGTTAGGTCATCCTGCCCCAGCGATGGAGTTTATGATTTTAGGTTTACATATTGCTGGAATATCTTCTATTTTCGCAAGAATTAATTTTGTTACTACAGGTGCTAACATGCGACCTGAGGGGGTGGCTCCTCAGCGAACTAC
>MSM8
TTGGTAATTGGGCTGTCCCTCTTTTATTAGCTGCACCTGATATGGTTTTTGCTCGTCTTAATAATCTTAGCTTCTGGTTACTTCCTGCAGCTACTATCTTATTACTAATATCTAATGAAGTGGAGGAAGGGGTTGGGACAGGTTGAACACTTTACCCCCCTTTATCTGCTTGGTTAGGTCATCCTGCCCCAGCGATGGAGTTTATGATTTTAGGTTTACATATTGCTGGAATATCTTCTATTTTCGCAAGAATTAATTTTGTTACTACAGGTGCTAACATGCGACCTGAGGGGGTGGCTCCTCAGCGAACTAC
>MSM9
TTGGTAATTGGGCTGTCCCTCTTTTATTAGCTGCACCTGATATGGTTTTTGCTCGTCTTAATAATCTTAGCTTCTGGTTACTTCCTGCAGCTACTATCTTATTACTAATATCTAATGAAGTGGAGGAAGGGGTTGGGACAGGTTGAACACTTTACCCCCCTTTATCTGCTTGGTTAGGTCATCCTGCCCCAGCGATGGAGTTTATGATTTTAGGTTTACATATTGCTGGAATATCTTCTATTTTCGCAAGAATTAATTTTGTTACTACAGGTGCTAACATGCGACCTGAGGGGGTGGCTCCTCAGCGAACTAC
>SEI1
TTGGTAATTGGGCTGTCCCTCTTTTATTAGCTGCACCTGATATGGTTTTTGCTCGTCTTAATAATCTTAGCTTCTGGTTACTTCCTGCAGCTACTATCTTATTACTAATATCTAATGAAGTGGAGGAAGGGGTTGGGACAGGTTGAACACTTTACCCCCCTTTATCTGCTTGGTTAGGTCATCCTGCCCCAGCGATGGAGTTTATGATTTTAGGTTTACATATTGCTGGAATATCTTCTATTTTCGCAAGAATTAATTTTGTTACTACAGGTGCTAACATGCGACCTGAGGGGGTGGCTCCTCAGCGAACTAC
>SEI10
TTGGTAATTGGGCTGTCCCTCTTTTATTAGCTGCACCTGATATGGTTTTTGCTCGTCTTAATAATCTTAGCTTCTGGTTACTTCCTGCAGCTACTATCTTATTACTAATATCTAATGAAGTGGAGGAAGGGGTTGGGACAGGTTGAACACTTTACCCCCCTTTATCTGCTTGGTTAGGTCATCCTGCCCCAGCGATGGAGTTTATGATTTTAGGTTTACATATTGCTGGAATATCTTCTATTTTCGCAAGAATTAATTTTGTTACTACAGGTGCTAACATGCGACCTGAGGGGGTGGCTCCTCAGCGAACTAC
>SEI11
TTGGTAATTGGGCTGTCCCTCTTTTATTAGCTGCACCTGATATGGTTTTTGCTCGTCTTAATAATCTTAGCTTCTGGTTACTTCCTGCAGCTACTATCTTATTACTAATATCTAATGAAGTGGAGGAAGGGGTTGGGACAGGTTGAACACTTTACCCCCCTTTATCTGCTTGGTTAGGTCATCCTGCCCCAGCGATGGAGTTTATGATTTTAGGTTTACATATTGCTGGAATATCTTCTATTTTCGCAAGAATTAATTTTGTTACTACAGGTGCTAACATGCGACCTGAGGGGGTGGCTCCTCAGCGAACTAC
>SEI12
TTGGTAATTGGGCTGTCCCTCTTTTATTAGCTGCACCTGATATGGTTTTTGCTCGTCTTAATAATCTTAGCTTCTGGTTACTTCCTGCAGCTACTATCTTATTACTAATATCTAATGAAGTGGAGGAAGGGGTTGGGACAGGTTGAACACTTTACCCCCCTTTATCTGCTTGGTTAGGTCATCCTGCCCCAGCGATGGAGTTTATGATTTTAGGTTTACATATTGCTGGAATATCTTCTATTTTCGCAAGAATTAATTTTGTTACTACAGGTGCTAACATGCGACCTGAGGGGGTGGCTCCTCAGCGAACTAC
>SEI13
TTGGTAATTGGGCTGTCCCTCTTTTATTAGCTGCACCTGATATGGTTTTTGCTCGTCTTAATAATCTTAGCTTCTGGTTACTTCCTGCAGCTACTATCTTATTACTAATATCTAATGAAGTGGAGGAAGGGGTTGGGACAGGTTGAACACTTTACCCCCCTTTATCTGCTTGGTTAGGTCATCCTGCCCCAGCGATGGAGTTTATGATTTTAGGTTTACATATTGCTGGAATATCTTCTATTTTCGCAAGAATTAATTTTGTTACTACAGGTGCTAACATGCGACCTGAGGGGGTGGCTCCTCAGCGAACTAC
>SEI14
TTGGTAATTGGGCTGTCCCTCTTTTATTAGCTGCACCTGATATGGTTTTTGCTCGTCTTAATAATCTTAGCTTCTGGTTACTTCCTGCAGCTACTATCTTATTACTAATATCTAATGAAGTGGAGGAAGGGGTTGGGACAGGTTGAACACTTTACCCCCCTTTATCTGCTTGGTTAGGTCATCCTGCCCCAGCGATGGAGTTTATGATTTTAGGTTTACATATTGCTGGAATATCTTCTATTTTCGCAAGAATTAATTTTGTTACTACAGGTGCTAACATGCGACCTGAGGGGGTGGCTCCTCAGCGAACTAC
>SEI15
TTGGTAATTGGGCTGTCCCTCTTTTATTAGCTGCACCTGATATGGTTTTTGCTCGTCTTAATAATCTTAGCTTCTGGTTACTTCCTGCAGCTACTATCTTATTACTAATATCTAATGAAGTGGAGGAAGGGGTTGGGACAGGTTGAACACTTTACCCCCCTTTATCTGCTTGGTTAGGTCATCCTGCCCCAGCGATGGAGTTTATGATTTTAGGTTTACATATTGCTGGAATATCTTCTATTTTCGCAAGAATTAATTTTGTTACTACAGGTGCTAACATGCGACCTGAGGGGGTGGCTCCTCAGCGAACTAC
>SEI16
TTGGTAATTGGGCTGTCCCTCTTTTATTAGCTGCACCTGATATGGTTTTTGCTCGTCTTAATAATCTTAGCTTCTGGTTACTTCCTGCAGCTACTATCTTATTACTAATATCTAATGAAGTGGAGGAAGGGGTTGGGACAGGTTGAACACTTTACCCCCCTTTATCTGCTTGGTTAGGTCATCCTGCCCCAGCGATGGAGTTTATGATTTTAGGTTTACATATTGCTGGAATATCTTCTATTTTCGCAAGAATTAATTTTGTTACTACAGGTGCTAACATGCGACCTGAGGGGGTGGCTCCTCAGCGAACTAC
>SEI17
TTGGTAATTGGGCTGTCCCTCTTTTATTAGCTGCACCTGATATGGTTTTTGCTCGTCTTAATAATCTTAGCTTCTGGTTACTTCCTGCAGCTACTATCTTATTACTAATATCTAATGAAGTGGAGGAAGGGGTTGGGACAGGTTGAACACTTTACCCCCCTTTATCTGCTTGGTTAGGTCATCCTGCCCCAGCGATGGAGTTTATGATTTTAGGTTTACATATTGCTGGAATATCTTCTATTTTCGCAAGAATTAATTTTGTTACTACAGGTGCTAACATGCGACCTGAGGGGGTGGCTCCTCAGCGAACTAC
>SEI18
TTGGTAATTGGGCTGTCCCTCTTTTATTAGCTGCACCTGATATGGTTTTTGCTCGTCTTAATAATCTTAGCTTCTGGTTACTTCCTGCAGCTACTATCTTATTACTAATATCTAATGAAGTGGAGGAAGGGGTTGGGACAGGTTGAACACTTTACCCCCCTTTATCTGCTTGGTTAGGTCATCCTGCCCCAGCGATGGAGTTTATGATTTTAGGTTTACATATTGCTGGAATATCTTCTATTTTCGCAAGAATTAATTTTGTTACTACAGGTGCTAACATGCGACCTGAGGGGGTGGCTCCTCAGCGAACTAC
>SEI19
TTGGTAATTGGGCTGTCCCTCTTTTATTAGCTGCACCTGATATGGTTTTTGCTCGTCTTAATAATCTTAGCTTCTGGTTACTTCCTGCAGCTACTATCTTATTACTAATATCTAATGAAGTGGAGGAAGGGGTTGGGACAGGTTGAACACTTTACCCCCCTTTATCTGCTTGGTTAGGTCATCCTGCCCCAGCGATGGAGTTTATGATTTTAGGTTTACATATTGCTGGAATATCTTCTATTTTCGCAAGAATTAATTTTGTTACTACAGGTGCTAACATGCGACCTGAGGGGGTGGCTCCTCAGCGAACTAC
>SEI2
TTGGTAATTGGGCTGTCCCTCTTTTATTAGCTGCACCTGATATGGTTTTTGCTCGTCTTAATAATCTTAGCTTCTGGTTACTTCCTGCAGCTACTATCTTATTACTAATATCTAATGAAGTGGAGGAAGGGGTTGGGACAGGTTGAACACTTTACCCCCCTTTATCTGCTTGGTTAGGTCATCCTGCCCCAGCGATGGAGTTTATGATTTTAGGTTTACATATTGCTGGAATATCTTCTATTTTCGCAAGAATTAATTTTGTTACTACAGGTGCTAACATGCGACCTGAGGGGGTGGCTCCTCAGCGAACTAC
>SEI20
TTGGTAATTGGGCTGTCCCTCTTTTATTAGCTGCACCTGATATGGTTTTTGCTCGTCTTAATAATCTTAGCTTCTGGTTACTTCCTGCAGCTACTATCTTATTACTAATATCTAATGAAGTGGAGGAAGGGGTTGGGACAGGTTGAACACTTTACCCCCCTTTATCTGCTTGGTTAGGTCATCCTGCCCCAGCGATGGAGTTTATGATTTTAGGTTTACATATTGCTGGAATATCTTCTATTTTCGCAAGAATTAATTTTGTTACTACAGGTGCTAACATGCGACCTGAGGGGGTGGCTCCTCAGCGAACTAC
>SEI21
TTGGTAATTGGGCTGTCCCTCTTTTATTAGCTGCACCTGATATGGTTTTTGCTCGTCTTAATAATCTTAGCTTCTGGTTACTTCCTGCAGCTACTATCTTGTTACTAATATCTAATGAAGTGGAGGAAGGGGTTGGGACAGGTTGAACACTTTACCCCCCTTTATCTGCTTGGTTAGGTCATCCTGCCCCAGCGATGGAGTTTATGATTTTAGGTTTACATATTGCTGGAATATCTTCTATTTTCGCAAGAATTAATTTCGTAACTACAGGTGCTAACATGCGACCTGAGGGGGTGGCTCCTCAGCGAACTAC
>SEI22
TTGGTAATTGGGCTGTCCCTCTTTTATTAGCTGCACCTGATATGGTTTTTGCTCGTCTTAATAATCTTAGCTTCTGGTTACTTCCTGCAGCTACTATCTTATTACTAATATCTAATGAAGTGGAGGAAGGGGTTGGGACAGGTTGAACACTTTACCCCCCTTTATCTGCTTGGTTAGGTCATCCTGCCCCAGCGATGGAGTTTATGATTTTAGGTTTACATATTGCTGGAATATCTTCTATTTTCGCAAGAATTAATTTTGTTACTACAGGTGCTAACATGCGACCTGAGGGGGTGGCTCCTCAGCGAACTAC
>SEI23
TTGGTAATTGGGCTGTCCCTCTTTTATTAGCTGCACCTGATATGGTTTTTGCTCGTCTTAATAATCTTAGCTTCTGGTTACTTCCTGCAGCTACTATCTTATTACTAATATCTAATGAAGTGGAGGAAGGGGTTGGGACAGGTTGAACACTTTACCCCCCTTTATCTGCTTGGTTAGGTCATCCTGCCCCAGCGATGGAGTTTATGATTTTAGGTTTACATATTGCTGGAATATCTTCTATTTTCGCAAGAATTAATTTTGTTACTACAGGTGCTAACATGCGACCTGAGGGGGTGGCTCCTCAGCGAACTAC
>SEI24
TTGGTAATTGGGCTGTCCCTCTTTTATTAGCTGCACCTGATATGGTTTTTGCTCGTCTTAATAATCTTAGCTTCTGGTTACTTCCTGCAGCTACTATCTTATTACTAATATCTAATGAAGTGGAGGAAGGGGTTGGGACAGGTTGAACACTTTACCCCCCTTTATCTGCTTGGTTAGGTCATCCTGCCCCAGCGATGGAGTTTATGATTTTAGGTTTACATATTGCTGGAATATCTTCTATTTTCGCAAGAATTAATTTTGTTACTACAGGTGCTAACATGCGACCTGAGGGGGTGGCTCCTCAGCGAACTAC
>SEI25
TTGGTAATTGGGCTGTCCCTCTTTTATTAGCTGCACCTGATATGGTTTTTGCTCGTCTTAATAATCTTAGCTTCTGGTTACTTCCTGCAGCTACTATCTTATTACTAATATCTAATGAAGTGGAGGAAGGGGTTGGGACAGGTTGAACACTTTACCCCCCTTTATCTGCTTGGTTAGGTCATCCTGCCCCAGCGATGGAGTTTATGATTTTAGGTTTACATATTGCTGGAATATCTTCTATTTTCGCAAGAATTAATTTTGTTACTACAGGTGCTAACATGCGACCTGAGGGGGTGGCTCCTCAGCGAACTAC
>SEI26
TTGGTAATTGGGCTGTCCCTCTTTTATTAGCTGCACCTGATATGGTTTTTGCTCGTCTTAATAATCTTAGCTTCTGGTTACTTCCTGCAGCTACTATCTTATTACTAATATCTAATGAAGTGGAGGAAGGGGTTGGGACAGGTTGAACACTTTACCCCCCTTTATCTGCTTGGTTAGGTCATCCTGCCCCAGCGATGGAGTTTATGATTTTAGGTTTACATATTGCTGGAATATCTTCTATTTTCGCAAGAATTAATTTTGTTACTACAGGTGCTAACATGCGACCTGAGGGGGTGGCTCCTCAGCGAACTAC
>SEI27
TTGGTAATTGGGCTGTCCCTCTTTTATTAGCTGCACCTGATATGGTTTTTGCTCGTCTTAATAATCTTAGCTTCTGGTTACTTCCTGCAGCTACTATCTTATTACTAATATCTAATGAAGTGGAGGAAGGGGTTGGGACAGGTTGAACACTTTACCCCCCTTTATCTGCTTGGTTAGGTCATCCTGCCCCAGCGATGGAGTTTATGATTTTAGGTTTACATATTGCTGGAATATCTTCTATTTTCGCAAGAATTAATTTTGTTACTACAGGTGCTAACATGCGACCTGAGGGGGTGGCTCCTCAGCGAACTAC
>SEI28
TTGGTAATTGGGCTGTCCCTCTTTTATTAGCTGCACCTGATATGGTTTTTGCTCGTCTTAATAATCTTAGCTTCTGGTTACTTCCTGCAGCTACTATCTTATTACTAATATCTAATGAAGTGGAGGAAGGGGTTGGGACAGGTTGAACACTTTACCCCCCTTTATCTGCTTGGTTAGGTCATCCTGCCCCAGCGATGGAGTTTATGATTTTAGGTTTACATATTGCTGGAATATCTTCTATTTTCGCAAGAATTAATTTTGTTACTACAGGTGCTAACATGCGACCTGAGGGGGTGGCTCCTCAGCGAACTAC
>SEI29
TTGGTAATTGGGCTGTCCCTCTTTTATTAGCTGCACCTGATATGGTTTTTGCTCGTCTTAATAATCTTAGCTTCTGGTTACTTCCTGCAGCTACTATCTTGTTACTAATATCTAATGAAGTGGAGGAAGGGGTTGGGACAGGTTGAACACTTTACCCCCCTTTATCTGCTTGGTTAGGTCATCCTGCCCCAGCGATGGAGTTTATGATTTTAGGTTTACATATTGCTGGAATATCTTCTATTTTCGCAAGAATTAATTTCGTAACTACAGGTGTTAACATGCGACCTGAGGGGGTGGCTCCTCAGCGAACTAC
>SEI3
TTGGTAATTGGGCTGTCCCTCTTTTATTAGCTGCACCTGATATGGTTTTTGCTCGTCTTAATAATCTTAGCTTCTGGTTACTTCCTGCAGCTACTATCTTATTACTAATATCTAATGAAGTGGAGGAAGGGGTTGGGACAGGTTGAACACTTTACCCCCCTTTATCTGCTTGGTTAGGTCATCCTGCCCCAGCGATGGAGTTTATGATTTTAGGTTTACATATTGCTGGAATATCTTCTATTTTCGCAAGAATTAATTTTGTTACTACAGGTGCTAACATGCGACCTGAGGGGGTGGCTCCTCAGCGAACTAC
>SEI30
TTGGTAATTGGGCTGTCCCTCTTTTATTAGCTGCACCTGATATGGTTTTTGCTCGTCTTAATAATCTTAGCTTCTGGTTACTTCCTGCAGCTACTATCTTATTACTAATATCTAATGAAGTGGAGGAAGGGGTTGGGACAGGTTGAACACTTTACCCCCCTTTATCTGCTTGGTTAGGTCATCCTGCCCCAGCGATGGAGTTTATGATTTTAGGTTTACATATTGCTGGAATATCTTCTATTTTCGCAAGAATTAATTTTGTTACTACAGGTGCTAACATGCGACCTGAGGGGGTGGCTCCTCAGCGAACTAC
>SEI31
TTGGTAATTGGGCTGTCCCTCTTTTATTAGCTGCACCTGATATGGTTTTTGCTCGTCTTAATAATCTTAGCTTCTGGTTACTTCCTGCAGCTACTATCTTATTACTAATATCTAATGAAGTGGAGGAAGGGGTTGGGACAGGTTGAACACTTTACCCCCCTTTATCTGCTTGGTTAGGTCATCCTGCCCCAGCGATGGAGTTTATGATTTTAGGTTTACATATTGCTGGAATATCTTCTATTTTCGCAAGAATTAATTTTGTTACTACAGGTGCTAACATGCGACCTGAGGGGGTGGCTCCTCAGCGAACTAC
>SEI32
TTGGTAATTGGGCTGTCCCTCTTTTATTAGCTGCACCTGATATGGTTTTTGCTCGTCTTAATAATCTTAGCTTCTGGTTACTTCCTGCAGCTACTATCTTATTACTAATATCTAATGAAGTGGAGGAAGGGGTTGGGACAGGTTGAACACTTTACCCCCCTTTATCTGCTTGGTTAGGTCATCCTGCCCCAGCGATGGAGTTTATGATTTTAGGTTTACATATTGCTGGAATATCTTCTATTTTCGCAAGAATTAATTTTGTTACTACAGGTGCTAACATGCGACCTGAGGGGGTGGCTCCTCAGCGAACTAC
>SEI4
TTGGTAATTGGGCTGTCCCTCTTTTATTAGCTGCACCTGATATGGTTTTTGCTCGTCTTAATAATCTTAGCTTCTGGTTACTTCCTGCAGCTACTATCTTATTACTAATATCTAATGAAGTGGAGGAAGGGGTTGGGACAGGTTGAACACTTTACCCCCCTTTATCTGCTTGGTTAGGTCATCCTGCCCCAGCGATGGAGTTTATGATTTTAGGTTTACATATTGCTGGAATATCTTCTATTTTCGCAAGAATTAATTTTGTTACTACAGGTGCTAACATGCGACCTGAGGGGGTGGCTCCTCAGCGAACTAC
>SEI5
TTGGTAATTGGGCTGTCCCTCTTTTATTAGCTGCACCTGATATGGTTTTTGCTCGTCTTAATAATCTTAGCTTCTGGTTACTTCCTGCAGCTACTATCTTATTACTAATATCTAATGAAGTGGAGGAAGGGGTTGGGACAGGTTGAACACTTTACCCCCCTTTATCTGCTTGGTTAGGTCATCCTGCCCCAGCGATGGAGTTTATGATTTTAGGTTTACATATTGCTGGAATATCTTCTATTTTCGCAAGAATTAATTTTGTTACTACAGGTGCTAACATGCGACCTGAGGGGGTGGCTCCTCAGCGAACTAC
>SEI6
TTGGTAATTGGGCTGTCCCTCTTTTATTAGCTGCACCTGATATGGTTTTTGCTCGTCTTAATAATCTTAGCTTCTGGTTACTTCCTGCAGCTACTATCTTATTACTAATATCTAATGAAGTGGAGGAAGGGGTTGGGACAGGTTGAACACTTTACCCCCCTTTATCTGCTTGGTTAGGTCATCCTGCCCCAGCGATGGAGTTTATGATTTTAGGTTTACATATTGCTGGAATATCTTCTATTTTCGCAAGAATTAATTTTGTTACTACAGGTGCTAACATGCGACCTGAGGGGGTGGCTCCTCAGCGAACTAC
>SEI7
TTGGTAATTGGGCTGTCCCTCTTTTATTAGCTGCACCTGATATGGTTTTTGCTCGTCTTAATAATCTTAGCTTCTGGTTACTTCCTGCAGCTACTATCTTATTACTAATATCTAATGAAGTGGAGGAAGGGGTTGGGACAGGTTGAACACTTTACCCCCCTTTATCTGCTTGGTTAGGTCATCCTGCCCCAGCGATGGAGTTTATGATTTTAGGTTTACATATTGCTGGAATATCTTCTATTTTCGCAAGAATTAATTTTGTTACTACAGGTGCTAACATGCGACCTGAGGGGGTGGCTCCTCAGCGAACTAC
>SEI8
TTGGTAATTGGGCTGTCCCTCTTTTATTAGCTGCACCTGATATGGTTTTTGCTCGTCTTAATAATCTTAGCTTCTGGTTACTTCCTGCAGCTACTATCTTATTACTAATATCTAATGAAGTGGAGGAAGGGGTTGGGACAGGTTGAACACTTTACCCCCCTTTATCTGCTTGGTTAGGTCATCCTGCCCCAGCGATGGAGTTTATGATTTTAGGTTTACATATTGCTGGAATATCTTCTATTTTCGCAAGAATTAATTTTGTTACTACAGGTGCTAACATGCGACCTGAGGGGGTGGCTCCTCAGCGAACTAC
>SEI9
TTGGTAATTGGGCTGTCCCTCTTTTATTAGCTGCACCTGATATGGTTTTTGCTCGTCTTAATAATCTTAGCTTCTGGTTACTTCCTGCAGCTACTATCTTATTACTAATATCTAATGAAGTGGAGGAAGGGGTTGGGACAGGTTGAACACTTTACCCCCCTTTATCTGCTTGGTTAGGTCATCCTGCCCCAGCGATGGAGTTTATGATTTTAGGTTTACATATTGCTGGAATATCTTCTATTTTCGCAAGAATTAATTTTGTTACTACAGGTGCTAACATGCGACCTGAGGGGGTGGCTCCTCAGCGAACTAC
>SOM1
TTGGTAATTGGGCTGTCCCTCTTTTATTAGCTGCACCTGATATGGTTTTTGCTCGTCTTAATAATCTTAGCTTCTGGTTACTTCCTGCAGCTACTATCTTGTTACTAATATCTAATGAAGTGGAGGAAGGGGTTGGGACAGGTTGAACACTTTACCCCCCTTTATCTGCTTGGTTAGGTCATCCTGCCCCAGCGATGGAGTTTATGATTTTAGGTTTACATATTGCTGGAATATCTTCTATTTTCGCAAGAATTAATTTCGTAACTACAGGTGCTAACATGCGACCTGAGGGGGTGGCTCCTCAGCGAACTAC
>SOM10
TTGGTAATTGGGCTGTCCCTCTTTTATTAGCTGCACCTGATATGGTTTTTGCTCGTCTTAATAATCTTAGCTTCTGGTTACTTCCTGCAGCTACTATCTTATTACTAATATCTAATGAAGTGGAGGAAGGGGTTGGGACAGGTTGAACACTTTACCCCCCTTTATCTGCTTGGTTAGGTCATCCTGCCCCAGCGATGGAGTTTATGATTTTAGGTTTACATATTGCTGGAATATCTTCTATTTTCGCAAGAATTAATTTTGTTACTACAGGTGCTAACATGCGACCTGAGGGGGTGGCTCCTCAGCGAACTAC
>SOM11
TTGGTAATTGGGCTGTCCCTCTTTTATTAGCTGCACCTGATATGGTTTTTGCTCGTCTTAATAATCTTAGCTTCTGGTTACTTCCTGCAGCTACTATCTTATTACTAATATCTAATGAAGTGGAGGAAGGGGTTGGGACAGGTTGAACACTTTACCCCCCTTTATCTGCTTGGTTAGGTCATCCTGCCCCAGCGATGGAGTTTATGATTTTAGGTTTACATATTGCTGGAATATCTTCTATTTTCGCAAGAATTAATTTTGTTACTACAGGTGCTAACATGCGACCTGAGGGGGTGGCTCCTCAGCGAACTAC
>SOM12
TTGGTAATTGGGCTGTCCCTCTTTTATTAGCTGCACCTGATATGGTTTTTGCTCGTCTTAATAATCTTAGCTTCTGGTTACTTCCTGCAGCTACTATCTTATTACTAATATCTAATGAAGTGGAGGAAGGGGTTGGGACAGGTTGAACACTTTACCCCCCTTTATCTGCTTGGTTAGGTCATCCTGCCCCAGCGATGGAGTTTATGATTTTAGGTTTACATATTGCTGGAATATCTTCTATTTTCGCAAGAATTAATTTTGTTACTACAGGTGCTAACATGCGACCTGAGGGGGTGGCTCCTCAGCGAACTAC
>SOM13
TTGGTAATTGGGCTGTCCCTCTTTTATTAGCTGCACCTGATATGGTTTTTGCTCGTCTTAATAATCTTAGCTTCTGGTTACTTCCTGCAGCTACTATCTTATTACTAATATCTAATGAAGTGGAGGAAGGGGTTGGGACAGGTTGAACACTTTACCCCCCTTTATCTGCTTGGTTAGGTCATCCTGCCCCAGCGATGGAGTTTATGATTTTAGGTTTACATATTGCTGGAATATCTTCTATTTTCGCAAGAATTAATTTTGTTACTACAGGTGCTAACATGCGACCTGAGGGGGTGGCTCCTCAGCGAACTAC
>SOM14
TTGGTAATTGGGCTGTCCCTCTTTTATTAGCTGCACCTGATATGGTTTTTGCTCGTCTTAATAATCTTAGCTTCTGGTTACTTCCTGCAGCTACTATCTTGTTACTAATATCTAATGAAGTGGAGGAAGGGGTTGGGACAGGTTGAACACTTTACCCCCCTTTATCTGCTTGGTTAGGTCATCCTGCCCCAGCGATGGAGTTTATGATTTTAGGTTTACATATTGCTGGAATATCTTCTATTTTCGCAAGAATTAATTTCGTAACTACAGGTGCTAACATGCGACCTGAGGGGGTGGCTCCTCAGCGAACTAC
>SOM15
TTGGTAATTGGGCTGTCCCTCTTTTATTAGCTGCACCTGATATGGTTTTTGCTCGTCTTAATAATCTTAGCTTCTGGTTACTTCCTGCAGCTACTATCTTATTACTAATATCTAATGAAGTGGAGGAAGGGGTTGGGACAGGTTGAACACTTTACCCCCCTTTATCTGCTTGGTTAGGTCATCCTGCCCCAGCGATGGAGTTTATGATTTTAGGTTTACATATTGCTGGAATATCTTCTATTTTCGCAAGAATTAATTTTGTTACTACAGGTGCTAACATGCGACCTGAGGGGGTGGCTCCTCAGCGAACTAC
>SOM16
TTGGTAATTGGGCTGTCCCTCTTTTATTAGCTGCACCTGATATGGTTTTTGCTCGTCTTAATAATCTTAGCTTCTGGTTACTTCCTGCAGCTACTATCTTATTACTAATATCTAATGAAGTGGAGGAAGGGGTTGGGACAGGTTGAACACTTTACCCCCCTTTATCTGCTTGGTTAGGTCATCCTGCCCCAGCGATGGAGTTTATGATTTTAGGTTTACATATTGCTGGAATATCTTCTATTTTCGCAAGAATTAATTTTGTTACTACAGGTGCTAACATGCGACCTGAGGGGGTGGCTCCTCAGCGAACTAC
>SOM17
TTGGTAATTGGGCTGTCCCTCTTTTATTAGCTGCACCTGATATGGTTTTTGCTCGTCTTAATAATCTTAGCTTCTGGTTACTTCCTGCAGCTACTATCTTGTTACTAATATCTAATGAAGTGGAGGAAGGGGTTGGGACAGGTTGAACACTTTACCCCCCTTTATCTGCTTGGTTAGGTCATCCTGCCCCAGCGATGGAGTTTATGATTTTAGGTTTACATATTGCTGGAATATCTTCTATTTTCGCAAGAATTAATTTCGTAACTACAGGTGCTAACATGCGACCTGAGGGGGTGGCTCCTCAGCGAACTAC
>SOM18
TTGGTAATTGGGCTGTCCCTCTTTTATTAGCTGCACCTGATATGGTTTTTGCTCGTCTTAATAATCTTAGCTTCTGGTTACTTCCTGCAGCTACTATCTTATTACTAATATCTAATGAAGTGGAGGAAGGGGTTGGGACAGGTTGAACACTTTACCCCCCTTTATCTGCTTGGTTAGGTCATCCTGCCCCAGCGATGGAGTTTATGATTTTAGGTTTACATATTGCTGGAATATCTTCTATTTTCGCAAGAATTAATTTTGTTACTACAGGTGCTAACATGCGACCTGAGGGGGTGGCTCCTCAGCGAACTAC
>SOM19
TTGGTAATTGGGCTGTCCCTCTTTTATTAGCTGCACCTGATATGGTTTTTGCTCGTCTTAATAATCTTAGCTTCTGGTTACTTCCTGCAGCTACTATCTTATTACTAATATCTAATGAAGTGGAGGAAGGGGTTGGGACAGGTTGAACACTTTACCCCCCTTTATCTGCTTGGTTAGGTCATCCTGCCCCAGCGATGGAGTTTATGATTTTAGGTTTACATATTGCTGGAATATCTTCTATTTTCGCAAGAATTAATTTTGTTACTACAGGTGCTAACATGCGACCTGAGGGGGTGGCTCCTCAGCGAACTAC
>SOM2
TTGGTAATTGGGCTGTCCCTCTTTTATTAGCTGCACCTGATATGGTTTTTGCTCGTCTTAATAATCTTAGCTTCTGGTTACTTCCTGCAGCTACTATCTTATTACTAATATCTAATGAAGTGGAGGAAGGGGTTGGGACAGGTTGAACACTTTACCCCCCTTTATCTGCTTGGTTAGGTCATCCTGCCCCAGCGATGGAGTTTATGATTTTAGGTTTACATATTGCTGGAATATCTTCTATTTTCGCAAGAATTAATTTTGTTACTACAGGTGCTAACATGCGACCTGAGGGGGTGGCTCCTCAGCGAACTAC
>SOM20
TTGGTAATTGGGCTGTCCCTCTTTTATTAGCTGCACCTGATATGGTTTTTGCTCGTCTTAATAATCTTAGCTTCTGGTTACTTCCTGCAGCTACTATCTTGTTACTAATATCTAATGAAGTGGAGGAAGGGGTTGGGACAGGTTGAACACTTTACCCCCCTTTATCTGCTTGGTTAGGTCATCCTGCCCCAGCGATGGAGTTTATGATTTTAGGTTTACATATTGCTGGAATATCTTCTATTTTCGCAAGAATTAATTTCGTAACTACAGGTGCTAACATGCGACCTGAGGGGGTGGCTCCTCAGCGAACTAC
>SOM21
TTGGTAATTGGGCTGTCCCTCTTTTATTAGCTGCACCTGATATGGTTTTTGCTCGTCTTAATAATCTTAGCTTCTGGTTACTTCCTGCAGCTACTATCTTATTACTAATATCTAATGAAGTGGAGGAAGGGGTTGGGACAGGTTGAACACTTTACCCCCCTTTATCTGCTTGGTTAGGTCATCCTGCCCCAGCGATGGAGTTTATGATTTTAGGTTTACATATTGCTGGAATATCTTCTATTTTCGCAAGAATTAATTTTGTTACTACAGGTGCTAACATGCGACCTGAGGGGGTGGCTCCTCAGCGAACTAC
>SOM22
TTGGTAATTGGGCTGTCCCTCTTTTATTAGCTGCACCTGATATGGTTTTTGCTCGTCTTAATAATCTTAGCTTCTGGTTACTTCCTGCAGCTACTATCTTATTACTAATATCTAATGAAGTGGAGGAAGGGGTTGGGACAGGTTGAACACTTTACCCCCCTTTATCTGCTTGGTTAGGTCATCCTGCCCCAGCGATGGAGTTTATGATTTTAGGTTTACATATTGCTGGAATATCTTCTATTTTCGCAAGAATTAATTTTGTTACTACAGGTGCTAACATGCGACCTGAGGGGGTGGCTCCTCAGCGAACTAC
>SOM23
TTGGTAATTGGGCTGTCCCTCTTTTATTAGCTGCACCTGATATGGTTTTTGCTCGTCTTAATAATCTTAGCTTCTGGTTACTTCCTGCAGCTACTATCTTGTTACTAATATCTAATGAAGTGGAGGAAGGGGTTGGGACAGGTTGAACACTTTACCCCCCTTTATCTGCTTGGTTAGGTCATCCTGCCCCAGCGATGGAGTTTATGATTTTAGGTTTACATATTGCTGGAATATCTTCTATTTTCGCAAGAATTAATTTCGTAACTACAGGTGCTAACATGCGACCTGAGGGGGTGGCTCCTCAGCGAACTAC
>SOM24
TTGGTAATTGGGCTGTCCCTCTTTTATTAGCTGCACCTGATATGGTTTTTGCTCGTCTTAATAATCTTAGCTTCTGGTTACTTCCTGCAGCTACTATCTTATTACTAATATCTAATGAAGTGGAGGAAGGGGTTGGGACAGGTTGAACACTTTACCCCCCTTTATCTGCTTGGTTAGGTCATCCTGCCCCAGCGATGGAGTTTATGATTTTAGGTTTACATATTGCTGGAATATCTTCTATTTTCGCAAGAATTAATTTTGTTACTACAGGTGCTAACATGCGACCTGAGGGGGTGGCTCCTCAGCGAACTAC
>SOM25
TTGGTAATTGGGCTGTCCCTCTTTTATTAGCTGCACCTGATATGGTTTTTGCTCGTCTTAATAATCTCAGCTTCTGGTTACTTCCTGCAGCTACTATCTTGTTACTAATATCTAATGAAGTGGAGGAAGGGGTTGGGACAGGTTGAACACTTTACCCCCCTTTATCTGCTTGGTTAGGTCATCCTGCCCCAGCGATGGAGTTTATGATTTTAGGTTTACATATTGCTGGAATATCTTCTATTTTCGCAAGAATTAATTTCGTAACTACAGGTGCTAACATGCGACCTGAGGGGGTGGCTCCTCAGCGAACTAC
>SOM26
TTGGTAATTGGGCTGTCCCTCTTTTATTAGCTGCACCTGATATGGTTTTTGCTCGTCTTAATAATCTTAGCTTCTGGTTACTTCCTGCAGCTACTATCTTATTACTAATATCTAATGAAGTGGAGGAAGGGGTTGGGACAGGTTGAACACTTTACCCCCCTTTATCTGCTTGGTTAGGTCATCCTGCCCCAGCGATGGAGTTTATGATTTTAGGTTTACATATTGCTGGAATATCTTCTATTTTCGCAAGAATTAATTTTGTTACTACAGGTGCTAACATGCGACCTGAGGGGGTGGCTCCTCAGCGAACTAC
>SOM27
TTGGTAATTGGGCTGTCCCTCTTTTATTAGCTGCACCTGATATGGTTTTTGCTCGTCTTAATAATCTTAGCTTCTGGTTACTTCCTGCAGCTACTATCTTATTACTAATATCTAATGAAGTGGAGGAAGGGGTTGGGACAGGTTGAACACTTTACCCCCCTTTATCTGCTTGGTTAGGTCATCCTGCCCCAGCGATGGAGTTTATGATTTTAGGTTTACATATTGCTGGAATATCTTCTATTTTCGCAAGAATTAATTTTGTTACTACAGGTGCTAACATGCGACCTGAGGGGGTGGCTCCTCAGCGAACTAC
>SOM28
TTGGTAATTGGGCTGTCCCTCTTTTATTAGCTGCACCTGATATGGTTTTTGCTCGTCTTAATAATCTTAGCTTCTGGTTACTTCCTGCAGCTACTATCTTGTTACTAATATCTAATGAAGTGGAGGAAGGGGTTGGGACAGGTTGAACACTTTACCCCCCTTTATCTGCTTGGTTAGGTCATCCTGCCCCAGCGATGGAGTTTATGATTTTAGGTTTACATATTGCTGGAATATCTTCTATTTTCGCAAGAATTAATTTCGTAACTACAGGTGCTAACATGCGACCTGAGGGGGTGGCTCCTCAGCGAACTAC
>SOM29
TTGGTAATTGGGCTGTCCCTCTTTTATTAGCTGCACCTGATATGGTTTTTGCTCGTCTTAATAATCTTAGCTTCTGGTTACTTCCTGCAGCTACTATCTTATTACTAATATCTAATGAAGTGGAGGAAGGGGTTGGGACAGGTTGAACACTTTACCCCCCTTTATCTGCTTGGTTAGGTCATCCTGCCCCAGCGATGGAGTTTATGATTTTAGGTTTACATATTGCTGGAATATCTTCTATTTTCGCAAGAATTAATTTTGTTACTACAGGTGCTAACATGCGACCTGAGGGGGTGGCTCCTCAGCGAACTAC
>SOM3
TTGGTAATTGGGCTGTCCCTCTTTTATTAGCTGCACCTGATATGGTTTTTGCTCGTCTTAATAATCTTAGCTTCTGGTTACTTCCTGCAGCTACTATCTTATTACTAATATCTAATGAAGTGGAGGAAGGGGTTGGGACAGGTTGAACACTTTACCCCCCTTTATCTGCTTGGTTAGGTCATCCTGCCCCAGCGATGGAGTTTATGATTTTAGGTTTACATATTGCTGGAATATCTTCTATTTTCGCAAGAATTAATTTTGTTACTACAGGTGCTAACATGCGACCTGAGGGGGTGGCTCCTCAGCGAACTAC
>SOM30
TTGGTAATTGGGCTGTCCCTCTTTTATTAGCTGCACCTGATATGGTTTTTGCTCGTCTTAATAATCTTAGCTTCTGGTTACTTCCTGCAGCTACTATCTTATTACTAATATCTAATGAAGTGGAGGAAGGGGTTGGGACAGGTTGAACACTTTACCCCCCTTTATCTGCTTGGTTAGGTCATCCTGCCCCAGCGATGGAGTTTATGATTTTAGGTTTACATATTGCTGGAATATCTTCTATTTTCGCAAGAATTAATTTTGTTACTACAGGTGCTAACATGCGACCTGAGGGGGTGGCTCCTCAGCGAACTAC
>SOM4
TTGGTAATTGGGCTGTCCCTCTTTTATTAGCTGCACCTGATATGGTTTTTGCTCGTCTTAATAATCTTAGCTTCTGGTTACTTCCTGCAGCTACTATCTTATTACTAATATCTAATGAAGTGGAGGAAGGGGTTGGGACAGGTTGAACACTTTACCCCCCTTTATCTGCTTGGTTAGGTCATCCTGCCCCAGCGATGGAGTTTATGATTTTAGGTTTACATATTGCTGGAATATCTTCTATTTTCGCAAGAATTAATTTTGTTACTACAGGTGCTAACATGCGACCTGAGGGGGTGGCTCCTCAGCGAACTAC
>SOM5
TTGGTAATTGGGCTGTCCCTCTTTTATTAGCTGCACCTGATATGGTTTTTGCTCGTCTTAATAATCTTAGCTTCTGGTTACTTCCTGCAGCTACTATCTTATTACTAATATCTAATGAAGTGGAGGAAGGGGTTGGGACAGGTTGAACACTTTACCCCCCTTTATCTGCTTGGTTAGGTCATCCTGCCCCAGCGATGGAGTTTATGATTTTAGGTTTACATATTGCTGGAATATCTTCTATTTTCGCAAGAATTAATTTTGTTACTACAGGTGCTAACATGCGACCTGAGGGGGTGGCTCCTCAGCGAACTAC
>SOM6
TTGGTAATTGGGCTGTCCCTCTTTTATTAGCTGCACCTGATATGGTTTTTGCTCGTCTTAATAATCTTAGCTTCTGGTTACTTCCTGCAGCTACTATCTTGTTACTAATATCTAATGAAGTGGAGGAAGGGGTTGGGACAGGTTGAACACTTTACCCCCCTTTATCTGCTTGGTTAGGTCATCCTGCCCCAGCGATGGAGTTTATGATTTTAGGTTTACATATTGCTGGAATATCTTCTATTTTCGCAAGAATTAATTTCGTAACTACAGGTGCTAACATGCGACCTGAGGGGGTGGCTCCTCAGCGAACTAC
>SOM7
TTGGTAATTGGGCTGTCCCTCTTTTATTAGCTGCACCTGATATGGTTTTTGCTCGTCTTAATAATCTTAGCTTCTGGTTACTTCCTGCAGCTACTATCTTGTTACTAATATCTAATGAAGTGGAGGAAGGGGTTGGGACAGGTTGAACACTTTACCCCCCTTTATCTGCTTGGTTAGGTCATCCTGCCCCAGCGATGGAGTTTATGATTTTAGGTTTACATATTGCTGGAATATCTTCTATTTTCGCAAGAATTAATTTCGTAACTACAGGTGCTAACATGCGACCTGAGGGGGTGGCTCCTCAGCGAACTAC
>SOM9
TTGGTAATTGGGCTGTCCCTCTTTTATTAGCTGCACCTGATATGGTTTTTGCTCGTCTTAATAATCTTAGCTTCTGGTTACTTCCTGCAGCTACTATCTTGTTACTAATATCTAATGAAGTGGAGGAAGGGGTTGGGACAGGTTGAACACTTTACCCCCCTTTATCTGCTTGGTTAGGTCATCCTGCCCCAGCGATGGAGTTTATGATTTTAGGTTTACATATTGCTGGAATATCTTCTATTTTCGCAAGAATTAATTTCGTAACTACAGGTGCTAACATGCGACCTGAGGGGGTGGCTCCTCAGCGAACTAC
>SYL1
TTGGTAATTGGGCTGTCCCTCTTTTATTAGCTGCACCTGATATGGTTTTTGCTCGTCTTAATAATCTTAGCTTCTGGTTACTTCCTGCAGCTACTATCTTGTTACTAATATCTAATGAAGTGGAGGAAGGGGTTGGGACAGGTTGAACACTTTACCCCCCTTTATCTGCTTGGTTAGGTCATCCTGCCCCAGCGATGGAGTTTATGATTTTAGGTTTACATATTGCTGGAATATCTTCTATTTTCGCAAGAATTAATTTCGTAACTACAGGTGCTAACATGCGACCTGAGGGGGTGGCTCCTCAGCGAACTAC
>SYL10
TTGGTAATTGGGCTGTCCCTCTTTTATTAGCTGCACCTGATATGGTTTTTGCTCGTCTTAATAATCTTAGCTTCTGGTTACTTCCTGCAGCTACTATCTTATTACTAATATCTAATGAAGTGGAGGAAGGGGTTGGGACAGGTTGAACACTTTACCCCCCTTTATCTGCTTGGTTAGGTCATCCTGCCCCAGCGATGGAGTTTATGATTTTAGGTTTACATATTGCTGGAATATCTTCTATTTTCGCAAGAATTAATTTTGTTACTACAGGTGCTAACATGCGACCTGAGGGGGTGGCTCCTCAGCGAACTAC
>SYL11
TTGGTAATTGGGCTGTCCCTCTTTTATTAGCTGCACCTGATATGGTTTTTGCTCGTCTTAATAATCTTAGCTTCTGGTTACTTCCTGCAGCTACTATCTTATTACTAATATCTAATGAAGTGGAGGAAGGGGTTGGGACAGGTTGAACACTTTACCCCCCTTTATCTGCTTGGTTAGGTCATCCTGCCCCAGCGATGGAGTTTATGATTTTAGGTTTACATATTGCTGGAATATCTTCTATTTTCGCAAGAATTAATTTTGTTACTACAGGTGCTAACATGCGACCTGAGGGGGTGGCTCCTCAGCGAACTAC
>SYL12
TTGGTAATTGGGCTGTCCCTCTTTTATTAGCTGCACCTGATATGGTTTTTGCTCGTCTTAATAATCTTAGCTTCTGGTTACTTCCTGCAGCTACTATCTTGTTACTAATATCTAATGAAGTGGAGGAAGGGGTTGGGACAGGTTGAACACTTTACCCCCCTTTATCTGCTTGGTTAGGTCATCCTGCCCCAGCGATGGAGTTTATGATTTTAGGTTTACATATTGCTGGAATATCTTCTATTTTCGCAAGAATTAATTTCGTAACTACAGGTGCTAACATGCGACCTGAGGGGGTGGCTCCTCAGCGAACTAC
>SYL13
TTGGTAATTGGGCTGTCCCTCTTTTATTAGCTGCACCTGATATGGTTTTTGCTCGTCTTAATAATCTTAGCTTCTGGTTACTTCCTGCAGCTACTATCTTATTACTAATATCTAATGAAGTGGAGGAAGGGGTTGGGACAGGTTGAACACTTTACCCCCCTTTATCTGCTTGGTTAGGTCATCCTGCCCCAGCGATGGAGTTTATGATTTTAGGTTTACATATTGCTGGAATATCTTCTATTTTCGCAAGAATTAATTTTGTTACTACAGGTGCTAACATGCGACCTGAGGGGGTGGCTCCTCAGCGAACTAC
>SYL14
TTGGTAATTGGGCTGTCCCTCTTTTATTAGCTGCACCTGATATGGTTTTTGCTCGTCTTAATAATCTTAGCTTCTGGTTACTTCCTGCAGCTACTATCTTATTACTAATATCTAATGAAGTGGAGGAAGGGGTTGGGACAGGTTGAACACTTTACCCCCCTTTATCTGCTTGGTTAGGTCATCCTGCCCCAGCGATGGAGTTTATGATTTTAGGTTTACATATTGCTGGAATATCTTCTATTTTCGCAAGAATTAATTTTGTTACTACAGGTGCTAACATGCGACCTGAGGGGGTGGCTCCTCAGCGAACTAC
>SYL15
TTGGTAATTGGGCTGTCCCTCTTTTATTAGCTGCACCTGATATGGTTTTTGCTCGTCTTAATAATCTTAGCTTCTGGTTACTTCCTGCAGCTACTATCTTGTTACTAATATCTAATGAAGTGGAGGAAGGGGTTGGGACAGGTTGAACACTTTACCCCCCTTTATCTGCTTGGTTAGGTCATCCTGCCCCAGCGATGGAGTTTATGATTTTAGGTTTACATATTGCTGGAATATCTTCTATTTTCGCAAGAATTAATTTCGTAACTACAGGTGCTAACATGCGACCTGAGGGGGTGGCTCCTCAGCGAACTAC
>SYL16
TTGGTAATTGGGCTGTCCCTCTTTTATTAGCTGCACCTGATATGGTTTTTGCTCGTCTTAATAATCTCAGCTTCTGGTTACTTCCTGCAGCTACTATCTTGTTACTAATATCTAATGAAGTGGAGGAAGGGGTTGGGACAGGTTGAACACTTTACCCCCCTTTATCTGCTTGGTTAGGTCATCCTGCCCCAGCGATGGAGTTTATGATTTTAGGTTTACATATTGCTGGAATATCTTCTATTTTCGCAAGAATTAATTTCGTAACTACAGGTGCTAACATGCGACCTGAGGGGGTGGCTCCTCAGCGAACTAC
>SYL17
TTGGTAATTGGGCTGTCCCTCTTTTATTAGCTGCACCTGATATGGTTTTTGCTCGTCTTAATAATCTTAGCTTCTGGTTACTTCCTGCAGCTACTATCTTGTTACTAATATCTAATGAAGTGGAGGAAGGGGTTGGGACAGGTTGAACACTTTACCCCCCTTTATCTGCTTGGTTAGGTCATCCTGCCCCAGCGATGGAGTTTATGATTTTAGGTTTACATATTGCTGGAATATCTTCTATTTTCGCAAGAATTAATTTCGTAACTACAGGTGCTAACATGCGACCTGAGGGGGTGGCTCCTCAGCGAACTAC
>SYL18
TTGGTAATTGGGCTGTCCCTCTTTTATTAGCTGCACCTGATATGGTTTTTGCTCGTCTTAATAATCTTAGCTTCTGGTTACTTCCTGCAGCTACTATCTTATTACTAATATCTAATGAAGTGGAGGAAGGGGTTGGGACAGGTTGAACACTTTACCCCCCTTTATCTGCTTGGTTAGGTCATCCTGCCCCAGCGATGGAGTTTATGATTTTAGGTTTACATATTGCTGGAATATCTTCTATTTTCGCAAGAATTAATTTTGTTACTACAGGTGCTAACATGCGACCTGAGGGGGTGGCTCCTCAGCGAACTAC
>SYL19
TTGGTAATTGGGCTGTCCCTCTTTTATTAGCTGCACCTGATATGGTTTTTGCTCGTCTTAATAATCTTAGCTTCTGGTTACTTCCTGCAGCTACTATCTTATTACTAATATCTAATGAAGTGGAGGAAGGGGTTGGGACAGGTTGAACACTTTACCCCCCTTTATCTGCTTGGTTAGGTCATCCTGCCCCAGCGATGGAGTTTATGATTTTAGGTTTACATATTGCTGGAATATCTTCTATTTTCGCAAGAATTAATTTTGTTACTACAGGTGCTAACATGCGACCTGAGGGGGTGGCTCCTCAGCGAACTAC
>SYL2
TTGGTAATTGGGCTGTCCCTCTTTTATTAGCTGCACCTGATATGGTTTTTGCTCGTCTTAATAATCTTAGCTTCTGGTTACTTCCTGCAGCTACTATCTTATTACTAATATCTAATGAAGTGGAGGAAGGGGTTGGGACAGGTTGAACACTTTACCCCCCTTTATCTGCTTGGTTAGGTCATCCTGCCCCAGCGATGGAGTTTATGATTTTAGGTTTACATATTGCTGGAATATCTTCTATTTTCGCAAGAATTAATTTTGTTACTACAGGTGCTAACATGCGACCTGAGGGGGTGGCTCCTCAGCGAACTAC
>SYL20
TTGGTAATTGGGCTGTCCCTCTTTTATTAGCTGCACCTGATATGGTTTTTGCTCGTCTTAATAATCTTAGCTTCTGGTTACTTCCTGCAGCTACTATCTTATTACTAATATCTAATGAAGTGGAGGAAGGGGTTGGGACAGGTTGAACACTTTACCCCCCTTTATCTGCTTGGTTAGGTCATCCTGCCCCAGCGATGGAGTTTATGATTTTAGGTTTACATATTGCTGGAATATCTTCTATTTTCGCAAGAATTAATTTTGTTACTACAGGTGCTAACATGCGACCTGAGGGGGTGGCTCCTCAGCGAACTAC
>SYL21
TTGGTAATTGGGCTGTCCCTCTTTTATTAGCTGCACCTGATATGGTTTTTGCTCGTCTTAATAATCTTAGCTTCTGGTTACTTCCTGCAGCTACTATCTTATTACTAATATCTAATGAAGTGGAGGAAGGGGTTGGGACAGGTTGAACACTTTACCCCCCTTTATCTGCTTGGTTAGGTCATCCTGCCCCAGCGATGGAGTTTATGATTTTAGGTTTACATATTGCTGGAATATCTTCTATTTTCGCAAGAATTAATTTTGTTACTACAGGTGCTAACATGCGACCTGAGGGGGTGGCTCCTCAGCGAACTAC
>SYL22
TTGGTAATTGGGCTGTCCCTCTTTTATTAGCTGCACCTGATATGGTTTTTGCTCGTCTTAATAATCTTAGCTTCTGGTTACTTCCTGCAGCTACTATCTTGTTACTAATATCTAATGAAGTGGAGGAAGGGGTTGGGACAGGTTGAACACTTTACCCCCCTTTATCTGCTTGGTTAGGTCATCCTGCCCCAGCGATGGAGTTTATGATTTTAGGTTTACATATTGCTGGAATATCTTCTATTTTCGCAAGAATTAATTTCGTAACTACAGGTGCTAACATGCGACCTGAGGGGGTGGCTCCTCAGCGAACTAC
>SYL23
TTGGTAATTGGGCTGTCCCTCTTTTATTAGCTGCACCTGATATGGTTTTTGCTCGTCTTAATAATCTTAGCTTCTGGTTACTTCCTGCAGCTACTATCTTGTTACTAATATCTAATGAAGTGGAGGAAGGGGTTGGGACAGGTTGAACACTTTACCCCCCTTTATCTGCTTGGTTAGGTCATCCTGCCCCAGCGATGGAGTTTATGATTTTAGGTTTACATATTGCTGGAATATCTTCTATTTTCGCAAGAATTAATTTCGTAACTACAGGTGCTAACATGCGACCTGAGGGGGTGGCTCCTCAGCGAACTAC
>SYL24
TTGGTAATTGGGCTGTCCCTCTTTTATTAGCTGCACCTGATATGGTTTTTGCTCGTCTTAATAATCTTAGCTTCTGGTTACTTCCTGCAGCTACTATCTTATTACTAATATCTAATGAAGTGGAGGAAGGGGTTGGGACAGGTTGAACACTTTACCCCCCTTTATCTGCTTGGTTAGGTCATCCTGCCCCAGCGATGGAGTTTATGATTTTAGGTTTACATATTGCTGGAATATCTTCTATTTTCGCAAGAATTAATTTTGTTACTACAGGTGCTAACATGCGACCTGAGGGGGTGGCTCCTCAGCGAACTAC
>SYL25
TTGGTAATTGGGCTGTCCCTCTTTTATTAGCTGCACCTGATATGGTTTTTGCTCGTCTTAATAATCTTAGCTTCTGGTTACTTCCTGCAGCTACTATCTTGTTACTAATATCTAATGAAGTGGAGGAAGGGGTTGGGACAGGTTGAACACTTTACCCCCCTTTATCTGCTTGGTTAGGTCATCCTGCCCCAGCGATGGAGTTTATGATTTTAGGTTTACATATTGCTGGAATATCTTCTATTTTCGCAAGAATTAATTTCGTAACTACAGGTGCTAACATGCGACCTGAGGGGGTGGCTCCTCAGCGAACTAC
>SYL26
TTGGTAATTGGGCTGTCCCTCTTTTATTAGCTGCACCTGATATGGTTTTTGCTCGTCTTAATAATCTTAGCTTCTGGTTACTTCCTGCAGCTACTATCTTATTACTAATATCTAATGAAGTGGAGGAAGGGGTTGGGACAGGTTGAACACTTTACCCCCCTTTATCTGCTTGGTTAGGTCATCCTGCCCCAGCGATGGAGTTTATGATTTTAGGTTTACATATTGCTGGAATATCTTCTATTTTCGCAAGAATTAATTTTGTTACTACAGGTGCTAACATGCGACCTGAGGGGGTGGCTCCTCAGCGAACTAC
>SYL27
TTGGTAATTGGGCTGTCCCTCTTTTATTAGCTGCACCTGATATGGTTTTTGCTCGTCTTAATAATCTTAGCTTCTGGTTACTTCCTGCAGCTACTATCTTGTTACTAATATCTAATGAAGTGGAGGAAGGGGTTGGGACAGGTTGAACACTTTACCCCCCTTTATCTGCTTGGTTAGGTCATCCTGCCCCAGCGATGGAGTTTATGATTTTAGGTTTACATATTGCTGGAATATCTTCTATTTTCGCAAGAATTAATTTCGTAACTACAGGTGCTAACATGCGACCTGAGGGGGTGGCTCCTCAGCGAACTAC
>SYL28
TTGGTAATTGGGCTGTCCCTCTTTTATTAGCTGCACCTGATATGGTTTTTGCTCGTCTTAATAATCTTAGCTTCTGGTTACTTCCTGCAGCTACTATCTTATTACTAATATCTAATGAAGTGGAGGAAGGGGTTGGGACAGGTTGAACACTTTACCCCCCTTTATCTGCTTGGTTAGGTCATCCTGCCCCAGCGATGGAGTTTATGATTTTAGGTTTACATATTGCTGGAATATCTTCTATTTTCGCAAGAATTAATTTTGTTACTACAGGTGCTAACATGCGACCTGAGGGGGTGGCTCCTCAGCGAACTAC
>SYL29
TTGGTAATTGGGCTGTCCCTCTTTTATTAGCTGCACCTGATATGGTTTTTGCTCGTCTTAATAATCTCAGCTTCTGGTTACTTCCTGCAGCTACTATCTTGTTACTAATATCTAATGAAGTGGAGGAAGGGGTTGGGACAGGTTGAACACTTTACCCCCCTTTATCTGCTTGGTTAGGTCATCCTGCCCCAGCGATGGAGTTTATGATTTTAGGTTTACATATTGCTGGAATATCTTCTATTTTCGCAAGAATTAATTTCGTAACTACAGGTGCTAACATGCGACCTGAGGGGGTGGCTCCTCAGCGAACTAC
>SYL3
TTGGTAATTGGGCTGTCCCTCTTTTATTAGCTGCACCTGATATGGTTTTTGCTCGTCTTAATAATCTTAGCTTCTGGTTACTTCCTGCAGCTACTATCTTATTACTAATATCTAATGAAGTGGAGGAAGGGGTTGGGACAGGTTGAACACTTTACCCCCCTTTATCTGCTTGGTTAGGTCATCCTGCCCCAGCGATGGAGTTTATGATTTTAGGTTTACATATTGCTGGAATATCTTCTATTTTCGCAAGAATTAATTTTGTTACTACAGGTGCTAACATGCGACCTGAGGGGGTGGCTCCTCAGCGAACTAC
>SYL30
TTGGTAATTGGGCTGTCCCTCTTTTATTAGCTGCACCTGATATGGTTTTTGCTCGTCTTAATAATCTTAGCTTCTGGTTACTTCCTGCAGCTACTATCTTATTACTAATATCTAATGAAGTGGAGGAAGGGGTTGGGACAGGTTGAACACTTTACCCCCCTTTATCTGCTTGGTTAGGTCATCCTGCCCCAGCGATGGAGTTTATGATTTTAGGTTTACATATTGCTGGAATATCTTCTATTTTCGCAAGAATTAATTTTGTTACTACAGGTGCTAACATGCGACCTGAGGGGGTGGCTCCTCAGCGAACTAC
>SYL31
TTGGTAATTGGGCTGTCCCTCTTTTATTAGCTGCACCTGATATGGTTTTTGCTCGTCTTAATAATCTTAGCTTCTGGTTACTTCCTGCAGCTACTATCTTATTACTAATATCTAATGAAGTGGAGGAAGGGGTTGGGACAGGTTGAACACTTTACCCCCCTTTATCTGCTTGGTTAGGTCATCCTGCCCCAGCGATGGAGTTTATGATTTTAGGTTTACATATTGCTGGAATATCTTCTATTTTCGCAAGAATTAATTTTGTTACTACAGGTGCTAACATGCGACCTGAGGGGGTGGCTCCTCAGCGAACTAC
>SYL32
TTGGTAATTGGGCTGTCCCTCTTTTATTAGCTGCACCTGATATGGTTTTTGCTCGTCTTAATAATCTTAGCTTCTGGTTACTTCCTGCAGCTACTATCTTATTACTAATATCTAATGAAGTGGAGGAAGGGGTTGGGACAGGTTGAACACTTTACCCCCCTTTATCTGCTTGGTTAGGTCATCCTGCCCCAGCGATGGAGTTTATGATTTTAGGTTTACATATTGCTGGAATATCTTCTATTTTCGCAAGAATTAATTTTGTTACTACAGGTGCTAACATGCGACCTGAGGGGGTGGCTCCTCAGCGAACTAC
>SYL33
TTGGTAATTGGGCTGTCCCTCTTTTATTAGCTGCACCTGATATGGTTTTTGCTCGTCTTAATAATCTTAGCTTCTGGTTACTTCCTGCAGCTACTATCTTATTACTAATATCTAATGAAGTGGAGGAAGGGGTTGGGACAGGTTGAACACTTTACCCCCCTTTATCTGCTTGGTTAGGTCATCCTGCCCCAGCGATGGAGTTTATGATTTTAGGTTTACATATTGCTGGAATATCTTCTATTTTCGCAAGAATTAATTTTGTTACTACAGGTGCTAACATGCGACCTGAGGGGGTGGCTCCTCAGCGAACTAC
>SYL34
TTGGTAATTGGGCTGTCCCTCTTTTATTAGCTGCACCTGATATGGTTTTTGCTCGTCTTAATAATCTTAGCTTCTGGTTACTTCCTGCAGCTACTATCTTATTACTAATATCTAATGAAGTGGAGGAAGGGGTTGGGACAGGTTGAACACTTTACCCCCCTTTATCTGCTTGGTTAGGTCATCCTGCCCCAGCGATGGAGTTTATGATTTTAGGTTTACATATTGCTGGAATATCTTCTATTTTCGCAAGAATTAATTTTGTTACTACAGGTGCTAACATGCGACCTGAGGGGGTGGCTCCTCAGCGAACTAC
>SYL35
TTGGTAATTGGGCTGTCCCTCTTTTATTAGCTGCACCTGATATGGTTTTTGCTCGTCTTAATAATCTTAGCTTCTGGTTACTTCCTGCAGCTACTATCTTGTTACTAATATCTAATGAAGTGGAGGAAGGGGTTGGGACAGGTTGAACACTTTACCCCCCTTTATCTGCTTGGTTAGGTCATCCTGCCCCAGCGATGGAGTTTATGATTTTAGGTTTACATATTGCTGGAATATCTTCTATTTTCGCAAGAATTAATTTCGTAACTACAGGTGCTAACATGCGACCTGAGGGGGTGGCTCCTCAGCGAACTAC
>SYL36
TTGGTAATTGGGCTGTCCCTCTTTTATTAGCTGCACCTGATATGGTTTTTGCTCGTCTTAATAATCTTAGCTTCTGGTTACTTCCTGCAGCTACTATCTTGTTACTAATATCTAATGAAGTGGAGGAAGGGGTTGGGACAGGTTGAACACTTTACCCCCCTTTATCTGCTTGGTTAGGTCATCCTGCCCCAGCGATGGAGTTTATGATTTTAGGTTTACATATTGCTGGAATATCTTCTATTTTCGCAAGAATTAATTTCGTAACTACAGGTGCTAACATGCGACCTGAGGGGGTGGCTCCTCAGCGAACTAC
>SYL37
TTGGTAATTGGGCTGTCCCTCTTTTATTAGCTGCACCTGATATGGTTTTTGCTCGTCTTAATAATCTTAGCTTCTGGTTACTTCCTGCAGCTACTATCTTATTACTAATATCTAATGAAGTGGAGGAAGGGGTTGGGACAGGTTGAACACTTTACCCCCCTTTATCTGCTTGGTTAGGTCATCCTGCCCCAGCGATGGAGTTTATGATTTTAGGTTTACATATTGCTGGAATATCTTCTATTTTCGCAAGAATTAATTTTGTTACTACAGGTGCTAACATGCGACCTGAGGGGGTGGCTCCTCAGCGAACTAC
>SYL38
TTGGTAATTGGGCTGTCCCTCTTTTATTAGCTGCACCTGATATGGTTTTTGCTCGTCTTAATAATCTTAGCTTCTGGTTACTTCCTGCAGCTACTATCTTATTACTAATATCTAATGAAGTGGAGGAAGGGGTTGGGACAGGTTGAACACTTTACCCCCCTTTATCTGCTTGGTTAGGTCATCCTGCCCCAGCGATGGAGTTTATGATTTTAGGTTTACATATTGCTGGAATATCTTCTATTTTCGCAAGAATTAATTTTGTTACTACAGGTGCTAACATGCGACCTGAGGGGGTGGCTCCTCAGCGAACTAC
>SYL39
TTGGTAATTGGGCTGTCCCTCTTTTATTAGCTGCACCTGATATGGTTTTTGCTCGTCTTAATAATCTTAGCTTCTGGTTACTTCCTGCAGCTACTATCTTATTACTAATATCTAATGAAGTGGAGGAAGGGGTTGGGACAGGTTGAACACTTTACCCCCCTTTATCTGCTTGGTTAGGTCATCCTGCCCCAGCGATGGAGTTTATGATTTTAGGTTTACATATTGCTGGAATATCTTCTATTTTCGCAAGAATTAATTTTGTTACTACAGGTGCTAACATGCGACCTGAGGGGGTGGCTCCTCAGCGAACTAC
>SYL4
TTGGTAATTGGGCTGTCCCTCTTTTATTAGCTGCACCTGATATGGTTTTTGCTCGTCTTAATAATCTTAGCTTCTGGTTACTTCCTGCAGCTACTATCTTATTACTAATATCTAATGAAGTGGAGGAAGGGGTTGGGACAGGTTGAACACTTTACCCCCCTTTATCTGCTTGGTTAGGTCATCCTGCCCCAGCGATGGAGTTTATGATTTTAGGTTTACATATTGCTGGAATATCTTCTATTTTCGCAAGAATTAATTTTGTTACTACAGGTGCTAACATGCGACCTGAGGGGGTGGCTCCTCAGCGAACTAC
>SYL40
TTGGTAATTGGGCTGTCCCTCTTTTATTAGCTGCACCTGATATGGTTTTTGCTCGTCTTAATAATCTTAGCTTCTGGTTACTTCCTGCAGCTACTATCTTATTACTAATATCTAATGAAGTGGAGGAAGGGGTTGGGACAGGTTGAACACTTTACCCCCCTTTATCTGCTTGGTTAGGTCATCCTGCCCCAGCGATGGAGTTTATGATTTTAGGTTTACATATTGCTGGAATATCTTCTATTTTCGCAAGAATTAATTTTGTTACTACAGGTGCTAACATGCGACCTGAGGGGGTGGCTCCTCAGCGAACTAC
>SYL5
TTGGTAATTGGGCTGTCCCTCTTTTATTAGCTGCACCTGATATGGTTTTTGCTCGTCTTAATAATCTTAGCTTCTGGTTACTTCCTGCAGCTACTATCTTATTACTAATATCTAATGAAGTGGAGGAAGGGGTTGGGACAGGTTGAACACTTTACCCCCCTTTATCTGCTTGGTTAGGTCATCCTGCCCCAGCGATGGAGTTTATGATTTTAGGTTTACATATTGCTGGAATATCTTCTATTTTCGCAAGAATTAATTTTGTTACTACAGGTGCTAACATGCGACCTGAGGGGGTGGCTCCTCAGCGAACTAC
>SYL6
TTGGTAATTGGGCTGTCCCTCTTTTATTAGCTGCACCTGATATGGTTTTTGCTCGTCTTAATAATCTTAGCTTCTGGTTACTTCCTGCAGCTACTATCTTGTTACTAATATCTAATGAAGTGGAGGAAGGGGTTGGGACAGGTTGAACACTTTACCCCCCTTTATCTGCTTGGTTAGGTCATCCTGCCCCAGCGATGGAGTTTATGATTTTAGGTTTACATATTGCTGGAATATCTTCTATTTTCGCAAGAATTAATTTCGTAACTACAGGTGCTAACATGCGACCTGAGGGGGTGGCTCCTCAGCGAACTAC
>SYL7
TTGGTAATTGGGCTGTCCCTCTTTTATTAGCTGCACCTGATATGGTTTTTGCTCGTCTTAATAATCTTAGCTTCTGGTTACTTCCTGCAGCTACTATCTTGTTACTAATATCTAATGAAGTGGAGGAAGGGGTTGGGACAGGTTGAACACTTTACCCCCCTTTATCTGCTTGGTTAGGTCATCCTGCCCCAGCGATGGAGTTTATGATTTTAGGTTTACATATTGCTGGAATATCTTCTATTTTCGCAAGAATTAATTTCGTAACTACAGGTGCTAACATGCGACCTGAGGGGGTGGCTCCTCAGCGAACTAC
>SYL8
TTGGTAATTGGGCTGTCCCTCTTTTATTAGCTGCACCTGATATGGTTTTTGCTCGTCTTAATAATCTTAGCTTCTGGTTACTTCCTGCAGCTACTATCTTATTACTAATATCTAATGAAGTGGAGGAAGGGGTTGGGACAGGTTGAACACTTTACCCCCCTTTATCTGCTTGGTTAGGTCATCCTGCCCCAGCGATGGAGTTTATGATTTTAGGTTTACATATTGCTGGAATATCTTCTATTTTCGCAAGAATTAATTTTGTTACTACAGGTGCTAACATGCGACCTGAGGGGGTGGCTCCTCAGCGAACTAC
>SYL9
TTGGTAATTGGGCTGTCCCTCTTTTATTAGCTGCACCTGATATGGTTTTTGCTCGTCTTAATAATCTTAGCTTCTGGTTACTTCCTGCAGCTACTATCTTATTACTAATATCTAATGAAGTGGAGGAAGGGGTTGGGACAGGTTGAACACTTTACCCCCCTTTATCTGCTTGGTTAGGTCATCCTGCCCCAGCGATGGAGTTTATGATTTTAGGTTTACATATTGCTGGAATATCTTCTATTTTCGCAAGAATTAATTTTGTTACTACAGGTGCTAACATGCGACCTGAGGGGGTGGCTCCTCAGCGAACTAC
>WAD1
TTGGTAATTGGGCTGTCCCTCTTTTATTAGCTGCACCTGATATGGTTTTTGCTCGTCTTAATAATCTTAGCTTCTGGTTACTTCCTGCAGCTACTATCTTGTTACTAATATCTAATGAAGTGGAGGAAGGGGTTGGGACAGGTTGAACACTTTACCCCCCTTTATCTGCTTGGTTAGGTCATCCTGCCCCAGCGATGGAGTTTATGATTTTAGGTTTACATATTGCTGGAATATCTTCTATTTTCGCAAGAATTAATTTCGTAACTACAGGTGCTAACATGCGACCTGAGGGGGTGGCTCCTCAGCGAACTAC
>WAD13
TTGGTAATTGGGCTGTCCCTCTTTTATTAGCTGCACCTGATATGGTTTTTGCTCGTCTTAATAATCTTAGCTTCTGGTTACTTCCTGCAGCTACTATCTTATTACTAATATCTAATGAAGTGGAGGAAGGGGTTGGGACAGGTTGAACACTTTACCCCCCTTTATCTGCTTGGTTAGGTCATCCTGCCCCAGCGATGGAGTTTATGATTTTAGGTTTACATATTGCTGGAATATCTTCTATTTTCGCAAGAATTAATTTTGTTACTACAGGTGCTAACATGCGACCTGAGGGGGTGGCTCCTCAGCGAACTAC
>WAD14
TTGGTAATTGGGCTGTCCCTCTTTTATTAGCTGCACCTGATATGGTTTTTGCTCGTCTTAATAATCTTAGCTTCTGGTTACTTCCTGCAGCTACTATCTTGTTACTAATATCTAATGAAGTGGAGGAAGGGGTTGGGACAGGTTGAACACTTTACCCCCCTTTATCTGCTTGGTTAGGTCATCCTGCCCCAGCGATGGAGTTTATGATTTTAGGTTTACATATTGCTGGAATATCTTCTATTTTCGCAAGAATTAATTTCGTAACTACAGGTGCTAACATGCGACCTGAGGGGGTGGCTCCTCAGCGAACTAC
>WAD15
TTGGTAATTGGGCTGTCCCTCTTTTATTAGCTGCACCTGATATGGTTTTTGCTCGTCTTAATAATCTTAGCTTCTGGTTACTTCCTGCAGCTACTATCTTATTACTAATATCTAATGAAGTGGAGGAAGGGGTTGGGACAGGTTGAACACTTTACCCCCCTTTATCTGCTTGGTTAGGTCATCCTGCCCCAGCGATGGAGTTTATGATTTTAGGTTTACATATTGCTGGAATATCTTCTATTTTCGCAAGAATTAATTTTGTTACTACAGGTGCTAACATGCGACCTGAGGGGGTGGCTCCTCAGCGAACTAC
>WAD16
TTGGTAATTGGGCTGTCCCTCTTTTATTAGCTGCACCTGATATGGTTTTTGCTCGTCTTAATAATCTTAGCTTCTGGTTACTTCCTGCAGCTACTATCTTATTACTAATATCTAATGAAGTGGAGGAAGGGGTTGGGACAGGTTGAACACTTTACCCCCCTTTATCTGCTTGGTTAGGTCATCCTGCCCCAGCGATGGAGTTTATGATTTTAGGTTTACATATTGCTGGAATATCTTCTATTTTCGCAAGAATTAATTTTGTTACTACAGGTGCTAACATGCGACCTGAGGGGGTGGCTCCTCAGCGAACTAC
>WAD17
TTGGTAATTGGGCTGTCCCTCTTTTATTAGCTGCACCTGATATGGTTTTTGCTCGTCTTAATAATCTTAGCTTCTGGTTACTTCCTGCAGCTACTATCTTGTTACTAATATCTAATGAAGTGGAGGAAGGGGTTGGGACAGGTTGAACACTTTACCCCCCTTTATCTGCTTGGTTAGGTCATCCTGCCCCAGCGATGGAGTTTATGATTTTAGGTTTACATATTGCTGGAATATCTTCTATTTTCGCAAGAATTAATTTCGTAACTACAGGTGCTAACATGCGACCTGAGGGGGTGGCTCCTCAGCGAACTAC
>WAD18
TTGGTAATTGGGCTGTCCCTCTTTTATTAGCTGCACCTGATATGGTTTTTGCTCGTCTTAATAATCTTAGCTTCTGGTTACTTCCTGCAGCTACTATCTTGTTACTAATATCTAATGAAGTGGAGGAAGGGGTTGGGACAGGTTGAACACTTTACCCCCCTTTATCTGCTTGGTTAGGTCATCCTGCCCCAGCGATGGAGTTTATGATTTTAGGTTTACATATTGCTGGAATATCTTCTATTTTCGCAAGAATTAATTTCGTAACTACAGGTGCTAACATGCGACCTGAGGGGGTGGCTCCTCAGCGAACTAC
>WAD19
TTGGTAATTGGGCTGTCCCTCTTTTATTAGCTGCACCTGATATGGTTTTTGCTCGTCTTAATAATCTTAGCTTCTGGTTACTTCCTGCAGCTACTATCTTATTACTAATATCTAATGAAGTGGAGGAAGGGGTTGGGACAGGTTGAACACTTTACCCCCCTTTATCTGCTTGGTTAGGTCATCCTGCCCCAGCGATGGAGTTTATGATTTTAGGTTTACATATTGCTGGAATATCTTCTATTTTCGCAAGAATTAATTTTGTTACTACAGGTGCTAACATGCGACCTGAGGGGGTGGCTCCTCAGCGAACTAC
>WAD20
TTGGTAATTGGGCTGTCCCTCTTTTATTAGCTGCACCTGATATGGTTTTTGCTCGTCTTAATAATCTTAGCTTCTGGTTACTTCCTGCAGCTACTATCTTGTTACTAATATCTAATGAAGTGGAGGAAGGGGTTGGGACAGGTTGAACACTTTACCCCCCTTTATCTGCTTGGTTAGGTCATCCTGCCCCAGCGATGGAGTTTATGATTTTAGGTTTACATATTGCTGGAATATCTTCTATTTTCGCAAGAATTAATTTCGTAACTACAGGTGCTAACATGCGACCTGAGGGGGTGGCTCCTCAGCGAACTAC
>WAD21
TTGGTAATTGGGCTGTCCCTCTTTTATTAGCTGCACCTGATATGGTTTTTGCTCGTCTTAATAATCTTAGCTTCTGGTTACTTCCTGCAGCTACTATCTTATTACTAATATCTAATGAAGTGGAGGAAGGGGTTGGGACAGGTTGAACACTTTACCCCCCTTTATCTGCTTGGTTAGGTCATCCTGCCCCAGCGATGGAGTTTATGATTTTAGGTTTACATATTGCTGGAATATCTTCTATTTTCGCAAGAATTAATTTTGTTACTACAGGTGCTAACATGCGACCTGAGGGGGTGGCTCCTCAGCGAACTAC
>WAD22
TTGGTAATTGGGCTGTCCCTCTTTTATTAGCTGCACCTGATATGGTTTTTGCTCGTCTTAATAATCTTAGCTTCTGGTTACTTCCTGCAGCTACTATCTTATTACTAATATCTAATGAAGTGGAGGAAGGGGTTGGGACAGGTTGAACACTTTACCCCCCTTTATCTGCTTGGTTAGGTCATCCTGCCCCAGCGATGGAGTTTATGATTTTAGGTTTACATATTGCTGGAATATCTTCTATTTTCGCAAGAATTAATTTTGTTACTACAGGTGCTAACATGCGACCTGAGGGGGTGGCTCCTCAGCGAACTAC
>WAD23
TTGGTAATTGGGCTGTCCCTCTTTTATTAGCTGCACCTGATATGGTTTTTGCTCGTCTTAATAATCTTAGCTTCTGGTTACTTCCTGCAGCTACTATCTTATTACTAATATCTAATGAAGTGGAGGAAGGGGTTGGGACAGGTTGAACACTTTACCCCCCTTTATCTGCTTGGTTAGGTCATCCTGCCCCAGCGATGGAGTTTATGATTTTAGGTTTACATATTGCTGGAATATCTTCTATTTTCGCAAGAATTAATTTTGTTACTACAGGTGCTAACATGCGACCTGAGGGGGTGGCTCCTCAGCGAACTAC
>WAD24
TTGGTAATTGGGCTGTCCCTCTTTTATTAGCTGCACCTGATATGGTTTTTGCTCGTCTTAATAATCTTAGCTTCTGGTTACTTCCTGCAGCTACTATCTTATTACTAATATCTAATGAAGTGGAGGAAGGGGTTGGGACAGGTTGAACACTTTACCCCCCTTTATCTGCTTGGTTAGGTCATCCTGCCCCAGCGATGGAGTTTATGATTTTAGGTTTACATATTGCTGGAATATCTTCTATTTTCGCAAGAATTAATTTTGTTACTACAGGTGCTAACATGCGACCTGAGGGGGTGGCTCCTCAGCGAACTAC
>WAD25
TTGGTAATTGGGCTGTCCCTCTTTTATTAGCTGCACCTGATATGGTTTTTGCTCGTCTTAATAATCTTAGCTTCTGGTTACTTCCTGCAGCTACTATCTTATTACTAATATCTAATGAAGTGGAGGAAGGGGTTGGGACAGGTTGAACACTTTACCCCCCTTTATCTGCTTGGTTAGGTCATCCTGCCCCAGCGATGGAGTTTATGATTTTAGGTTTACATATTGCTGGAATATCTTCTATTTTCGCAAGAATTAATTTTGTTACTACAGGTGCTAACATGCGACCTGAGGGGGTGGCTCCTCAGCGAACTAC
>WAD26
TTGGTAATTGGGCTGTCCCTCTTTTATTAGCTGCACCTGATATGGTTTTTGCTCGTCTTAATAATCTTAGCTTCTGGTTACTTCCTGCAGCTACTATCTTGTTACTAATATCTAATGAAGTGGAGGAAGGGGTTGGGACAGGTTGAACACTTTACCCCCCTTTATCTGCTTGGTTAGGTCATCCTGCCCCAGCGATGGAGTTTATGATTTTAGGTTTACATATTGCTGGAATATCTTCTATTTTCGCAAGAATTAATTTCGTAACTACAGGTGCTAACATGCGACCTGAGGGGGTGGCTCCTCAGCGAACTAC
>WAD27
TTGGTAATTGGGCTGTCCCTCTTTTATTAGCTGCACCTGATATGGTTTTTGCTCGTCTTAATAATCTTAGCTTCTGGTTACTTCCTGCAGCTACTATCTTGTTACTAATATCTAATGAAGTGGAGGAAGGGGTTGGGACAGGTTGAACACTTTACCCCCCTTTATCTGCTTGGTTAGGTCATCCTGCCCCAGCGATGGAGTTTATGATTTTAGGTTTACATATTGCTGGAATATCTTCTATTTTCGCAAGAATTAATTTCGTAACTACAGGTGCTAACATGCGACCTGAGGGGGTGGCTCCTCAGCGAACTAC
>WAD28
TTGGTAATTGGGCTGTCCCTCTTTTATTAGCTGCACCTGATATGGTTTTTGCTCGTCTTAATAATCTTAGCTTCTGGTTACTTCCTGCAGCTACTATCTTATTACTAATATCTAATGAAGTGGAGGAAGGGGTTGGGACAGGTTGAACACTTTACCCCCCTTTATCTGCTTGGTTAGGTCATCCTGCCCCAGCGATGGAGTTTATGATTTTAGGTTTACATATTGCTGGAATATCTTCTATTTTCGCAAGAATTAATTTTGTTACTACAGGTGCTAACATGCGACCTGAGGGGGTGGCTCCTCAGCGAACTAC
>WAD29
TTGGTAATTGGGCTGTCCCTCTTTTATTAGCTGCACCTGATATGGTTTTTGCTCGTCTTAATAATCTTAGCTTCTGGTTACTTCCTGCAGCTACTATCTTGTTACTAATATCTAATGAAGTGGAGGAAGGGGTTGGGACAGGTTGAACACTTTACCCCCCTTTATCTGCTTGGTTAGGTCATCCTGCCCCAGCGATGGAGTTTATGATTTTAGGTTTACATATTGCTGGAATATCTTCTATTTTCGCAAGAATTAATTTCGTAACTACAGGTGCTAACATGCGACCTGAGGGGGTGGCTCCTCAGCGAACTAC
>WAD30
TTGGTAATTGGGCTGTCCCTCTTTTATTAGCTGCACCTGATATGGTTTTTGCTCGTCTTAATAATCTTAGCTTCTGGTTACTTCCTGCAGCTACTATCTTGTTACTAATATCTAATGAAGTGGAGGAAGGGGTTGGGACAGGTTGAACACTTTACCCCCCTTTATCTGCTTGGTTAGGTCATCCTGCCCCAGCGATGGAGTTTATGATTTTAGGTTTACATATTGCTGGAATATCTTCTATTTTCGCAAGAATTAATTTCGTAACTACAGGTGCTAACATGCGACCTGAGGGGGTGGCTCCTCAGCGAACTAC
>WAD31
TTGGTAATTGGGCTGTCCCTCTTTTATTAGCTGCACCTGATATGGTTTTTGCTCGTCTTAATAATCTTAGCTTCTGGTTACTTCCTGCAGCTACTATCTTATTACTAATATCTAATGAAGTGGAGGAAGGGGTTGGGACAGGTTGAACACTTTACCCCCCTTTATCTGCTTGGTTAGGTCATCCTGCCCCAGCGATGGAGTTTATGATTTTAGGTTTACATATTGCTGGAATATCTTCTATTTTCGCAAGAATTAATTTTGTTACTACAGGTGCTAACATGCGACCTGAGGGGGTGGCTCCTCAGCGAACTAC
>WAD32
TTGGTAATTGGGCTGTCCCTCTTTTATTAGCTGCACCTGATATGGTTTTTGCTCGTCTTAATAATCTTAGCTTCTGGTTACTTCCTGCAGCTACTATCTTGTTACTAATATCTAATGAAGTGGAGGAAGGGGTTGGGACAGGTTGAACACTTTACCCCCCTTTATCTGCTTGGTTAGGTCATCCTGCCCCAGCGATGGAGTTTATGATTTTAGGTTTACATATTGCTGGAATATCTTCTATTTTCGCAAGAATTAATTTCGTAACTACAGGTGCTAACATGCGACCTGAGGGGGTGGCTCCTCAGCGAACTAC
>WAD33
TTGGTAATTGGGCTGTCCCTCTTTTATTAGCTGCACCTGATATGGTTTTTGCTCGTCTTAATAATCTTAGCTTCTGGTTACTTCCTGCAGCTACTATCTTATTACTAATATCTAATGAAGTGGAGGAAGGGGTTGGGACAGGTTGAACACTTTACCCCCCTTTATCTGCTTGGTTAGGTCATCCTGCCCCAGCGATGGAGTTTATGATTTTAGGTTTACATATTGCTGGAATATCTTCTATTTTCGCAAGAATTAATTTTGTTACTACAGGTGCTAACATGCGACCTGAGGGGGTGGCTCCTCAGCGAACTAC
>WAD34
TTGGTAATTGGGCTGTCCCTCTTTTATTAGCTGCACCTGATATGGTTTTTGCTCGTCTTAATAATCTTAGCTTCTGGTTACTTCCTGCAGCTACTATCTTGTTACTAATATCTAATGAAGTGGAGGAAGGGGTTGGGACAGGTTGAACACTTTACCCCCCTTTATCTGCTTGGTTAGGTCATCCTGCCCCAGCGATGGAGTTTATGATTTTAGGTTTACATATTGCTGGAATATCTTCTATTTTCGCAAGAATTAATTTCGTAACTACAGGTGCTAACATGCGACCTGAGGGGGTGGCTCCTCAGCGAACTAC
>WAD35
TTGGTAATTGGGCTGTCCCTCTTTTATTAGCTGCACCTGATATGGTTTTTGCTCGTCTTAATAATCTTAGCTTCTGGTTACTTCCTGCAGCTACTATCTTATTACTAATATCTAATGAAGTGGAGGAAGGGGTTGGGACAGGTTGAACACTTTACCCCCCTTTATCTGCTTGGTTAGGTCATCCTGCCCCAGCGATGGAGTTTATGATTTTAGGTTTACATATTGCTGGAATATCTTCTATTTTCGCAAGAATTAATTTTGTTACTACAGGTGCTAACATGCGACCTGAGGGGGTGGCTCCTCAGCGAACTAC
>WAD36
TTGGTAATTGGGCTGTCCCTCTTTTATTAGCTGCACCTGATATGGTTTTTGCTCGTCTTAATAATCTTAGCTTCTGGTTACTTCCTGCAGCTACTATCTTATTACTAATATCTAATGAAGTGGAGGAAGGGGTTGGGACAGGTTGAACACTTTACCCCCCTTTATCTGCTTGGTTAGGTCATCCTGCCCCAGCGATGGAGTTTATGATTTTAGGTTTACATATTGCTGGAATATCTTCTATTTTCGCAAGAATTAATTTTGTTACTACAGGTGCTAACATGCGACCTGAGGGGGTGGCTCCTCAGCGAACTAC
>WAD37
TTGGTAATTGGGCTGTCCCTCTTTTATTAGCTGCACCTGATATGGTTTTTGCTCGTCTTAATAATCTTAGCTTCTGGTTACTTCCTGCAGCTACTATCTTGTTACTAATATCTAATGAAGTGGAGGAAGGGGTTGGGACAGGTTGAACACTTTACCCCCCTTTATCTGCTTGGTTAGGTCATCCTGCCCCAGCGATGGAGTTTATGATTTTAGGTTTACATATTGCTGGAATATCTTCTATTTTCGCAAGAATTAATTTCGTAACTACAGGTGCTAACATGCGACCTGAGGGGGTGGCTCCTCAGCGAACTAC
>WAD4
TTGGTAATTGGGCTGTCCCTCTTTTATTAGCTGCACCTGATATGGTTTTTGCTCGTCTTAATAATCTTAGCTTCTGGTTACTTCCTGCAGCTACTATCTTATTACTAATATCTAATGAAGTGGAGGAAGGGGTTGGGACAGGTTGAACACTTTACCCCCCTTTATCTGCTTGGTTAGGTCATCCTGCCCCAGCGATGGAGTTTATGATTTTAGGTTTACATATTGCTGGAATATCTTCTATTTTCGCAAGAATTAATTTTGTTACTACAGGTGCTAACATGCGACCTGAGGGGGTGGCTCCTCAGCGAACTAC
>WAD5
TTGGTAATTGGGCTGTCCCTCTTTTATTAGCTGCACCTGATATGGTTTTTGCTCGTCTTAATAATCTTAGCTTCTGGTTACTTCCTGCAGCTACTATCTTGTTACTAATATCTAATGAAGTGGAGGAAGGGGTTGGGACAGGTTGAACACTTTACCCCCCTTTATCTGCTTGGTTAGGTCATCCTGCCCCAGCGATGGAGTTTATGATTTTAGGTTTACATATTGCTGGAATATCTTCTATTTTCGCAAGAATTAATTTCGTAACTACAGGTGCTAACATGCGACCTGAGGGGGTGGCTCCTCAGCGAACTAC
>WAD6
TTGGTAATTGGGCTGTCCCTCTTTTATTAGCTGCACCTGATATGGTTTTTGCTCGTCTTAATAATCTTAGCTTCTGGTTACTTCCTGCAGCTACTATCTTATTACTAATATCTAATGAAGTGGAGGAAGGGGTTGGGACAGGTTGAACACTTTACCCCCCTTTATCTGCTTGGTTAGGTCATCCTGCCCCAGCGATGGAGTTTATGATTTTAGGTTTACATATTGCTGGAATATCTTCTATTTTCGCAAGAATTAATTTTGTTACTACAGGTGCTAACATGCGACCTGAGGGGGTGGCTCCTCAGCGAACTAC
>WAD7
TTGGTAATTGGGCTGTCCCTCTTTTATTAGCTGCACCTGATATGGTTTTTGCTCGTCTTAATAATCTTAGCTTCTGGTTACTTCCTGCAGCTACTATCTTGTTACTAATATCTAATGAAGTGGAGGAAGGGGTTGGGACAGGTTGAACACTTTACCCCCCTTTATCTGCTTGGTTAGGTCATCCTGCCCCAGCGATGGAGTTTATGATTTTAGGTTTACATATTGCTGGAATATCTTCTATTTTCGCAAGAATTAATTTCGTAACTACAGGTGCTAACATGCGACCTGAGGGGGTGGCTCCTCAGCGAACTAC
>WAD9
TTGGTAATTGGGCTGTCCCTCTTTTATTAGCTGCACCTGATATGGTTTTTGCTCGTCTTAATAATCTTAGCTTCTGGTTACTTCCTGCAGCTACTATCTTATTACTAATATCTAATGAAGTGGAGGAAGGGGTTGGGACAGGTTGAACACTTTACCCCCCTTTATCTGCTTGGTTAGGTCATCCTGCCCCAGCGATGGAGTTTATGATTTTAGGTTTACATATTGCTGGAATATCTTCTATTTTCGCAAGAATTAATTTTGTTACTACAGGTGCTAACATGCGACCTGAGGGGGTGGCTCCTCAGCGAACTAC
>WES1
TTGGTAATTGGGCTGTCCCTCTTTTATTAGCTGCACCTGATATGGTTTTTGCTCGTCTTAATAATCTTAGCTTCTGGTTACTTCCTGCAGCTACTATCTTATTACTAATATCTAATGAAGTGGAGGAAGGGGTTGGGACAGGTTGAACACTTTACCCCCCTTTATCTGCTTGGTTAGGTCATCCTGCCCCAGCGATGGAGTTTATGATTTTAGGTTTACATATTGCTGGAATATCTTCTATTTTCGCAAGAATTAATTTTGTTACTACAGGTGCTAACATGCGACCTGAGGGGGTGGCTCCTCAGCGAACTAC
>WES11
TTGGTAATTGGGCTGTCCCTCTTTTATTAGCTGCACCTGATATGGTTTTTGCTCGTCTTAATAATCTTAGCTTCTGGTTACTTCCTGCAGCTACTATCTTATTACTAATATCTAATGAAGTGGAGGAAGGGGTTGGGACAGGTTGAACACTTTACCCCCCTTTATCTGCTTGGTTAGGTCATCCTGCCCCAGCGATGGAGTTTATGATTTTAGGTTTACATATTGCTGGAATATCTTCTATTTTCGCAAGAATTAATTTTGTTACTACAGGTGCTAACATGCGACCTGAGGGGGTGGCTCCTCAGCGAACTAC
>WES12
TTGGTAATTGGGCTGTCCCTCTTTTATTAGCTGCACCTGATATGGTTTTTGCTCGTCTTAATAATCTTAGCTTCTGGTTACTTCCTGCAGCTACTATCTTATTACTAATATCTAATGAAGTGGAGGAAGGGGTTGGGACAGGTTGAACACTTTACCCCCCTTTATCTGCTTGGTTAGGTCATCCTGCCCCAGCGATGGAGTTTATGATTTTAGGTTTACATATTGCTGGAATATCTTCTATTTTCGCAAGAATTAATTTTGTTACTACAGGTGCTAACATGCGACCTGAGGGGGTGGCTCCTCAGCGAACTAC
>WES14
TTGGTAATTGGGCTGTCCCTCTTTTATTAGCTGCACCTGATATGGTTTTTGCTCGTCTTAATAATCTTAGCTTCTGGTTACTTCCTGCAGCTACTATCTTATTACTAATATCTAATGAAGTGGAGGAAGGGGTTGGGACAGGTTGAACACTTTACCCCCCTTTATCTGCTTGGTTAGGTCATCCTGCCCCAGCGATGGAGTTTATGATTTTAGGTTTACATATTGCTGGAATATCTTCTATTTTCGCAAGAATTAATTTTGTTACTACAGGTGCTAACATGCGACCTGAGGGGGTGGCTCCTCAGCGAACTAC
>WES16
TTGGTAATTGGGCTGTCCCTCTTTTATTAGCTGCACCTGATATGGTTTTTGCTCGTCTTAATAATCTTAGCTTCTGGTTACTTCCTGCAGCTACTATCTTGTTACTAATATCTAATGAAGTGGAGGAAGGGGTTGGGACAGGTTGAACACTTTACCCCCCTTTATCTGCTTGGTTAGGTCATCCTGCCCCAGCGATGGAGTTTATGATTTTAGGTTTACATATTGCTGGAATATCTTCTATTTTCGCAAGAATTAATTTCGTAACTACAGGTGCTAACATGCGACCTGAGGGGGTGGCTCCTCAGCGAACTAC
>WES17
TTGGTAATTGGGCTGTCCCTCTTTTATTAGCTGCACCTGATATGGTTTTTGCTCGTCTTAATAATCTTAGCTTCTGGTTACTTCCTGCAGCTACTATCTTATTACTAATATCTAATGAAGTGGAGGAAGGGGTTGGGACAGGTTGAACACTTTACCCCCCTTTATCTGCTTGGTTAGGTCATCCTGCCCCAGCGATGGAGTTTATGATTTTAGGTTTACATATTGCTGGAATATCTTCTATTTTCGCAAGAATTAATTTTGTTACTACAGGTGCTAACATGCGACCTGAGGGGGTGGCTCCTCAGCGAACTAC
>WES18
TTGGTAATTGGGCTGTCCCTCTTTTATTAGCTGCACCTGATATGGTTTTTGCTCGTCTTAATAATCTTAGCTTCTGGTTACTTCCTGCAGCTACTATCTTGTTACTAATATCTAATGAAGTGGAGGAAGGGGTTGGGACAGGTTGAACACTTTACCCCCCTTTATCTGCTTGGTTAGGTCATCCTGCCCCAGCGATGGAGTTTATGATTTTAGGTTTACATATTGCTGGAATATCTTCTATTTTCGCAAGAATTAATTTCGTAACTACAGGTGCTAACATGCGACCTGAGGGGGTGGCTCCTCAGCGAACTAC
>WES19
TTGGTAATTGGGCTGTCCCTCTTTTATTAGCTGCACCTGATATGGTTTTTGCTCGTCTTAATAATCTTAGCTTCTGGTTACTTCCTGCAGCTACTATCTTATTACTAATATCTAATGAAGTGGAGGAAGGGGTTGGGACAGGTTGAACACTTTACCCCCCTTTATCTGCTTGGTTAGGTCATCCTGCCCCAGCGATGGAGTTTATGATTTTAGGTTTACATATTGCTGGAATATCTTCTATTTTCGCAAGAATTAATTTTGTTACTACAGGTGCTAACATGCGACCTGAGGGGGTGGCTCCTCAGCGAACTAC
>WES20
TTGGTAATTGGGCTGTCCCTCTTTTATTAGCTGCACCTGATATGGTTTTTGCTCGTCTTAATAATCTTAGCTTCTGGTTACTTCCTGCAGCTACTATCTTATTACTAATATCTAATGAAGTGGAGGAAGGGGTTGGGACAGGTTGAACACTTTACCCCCCTTTATCTGCTTGGTTAGGTCATCCTGCCCCAGCGATGGAGTTTATGATTTTAGGTTTACATATTGCTGGAATATCTTCTATTTTCGCAAGAATTAATTTTGTTACTACAGGTGCTAACATGCGACCTGAGGGGGTGGCTCCTCAGCGAACTAC
>WES21
TTGGTAATTGGGCTGTCCCTCTTTTATTAGCTGCACCTGATATGGTTTTTGCTCGTCTTAATAATCTTAGCTTCTGGTTACTTCCTGCAGCTACTATCTTGTTACTAATATCTAATGAAGTGGAGGAAGGGGTTGGGACAGGTTGAACACTTTACCCCCCTTTATCTGCTTGGTTAGGTCATCCTGCCCCAGCGATGGAGTTTATGATTTTAGGTTTACATATTGCTGGAATATCTTCTATTTTCGCAAGAATTAATTTCGTAACTACAGGTGCTAACATGCGACCTGAGGGGGTGGCTCCTCAGCGAACTAC
>WES22
TTGGTAATTGGGCTGTCCCTCTTTTATTAGCTGCACCTGATATGGTTTTTGCTCGTCTTAATAATCTTAGTTTCTGGTTACTTCCTGCAGCTACTATCTTATTACTAATATCTAATGAAGTGGAGGAAGGGGTTGGGACAGGTTGAACACTTTACCCCCCTTTATCTGCTTGGTTAGGTCATCCTGCCCCAGCGATGGAGTTTATGATTTTAGGTTTACATATTGCTGGAATATCTTCTATTTTCGCAAGAATTAATTTTGTTACTACAGGTGCTAACATGCGACCTGAGGGGGTGGCTCCTCAGCGAACTAC
>WES23
TTGGTAATTGGGCTGTCCCTCTTTTATTAGCTGCACCTGATATGGTTTTTGCTCGTCTTAATAATCTTAGCTTCTGGTTACTTCCTGCAGCTACTATCTTATTACTAATATCTAATGAAGTGGAGGAAGGGGTTGGGACAGGTTGAACACTTTACCCCCCTTTATCTGCTTGGTTAGGTCATCCTGCCCCAGCGATGGAGTTTATGATTTTAGGTTTACATATTGCTGGAATATCTTCTATTTTCGCAAGAATTAATTTTGTTACTACAGGTGCTAACATGCGACCTGAGGGGGTGGCTCCTCAGCGAACTAC
>WES24
TTGGTAATTGGGCTGTCCCTCTTTTATTAGCTGCACCTGATATGGTTTTTGCTCGTCTTAATAATCTTAGCTTCTGGTTACTTCCTGCAGCTACTATCTTATTACTAATATCTAATGAAGTGGAGGAAGGGGTTGGGACAGGTTGAACACTTTACCCCCCTTTATCTGCTTGGTTAGGTCATCCTGCCCCAGCGATGGAGTTTATGATTTTAGGTTTACATATTGCTGGAATATCTTCTATTTTCGCAAGAATTAATTTTGTTACTACAGGTGCTAACATGCGACCTGAGGGGGTGGCTCCTCAGCGAACTAC
>WES25
TTGGTAATTGGGCTGTCCCTCTTTTATTAGCTGCACCTGATATGGTTTTTGCTCGTCTTAATAATCTTAGCTTCTGGTTACTTCCTGCAGCTACTATCTTATTACTAATATCTAATGAAGTGGAGGAAGGGGTTGGGACAGGTTGAACACTTTACCCCCCTTTATCTGCTTGGTTAGGTCATCCTGCCCCAGCGATGGAGTTTATGATTTTAGGTTTACATATTGCTGGAATATCTTCTATTTTCGCAAGAATTAATTTTGTTACTACAGGTGCTAACATGCGACCTGAGGGGGTGGCTCCTCAGCGAACTAC
>WES29
TTGGTAATTGGGCTGTCCCTCTTTTATTAGCTGCACCTGATATGGTTTTTGCTCGTCTTAATAATCTTAGCTTCTGGTTACTTCCTGCAGCTACTATCTTATTACTAATATCTAATGAAGTGGAGGAAGGGGTTGGGACAGGTTGAACACTTTACCCCCCTTTATCTGCTTGGTTAGGTCATCCTGCCCCAGCGATGGAGTTTATGATTTTAGGTTTACATATTGCTGGAATATCTTCTATTTTCGCAAGAATTAATTTTGTTACTACAGGTGCTAACATGCGACCTGAGGGGGTGGCTCCTCAGCGAACTAC
>WES3
TTGGTAATTGGGCTGTCCCTCTTTTATTAGCTGCACCTGATATGGTTTTTGCTCGTCTTAATAATCTTAGCTTCTGGTTACTTCCTGCAGCTACTATCTTATTACTAATATCTAATGAAGTGGAGGAAGGGGTTGGGACAGGTTGAACACTTTACCCCCCTTTATCTGCTTGGTTAGGTCATCCTGCCCCAGCGATGGAGTTTATGATTTTAGGTTTACATATTGCTGGAATATCTTCTATTTTCGCAAGAATTAATTTTGTTACTACAGGTGCTAACATGCGACCTGAGGGGGTGGCTCCTCAGCGAACTAC
>WES30
TTGGTAATTGGGCTGTCCCTCTTTTATTAGCTGCACCTGATATGGTTTTTGCTCGTCTTAATAATCTTAGCTTCTGGTTACTTCCTGCAGCTACTATCTTATTACTAATATCTAATGAAGTGGAGGAAGGGGTTGGGACAGGTTGAACACTTTACCCCCCTTTATCTGCTTGGTTAGGTCATCCTGCCCCAGCGATGGAGTTTATGATTTTAGGTTTACATATTGCTGGAATATCTTCTATTTTCGCAAGAATTAATTTTGTTACTACAGGTGCTAACATGCGACCTGAGGGGGTGGCTCCTCAGCGAACTAC
>WES31
TTGGTAATTGGGCTGTCCCTCTTTTATTAGCTGCACCTGATATGGTTTTTGCTCGTCTTAATAATCTTAGCTTCTGGTTACTTCCTGCAGCTACTATCTTATTACTAATATCTAATGAAGTGGAGGAAGGGGTTGGGACAGGTTGAACACTTTACCCCCCTTTATCTGCTTGGTTAGGTCATCCTGCCCCAGCGATGGAGTTTATGATTTTAGGTTTACATATTGCTGGAATATCTTCTATTTTCGCAAGAATTAATTTTGTTACTACAGGTGCTAACATGCGACCTGAGGGGGTGGCTCCTCAGCGAACTAC
>WES32
TTGGTAATTGGGCTGTCCCTCTTTTATTAGCTGCACCTGATATGGTTTTTGCTCGTCTTAATAATCTTAGCTTCTGGTTACTTCCTGCAGCTACTATCTTATTACTAATATCTAATGAAGTGGAGGAAGGGGTTGGGACAGGTTGAACACTTTACCCCCCTTTATCTGCTTGGTTAGGTCATCCTGCCCCAGCGATGGAGTTTATGATTTTAGGTTTACATATTGCTGGAATATCTTCTATTTTCGCAAGAATTAATTTTGTTACTACAGGTGCTAACATGCGACCTGAGGGGGTGGCTCCTCAGCGAACTAC
>WES33
TTGGTAATTGGGCTGTCCCTCTTTTATTAGCTGCACCTGATATGGTTTTTGCTCGTCTTAATAATCTTAGCTTCTGGTTACTTCCTGCAGCTACTATCTTATTACTAATATCTAATGAAGTGGAGGAAGGGGTTGGGACAGGTTGAACACTTTACCCCCCTTTATCTGCTTGGTTAGGTCATCCTGCCCCAGCGATGGAGTTTATGATTTTAGGTTTACATATTGCTGGAATATCTTCTATTTTCGCAAGAATTAATTTTGTTACTACAGGTGCTAACATGCGACCTGAGGGGGTGGCTCCTCAGCAAACTAC
>WES34
TTGGTAATTGGGCTGTCCCTCTTTTATTAGCTGCACCTGATATGGTTTTTGCTCGTCTTAATAATCTTAGCTTCTGGTTACTTCCTGCAGCTACTATCTTATTACTAATATCTAATGAAGTGGAGGAAGGGGTTGGGACAGGTTGAACACTTTACCCCCCTTTATCTGCTTGGTTAGGTCATCCTGCCCCAGCGATGGAGTTTATGATTTTAGGTTTACATATTGCTGGAATATCTTCTATTTTCGCAAGAATTAATTTTGTTACTACAGGTGCTAACATGCGACCTGAGGGGGTGGCTCCTCAGCGAACTAC
>WES35
TTGGTAATTGGGCTGTCCCTCTTTTATTAGCTGCACCTGATATGGTTTTTGCTCGTCTTAATAATCTTAGCTTCTGGTTACTTCCTGCAGCTACTATCTTATTACTAATATCTAATGAAGTGGAGGAAGGGGTTGGGACAGGTTGAACACTTTACCCCCCTTTATCTGCTTGGTTAGGTCATCCTGCCCCAGCGATGGAGTTTATGATTTTAGGTTTACATATTGCTGGAATATCTTCTATTTTCGCAAGAATTAATTTTGTTACTACAGGTGCTAACATGCGACCTGAGGGGGTGGCTCCTCAGCGAACTAC
>WES36
TTGGTAATTGGGCTGTCCCTCTTTTATTAGCTGCACCTGATATGGTTTTTGCTCGTCTTAATAATCTTAGCTTCTGGTTACTTCCTGCAGCTACTATCTTGTTACTAATATCTAATGAAGTGGAGGAAGGGGTTGGGACAGGTTGAACACTTTACCCCCCTTTATCTGCTTGGTTAGGTCATCCTGCCCCAGCGATGGAGTTTATGATTTTAGGTTTACATATTGCTGGAATATCTTCTATTTTCGCAAGAATTAATTTCGTAACTACAGGTGCTAACATGCGACCTGAGGGGGTGGCTCCTCAGCGAACTAC
>WES37
TTGGTAATTGGGCTGTCCCTCTTTTATTAGCTGCACCTGATATGGTTTTTGCTCGTCTTAATAATCTTAGCTTCTGGTTACTTCCTGCAGCTACTATCTTATTACTAATATCTAATGAAGTGGAGGAAGGGGTTGGGACAGGTTGAACACTTTACCCCCCTTTATCTGCTTGGTTAGGTCATCCTGCCCCAGCGATGGAGTTTATGATTTTAGGTTTACATATTGCTGGAATATCTTCTATTTTCGCAAGAATTAATTTTGTTACTACAGGTGCTAACATGCGACCTGAGGGGGTGGCTCCTCAGCGAACTAC
>WES39
TTGGTAATTGGGCTGTCCCTCTTTTATTAGCTGCACCTGATATGGTTTTTGCTCGTCTTAATAATCTTAGCTTCTGGTTACTTCCTGCAGCTACTATCTTATTACTAATATCTAATGAAGTGGAGGAAGGGGTTGGGACAGGTTGAACACTTTACCCCCCTTTATCTGCTTGGTTAGGTCATCCTGCCCCAGCGATGGAGTTTATGATTTTAGGTTTACATATTGCTGGAATATCTTCTATTTTCGCAAGAATTAATTTTGTTACTACAGGTGCTAACATGCGACCTGAGGGGGTGGCTCCTCAGCGAACTAC
>WES4
TTGGTAATTGGGCTGTCCCTCTTTTATTAGCTGCACCTGATATGGTTTTTGCTCGTCTTAATAATCTTAGCTTCTGGTTACTTCCTGCAGCTACTATCTTATTACTAATATCTAATGAAGTGGAGGAAGGGGTTGGGACAGGTTGAACACTTTACCCCCCTTTATCTGCTTGGTTAGGTCATCCTGCCCCAGCGATGGAGTTTATGATTTTAGGTTTACATATTGCTGGAATATCTTCTATTTTCGCAAGAATTAATTTTGTTACTACAGGTGCTAACATGCGACCTGAGGGGGTGGCTCCTCAGCGAACTAC
>WES5
TTGGTAATTGGGCTGTCCCTCTTTTATTAGCTGCACCTGATATGGTTTTTGCTCGTCTTAATAATCTTAGCTTCTGGTTACTTCCTGCAGCTACTATCTTATTACTAATATCTAATGAAGTGGAGGAAGGGGTTGGGACAGGTTGAACACTTTACCCCCCTTTATCTGCTTGGTTAGGTCATCCTGCCCCAGCGATGGAGTTTATGATTTTAGGTTTACATATTGCTGGAATATCTTCTATTTTCGCAAGAATTAATTTTGTTACTACAGGTGCTAACATGCGACCTGAGGGGGTGGCTCCTCAGCGAACTAC
>WES6
TTGGTAATTGGGCTGTCCCTCTTTTATTAGCTGCACCTGATATGGTTTTTGCTCGTCTTAATAATCTTAGCTTCTGGTTACTTCCTGCAGCTACTATCTTATTACTAATATCTAATGAAGTGGAGGAAGGGGTTGGGACAGGTTGAACACTTTACCCCCCTTTATCTGCTTGGTTAGGTCATCCTGCCCCAGCGATGGAGTTTATGATTTTAGGTTTACATATTGCTGGAATATCTTCTATTTTCGCAAGAATTAATTTTGTTACTACAGGTGCTAACATGCGACCTGAGGGGGTGGCTCCTCAGCGAACTAC
>WES7
TTGGTAATTGGGCTGTCCCTCTTTTATTAGCTGCACCTGATATGGTTTTTGCTCGTCTTAATAATCTTAGCTTCTGGTTACTTCCTGCAGCTACTATCTTGTTACTAATATCTAATGAAGTGGAGGAAGGGGTTGGGACAGGTTGAACACTTTACCCCCCTTTATCTGCTTGGTTAGGTCATCCTGCCCCAGCGATGGAGTTTATGATTTTAGGTTTACATATTGCTGGAATATCTTCTATTTTCGCAAGAATTAATTTCGTAACTACAGGTGCTAACATGCGACCTGAGGGGGTGGCTCCTCAGCGAACTAC
>WES8
TTGGTAATTGGGCTGTCCCTCTTTTATTAGCTGCACCTGATATGGTTTTTGCTCGTCTTAATAATCTTAGCTTCTGGTTACTTCCTGCAGCTACTATCTTATTACTAATATCTAATGAAGTGGAGGAAGGGGTTGGGACAGGTTGAACACTTTACCCCCCTTTATCTGCTTGGTTAGGTCATCCTGCCCCAGCGATGGAGTTTATGATTTTAGGTTTACATATTGCTGGAATATCTTCTATTTTCGCAAGAATTAATTTTGTTACTACAGGTGCTAACATGCGACCTGAGGGGGTGGCTCCTCAGCGAACTAC
>WES9
TTGGTAATTGGGCTGTCCCTCTTTTATTAGCTGCACCTGATATGGTTTTTGCTCGTCTTAATAATCTTAGCTTCTGGTTACTTCCTGCAGCTACTATCTTATTACTAATATCTAATGAAGTGGAGGAAGGGGTTGGGACAGGTTGAACACTTTACCCCCCTTTATCTGCTTGGTTAGGTCATCCTGCCCCAGCGATGGAGTTTATGATTTTAGGTTTACATATTGCTGGAATATCTTCTATTTTCGCAAGAATTAATTTTGTTACTACAGGTGCTAACATGCGACCTGAGGGGGTGGCTCCTCAGCGAACTAC
>WIL1
TTGGTAATTGGGCTGTCCCTCTTTTATTAGCTGCACCTGATATGGTTTTTGCTCGTCTTAATAATCTTAGCTTCTGGTTACTTCCTGCAGCTACTATCTTGTTACTAATATCTAATGAAGTGGAGGAAGGGGTTGGGACAGGTTGAACACTTTACCCCCCTTTATCTGCTTGGTTAGGTCATCCTGCCCCAGCGATGGAGTTTATGATTTTAGGTTTACATATTGCTGGAATATCTTCTATTTTCGCAAGAATTAATTTCGTAACTACAGGTGCTAACATGCGACCTGAGGGGGTGGCTCCTCAGCGAACTAC
>WIL10
TTGGTAATTGGGCTGTCCCTCTTTTATTAGCTGCACCTGATATGGTTTTTGCTCGTCTTAATAACCTTAGCTTCTGGTTACTTCCTGCAGCTACTATCTTGTTACTAATATCTAATGAAGTGGAGGAAGGGGTTGGGACAGGTTGAACACTTTACCCCCCTTTATCTGCTTGGTTAGGTCATCCTGCCCCAGCGATGGAGTTTATGATTTTAGGTTTACATATTGCTGGAATATCTTCTATTTTCGCAAGAATTAATTTCGTAACTACAGGTGCTAACATGCGACCTGAGGGGGTGGCTCCTCAGCGAACTAC
>WIL11
TTGGTAATTGGGCTGTCCCTCTTTTATTAGCTGCACCTGATATGGTTTTTGCTCGTCTTAATAATCTTAGCTTCTGGTTACTTCCTGCAGCTACTATCTTATTACTAATATCTAATGAAGTGGAGGAAGGGGTTGGGACAGGTTGAACACTTTACCCCCCTTTATCTGCTTGGTTAGGTCATCCTGCCCCAGCGATGGAGTTTATGATTTTAGGTTTACATATTGCTGGAATATCTTCTATTTTCGCAAGAATTAATTTTGTTACTACAGGTGCTAACATGCGACCTGAGGGGGTGGCTCCTCAGCGAACTAC
>WIL12
TTGGTAATTGGGCTGTCCCTCTTTTATTAGCTGCACCTGATATGGTTTTTGCTCGTCTTAATAATCTTAGCTTCTGGTTACTTCCTGCAGCTACTATCTTATTACTAATATCTAATGAAGTGGAGGAAGGGGTTGGGACAGGTTGAACACTTTACCCCCCTTTATCTGCTTGGTTAGGTCATCCTGCCCCAGCGATGGAGTTTATGATTTTAGGTTTACATATTGCTGGAATATCTTCTATTTTCGCAAGAATTAATTTTGTTACTACAGGTGCTAACATGCGACCTGAGGGGGTGGCTCCTCAGCGAACTAC
>WIL13
TTGGTAATTGGGCTGTCCCTCTTTTATTAGCTGCACCTGATATGGTTTTTGCTCGTCTTAATAATCTTAGCTTCTGGTTACTTCCTGCAGCTACTATCTTATTACTAATATCTAATGAAGTGGAGGAAGGGGTTGGGACAGGTTGAACACTTTACCCCCCTTTATCTGCTTGGTTAGGTCATCCTGCCCCAGCGATGGAGTTTATGATTTTAGGTTTACATATTGCTGGAATATCTTCTATTTTCGCAAGAATTAATTTTGTTACTACAGGTGCTAACATGCGACCTGAGGGGGTGGCTCCTCAGCGAACTAC
>WIL16
TTGGTAATTGGGCTGTCCCTCTTTTATTAGCTGCACCTGATATGGTTTTTGCTCGTCTTAATAATCTTAGCTTCTGGTTACTTCCTGCAGCTACTATCTTGTTACTAATATCTAATGAAGTGGAGGAAGGGGTTGGGACAGGTTGAACACTTTACCCCCCTTTATCTGCTTGGTTAGGTCATCCTGCCCCAGCGATGGAGTTTATGATTTTAGGTTTACATATTGCTGGAATATCTTCTATTTTCGCAAGAATTAATTTCGTAACTACAGGTGCTAACATGCGACCTGAGGGGGTGGCTCCTCAGCGAACTAC
>WIL17
TTGGTAATTGGGCTGTCCCTCTTTTATTAGCTGCACCTGATATGGTTTTTGCTCGTCTTAATAATCTTAGCTTCTGGTTACTTCCTGCAGCTACTATCTTATTACTAATATCTAATGAAGTGGAGGAAGGGGTTGGGACAGGTTGAACACTTTACCCCCCTTTATCTGCTTGGTTAGGTCATCCTGCCCCAGCGATGGAGTTTATGATTTTAGGTTTACATATTGCTGGAATATCTTCTATTTTCGCAAGAATTAATTTTGTTACTACAGGTGCTAACATGCGACCTGAGGGGGTGGCTCCTCAGCGAACTAC
>WIL18
TTGGTAATTGGGCTGTCCCTCTTTTATTAGCTGCACCTGATATGGTTTTTGCTCGTCTTAATAATCTTAGCTTCTGGTTACTTCCTGCAGCTACTATCTTATTACTAATATCTAATGAAGTGGAGGAAGGGGTTGGGACAGGTTGAACACTTTACCCCCCTTTATCTGCTTGGTTAGGTCATCCTGCCCCAGCGATGGAGTTTATGATTTTAGGTTTACATATTGCTGGAATATCTTCTATTTTCGCAAGAATTAATTTTGTTACTACAGGTGCTAACATGCGACCTGAGGGGGTGGCTCCTCAGCGAACTAC
>WIL19
TTGGTAATTGGGCTGTCCCTCTTTTATTAGCTGCACCTGATATGGTTTTTGCTCGTCTTAATAATCTTAGCTTCTGGTTACTTCCTGCAGCTACTATCTTATTACTAATATCTAATGAAGTGGAGGAAGGGGTTGGGACAGGTTGAACACTTTACCCCCCTTTATCTGCTTGGTTAGGTCATCCTGCCCCAGCGATGGAGTTTATGATTTTAGGTTTACATATTGCTGGAATATCTTCTATTTTCGCAAGAATTAATTTTGTTACTACAGGTGCTAACATGCGACCTGAGGGGGTGGCTCCTCAGCGAACTAC
>WIL2
TTGGTAATTGGGCTGTCCCTCTTTTATTAGCTGCACCTGATATGGTTTTTGCTCGTCTTAATAATCTTAGCTTCTGGTTACTTCCTGCAGCTACTATCTTATTACTAATATCTAATGAAGTGGAGGAAGGGGTTGGGACAGGTTGAACACTTTACCCCCCTTTATCTGCTTGGTTAGGTCATCCTGCCCCAGCGATGGAGTTTATGATTTTAGGTTTACATATTGCTGGAATATCTTCTATTTTCGCAAGAATTAATTTTGTTACTACAGGTGCTAACATGCGACCTGAGGGGGTGGCTCCTCAGCGAACTAC
>WIL20
TTGGTAATTGGGCTGTCCCTCTTTTATTAGCTGCACCTGATATGGTTTTTGCTCGTCTTAATAATCTTAGCTTCTGGTTACTTCCTGCAGCTACTATCTTGTTACTAATATCTAATGAAGTGGAGGAAGGGGTTGGGACAGGTTGAACACTTTACCCCCCTTTATCTGCTTGGTTAGGTCATCCTGCCCCAGCGATGGAGTTTATGATTTTAGGTTTACATATTGCTGGAATATCTTCTATTTTCGCAAGAATTAATTTCGTAACTACAGGTGCTAACATGCGACCTGAGGGGGTGGCTCCTCAGCGAACTAC
>WIL21
TTGGTAATTGGGCTGTCCCTCTTTTATTAGCTGCACCTGATATGGTTTTTGCTCGTCTTAATAATCTTAGCTTCTGGTTACTTCCTGCAGCTACTATCTTGTTACTAATATCTAATGAAGTGGAGGAAGGGGTTGGGACAGGTTGAACACTTTACCCCCCTTTATCTGCTTGGTTAGGTCATCCTGCCCCAGCGATGGAGTTTATGATTTTAGGTTTACATATTGCTGGAATATCTTCTATTTTCGCAAGAATTAATTTCGTAACTACAGGTGCTAACATGCGACCTGAGGGGGTGGCTCCTCAGCGAACTAC
>WIL22
TTGGTAATTGGGCTGTCCCTCTTTTATTAGCTGCACCTGATATGGTTTTTGCTCGTCTTAATAATCTTAGCTTCTGGTTACTTCCTGCAGCTACTATCTTATTACTAATATCTAATGAAGTGGAGGAAGGGGTTGGGACAGGTTGAACACTTTACCCCCCTTTATCTGCTTGGTTAGGTCATCCTGCCCCAGCGATGGAGTTTATGATTTTAGGTTTACATATTGCTGGAATATCTTCTATTTTCGCAAGAATTAATTTTGTTACTACAGGTGCTAACATGCGACCTGAGGGGGTGGCTCCTCAGCGAACTAC
>WIL23
TTGGTAATTGGGCTGTCCCTCTTTTATTAGCTGCACCTGATATGGTTTTTGCTCGTCTTAATAATCTTAGCTTCTGGTTACTTCCTGCAGCTACTATCTTATTACTAATATCTAATGAAGTGGAGGAAGGGGTTGGGACAGGTTGAACACTTTACCCCCCTTTATCTGCTTGGTTAGGTCATCCTGCCCCAGCGATGGAGTTTATGATTTTAGGTTTACATATTGCTGGAATATCTTCTATTTTCGCAAGAATTAATTTTGTTACTACAGGTGCTAACATGCGACCTGAGGGGGTGGCTCCTCAGCGAACTAC
>WIL24
TTGGTAATTGGGCTGTCCCTCTTTTATTAGCTGCACCTGATATGGTTTTTGCTCGTCTTAATAATCTTAGCTTCTGGTTACTTCCTGCAGCTACTATCTTGTTACTAATATCTAATGAAGTGGAGGAAGGGGTTGGGACAGGTTGAACACTTTACCCCCCTTTATCTGCTTGGTTAGGTCATCCTGCCCCAGCGATGGAGTTTATGATTTTAGGTTTACATATTGCTGGAATATCTTCTATTTTCGCAAGAATTAATTTCGTAACTACAGGTGCTAACATGCGACCTGAGGGGGTGGCTCCTCAGCGAACTAC
>WIL25
TTGGTAATTGGGCTGTCCCTCTTTTATTAGCTGCACCTGATATGGTTTTTGCTCGTCTTAATAATCTTAGCTTCTGGTTACTTCCTGCAGCTACTATCTTATTACTAATATCTAATGAAGTGGAGGAAGGGGTTGGGACAGGTTGAACACTTTACCCCCCTTTATCTGCTTGGTTAGGTCATCCTGCCCCAGCGATGGAGTTTATGATTTTAGGTTTACATATTGCTGGAATATCTTCTATTTTCGCAAGAATTAATTTTGTTACTACAGGTGCTAACATGCGACCTGAGGGGGTGGCTCCTCAGCGAACTAC
>WIL26
TTGGTAATTGGGCTGTCCCTCTTTTATTAGCTGCACCTGATATGGTTTTTGCTCGTCTTAATAATCTTAGCTTCTGGTTACTTCCTGCAGCTACTATCTTATTACTAATATCTAATGAAGTGGAGGAAGGGGTTGGGACAGGTTGAACACTTTACCCCCCTTTATCTGCTTGGTTAGGTCATCCTGCCCCAGCGATGGAGTTTATGATTTTAGGTTTACATATTGCTGGAATATCTTCTATTTTCGCAAGAATTAATTTTGTTACTACAGGTGCTAACATGCGACCTGAGGGGGTGGCTCCTCAGCGAACTAC
>WIL27
TTGGTAATTGGGCTGTCCCTCTTTTATTAGCTGCACCTGATATGGTTTTTGCTCGTCTTAATAATCTCAGCTTCTGGTTACTTCCTGCAGCTACTATCTTGTTACTAATATCTAATGAAGTGGAGGAAGGGGTTGGGACAGGTTGAACACTTTACCCCCCTTTATCTGCTTGGTTAGGTCATCCTGCCCCAGCGATGGAGTTTATGATTTTAGGTTTACATATTGCTGGAATATCTTCTATTTTCGCAAGAATTAATTTCGTAACTACAGGTGCTAACATGCGACCTGAGGGGGTGGCTCCTCAGCGAACTAC
>WIL28
TTGGTAATTGGGCTGTCCCTCTTTTATTAGCTGCACCTGATATGGTTTTTGCTCGTCTTAATAATCTTAGCTTCTGGTTACTTCCTGCAGCTACTATCTTATTACTAATATCTAATGAAGTGGAGGAAGGGGTTGGGACAGGTTGAACACTTTACCCCCCTTTATCTGCTTGGTTAGGTCATCCTGCCCCAGCGATGGAGTTTATGATTTTAGGTTTACATATTGCTGGAATATCTTCTATTTTCGCAAGAATTAATTTTGTTACTACAGGTGCTAACATGCGACCTGAGGGGGTGGCTCCTCAGCGAACTAC
>WIL30
TTGGTAATTGGGCTGTCCCTCTTTTATTAGCTGCACCTGATATGGTTTTTGCTCGTCTTAATAATCTTAGCTTCTGGTTACTTCCTGCAGCTACTATCTTGTTACTAATATCTAATGAAGTGGAGGAAGGGGTTGGGACAGGTTGAACACTTTACCCCCCTTTATCTGCTTGGTTAGGTCATCCTGCCCCAGCGATGGAGTTTATGATTTTAGGTTTACATATTGCTGGAATATCTTCTATTTTCGCAAGAATTAATTTCGTAACTACAGGTGCTAACATGCGACCTGAGGGGGTGGCTCCTCAGCGAACTAC
>WIL33
TTGGTAATTGGGCTGTCCCTCTTTTATTAGCTGCACCTGATATGGTTTTTGCTCGTCTTAATAATCTTAGCTTCTGGTTACTTCCTGCAGCTACTATCTTATTACTAATATCTAATGAAGTGGAGGAAGGGGTTGGGACAGGTTGAACACTTTACCCCCCTTTATCTGCTTGGTTAGGTCATCCTGCCCCAGCGATGGAGTTTATGATTTTAGGTTTACATATTGCTGGAATATCTTCTATTTTCGCAAGAATTAATTTTGTTACTACAGGTGCTAACATGCGACCTGAGGGGGTGGCTCCTCAGCGAACTAC
>WIL34
TTGGTAATTGGGCTGTCCCTCTTTTATTAGCTGCACCTGATATGGTTTTTGCTCGTCTTAATAATCTTAGCTTCTGGTTACTTCCTGCAGCTACTATCTTATTACTAATATCTAATGAAGTGGAGGAAGGGGTTGGGACAGGTTGAACACTTTACCCCCCTTTATCTGCTTGGTTAGGTCATCCTGCCCCAGCGATGGAGTTTATGATTTTAGGTTTACATATTGCTGGAATATCTTCTATTTTCGCAAGAATTAATTTTGTTACTACAGGTGCTAACATGCGACCTGAGGGGGTGGCTCCTCAGCGAACTAC
>WIL35
TTGGTAATTGGGCTGTCCCTCTTTTATTAGCTGCACCTGATATGGTTTTTGCTCGTCTTAATAATCTTAGCTTCTGGTTACTTCCTGCAGCTACTATCTTGTTACTAATATCTAATGAAGTGGAGGAAGGGGTTGGGACAGGTTGAACACTTTACCCCCCTTTATCTGCTTGGTTAGGTCATCCTGCCCCAGCGATGGAGTTTATGATTTTAGGTTTACATATTGCTGGAATATCTTCTATTTTCGCAAGAATTAATTTCGTAACTACAGGTGCTAACATGCGACCTGAGGGGGTGGCTCCTCAGCGAACTAC
>WIL36
TTGGTAATTGGGCTGTCCCTCTTTTATTAGCTGCACCTGATATGGTTTTTGCTCGTCTTAATAATCTTAGCTTCTGGTTACTTCCTGCAGCTACTATCTTATTACTAATATCTAATGAAGTGGAGGAAGGGGTTGGGACAGGTTGAACACTTTACCCCCCTTTATCTGCTTGGTTAGGTCATCCTGCCCCAGCGATGGAGTTTATGATTTTAGGTTTACATATTGCTGGAATATCTTCTATTTTCGCAAGAATTAATTTTGTTACTACAGGTGCTAACATGCGACCTGAGGGGGTGGCTCCTCAGCGAACTAC
>WIL37
TTGGTAATTGGGCTGTCCCTCTTTTATTAGCTGCACCTGATATGGTTTTTGCTCGTCTTAATAATCTTAGCTTCTGGTTACTTCCTGCAGCTACTATCTTGTTACTAATATCTAATGAAGTGGAGGAAGGGGTTGGGACAGGTTGAACACTTTACCCCCCTTTATCTGCTTGGTTAGGTCATCCTGCCCCAGCGATGGAGTTTATGATTTTAGGTTTACATATTGCTGGAATATCTTCTATTTTCGCAAGAATTAATTTCGTAACTACAGGTGCTAACATGCGACCTGAGGGGGTGGCTCCTCAGCGAACTAC
>WIL39
TTGGTAATTGGGCTGTCCCTCTTTTATTAGCTGCACCTGATATGGTTTTTGCTCGTCTTAATAATCTTAGCTTCTGGTTACTTCCTGCAGCTACTATCTTATTACTAATATCTAATGAAGTGGAGGAAGGGGTTGGGACAGGTTGAACACTTTACCCCCCTTTATCTGCTTGGTTAGGTCATCCTGCCCCAGCGATGGAGTTTATGATTTTAGGTTTACATATTGCTGGAATATCTTCTATTTTCGCAAGAATTAATTTTGTTACTACAGGTGCTAACATGCGACCTGAGGGGGTGGCTCCTCAGCGAACTAC
>WIL40
TTGGTAATTGGGCTGTCCCTCTTTTATTAGCTGCACCTGATATGGTTTTTGCTCGTCTTAATAATCTTAGCTTCTGGTTACTTCCTGCAGCTACTATCTTGTTACTAATATCTAATGAAGTGGAGGAAGGGGTTGGGACAGGTTGAACACTTTACCCCCCTTTATCTGCTTGGTTAGGTCATCCTGCCCCAGCGATGGAGTTTATGATTTTAGGTTTACATATTGCTGGAATATCTTCTATTTTCGCAAGAATTAATTTCGTAACTACAGGTGCTAACATGCGACCTGAGGGGGTGGCTCCTCAGCGAACTAC
>WIL41
TTGGTAATTGGGCTGTCCCTCTTTTATTAGCTGCACCTGATATGGTTTTTGCTCGTCTTAATAATCTTAGCTTCTGGTTACTTCCTGCAGCTACTATCTTATTACTAATATCTAATGAAGTGGAGGAAGGGGTTGGGACAGGTTGAACACTTTACCCCCCTTTATCTGCTTGGTTAGGTCATCCTGCCCCAGCGATGGAGTTTATGATTTTAGGTTTACATATTGCTGGAATATCTTCTATTTTCGCAAGAATTAATTTTGTTACTACAGGTGCTAACATGCGACCTGAGGGGGTGGCTCCTCAGCGAACTAC
>WIL42
TTGGTAATTGGGCTGTCCCTCTTTTATTAGCTGCACCTGATATGGTTTTTGCTCGTCTTAATAATCTTAGCTTCTGGTTACTTCCTGCAGCTACTATCTTATTACTAATATCTAATGAAGTGGAGGAAGGGGTTGGGACAGGTTGAACACTTTACCCCCCTTTATCTGCTTGGTTAGGTCATCCTGCCCCAGCGATGGAGTTTATGATTTTAGGTTTACATATTGCTGGAATATCTTCTATTTTCGCAAGAATTAATTTTGTTACTACAGGTGCTAACATGCGACCTGAGGGGGTGGCTCCTCAGCGAACTAC
>WIL43
TTGGTAATTGGGCTGTCCCTCTTTTATTAGCTGCACCTGATATGGTTTTTGCTCGTCTTAATAATCTTAGCTTCTGGTTACTTCCTGCAGCTACTATCTTATTACTAATATCCAATGAAGTGGAGGAAGGGGTTGGGACAGGTTGAACACTTTACCCCCCTTTATCTGCTTGGTTAGGTCATCCTGCCCCAGCGATGGAGTTTATGATTTTAGGTTTACATATTGCTGGAATATCTTCTATTTTCGCAAGAATTAATTTTGTTACTACAGGTGCTAACATGCGACCTGAGGGGGTGGCTCCTCAGCGAACTAC
>WIL7
TTGGTAATTGGGCTGTCCCTCTTTTATTAGCTGCACCTGATATGGTTTTTGCTCGTCTTAATAATCTTAGCTTCTGGTTACTTCCTGCAGCTACTATCTTATTACTAATATCTAATGAAGTGGAGGAAGGGGTTGGGACAGGTTGAACACTTTACCCCCCTTTATCTGCTTGGTTAGGTCATCCTGCCCCAGCGATGGAGTTTATGATTTTAGGTTTACATATTGCTGGAATATCTTCTATTTTCGCAAGAATTAATTTTGTTACTACAGGTGCTAACATGCGACCTGAGGGGGTGGCTCCTCAGCGAACTAC
>WIL8
TTGGTAATTGGGCTGTCCCTCTTTTATTAGCTGCACCTGATATGGTTTTTGCTCGTCTTAATAATCTTAGCTTCTGGTTACTTCCTGCAGCTACTATCTTGTTACTAATATCTAATGAAGTGGAGGAAGGGGTTGGGACAGGTTGAACACTTTACCCCCCTTTATCTGCTTGGTTAGGTCATCCTGCCCCAGCGATGGAGTTTATGATTTTAGGTTTACATATTGCTGGAATATCTTCTATTTTCGCAAGAATTAATTTCGTAACTACAGGTGCTAACATGCGACCTGAGGGGGTGGCTCCTCAGCGAACTAC
