# Supplementary material for: Meta-analysis of northeast Atlantic marine taxa shows contrasting phylogeographic patterns following post-LGM expansions
Source: PeerJ. 2018 Sep 28;6:e5684. doi: 10.7717/peerj.5684 (PMC6166638; doi:10.7717/peerj.5684)
Supplement: Supplemental Information 2 [file peerj-06-5684-s006.zip › macoma_balthica_lineage2.fasta]

>AYT10
ACGGTTTGCTAATAATTTTTTTTATATTAGCTGCACCTGATATGGTTTTTGCTCGTCTTAACAATCTTAGCTTCTGGTTACTTCCTGCAGCTACTATCTTATTACTAATATCTAATGAAGTGGAGGAAGGGGTTGGGACAGGTTGAACACTTTACCCCCCTTTATCTGCTTGGTTAGGTCATCCTGCCCCAGCGATGGAGTTTATGATTTTAGGTTTACATATTGCTGGAATATCTTCTATTTTCGCAAGAATTAATTTTGTTACTACAGGTGCTAACATGCGACCTGAGGGGGTGGCTCCTCAGCGAACTAC
>AYT12
ACGGTTTGCTAATAATTTTTTTTATATTAGCTGCACCTGATATGGTTTTTGCTCGTCTTAATAACCTTAGCTTCTGGTTACTTCCTGCAGCTACTATCTTATTACTAATATCTAATGAAGTGGAGGAAGGGGTTGGGACAGGTTGAACACTTTACCCCCCTTTATCTGCTTGGTTAGGTCATCCTGCCCCAGCGATGGAGTTTATGATTTTAGGTTTACATATTGCTGGAATATCTTCTATTTTCGCAAGAATTAATTTTGTTACTACAGGTGCTAACATGCGACCTGAGGGGGTGGCTCCTCAGCGAACTAC
>AYT14
ACGGTTTGCTAATAATTTTTTTTATATTAGCTGCACCTGATATGGTTTTTGCTCGTCTTAATAACCTTAGCTTCTGGTTACTTCCTGCAGCTACTATCTTATTACTAATATCTAATGAAGTGGAGGAAGGGGTTGGGACAGGTTGAACACTTTACCCCCCTTTATCTGCTTGGTTAGGTCATCCTGCCCCAGCGATGGAGTTTATGATTTTAGGTTTACATATTGCTGGAATATCTTCTATTTTCGCAAGAATTAATTTTGTTACTACAGGTGCTAACATGCGACCTGAGGGGGTGGCTCCTCAGCGAACTAC
>AYT2
NCGGTTTGCTAATAATTTTTTTTATATTAGCTGCACCTGATATGGTTTTTGCTCGTCTTAACAATCTTAGCTTCTGGTTACTTCCTGCAGCTACTATCTTATTACTAATATCTAATGAAGTGGAGGAAGGGGTTGGGACAGGTTGAACACTTTACCCCCCTTTATCTGCTTGGTTAGGTCATCCTGCCCCAGCGATGGAGTTTATGATTTTAGGTTTACATATTGCTGGAATATCTTCTATTTTCGCAAGAATTAATTTTGTTACTACAGGTGCTAACATGCGACCTGAGGGGGTGGCTCCTCAGCGAACTAC
>AYT3
ACGGTTTGCTAATAATTTTTTTTATATTAGCTGCACCTGATATGGTTTTTGCTCGTCTTAACAATCTTAGCTTCTGGTTACTTCCTGCAGCTACTATCTTATTACTAATATCTAATGAAGTGGAGGAAGGGGTTGGGACAGGTTGAACACTTTACCCCCCTTTATCTGCTTGGTTAGGTCATCCTGCCCCAGCGATGGAGTTTATGATTTTAGGTTTACATATTGCTGGAATATCTTCTATTTTCGCAAGAATTAATTTTGTTACTACAGGTGCTAACATGCGACCTGAGGGGGTGGCTCCTCAGCGAACTAC
>AYT46
ACGGTTTGCTAATAATTTTTTTTATATTAGCTGCACCTGATATGGTTTTTGCTCGTCTTAATAATCTTAGCTTCTGGTTACTTCCTGCAGCTACTATCTTGTTACTAATATCTAATGAAGTGGAGGAAGGGGTTGGGACAGGTTGAACACTTTACCCCCCTTTATCTGCTTGGTTAGGTCATCCTGCCCCAGCGATGGAGTTTATGATTTTAGGTTTACATATTGCTGGAATATCTTCTATTTTCGCAAGAATTAATTTCGTAACTACAGGTGCTAACATGCGACCTGAGGGGGTGGCTCCTCAGCGAACTAC
>AYT48
ACGGTTTGCTAATAATTTTTTTTATATTAGCTGCACCTGATATGGTTTTTGCTCGTCTTAACAATCTTAGCTTCTGGTTACTTCCTGCAGCTACTATCTTATTACTAATATCTAATGAAGTGGAGGAAGGGGTTGGGACAGGTTGAACACTTTACCCCCCTTTATCTGCTTGGTTAGGTCATCCTGCCCCAGCGATGGAGTTTATGATTTTAGGTTTACATATTGCTGGAATATCTTCTATTTTCGCAAGAATTAATTTTGTTACTACAGGTGCTAACATGCGACCTGAGGGGGTGGCTCCTCAGCGAACTAC
>AYT50
ACGGTTTGCTAATAATTTTTTTTATATTAGCTGCACCTGATATGGTTTTTGCTCGTCTTAACAATCTTAGCTTCTGGTTACTTCCTGCAGCTACTATCTTATTACTAATATCTAATGAAGTGGAGGAAGGGGTTGGGACAGGTTGAACACTTTACCCCCCTTTATCTGCTTGGTTAGGTCATCCTGCCCCAGCGATGGAGTTTATGATTTTAGGTTTACATATTGCTGGAATATCTTCTATTTTCGCAAGAATTAATTTTGTTACTACAGGTGCTAACATACGACCTGAGGGGGTGGCTCCTCAGCGAACTAC
>AYT6
ACGGTTTGCTAATAATTTTTTTTATATTAGCTGCACCTGATATGGTTTTTGCTCGTCTTAACAATCTTAGCTTCTGGTTACTTCCTGCAGCTACTATCTTATTACTAATATCTAATGAAGTGGAGGAAGGGGTTGGGACAGGTTGAACACTTTACCCCCCTTTATCTGCTTGGTTAGGTCATCCTGCCCCAGCGATGGAGTTTATGATTTTAGGTTTACATATTGCTGGAATATCTTCTATTTTCGCAAGAATTAATTTTGTTACTACAGGTGCTAATATGCGACCTGAGGGGGTGGCTCCTCAGCGAACTAC
>AYT7
ACGGTTTGCTAATAATTTTTTTTATATTAGCTGCACCTGATATGGTTTTTGCTCGTCTTAACAATCTTAGCTTCTGGTTACTTCCTGCAGCTACTATCTTATTACTAATATCTAATGAAGTGGAGGAAGGGGTTGGGACAGGTTGAACACTTTACCCCCCTTTATCTGCTTGGTTAGGTCATCCTGCCCCAGCGATGGAGTTTATGATTTTAGGTTTACATATTGCTGGAATATCTTCTATTTTCGCAAGAATTAATTTTGTTACTACAGGTGCTAACATGCGACCTGAGGGGGTGGCTCCTCAGCGAACTAC
>AYT8
ACGGTTTGCTAATAATTTTTTTTATATTAGCTGCACCTGATATGGTTTTTGCTCGTCTTAACAATCTTAGCTTCTGGTTACTTCCTGCAGCTACTATCTTATTACTAATATCTAATGAAGTGGAGGAAGGGGTTGGGACAGGTTGAACACTTTACCCCCCTTTATCTGCTTGGTTAGGTCATCCTGCCCCAGCGATGGAGTTTATGATTTTAGGTTTACATATTGCTGGAATATCTTCTATTTTCGCAAGAATTAATTTTGTTACTACAGGTGCTAACATGCGACCTGAGGGGGTGGCTCCTCAGCGAACTAC
>AYT9
NCGGTTTGCTAATAATTTTTTTTATATTAGCTGCACCTGATATGGTTTTTGCTCGTCTTAACAATCTTAGCTTCTGGTTACTTCCTGCAGCTACTATCTTATTACTAATATCTAATGAAGTGGAGGAAGGGGTTGGGACAGGTTGAACACTTTACCCCCCTTTATCTGCTTGGTTAGGTCATCCTGCCCCAGCGATGGAGTTTATGATTTTAGGTTTACATATTGCTGGAATATCTTCTATTTTCGCAAGAATTAATTTTGTTACTACAGGTGCTAACATGCGACCTGAGGGGGTGGCTCCTCAGCGAACTAC
>FOU10
NCGGTTTGCTAATAATTTTTTTTATATTAGCTGCACCTGATATGGTTTTTGCTCGTCTTAACAATCTTAGCTTCTGGTTACTTCCTGCAGCTACTATCTTATTACTAATATCTAATGAAGTGGAGGAAGGGGTTGGGACAGGTTGAACACTTTACCCCCCTTTATCTGCTTGGTTAGGTCATCCTGCCCCAGCGATGGAGTTTATGATTTTAGGTTTACATATTGCTGGAATATCTTCTATTTTCGCAAGAATTAATTTTGTTACTACAGGTGCTAACATGCGACCTGAGGGGGTGGCTCCTCAGCGAACTAC
>FOU12
ACGGTTTGCTAATAATTTTTTTTATATTAGCTGCACCTGATATGGTTTTTGCTCGTCTTAACAATCTTAGCTTCTGGTTACTTCCTGCAGCTACTATCTTATTACTAATATCTAATGAAGTGGAGGAAGGGGTTGGGACAGGTTGAACACTTTACCCCCCTTTATCTGCTTGGTTAGGTCATCCTGCCCCAGCGATGGAGTTTATGATTTTAGGTTTACATATTGCTGGAATATCTTCTATTTTCGCAAGAATTAATTTTGTTACTACAGGTGCTAACATGCGACCTGAGGGGGTGGCTCCTCAGCGAACTAC
>FOU22
ACGGTTTGCTAATAATTTTTTTTATATTAGCTGCACCTGATATGGTTTTTGCTCGTCTTAATAACCTTAGCTTCTGGTTACTTCCTGCAGCTACTATCTTATTACTAATATCTAATGAAGTGGAGGAAGGGGTTGGGACAGGTTGAACACTTTACCCCCCTTTATCTGCTTGGTTAGGTCATCCTGCCCCAGCGATGGAGTTTATGATTTTAGGTTTACATATTGCTGGAATATCTTCTATTTTCGCAAGAATTAATTTTGTTACTACAGGTGCTAACATGCGACCTGAGGGGGTGGCTCCTCAGCGAACTAC
>FOU23
ACGGTTTGCTAATAATTTTTTTTATATTAGCTGCACCTGATATGGTTTTTGCTCGTCTTAATAACCTTAGCTTCTGGTTACTTCCTGCAGCTACTATCTTATTACTAATATCTAATGAAGTGGAGGAAGGGGTTGGGACAGGTTGAACACTTTACCCCCCTTTATCTGCTTGGTTAGGTCATCCTGCCCCAGCGATGGAGTTTATGATTTTAGGTTTACATATTGCTGGAATATCTTCTATTTTCGCAAGAATTAATTTTGTTACTACAGGTGCTAACATGCGACCTGAGGGGGTGGCTCCTCAGCGAACTAC
>FOU24
ACGGTTTGCTAATAATTTTTTTTATATTAGCTGCACCTGATATGGTTTTTGCTCGTCTTAATAACCTTAGCTTCTGGTTACTTCCTGCAGCTACTATCTTATTACTAATATCTAATGAAGTGGAGGAAGGGGTTGGGACAGGTTGAACACTTTACCCCCCTTTATCTGCTTGGTTAGGTCATCCTGCCCCAGCGATGGAGTTTATGATTTTAGGTTTACATATTGCTGGAATATCTTCTATTTTCGCAAGAATTAATTTTGTTACTACAGGTGCTAACATGCGACCTGAGGGGGTGGCTCCTCAGCGAACTAC
>FOU25
NCGGTTTGCTAATAATTTTTTTTATATTAGCTGCACCTGATATGGTTTTTGCTCGTCTTAACAATCTTAGCTTCTGGTTACTTCCTGCAGCTACTATCTTATTACTAATATCTAATGAAGTGGAGGAAGGGGTTGGGACAGGTTGAACACTTTACCCCCCTTTATCTGCTTGGTTAGGTCATCCTGCCCCAGCGATGGAGTTTATGATTTTAGGTTTACATATTGCTGGAATATCTTCTATTTTCGCAAGAATTAATTTTGTTACTACAGGTGCTAACATGCGACCTGAGGGGGTGGCTCCTCAGCGAACTAC
>FOU26
ACGGTTTGCTAATAATTTTTTTTATATTAGCTGCACCTGATATGGTTTTTGCTCGTCTTAACAATCTTAGCTTCTGGTTACTTCCTGCAGCTACTATCTTATTACTAATATCTAATGAAGTGGAGGAAGGGGTTGGGACAGGTTGAACACTTTACCCCCCTTTATCTGCTTGGTTAGGTCATCCTGCCCCAGCGATGGAGTTTATGATTTTAGGTTTACATATTGCTGGAATATCTTCTATTTTCGCAAGAATTAATTTTGTTACTACAGGTGCTAACATGCGACCTGAGGGGGTGGCTCCTCAGCGAACTAC
>NMR1
NCGGTTTGCTAATAATTTTTTTTATATTAGCTGCACCTGATATGGTTTTTGCTCGTCTTAATAATCTTAGCTTCTGGTTACTTCCTGCAGCTACTATCTTATTACTAATATCTAATGAAGTGGAGGAAGGGGTTGGGACAGGTTGAACACTTTACCCCCCTTTATCTGCTTGGTTAGGTCATCCTGCCCCAGCGATGGAGTTTATGATTTTAGGTTTACATATTGCTGGAATATCTTCTATTTTCGCAAGAATTAATTTTGTTACTACAGGTGCTAACATGCGACCTGAGGGGGTGGCTCCTCAGCGAACTAC
>NMR14
ACGGTTTGCTAATAATTTTTTTTATATTAGCTGCACCTGATATGGTTTTTGCTCGTCTTAACAATCTTAGCTTCTGGTTACTTCCTGCAGCTACTATCTTATTACTAATATCTAATGAAGTGGAGGAAGGGGTTGGGACAGGTTGAACACTTTACCCCCCTTTATCTGCTTGGTTAGGTCATCCTGCCCCAGCGATGGAGTTTATGATTTTAGGTTTACATATTGCTGGAATATCTTCTATTTTCGCAAGAATTAATTTTGTTACTACAGGTGCTAACATGCGACCTGAGGGGGTGGCTCCTCAGCGAACTAC
>NMR15
NCGGTTTGCTAATAATTTTTTTTATATTAGCTGCACCTGATATGGTTTTTGCTCGTCTTAATAACCTTAGCTTCTGGTTACTTCCTGCAGCTACTATCTTATTACTAATATCTAATGAAGTGGAGGAAGGGGTTGGGACAGGTTGAACACTTTACCCCCCTTTATCTGCTTGGTTAGGTCATCCTGCCCCAGCGATGGAGTTTATGATTTTAGGTTTACATATTGCTGGAATATCTTCTATTTTCGCAAGAATTAATTTTGTTACTACAGGTGCTAACATGCGACCTGAGGGGGTGGCTCCTCAGCGAACTAC
>NMR28
ACGGTTTGCTAATAATTTTTTTTATATTAGCTGCACCTGATATGGTTTTTGCTCGTCTTAACAATCTTAGCTTCTGGTTACTTCCTGCAGCTACTATCTTATTACTAATATCTAATGAAGTGGAGGAAGGGGTTGGGACAGGTTGAACACTTTACCCCCCTTTATCTGCTTGGTTAGGTCATCCTGCCCCAGCGATGGAGTTTATGATTTTAGGTTTACATATTGCTGGAATATCTTCTATTTTCGCAAGAATTAATTTTGTTACTACAGGTGCTAACATGCGACCTGAGGGGGTGGCTCCTCAGCGAACTAC
>NMR38
NCGGTTTGCTAATAATTTTTTTTATATTAGCTGCACCTGATATGGTTTTTGCTCGTCTTAACAATCTTAGCTTCTGGTTACTTCCTGCAGCTACTATCTTATTACTAATATCTAATGAAGTGGAGGAAGGGGTTGGGACAGGTTGAACACTTTACCCCCCTTTATCTGCTTGGTTAGGTCATCCTGCCCCAGCGATGGAGTTTATGATTTTAGGTTTACATATTGCTGGAATATCTTCTATTTTCGCAAGAATTAATTTTGTTACTACAGGTGCTAACATGCGACCTGAGGGGGTGGCTCCTCAGCGAACTAC
>NMR39
ACGGTTTGCTAATAATTTTTTTTATATTAGCTGCACCTGATATGGTTTTTGCTCGTCTTAACAATCTTAGCTTCTGGTTACTTCCTGCAGCTACTATCTTATTACTAATATCTAATGAAGTGGAGGAAGGGGTTGGGACAGGTTGAACACTTTACCCCCCTTTATCTGCTTGGTTAGGTCATCCTGCCCCAGCGATGGAGTTTATGATTTTAGGTTTACATATTGCTGGAATATCTTCTATTTTCGCAAGAATTAATTTTGTTACTACAGGTGCTAACATGCGACCTGAGGGGGTGGCTCCTCAGCGAACTAC
>NMR4
ACGGTTTGCTAATAATTTTTTTTATATTAGCTGCACCTGATATGGTTTTTGCTCGTCTTAACAATCTTAGCTTCTGGTTACTTCCTGCAGCTACTATCTTATTACTAATATCTAATGAAGTGGAGGAAGGGGTTGGGACAGGTTGAACACTTTACCCCCCTTTATCTGCTTGGTTAGGTCATCCTGCCCCAGCGATGGAGTTTATGATTTTAGGTTTACATATTGCTGGAATATCTTCTATTTTCGCAAGAATTAATTTTGTTACTACAGGTGCTAACATGCGACCTGAGGGGGTGGCTCCTCAGCGAACTAC
>NMR5
ACGGTTTGCTAATAATTTTTTTTATATTAGCTGCACCTGATATGGTTTTTGCTCGTCTTAATAACCTTAGCTTCTGGTTACTTCCTGCAGCTACTATCTTATTACTAATATCTAATGAAGTGGAGGAAGGGGTTGGGACAGGTTGAACACTTTACCCCCCTTTATCTGCTTGGTTAGGTCATCCTGCCCCAGCGATGGAGTTTATGATTTTAGGTTTACATATTGCTGGAATATCTTCTATTTTCGCAAGAATTAATTTTGTTACTACAGGTGCTAACATGCGACCTGAGGGGGTGGCTCCTCAGCGAACTAC
>NMR6
ACGGTTTGCTAATAATTTTTTTTATATTAGCTGCACCTGATATGGTTTTTGCTCGTCTTAACAATCTTAGCTTCTGGTTACTTCCTGCAGCTACTATCTTATTACTAATATCTAATGAAGTGGAGGAAGGGGTTGGGACAGGTTGAACACTTTACCCCCCTTTATCTGCTTGGTTAGGTCATCCTGCCCCAGCGATGGAGTTTATGATTTTAGGTTTACATATTGCTGGAATATCTTCTATTTTCGCAAGAATTAATTTTGTTACTACAGGTGCTAACATGCGACCTGAGGGGGTGGCTCCTCAGCGAACTAC
>NMR8
ACGGTTTGCTAATAATTTTTTTTATATTAGCTGCACCTGATATGGTTTTTGCTCGTCTTAACAATCTTAGCTTCTGGTTACTTCCTGCAGCTACTATCTTATTACTAATATCTAATGAAGTGGAGGAAGGGGTTGGGACAGGTTGAACACTTTACCCCCCTTTATCTGCTTGGTTAGGTCATCCTGCCCCAGCGATGGAGTTTATGATTTTAGGTTTACATATTGCTGGAATATCTTCTATTTTCGCAAGAATTAATTTTGTTACTACAGGTGCTAACATGCGACCTGAGGGGGTGGCTCCTCAGCGAACTAC
>PTM1
ACGGTTTGCTAATAATTTTTTTTATATTAGCTGCACCTGATATGGTTTTTGCTCGTCTTAACAATCTTAGCTTCTGGTTACTTCCTGCAGCTACTATCTTATTACTAATATCTAATGAAGTGGAGGAAGGGGTTGGGACAGGTTGAACACTTTACCCCCCTTTATCTGCTTGGTTAGGTCATCCTGCCCCAGCGATGGAGTTTATGATTTTAGGTTTACATATTGCTGGAATATCTTCTATTTTCGCAAGAATTAATTTTGTTACTACAGGTGCTAACATGCGACCTGAGGGGGTGGCTCCTCAGCGAACTAC
>PTM10
ACGGTTTGCTAATAATTTTTTTTATATTAGCTGCACCTGATATGGTTTTTGCTCGTCTTAATAATCTTAGCTTCTGGTTACTTCCTGCAGCTACTATCTTATTACTAATATCTAATGAAGTGGAGGAAGGGGTTGGGACAGGTTGAACACTTTACCCCCCTTTATCTGCTTGGTTAGGTCATCCTGCCCCAGCGATGGAGTTTATGATTTTAGGTTTACATATTGCTGGAATATCTTCTATTTTCGCAAGAATTAATTTTGTTACTACAGGTGCTAACATGCGACCTGAGGGGGTGGCTCCTCAGCGAACTAC
>PTM12
ACGGTTTGCTAATAATTTTTTTTATATTAGCTGCACCTGATATGGTTTTTGCTCGTCTTAACAATCTTAGCTTCTGGTTACTTCCTGCAGCTACTATCTTATTACTAATATCTAATGAAGTGGAGGAAGGGGTTGGGACAGGTTGAACACTTTACCCCCCTTTATCTGCTTGGTTAGGTCATCCTGCCCCAGCGATGGAGTTTATGATTTTAGGTTTACATATTGCTGGAATATCTTCTATTTTCGCAAGAATTAATTTTGTTACTACAGGTGCTAACATGCGACCTGAGGGGGTGGCTCCTCAGCGAACTAC
>PTM13
NCGGTTTGCTAATAATTTTTTTTATATTAGCTGCACCTGATATGGTTTTTGCTCGTCTTAACAATCTTAGCTTCTGGTTACTTCCTGCAGCTACTATCTTATTACTAATATCTAATGAAGTGGAGGAAGGGGTTGGGACAGGTTGAACACTTTACCCCCCTTTATCTGCTTGGTTAGGTCATCCTGCCCCAGCGATGGAGTTTATGATTTTAGGTTTACATATTGCTGGAATATCTTCTATTTTCGCAAGAATTAATTTTGTTACTACAGGTGCTAACATGCGACCTGAGGGGGTGGCTCCTCAGCGAACTAC
>PTM14
ACGGTTTGCTAATAATTTTTTTTATATTAGCTGCACCTGATATGGTTTTTGCTCGTCTTAATAACCTTAGCTTCTGGTTACTTCCTGCAGCTACTATCTTATTACTAATATCTAATGAAGTGGAGGAAGGGGTTGGGACAGGTTGAACACTTTACCCCCCTTTATCTGCTTGGTTAGGTCATCCTGCCCCAGCGATGGAGTTTATGATTTTAGGTTTACATATTGCTGGAATATCTTCTATTTTCGCAAGAATTAATTTTGTTACTACAGGTGCTAACATGCGACCTGAGGGGGTGGCTCCTCAGCGAACTAC
>PTM15
ACGGTTTGCTAATAATTTTTTTTATATTAGCTGCACCTGATATGGTTTTTGCTCGTCTTAACAATCTTAGCTTCTGGTTACTTCCTGCAGCTACTATCTTATTACTAATATCTAATGAAGTGGAGGAAGGGGTTGGGACAGGTTGAACACTTTACCCCCCTTTATCTGCTTGGTTAGGTCATCCTGCCCCAGCGATGGAGTTTATGATTTTAGGTTTACATATTGCTGGAATATCTTCTATTTTCGCAAGAATTAATTTTGTTACTACAGGTGCTAACATGCGACCTGAGGGGGTGGCTCCTCAGCGAACTAC
>PTM2
ACGGTTTGCTAATAATTTTTTTTATATTAGCTGCACCTGATATGGTTTTTGCTCGTCTTAACAATCTTAGCTTCTGGTTACTTCCTGCAGCTACTATCTTATTACTAATATCTAATGAAGTGGAGGAAGGGGTTGGGACAGGTTGAACACTTTACCCCCCTTTATCTGCTTGGTTAGGTCATCCTGCCCCAGCGATGGAGTTTATGATTTTAGGTTTACATATTGCTGGAATATCTTCTATTTTCGCAAGAATTAATTTTGTTACTACAGGTGCTAACATGCGACCTGAGGGGGTGGCTCCTCAGCGAACTAC
>PTM23
ACGGTTTGCTAATAATTTTTTTTATATTAGCTGCACCTGATATGGTTTTTGCTCGTCTTAACAATCTTAGCTTCTGGTTACTTCCTGCAGCTACTATCTTATTACTAATATCTAATGAAGTGGAGGAAGGGGTTGGGACAGGTTGAACACTTTACCCCCCTTTATCTGCTTGGTTAGGTCATCCTGCCCCAGCGATGGAGTTTATGATTTTAGGTTTACATATTGCTGGAATATCTTCTATTTTCGCAAGAATTAATTTTGTTACTACAGGTGCTAACATGCGACCTGAGGGGGTGGCTCCTCAGCGAACTAC
>PTM33
ACGGTTTGCTAATAATTTTTTTTATATTAGCTGCACCTGATATGGTTTTTGCTCGTCTTAACAATCTTAGCTTCTGGTTACTTCCTGCAGCTACTATCTTATTACTAATATCTAATGAAGTGGAGGAAGGGGTTGGGACAGGTTGAACACTTTACCCCCCTTTATCTGCTTGGTTAGGTCATCCTGCCCCAGCGATGGAGTTTATGATTTTAGGTTTACATATTGCTGGAATATCTTCTATTTTCGCAAGAATTAATTTTGTTACTACAGGTGCTAACATGCGACCTGAGGGGGTGGCTCCTCAGCGAACTAC
>PTM35
ACGGTTTGCTAATAATTTTTTTTATATTAGCTGCACCTGATATGGTTTTTGCTCGTCTTAACAATCTTAGCTTCTGGTTACTTCCTGCAGCTACTATCTTATTACTAATATCTAATGAAGTGGAGGAAGGGGTTGGGACAGGTTGAACACTTTACCCCCCTTTATCTGCTTGGTTAGGTCATCCTGCCCCAGCGATGGAGTTTATGATTTTAGGTTTACATATTGCTGGAATATCTTCTATTTTCGCAAGAATTAATTTTGTTACTACAGGTGCTAACATGCGACCTGAGGGGGTGGCTCCTCAGCGAACTAC
>PTM36
ACGGTTTGCTAATAATTTTTTTTATATTAGCTGCACCTGATATGGTTTTTGCTCGTCTTAATAACCTTAGCTTCTGGTTACTTCCTGCAGCTACTATCTTATTACTAATATCTAATGAAGTGGAGGAAGGGGTTGGGACAGGTTGAACACTTTACCCCCCTTTATCTGCTTGGTTAGGTCATCCTGCCCCAGCGATGGAGTTTATGATTTTAGGTTTACATATTGCTGGAATATCTTCTATTTTCGCAAGAATTAATTTTGTTACTACAGGTGCTAACATGCGACCTGAGGGGGTGGCTCCTCAGCGAACTAC
>PTM37
ACGGTTTGCTAATAATTTTTTTTATATTAGCTGCACCTGATATGGTTTTTGCTCGTCTTAACAATCTTAGCTTCTGGTTACTTCCTGCAGCTACTATCTTATTACTAATATCTAATGAAGTGGAGGAAGGGGTTGGGACAGGTTGAACACTTTACCCCCCTTTATCTGCTTGGTTAGGTCATCCTGCCCCAGCGATGGAGTTTATGATTTTAGGTTTACATATTGCTGGAATATCTTCTATTTTCGCAAGAATTAATTTTGTTACTACAGGTGCTAACATGCGACCTGAGGGGGTGGCTCCTCAGCGAACTAC
>PTM38
ACGGTTTGCTAATAATTTTTTTTATATTAGCTGCACCTGATATGGTTTTTGCTCGTCTTAATAACCTTAGCTTCTGGTTACTTCCTGCAGCTACTATCTTATTACTAATATCTAATGAAGTGGAGGAAGGGGTTGGGACAGGTTGAACACTTTACCCCCCTTTATCTGCTTGGTTAGGTCATCCTGCCCCAGCGATGGAGTTTATGATTTTAGGTTTACATATTGCTGGAATATCTTCTATTTTCGCAAGAATTAATTTTGTTACTACAGGTGCTAACATGCGACCTGAGGGGGTGGCTCCTCAGCGAACTAC
>PTM7
ACGGTTTGCTAATAATTTTTTTTATATTAGCTGCACCTGATATGGTTTTTGCTCGTCTTAATAATCTTAGCTTCTGGTTACTTCCTGCAGCTACTATCTTATTACTAATATCTAATGAAGTGGAGGAAGGGGTTGGGACAGGTTGAACACTTTACCCCCCTTTATCTGCTTGGTTAGGTCATCCTGCCCCAGCGATGGAGTTTATGATTTTAGGTTTACATATTGCTGGAATATCTTCTATTTTCGCAAGAATTAATTTTGTTACTACAGGTGCTAACATGCGACCTGAGGGGGTGGCTCCTCAGCGAACTAC
>PTM8
ACGGTTTGCTAATAATTTTTTTTATATTAGCTGCACCTGATATGGTTTTTGCTCGTCTTAACAATCTTAGCTTCTGGTTACTTCCTGCAGCTACTATCTTATTACTAATATCTAATGAAGTGGAGGAAGGGGTTGGGACAGGTTGAACACTTTACCCCCCTTTATCTGCTTGGTTAGGTCATCCTGCCCCAGCGATGGAGTTTATGATTTTAGGTTTACATATTGCTGGAATATCTTCTATTTTCGCAAGAATTAATTTTGTTACTACAGGTGCTAACATGCGACCTGAGGGGGTGGCTCCTCAGCGAACTAC
>PTM9
ACGGTTTGCTAATAATTTTTTTTATATTAGCTGCACCTGATATGGTTTTTGCTCGTCTTAACAATCTTAGCTTCTGGTTACTTCCTGCAGCTACTATCTTATTACTAATATCTAATGAAGTGGAGGAAGGGGTTGGGACAGGTTGAACACTTTACCCCCCTTTATCTGCTTGGTTAGGTCATCCTGCCCCAGCGATGGAGTTTATGATTTTAGGTTTACATATTGCTGGAATATCTTCTATTTTCGCAAGAATTAATTTTGTTACTACAGGTGCTAACATGCGACCTGAGGGGGTGGCTCCTCAGCGAACTAC
