# Supplementary material for: Meta-analysis of northeast Atlantic marine taxa shows contrasting phylogeographic patterns following post-LGM expansions
Source: PeerJ. 2018 Sep 28;6:e5684. doi: 10.7717/peerj.5684 (PMC6166638; doi:10.7717/peerj.5684)
Supplement: Supplemental Information 2 [file peerj-06-5684-s006.zip › maja_brachydactyla.fasta]

>COR_ARO1
ATATATTTTATATTCGGAGCATGAGCAGGAATGGCCGGAACATCTTTAAGGTTAATTATTCGAGCTGAATTAGGTCAACCAGGAACTTTGATTGGTAATGATCAAATTTACAATGTGGTAGTTACTGCACACGCCTTCGTTATAATCTTCTTCATAGTTATACCCATTATAATTGGAGGGTTTGGAAACTGACTAGTTCCTCTTATATTAGGAGCCCCTGATATAGCTTTTCCTCGTATAAACAATATAAGATTTTGACTTCTTCCCCCCTCTCTTACTCTTCTTCTTATAAGAGGTTTAGTAGAAAGAGGAGTAGGTACAGGCTGAACTGTTTATCCTCCTCTAGCTGCAGCCATTGCGCACGCAGGGGCTTCAGTTGATATAGGTATTTTCTCACTTCATTTAGCGGGAGTATCTTCGATTTTAGGAGCCGTTAATTTTATAACTACCGTGATTAATATACGTTCTTATGGTATGACCATAGACCAAATACCTTTATTTGTCTGATCCGTATTTATTACAGCAATTTTATTACTACTTTCTCTTCC
>COR_ARO12
ATATATTTTATATTCGGAGCATGAGCAGGAATGGCCGGAACATCTTTAAGGTTAATTATTCGAGCTGAATTAGGTCAACCAGGAACTTTGATTGGTAATGATCAAATTTACAATGTGGTAGTTACTGCACACGCCTTCGTTATAATCTTCTTCATAGTTATACCCATTATAATTGGAGGGTTTGGAAACTGACTAGTTCCTCTTATATTAGGAGCCCCTGATATAGCTTTTCCTCGTATAAACAATATAAGATTTTGACTTCTTCCCCCCTCTCTTACTCTTCTTCTTATAAGAGGTTTAGTAGAAAGAGGAGTAGGTACAGGCTGAACTGTTTATCCCCCTCTAGCTGCAGCCATTGCGCACGCAGGGGCTTCAGTTGATATAGGTATTTTCTCACTTCACTTAGCGGGAGTATCTTCGATTTTAGGAGCCGTTAATTTTATAACTACCGTGATTAATATACGTTCTTATGGTATGACCATAGACCAAATACCTTTATTTGTCTGATCCGTATTTATTACAGCAATTTTATTACTACTTTCTCTTCC
>COR_ARO13
ATATATTTTATATTCGGAGCATGAGCAGGAATGGCCGGAACATCTTTAAGGTTAATTATTCGAGCTGAATTAGGTCAACCAGGAACTTTGATTGGTAATGATCAAATTTACAATGTGGTAGTTACTGCACACGCCTTCGTTATAATCTTCTTCATAGTTATACCCATTATAATTGGAGGGTTTGGAAACTGACTAGTTCCTCTTATATTAGGAGCCCCTGATATAGCTTTTCCTCGTATAAACAATATAAGATTTTGACTTCTTCCCCCCTCTCTTACTCTTCTTCTTATAAGAGGTTTAGTAGAAAGAGGAGTAGGTACAGGCTGAACTGTTTATCCTCCTCTAGCTGCAGCCATTGCGCACGCAGGGGCTTCAGTTGATATAGGTATTTTCTCACTTCATTTAGCGGGAGTATCTTCGATTTTAGGAGCCGTTAATTTTATAACTACCGTGATTAATATACGTTCTTATGGTATGACCATAGACCAAATACCTTTATTTGTCTGATCCGTATTTATTACAGCAATTTTATTACTACTTTCTCTTCC
>COR_ARO14
ATATATTTTATATTCGGAGCATGAGCAGGAATGGCCGGAACATCTTTAAGGTTAATTATTCGAGCTGAATTAGGTCAACCAGGAACTTTGATTGGTAATGATCAAATTTACAATGTGGTAGTTACTGCACACGCCTTCGTTATAATCTTCTTCATAGTTATACCCATTATAATTGGAGGATTTGGAAACTGACTAGTTCCTCTTATATTAGGAGCCCCTGATATAGCTTTTCCTCGTATAAACAATATAAGATTTTGACTTCTTCCCCCCTCTCTTACTCTTCTTCTTATAAGAGGTTTAGTAGAAAGAGGAGTAGGTACAGGCTGAACTGTTTATCCTCCTCTAGCTGCAGCCATTGCACACGCAGGGGCTTCAGTTGATATAGGTATTTTCTCACTTCATTTAGCGGGAGTATCTTCGATTTTAGGAGCCGTTAATTTTATAACTACCGTGATTAATATACGTTCTTATGGTATGACCATAGACCAAATACCTTTATTTGTCTGATCCGTATTTATTACAGCAATTTTATTACTACTTTCTCTTCC
>COR_ARO15
ATATATTTTATATTCGGAGCATGAGCAGGAATGGCCGGAACATCTTTAAGGTTAATTATTCGAGCTGAATTAGGTCAACCAGGAACTTTGATTGGTAATGATCAAATTTACAATGTGGTAGTTACTGCACACGCCTTCGTTATAATCTTCTTCATAGTTATACCCATTATAATTGGAGGGTTTGGAAACTGACTAGTTCCTCTTATATTAGGAGCCCCTGATATAGCTTTTCCTCGTATAAACAATATAAGATTTTGACTTCTTCCCCCCTCTCTTACTCTTCTTCTTATAAGAGGTTTAGTAGAAAGAGGAGTAGGTACAGGCTGAACTGTTTATCCTCCTCTAGCTGCAGCCATTGCGCACGCAGGGGCTTCAGTTGATATAGGTATTTTCTCACTTCATTTAGCGGGAGTATCTTCGATTTTAGGAGCCGTTAATTTTATAACTACCGTGATTAATATACGTTCTTATGGTATGACCATAGACCAAATACCTTTATTTGTCTGATCCGTATTTATTACAGCAATTTTATTACTACTTTCTCTTCC
>COR_ARO16
ATATATTTTATATTCGGAGCATGAGCAGGAATGGCCGGAACATCTTTAAGGTTAATTATTCGAGCTGAATTAGGTCAACCAGGAACTTTGATTGGTAATGATCAAATTTACAATGTGGTAGTTACTGCACACGCCTTCGTTATAATCTTCTTCATAGTTATACCCATTATAATTGGAGGGTTTGGAAACTGACTAGTTCCTCTTATATTAGGAGCCCCTGATATAGCTTTTCCTCGTATAAACAATATAAGATTTTGACTTCTTCCCCCCTCTCTTACTCTTCTTCTTATAAGAGGTTTAGTAGAAAGAGGAGTAGGTACAGGCTGAACTGTTTATCCTCCTCTAGCTGCAGCCATTGCGCATGCAGGGGCTTCAGTTGATATAGGTATTTTCTCACTTCATTTAGCGGGAGTATCTTCGATTTTAGGAGCCGTTAATTTTATAACTACCGTGATTAATATACGTTCTTATGGTATGACCATAGACCAAATACCTTTATTTGTCTGATCCGTATTTATTACAGCAATTTTATTACTACTTTCTCTTCC
>COR_ARO17
ATATATTTTATATTCGGAGCATGAGCAGGAATGGCCGGAACATCTTTAAGGTTAATTATTCGAGCTGAATTAGGTCAACCAGGAACTTTGATTGGTAATGATCAAATTTACAATGTGGTAGTTACTGCACACGCCTTCGTTATAATCTTCTTCATAGTTATACCCATTATAATTGGAGGATTTGGAAACTGACTAGTTCCTCTTATATTAGGAGCCCCTGATATAGCTTTTCCTCGTATAAACAATATAAGATTTTGACTTCTTCCCCCCTCTCTTACTCTTCTTCTTATAAGAGGTTTAGTAGAAAGAGGAGTAGGTACAGGCTGAACTGTTTATCCTCCTCTAGCTGCAGCCATTGCACACGCAGGGGCTTCAGTTGATATAGGTATTTTCTCACTTCATTTAGCGGGAGTATCTTCGATTTTAGGAGCCGTTAATTTTATAACTACCGTGATTAATATACGTTCTTATGGTATGACCATAGACCAAATACCTTTATTTGTCTGATCCGTATTTATTACAGCAATTTTATTACTACTTTCTCTTCC
>COR_ARO18
ATATATTTTATATTCGGAGCATGAGCAGGAATGGCCGGAACATCTTTAAGGTTAATTATTCGAGCTGAATTAGGTCAACCAGGAACTTTGATTGGTAATGATCAAATTTACAATGTGGTAGTTACTGCACACGCCTTCGTTATAATCTTCTTCATAGTTATACCCATTATAATTGGAGGGTTTGGAAACTGACTAGTTCCTCTTATATTAGGAGCCCCTGATATAGCTTTTCCTCGTATAAACAATATAAGATTTTGACTTCTTCCCCCCTCTCTTACTCTTCTTCTTATAAGAGGTTTAGTAGAAAGAGGAGTAGGTACAGGCTGAACTGTTTATCCCCCTCTAGCTGCAGCCATTGCGCACGCAGGGGCTTCAGTTGATATAGGTATTTTCTCACTTCACTTAGCGGGAGTATCTTCGATTTTAGGAGCCGTTAATTTTATAACTACCGTGATTAATATACGTTCTTATGGTATGACCATAGACCAAATACCTTTATTTGTCTGATCCGTATTTATTACAGCAATTTTATTACTACTTTCTCTTCC
>COR_ARO2
ATATATTTTATATTCGGAGCATGAGCAGGAATGGCCGGAACATCTTTAAGGTTAATTATTCGAGCTGAATTAGGTCAACCAGGAACTTTGATTGGTAATGATCAAATTTACAATGTGGTAGTTACTGCACACGCCTTCGTTATAATCTTCTTCATAGTTATACCCATTATAATTGGAGGGTTTGGAAACTGACTAGTTCCTCTTATATTAGGAGCCCCTGATATAGCTTTTCCTCGTATAAACAATATAAGATTTTGACTTCTTCCCCCCTCTCTTACTCTTCTTCTTATAAGAGGTTTAGTAGAAAGAGGAGTAGGTACAGGCTGAACTGTTTATCCTCCTCTAGCTGCAGCCATTGCGCACGCAGGGGCTTCAGTTGATATAGGTATTTTCTCACTTCATTTAGCGGGAGTATCTTCGATTTTAGGAGCCGTTAATTTTATAACTACCGTGATTAATATACGTTCTTATGGTATGACCATAGACCAAATACCTTTATTTGTCTGATCCGTATTTATTACAGCAATTTTATTACTACTTTCTCTTCC
>COR_ARO21
ATATATTTTATATTCGGAGCATGAGCAGGAATGGCCGGAACATCTTTAAGGTTAATTATTCGAGCTGAATTAGGTCAACCAGGAACTTTGATTGGTAATGATCAAATTTACAATGTGGTAGTTACTGCACACGCCTTCGTTATAATCTTCTTCATAGTTATACCCATTATAATTGGAGGGTTTGGAAACTGACTAGTTCCTCTTATATTAGGAGCCCCTGATATAGCTTTTCCTCGTATAAACAATATAAGATTTTGACTTCTTCCCCCCTCTCTTACTCTTCTTCTTATAAGAGGTTTAGTAGAAAGAGGAGTAGGTACAGGCTGAACTGTTTATCCCCCTCTAGCTGCAGCCATTGCGCACGCAGGGGCTTCAGTTGATATAGGTATTTTCTCACTTCACTTAGCGGGAGTATCTTCGATTTTAGGAGCCGTTAATTTTATAACTACCGTGATTAATATACGTTCTTATGGTATGACCATAGACCAAATACCTTTATTTGTCTGATCCGTATTTATTACAGCAATTTTATTACTACTTTCTCTTCC
>COR_ARO22
ATATATTTTATATTCGGAGCATGAGCAGGAATGGCCGGAACATCTTTAAGGTTAATTATTCGAGCTGAATTAGGTCAACCAGGAACTTTGATTGGTAATGATCAAATTTACAATGTGGTAGTTACTGCACACGCCTTCGTTATAATCTTCTTCATAGTTATACCCATTATAATTGGAGGGTTTGGAAACTGACTAGTTCCTCTTATATTAGGAGCCCCTGATATAGCTTTTCCTCGTATAAACAATATAAGATTTTGACTTCTTCCCCCCTCTCTTACTCTTCTTCTTATAAGAGGTTTAGTAGAAAGAGGAGTAGGTACAGGCTGAACTGTTTATCCTCCTCTAGCTGCAGCCATTGCGCACGCAGGGGCTTCAGTTGATATAGGTATTTTCTCACTTCATTTAGCGGGAGTATCTTCGATTTTAGGAGCCGTTAATTTTATAACTACCGTGATTAATATACGTTCTTATGGCATGACCATAGACCAAATACCTTTATTTGTCTGATCCGTATTTATTACAGCAATTTTATTACTACTTTCTCTTCC
>COR_ARO23
ATATATTTTATATTCGGAGCATGAGCAGGAATGGCCGGAACATCTTTAAGGTTAATTATTCGAGCTGAATTAGGTCAACCAGGAACTTTGATTGGTAATGATCAAATTTACAATGTGGTAGTTACTGCACACGCCTTCGTTATAATCTTCTTCATAGTTATACCCATTATAATTGGAGGGTTTGGAAACTGACTAGTTCCTCTTATATTAGGAGCCCCTGATATAGCTTTTCCTCGTATAAACAATATAAGATTTTGACTTCTTCCCCCCTCTCTTACTCTTCTTCTTATAAGAGGTTTAGTAGAAAGAGGAGTAGGTACAGGCTGAACTGTTTATCCTCCTCTAGCTGCAGCCATTGCGCACGCAGGGGCTTCAGTTGATATAGGTATTTTCTCACTTCATTTAGCGGGAGTATCTTCGATTTTAGGAGCCGTTAATTTTATAACTACCGTGATTAATATACGTTCTTATGGCATGACCATAGACCAAATACCTTTATTTGTCTGATCCGTATTTATTACAGCAATTTTATTATTACTTTCTCTTCC
>COR_ARO24
ATATATTTTATATTCGGAGCATGAGCAGGAATGGCCGGAACATCTTTAAGGTTAATTATTCGAGCTGAATTAGGTCAACCAGGAACTTTGATTGGTAATGATCAAATTTACAATGTAGTAGTTACTGCACACGCCTTCGTTATAATCTTCTTCATAGTTATACCCATTATAATTGGAGGGTTTGGAAACTGACTAGTTCCTCTTATATTAGGAGCCCCTGATATAGCTTTTCCTCGTATAAACAATATAAGATTTTGACTTCTTCCCCCCTCTCTTACTCTTCTTCTTATAAGAGGTTTAGTAGAAAGAGGAGTAGGTACAGGCTGAACTGTTTATCCCCCTCTAGCTGCAGCCATTGCGCACGCAGGGGCTTCAGTTGATATAGGTATTTTCTCACTTCACTTAGCGGGAGTATCTTCGATTTTAGGAGCCGTTAATTTTATAACTACCGTGATTAATATACGTTCTTATGGTATGACCATAGACCAAATACCTTTATTTGTCTGATCCGTATTTATTACAGCAATTTTATTACTACTTTCTCTTCC
>COR_ARO25
ATATATTTTATATTCGGAGCATGAGCAGGAATGGCCGGAACATCTTTAAGGTTAATTATTCGAGCTGAATTAGGTCAACCAGGAACTTTGATTGGTAATGATCAAATTTACAATGTGGTAGTTACTGCACACGCCTTCGTTATAATCTTCTTCATAGTTATACCCATTATAATTGGAGGGTTTGGAAACTGACTAGTTCCTCTTATATTAGGAGCCCCTGATATAGCTTTTCCTCGTATAAACAATATAAGATTTTGACTTCTTCCCCCCTCTCTTACTCTTCTTCTTATAAGAGGTTTAGTAGAAAGAGGAGTAGGTACAGGCTGAACTGTTTATCCTCCTCTAGCTGCAGCCATTGCGCACGCAGGGGCTTCAGTTGATATAGGTATTTTCTCACTTCATTTAGCGGGAGTATCTTCGATTTTAGGAGCCGTTAATTTTATAACTACCGTGATTAATATACGTTCTTATGGCATGACCATAGACCAAATACCTTTATTTGTCTGATCCGTATTTATTACAGCAATTTTATTATTACTTTCTCTTCC
>COR_ARO26
ATATATTTTATATTCGGAGCATGAGCAGGAATGGCCGGAACATCTTTAAGGTTAATTATTCGAGCTGAATTAGGTCAACCAGGAACTTTGATTGGTAATGATCAAATTTACAATGTGGTAGTTACTGCGCACGCCTTCGTTATAATCTTCTTCATAGTTATACCCATTATAATTGGAGGGTTTGGAAACTGACTAGTTCCTCTTATATTAGGAGCCCCTGATATAGCTTTTCCTCGTATAAACAATATAAGATTTTGACTTCTTCCCCCCTCTCTTACTCTTCTTCTTATAAGAGGTTTAGTAGAAAGAGGAGTAGGTACAGGCTGAACTGTTTATCCTCCTCTAGCTGCAGCCATTGCGCACGCAGGGGCTTCAGTTGATATAGGTATTTTCTCACTTCATTTAGCGGGAGTATCTTCGATTTTAGGAGCCGTTAATTTTATAACTACCGTGATTAATATACGTTCTTATGGTATGACCATAGACCAAATACCTTTATTTGTCTGATCCGTATTTATTACAGCAATTTTATTACTACTTTCTCTTCC
>COR_ARO27
ATATATTTTATATTCGGAGCATGAGCAGGAATGGCCGGAACATCTTTAAGGTTAATTATTCGAGCTGAATTAGGTCAACCAGGAACTTTGATTGGTAATGATCAAATTTACAATGTGGTAGTTACTGCACACGCCTTCGTTATAATCTTCTTCATAGTTATACCCATTATAATTGGAGGGTTTGGAAACTGACTAGTTCCTCTTATATTAGGAGCCCCTGATATAGCTTTTCCTCGTATAAACAATATAAGATTTTGACTTCTTCCCCCCTCTCTTACTCTTCTTCTTATAAGAGGTTTAGTAGAAAGAGGAGTAGGTACAGGCTGAACTGTTTATCCTCCTCTAGCTGCAGCCATTGCGCACGCAGGGGCTTCAGTTGATATAGGTATTTTCTCACTTCATTTAGCGGGAGTATCTTCGATTTTAGGAGCCGTTAATTTTATAACTACCGTGATTAATATACGTTCTTATGGCATGACCATAGACCAAATACCTTTATTTGTCTGATCCGTATTTATTACAGCAATTTTATTACTACTTTCTCTTCC
>COR_ARO28
ATATATTTTATATTCGGAGCATGAGCAGGAATGGCCGGAACATCTTTAAGGTTAATTATTCGAGCTGAATTAGGTCAACCAGGAACTTTGATTGGTAATGATCAAATTTACAATGTGGTAGTTACTGCACACGCCTTCGTTATAATCTTCTTCATAGTTATACCCATTATAATTGGAGGGTTTGGAAACTGACTAGTTCCTCTTATATTAGGAGCCCCTGATATAGCTTTTCCTCGTATAAACAATATAAGATTTTGACTTCTTCCCCCCTCTCTTACTCTTCTTCTTATAAGAGGTTTAGTAGAAAGAGGAGTAGGTACAGGCTGAACTGTTTATCCTCCTCTAGCTGCAGCCATTGCGCACGCAGGGGCTTCAGTTGATATAGGTATTTTCTCACTTCATTTAGCGGGAGTATCTTCGATTTTAGGAGCCGTTAATTTTATAACTACCGTGATTAACATACGTTCTTATGGTATAACCATAGACCAAATACCTTTATTTGTCTGATCCGTATTTATTACAGCAATTTTATTACTACTTTCTCTTCC
>COR_ARO29
ATATATTTTATATTCGGAGCATGAGCAGGAATGGCCGGAACATCTTTAAGGTTAATTATTCGAGCTGAATTAGGTCAACCAGGAACTTTGATTGGTAATGATCAAATTTACAATGTGGTAGTTACTGCACACGCCTTCGTTATAATCTTCTTCATAGTTATACCCATTATAATTGGAGGGTTTGGAAACTGACTAGTTCCTCTTATATTAGGAGCCCCTGATATAGCTTTTCCTCGTATAAACAATATAAGATTTTGACTTCTTCCCCCCTCTCTTACTCTTCTTCTTATAAGAGGTTTAGTAGAAAGAGGAGTAGGTACAGGCTGAACTGTTTATCCTCCTCTAGCTGCAGCCATTGCGCACGCAGGGGCTTCAGTTGATATAGGTATTTTCTCACTTCATTTAGCGGGAGTATCTTCGATTTTAGGAGCCGTTAATTTTATAACTACCGTGATTAATATACGTTCTTATGGCATGACCATAGACCAAATACCTTTATTTGTCTGATCCGTATTTATTACAGCAATTTTATTACTACTTTCACTTCC
>COR_ARO30
ATATATTTTATATTCGGAGCATGAGCAGGAATGGCCGGAACATCTTTAAGGTTAATTATTCGAGCTGAATTAGGTCAACCAGGAACTTTGATTGGTAATGATCAAATTTACAATGTGGTAGTTACTGCACACGCCTTCGTTATAATCTTCTTCATAGTTATACCCATTATAATTGGAGGGTTTGGAAACTGACTAGTTCCTCTTATATTAGGAGCCCCTGATATAGCTTTTCCTCGTATAAACAATATAAGATTTTGACTTCTTCCCCCCTCTCTTACTCTTCTTCTTATAAGAGGTTTAGTAGAAAGAGGAGTAGGTACAGGCTGAACTGTTTATCCTCCTCTAGCTGCAGCCATTGCGCACGCAGGGGCTTCAGTTGATATAGGTATTTTCTCACTTCATTTAGCGGGAGTATCTTCGATTTTAGGAGCCGTTAATTTTATAACTACCGTGATTAATATACGTTCTTATGGCATGACCATAGACCAAATACCTTTATTTGTCTGATCCGTATTTATTACAGCAATTTTATTACTACTTTCACTTCC
>COR_ARO31
ATATATTTTATATTCGGAGCATGAGCAGGAATGGCCGGAACATCTTTAAGGTTAATTATTCGAGCTGAATTAGGTCAACCAGGAACTTTGATTGGTAATGATCAAATTTACAATGTGGTAGTTACTGCACACGCCTTCGTTATAATCTTCTTCATAGTTATACCCATTATAATTGGAGGGTTTGGAAACTGACTAGTTCCTCTTATATTAGGAGCCCCTGATATAGCTTTTCCTCGTATAAACAATATAAGATTTTGACTTCTTCCCCCCTCTCTTACTCTTCTTCTTATAAGAGGTTTAGTAGAAAGAGGAGTAGGTACAGGCTGAACTGTTTATCCTCCTCTAGCTGCAGCCATTGCGCACGCAGGGGCTTCAGTTGATATAGGTATTTTCTCACTTCATTTAGCGGGAGTATCTTCGATTTTAGGAGCCGTTAATTTTATAACTACCGTGATTAATATACGTTCTTATGGCATGACCATAGACCAAATACCTTTATTTGTCTGATCCGTATTTATTACAGCAATTTTATTACTACTTTCACTTCC
>COR_ARO32
ATATATTTTATATTCGGAGCATGAGCAGGAATGGCCGGAACATCTTTAAGGTTAATTATTCGAGCTGAATTAGGTCAACCAGGAACTTTGATTGGTAATGATCAAATTTACAATGTGGTAGTTACTGCACACGCCTTCGTTATAATCTTCTTCATAGTTATACCCATTATAATTGGAGGGTTTGGAAACTGACTAGTTCCTCTTATATTAGGAGCCCCTGATATAGCTTTTCCTCGTATAAACAATATAAGATTTTGACTTCTTCCCCCCTCTCTTACTCTTCTTCTTATAAGAGGTTTAGTAGAAAGAGGAGTAGGTACAGGCTGAACTGTTTATCCTCCTCTAGCTGCAGCCATTGCGCACGCAGGGGCTTCAGTTGATATAGGTATTTTCTCACTTCATTTAGCGGGAGTATCTTCGATTTTAGGAGCCGTTAATTTTATAACTACCGTGATTAATATACGTTCTTATGGCATGACCATAGACCAAATACCTTTATTTGTCTGATCCGTATTTATTACAGCAATTTTATTATTACTTTCTCTTCC
>COR_ARO33
ATATATTTTATATTCGGAGCATGAGCAGGAATGGCCGGAACATCTTTAAGGTTAATTATTCGAGCTGAATTAGGTCAACCAGGAACTTTGATTGGTAATGATCAAATTTACAATGTGGTAGTTACTGCACACGCCTTCGTTATAATCTTCTTCATAGTTATACCCATTATAATTGGAGGGTTTGGAAACTGACTAGTTCCTCTTATATTAGGAGCCCCTGATATAGCTTTTCCTCGTATAAACAATATAAGATTTTGACTTCTTCCCCCCTCTCTTACTCTTCTTCTTATAAGAGGTTTAGTAGAAAGAGGAGTAGGTACAGGCTGAACTGTTTATCCTCCTCTAGCTGCAGCCATTGCGCACGCAGGGGCTTCAGTTGATATAGGTATTTTCTCACTTCATTTAGCGGGAGTATCTTCGATTTTAGGAGCCGTTAATTTTATAACTACCGTGATTAATATACGTTCTTATGGCATGACCATAGACCAAATACCTTTATTTGTCTGATCCGTATTTATTACAGCAATTTTATTACTACTTTCTCTTCC
>COR_ARO34
ATATATTTTATATTCGGAGCATGAGCAGGAATGGCCGGAACATCTTTAAGGTTAATTATTCGAGCTGAATTAGGTCAACCAGGAACTTTGATTGGTAATGATCAAATTTACAATGTAGTAGTTACTGCACACGCCTTCGTTATAATCTTCTTCATAGTTATACCCATTATAATTGGAGGGTTTGGAAACTGACTAGTTCCTCTTATATTAGGAGCCCCTGATATAGCTTTTCCTCGTATAAACAATATAAGATTTTGACTTCTTCCCCCCTCTCTTACCCTTCTTCTTATAAGAGGTTTAGTAGAAAGAGGAGTAGGTACAGGCTGAACTGTTTATCCTCCTCTAGCTGCAGCCATTGCGCACGCAGGGGCTTCAGTTGATATAGGTATTTTCTCACTTCATTTAGCGGGAGTATCTTCGATTTTAGGAGCCGTTAATTTTATAACTACCGTGATTAATATACGTTCTTATGGTATGACCATAGACCAAATACCTTTATTTGTCTGATCCGTATTTATTACAGCAATTTTATTACTACTTTCTCTTCC
>COR_ARO35
ATATATTTTATATTCGGAGCATGAGCAGGAATGGCCGGAACATCTTTAAGGTTAATTATTCGAGCTGAATTAGGTCAACCAGGAACTTTGATTGGTAATGATCAAATTTACAATGTGGTAGTTACTGCACACGCCTTCGTTATAATCTTCTTCATAGTTATACCCATTATAATTGGAGGGTTTGGAAACTGACTAGTTCCTCTTATATTAGGAGCCCCTGATATAGCTTTTCCTCGTATAAACAATATAAGATTTTGACTTCTTCCCCCCTCTCTTACTCTTCTTCTTATAAGAGGTTTAGTAGAAAGAGGAGTAGGTACAGGCTGAACTGTTTATCCTCCTCTAGCTGCAGCCATTGCGCACGCAGGGGCTTCAGTTGATATAGGTATTTTCTCACTTCATTTAGCGGGAGTATCTTCGATTTTAGGAGCCGTTAATTTTATAACTACCGTGATTAATATACGTTCTTATGGCATGACCATAGACCAAATACCTTTATTTGTCTGATCCGTATTTATTACAGCAATTTTATTACTACTTTCTCTTCC
>COR_ARO36
ATATATTTTATATTCGGAGCATGAGCAGGAATGGCCGGAACATCTTTAAGGTTAATTATTCGAGCTGAATTAGGTCAACCAGGAACTTTGATTGGTAATGATCAAATTTACAATGTGGTAGTTACTGCACACGCCTTCGTTATAATCTTCTTCATAGTTATACCCATTATAATTGGAGGGTTTGGAAACTGACTAGTTCCTCTTATATTAGGAGCCCCTGATATAGCTTTTCCTCGTATAAACAATATAAGATTTTGACTTCTTCCCCCCTCTCTTACTCTTCTTCTTATAAGAGGTTTAGTAGAAAGAGGAGTAGGTACAGGCTGAACTGTTTATCCTCCTCTAGCTGCAGCCATTGCGCACGCAGGGGCTTCAGTTGATATAGGTATTTTCTCACTTCATTTAGCGGGAGTATCTTCGATTTTAGGAGCCGTTAATTTTATAACTACCGTGATTAATATACGTTCTTATGGTATGACCATAGACCAAATACCTTTATTTGTCTGATCCGTATTTATTACAGCAATTTTATTACTACTTTCTCTTCC
>COR_ARO37
ATATATTTTATATTCGGAGCATGAGCAGGAATGGCCGGAACATCTTTAAGGTTAATTATTCGAGCTGAATTAGGTCAACCAGGAACTTTGATTGGTAATGATCAAATTTACAATGTGGTAGTTACTGCACACGCCTTCGTTATAATCTTCTTCATAGTTATACCCATTATAATTGGAGGGTTTGGAAACTGACTAGTTCCTCTTATATTAGGAGCCCCTGATATAGCTTTTCCTCGTATAAACAATATAAGATTTTGACTTCTTCCCCCCTCTCTTACTCTTCTTCTTATAAGAGGTTTAGTAGAAAGAGGAGTAGGTACAGGCTGAACTGTTTATCCTCCTCTAGCTGCAGCCATTGCGCACGCAGGGGCTTCAGTTGATATAGGTATTTTCTCACTTCATTTAGCGGGAGTATCTTCGATTTTAGGAGCCGTTAATTTTATAACTACCGTGATTAATATACGTTCTTATGGTATGACCATAGACCAAATACCTTTATTTGTCTGATCCGTATTTATTACAGCAATTTTATTACTACTTTCTCTTCC
>COR_ARO38
ATATATTTTATATTCGGAGCATGAGCAGGAATGGCCGGAACATCTTTAAGGTTAATTATTCGAGCTGAATTAGGTCAACCAGGAACTTTGATTGGTAATGATCAAATTTACAATGTGGTAGTTACTGCACACGCCTTCGTTATAATCTTCTTCATAGTTATACCCATTATAATTGGAGGGTTTGGAAACTGACTAGTTCCTCTTATATTAGGAGCCCCTGATATAGCTTTTCCTCGTATAAACAATATAAGATTTTGACTTCTTCCCCCCTCTCTTACTCTTCTTCTTATAAGAGGTTTAGTAGAAAGAGGAGTAGGTACAGGCTGAACTGTTTATCCCCCTCTAGCTGCAGCCATTGCGCACGCAGGGGCTTCAGTTGATATAGGTATTTTCTCACTTCACTTAGCGGGAGTATCTTCGATTTTAGGAGCCGTTAATTTTATAACTACCGTGATTAATATACGTTCTTATGGTATGACCATAGACCAAATACCTTTATTTGTCTGATCCGTATTTATTACAGCAATTTTATTACTACTTTCTCTTCC
>COR_ARO39
ATATATTTTATATTCGGAGCATGAGCAGGAATGGCCGGAACATCTTTAAGGTTAATTATTCGAGCTGAATTAGGTCAACCAGGAACTTTGATTGGTAATGATCAAATTTACAATGTGGTAGTTACTGCACACGCCTTCGTTATAATCTTCTTCATAGTTATACCCATTATAATTGGAGGGTTTGGAAACTGACTAGTTCCTCTTATATTAGGAGCCCCTGATATAGCTTTTCCTCGTATAAACAATATAAGATTTTGACTTCTTCCCCCCTCTCTTACTCTTCTTCTTATAAGAGGTTTAGTAGAAAGAGGAGTAGGTACAGGCTGAACTGTTTATCCTCCTCTAGCTGCAGCCATTGCGCACGCAGGGGCTTCAGTTGATATAGGTATTTTCTCACTTCATTTAGCGGGAGTATCTTCGATTTTAGGAGCCGTTAATTTTATAACTACCGTGATTAATATACGTTCTTATGGTATGACCATAGACCACATACCTTTATTTGTCTGATCCGTATTTATTACAGCAATTTTATTACTACTTTCTCTTCC
>COR_ARO40
ATATATTTTATATTCGGAGCATGAGCAGGAATGGCCGGAACATCTTTAAGGTTAATTATTCGAGCTGAATTAGGTCAACCAGGAACTTTGATTGGTAATGATCAAATTTACAATGTGGTAGTTACTGCACACGCCTTCGTTATAATCTTCTTCATAGTTATACCCATTATAATTGGAGGGTTTGGAAACTGACTAGTTCCTCTTATATTAGGAGCCCCTGATATAGCTTTTCCTCGTATAAACAATATAAGATTTTGACTTCTTCCCCCCTCTCTTACTCTTCTTCTTATAAGAGGTTTAGTAGAAAGAGGAGTAGGTACAGGCTGAACTGTTTATCCTCCTCTAGCTGCAGCCATTGCGCACGCAGGGGCTTCAGTTGATATAGGTATTTTCTCACTTCATTTAGCGGGAGTATCTTCGATTTTAGGAGCCGTTAATTTTATAACTACCGTGATTAATATACGTTCTTATGGTATGACCATAGACCAAATACCTTTATTTGTCTGATCCGTATTTATTACAGCAATTTTATTACTACTTTCTCTTCC
>COR_ARO41
ATATATTTTATATTCGGAGCATGAGCAGGAATGGCCGGAACATCTTTAAGGTTAATTATTCGAGCTGAATTAGGTCAACCAGGAACTTTGATTGGTAATGATCAAATTTACAATGTGGTAGTTACTGCACACGCCTTCGTTATAATCTTCTTCATAGTTATACCTATTATAATTGGAGGGTTTGGAAACTGACTAGTTCCTCTTATATTAGGAGCCCCTGATATAGCTTTTCCTCGTATAAACAATATAAGATTTTGACTTCTTCCCCCCTCTCTTACTCTTCTTCTTATAAGAGGTTTAGTAGAAAGAGGAGTAGGTACAGGCTGAACTGTTTATCCTCCTCTAGCTGCAGCCATTGCGCACGCAGGGGCTTCAGTTGATATAGGTATTTTCTCACTTCATTTAGCGGGAGTATCTTCGATTTTAGGAGCCGTTAATTTTATAACTACCGTGATTAATATACGTTCTTATGGTATGACCATAGACCAAATACCTTTATTTGTCTGATCCGTATTTATTACAGCAATTTTATTACTACTTTCTCTTCC
>COR_ARO42
ATATATTTTATATTCGGAGCATGAGCAGGAATGGCCGGAACATCTTTAAGGTTAATTATTCGAGCTGAATTAGGTCAACCAGGAACTTTGATTGGTAATGATCAAATTTACAATGTGGTAGTTACTGCACACGCCTTCGTTATAATCTTCTTCATAGTTATACCCATTATAATTGGAGGGTTTGGAAACTGACTAGTTCCTCTTATATTAGGAGCCCCTGATATAGCTTTTCCTCGTATAAACAATATAAGATTTTGACTTCTTCCCCCCTCTCTCACTCTTCTTCTTATAAGAGGTTTAGTAGAAAGAGGAGTAGGTACAGGCTGAACTGTTTATCCCCCTCTAGCTGCAGCCATTGCGCACGCAGGGGCTTCAGTTGATATAGGTATTTTCTCACTTCACTTAGCGGGAGTATCTTCGATTTTAGGAGCCGTTAATTTTATAACTACCGTGATTAATATACGTTCTTATGGTATGACCATAGACCAAATACCTTTATTTGTCTGATCCGTATTTATTACAGCAATTTTATTACTACTTTCTCTTCC
>COR_ARO43
ATATATTTTATATTCGGAGCATGAGCAGGAATGGCCGGAACATCTTTAAGGTTAATTATTCGAGCTGAATTAGGTCAACCAGGAACTTTGATTGGTAATGATCAAATTTACAATGTGGTAGTTACTGCACACGCCTTCGTTATAATCTTCTTCATAGTTATACCCATTATAATTGGAGGGTTTGGAAACTGACTAGTTCCTCTTATATTAGGAGCCCCTGATATAGCTTTTCCTCGTATAAACAATATAAGATTTTGACTTCTTCCCCCCTCTCTTACTCTTCTTCTTATAAGAGGTTTAGTAGAAAGAGGAGTAGGTACAGGCTGAACTGTTTATCCTCCTCTAGCTGCAGCCATTGCGCACGCAGGGGCTTCAGTTGATATAGGTATTTTCTCACTTCATTTAGCGGGAGTATCTTCGATTTTAGGAGCCGTTAATTTTATAACTACCGTGATTAATATACGTTCTTATGGTATGACCATAGACCAAATACCTTTATTTGTCTGATCCGTATTTATTACAGCAATTTTATTACTACTTTCTCTTCC
>COR_ARO44
ATATATTTTATATTCGGAGCATGAGCAGGAATGGCCGGAACATCTTTAAGGTTAATTATTCGAGCTGAATTAGGTCAACCAGGAACTTTGATTGGTAATGATCAAATTTACAATGTGGTAGTTACTGCACACGCCTTCGTTATAATCTTCTTCATAGTTATACCCATTATAATTGGAGGGTTTGGAAACTGACTAGTTCCTCTTATATTAGGAGCCCCTGATATAGCTTTTCCTCGTATAAACAATATAAGATTTTGACTTCTTCCCCCCTCTCTTACTCTTCTTCTTATAAGAGGTTTAGTAGAAAGAGGAGTAGGTACAGGCTGAACTGTTTATCCTCCTCTAGCTGCAGCCATTGCGCACGCAGGGGCTTCAGTTGATATAGGTATTTTCTCACTTCATTTAGCGGGAGTATCTTCGATTTTAGGAGCCGTTAATTTTATAACTACCGTGATTAATATACGTTCTTATGGCATGACCATAGACCAAATACCTTTATTTGTCTGATCCGTATTTATTACAGCAATTTTATTACTACTTTCTCTTCC
>COR_ARO45
ATATATTTTATATTCGGAGCATGAGCAGGAATGGCCGGAACATCTTTAAGGTTAATTATTCGAGCTGAATTAGGTCAACCAGGAACTTTGATTGGTAATGATCAAATTTACAATGTGGTAGTTACTGCACACGCCTTCGTTATAATCTTCTTCATAGTTATACCCATTATAATTGGAGGGTTTGGAAACTGACTAGTTCCTCTTATATTAGGAGCCCCTGATATAGCTTTTCCTCGTATAAACAATATAAGATTTTGACTTCTTCCCCCCTCTCTTACTCTTCTTCTTATAAGAGGTTTAGTAGAAAGAGGAGTAGGTACAGGCTGAACTGTTTATCCTCCTCTAGCTGCAGCCATTGCGCACGCTGGGGCTTCAGTTGATATAGGTATTTTCTCACTTCATTTAGCGGGAGTATCTTCGATTTTAGGAGCCGTTAATTTTATAACTACCGTGATTAATATACGTTCTTATGGTATGACCATAGACCAAATACCTTTATTTGTCTGATCCGTATTTATTACAGCAATTTTATTACTACTTTCTCTTCC
>COR_ARO46
ATATATTTTATATTCGGAGCATGAGCAGGAATGGCCGGAACATCTTTAAGGTTAATTATTCGAGCTGAATTAGGTCAACCAGGAACTTTGATTGGTAATGATCAAATTTACAATGTGGTAGTTACTGCACACGCCTTCGTTATAATCTTCTTCATAGTTATACCCATTATAATTGGAGGGTTTGGAAACTGACTAGTTCCTCTTATATTAGGAGCCCCTGATATAGCTTTTCCTCGTATAAACAATATAAGATTTTGACTTCTTCCCCCCTCTCTTACTCTTCTTCTTATAAGAGGTTTAGTAGAAAGAGGAGTAGGTACAGGCTGAACTGTTTATCCTCCTCTAGCTGCAGCCATTGCGCACGCAGGGGCTTCAGTTGATATAGGTATTTTCTCACTTCATTTAGCGGGAGTATCTTCGATTTTAGGAGCCGTTAATTTTATAACTACCGTGATTAATATACGTTCTTATGGTATGACCATAGACCAAATACCTTTATTTGTCTGATCCGTATTTATTACAGCAATTTTATTACTACTTTCTCTTCC
>COR_ARO47
ATATATTTTATATTCGGAGCATGAGCAGGAATGGCCGGAACATCTTTAAGGTTAATTATTCGAGCTGAATTAGGTCAACCAGGAACTTTGATTGGTAATGATCAAATTTACAATGTGGTAGTTACTGCACACGCCTTCGTTATAATCTTCTTCATAGTTATACCCATTATAATTGGAGGGTTTGGAAACTGACTAGTTCCTCTTATATTAGGAGCCCCTGATATAGCTTTTCCTCGTATAAACAATATAAGATTTTGACTTCTTCCCCCCTCTCTTACTCTTCTTCTTATAAGAGGTTTAGTAGAAAGAGGAGTAGGTACAGGCTGAACTGTTTATCCTCCTCTAGCTGCAGCCATTGCGCACGCAGGGGCTTCAGTTGATATAGGTATTTTCTCACTTCATTTAGCGGGAGTATCTTCGATTTTAGGAGCCGTTAATTTTATAACTACCGTGATTAATATACGTTCTTATGGTATGACCATAGACCAAATACCTTTATTTGTCTGATCCGTATTTATTACAGCAATTTTATTACTACTTTCTCTTCC
>COR_ARO48
ATATATTTTATATTCGGAGCATGAGCAGGAATGGCCGGAACATCTTTAAGGTTAATTATTCGAGCTGAATTAGGTCAACCAGGAACTTTGATTGGTAATGATCAAATTTACAATGTGGTAGTTACTGCACACGCCTTCGTTATAATCTTCTTCATAGTTATACCCATTATAATTGGAGGGTTTGGAAACTGACTAGTTCCTCTTATATTAGGAGCCCCTGATATAGCTTTTCCTCGTATAAACAATATAAGATTTTGACTTCTTCCCCCCTCTCTTACTCTTCTTCTTATAAGAGGTTTAGTAGAAAGAGGAGTAGGTACAGGCTGAACTGTTTATCCTCCTCTAGCTGCAGCCATTGCGCACGCAGGGGCTTCAGTTGATATAGGTATTTTCTCACTTCATTTAGCGGGAGTATCTTCGATTTTAGGAGCCGTTAATTTTATAACTACCGTGATTAATATACGTTCTTATGGTATGACCATAGACCAAATACCTTTATTTGTCTGATCCGTATTTATTACAGCAATTTTATTACTACTTTCTCTTCC
>COR_BAI1
ATATATTTTATATTCGGAGCATGAGCAGGAATGGCCGGAACATCTTTAAGGTTAATTATTCGAGCTGAATTAGGTCAACCAGGAACTTTGATTGGTAATGATCAAATTTACAATGTGGTAGTTACTGCACACGCCTTCGTTATAATCTTCTTCATAGTTATACCCATTATAATTGGAGGGTTTGGAAACTGACTAGTTCCTCTTATATTAGGAGCCCCTGATATAGCTTTTCCTCGTATAAACAATATAAGATTTTGACTTCTTCCCCCCTCTCTTACTCTTCTTCTTATAAGAGGTTTAGTAGAAAGAGGAGTAGGTACAGGCTGAACTGTTTATCCCCCTCTAGCTGCAGCCATTGCGCACGCAGGGGCTTCAGTTGATATAGGTATTTTCTCACTTCACTTAGCGGGAGTATCTTCGATTTTAGGAGCCGTTAATTTTATAACTACCGTGATTAATATACGTTCTTATGGTATGACCATAGACCAAATACCTTTATTTGTCTGATCCGTATTTATTACAGCAATTTTATTACTACTTTCTCTTCC
>COR_BAI10
ATATATTTTATATTCGGAGCATGAGCAGGAATGGCCGGAACATCTTTAAGGTTAATTATTCGAGCTGAATTAGGTCAACCAGGAACTTTGATTGGTAATGATCAAATTTACAATGTGGTAGTTACTGCACACGCCTTCGTTATAATCTTCTTCATAGTTATACCCATTATAATTGGAGGGTTTGGAAACTGACTAGTTCCTCTTATATTAGGAGCCCCTGATATAGCTTTTCCTCGTATAAACAATATAAGATTTTGACTTCTTCCCCCCTCTCTTACTCTTCTTCTTATAAGAGGTTTAGTAGAAAGAGGAGTAGGTACAGGCTGAACTGTTTATCCCCCTCTAGCTGCAGCCATTGCGCACGCAGGGGCTTCAGTTGATATAGGTATTTTCTCACTTCACTTAGCGGGAGTATCTTCGATTTTAGGAGCCGTTAATTTTATAACTACCGTGATTAATATACGTTCTTATGGTATGACCATAGACCAAATACCTTTATTTGTCTGATCCGTATTTATTACAGCAATTTTATTACTACTTTCTCTTCC
>COR_BAI11
ATATATTTTATATTCGGAGCATGAGCAGGAATGGCCGGAACATCTTTAAGGTTAATTATTCGAGCTGAATTAGGTCAACCAGGAACTTTGATTGGTAATGATCAAATTTACAATGTAGTAGTTACTGCACACGCCTTCGTTATAATCTTCTTCATAGTTATACCCATTATAATTGGAGGATTTGGAAACTGACTAGTTCCTCTTATATTAGGAGCCCCTGATATAGCTTTTCCTCGTATAAACAATATAAGATTTTGACTTCTTCCCCCCTCTCTTACCCTTCTTCTTATAAGAGGTTTAGTAGAAAGAGGAGTAGGTACAGGCTGAACTGTTTATCCTCCTCTAGCTGCAGCCATTGCGCACGCAGGGGCTTCAGTTGATATAGGTATTTTCTCACTTCATTTAGCGGGAGTATCTTCGATTTTAGGAGCCGTTAATTTTATAACTACCGTGATTAATATACGTTCTTATGGTATGACCATAGACCAAATACCTTTATTTGTCTGATCCGTATTTATTACAGCAATTTTATTACTACTTTCTCTTCC
>COR_BAI12
ATATATTTTATATTCGGAGCATGAGCAGGAATGGCCGGAACATCTTTAAGGTTAATTATTCGAGCTGAATTAGGTCAACCAGGAACTTTGATTGGTAATGATCAAATTTACAATGTGGTAGTTACTGCACACGCCTTCGTTATAATCTTCTTCATAGTTATACCCATTATAATTGGAGGGTTTGGAAACTGACTAGTTCCTCTTATATTAGGAGCCCCTGATATAGCTTTTCCTCGTATAAACAATATAAGATTTTGACTTCTTCCCCCCTCTCTTACTCTTCTTCTTATAAGAGGTTTAGTAGAAAGAGGAGTAGGTACAGGCTGAACTGTTTATCCCCCTCTAGCTGCAGCCATTGCGCACGCAGGGGCTTCAGTTGATATAGGTATTTTCTCACTTCACTTAGCGGGAGTATCTTCGATTTTAGGAGCCGTTAATTTTATAACTACCGTGATTAATATACGTTCTTATGGTATGACCATAGACCAAATACCTTTATTTGTCTGATCCGTATTTATTACAGCAATTTTATTACTACTTTCTCTTCC
>COR_BAI13
ATATATTTTATATTCGGAGCATGAGCAGGAATGGCCGGAACATCTTTAAGGTTAATTATTCGAGCTGAATTAGGTCAACCAGGAACTTTGATTGGTAATGATCAAATTTACAATGTGGTAGTTACTGCACACGCCTTCGTTATAATCTTCTTCATAGTTATACCCATTATAATTGGAGGGTTTGGAAACTGACTAGTTCCTCTTATATTAGGAGCCCCTGATATAGCTTTTCCTCGTATAAACAATATAAGATTTTGACTTCTTCCCCCCTCTCTTACTCTTCTTCTTATAAGAGGTTTAGTAGAAAGAGGAGTAGGTACAGGCTGAACTGTTTATCCTCCTCTAGCTGCAGCCATTGCGCACGCAGGGGCTTCAGTTGATATAGGTATTTTCTCACTTCATTTAGCGGGAGTATCTTCGATTTTAGGAGCCGTTAATTTTATAACTACCGTGATTAATATACGTTCTTATGGTATGACCATAGACCAAATACCTTTATTTGTCTGATCCGTATTTATTACAGCAATTTTATTACTACTTTCTCTTCC
>COR_BAI14
ATATATTTTATATTCGGAGCATGAGCAGGAATGGCCGGAACATCTTTAAGGTTAATTATTCGAGCTGAATTAGGTCAACCAGGAACTTTGATTGGTAATGATCAAATTTACAATGTGGTAGTTACTGCACACGCCTTCGTTATAATCTTCTTCATAGTTATACCCATCATAATTGGAGGGTTTGGAAACTGACTAGTTCCTCTTATATTAGGAGCCCCTGATATAGCTTTTCCTCGTATAAACAATATAAGATTTTGACTTCTTCCCCCCTCTCTTACTCTTCTTCTTATAAGAGGTTTAGTAGAAAGAGGAGTAGGTACAGGCTGAACTGTTTATCCTCCTCTAGCTGCAGCCATTGCGCACGCTGGGGCTTCAGTTGATATAGGTATTTTCTCACTTCATTTAGCGGGAGTATCTTCGATTTTAGGAGCCGTTAATTTTATAACAACCGTGATTAATATACGTTCTTATGGTATGACCATAGACCAAATACCTTTATTTGTCTGATCCGTATTTATTACAGCAATTTTATTACTACTTTCTCTTCC
>COR_BAI15
ATATATTTTATATTCGGAGCATGAGCAGGAATGGCCGGAACATCTTTAAGGTTAATTATTCGAGCTGAATTAGGTCAACCAGGAACTTTGATTGGTAATGATCAAATTTACAATGTAGTAGTTACTGCACACGCCTTCGTTATAATCTTCTTCATAGTTATACCCATTATAATTGGAGGATTTGGAAACTGACTAGTTCCTCTTATATTAGGAGCCCCTGATATAGCTTTTCCTCGTATAAACAATATAAGATTTTGACTTCTTCCCCCCTCTCTTACCCTTCTTCTTATAAGAGGTTTAGTAGAAAGAGGAGTAGGTACAGGCTGAACTGTTTATCCTCCTCTAGCTGCAGCCATTGCGCACGCAGGGGCTTCAGTTGATATAGGTATTTTCTCACTTCATTTAGCGGGAGTATCTTCGATTTTAGGAGCCGTTAATTTTATAACTACCGTGATTAATATACGTTCTTATGGTATGACCATAGACCAAATACCTTTATTTGTCTGATCCGTATTTATTACAGCAATTTTATTACTACTTTCTCTTCC
>COR_BAI16
ATATATTTTATATTCGGAGCATGAGCAGGAATGGCCGGAACATCTTTAAGGTTAATTATTCGAGCTGAATTAGGTCAACCAGGAACTTTGATTGGTAATGATCAAATTTACAATGTGGTAGTTACTGCACACGCCTTCGTTATAATCTTCTTCATAGTTATACCCATTATAATTGGAGGGTTTGGAAACTGACTAGTTCCTCTTATATTAGGAGCCCCTGATATAGCTTTTCCTCGTATAAACAATATAAGATTTTGACTTCTTCCCCCCTCTCTTACTCTTCTTCTTATAAGAGGTTTAGTAGAAAGAGGAGTAGGTACAGGCTGAACTGTTTATCCTCCTCTAGCTGCAGCCATTGCGCACGCAGGGGCTTCAGTTGATATAGGTATTTTCTCACTTCATTTAGCGGGAGTATCTTCGATTTTAGGAGCCGTTAATTTTATAACTACCGTGATTAATATACGTTCTTATGGTATGACCATAGACCAAATACCTTTATTTGTCTGATCCGTATTTATTACAGCAATTTTATTACTACTTTCTCTTCC
>COR_BAI17
ATATATTTTATATTCGGAGCATGAGCAGGAATGGCCGGAACATCTTTAAGGTTAATTATTCGAGCTGAATTAGGTCAACCAGGAACTTTGATTGGTAATGATCAAATTTACAATGTGGTAGTTACTGCACACGCCTTCGTTATAATCTTCTTCATAGTTATACCCATTATAATTGGAGGGTTTGGAAACTGACTAGTTCCTCTTATATTAGGAGCCCCTGATATAGCTTTTCCTCGTATAAACAATATAAGATTTTGACTTCTTCCCCCCTCTCTTACTCTTCTTCTTATAAGAGGTTTAGTAGAAAGAGGAGTAGGTACAGGCTGAACTGTTTATCCTCCTCTAGCTGCAGCCATTGCGCACGCAGGGGCTTCAGTTGATATAGGTATTTTCTCACTTCATTTAGCGGGAGTATCTTCGATTTTAGGAGCCGTTAATTTTATAACTACCGTGATTAATATACGTTCTTATGGCATGACCATAGACCAAATACCTTTATTTGTCTGATCCGTATTTATTACAGCAATTTTATTACTACTTTCTCTTCC
>COR_BAI2
ATATATTTTATATTCGGAGCATGAGCAGGAATGGCCGGAACATCTTTAAGGTTAATTATTCGAGCTGAATTAGGTCAACCAGGAACTTTGATTGGTAATGATCAAATTTACAATGTGGTAGTTACTGCACACGCCTTCGTTATAATCTTCTTCATAGTTATACCCATTATAATTGGAGGGTTTGGAAACTGACTAGTTCCTCTTATATTAGGAGCCCCTGATATAGCTTTTCCTCGTATAAACAATATAAGATTTTGACTTCTTCCCCCCTCTCTTACTCTTCTTCTTATAAGAGGTTTAGTAGAAAGAGGAGTAGGTACAGGCTGAACTGTTTATCCTCCTCTAGCTGCAGCCATTGCGCACGCAGGGGCTTCAGTTGATATAGGTATTTTCTCACTTCATTTAGCGGGAGTATCTTCGATTTTAGGAGCCGTTAATTTTATAACTACCGTGATTAATATACGTTCTTATGGTATGACCATAGACCAAATACCTTTATTTGTCTGATCCGTATTTATTACAGCAATTTTATTACTACTTTCTCTTCC
>COR_BAI3
ATATATTTTATATTCGGAGCATGAGCAGGAATGGCCGGAACATCTTTAAGGTTAATTATTCGAGCTGAATTAGGTCAACCAGGAACTTTGATTGGTAATGATCAAATTTACAATGTGGTAGTTACTGCACACGCCTTCGTTATAATCTTCTTCATAGTTATACCCATTATAATTGGAGGGTTTGGAAACTGACTAGTTCCTCTTATATTAGGAGCCCCTGATATAGCTTTTCCTCGTATAAACAATATAAGATTTTGACTTCTTCCCCCCTCTCTTACTCTTCTTCTTATAAGAGGTTTAGTAGAAAGAGGAGTAGGTACAGGCTGAACTGTTTATCCCCCTCTAGCTGCAGCCATTGCGCACGCAGGGGCTTCAGTTGATATAGGTATTTTCTCACTTCACTTAGCGGGAGTATCTTCGATTTTAGGAGCCGTTAATTTTATAACTACCGTGATTAATATACGTTCTTATGGTATGACCATAGACCAAATACCTTTATTTGTCTGATCCGTATTTATTACAGCAATTTTATTACTACTTTCTCTTCC
>COR_BAI4
ATATATTTTATATTCGGAGCATGAGCAGGAATGGCCGGAACATCTTTAAGGTTAATTATTCGAGCTGAATTAGGTCAACCAGGAACTTTGATTGGTAATGATCAAATTTACAATGTGGTAGTTACTGCACACGCCTTCGTTATAATCTTCTTCATAGTTATACCCATTATAATTGGAGGGTTTGGAAACTGACTAGTTCCTCTTATATTAGGAGCCCCTGATATAGCTTTTCCTCGTATAAACAATATAAGATTTTGACTTCTTCCCCCCTCTCTTACTCTTCTTCTTATAAGAGGTTTAGTAGAAAGAGGAGTAGGTACAGGCTGAACTGTTTATCCCCCTCTAGCTGCAGCCATTGCGCACGCAGGGGCTTCAGTTGATATAGGTATTTTCTCACTTCACTTAGCGGGAGTATCTTCGATTTTAGGAGCCGTTAATTTTATAACTACCGTGATTAATATACGTTCTTATGGTATGACCATAGACCAAATACCTTTATTTGTCTGATCCGTATTTATTACAGCAATTTTATTACTACTTTCTCTTCC
>COR_BAI5
ATATATTTTATATTCGGAGCATGAGCAGGAATGGCCGGAACATCTTTAAGGTTAATTATTCGAGCTGAATTAGGTCAACCAGGAACTTTGATTGGTAATGATCAAATTTACAATGTGGTAGTTACTGCACACGCCTTCGTTATAATCTTCTTCATAGTTATACCCATTATAATTGGAGGGTTTGGAAACTGACTAGTTCCTCTTATATTAGGAGCCCCTGATATAGCTTTTCCTCGTATAAACAATATAAGATTTTGACTTCTTCCCCCCTCTCTTACTCTTCTTCTTATAAGAGGTTTAGTAGAAAGAGGAGTAGGTACAGGCTGAACTGTTTATCCTCCTCTAGCTGCAGCCATTGCGCACGCAGGGGCTTCAGTTGATATAGGTATTTTCTCACTTCATTTAGCGGGAGTATCTTCGATTTTAGGAGCCGTTAATTTTATAACTACCGTGATTAATATACGTTCTTATGGCATGACCATAGACCAAATACCTTTATTTGTCTGATCCGTATTTATTACAGCAATTTTATTACTACTTTCTCTTCC
>COR_BAI6
ATATATTTTATATTCGGAGCATGAGCAGGAATGGCCGGAACATCTTTAAGGTTAATTATTCGAGCTGAATTAGGTCAACCAGGAACTTTGATTGGTAATGATCAAATTTACAATGTGGTAGTTACTGCACACGCCTTCGTTATAATCTTCTTCATAGTTATACCCATTATAATTGGAGGGTTTGGAAACTGACTAGTTCCTCTTATATTAGGAGCCCCTGATATAGCTTTTCCTCGTATAAACAATATAAGATTTTGACTTCTTCCCCCCTCTCTTACTCTTCTTCTTATAAGAGGTTTAGTAGAAAGAGGAGTAGGTACAGGCTGAACTGTTTATCCCCCTCTAGCTGCAGCCATTGCGCACGCAGGGGCTTCAGTTGATATAGGTATTTTCTCACTTCACTTAGCGGGAGTATCTTCGATTTTAGGAGCCGTTAATTTTATAACTACCGTGATTAATATACGTTCTTATGGTATGACCATAGACCAAATACCTTTATTTGTCTGATCCGTATTTATTACAGCAATTTTATTACTACTTTCTCTTCC
>COR_BAI7
ATATATTTTATATTCGGAGCATGAGCAGGAATGGCCGGAACATCTTTAAGGTTAATTATTCGAGCTGAATTAGGTCAACCAGGAACTTTGATTGGTAATGATCAAATTTACAATGTGGTAGTTACTGCACACGCCTTCGTTATAATCTTCTTCATAGTTATACCCATTATAATTGGAGGGTTTGGAAACTGACTAGTTCCTCTTATATTAGGAGCCCCTGATATAGCTTTTCCTCGTATAAACAATATAAGATTTTGACTTCTTCCCCCCTCTCTTACTCTTCTTCTTATAAGAGGTTTAGTAGAAAGAGGAGTAGGTACAGGCTGAACTGTTTATCCCCCTCTAGCTGCAGCCATTGCGCACGCAGGGGCTTCAGTTGATATAGGTATTTTCTCACTTCACTTAGCGGGAGTATCTTCGATTTTAGGAGCCGTTAATTTTATAACTACCGTGATTAATATACGTTCTTATGGTATGACCATAGACCAAATACCTTTATTTGTCTGATCCGTATTTATTACAGCAATTTTATTACTACTTTCTCTTCC
>COR_BAI8
ATATATTTTATATTCGGAGCATGAGCAGGAATGGCCGGAACATCTTTAAGGTTAATTATTCGAGCTGAATTAGGTCAACCAGGAACTTTGATTGGTAATGATCAAATTTACAATGTGGTAGTTACTGCACACGCCTTCGTTATAATCTTCTTCATAGTTATACCCATTATAATTGGAGGGTTTGGAAACTGACTAGTTCCTCTTATATTAGGAGCCCCTGATATAGCTTTTCCTCGTATAAACAATATAAGATTTTGACTTCTTCCCCCCTCTCTTACTCTTCTTCTTATAAGAGGTTTAGTAGAAAGAGGAGTAGGTACAGGCTGAACTGTTTATCCTCCTCTAGCTGCAGCCATTGCGCACGCAGGGGCTTCAGTTGATATAGGTATTTTCTCACTTCATTTAGCGGGAGTATCTTCGATTTTAGGAGCCGTTAATTTTATAACTACCGTGATTAATATACGTTCTTATGGCATGACCATAGACCAAATACCTTTATTTGTCTGATCCGTATTTATTACAGCAATTTTATTACTACTTTCTCTTCC
>COR_BAI9
ATATATTTTATATTCGGAGCATGAGCAGGAATGGCCGGAACATCTTTAAGGTTAATTATTCGAGCTGAATTAGGTCAACCAGGAACTTTGATTGGTAATGATCAAATTTACAATGTGGTAGTTACTGCACACGCCTTCGTTATAATCTTCTTCATAGTTATACCCATTATAATTGGAGGGTTTGGAAACTGACTAGTTCCTCTTATATTAGGAGCCCCTGATATAGCTTTTCCTCGTATAAACAATATAAGATTTTGACTTCTTCCCCCCTCTCTTACTCTTCTTCTTATAAGAGGTTTAGTAGAAAGAGGAGTAGGTACAGGCTGAACTGTTTATCCTCCTCTAGCTGCAGCCATTGCGCACGCAGGGGCTTCAGTTGATATAGGTATTTTCTCACTTCATTTAGCGGGAGTATCTTCGATTTTAGGAGCCGTTAATTTTATAACTACCGTGATTAATATACGTTCTTATGGCATGACCATAGACCAAATACCTTTATTTGTCTGATCCGTATTTATTACAGCAATTTTATTACTACTTTCTCTTCC
>CAD1
ATATATTTTATATTCGGAGCATGAGCAGGAATGGCCGGAACATCTTTAAGGTTAATTATTCGAGCTGAATTAGGTCAACCAGGAACTTTGATTGGTAATGATCAAATTTACAATGTGGTAGTTACTGCACACGCCTTCGTTATAATCTTCTTCATAGTTATACCCATTATAATTGGAGGGTTTGGAAACTGACTAGTTCCTCTTATATTAGGAGCCCCTGATATAGCTTTTCCTCGTATAAACAATATAAGATTTTGACTTCTTCCCCCCTCTCTTACTCTTCTTCTTATAAGAGGTTTAGTAGAAAGAGGAGTAGGTACAGGCTGAACTGTTTATCCTCCTCTAGCTGCAGCCATTGCGCACGCAGGGGCTTCAGTTGATATAGGTATTTTCTCACTTCATTTAGCGGGAGTATCTTCGATTTTAGGAGCCGTTAATTTTATAACTACCGTGATTAATATACGTTCTTATGGCATGACCATAGACCAAATACCTTTATTTGTCTGATCCGTATTTATTACAGCAATTTTATTACTACTTTCTCTTCC
>CAD10
ATATATTTTATATTCGGAGCATGAGCAGGAATGGCCGGAACATCTTTAAGGTTAATTATTCGAGCTGAATTAGGTCAACCAGGAACTTTGATTGGTAATGATCAAATTTACAATGTGGTAGTTACTGCACACGCCTTCGTTATAATCTTCTTCATAGTTATACCCATTATAATTGGAGGGTTTGGAAACTGACTAGTTCCTCTTATATTAGGAGCCCCTGATATAGCTTTTCCTCGTATAAACAATATAAGATTTTGACTTCTTCCCCCCTCTCTTACTCTTCTTCTTATAAGAGGTTTAGTAGAAAGAGGAGTAGGTACAGGCTGAACTGTTTATCCCCCTCTAGCTGCAGCCATTGCGCACGCAGGGGCTTCAGTTGATATAGGTATTTTCTCACTTCACTTAGCGGGAGTATCTTCGATTTTAGGAGCCGTTAATTTTATAACTACCGTGATTAATATACGTTCTTATGGTATGACCATAGACCAAATACCTTTATTTGTCTGATCCGTATTTATTACAGCAATTTTATTACTACTTTCTCTTCC
>CAD11
ATATATTTTATATTCGGAGCATGAGCAGGAATGGCCGGAACATCTTTAAGGTTAATTATTCGAGCTGAATTAGGTCAACCAGGAACTTTGATTGGTAATGATCAAATTTACAATGTGGTAGTTACTGCACACGCCTTCGTTATAATCTTCTTCATAGTTATACCCATTATAATTGGAGGGTTTGGAAACTGACTAGTTCCTCTTATATTAGGAGCCCCTGATATAGCTTTTCCTCGTATAAACAATATAAGATTTTGACTTCTTCCCCCCTCTCTTACTCTTCTTCTTATAAGAGGTTTAGTAGAAAGAGGAGTAGGTACAGGCTGAACTGTTTATCCCCCTCTAGCTGCAGCCATTGCGCACGCAGGGGCTTCAGTTGATATAGGTATTTTCTCACTTCACTTAGCGGGAGTATCTTCGATTTTAGGAGCCGTTAATTTTATAACTACCGTGATTAATATACGTTCTTATGGTATGACCATAGACCAAATACCTTTATTTGTCTGATCCGTATTTATTACAGCAATTTTATTACTACTTTCTCTTCC
>CAD12
ATATATTTTATATTCGGAGCATGGGCAGGAATGGCCGGAACATCTTTAAGGTTAATTATTCGAGCTGAATTAGGTCAACCAGGAACTTTGATTGGTAATGATCAAATTTACAATGTGGTAGTTACTGCACACGCCTTCGTTATAATCTTCTTCATAGTTATACCCATTATAATTGGAGGGTTTGGAAACTGACTAGTTCCTCTTATATTAGGAGCCCCTGATATAGCTTTTCCTCGTATAAACAATATAAGATTTTGACTTCTTCCCCCCTCTCTTACTCTTCTTCTTATAAGAGGTTTAGTAGAAAGAGGAGTAGGTACAGGCTGAACTGTTTATCCTCCTCTAGCTGCAGCCATTGCGCACGCAGGGGCTTCAGTTGATATAGGTATTTTCTCACTTCATTTAGCGGGAGTATCTTCGATTTTAGGAGCCGTTAATTTTATAACTACCGTGATTAATATACGTTCTTATGGCATGACCATAGACCAAATACCTTTATTTGTCTGATCCGTATTTATTACAGCAATTTTATTACTACTTTCTCTTCC
>CAD13
ATATATTTTATATTCGGAGCATGAGCAGGAATGGCCGGAACATCTTTAAGGTTAATTATTCGAGCTGAATTAGGTCAACCAGGAACTTTGATTGGTAATGATCAAATTTACAATGTGGTAGTTACTGCACACGCCTTCGTTATAATCTTCTTCATAGTTATACCCATTATAATTGGAGGGTTTGGAAACTGACTAGTTCCTCTTATATTAGGAGCCCCTGATATAGCTTTTCCTCGTATAAACAATATAAGATTTTGACTTCTTCCCCCCTCTCTTACTCTTCTTCTTATAAGAGGTTTAGTAGAAAGAGGAGTAGGTACAGGCTGAACTGTTTATCCTCCTCTAGCTGCAGCCATTGCGCACGCTGGGGCTTCAGTTGATATAGGTATTTTCTCACTTCATTTAGCGGGAGTATCTTCGATTTTAGGAGCCGTTAATTTTATAACTACCGTGATTAATATACGTTCTTATGGTATGACCATAGACCAAATACCTTTATTTGTCTGATCCGTATTTATTACAGCAATTTTATTACTACTTTCTCTTCC
>CAD14
ATATATTTTATATTCGGAGCATGGGCAGGAATGGCCGGAACATCTTTAAGGTTAATTATTCGAGCTGAATTAGGTCAACCAGGAACTTTGATTGGTAATGATCAAATTTACAATGTGGTAGTTACTGCACACGCCTTCGTTATAATCTTCTTCATAGTTATACCCATTATAATTGGAGGGTTTGGAAACTGACTAGTTCCTCTTATATTAGGAGCCCCTGATATAGCTTTTCCTCGTATAAACAATATAAGATTTTGACTTCTTCCCCCCTCTCTTACTCTTCTTCTTATAAGAGGTTTAGTAGAAAGAGGAGTAGGTACAGGCTGAACTGTTTATCCTCCTCTAGCTGCAGCCATTGCGCACGCAGGGGCTTCAGTTGATATAGGTATTTTCTCACTTCATTTAGCGGGAGTATCTTCGATTTTAGGAGCCGTTAATTTTATAACTACCGTGATTAATATACGTTCTTATGGCATGACCATAGACCAAATACCTTTATTTGTCTGATCCGTATTTATTACAGCAATTTTATTACTACTTTCTCTTCC
>CAD16
ATATATTTTATATTCGGAGCATGAGCAGGAATGGCCGGAACATCTTTAAGGTTAATTATTCGAGCTGAATTAGGTCAACCAGGAACTTTGATTGGTAATGATCAAATTTACAATGTGGTAGTTACTGCACACGCCTTCGTTATAATCTTCTTCATAGTTATACCCATTATAATTGGAGGGTTTGGAAACTGACTAGTTCCTCTTATATTAGGAGCCCCTGATATAGCTTTTCCTCGTATAAACAATATAAGATTTTGACTTCTTCCCCCCTCTCTTACTCTTCTTCTTATAAGAGGTTTAGTAGAAAGAGGAGTAGGTACAGGCTGAACTGTTTATCCTCCTCTAGCTGCAGCCATTGCGCACGCAGGGGCTTCAGTTGATATAGGTATTTTCTCACTTCATTTAGCGGGAGTATCTTCGATTTTAGGAGCCGTTAATTTTATAACTACCGTGATTAATATACGTTCTTATGGTATGACCATAGACCAAATACCTTTATTTGTCTGATCCGTATTTATTACAGCAATTTTATTACTACTTTCTCTTCC
>CAD17
ATATATTTTATATTCGGAGCATGAGCAGGAATGGCCGGAACATCTTTAAGGTTAATTATTCGAGCTGAATTAGGTCAACCAGGAACTTTGATTGGTAATGATCAAATTTACAATGTGGTAGTTACTGCACACGCCTTCGTTATAATCTTCTTCATAGTTATACCCATTATAATTGGAGGGTTTGGAAACTGACTAGTTCCTCTTATATTAGGAGCCCCTGATATAGCTTTTCCTCGTATAAACAATATAAGATTTTGACTTCTTCCCCCCTCTCTTACTCTTCTTCTTATAAGAGGTTTAGTAGAAAGAGGAGTAGGTACAGGCTGAACTGTTTATCCTCCTCTAGCTGCAGCCATTGCACACGCAGGGGCTTCAGTTGATATAGGTATTTTCTCACTTCATTTAGCGGGAGTATCTTCGATTTTAGGAGCCGTTAATTTTATAACTACCGTGATTAACATACGTTCTTATGGTATGACCATAGACCAAATACCTTTATTTGTCTGATCCGTATTTATTACAGCAATTTTATTACTACTTTCTCTTCC
>CAD18
ATATATTTTATATTCGGAGCATGAGCAGGAATGGCCGGAACATCTTTAAGGTTAATTATTCGAGCTGAATTAGGTCAACCAGGAACTTTGATTGGTAATGATCAAATTTACAATGTGGTAGTTACTGCACACGCCTTCGTTATAATCTTCTTCATAGTTATACCCATTATAATTGGAGGGTTTGGAAACTGACTAGTTCCTCTTATATTAGGAGCCCCTGATATAGCTTTTCCTCGTATAAACAATATAAGATTTTGACTTCTTCCCCCCTCTCTTACTCTTCTTCTTATAAGAGGTTTAGTAGAAAGAGGAGTAGGTACAGGCTGAACTGTTTATCCTCCTCTAGCTGCAGCCATTGCGCACGCAGGGGCTTCAGTTGATATAGGTATTTTCTCACTTCATTTAGCGGGAGTATCTTCGATTTTAGGAGCCGTTAATTTTATAACTACCGTGATTAATATACGTTCTTATGGCATGACCATAGACCAAATACCTTTATTTGTCTGATCCGTATTTATTACAGCAATTTTATTACTACTTTCTCTTCC
>CAD19
ATATATTTTATATTCGGAGCATGAGCAGGAATGGCCGGAACATCTTTAAGGTTAATTATTCGAGCTGAATTAGGTCAACCAGGAACTTTGATTGGTAATGATCAAATTTACAATGTGGTAGTTACTGCACACGCCTTCGTTATAATCTTCTTCATAGTTATACCCATTATAATTGGAGGGTTTGGAAACTGACTAGTTCCTCTTATATTAGGAGCCCCTGATATAGCTTTTCCTCGTATAAACAATATAAGATTTTGACTTCTTCCCCCCTCTCTTACTCTTCTTCTTATAAGAGGTTTAGTAGAAAGAGGAGTAGGTACAGGCTGAACTGTTTATCCTCCTCTAGCTGCAGCCATTGCGCACGCAGGGGCTTCAGTTGATATAGGTATTTTCTCACTTCATTTAGCGGGAGTATCTTCGATTTTAGGAGCCGTTAATTTTATAACTACCGTGATTAATATACGTTCTTATGGCATGACCATAGACCAAATACCTTTATTTGTCTGATCCGTATTTATTACAGCAATTTTATTACTACTTTCTCTTCC
>CAD2
ATATATTTTATATTCGGAGCATGAGCAGGAATGGCCGGAACATCTTTAAGGTTAATTATTCGAGCTGAATTAGGTCAACCAGGAACTTTGATTGGTAATGATCAAATTTACAATGTGGTAGTTACTGCACACGCCTTCGTTATAATCTTCTTCATAGTTATACCCATTATAATTGGAGGGTTTGGAAACTGACTAGTTCCTCTTATATTAGGAGCCCCTGATATAGCTTTTCCTCGTATAAACAATATAAGATTTTGACTTCTTCCCCCCTCTCTTACTCTTCTTCTTATAAGAGGTTTAGTAGAAAGAGGAGTAGGTACAGGCTGAACTGTTTATCCCCCTCTAGCTGCAGCCATTGCGCACGCAGGGGCTTCAGTTGATATAGGTATTTTCTCACTTCACTTAGCGGGAGTATCTTCGATTTTAGGAGCCGTTAATTTTATAACTACCGTGATTAATATACGTTCTTATGGTATGACCATAGACCAAATACCTTTATTTGTCTGATCCGTATTTATTACAGCAATTTTATTACTACTTTCTCTTCC
>CAD20
ATATATTTTATATTCGGAGCATGAGCAGGAATGGCCGGAACATCTTTAAGGTTAATTATTCGAGCTGAATTAGGTCAACCAGGAACTTTGATTGGTAATGATCAAATTTACAATGTGGTAGTTACTGCACACGCCTTCGTTATAATCTTCTTCATAGTTATACCCATTATAATTGGAGGGTTTGGAAACTGACTAGTTCCTCTTATATTAGGAGCCCCTGATATAGCTTTTCCTCGTATAAACAATATAAGATTTTGACTTCTTCCCCCCTCTCTTACTCTTCTTCTTATAAGAGGTTTAGTAGAAAGAGGAGTAGGTACAGGCTGAACTGTTTATCCTCCTCTAGCTGCAGCCATTGCGCACGCAGGGGCTTCAGTTGATATAGGTATTTTCTCACTTCATTTAGCGGGAGTATCTTCGATTTTAGGAGCCGTTAATTTTATAACTACCGTGATTAATATACGTTCTTATGGTATGACCATAGACCAAATACCTTTATTTGTCTGATCCGTGTTTATTACAGCAATTTTATTACTACTTTCTCTTCC
>CAD21
ATATATTTTATATTCGGAGCATGAGCAGGAATGGCCGGAACATCTTTAAGGTTAATTATTCGAGCTGAATTAGGTCAACCAGGAACTTTGATTGGTAATGATCAAATTTACAATGTGGTAGTTACTGCACACGCCTTCGTTATAATCTTCTTCATAGTTATACCCATTATAATTGGAGGGTTTGGAAACTGACTAGTTCCTCTTATATTAGGAGCCCCTGATATAGCTTTTCCTCGTATAAACAATATAAGATTTTGACTTCTTCCCCCCTCTCTTACTCTTCTTCTTATAAGAGGTTTAGTAGAAAGAGGAGTAGGTACAGGCTGAACTGTTTATCCTCCTCTAGCTGCAGCCATTGCGCACGCAGGGGCTTCAGTTGATATAGGTATTTTCTCACTTCATTTAGCGGGAGTATCTTCGATTTTAGGAGCCGTTAATTTTATAACTACCGTGATTAATATACGTTCTTATGGCATGACCATAGACCAAATACCTTTATTTGTCTGATCCGTATTTATTACAGCAATTTTATTACTACTTTCTCTTCC
>CAD22
ATATATTTTATATTCGGAGCATGAGCAGGAATGGCCGGAACATCTTTAAGGTTAATTATTCGAGCTGAATTAGGTCAACCAGGAACTTTGATTGGTAATGATCAAATTTACAATGTGGTAGTTACTGCACACGCCTTCGTTATAATCTTCTTCATAGTTATACCCATTATAATTGGAGGGTTTGGAAACTGACTAGTTCCTCTTATATTAGGAGCCCCTGATATAGCTTTTCCTCGTATAAACAATATAAGATTTTGACTTCTTCCCCCCTCTCTTACTCTTCTTCTTATAAGAGGTTTAGTAGAAAGAGGAGTAGGTACAGGCTGAACTGTTTATCCTCCTCTAGCTGCAGCCATTGCGCACGCAGGGGCTTCAGTTGATATAGGTATTTTCTCACTTCATTTAGCGGGAGTATCTTCGATTTTAGGAGCCGTTAATTTTATAACTACCGTGATTAATATACGTTCTTATGGCATGACCATAGACCAAATACCTTTATTTGTCTGATCCGTATTTATTACAGCAATTTTATTACTACTTTCTCTTCC
>CAD24
ATATATTTTATATTCGGAGCATGAGCAGGAATGGCCGGAACATCTTTAAGGTTAATTATTCGAGCTGAATTAGGTCAACCAGGAACTTTGATTGGTAATGATCAAATTTACAATGTGGTAGTTACTGCACACGCCTTCGTTATAATCTTCTTCATAGTTATACCCATTATAATTGGAGGGTTTGGAAACTGACTAGTTCCTCTTATATTAGGAGCCCCTGATATAGCTTTTCCTCGTATAAACAATATAAGATTTTGACTTCTTCCCCCCTCTCTTACTCTTCTTCTTATAAGAGGTTTAGTAGAAAGAGGAGTAGGTACAGGCTGAACTGTTTATCCTCCTCTAGCTGCAGCCATTGCGCACGCAGGGGCTTCAGTTGATATAGGTATTTTCTCACTTCATTTAGCGGGAGTATCTTCGATTTTAGGAGCCGTTAATTTTATAACTACCGTGATTAATATACGTTCTTATGGCATGACCATAGACCAAATACCTTTATTTGTCTGATCCGTATTTATTACAGCAATTTTATTACTACTTTCTCTTCC
>CAD25
ATATATTTTATATTCGGAGCATGAGCAGGAATGGCCGGAACATCTTTAAGGTTAATTATTCGAGCTGAATTAGGTCAACCAGGAACTTTGATTGGTAATGATCAAATTTACAATGTGGTAGTTACTGCACACGCCTTCGTTATAATCTTCTTCATAGTTATACCCATTATAATTGGAGGGTTTGGAAACTGACTAGTTCCTCTTATATTAGGAGCCCCTGATATAGCTTTTCCTCGTATAAACAATATAAGATTTTGACTTCTTCCCCCCTCTCTTACTCTTCTTCTTATAAGAGGTTTAGTAGAAAGAGGAGTAGGTACAGGCTGAACTGTTTATCCTCCTCTAGCTGCAGCCATTGCGCACGCAGGGGCTTCAGTTGATATAGGTATTTTCTCACTTCATTTAGCGGGAGTATCTTCGATTTTAGGAGCCGTTAATTTTATAACTACCGTGATTAATATACGTTCTTATGGCATGACCATAGACCAAATACCTTTATTTGTCTGATCCGTATTTATTACAGCAATTTTATTACTACTTTCTCTTCC
>CAD26
ATATATTTTATATTCGGAGCATGAGCAGGAATGGCCGGAACATCTTTAAGGTTAATTATTCGAGCTGAATTAGGTCAACCAGGAACTTTGATTGGTAATGATCAAATTTACAATGTGGTAGTTACTGCACACGCCTTCGTTATAATCTTCTTCATAGTTATACCCATTATAATTGGAGGGTTTGGAAACTGACTAGTTCCTCTTATATTAGGAGCCCCTGATATAGCTTTTCCTCGTATAAACAATATAAGATTTTGACTTCTTCCCCCCTCTCTTACTCTTCTTCTTATAAGAGGTTTAGTAGAAAGAGGAGTAGGTACAGGCTGAACTGTTTATCCTCCTCTAGCTGCAGCCATTGCGCACGCAGGGGCTTCAGTTGATATAGGTATTTTCTCACTTCATTTAGCGGGAGTATCTTCGATTTTAGGAGCCGTTAATTTTATAACTACCGTGATTAATATACGTTCTTATGGCATGACCATAGACCAAATACCTTTATTTGTCTGATCCGTATTTATTACAGCAATTTTATTACTACTTTCTCTTCC
>CAD27
ATATATTTTATATTCGGAGCATGAGCAGGAATGGCCGGAACATCTTTAAGGTTAATTATTCGAGCTGAATTAGGTCAACCAGGAACTTTGATTGGTAATGATCAAATTTACAATGTGGTAGTTACTGCACACGCCTTCGTTATAATCTTCTTCATAGTTATACCCATTATAATTGGAGGGTTTGGAAACTGACTAGTTCCTCTTATATTAGGAGCCCCTGATATAGCTTTTCCTCGTATAAACAATATAAGATTTTGACTTCTTCCCCCCTCTCTTACTCTTCTTCTTATAAGAGGTTTAGTAGAAAGAGGAGTAGGTACAGGCTGAACTGTTTATCCTCCTCTAGCTGCAGCCATTGCGCACGCAGGGGCTTCAGTTGATATAGGTATTTTCTCACTTCATTTAGCGGGAGTATCTTCGATTTTAGGAGCCGTTAATTTTATAACTACCGTGATTAATATACGTTCTTATGGTATGACCATAGACCAAATACCTTTATTTGTCTGATCCGTGTTTATTACAGCAATTTTATTACTACTTTCTCTTCC
>CAD3
ATATATTTTATATTCGGAGCATGAGCAGGAATGGCCGGAACATCTTTAAGGTTAATTATTCGAGCTGAATTAGGTCAACCAGGAACTTTGATTGGTAATGATCAAATTTACAATGTGGTAGTTACTGCACACGCCTTCGTTATAATCTTCTTCATAGTTATACCCATTATAATTGGAGGGTTTGGAAACTGACTAGTTCCTCTTATATTAGGAGCCCCTGATATAGCTTTTCCTCGTATAAACAATATAAGATTTTGACTTCTTCCCCCCTCTCTTACTCTTCTTCTTATAAGAGGTTTAGTAGAAAGAGGAGTAGGTACAGGCTGAACTGTTTATCCTCCTCTAGCTGCAGCCATTGCGCACGCAGGGGCTTCAGTTGATATAGGTATTTTCTCACTTCATTTAGCGGGAGTATCTTCGATTTTAGGAGCCGTTAATTTTATAACTACCGTGATTAATATACGTTCTTATGGTATGACCATAGACCAAATACCTTTATTTGTCTGATCCGTATTTATTACAGCAATTTTATTACTACTTTCTCTTCC
>CAD4
ATATATTTTATATTCGGAGCATGGGCAGGAATGGCCGGAACATCTTTAAGGTTAATTATTCGAGCTGAATTAGGTCAACCAGGAACTTTGATTGGTAATGATCAAATTTACAATGTGGTAGTTACTGCACACGCCTTCGTTATAATCTTCTTCATAGTTATACCCATTATAATTGGAGGGTTTGGAAACTGACTAGTTCCTCTTATATTAGGAGCCCCTGATATAGCTTTTCCTCGTATAAACAATATAAGATTTTGACTTCTTCCCCCCTCTCTTACTCTTCTTCTTATAAGAGGTTTAGTAGAAAGAGGAGTAGGTACAGGCTGAACTGTTTATCCTCCTCTAGCTGCAGCCATTGCGCACGCAGGGGCTTCAGTTGATATAGGTATTTTCTCACTTCATTTAGCGGGAGTATCTTCGATTTTAGGAGCCGTTAATTTTATAACTACCGTGATTAATATACGTTCTTATGGCATGACCATAGACCAAATACCTTTATTTGTCTGATCCGTATTTATTACAGCAATTTTATTACTACTTTCTCTTCC
>CAD5
ATATATTTTATATTCGGAGCATGAGCAGGAATGGTCGGAACATCTTTAAGGTTAATTATTCGAGCTGAATTAGGTCAACCAGGAACTTTGATTGGTAATGATCAAATTTACAATGTGGTAGTTACTGCACACGCCTTCGTTATAATCTTCTTCATAGTTATACCCATTATAATTGGAGGGTTTGGAAACTGACTAGTTCCTCTTATATTAGGAGCCCCTGATATAGCTTTTCCTCGTATAAACAATATAAGATTTTGACTTCTTCCCCCCTCTCTTACTCTTCTTCTTATAAGAGGTTTAGTAGAAAGAGGAGTAGGTACAGGCTGAACTGTTTATCCTCCTCTAGCTGCAGCCATTGCGCACGCAGGGGCTTCAGTTGATATAGGTATTTTCTCACTTCATTTAGCGGGAGTATCTTCGATTTTAGGAGCCGTTAATTTTATAACTACCGTGATTAATATACGTTCTTATGGTATGACCATAGACCAAATACCTTTATTTGTCTGATCCGTATTTATTACAGCAATTTTATTACTACTTTCTCTTCC
>CAD6
ATATATTTTATATTCGGAGCATGAGCAGGAATGGTCGGAACATCTTTAAGGTTAATTATTCGAGCTGAATTAGGTCAACCAGGAACTTTGATTGGTAATGATCAAATTTACAATGTGGTAGTTACTGCACACGCCTTCGTTATAATCTTCTTCATAGTTATACCCATTATAATTGGAGGGTTTGGAAACTGACTAGTTCCTCTTATATTAGGAGCCCCTGATATAGCTTTTCCTCGTATAAACAATATAAGATTTTGACTTCTTCCCCCCTCTCTTACTCTTCTTCTTATAAGAGGTTTAGTAGAAAGAGGAGTAGGTACAGGCTGAACTGTTTATCCTCCTCTAGCTGCAGCCATTGCGCACGCAGGGGCTTCAGTTGATATAGGTATTTTCTCACTTCATTTAGCGGGAGTATCTTCGATTTTAGGAGCCGTTAATTTTATAACTACCGTGATTAATATACGTTCTTATGGTATGACCATAGACCAAATACCTTTATTTGTCTGATCCGTATTTATTACAGCAATTTTATTACTACTTTCTCTTCC
>CAD7
ATATATTTTATATTCGGAGCATGAGCAGGAATGGTCGGAACATCTTTAAGGTTAATTATTCGAGCTGAATTAGGTCAACCAGGAACTTTGATTGGTAATGATCAAATTTACAATGTGGTAGTTACTGCACACGCCTTCGTTATAATCTTCTTCATAGTTATACCCATTATAATTGGAGGGTTTGGAAACTGACTAGTTCCTCTTATATTAGGAGCCCCTGATATAGCTTTTCCTCGTATAAACAATATAAGATTTTGACTTCTTCCCCCCTCTCTTACTCTTCTTCTTATAAGAGGTTTAGTAGAAAGAGGAGTAGGTACAGGCTGAACTGTTTATCCTCCTCTAGCTGCAGCCATTGCGCACGCAGGGGCTTCAGTTGATATAGGTATTTTCTCACTTCATTTAGCGGGAGTATCTTCGATTTTAGGAGCCGTTAATTTTATAACTACCGTGATTAATATACGTTCTTATGGTATGACCATAGACCAAATACCTTTATTTGTCTGATCCGTATTTATTACAGCAATTTTATTACTACTTTCTCTTCC
>CAD8
ATATATTTTATATTCGGAGCATGGGCAGGAATGGCCGGAACATCTTTAAGGTTAATTATTCGAGCTGAATTAGGTCAACCAGGAACTTTGATTGGTAATGATCAAATTTACAATGTGGTAGTTACTGCACACGCCTTCGTTATAATCTTCTTCATAGTTATACCCATTATAATTGGAGGGTTTGGAAACTGACTAGTTCCTCTTATATTAGGAGCCCCTGATATAGCTTTTCCTCGTATAAACAATATAAGATTTTGACTTCTTCCCCCCTCTCTTACTCTTCTTCTTATAAGAGGTTTAGTAGAAAGAGGAGTAGGTACAGGCTGAACTGTTTATCCTCCTCTAGCTGCAGCCATTGCGCACGCAGGGGCTTCAGTTGATATAGGTATTTTCTCACTTCATTTAGCGGGAGTATCTTCGATTTTAGGAGCCGTTAATTTTATAACTACCGTGATTAATATACGTTCTTATGGCATGACCATAGACCAAATACCTTTATTTGTCTGATCCGTATTTATTACAGCAATTTTATTACTACTTTCTCTTCC
>CAD9
ATATATTTTATATTCGGAGCATGAGCAGGAATGGCCGGAACATCTTTAAGGTTAATTATTCGAGCTGAATTAGGTCAACCAGGAACTTTGATTGGTAATGATCAAATTTACAATGTGGTAGTTACTGCACACGCCTTCGTTATAATCTTCTTCATAGTTATACCCATTATAATTGGAGGGTTTGGAAACTGACTAGTTCCTCTTATATTAGGAGCCCCTGATATAGCTTTTCCTCGTATAAACAATATAAGATTTTGACTTCTTCCCCCCTCTCTTACTCTTCTTCTTATAAGAGGTTTAGTAGAAAGAGGAGTAGGTACAGGCTGAACTGTTTATCCTCCTCTAGCTGCAGCCATTGCGCACGCTGGGGCTTCAGTTGATATAGGTATTTTCTCACTTCATTTAGCGGGAGTATCTTCGATTTTAGGAGCCGTTAATTTTATAACTACCGTGATTAATATACGTTCTTATGGTATGACCATAGACCAAATACCTTTATTTGTCTGATCCGTATTTATTACAGCAATTTTATTACTACTTTCTCTTCC
>COR_CED11
ATATATTTTATATTCGGAGCATGAGCAGGAATGGCCGGAACATCTTTAAGGTTAATTATTCGAGCTGAATTAGGTCAACCAGGAACTTTGATTGGTAACGATCAAATTTACAATGTGGTAGTTACTGCACACGCCTTCGTTATAATCTTCTTCATAGTTATACCCATTATAATTGGAGGGTTTGGAAACTGACTAGTTCCTCTTATATTAGGAGCCCCTGATATAGCTTTTCCTCGTATAAACAATATAAGATTTTGACTTCTTCCCCCCTCTCTTACTCTTCTTCTTATAAGAGGTTTAGTAGAAAGAGGAGTAGGTACAGGCTGAACTGTTTATCCTCCTCTAGCTGCAGCCATTGCGCACGCAGGGGCTTCAGTTGATATGGGTATTTTCTCACTTCATTTAGCGGGAGTATCTTCGATTTTAGGAGCCGTTAATTTTATAACTACCGTGATTAATATACGTTCTTATGGTATGACCATAGACCAAATACCTTTATTTGTCTGATCCGTATTTATTACAGCAATTTTATTACTACTTTCTCTTCC
>COR_CED12
ATATATTTTATATTCGGAGCATGAGCAGGAATGGCCGGAACATCTTTAAGGTTAATTATTCGAGCTGAATTAGGTCAACCAGGAACTTTGATTGGTAATGATCAAATTTACAATGTGGTAGTTACTGCACACGCCTTCGTTATAATCTTCTTCATAGTTATACCCATTATAATTGGAGGGTTTGGAAACTGACTAGTTCCTCTTATATTAGGAGCCCCTGATATAGCTTTTCCTCGTATAAACAATATAAGATTTTGACTTCTTCCCCCCTCTCTTACTCTTCTTCTTATAAGAGGTTTAGTAGAAAGAGGAGTAGGTACAGGCTGAACTGTTTATCCTCCTCTAGCTGCAGCCATTGCGCACGCAGGGGCTTCAGTTGATATAGGTATTTTCTCACTTCATTTAGCGGGAGTATCTTCGATTTTAGGAGCCGTTAATTTTATAACTACCGTGATTAATATACGTTCTTATGGTATGACCATAGACCAAATACCTTTATTTGTCTGATCCGTATTTATTACAGCAATTTTATTACTACTTTCTCTTCC
>COR_CED13
ATATATTTTATATTCGGAGCATGAGCAGGAATGGCCGGAACATCTTTAAGGTTAATTATTCGAGCTGAATTAGGTCAACCAGGAACTTTGATTGGTAATGATCAAATTTACAATGTGGTAGTTACTGCACACGCCTTCGTTATAATCTTCTTCATAGTTATACCCATTATAATTGGAGGGTTTGGAAACTGACTAGTTCCTCTTATATTAGGAGCCCCTGATATAGCTTTTCCTCGTATAAACAATATAAGATTTTGACTTCTTCCCCCCTCTCTTACTCTTCTTCTTATAAGAGGTTTAGTAGAAAGAGGAGTAGGTACAGGCTGAACTGTTTATCCTCCTCTAGCTGCAGCCATTGCGCACGCAGGGGCTTCAGTTGATATAGGTATTTTCTCACTTCATTTAGCGGGAGTATCTTCGATTTTAGGAGCCGTTAATTTTATAACTACCGTGATTAATATACGTTCTTATGGTATGACCATAGACCAAATACCTTTATTTGTCTGATCCGTATTTATTACAGCAATTTTATTACTACTTTCTCTTCC
>COR_CED14
ATATATTTTATATTCGGAGCATGAGCAGGAATGGCCGGAACATCTTTAAGGTTAATTATTCGAGCTGAATTAGGTCAACCAGGAACTTTGATTGGTAATGATCAAATTTACAATGTGGTAGTTACTGCACACGCCTTCGTTATAATCTTCTTCATAGTTATACCCATTATAATTGGAGGGTTTGGAAACTGACTAGTTCCTCTTATATTAGGAGCCCCTGATATAGCTTTTCCTCGTATAAACAATATAAGATTTTGACTTCTTCCCCCCTCTCTTACTCTTCTTCTTATAAGAGGTTTAGTAGAAAGAGGAGTAGGTACAGGCTGAACTGTTTATCCCCCTCTAGCTGCAGCCATTGCGCACGCAGGGGCTTCAGTTGATATAGGTATTTTCTCACTTCACTTAGCGGGAGTATCTTCGATTTTAGGAGCCGTTAATTTTATAACTACCGTGATTAATATACGTTCTTATGGTATGACCATAGACCAATTACCTTTATTTGTCTGATCCGTATTTATTACAGCAATTTTATTACTACTTTCTCTTCC
>COR_CED15
ATATATTTTATATTCGGAGCATGAGCAGGAATGGCCGGAACATCTTTAAGGTTAATTATTCGAGCTGAATTAGGTCAACCAGGAACTTTGATTGGTAATGATCAAATTTACAATGTGGTAGTTACTGCACACGCCTTCGTTATAATCTTCTTCATAGTTATACCCATTATAATTGGAGGGTTTGGAAACTGACTAGTTCCTCTTATATTAGGAGCCCCTGATATAGCTTTTCCTCGTATAAACAATATAAGATTTTGACTTCTTCCCCCCTCTCTTACTCTTCTTCTTATAAGAGGTTTAGTAGAAAGAGGAGTAGGTACAGGCTGAACTGTTTATCCTCCTCTAGCTGCAGCCATTGCGCATGCAGGGGCTTCAGTTGATATAGGTATTTTCTCACTTCATTTAGCGGGAGTATCTTCGATTTTAGGAGCCGTTAATTTTATAACTACCGTGATTAATATACGTTCTTATGGTATGACCATAGACCAAATACCTTTATTTGTCTGATCCGTATTTATTACAGCAATTTTATTACTACTTTCTCTTCC
>COR_CED16
ATATATTTTATATTCGGAGCATGAGCAGGAATGGCCGGAACATCTTTAAGGTTAATTATTCGAGCTGAATTAGGTCAACCAGGAACTTTGATTGGTAATGATCAAATTTACAATGTGGTAGTTACTGCACACGCCTTCGTTATAATCTTCTTCATAGTTATACCCATTATAATTGGAGGGTTTGGAAACTGACTAGTTCCTCTTATATTAGGAGCCCCTGATATAGCTTTTCCTCGTATAAACAATATAAGATTTTGACTTCTTCCCCCCTCTCTTACTCTTCTTCTTATAAGAGGTTTAGTAGAAAGAGGAGTAGGTACAGGCTGAACTGTTTATCCTCCTCTAGCTGCAGCCATTGCGCACGCAGGGGCTTCAGTTGATATAGGTATTTTCTCACTTCATTTAGCGGGAGTATCTTCGATTTTAGGAGCCGTTAATTTTATAACTACCGTGATTAATATACGTTCTTATGGTATGACCATAGACCAAATACCTTTATTTGTCTGATCCGTATTTATTACAGCAATTTTATTACTACTTTCTCTTCC
>COR_CED17
ATATATTTTATATTCGGAGCATGAGCAGGAATGGCCGGAACATCTTTAAGGTTAATTATTCGAGCTGAATTAGGTCAACCAGGAACTTTGATTGGTAATGATCAAATTTACAATGTGGTAGTTACTGCACACGCCTTCGTTATAATCTTCTTCATAGTTATACCCATTATAATTGGAGGATTTGGAAACTGACTAGTTCCTCTTATATTAGGAGCCCCTGATATAGCTTTTCCTCGTATAAACAATATAAGATTTTGACTTCTTCCCCCCTCTCTTACTCTTCTTCTTATAAGAGGTTTAGTAGAAAGAGGAGTAGGTACAGGCTGAACTGTTTATCCTCCTCTAGCTGCAGCCATTGCACACGCAGGGGCTTCAGTTGATATAGGTATTTTCTCACTTCATTTAGCGGGAGTATCTTCGATTTTAGGAGCCGTTAATTTTATAACTACCGTGATTAATATACGTTCTTATGGTATGACCATAGACCAAATACCTTTATTTGTCTGATCCGTATTTATTACAGCAATTTTATTACTACTTTCTCTTCC
>COR_CED18
ATATATTTTATATTCGGAGCATGAGCAGGAATGGCCGGAACATCTTTAAGGTTAATTATTCGAGCTGAATTAGGTCAACCAGGAACTTTGATTGGTAATGATCAAATTTACAATGTGGTAGTTACTGCACACGCCTTCGTTATAATCTTCTTCATAGTTATACCCATTATAATTGGAGGGTTTGGAAACTGACTAGTTCCTCTTATATTAGGAGCCCCTGATATAGCTTTTCCTCGTATAAACAATATAAGATTTTGACTTCTTCCCCCCTCTCTTACTCTTCTTCTTATAAGAGGTTTAGTAGAAAGAGGAGTAGGTACAGGCTGAACTGTTTATCCTCCTCTAGCTGCAGCCATTGCGCACGCAGGGGCTTCAGTTGATATAGGTATTTTCTCACTTCATTTAGCGGGAGTATCTTCGATTTTAGGAGCCGTTAATTTTATAACTACCGTGATTAATATACGTTCTTATGGTATGACCATAGACCAAATACCTTTATTTGTCTGATCCGTATTTATTACAGCAATTTTATTACTACTTTCTCTTCC
>COR_CED19
ATATATTTTATATTCGGAGCATGAGCAGGAATGGCCGGAACATCTTTAAGGTTAATTATTCGAGCTGAATTAGGTCAACCAGGAACTTTGATTGGTAATGATCAAATTTACAATGTGGTAGTTACTGCACACGCCTTCGTTATAATCTTCTTCATAGTTATACCCATTATAATTGGAGGGTTTGGAAACTGACTAGTTCCTCTTATATTAGGAGCCCCTGATATAGCTTTTCCTCGTATAAACAATATAAGATTTTGACTTCTTCCCCCCTCTCTTACTCTTCTTCTTATAAGAGGTTTAGTAGAAAGAGGAGTAGGTACAGGCTGAACTGTTTATCCCCCTCTAGCTGCAGCCATTGCGCACGCAGGGGCTTCAGTTGATATAGGTATTTTCTCACTTCACTTAGCGGGAGTATCTTCGATTTTAGGAGCCGTTAATTTTATAACTACCGTGATTAATATACGTTCTTATGGTATGACCATAGACCAAATACCTTTATTTGTCTGATCCGTATTTATTACAGCAATTTTATTACTACTTTCTCTTCC
>COR_CED20
ATATATTTTATATTCGGAGCATGAGCAGGAATGGCCGGAACATCTTTAAGGTTAATTATTCGAGCTGAATTAGGTCAACCAGGAACTTTGATTGGTAATGATCAAATTTACAATGTGGTAGTTACTGCACACGCCTTCGTTATAATCTTCTTCATAGTTATACCCATTATAATTGGAGGGTTTGGAAACTGACTAGTTCCTCTTATATTAGGAGCCCCTGATATAGCTTTTCCTCGTATAAACAATATAAGATTTTGACTTCTTCCCCCCTCTCTTACTCTTCTTCTTATAAGAGGTTTAGTAGAAAGAGGAGTAGGTACAGGCTGAACTGTTTATCCTCCTCTAGCTGCAGCCATTGCGCACGCAGGGGCTTCAGTTGATATAGGTATTTTCTCACTTCATTTAGCGGGAGTATCTTCGATTTTAGGAGCCGTTAATTTTATAACTACCGTGATTAATATACGTTCTTATGGTATGACCATAGACCAAATACCTTTATTTGTCTGATCCGTATTTATTACAGCAATTTTATTACTACTTTCTCTTCC
>COR11
ATATATTTTATATTCGGAGCATGAGCAGGAATGGCCGGAACATCTTTAAGGTTAATTATTCGAGCTGAATTAGGTCAACCAGGAACTTTGATTGGTAATGATCAAATTTACAATGTAGTAGTTACTGCACACGCCTTCGTTATAATCTTCTTCATAGTTATACCCATTATAATTGGAGGGTTTGGAAACTGACTAGTTCCTCTTATATTAGGAGCCCCTGATATAGCTTTTCCTCGTATAAACAATATAAGATTTTGACTTCTTCCCCCCTCTCTTACTCTTCTTCTTATAAGAGGTTTAGTAGAAAGAGGAGTAGGTACAGGCTGAACTGTTTATCCCCCTCTAGCTGCAGCCATTGCGCACGCAGGGGCTTCAGTTGATATAGGTATTTTCTCACTTCACTTAGCGGGAGTATCTTCGATTTTAGGAGCCGTTAATTTTATAACTACCGTGATTAATATACGTTCTTATGGTATGACCATAGACCAAATACCTTTATTTGTCTGATCCGTATTTATTACAGCAATTTTATTACTACTTTCTCTTCC
>COR12
ATATATTTTATATTCGGAGCATGAGCAGGAATGGCCGGAACATCTTTAAGGTTAATTATTCGAGCTGAATTAGGTCAACCAGGAACTTTGATTGGTAATGATCAAATTTACAATGTGGTAGTTACTGCACACGCCTTCGTTATAATCTTCTTCATAGTTATACCCATTATAATTGGAGGGTTTGGAAACTGACTAGTTCCTCTTATATTAGGAGCCCCTGATATAGCTTTTCCTCGTATAAACAATATAAGATTTTGACTTCTTCCCCCCTCTCTTACTCTTCTTCTTATAAGAGGTTTAGTAGAAAGAGGAGTAGGTACAGGCTGAACTGTTTATCCCCCTCTAGCTGCAGCCATTGCGCACGCAGGGGCTTCAGTTGATATAGGTATTTTCTCACTTCACTTAGCGGGAGTATCTTCGATTTTAGGAGCCGTTAATTTTATAACTACCGTGATTAATATACGTTCTTATGGTATGACCATAGACCAAATACCTTTATTTGTCTGATCCGTATTTATTACAGCAATTTTATTACTACTTTCTCTTCC
>COR13
ATATATTTTATATTCGGAGCATGAGCAGGAATGGCCGGAACATCTTTAAGGTTAATTATTCGAGCTGAATTAGGTCAACCAGGAACTTTGATTGGTAATGATCAAATTTACAATGTAGTAGTTACTGCACACGCCTTCGTTATAATCTTCTTCATAGTTATACCCATTATAATTGGAGGGTTTGGAAACTGACTAGTTCCTCTTATATTAGGAGCCCCTGATATAGCTTTTCCTCGTATAAACAATATAAGATTTTGACTTCTTCCCCCCTCTCTTACCCTTCTTCTTATAAGAGGTTTAGTAGAAAGAGGAGTAGGTACAGGCTGAACTGTTTATCCTCCTCTAGCTGCAGCCATTGCGCACGCAGGGGCTTCAGTTGATATAGGTATTTTCTCACTTCATTTAGCGGGAGTATCTTCGATTTTAGGAGCCGTTAATTTTATAACTACCGTGATTAATATACGTTCTTATGGTATGACCATAGACCAAATACCTTTATTTGTCTGATCCGTATTTATTACAGCAATTTTATTACTACTTTCTCTTCC
>COR14
ATATATTTTATATTCGGAGCATGAGCAGGAATGGCCGGAACATCTTTAAGGTTAATTATTCGAGCTGAATTAGGTCAACCAGGAACTTTGATTGGTAATGATCAAATTTACAATGTAGTAGTTACTGCACACGCCTTCGTTATAATCTTCTTCATAGTTATACCCATTATAATTGGAGGGTTTGGAAACTGACTAGTTCCTCTTATATTAGGAGCCCCTGATATAGCTTTTCCTCGTATAAACAATATAAGATTTTGACTTCTTCCCCCCTCTCTTACTCTTCTTCTTATAAGAGGTTTAGTAGAAAGAGGAGTAGGTACAGGCTGAACTGTTTATCCCCCTCTAGCTGCAGCCATTGCGCACGCAGGGGCTTCAGTTGATATAGGTATTTTCTCACTTCACTTAGCGGGAGTATCTTCGATTTTAGGAGCCGTTAATTTTATAACTACCGTGATTAATATACGTTCTTATGGTATGACCATAGACCAAATACCTTTATTTGTCTGATCCGTATTTATTACAGCAATTTTATTACTACTTTCTCTTCC
>COR15
ATATATTTTATATTCGGAGCATGAGCAGGAATGGCCGGAACATCTTTAAGGTTAATTATTCGAGCTGAATTAGGTCAACCAGGAACTTTGATTGGTAATGATCAAATTTACAATGTAGTAGTTACTGCACACGCCTTCGTTATAATCTTCTTCATAGTTATACCCATTATAATTGGAGGGTTTGGAAACTGACTAGTTCCTCTTATATTAGGAGCCCCTGATATAGCTTTTCCTCGTATAAACAATATAAGATTTTGACTTCTTCCCCCCTCTCTTACTCTTCTTCTTATAAGAGGTTTAGTAGAAAGAGGAGTAGGTACAGGCTGAACTGTTTATCCCCCTCTAGCTGCAGCCATTGCGCACGCAGGGGCTTCAGTTGATATAGGTATTTTCTCACTTCACTTAGCGGGAGTATCTTCGATTTTAGGAGCCGTTAATTTTATAACTACCGTGATTAATATACGTTCTTATGGTATGACCATAGACCAAATACCTTTATTTGTCTGATCCGTATTTATTACAGCAATTTTATTACTACTTTCTCTTCC
>COR16
ATATATTTTATATTCGGAGCATGAGCAGGAATGGCCGGAACATCTTTAAGATTAATTATTCGAGCTGAATTAGGTCAACCAGGAACTTTGATTGGTAATGATCAAATTTACAATGTAGTAGTTACTGCACACGCCTTCGTTATAATCTTCTTCATAGTTATACCCATTATAATTGGAGGGTTTGGAAACTGACTAGTTCCTCTTATATTAGGAGCCCCTGATATAGCTTTTCCTCGTATAAACAATATAAGATTTTGACTTCTTCCCCCCTCTCTTACCCTTCTTCTTATAAGAGGTTTAGTAGAAAGAGGAGTAGGTACAGGCTGAACTGTTTATCCTCCTCTAGCTGCAGCCATTGCGCACGCAGGGGCTTCAGTTGATATAGGTATTTTCTCACTTCATTTAGCGGGAGTATCTTCGATTTTAGGAGCCGTTAATTTTATAACTACCGTGATTAATATACGTTCTTATGGTATGACCATAGACCAAATACCTTTATTTGTCTGATCCGTATTTATTACAGCAATTTTATTACTACTTTCTCTTCC
>COR17
ATATATTTTATATTCGGAGCATGAGCAGGAATGGCCGGAACATCTTTAAGGTTAATTATTCGAGCTGAATTAGGTCAACCAGGAACTTTGATTGGTAATGATCAAATTTACAATGTAGTAGTTACTGCACACGCCTTCGTTATAATCTTCTTCATAGTTATACCCATTATAATTGGAGGGTTTGGAAACTGACTAGTTCCTCTTATATTAGGAGCCCCTGATATAGCTTTTCCTCGTATAAACAATATAAGATTTTGACTTCTTCCCCCCTCTCTTACCCTTCTTCTTATAAGAGGTTTAGTAGAAAGAGGAGTAGGTACAGGCTGAACTGTTTATCCTCCTCTAGCTGCAGCCATTGCGCACGCAGGGGCTTCAGTTGATATAGGTATTTTCTCACTTCATTTAGCGGGAGTATCTTCGATTTTAGGAGCCGTTAATTTTATAACTACCGTGATTAATATACGTTCTTATGGTATGACCATAGACCAAATACCTTTATTTGTCTGATCCGTATTTATTACAGCAATTTTATTACTACTTTCTCTTCC
>COR18
ATATATTTTATATTCGGAGCATGAGCAGGAATGGCCGGAACATCTTTAAGGTTAATTATTCGAGCTGAATTAGGTCAACCAGGAACTTTGATTGGTAATGATCAAATTTACAATGTGGTAGTTACTGCACACGCCTTCGTTATAATCTTCTTCATAGTTATACCCATTATAATTGGAGGGTTTGGAAACTGACTAGTTCCTCTTATATTAGGAGCCCCTGATATAGCTTTTCCTCGTATAAACAATATAAGATTTTGACTTCTTCCCCCCTCTCTTACTCTTCTTCTTATAAGAGGTTTAGTAGAAAGAGGAGTAGGTACAGGCTGAACTGTTTATCCCCCTCTAGCTGCAGCCATTGCGCACGCAGGGGCTTCAGTTGATATAGGTATTTTCTCACTTCACTTAGCGGGAGTATCTTCGATTTTAGGAGCCGTTAATTTTATAACTACCGTGATTAATATACGTTCTTATGGTATGACCATAGACCAAATACCTTTATTTGTCTGATCCGTATTTATTACAGCAATTTTATTACTACTTTCTCTTCC
>COR19
ATATATTTTATATTCGGAGCATGAGCAGGAATGGCCGGAACATCTTTAAGGTTAATTATTCGAGCTGAATTAGGTCAACCAGGAACTTTGATTGGTAATGATCAAATTTACAATGTGGTAGTTACTGCACACGCCTTCGTTATAATCTTCTTCATAGTTATACCCATTATAATTGGAGGATTTGGAAACTGACTAGTTCCTCTTATATTAGGAGCCCCTGATATAGCTTTTCCTCGTATAAACAATATAAGATTTTGACTTCTTCCCCCCTCTCTTACTCTTCTTCTTATAAGAGGTTTAGTAGAAAGAGGAGTAGGTACAGGCTGAACTGTTTATCCTCCTCTAGCTGCAGCCATTGCGCACGCAGGGGCTTCAGTTGATATGGGTATTTTCTCACTTCATTTAGCGGGAGTATCTTCGATTTTAGGAGCCGTTAATTTTATAACTACCGTGATTAATATACGTTCTTATGGTATGACCATAGACCAAATACCTTTATTTGTCTGATCCGTATTTATTACAGCAATTTTATTACTACTTTCTCTTCC
>COR20
ATATATTTTATATTCGGAGCATGAGCAGGAATGGCCGGAACATCTTTAAGGTTAATTATTCGAGCTGAATTAGGTCAACCAGGAACTTTGATTGGTAATGATCAAATTTACAATGTGGTAGTTACTGCACACGCCTTCGTTATAATCTTCTTCATAGTTATACCCATTATAATTGGAGGGTTTGGAAACTGACTAGTTCCTCTTATATTAGGAGCCCCTGATATAGCTTTTCCTCGTATAAACAATATAAGATTTTGACTTCTTCCCCCCTCTCTTACTCTTCTTCTTATAAGAGGTTTAGTAGAAAGAGGAGTAGGTACAGGCTGAACTGTTTATCCTCCTCTAGCTGCAGCCATTGCGCACGCAGGGGCTTCAGTTGATATAGGTATTTTCTCACTTCATTTAGCGGGAGTATCTTCGATTTTAGGAGCCGTTAATTTTATAACTACCGTGATTAATATACGTTCTTATGGCATGACCATAGACCAAATACCTTTATTTGTCTGATCCGTATTTATTACAGCAATTTTATTACTACTTTCTCTTCC
>COR21
ATATATTTTATATTCGGAGCATGAGCAGGAATGGCCGGAACATCTTTAAGGTTAATTATTCGAGCTGAATTAGGTCAACCAGGAACTTTGATTGGTAATGATCAAATTTACAATGTGGTAGTTACTGCACACGCCTTCGTTATAATCTTCTTCATAGTTATACCCATTATAATTGGAGGGTTTGGAAACTGACTAGTTCCTCTTATATTAGGAGCCCCTGATATAGCTTTTCCTCGTATAAACAATATAAGATTTTGACTTCTTCCCCCCTCTCTTACTCTTCTTCTTATAAGAGGTTTAGTAGAAAGAGGAGTAGGTACAGGCTGAACTGTTTATCCTCCTCTAGCTGCAGCCATTGCGCACGCAGGGGCTTCAGTTGATATAGGTATTTTCTCACTTCATTTAGCGGGAGTATCTTCGATTTTAGGAGCCGTTAATTTTATAACTACCGTGATTAATATACGTTCTTATGGTATGACCATAGACCAAATACCTTTATTTGTCTGATCCGTATTTATTACAGCAATTTTATTACTACTTTCTCTTCC
>COR22
ATATATTTTATATTCGGAGCATGAGCAGGAATGGCCGGAACATCTTTAAGGTTAATTATTCGAGCTGAATTAGGTCAACCAGGAACTTTGATTGGTAATGATCAAATTTACAATGTGGTAGTTACTGCACACGCCTTCGTTATAATCTTCTTCATAGTTATACCCATTATAATTGGAGGGTTTGGAAACTGACTAGTTCCTCTTATATTAGGAGCCCCTGATATAGCTTTTCCTCGTATAAACAATATAAGATTTTGACTTCTTCCCCCCTCTCTTACTCTTCTTCTTATAAGAGGTTTAGTAGAAAGAGGAGTAGGTACAGGCTGAACTGTTTATCCTCCTCTAGCTGCAGCCATTGCGCACGCAGGGGCTTCAGTTGATATAGGTATTTTCTCACTTCATTTAGCGGGAGTATCTTCGATTTTAGGAGCCGTTAATTTTATAACTACCGTGATTAATATACGTTCTTATGGCATGACCATAGACCAAATACCTTTATTTGTCTGATCCGTATTTATTACAGCAATTTTATTACTACTTTCTCTTCC
>COR23
ATATATTTTATATTCGGAGCATGAGCAGGAATGGCCGGAACATCTTTAAGGTTAATTATTCGAGCTGAATTAGGTCAACCAGGAACTTTGATTGGTAATGATCAAATTTACAATGTGGTAGTTACTGCACACGCCTTCGTTATAATCTTCTTCATAGTTATACCCATTATAATTGGAGGGTTTGGAAACTGACTAGTTCCTCTTATATTAGGAGCCCCTGATATAGCTTTTCCTCGTATAAACAATATAAGATTTTGACTTCTTCCCCCCTCTCTTACTCTTCTTCTTATAAGAGGTTTAGTAGAAAGAGGAGTAGGTACAGGCTGAACTGTTTATCCTCCTCTAGCTGCAGCCATTGCGCACGCAGGGGCTTCAGTTGATATAGGTATTTTCTCACTTCATTTAGCGGGAGTATCTTCGATTTTAGGAGCCGTTAATTTTATAACTACCGTGATTAATATACGTTCTTATGGCATGACCATAGACCAAATACCTTTATTTGTCTGATCCGTATTTATTACAGCAATTTTATTACTACTTTCTCTTCC
>COR24
ATATATTTTATATTCGGAGCATGAGCAGGAATGGCCGGAACATCTTTAAGGTTAATTATTCGAGCTGAATTAGGTCAACCAGGAACTTTGATTGGTAATGATCAAATTTACAATGTGGTAGTTACTGCACACGCCTTCGTTATAATCTTCTTCATAGTTATACCCATTATAATTGGAGGGTTTGGAAACTGACTAGTTCCTCTTATATTAGGAGCCCCTGATATAGCTTTTCCTCGTATAAACAATATAAGATTTTGACTTCTTCCCCCCTCTCTTACTCTTCTTCTTATAAGAGGTTTAGTAGAAAGAGGAGTAGGTACAGGCTGAACTGTTTATCCTCCTCTAGCTGCAGCCATTGCGCACGCTGGGGCTTCAGTTGATATAGGTATTTTCTCACTTCATTTAGCGGGAGTATCTTCGATTTTAGGAGCCGTTAATTTTATAACTACCGTGATTAATATACGTTCTTATGGTATGACCATAGACCAAATACCTTTATTTGTCTGATCCGTATTTATTACAGCAATTTTATTACTACTTTCTCTTCC
>COR25
ATATATTTTATATTCGGAGCATGAGCAGGAATGGCCGGAACATCTTTAAGGTTAATTATTCGAGCTGAATTAGGTCAACCAGGAACTTTGATTGGTAATGATCAAATTTACAATGTGGTAGTTACTGCACACGCCTTCGTTATAATCTTCTTCATAGTTATACCCATTATAATTGGAGGGTTTGGAAACTGACTAGTTCCTCTTATATTAGGAGCCCCTGATATAGCTTTTCCTCGTATAAACAATATAAGATTTTGACTTCTTCCCCCCTCTCTTACTCTTCTTCTTATAAGAGGTTTAGTAGAAAGAGGAGTAGGTACAGGCTGAACTGTTTATCCCCCTCTAGCTGCAGCCATTGCACACGCAGGGGCTTCAGTTGATATAGGTATTTTCTCACTTCACTTAGCGGGAGTATCTTCGATTTTAGGAGCCGTTAATTTTATAACTACCGTGATTAATATACGTTCTTATGGTATGACCATAGACCAAATACCTTTATTTGTCTGATCCGTATTTATTACAGCAATTTTATTACTACTTTCTCTTCC
>COR26
ATATATTTTATATTCGGAGCATGAGCAGGAATGGCCGGAACATCTTTAAGGTTAATTATTCGAGCTGAATTAGGTCAACCAGGAACTTTGATTGGTAATGATCAAATTTACAATGTGGTAGTTACTGCACACGCCTTCGTTATAATCTTCTTCATAGTTATACCCATTATAATTGGAGGGTTTGGAAACTGACTAGTTCCTCTTATATTAGGAGCCCCTGATATAGCTTTTCCTCGTATAAACAATATAAGATTTTGACTTCTTCCCCCCTCTCTTACTCTTCTTCTTATAAGAGGTTTAGTAGAAAGAGGAGTAGGTACAGGCTGAACTGTTTATCCCCCTCTAGCTGCAGCCATTGCGCACGCAGGGGCTTCAGTTGATATAGGTATTTTCTCACTTCACTTAGCGGGAGTATCTTCGATTTTAGGAGCCGTTAATTTTATAACTACCGTGATTAATATACGTTCTTATGGTATGACCATAGACCAAATACCTTTATTTGTCTGATCCGTATTTATTACAGCAATTTTATTACTACTTTCTCTTCC
>COR27
ATATATTTTATATTCGGAGCATGAGCAGGAATGGCCGGAACATCTTTAAGGTTAATTATTCGAGCTGAATTAGGTCAACCAGGAACTTTGATTGGTAATGATCAAATTTACAATGTGGTAGTTACTGCACACGCCTTCGTTATAATCTTCTTCATAGTTATACCCATTATAATTGGAGGGTTTGGAAACTGACTAGTTCCTCTTATATTAGGAGCCCCTGATATAGCTTTTCCTCGTATAAACAATATAAGATTTTGACTTCTTCCCCCCTCTCTTACTCTTCTTCTTATAAGAGGTTTAGTAGAAAGAGGAGTAGGTACAGGCTGAACTGTTTATCCTCCTCTAGCTGCAGCCATTGCGCACGCAGGGGCTTCAGTTGATATAGGTATTTTCTCACTTCATTTAGCGGGAGTATCTTCGATTTTAGGAGCCGTTAATTTTATAACTACCGTGATTAATATACGTTCTTATGGTATGACCATAGACCAAATACCTTTATTTGTCTGATCCGTGTTTATTACAGCAATTTTATTACTACTTTCTCTTCC
>COR28
ATATATTTTATATTCGGAGCATGAGCAGGAATGGCCGGAACATCTTTAAGGTTAATTATTCGAGCTGAATTAGGTCAACCAGGAACTTTGATTGGTAATGATCAAATTTACAATGTGGTAGTTACTGCACACGCCTTCGTTATAATCTTCTTCATAGTTATACCCATTATAATTGGAGGGTTTGGAAACTGACTAGTTCCTCTTATATTAGGAGCCCCTGATATAGCTTTTCCTCGTATAAACAATATAAGATTTTGACTTCTTCCCCCCTCTCTTACTCTTCTTCTTATAAGAGGTTTAGTAGAAAGAGGAGTAGGTACAGGCTGAACTGTTTATCCTCCTCTAGCTGCAGCCATTGCGCACGCAGGGGCTTCAGTTGATATAGGTATTTTCTCACTTCATTTAGCGGGAGTATCTTCGATTTTAGGAGCCGTTAATTTTATAACTACCGTGATTAATATACGTTCTTATGGTATGACCATAGACCAAATACCTTTATTTGTCTGATCCGTGTTTATTACAGCAATTTTATTACTACTTTCTCTTCC
>COR29
ATATATTTTATATTCGGAGCATGAGCAGGAATGGCCGGAACATCTTTAAGGTTAATTATTCGAGCTGAATTAGGTCAACCAGGAACTTTGATTGGTAATGATCAAATTTACAATGTGGTAGTTACTGCACACGCCTTCGTTATAATCTTCTTCATAGTTATACCCATTATAATTGGAGGGTTTGGAAACTGACTAGTTCCTCTTATATTAGGAGCCCCTGATATAGCTTTTCCTCGTATAAACAATATAAGATTTTGACTTCTTCCCCCCTCTCTTACTCTTCTTCTTATAAGAGGTTTAGTAGAAAGAGGAGTAGGTACAGGCTGAACTGTTTATCCTCCTCTAGCTGCAGCCATTGCGCACGCAGGGGCTTCAGTTGATATAGGTATTTTCTCACTTCATTTAGCGGGAGTATCTTCGATTTTAGGAGCCGTTAATTTTATAACTACCGTGATTAATATACGTTCTTATGGTATGACCATAGACCAAATACCTTTATTTGTCTGATCCGTATTTATTACAGCAATTTTATTACTACTTTCTCTTCC
>COR30
ATATATTTTATATTCGGAGCATGAGCAGGAATGGCCGGAACATCTTTAAGGTTAATTATTCGAGCTGAATTAGGTCAACCAGGAACTTTGATTGGTAATGATCAAATTTACAATGTGGTAGTTACTGCACACGCCTTCGTTATAATCTTCTTCATAGTTATACCCATTATAATTGGAGGGTTTGGAAACTGACTAGTTCCTCTTATATTAGGAGCCCCTGATATAGCTTTTCCTCGTATAAACAATATAAGATTTTGACTTCTTCCCCCCTCTCTTACTCTTCTTCTTATAAGAGGTTTAGTAGAAAGAGGAGTAGGTACAGGCTGAACTGTTTATCCTCCTCTAGCTGCAGCCATTGCGCACGCAGGGGCTTCAGTTGATATAGGTATTTTCTCACTTCATTTAGCGGGAGTATCTTCGATTTTAGGAGCCGTTAATTTTATAACTACCGTGATTAATATACGTTCTTATGGTATGACCATAGACCAAATACCTTTATTTGTCTGATCCGTGTTTATTACAGCAATTTTATTACTACTTTCTCTTCC
>COR31
ATATATTTTATATTCGGAGCATGAGCAGGAATGGCCGGAACATCTTTAAGGTTAATTATTCGAGCTGAATTAGGTCAACCAGGAACTTTGATTGGTAATGATCAAATTTACAATGTGGTAGTTACTGCACACGCCTTCGTTATAATCTTCTTCATAGTTATACCCATTATAATTGGAGGGTTTGGAAACTGACTAGTTCCTCTTATATTAGGAGCCCCTGATATAGCTTTTCCTCGTATAAACAATATAAGATTTTGACTTCTTCCCCCCTCTCTTACTCTTCTTCTTATAAGAGGTTTAGTAGAAAGAGGAGTAGGTACAGGCTGAACTGTTTATCCTCCTCTAGCTGCAGCCATTGCGCACGCTGGAGCTTCAGTTGATATAGGTATTTTCTCACTTCATTTAGCGGGAGTATCTTCGATTTTAGGAGCCGTTAATTTTATAACTACCGTGATTAATATACGTTCTTATGGTATGACCATAGACCAAATACCTTTATTTGTCTGATCCGTATTTATTACAGCAATTTTATTACTACTTTCTCTTCC
>COR32
ATATATTTTATATTCGGAGCATGAGCAGGAATGGCCGGAACATCTTTAAGGTTAATTATTCGAGCTGAATTAGGTCAACCAGGAACTTTGATTGGTAATGATCAAATTTACAATGTGGTAGTTACTGCACACGCCTTCGTTATAATCTTCTTCATAGTTATACCCATTATAATTGGAGGGTTTGGAAACTGACTAGTTCCTCTTATATTAGGAGCCCCTGATATAGCTTTTCCTCGTATAAACAATATAAGATTTTGACTTCTTCCCCCCTCTCTTACTCTTCTTCTTATAAGAGGTTTAGTAGAAAGAGGAGTAGGTACAGGCTGAACTGTTTATCCTCCTCTAGCTGCAGCCATTGCACACGCAGGGGCTTCAGTTGATATAGGTATTTTCTCACTTCATTTAGCGGGAGTATCTTCGATTTTAGGAGCCGTTAATTTTATAACTACCGTGATTAACATACGTTCTTATGGTATGACCATATACCAAATACCTTTATTTGTCTGATCCGTATTTATTACAGCAATTTTATTACTACTTTCTCTTCC
>COR33
ATATATTTTATATTCGGAGCATGAGCAGGAATGGCCGGAACATCTTTAAGGTTAATTATTCGAGCTGAATTAGGTCAACCAGGAACTTTGATTGGTAATGATCAAATTTACAATGTGGTAGTTACTGCACACGCCTTCGTTATAATCTTCTTCATAGTTATACCCATTATAATTGGAGGGTTTGGAAACTGACTAGTTCCTCTTATATTAGGAGCCCCTGATATAGCTTTTCCTCGTATAAACAATATAAGATTTTGACTTCTTCCCCCCTCTCTTACTCTTCTTCTTATAAGAGGTTTAGTAGAAAGAGGAGTAGGTACAGGCTGAACTGTTTATCCCCCTCTAGCTGCAGCCATTGCGCACGCAGGGGCTTCAGTTGATATAGGTATTTTCTCACTTCACTTAGCGGGAGTATCTTCGATTTTAGGAGCCGTTAATTTTATAACTACCGTGATTAATATACGTTCTTATGGTATGACCATAGACCAAATACCTTTATTTGTCTGATCCGTATTTATTACAGCAATTTTATTACTACTTTCTCTTCC
>COR34
ATATATTTTATATTCGGAGCATGAGCAGGAATGGCCGGAACATCTTTAAGGTTAATTATTCGAGCTGAATTAGGTCAACCAGGAACTTTGATTGGTAATGATCAAATTTACAATGTGGTAGTTACTGCACACGCCTTCGTTATAATCTTCTTCATAGTTATACCCATTATAATTGGAGGGTTTGGAAACTGACTAGTTCCTCTTATATTAGGAGCCCCTGATATAGCTTTTCCTCGTATAAACAATATAAGATTTTGACTTCTTCCCCCCTCTCTTACTCTTCTTCTTATAAGAGGTTTAGTAGAAAGAGGAGTAGGTACAGGCTGAACTGTTTATCCTCCTCTAGCTGCAGCCATTGCGCACGCAGGGGCTTCAGTTGATATAGGTATTTTCTCACTTCATTTAGCGGGAGTATCTTCGATTTTAGGAGCCGTTAATTTTATAACTACCGTGATTAATATACGTTCTTATGGTATGACCATAGACCAAATACCTTTATTTGTCTGATCCGTATTTATTACAGCAATTTTATTACTACTTTCTCTTCC
>COR8
ATATATTTTATATTCGGAGCATGAGCAGGAATGGCCGGAACATCTTTAAGGTTAATTATTCGAGCTGAATTAGGTCAACCAGGAACTTTGATTGGTAATGATCAAATTTACAATGTGGTAGTTACTGCACACGCCTTCGTTATAATCTTCTTCATAGTTATACCCATTATAATTGGAGGGTTTGGAAACTGACTAGTTCCTCTTATATTAGGAGCCCCTGATATAGCTTTTCCTCGTATAAACAATATAAGATTTTGACTTCTTCCCCCCTCTCTTACTCTTCTTCTTATAAGAGGTTTAGTAGAAAGAGGAGTAGGTACAGGCTGAACTGTTTATCCCCCTCTAGCTGCAGCCATTGCGCACGCAGGGGCTTCAGTTGATATAGGTATTTTCTCACTTCACTTAGCGGGAGTATCTTCGATTTTAGGAGCCGTTAATTTTATAACTACCGTGATTAATATACGTTCTTATGGTATGACCATAGACCAAATACCTTTATTTGTCTGATCCGTATTTATTACAGCAATTTTATTACTACTTTCTCTTCC
>COR9
ATATATTTTATATTCGGAGCATGAGCAGGAATGGCCGGAACATCTTTAAGGTTAATTATTCGAGCTGAATTAGGTCAACCAGGAACTTTGATTGGTAATGATCAAATTTACAATGTGGTAGTTACTGCACACGCCTTCGTTATAATCTTCTTCATAGTTATACCCATTATAATTGGAGGGTTTGGAAACTGACTAGTTCCTCTTATATTAGGAGCCCCTGATATAGCTTTTCCTCGTATAAACAATATAAGATTTTGACTTCTTCCCCCCTCTCTTACTCTTCTTCTTATAAGAGGTTTAGTAGAAAGAGGAGTAGGTACAGGCTGAACTGTTTATCCCCCTCTAGCTGCAGCCATTGCGCACGCAGGGGCTTCAGTTGATATAGGTATTTTCTCACTTCACTTAGCGGGAGTATCTTCGATTTTAGGAGCCGTTAATTTTATAACTACCGTGATTAATATACGTTCTTATGGTATGACCATAGACCAAATACCTTTATTTGTCTGATCCGTATTTATTACAGCAATTTTATTACTACTTTCTCTTCC
>GAL1
ATATATTTTATATTCGGAGCATGAGCAGGAATGGCCGGAACATCTTTAAGTTTAATTATTCGAGCTGAATTAGGTCAACCAGGAACTTTGATCGGTAATGATCAAATTTACAATGTGGTAGTTACTGCACACGCCTTCGTTATAATCTTCTTCATAGTTATACCCATTATAATTGGAGGGTTTGGAAACTGACTAGTTCCTCTTATATTAGGAGCCCCTGATATAGCTTTTCCTCGTATAAACAATATAAGATTTTGACTTCTTCCCCCCTCTCTTACTCTTCTTCTTATAAGAGGTTTAGTAGAAAGAGGAGTAGGTACAGGCTGAACTGTTTATCCTCCTCTAGCTGCAGCCATTGCGCACGCAGGGGCTTCAGTTGATATGGGTATTTTCTCACTTCATTTAGCGGGAGTATCTTCGATTTTAGGAGCCGTTAATTTTATAACTACCGTGATTAATATACGTTCTTATGGTATGACCATAGACCAAATACCTTTATTTGTCTGATCCGTATTTATTACAGCAATTTTATTACTACTTTCTCTTCC
>GAL10
ATATATTTTATATTCGGAGCATGAGCAGGAATGGCCGGAACATCTTTAAGGTTAATTATTCGAGCTGAATTAGGTCAACCAGGAACTTTGATTGGTAATGATCAAATTTACAATGTGGTAGTTACTGCACACGCCTTCGTTATAATCTTCTTCATAGTTATACCCATTATAATTGGAGGGTTTGGAAACTGACTAGTTCCTCTTATATTAGGAGCCCCTGATATAGCTTTTCCTCGTATAAACAATATAAGATTTTGACTTCTTCCCCCCTCTCTTACTCTTCTTCTTATAAGAGGTTTAGTAGAAAGAGGAGTAGGTACAGGCTGAACTGTTTATCCTCCTCTAGCTGCAGCCATTGCGCACGCAGGGGCTTCAGTTGATATAGGTATTTTCTCACTTCATTTAGCGGGAGTATCTTCGATTTTAGGAGCCGTTAATTTTATAACTACCGTGATTAATATACGTTCTTATGGTATGACCATAGACCAAATACCTTTATTTGTCTGATCCGTATTTATTACAGCAATTTTATTACTACTTTCTCTTCC
>GAL11
ATATATTTTATATTCGGAGCATGAGCAGGAATGGCCGGAACATCTTTAAGGTTAATTATTCGAGCTGAATTAGGTCAACCAGGAACTTTGATTGGTAATGATCAAATTTACAATGTGGTAGTTACTGCACACGCCTTCGTTATAATCTTCTTCATAGTTATACCCATTATAATTGGAGGGTTTGGAAACTGACTAGTTCCTCTTATATTAGGAGCCCCTGATATAGCTTTTCCTCGTATAAACAATATAAGATTTTGACTTCTTCCCCCCTCTCTTACTCTTCTTCTTATAAGAGGTTTAGTAGAAAGAGGAGTAGGTACAGGCTGAACTGTTTATCCTCCTCTAGCTGCAGCCATTGCGCACGCAGGGGCTTCAGTTGATATAGGTATTTTCTCACTTCATTTAGCGGGAGTATCTTCGATTTTAGGAGCCGTTAATTTTATAACTACCGTGATTAATATACGTTCTTATGGTATGACCATAGACCAAATACCTTTATTTGTCTGATCCGTATTTATTACAGCAATTTTATTACTACTTTCTCTTCC
>GAL12
ATATATTTTATATTCGGAGCATGAGCAGGAATGGCCGGAACATCTTTAAGGTTAATTATTCGAGCTGAATTAGGTCAACCAGGAACTTTGATTGGTAATGATCAAATTTACAATGTGGTAGTTACTGCACACGCCTTCGTTATAATCTTCTTCATAGTTATACCCATTATAATTGGAGGGTTTGGAAACTGACTAGTTCCTCTTATATTAGGAGCCCCTGATATAGCTTTTCCTCGTATAAACAATATAAGATTTTGACTTCTTCCCCCCTCTCTTACTCTTCTTCTTATAAGAGGTTTAGTAGAAAGAGGAGTAGGTACAGGCTGAACTGTTTATCCCCCTCTAGCTGCAGCCATTGCGCACGCAGGGGCTTCAGTTGATATAGGTATTTTCTCACTTCACTTAGCGGGAGTATCTTCGATTTTAGGAGCCGTTAATTTTATAACTACCGTGATTAATATACGTTCTTATGGTATGACCATAGACCAAATACCTTTATTTGTCTGATCCGTATTTATTACAGCAATTTTATTACTACTTTCTCTTCC
>GAL13
ATATATTTTATATTCGGAGCATGAGCAGGAATGGCCGGAACATCTTTAAGGTTAATTATTCGAGCTGAATTAGGTCAACCAGGAACTTTGATTGGTAATGATCAAATTTACAATGTGGTAGTTACTGCACACGCCTTCGTTATAATCTTCTTCATAGTTATACCCATTATAATTGGAGGGTTTGGAAACTGACTAGTTCCTCTTATATTAGGAGCCCCTGATATAGCTTTTCCTCGTATAAACAATATAAGATTTTGACTTCTTCCCCCCTCTCTTACTCTTCTTCTTATAAGAGGTTTAGTAGAAAGAGGAGTAGGTACAGGCTGAACTGTTTATCCCCCTCTAGCTGCAGCCATTGCGCACGCAGGGGCTTCAGTTGATATAGGTATTTTCTCACTTCACTTAGCGGGAGTATCTTCGATTTTAGGAGCCGTTAATTTTATAACTACCGTGATTAATATACGTTCTTATGGTATGACCATAGACCAAATACCTTTATTTGTCTGATCCGTATTTATTACAGCAATTTTATTACTACTTTCTCTTCC
>GAL14
ATATATTTTATATTCGGAGCATGAGCAGGAATGGCCGGAACATCTTTAAGGTTAATTATTCGAGCTGAATTAGGTCAACCAGGAACTTTGATTGGTAATGATCAAATTTACAATGTGGTAGTTACTGCACACGCCTTCGTTATAATCTTCTTCATAGTTATACCCATTATAATTGGAGGGTTTGGAAACTGACTAGTTCCTCTTATATTAGGAGCCCCTGATATAGCTTTTCCTCGTATAAACAATATAAGATTTTGACTTCTTCCCCCCTCTCTTACTCTTCTTCTTATAAGAGGTTTAGTAGAAAGAGGAGTAGGTACAGGCTGAACTGTTTATCCTCCTCTAGCTGCAGCCATTGCGCACGCAGGGGCTTCAGTTGATATAGGTATTTTCTCACTTCATTTAGCGGGAGTATCTTCGATTTTAGGAGCCGTTAATTTTATAACTACCGTGATTAATATACGTTCTTATGGTATGACCATAGACCAAATACCTTTATTTGTCTGATCCGTATTTATTACAGCAATTTTATTACTACTTTCTCTTCC
>GAL15
ATATATTTTATATTCGGAGCATGAGCAGGAATGGCCGGAACATCTTTAAGGTTAATTATTCGAGCTGAATTAGGTCAACCAGGAACTTTGATTGGTAATGATCAAATTTACAATGTGGTAGTTACTGCACACGCCTTCGTTATAATCTTCTTCATAGTTATACCCATTATAATTGGAGGGTTTGGAAACTGACTAGTTCCTCTTATATTAGGAGCCCCTGATATAGCTTTTCCTCGTATAAACAATATAAGATTTTGACTTCTTCCCCCCTCTCTTACTCTTCTTCTTATAAGAGGTTTAGTAGAAAGAGGAGTAGGTACAGGCTGAACTGTTTATCCTCCTCTAGCTGCAGCCATTGCGCACGCAGGGGCTTCAGTTGATATAGGTATTTTCTCACTTCATTTAGCGGGAGTATCTTCGATTTTAGGAGCCGTTAATTTTATAACTACCGTGATTAATATACGTTCTTATGGTATGACCATAGACCAAATACCTTTATTTGTCTGATCCGTATTTATTACAGCAATTTTATTACTACTTTCTCTTCC
>GAL16
ATATATTTTATATTCGGAGCATGAGCAGGAATGGCCGGAACATCTTTAAGGTTAATTATTCGAGCTGAATTAGGTCAACCAGGAACTTTGATTGGTAATGATCAAATTTACAATGTGGTAGTTACTGCACACGCCTTCGTTATAATCTTCTTCATAGTTATACCCATTATAATTGGAGGGTTTGGAAACTGACTAGTTCCTCTTATATTAGGAGCCCCTGATATAGCTTTTCCTCGTATAAACAATATAAGATTTTGACTTCTTCCCCCCTCTCTTACTCTTCTTCTTATAAGAGGTTTAGTAGAAAGAGGAGTAGGTACAGGCTGAACTGTTTATCCTCCTCTAGCTGCAGCCATTGCGCACGCAGGGGCTTCAGTTGATATAGGTATTTTCTCACTTCATTTAGCGGGAGTATCTTCGATTTTAGGAGCCGTTAATTTTATAACTACCGTGATTAATATACGTTCTTATGGTATGACCATAGACCAAATACCTTTATTTGTCTGATCCGTATTTATTACAGCAATTTTATTACTACTTTCTCTTCC
>GAL17
ATATATTTTATATTCGGAGCATGAGCAGGAATGGCCGGAACATCTTTAAGGTTAATTATTCGAGCTGAATTAGGTCAACCAGGAACTTTGATTGGTAATGATCAAATTTACAATGTGGTAGTTACTGCACACGCCTTCGTTATAATCTTCTTCATAGTTATACCCATTATAATTGGAGGGTTTGGAAACTGACTAGTTCCTCTTATATTAGGAGCCCCTGATATAGCTTTTCCTCGTATAAACAATATAAGATTTTGACTTCTTCCCCCCTCTCTTACTCTTCTTCTTATAAGAGGTTTAGTAGAAAGAGGAGTAGGTACAGGCTGAACTGTTTATCCCCCTCTAGCTGCAGCCATTGCGCACGCAGGGGCTTCAGTTGATATAGGTATTTTCTCACTTCACTTAGCGGGAGTATCTTCGATTTTAGGAGCCGTTAATTTTATAACTACCGTGATTAATATACGTTCTTATGGTATGACCATAGACCAAATACCTTTATTTGTCTGATCCGTATTTATTACAGCAATTTTATTACTACTTTCTCTTCC
>GAL18
ATATATTTTATATTCGGAGCATGAGCAGGAATGGCCGGAACATCTTTAAGGTTAATTATTCGAGCTGAATTAGGTCAACCAGGAACTTTGATTGGTAATGATCAAATTTACAATGTGGTAGTTACTGCACACGCCTTCGTTATAATCTTCTTCATAGTTATACCCATTATAATTGGAGGGTTTGGAAACTGACTAGTTCCTCTTATATTAGGAGCCCCTGATATAGCTTTTCCTCGTATAAACAATATAAGATTTTGACTTCTTCCCCCCTCTCTTACTCTTCTTCTTATAAGAGGTTTAGTAGAAAGAGGAGTAGGTACAGGCTGAACTGTTTATCCTCCTCTAGCTGCAGCCATTGCGCACGCAGGGGCTTCAGTTGATATAGGTATTTTCTCACTTCATTTAGCGGGAGTATCTTCGATTTTAGGAGCCGTTAATTTTATAACTACCGTGATTAACATACGTTCTTATGGTATAACCATAGACCAAATACCTTTATTTGTCTGATCCGTATTTATTACAGCAATTTTATTACTACTTTCTCTTCC
>GAL19
ATATATTTTATATTCGGAGCATGAGCAGGAATGGCCGGAACATCTTTAAGGTTAATTATTCGAGCTGAATTAGGTCAACCAGGAACTTTGATTGGTAATGATCAAATTTACAATGTGGTAGTTACTGCACACGCCTTCGTTATAATCTTCTTCATAGTTATACCCATTATAATTGGAGGGTTTGGAAACTGACTAGTTCCTCTTATATTAGGAGCCCCTGATATAGCTTTTCCTCGTATAAACAATATAAGATTTTGACTTCTTCCCCCCTCTCTTACTCTTCTTCTTATAAGAGGTTTAGTAGAAAGAGGAGTAGGTACAGGCTGAACTGTTTATCCTCCTCTAGCTGCAGCCATTGCGCACGCAGGGGCTTCAGTTGATATAGGTATTTTCTCACTTCATTTAGCGGGAGTATCTTCGATTTTAGGAGCCGTTAATTTTATAACTACCGTGATTAACATACGTTCTTATGGTATAACCATAGACCAAATACCTTTATTTGTCTGATCCGTATTTATTACAGCAATTTTATTACTACTTTCTCTTCC
>GAL2
ATATATTTTATATTCGGAGCATGAGCAGGAATGGCCGGAACATCTTTAAGGTTAATTATTCGAGCTGAATTAGGTCAACCAGGAACTTTGATTGGTAATGATCAAATTTACAATGTGGTAGTTACTGCACACGCCTTCGTTATAATCTTCTTCATAGTTATACCCATTATAATTGGAGGGTTTGGAAACTGACTAGTTCCTCTTATATTAGGAGCCCCTGATATAGCTTTTCCTCGTATAAACAATATAAGATTTTGACTTCTTCCCCCCTCTCTTACTCTTCTTCTTATAAGAGGTTTAGTAGAAAGAGGAGTAGGTACAGGCTGAACTGTTTATCCTCCTCTAGCTGCAGCCATTGCGCACGCTGGGGCTTCAGTTGATATAGGTATTTTCTCACTTCATTTAGCGGGAGTATCTTCGATTTTAGGAGCCGTTAATTTTATAACTACCGTGATTAATATACGTTCTTATGGTATGACCATAGACCAAATACCTTTATTTGTCTGATCCGTATTTATTACAGCAATTTTATTACTACTTTCTCTTCC
>GAL20
ATATATTTTATATTCGGAGCATGAGCAGGAATGGCCGGAACATCTTTAAGGTTAATTATTCGAGCTGAATTAGGTCAACCAGGAACTTTGATTGGTAATGATCAAATTTACAATGTGGTAGTTACTGCACACGCCTTCGTTATAATCTTCTTCATAGTTATACCCATTATAATTGGAGGGTTTGGAAACTGACTAGTTCCTCTTATATTAGGAGCCCCTGATATAGCTTTTCCTCGTATAAACAATATAAGATTTTGACTTCTTCCCCCCTCTCTTACTCTTCTTCTTATAAGAGGTTTAGTAGAAAGAGGAGTAGGTACAGGCTGAACTGTTTATCCTCCTCTAGCTGCAGCCATTGCGCACGCAGGGGCTTCAGTTGATATAGGTATTTTCTCACTTCATTTAGCGGGAGTATCTTCGATTTTAGGAGCCGTTAATTTTATAACTACCGTGATTAATATACGTTCTTATGGTATGACCATAGACCAAATACCTTTATTTGTCTGATCCGTATTTATTACAGCAATTTTATTACTACTTTCTCTTCC
>GAL21
ATATATTTTATATTCGGAGCATGAGCAGGAATGGCCGGAACATCTTTAAGGTTAATTATTCGAGCTGAATTAGGTCAACCAGGAACTTTGATTGGTAATGATCAAATTTACAATGTGGTAGTTACTGCACACGCCTTCGTTATAATCTTCTTCATAGTTATACCCATTATAATTGGAGGGTTTGGAAACTGACTAGTTCCTCTTATATTAGGAGCCCCTGATATAGCTTTTCCTCGTATAAACAATATAAGATTTTGACTTCTTCCCCCCTCTCTTACTCTTCTTCTTATAAGAGGTTTAGTAGAAAGAGGAGTAGGTACAGGCTGAACTGTTTATCCTCCTCTAGCTGCAGCCATTGCGCACGCAGGGGCTTCAGTTGATATAGGTATTTTCTCACTTCATTTAGCGGGAGTATCTTCGATTTTAGGAGCCGTTAATTTTATAACTACCGTGATTAATATACGTTCTTATGGTATGACCATAGACCAAATACCTTTATTTGTCTGATCCGTATTTATTACAGCAATTTTATTACTACTTTCTCTTCC
>GAL22
ATATATTTTATATTCGGAGCATGAGCAGGAATGGCCGGAACATCTTTAAGGTTAATTATTCGAGCTGAATTAGGTCAACCAGGAACTTTGATTGGTAATGATCAAATTTACAATGTGGTAGTTACTGCACACGCCTTCGTTATAATCTTCTTCATAGTTATACCCATTATAATTGGAGGGTTTGGAAACTGACTAGTTCCTCTTATATTAGGAGCCCCTGATATAGCTTTTCCTCGTATAAACAATATAAGATTTTGACTTCTTCCCCCCTCTCTTACTCTTCTTCTTATAAGAGGTTTAGTAGAAAGAGGAGTAGGTACAGGCTGAACTGTTTATCCTCCTCTAGCTGCAGCCATTGCGCACGCAGGGGCTTCAGTTGATATAGGTATTTTCTCACTTCATTTAGCGGGAGTATCTTCGATTTTAGGAGCCGTTAATTTTATAACTACCGTGATTAATATACGTTCTTATGGTATGACCATAGACCAAATACCTTTATTTGTCTGATCCGTATTTATTACAGCAATTTTATTACTACTTTCTCTTCC
>GAL23
ATATATTTTATATTCGGAGCATGAGCAGGAATGGCCGGAACATCTTTAAGGTTAATTATTCGAGCTGAATTAGGTCAACCAGGAACTTTGATTGGTAATGATCAAATTTACAATGTGGTAGTTACTGCACACGCCTTCGTTATAATCTTCTTCATAGTTATACCCATTATAATTGGAGGATTTGGAAACTGACTAGTTCCTCTTATATTAGGAGCCCCTGATATAGCTTTTCCTCGTATAAACAATATAAGATTTTGACTTCTTCCCCCCTCTCTTACTCTTCTTCTTATAAGAGGTTTAGTAGAAAGAGGAGTAGGTACAGGCTGAACTGTTTATCCTCCTCTAGCTGCAGCCATTGCACACGCAGGGGCTTCAGTTGATATAGGTATTTTCTCACTTCATTTAGCGGGAGTATCTTCGATTTTAGGAGCCGTTAATTTTATAACTACCGTGATTAATATACGTTCTTATGGTATGACCATAGACCAAATACCTTTATTTGTCTGATCCGTATTTATTACAGCAATTTTATTACTACTTTCTCTTCC
>GAL24
ATATATTTTATATTCGGAGCATGAGCAGGAATGGCCGGAACATCTTTAAGGTTAATTATTCGAGCTGAATTAGGTCAACCAGGAACTTTGATTGGTAATGATCAAATTTACAATGTGGTAGTTACTGCACACGCCTTCGTTATAATCTTCTTCATAGTTATACCCATTATAATTGGAGGGTTTGGAAACTGACTAGTTCCTCTTATATTAGGAGCCCCTGATATAGCTTTTCCTCGTATAAACAATATAAGATTTTGACTTCTTCCCCCCTCTCTTACTCTTCTTCTTATAAGAGGTTTAGTAGAAAGAGGAGTAGGTACAGGCTGAACTGTTTATCCCCCTCTAGCTGCAGCCATTGCGCACGCAGGGGCTTCAGTTGATATAGGTATTTTCTCACTTCACTTAGCGGGAGTATCTTCGATTTTAGGAGCCGTTAATTTTATAACTACCGTGATTAATATACGTTCTTATGGTATGACCATAGACCAAATACCTTTATTTGTCTGATCCGTATTTATTACAGCAATTTTATTACTACTTTCTCTTCC
>GAL25
ATATATTTTATATTCGGAGCATGAGCAGGAATGGCCGGAACATCTTTAAGGTTAATTATTCGAGCTGAATTAGGTCAACCAGGAACTTTGATTGGTAATGATCAAATTTACAATGTGGTAGTTACTGCACACGCCTTCGTTATAATCTTCTTCATAGTTATACCCATTATAATTGGAGGATTTGGAAACTGACTAGTTCCTCTTATATTAGGAGCCCCTGATATAGCTTTTCCTCGTATAAACAATATAAGATTTTGACTTCTTCCCCCCTCTCTTACTCTTCTTCTTATAAGAGGTTTAGTAGAAAGAGGAGTAGGTACAGGCTGAACTGTTTATCCTCCTCTAGCTGCAGCCATTGCACACGCAGGGGCTTCAGTTGATATAGGTATTTTCTCACTTCATTTAGCGGGAGTATCTTCGATTTTAGGAGCCGTTAATTTTATAACTACCGTGATTAATATACGTTCTTATGGTATGACCATAGACCAAATACCTTTATTTGTCTGATCCGTATTTATTACAGCAATTTTATTACTACTTTCTCTTCC
>GAL3
ATATATTTTATATTCGGAGCATGAGCAGGAATGGCCGGAACATCTTTAAGGTTAATTATTCGAGCTGAATTAGGTCAACCAGGAACTTTGATTGGTAATGATCAAATTTACAATGTGGTAGTTACTGCACACGCCTTCGTTATAATCTTCTTCATAGTTATACCCATTATAATTGGAGGGTTTGGAAACTGACTAGTTCCTCTTATATTAGGAGCCCCTGATATAGCTTTTCCTCGTATAAACAATATAAGATTTTGACTTCTTCCCCCCTCTCTTACTCTTCTTCTTATAAGAGGTTTAGTAGAAAGAGGAGTAGGTACAGGCTGAACTGTTTATCCCCCTCTAGCTGCAGCCATTGCGCACGCAGGGGCTTCAGTTGATATAGGTATTTTCTCACTTCACTTAGCGGGAGTATCTTCGATTTTAGGAGCCGTTAATTTTATAACTACCGTGATTAATATACGTTCTTATGGTATGACCATAGACCAAATACCTTTATTTGTCTGATCCGTATTTATTACAGCAATTTTATTACTACTTTCTCTTCC
>GAL4
ATATATTTTATATTCGGAGCATGAGCAGGAATGGCCGGAACATCTTTAAGGTTAATTATTCGAGCTGAATTAGGTCAACCAGGAACTTTGATTGGTAATGATCAAATTTACAATGTGGTAGTTACTGCACACGCCTTCGTTATAATCTTCTTCATAGTTATACCCATTATAATTGGAGGGTTTGGAAACTGACTAGTTCCTCTTATATTAGGAGCCCCTGATATAGCTTTTCCTCGTATAAACAATATAAGATTTTGACTTCTTCCCCCCTCTCTTACTCTTCTTCTTATAAGAGGTTTAGTAGAAAGAGGAGTAGGTACAGGCTGAACTGTTTATCCTCCTCTAGCTGCAGCCATTGCGCACGCAGGGGCTTCAGTTGATATAGGTATTTTCTCACTTCATTTAGCGGGAGTATCTTCGATTTTAGGAGCCGTTAATTTTATAACTACCGTGATTAATATACGTTCTTATGGTATGACCATAGACCAAATACCTTTATTTGTCTGATCCGTATTTATTACAGCAATTTTATTACTACTTTCTCTTCC
>GAL5
ATATATTTTATATTCGGAGCATGAGCAGGAATGGCCGGAACATCTTTAAGGTTAATTATTCGAGCTGAATTAGGTCAACCAGGAACTTTGATTGGTAATGATCAAATTTACAATGTGGTAGTTACTGCACACGCCTTCGTTATAATCTTCTTCATAGTTATACCCATTATAATTGGAGGGTTTGGAAACTGACTAGTTCCTCTTATATTAGGAGCCCCTGATATAGCTTTTCCTCGTATAAACAATATAAGATTTTGACTTCTTCCCCCCTCTCTTACTCTTCTTCTTATAAGAGGTTTAGTAGAAAGAGGAGTAGGTACAGGCTGAACTGTTTATCCTCCTCTAGCTGCAGCCATTGCGCACGCTGGGGCTTCAGTTGATATAGGTATTTTCTCACTTCATTTAGCGGGAGTATCTTCGATTTTAGGAGCCGTTAATTTTATAACTACCGTGATTAATATACGTTCTTATGGTATGACCATAGACCAAATACCTTTATTTGTCTGATCCGTATTTATTACAGCAATTTTATTACTACTTTCTCTTCC
>GAL6
ATATATTTTATATTCGGAGCATGAGCAGGAATGGCCGGAACATCTTTAAGGTTAATTATTCGAGCTGAATTAGGTCAACCAGGAACTTTGATTGGTAATGATCAAATTTACAATGTGGTAGTTACTGCACACGCCTTCGTTATAATCTTCTTCATAGTTATACCCATTATAATTGGAGGGTTTGGAAACTGACTAGTTCCTCTTATATTAGGAGCCCCTGATATAGCTTTTCCTCGTATAAACAATATAAGATTTTGACTTCTTCCCCCCTCTCTTACTCTTCTTCTTATAAGAGGTTTAGTAGAAAGAGGAGTAGGTACAGGCTGAACTGTTTATCCTCCTCTAGCTGCAGCCATTGCGCACGCAGGGGCTTCAGTTGATATAGGTATTTTCTCACTTCATTTAGCGGGAGTATCTTCGATTTTAGGAGCCGTTAATTTTATAACTACCGTGATTAATATACGTTCTTATGGTATGACCATAGACCAAATACCTTTATTTGTCTGATCCGTATTTATTACAGCAATTTTATTACTACTTTCTCTTCC
>GAL7
ATATATTTTATATTCGGAGCATGAGCAGGAATGGCCGGAACATCTTTAAGGTTAATTATTCGAGCTGAATTAGGTCAACCAGGAACTTTGATTGGTAATGATCAAATTTACAATGTGGTAGTTACTGCACACGCCTTCGTTATAATCTTCTTCATAGTTATACCCATTATAATTGGAGGGTTTGGAAACTGACTAGTTCCTCTTATATTAGGAGCCCCTGATATAGCTTTTCCTCGTATAAACAATATAAGATTTTGACTTCTTCCCCCCTCTCTTACTCTTCTTCTTATAAGAGGTTTAGTAGAAAGAGGAGTAGGTACAGGCTGAACTGTTTATCCTCCTCTAGCTGCAGCCATTGCGCACGCAGGGGCTTCAGTTGATATAGGTATTTTCTCACTTCATTTAGCGGGAGTATCTTCGATTTTAGGAGCCGTTAATTTTATAACTACCGTGATTAACATACGTTCTTATGGTATAACCATAGACCAAATACCTTTATTTGTCTGATCCGTATTTATTACAGCAATTTTATTACTACTTTCTCTTCC
>GAL8
ATATATTTTATATTCGGAGCATGAGCAGGAATGGCCGGAACATCTTTAAGGTTAATTATTCGAGCTGAATTAGGTCAACCAGGAACTTTGATTGGTAATGATCAAATTTACAATGTGGTAGTTACTGCACACGCCTTCGTTATAATCTTCTTCATAGTTATACCCATTATAATTGGAGGGTTTGGAAACTGACTAGTTCCTCTTATATTAGGAGCCCCTGATATAGCTTTTCCTCGTATAAACAATATAAGATTTTGACTTCTTCCCCCCTCTCTTACTCTTCTTCTTATAAGAGGTTTAGTAGAAAGAGGAGTAGGTACAGGCTGAACTGTTTATCCTCCTCTAGCTGCAGCCATTGCGCACGCAGGGGCTTCAGTTGATATAGGTATTTTCTCACTTCATTTAGCGGGAGTATCTTCGATTTTAGGAGCCGTTAATTTTATAACTACCGTGATTAATATACGTTCTTATGGTATGACCATAGACCAAATACCTTTATTTGTCTGATCCGTATTTATTACAGCAATTTTATTACTACTTTCTCTTCC
>GAL9
ATATATTTTATATTCGGAGCATGAGCAGGAATGGCCGGAACATCTTTAAGGTTAATTATTCGAGCTGAATTAGGTCAACCAGGAACTTTGATTGGTAATGATCAAATTTACAATGTGGTAGTTACTGCACACGCCTTCGTTATAATCTTCTTCATAGTTATACCCATTATAATTGGAGGGTTTGGAAACTGACTAGTTCCTCTTATATTAGGAGCCCCTGATATAGCTTTTCCTCGTATAAACAATATAAGATTTTGACTTCTTCCCCCCTCTCTTACTCTTCTTCTTATAAGAGGTTTAGTAGAAAGAGGAGTAGGTACAGGCTGAACTGTTTATCCTCCTCTAGCTGCAGCCATTGCGCACGCAGGGGCTTCAGTTGATATAGGTATTTTCTCACTTCATTTAGCGGGAGTATCTTCGATTTTAGGAGCCGTTAATTTTATAACTACCGTGATTAATATACGTTCTTATGGTATGACCATAGACCAAATACCTTTATTTGTCTGATCCGTATTTATTACAGCAATTTTATTACTACTTTCTCTTCC
>COR_GUA1
ATATATTTTATATTCGGAGCATGAGCAGGAATGGCCGGAACATCTTTAAGGTTAATTATTCGAGCTGAATTAGGTCAACCAGGAACTTTGATTGGTAATGATCAAATTTACAATGTGGTAGTTACTGCACACGCCTTCGTTATAATCTTCTTCATAGTTATACCCATTATAATTGGAGGGTTTGGAAACTGACTAGTTCCTCTTATATTAGGAGCCCCTGATATAGCTTTTCCTCGTATAAACAATATAAGATTTTGACTTCTTCCCCCCTCTCTTACTCTTCTTCTTATAAGAGGTTTAGTAGAAAGAGGAGTAGGTACAGGCTGAACTGTTTATCCTCCTCTAGCTGCAGCCATTGCGCACGCAGGGGCTTCAGTTGATATAGGTATTTTCTCACTTCATTTAGCGGGAGTATCTTCGATTTTAGGAGCCGTTAATTTTATAACTACCGTGATTAATATACGTTCTTATGGTATGACCATAGACCAAATACCTTTATTTGTCTGATCCGTATTTATTACAGCAATTTTATTACTACTTTCTCTTCC
>COR_GUA10
ATATATTTTATATTCGGAGCATGAGCAGGAATGGCCGGAACATCTTTAAGTTTAATTATTCGAGCTGAATTAGGTCAACCAGGAACTTTGATTGGTAATGATCAAATTTACAATGTGGTAGTTACTGCACACGCCTTCGTTATAATCTTCTTCATAGTTATACCCATTATAATTGGAGGGTTTGGAAACTGACTAGTTCCTCTTATATTAGGAGCCCCTGATATAGCTTTTCCTCGTATAAACAATATAAGATTTTGACTTCTTCCCCCCTCTCTTACTCTTCTTCTTATAAGAGGTTTAGTAGAAAGAGGAGTAGGTACAGGCTGAACTGTTTATCCTCCTCTAGCTGCAGCCATTGCGCACGCAGGGGCTTCAGTTGATATGGGTATTTTCTCACTTCATTTAGCGGGAGTATCTTCGATTTTAGGAGCCGTTAATTTTATAACTACCGTGATTAATATACGTTCTTATGGTATGACCATAGACCAAATACCTTTATTTGTCTGATCCGTATTTATTACAGCAATTTTATTACTACTTTCTCTTCC
>COR_GUA11
ATATATTTTATATTCGGAGCATGAGCAGGAATGGCCGGAACATCTTTAAGGTTAATTATTCGAGCTGAATTAGGTCAACCAGGAACTTTGATTGGTAATGATCAAATTTACAATGTGGTAGTTACTGCACACGCCTTCGTTATAATCTTCTTCATAGTTATACCCATTATAATTGGAGGGTTTGGAAACTGACTAGTTCCTCTTATATTAGGAGCCCCTGATATAGCTTTTCCTCGTATAAACAATATAAGATTTTGACTTCTTCCCCCCTCTCTTACTCTTCTTCTTATAAGAGGTTTAGTAGAAAGAGGAGTAGGTACAGGCTGAACTGTTTATCCTCCTCTAGCTGCAGCCATTGCGCACGCAGGGGCTTCAGTTGATATAGGTATTTTCTCACTTCATTTAGCGGGAGTATCTTCGATTTTAGGAGCCGTTAATTTTATAACTACCGTGATTAATATACGTTCTTATGGTATGACCATAGACCAAATACCTTTATTTGTCTGATCCGTATTTATTACAGCAATTTTATTACTACTTTCTCTTCC
>COR_GUA12
ATATATTTTATATTCGGAGCATGAGCAGGAATGGCCGGAACATCTTTAAGGTTAATTATTCGAGCTGAATTAGGTCAACCAGGAACTTTGATTGGTAATGATCAAATTTACAATGTGGTAGTTACTGCACACGCCTTCGTTATAATCTTCTTCATAGTTATACCCATTATAATTGGAGGGTTTGGAAACTGACTAGTTCCTCTTATATTAGGAGCCCCTGATATAGCTTTTCCTCGTATAAACAATATAAGATTTTGACTTCTTCCCCCCTCTCTTACTCTTCTTCTTATAAGAGGTTTAGTAGAAAGAGGAGTAGGTACAGGCTGAACTGTTTATCCTCCTCTAGCTGCAGCCATTGCGCACGCAGGGGCTTCAGTTGATATAGGTATTTTCTCACTTCATTTAGCGGGAGTATCTTCGATTTTAGGAGCCGTTAATTTTATAACTACCGTGATTAATATACGTTCTTATGGTATGACCATAGACCAAATACCTTTATTTGTCTGATCCGTATTTATTACAGCAATTTTATTACTACTTTCTCTTCC
>COR_GUA13
ATATATTTTATATTCGGAGCATGAGCAGGAATGGCCGGAACATCTTTAAGGTTAATTATTCGAGCTGAATTAGGTCAACCAGGAACTTTGATTGGTAATGATCAAATTTACAATGTGGTAGTTACTGCACACGCCTTCGTTATAATCTTCTTCATAGTTATACCCATTATAATTGGAGGGTTTGGAAACTGACTAGTTCCTCTTATATTAGGAGCCCCTGATATAGCTTTTCCTCGTATAAACAATATAAGATTTTGACTTCTTCCCCCCTCTCTTACTCTTCTTCTTATAAGAGGTTTAGTAGAAAGAGGAGTAGGTACAGGCTGAACTGTTTATCCTCCTCTAGCTGCAGCCATTGCGCACGCTGGGGCTTCAGTTGATATAGGTATTTTCTCACTTCATTTAGCGGGAGTATCTTCGATTTTAGGAGCCGTTAATTTTATAACTACCGTGATTAATATACGTTCTTATGGTATGACCATAGACCAAATACCTTTATTTGTCTGATCCGTATTTATTACAGCAATTTTATTACTACTTTCTCTTCC
>COR_GUA14
ATATATTTTATATTCGGAGCATGAGCAGGAATGGCCGGAACATCTTTAAGGTTAATTATTCGAGCTGAATTAGGTCAACCAGGAACTTTGATTGGTAATGATCAAATTTACAATGTGGTAGTTACTGCACACGCCTTCGTTATAATCTTCTTCATAGTTATACCCATTATAATTGGAGGGTTTGGAAACTGACTAGTTCCTCTTATATTAGGAGCCCCTGATATAGCTTTTCCTCGTATAAACAATATAAGATTTTGACTTCTTCCCCCCTCTCTTACTCTTCTTCTTATAAGAGGTTTAGTAGAAAGAGGAGTAGGTACAGGCTGAACTGTTTATCCTCCTCTAGCTGCAGCCATTGCGCACGCAGGGGCTTCAGTTGATATAGGTATTTTCTCACTTCATTTAGCGGGAGTATCTTCGATTTTAGGAGCCGTTAATTTTATAACTACCGTGATTAATATACGTTCTTATGGTATGACCATAGACCAAATACCTTTATTTGTCTGATCCGTATTTATTACAGCAATTTTATTACTACTTTCTCTTCC
>COR_GUA15
ATATATTTTATATTCGGAGCATGAGCAGGAATGGCCGGAACATCTTTAAGTTTAATTATTCGAGCTGAATTAGGTCAACCAGGAACTTTGATTGGTAATGATCAAATTTACAATGTGGTAGTTACTGCACACGCCTTCGTTATAATCTTCTTCATAGTTATACCCATTATAATTGGAGGGTTTGGAAACTGACTAGTTCCTCTTATATTAGGAGCCCCTGATATAGCTTTTCCTCGTATAAACAATATAAGATTTTGACTTCTTCCCCCCTCTCTTACTCTTCTTCTTATAAGAGGTTTAGTAGAAAGAGGAGTAGGTACAGGCTGAACTGTTTATCCTCCTCTAGCTGCAGCCATTGCGCACGCAGGGGCTTCAGTTGATATGGGTATTTTCTCACTTCATTTAGCGGGAGTATCTTCGATTTTAGGAGCCGTTAATTTTATAACTACCGTGATTAATATACGTTCTTATGGTATGACCATAGACCAAATACCTTTATTTGTCTGATCCGTATTTATTACAGCAATTTTATTACTACTTTCTCTTCC
>COR_GUA16
ATATATTTTATATTCGGAGCATGAGCAGGAATGGCCGGAACATCTTTAAGTTTAATTATTCGAGCTGAATTAGGTCAACCAGGAACTTTGATTGGTAATGATCAAATTTACAATGTGGTAGTTACTGCACACGCCTTCGTTATAATCTTCTTCATAGTTATACCCATTATAATTGGAGGGTTTGGAAACTGACTAGTTCCTCTTATATTAGGAGCCCCTGATATAGCTTTTCCTCGTATAAACAATATAAGATTTTGACTTCTTCCCCCCTCTCTTACTCTTCTTCTTATAAGAGGTTTAGTAGAAAGAGGAGTAGGTACAGGCTGAACTGTTTATCCTCCTCTAGCTGCAGCCATTGCGCACGCAGGGGCTTCAGTTGATATGGGTATTTTCTCACTTCATTTAGCGGGAGTATCTTCGATTTTAGGAGCCGTTAATTTTATAACTACCGTGATTAATATACGTTCTTATGGTATGACCATAGACCAAATACCTTTATTTGTCTGATCCGTATTTATTACAGCAATTTTATTACTACTTTCTCTTCC
>COR_GUA17
ATATATTTTATATTCGGAGCATGAGCAGGAATGGCCGGAACATCTTTAAGGTTAATTATTCGAGCTGAATTAGGTCAACCAGGAACTTTGATTGGTAATGATCAAATTTACAATGTGGTAGTTACTGCACACGCCTTCGTTATAATCTTCTTCATAGTTATACCCATTATAATTGGAGGGTTTGGAAACTGACTAGTTCCTCTTATATTAGGAGCCCCTGATATAGCTTTTCCTCGTATAAACAATATAAGATTTTGACTTCTTCCCCCCTCTCTTACTCTTCTTCTTATAAGAGGTTTAGTAGAAAGAGGAGTAGGTACAGGCTGAACTGTTTATCCCCCTCTAGCTGCAGCCATTGCGCACGCAGGGGCTTCAGTTGATATAGGTATTTTCTCACTTCACTTAGCGGGAGTATCTTCGATTTTAGGAGCCGTTAATTTTATAACTACCGTGATTAATATACGTTCTTATGGTATGACCATAGACCAAATACCTTTATTTGTCTGATCCGTATTTATTACAGCAATTTTATTACTACTTTCTCTTCC
>COR_GUA18
ATATATTTTATATTCGGAGCATGAGCAGGAATGGCCGGAACATCTTTAAGGTTAATTATTCGAGCTGAATTAGGTCAACCAGGAACTTTGATTGGTAATGATCAAATTTACAATGTGGTAGTTACTGCACACGCCTTCGTTATAATCTTCTTCATAGTTATACCCATTATAATTGGAGGGTTTGGAAACTGACTAGTTCCTCTTATATTAGGAGCCCCTGATATAGCTTTTCCTCGTATAAACAATATAAGATTTTGACTTCTTCCCCCCTCTCTTACTCTTCTTCTTATAAGAGGTTTAGTAGAAAGAGGAGTAGGTACAGGCTGAACTGTTTATCCTCCTCTAGCTGCAGCCATTGCGCACGCAGGGGCTTCAGTTGATATAGGTATTTTCTCACTTCATTTAGCGGGAGTATCTTCGATTTTAGGAGCCGTTAATTTTATAACTACCGTGATTAACATACGTTCTTATGGTATAACCATAGACCAAATACCTTTATTTGTCTGATCCGTATTTATTACAGCAATTTTATTACTACTTTCTCTTCC
>COR_GUA2
ATATATTTTATATTCGGAGCATGAGCAGGAATGGCCGGAACATCTTTAAGGTTAATTATTCGAGCTGAATTAGGTCAACCAGGAACTTTGATTGGTAATGATCAAATTTACAATGTGGTAGTTACTGCACACGCCTTCGTTATAATCTTCTTCATAGTTATACCCATTATAATTGGAGGGTTTGGAAACTGACTAGTTCCTCTTATATTAGGAGCCCCTGATATAGCTTTTCCTCGTATAAACAATATAAGATTTTGACTTCTTCCCCCCTCTCTTACTCTTCTTCTTATAAGAGGTTTAGTAGAAAGAGGAGTAGGTACAGGCTGAACTGTTTATCCCCCTCTAGCTGCAGCCATTGCGCACGCAGGGGCTTCAGTTGATATAGGTATTTTCTCACTTCACTTAGCGGGAGTATCTTCGATTTTAGGAGCCGTTAATTTTATAACTACCGTGATTAATATACGTTCTTATGGTATGACCATAGACCAAATACCTTTATTTGTCTGATCCGTATTTATTACAGCAATTTTATTACTACTTTCTCTTCC
>COR_GUA3
ATATATTTTATATTCGGAGCATGAGCAGGAATGGCCGGAACATCTTTAAGGTTAATTATTCGAGCTGAATTAGGTCAACCAGGAACTTTGATTGGTAATGATCAAATTTACAATGTGGTAGTTACTGCACACGCCTTCGTTATAATCTTCTTCATAGTTATACCCATTATAATTGGAGGGTTTGGAAACTGACTAGTTCCTCTTATATTAGGAGCCCCTGATATAGCTTTTCCTCGTATAAACAATATAAGATTTTGACTTCTTCCCCCCTCTCTTACTCTTCTTCTTATAAGAGGTTTAGTAGAAAGAGGAGTAGGTACAGGCTGAACTGTTTATCCTCCTCTAGCTGCAGCCATTGCGCACGCAGGGGCTTCAGTTGATATAGGTATTTTCTCACTTCATTTAGCGGGAGTATCTTCGATTTTAGGAGCCGTTAATTTTATAACTACCGTGATTAATATACGTTCTTATGGTATGACCATAGACCAAATACCTTTATTTGTCTGATCCGTATTTATTACAGCAATTTTATTACTACTTTCTCTTCC
>COR_GUA4
ATATATTTTATATTCGGAGCATGAGCAGGAATGGCCGGAACATCTTTAAGGTTAATTATTCGAGCTGAATTAGGTCAACCAGGAACTTTGATTGGTAATGATCAAATTTACAATGTGGTAGTTACTGCACACGCCTTCGTTATAATCTTCTTCATAGTTATACCCATTATAATTGGAGGGTTTGGAAACTGACTAGTTCCTCTTATATTAGGAGCCCCTGATATAGCTTTTCCTCGTATAAACAATATAAGATTTTGACTTCTTCCCCCCTCTCTTACTCTTCTTCTTATAAGAGGTTTAGTAGAAAGAGGAGTAGGTACAGGCTGAACTGTTTATCCTCCTCTAGCTGCAGCCATTGCGCACGCAGGGGCTTCAGTTGATATAGGTATTTTCTCACTTCATTTAGCGGGAGTATCTTCGATTTTAGGAGCCGTTAATTTTATAACTACCGTGATTAATATACGTTCTTATGGTATGACCATAGACCAAATACCTTTATTTGTCTGATCCGTATTTATTACAGCAATTTTATTACTACTTTCTCTTCC
>COR_GUA5
ATATATTTTATATTCGGAGCATGAGCAGGAATGGCCGGAACATCTTTAAGGTTAATTATTCGAGCTGAATTAGGTCAACCAGGAACTTTGATTGGTAATGATCAAATTTACAATGTGGTAGTTACTGCACACGCCTTCGTTATAATCTTCTTCATAGTTATACCCATTATAATTGGAGGGTTTGGAAACTGACTAGTTCCTCTTATATTAGGAGCCCCTGATATAGCTTTTCCTCGTATAAACAATATAAGATTTTGACTTCTTCCCCCCTCTCTTACTCTTCTTCTTATAAGAGGTTTAGTAGAAAGAGGAGTAGGTACAGGCTGAACTGTTTATCCTCCTCTAGCTGCAGCCATTGCGCACGCTGGGGCTTCAGTTGATATAGGTATTTTCTCACTTCATTTAGCGGGAGTATCTTCGATTTTAGGAGCCGTTAATTTTATAACTACCGTGATTAATATACGTTCTTATGGTATGACCATAGACCAAATACCTTTATTTGTCTGATCCGTATTTATTACAGCAATTTTATTACTACTTTCTCTTCC
>COR_GUA6
ATATATTTTATATTCGGAGCATGAGCAGGAATGGCCGGAACATCTTTAAGGTTAATTATTCGAGCTGAATTAGGTCAACCAGGAACTTTGATTGGTAATGATCAAATTTACAATGTGGTAGTTACTGCACACGCCTTCGTTATAATCTTCTTCATAGTTATACCCATTATAATTGGAGGGTTTGGAAACTGACTAGTTCCTCTTATATTAGGAGCCCCTGATATAGCTTTTCCTCGTATAAACAATATAAGATTTTGACTTCTTCCCCCCTCTCTTACTCTTCTTCTTATAAGAGGTTTAGTAGAAAGAGGAGTAGGTACAGGCTGAACTGTTTATCCTCCTCTAGCTGCAGCCATTGCGCACGCAGGGGCTTCAGTTGATATAGGTATTTTCTCACTTCATTTAGCGGGAGTATCTTCGATTTTAGGAGCCGTTAATTTTATAACTACCGTGATTAATATACGTTCTTATGGTATGACCATAGACCAAATACCTTTATTTGTCTGATCCGTATTTATTACAGCAATTTTATTACTACTTTCTCTTCC
>COR_GUA7
ATATATTTTATATTCGGAGCATGAGCAGGAATGGCCGGAACATCTTTAAGGTTAATTATTCGAGCTGAATTAGGTCAACCAGGAACTTTGATTGGTAATGATCAAATTTACAATGTGGTAGTTACTGCACACGCCTTCGTTATAATCTTCTTCATAGTTATACCCATTATAATTGGAGGGTTTGGAAACTGACTAGTTCCTCTTATATTAGGAGCCCCTGATATAGCTTTTCCTCGTATAAACAATATAAGATTTTGACTTCTTCCCCCCTCTCTTACTCTTCTTCTTATAAGAGGTTTAGTAGAAAGAGGAGTAGGTACAGGCTGAACTGTTTATCCTCCTCTAGCTGCAGCCATTGCGCACGCAGGGGCTTCAGTTGATATAGGTATTTTCTCACTTCATTTAGCGGGAGTATCTTCGATTTTAGGAGCCGTTAATTTTATAACTACCGTGATTAATATACGTTCTTATGGCATGACCATAGACCAAATACCTTTATTTGTCTGATCCGTATTTATTACAGCAATTTTATTACTACTTTCTCTTCC
>COR_GUA8
ATATATTTTATATTCGGAGCATGAGCAGGAATGGCCGGAACATCTTTAAGGTTAATTATTCGAGCTGAATTAGGTCAACCAGGAACTTTGATTGGTAATGATCAAATTTACAATGTGGTAGTTACTGCACACGCCTTCGTTATAATCTTCTTCATAGTTATACCCATTATAATTGGAGGGTTTGGAAACTGACTAGTTCCTCTTATATTAGGAGCCCCTGATATAGCTTTTCCTCGTATAAACAATATAAGATTTTGACTTCTTCCCCCCTCTCTTACTCTTCTTCTTATAAGAGGTTTAGTAGAAAGAGGAGTAGGTACAGGCTGAACTGTTTATCCTCCTCTAGCTGCAGCCATTGCGCACGCAGGGGCTTCAGTTGATATAGGTATTTTCTCACTTCATTTAGCGGGAGTATCTTCGATTTTAGGAGCCGTTAATTTTATAACTACCGTGATTAATATACGTTCTTATGGTATGACCATAGACCAAATACCTTTATTTGTCTGATCCGTATTTATTACAGCAATTTTATTACTACTTTCTCTTCC
>COR_GUA9
ATATATTTTATATTCGGAGCATGAGCAGGAATGGCCGGAACATCTTTAAGGTTAATTATTCGAGCTGAATTAGGTCAACCAGGAACTTTGATTGGTAATGATCAAATTTACAATGTGGTAGTTACTGCACACGCCTTCGTTATAATCTTCTTCATAGTTATACCCATTATAATTGGAGGGTTTGGAAACTGACTAGTTCCTCTTATATTAGGAGCCCCTGATATAGCTTTTCCTCGTATAAACAATATAAGATTTTGACTTCTTCCCCCCTCTCTTACTCTTCTTCTTATAAGAGGTTTAGTAGAAAGAGGAGTAGGTACAGGCTGAACTGTTTATCCTCCTCTAGCTGCAGCCATTGCGCACGCAGGGGCTTCAGTTGATATAGGTATTTTCTCACTTCATTTAGCGGGAGTATCTTCGATTTTAGGAGCCGTTAATTTTATAACTACCGTGATTAATATACGTTCTTATGGTATGACCATAGACCAAATACCTTTATTTGTCTGATCCGTATTTATTACAGCAATTTTATTACTACTTTCTCTTCC
>COR_LIR1
ATATATTTTATATTCGGAGCATGAGCAGGAATGGCCGGAACATCTTTAAGGTTAATTATTCGAGCTGAATTAGGTCAACCAGGAACTTTGATTGGTAATGATCAAATTTACAATGTGGTAGTTACTGCACACGCCTTCGTTATAATCTTCTTCATAGTTATACCCATTATAATTGGAGGGTTTGGAAACTGACTAGTTCCTCTTATATTAGGAGCCCCTGATATAGCTTTTCCTCGTATAAACAATATAAGATTTTGACTTCTTCCCCCCTCTCTTACTCTTCTTCTTATAAGAGGTTTAGTAGAAAGAGGAGTAGGTACAGGCTGAACTGTTTATCCTCCTCTAGCTGCAGCCATTGCGCACGCAGGGGCTTCAGTTGATATAGGTATTTTCTCACTTCATTTAGCGGGAGTATCTTCGATTTTAGGAGCCGTTAATTTTATAACTACCGTGATTAATATACGTTCTTATGGCATGACCATAGACCAAATACCTTTATTTGTCTGATCCGTATTTATTACAGCAATTTTATTACTACTTTCTCTTCC
>COR_LIR10
ATATATTTTATATTCGGAGCATGAGCAGGAATGGCCGGAACATCTTTAAGGTTAATTATTCGAGCTGAATTAGGTCAACCAGGAACTTTGATTGGTAATGATCAAATTTACAATGTGGTAGTTACTGCACACGCCTTCGTTATAATCTTCTTCATAGTTATACCCATTATAATTGGAGGGTTTGGAAACTGACTAGTTCCTCTTATATTAGGAGCCCCTGATATAGCTTTTCCTCGTATAAACAATATAAGATTTTGACTTCTTCCCCCCTCTCTTACTCTTCTTCTTATAAGAGGTTTAGTAGAAAGAGGAGTAGGTACAGGCTGAACTGTTTATCCTCCTCTAGCTGCAGCCATTGCGCACGCAGGGGCTTCAGTTGATATAGGTATTTTCTCACTTCATTTAGCGGGAGTATCTTCGATTTTAGGAGCCGTTAATTTTATAACTACCGTGATTAATATACGTTCTTATGGTATGACCATAGACCAAATACCTTTATTTGTCTGATCCGTATTTATTACAGCAATTTTATTACTACTTTCTCTTCC
>COR_LIR11
ATATATTTTATATTCGGAGCATGAGCAGGAATGGCCGGAACATCTTTAAGGTTAATTATTCGAGCTGAATTAGGTCAACCAGGAACTTTGATTGGTAATGATCAAATTTACAATGTGGTAGTTACTGCACACGCCTTCGTTATAATCTTCTTCATAGTTATACCCATTATAATTGGAGGGTTTGGAAACTGACTAGTTCCTCTTATATTAGGAGCCCCTGATATAGCTTTTCCTCGTATAAACAATATAAGATTTTGACTTCTTCCCCCCTCTCTTACTCTTCTTCTTATAAGAGGTTTAGTAGAAAGAGGAGTAGGTACAGGCTGAACTGTTTATCCTCCTCTAGCTGCAGCCATTGCGCACGCTGGGGCTTCAGTTGATATAGGTATTTTCTCACTTCATTTAGCGGGAGTATCTTCGATTTTAGGAGCCGTTAATTTTATAACTACCGTGATTAACATACGTTCTTATGGTATGACCATAGACCAAATACCTTTATTTGTCTGATCCGTATTTATTACAGCAATTTTATTACTACTTTCTCTTCC
>COR_LIR12
ATATATTTTATATTCGGAGCATGAGCAGGAATGGCCGGAACATCTTTAAGGTTAATTATTCGAGCTGAATTAGGTCAACCAGGAACTTTGATTGGTAATGATCAAATTTACAATGTGGTAGTTACTGCACACGCCTTCGTTATAATCTTCTTCATAGTTATACCCATTATAATTGGAGGGTTTGGAAACTGACTAGTTCCTCTTATATTAGGAGCCCCTGATATAGCTTTTCCTCGTATAAACAATATAAGATTTTGACTTCTTCCCCCCTCTCTTACTCTTCTTCTTATAAGAGGTTTAGTAGAAAGAGGAGTAGGTACAGGCTGAACTGTTTATCCTCCTCTAGCTGCAGCCATTGCGCATGCAGGGGCTTCAGTTGATATAGGTATTTTCTCACTTCATTTAGCGGGAGTATCTTCGATTTTAGGAGCCGTTAATTTTATAACTACCGTGATTAATATACGTTCTTATGGTATGACCATAGACCAAATACCTTTATTTGTCTGATCCGTATTTATTACAGCAATTTTATTACTACTTTCTCTTCC
>COR_LIR13
ATATATTTTATATTCGGAGCATGAGCAGGAATGGCCGGAACATCTTTAAGGTTAATTATTCGAGCTGAATTAGGTCAACCAGGAACTTTGATTGGTAATGATCAAATTTACAATGTGGTAGTTACTGCACACGCCTTCGTTATAATCTTCTTCATAGTTATACCCATTATAATTGGAGGGTTTGGAAACTGACTAGTTCCTCTTATATTAGGAGCCCCTGATATAGCTTTTCCTCGTATAAACAATATAAGATTTTGACTTCTTCCCCCCTCTCTTACTCTTCTTCTTATAAGAGGTTTAGTAGAAAGAGGAGTAGGTACAGGCTGAACTGTTTATCCTCCTCTAGCTGCAGCCATTGCGCACGCTGGGGCTTCAGTTGATATAGGTATTTTCTCACTTCATTTAGCGGGAGTATCTTCGATTTTAGGAGCCGTTAATTTTATAACTACCGTGATTAACATACGTTCTTATGGTATGACCATAGACCAAATACCTTTATTTGTCTGATCCGTATTTATTACAGCAATTTTATTACTACTTTCTCTTCC
>COR_LIR14
ATATATTTTATATTCGGAGCATGAGCAGGAATGGCCGGAACATCTTTAAGGTTAATTATTCGAGCTGAATTAGGTCAACCAGGAACTTTGATTGGTAATGATCAAATTTACAATGTGGTAGTTACTGCACACGCCTTCGTTATAATCTTCTTCATAGTTATACCCATTATAATTGGAGGGTTTGGAAACTGACTAGTTCCTCTTATATTAGGAGCCCCTGATATAGCTTTTCCTCGTATAAACAATATAAGATTTTGACTTCTTCCCCCCTCTCTTACTCTTCTTCTTATAAGAGGTTTAGTAGAAAGAGGAGTAGGTACAGGCTGAACTGTTTATCCTCCTCTAGCTGCAGCCATTGCGCACGCAGGGGCTTCAGTTGATATAGGTATTTTCTCACTTCATTTAGCGGGAGTATCTTCGATTTTAGGAGCCGTTAATTTTATAACTACCGTGATTAATATACGTTCTTATGGTATGACCATAGACCAAATACCTTTATTTGTCTGATCCGTATTTATTACAGCAATTTTATTACTACTTTCTCTTCC
>COR_LIR15
ATATATTTTATATTCGGAGCATGAGCAGGAATGGCCGGAACATCTTTAAGGTTAATTATTCGAGCTGAATTAGGTCAACCAGGAACTTTGATTGGTAATGATCAAATTTACAATGTGGTAGTTACTGCACACGCCTTCGTTATAATCTTCTTCATAGTTATACCCATTATAATTGGAGGGTTTGGAAACTGACTAGTTCCTCTTATATTAGGAGCCCCTGATATAGCTTTTCCTCGTATAAACAATATAAGATTTTGACTTCTTCCCCCCTCTCTTACTCTTCTTCTTATAAGAGGTTTAGTAGAAAGAGGAGTAGGTACAGGCTGAACTGTTTATCCCCCTCTAGCTGCAGCCATTGCGCACGCAGGGGCTTCAGTTGATATAGGTATTTTCTCACTTCACTTAGCGGGAGTATCTTCGATTTTAGGAGCCGTTAATTTTATAACTACCGTGATTAATATACGTTCTTATGGTATGACCATAGACCAAATACCTTTATTTGTCTGATCCGTATTTATTACAGCAATTTTATTACTACTTTCTCTTCC
>COR_LIR16
ATATATTTTATATTCGGAGCATGAGCAGGAATGGCCGGAACATCTTTAAGGTTAATTATTCGAGCTGAATTAGGTCAACCAGGAACTTTGATTGGTAATGATCAAATTTACAATGTGGTAGTTACTGCACACGCCTTCGTTATAATCTTCTTCATAGTTATACCCATTATAATTGGAGGGTTTGGAAACTGACTAGTTCCTCTTATATTAGGAGCCCCTGATATAGCTTTTCCTCGTATAAACAATATAAGATTTTGACTTCTTCCCCCCTCTCTTACTCTTCTTCTTATAAGAGGTTTAGTAGAAAGAGGAGTAGGTACAGGCTGAACTGTTTATCCCCCTCTAGCTGCAGCCATTGCGCACGCAGGGGCTTCAGTTGATATAGGTATTTTCTCACTTCACTTAGCGGGAGTATCTTCGATTTTAGGAGCCGTTAATTTTATAACTACCGTGATTAATATACGTTCTTATGGTATGACCATAGACCAAATACCTTTATTTGTCTGATCCGTATTTATTACAGCAATTTTATTACTACTTTCTCTTCC
>COR_LIR17
ATATATTTTATATTCGGAGCATGAGCAGGAATGGCCGGAACATCTTTAAGGTTAATTATTCGAGCTGAATTAGGTCAACCAGGAACTTTGATTGGTAATGATCAAATTTACAATGTAGTAGTTACTGCACACGCCTTCGTTATAATCTTCTTCATAGTTATACCCATTATAATTGGAGGGTTTGGAAACTGACTAGTTCCTCTTATATTAGGAGCCCCTGATATAGCTTTTCCTCGTATAAACAATATAAGATTTTGACTTCTTCCCCCCTCTCTTACTCTTCTTCTTATAAGAGGTTTAGTAGAAAGAGGAGTAGGTACAGGCTGAACTGTTTATCCCCCTCTAGCTGCAGCCATTGCGCACGCAGGGGCTTCAGTTGATATAGGTATTTTCTCACTTCACTTAGCGGGAGTATCTTCGATTTTAGGAGCCGTTAATTTTATAACTACCGTGATTAATATACGTTCTTATGGTATGACCATAGACCAAATACCTTTATTTGTCTGATCCGTATTTATTACAGCAATTTTATTACTACTTTCTCTTCC
>COR_LIR18
ATATATTTTATATTCGGAGCATGAGCAGGAATGGCCGGAACATCTTTAAGGTTAATTATTCGAGCTGAATTAGGTCAACCAGGAACTTTGATTGGTAATGATCAAATTTACAATGTGGTAGTTACTGCACACGCCTTCGTTATAATCTTCTTCATAGTTATACCCATTATAATTGGAGGGTTTGGAAACTGACTAGTTCCTCTTATATTAGGAGCCCCTGATATAGCTTTTCCTCGTATAAACAATATAAGATTTTGACTTCTTCCCCCCTCTCTTACTCTTCTTCTTATAAGAGGTTTAGTAGAAAGAGGAGTAGGTACAGGCTGAACTGTTTATCCCCCTCTAGCTGCAGCCATTGCGCACGCAGGGGCTTCAGTTGATATAGGTATTTTCTCACTTCACTTAGCGGGAGTATCTTCGATTTTAGGAGCCGTTAATTTTATAACTACCGTGATTAATATACGTTCTTATGGTATGACCATAGACCAAATACCTTTATTTGTCTGATCCGTATTTATTACAGCAATTTTATTACTACTTTCTCTTCC
>COR_LIR19
ATATATTTTATATTCGGAGCATGAGCAGGAATGGCCGGAACATCTTTAAGGTTAATTATTCGAGCTGAATTAGGTCAACCAGGAACTTTGATTGGTAATGATCAAATTTACAATGTGGTAGTTACTGCACACGCCTTCGTTATAATCTTCTTCATAGTTATACCCATTATAATTGGAGGGTTTGGAAACTGACTAGTTCCTCTTATATTAGGAGCCCCTGATATAGCTTTTCCTCGTATAAACAATATAAGATTTTGACTTCTTCCCCCCTCTCTTACTCTTCTTCTTATAAGAGGTTTAGTAGAAAGAGGAGTAGGTACAGGCTGAACTGTTTATCCTCCTCTAGCTGCAGCCATTGCGCATGCAGGGGCTTCAGTTGATATAGGTATTTTCTCACTTCATTTAGCGGGAGTATCTTCGATTTTAGGAGCCGTTAATTTTATAACTACCGTGATTAATATACGTTCTTATGGTATGACCATAGACCAAATACCTTTATTTGTCTGATCCGTATTTATTACAGCAATTTTATTACTACTTTCTCTTCC
>COR_LIR2
ATATATTTTATATTCGGAGCATGAGCAGGAATGGCCGGAACATCTTTAAGGTTAATTATTCGAGCTGAATTAGGTCAACCAGGAACTTTGATTGGTAATGATCAAATTTACAATGTGGTAGTTACTGCACACGCCTTCGTTATAATCTTCTTCATAGTTATACCCATTATAATTGGAGGGTTTGGAAACTGACTAGTTCCTCTTATATTAGGAGCCCCTGATATAGCTTTTCCTCGTATAAACAATATAAGATTTTGACTTCTTCCCCCCTCTCTTACTCTTCTTCTTATAAGAGGTTTAGTAGAAAGAGGAGTAGGTACAGGCTGAACTGTTTATCCCCCTCTAGCTGCAGCCATTGCGCACGCAGGGGCTTCAGTTGATATAGGTATTTTCTCACTTCACTTAGCGGGAGTATCTTCGATTTTAGGAGCCGTTAATTTTATAACTACCGTGATTAATATACGTTCTTATGGTATGACCATAGACCAAATACCTTTATTTGTCTGATCCGTATTTATTACAGCAATTTTATTACTACTTTCTCTTCC
>COR_LIR20
ATATATTTTATATTCGGAGCATGAGCAGGAATGGCCGGAACATCTTTAAGGTTAATTATTCGAGCTGAATTAGGTCAACCAGGAACTTTGATTGGTAATGATCAAATTTACAATGTGGTAGTTACTGCACACGCCTTCGTTATAATCTTCTTCATAGTTATACCCATTATAATTGGAGGGTTTGGAAACTGACTAGTTCCTCTTATATTAGGAGCCCCTGATATAGCTTTTCCTCGTATAAACAATATAAGATTTTGACTTCTTCCCCCCTCTCTTACTCTTCTTCTTATAAGAGGTTTAGTAGAAAGAGGAGTAGGTACAGGCTGAACTGTTTATCCTCCTCTAGCTGCAGCCATTGCGCACGCAGGGGCTTCAGTTGATATAGGTATTTTCTCACTTCATTTAGCGGGAGTATCTTCGATTTTAGGAGCCGTTAATTTTATAACTACCGTGATTAATATACGTTCTTATGGTATGACCATAGACCAAATACCTTTATTTGTCTGATCCGTATTTATTACAGCAATTTTATTACTACTTTCTCTTCC
>COR_LIR21
ATATATTTTATATTCGGAGCATGAGCAGGAATGGCCGGAACATCTTTAAGGTTAATTATTCGAGCTGAATTAGGTCAACCAGGAACTTTGATTGGTAATGATCAAATTTACAATGTGGTAGTTACTGCACACGCCTTCGTTATAATCTTCTTCATAGTTATACCCATTATAATTGGAGGGTTTGGAAACTGACTAGTTCCTCTTATATTAGGAGCCCCTGATATAGCTTTTCCTCGTATAAACAATATAAGATTTTGACTTCTTCCCCCCTCTCTTACTCTTCTTCTTATAAGAGGTTTAGTAGAAAGAGGAGTAGGTACAGGCTGAACTGTTTATCCCCCTCTAGCTGCAGCCATTGCGCACGCAGGGGCTTCAGTTGATATAGGTATTTTCTCACTTCACTTAGCGGGAGTATCTTCGATTTTAGGAGCCGTTAATTTTATAACTACCGTGATTAATATACGTTCTTATGGTATGACCATAGACCAAATACCTTTATTTGTCTGATCCGTATTTATTACAGCAATTTTATTACTACTTTCTCTTCC
>COR_LIR22
ATATATTTTATATTCGGAGCATGAGCAGGAATGGCCGGAACATCTTTAAGGTTAATTATTCGAGCTGAATTAGGTCAACCAGGAACTTTGATTGGTAATGATCAAATTTACAATGTGGTAGTTACTGCACACGCCTTCGTTATAATCTTCTTCATAGTTATACCCATTATAATTGGAGGGTTTGGAAACTGACTAGTTCCTCTTATATTAGGAGCCCCTGATATAGCTTTTCCTCGTATAAACAATATAAGATTTTGACTTCTTCCCCCCTCTCTTACTCTTCTTCTTATAAGAGGTTTAGTAGAAAGAGGAGTAGGTACAGGCTGAACTGTTTATCCTCCTCTAGCTGCAGCCATTGCGCACGCAGGGGCTTCAGTTGATATAGGTATTTTCTCACTTCATTTAGCGGGAGTATCTTCGATTTTAGGAGCCGTTAATTTTATAACTACCGTGATTAACATACGTTCTTATGGTATAACCATAGACCAAATACCTTTATTTGTCTGATCCGTATTTATTACAGCAATTTTATTACTACTTTCTCTTCC
>COR_LIR23
ATATATTTTATATTCGGAGCATGAGCAGGAATGGCCGGAACATCTTTAAGGTTAATTATTCGAGCTGAATTAGGTCAACCAGGAACTTTGATTGGTAATGATCAAATTTACAATGTGGTAGTTACTGCACACGCCTTCGTTATAATCTTCTTCATAGTTATACCCATTATAATTGGAGGGTTTGGAAACTGACTAGTTCCTCTTATATTAGGAGCCCCTGATATAGCTTTTCCTCGTATAAACAATATAAGATTTTGACTTCTTCCCCCCTCTCTTACTCTTCTTCTTATAAGAGGTTTAGTAGAAAGAGGAGTAGGTACAGGCTGAACTGTTTATCCTCCTCTAGCTGCAGCCATTGCGCACGCAGGGGCTTCAGTTGATATAGGTATTTTCTCACTTCATTTAGCGGGAGTATCTTCGATTTTAGGAGCCGTTAATTTTATAACTACCGTGATTAATATACGTTCTTATGGCATGACCATAGACCAAATACCTTTATTTGTCTGATCCGTATTTATTACAGCAATTTTATTACTACTTTCTCTTCC
>COR_LIR24
ATATATTTTATATTCGGAGCATGAGCAGGAATGGCCGGAACATCTTTAAGGTTAATTATTCGAGCTGAATTAGGTCAACCAGGAACTTTGATTGGTAATGATCAAATTTACAATGTGGTAGTTACTGCACACGCCTTCGTTATAATCTTCTTCATAGTTATACCCATTATAATTGGAGGGTTTGGAAACTGACTAGTTCCTCTTATATTAGGAGCCCCTGATATAGCTTTTCCTCGTATAAACAATATAAGATTTTGACTTCTTCCCCCCTCTCTTACTCTTCTTCTTATAAGAGGTTTAGTAGAAAGAGGAGTAGGTACAGGCTGAACTGTTTATCCTCCTCTAGCTGCAGCCATTGCGCACGCAGGGGCTTCAGTTGATATAGGTATTTTCTCACTTCATTTAGCGGGAGTATCTTCGATTTTAGGAGCCGTTAATTTTATAACTACCGTGATTAACATACGTTCTTATGGTATAACCATAGACCAAATACCTTTATTTGTCTGATCCGTATTTATTACAGCAATTTTATTACTACTTTCTCTTCC
>COR_LIR25
ATATATTTTATATTCGGAGCATGAGCAGGAATGGCCGGAACATCTTTAAGGTTAATTATTCGAGCTGAATTAGGTCAACCAGGAACTTTGATTGGTAATGATCAAATTTACAATGTGGTAGTTACTGCACACGCCTTCGTTATAATCTTCTTCATAGTTATACCCATTATAATTGGAGGGTTTGGAAACTGACTAGTTCCTCTTATATTAGGAGCCCCTGATATAGCTTTTCCTCGTATAAACAATATAAGATTTTGACTTCTTCCCCCCTCTCTTACTCTTCTTCTTATAAGAGGTTTAGTAGAAAGAGGAGTAGGTACAGGCTGAACTGTTTATCCTCCTCTAGCTGCAGCCATTGCGCACGCAGGGGCTTCAGTTGATATAGGTATTTTCTCACTTCATTTAGCGGGAGTATCTTCGATTTTAGGAGCCGTTAATTTTATAACTACCGTGATTAATATACGTTCTTATGGCATGACCATAGACCAAATACCTTTATTTGTCTGATCCGTATTTATTACAGCAATTTTATTACTACTTTCTCTTCC
>COR_LIR26
ATATATTTTATATTCGGAGCATGAGCAGGAATGGCCGGAACATCTTTAAGGTTAATTATTCGAGCTGAATTAGGTCAACCAGGAACTTTGATTGGTAATGATCAAATTTACAATGTGGTAGTTACTGCACACGCCTTCGTTATAATCTTCTTCATAGTTATACCCATTATAATTGGAGGGTTTGGAAACTGACTAGTTCCTCTTATATTAGGAGCCCCTGATATAGCTTTTCCTCGTATAAACAATATAAGATTTTGACTTCTTCCCCCCTCTCTTACTCTTCTTCTTATAAGAGGTTTAGTAGAAAGAGGAGTAGGTACAGGCTGAACTGTTTATCCTCCTCTAGCTGCAGCCATTGCGCACGCAGGGGCTTCAGTTGATATAGGTATTTTCTCACTTCATTTAGCGGGAGTATCTTCGATTTTAGGAGCCGTTAATTTTATAACTACCGTGATTAATATACGTTCTTATGGTATGACCATAGACCAGATACCTTTATTTGTCTGATCCGTATTTATTACAGCAATTTTATTACTACTTTCTCTTCC
>COR_LIR27
ATATATTTTATATTCGGAGCATGAGCAGGAATGGCCGGAACATCTTTAAGGTTAATTATTCGAGCTGAATTAGGTCAACCAGGAACTTTGATTGGTAATGATCAAATTTACAATGTGGTAGTTACTGCACACGCCTTCGTTATAATCTTCTTCATAGTTATACCCATTATAATTGGAGGGTTTGGAAACTGACTAGTTCCTCTTATATTAGGAGCCCCTGATATAGCTTTTCCTCGTATAAACAATATAAGATTTTGACTTCTTCCCCCCTCTCTTACTCTTCTTCTTATAAGAGGTTTAGTAGAAAGAGGAGTAGGTACAGGCTGAACTGTTTATCCCCCTCTAGCTGCAGCCATTGCGCACGCAGGGGCTTCAGTTGATATAGGTATTTTCTCACTTCACTTAGCGGGAGTATCTTCGATTTTAGGAGCCGTTAATTTTATAACTACCGTGATTAATATACGTTCTTATGGTATGACCATAGACCAAATACCTTTATTTGTCTGATCCGTATTTATTACAGCAATTTTATTACTACTTTCTCTTCC
>COR_LIR28
ATATATTTTATATTCGGAGCATGAGCAGGAATGGCCGGAACATCTTTAAGGTTAATTATTCGAGCTGAATTAGGTCAACCAGGAACTTTGATTGGTAATGATCAAATTTACAATGTGGTAGTTACTGCACACGCCTTCGTTATAATCTTCTTCATAGTTATACCCATTATAATTGGAGGGTTTGGAAACTGACTAGTTCCTCTTATATTAGGAGCCCCTGATATAGCTTTTCCTCGTATAAACAATATAAGATTTTGACTTCTTCCCCCCTCTCTTACTCTTCTTCTTATAAGAGGTTTAGTAGAAAGAGGAGTAGGTACAGGCTGAACTGTTTATCCTCCTCTAGCTGCAGCCATTGCGCACGCTGGGGCTTCAGTTGATATAGGTATTTTCTCACTTCATTTAGCGGGAGTATCTTCGATTTTAGGAGCCGTTAATTTTATAACTACCGTGATTAATATACGTTCTTATGGTATGACCATAGACCAAATACCTTTATTTGTCTGATCCGTATTTATTACAGCAATTTTATTACTACTTTCTCTTCC
>COR_LIR29
ATATATTTTATATTCGGAGCATGAGCAGGAATGGCCGGAACATCTTTAAGGTTAATTATTCGAGCTGAATTAGGTCAACCAGGAACTTTGATTGGTAATGATCAAATTTACAATGTGGTAGTTACTGCACACGCCTTCGTTATAATCTTCTTCATAGTTATACCCATTATAATTGGAGGGTTTGGAAACTGACTAGTTCCTCTTATATTAGGAGCCCCTGATATAGCTTTTCCTCGTATAAACAATATAAGATTTTGACTTCTTCCCCCCTCTCTTACTCTTCTTCTTATAAGAGGTTTAGTAGAAAGAGGAGTAGGTACAGGCTGAACTGTTTATCCTCCTCTAGCTGCAGCCATTGCGCACGCAGGGGCTTCAGTTGATATAGGTATTTTCTCACTTCATTTAGCGGGAGTATCTTCGATTTTAGGAGCCGTTAATTTTATAACTACCGTGATTAATATACGTTCTTATGGCATGACCATAGACCAAATACCTTTATTTGTCTGATCCGTATTTATTACAGCAATTTTATTACTACTTTCTCTTCC
>COR_LIR3
ATATATTTTATATTCGGAGCATGAGCAGGAATGGCCGGAACATCTTTAAGGTTAATTATTCGAGCTGAATTAGGTCAACCAGGAACTTTGATTGGTAATGATCAAATTTACAATGTGGTAGTTACTGCACACGCCTTCGTTATAATCTTCTTCATAGTTATACCCATTATAATTGGAGGGTTTGGAAACTGACTAGTTCCTCTTATATTAGGAGCCCCTGATATAGCTTTTCCTCGTATAAACAATATAAGATTTTGACTTCTTCCCCCCTCTCTTACTCTTCTTCTTATAAGAGGTTTAGTAGAAAGAGGAGTAGGTACAGGCTGAACTGTTTATCCCCCTCTAGCTGCAGCCATTGCGCACGCAGGGGCTTCAGTTGATATAGGTATTTTCTCACTTCACTTAGCGGGAGTATCTTCGATTTTAGGAGCCGTTAATTTTATAACTACCGTGATTAATATACGTTCTTATGGTATGACCATAGACCAAATACCTTTATTTGTCTGATCCGTATTTATTACAGCAATTTTATTACTACTTTCTCTTCC
>COR_LIR30
ATATATTTTATATTCGGAGCATGAGCAGGAATGGCCGGAACATCTTTAAGGTTAATTATTCGAGCTGAATTAGGTCAACCAGGAACTTTGATTGGTAATGATCAAATTTACAATGTGGTAGTTACTGCACACGCCTTCGTTATAATCTTCTTCATAGTTATACCCATTATAATTGGAGGGTTTGGAAACTGACTAGTTCCTCTTATATTAGGAGCCCCTGATATAGCTTTTCCTCGTATAAACAATATAAGATTTTGACTTCTTCCCCCCTCTCTTACTCTTCTTCTTATAAGAGGTTTAGTAGAAAGAGGAGTAGGTACAGGCTGAACTGTTTATCCCCCTCTAGCTGCAGCCATTGCGCACGCAGGGGCTTCAGTTGATATAGGTATTTTCTCACTTCACTTAGCGGGAGTATCTTCGATTTTAGGAGCCGTTAATTTTATAACTACCGTGATTAATATACGTTCTTATGGTATGACCATAGACCAAATACCTTTATTTGTCTGATCCGTATTTATTACAGCAATTTTATTACTACTTTCTCTTCC
>COR_LIR31
ATATATTTTATATTCGGAGCATGAGCAGGAATGGCCGGAACATCTTTAAGGTTAATTATTCGAGCTGAATTAGGTCAACCAGGAACTTTGATTGGTAATGATCAAATTTACAATGTGGTAGTTACTGCACACGCCTTCGTTATAATCTTCTTCATAGTTATACCCATTATAATTGGAGGGTTTGGAAACTGACTAGTTCCTCTTATATTAGGAGCCCCTGATATAGCTTTTCCTCGTATAAACAATATAAGATTTTGACTTCTTCCCCCCTCTCTTACTCTTCTTCTTATAAGAGGTTTAGTAGAAAGAGGAGTAGGTACAGGCTGAACTGTTTATCCTCCTCTAGCTGCAGCCATTGCGCACGCAGGGGCTTCAGTTGATATAGGTATTTTCTCACTTCATTTAGCGGGAGTATCTTCGATTTTAGGAGCCGTTAATTTTATAACTACCGTGATTAATATACGTTCTTATGGTATGACCATAGACCAAATACCTTTATTTGTCTGATCCGTATTTATTACAGCAATTTTATTACTACTTTCTCTTCC
>COR_LIR32
ATATATTTTATATTCGGAGCATGAGCAGGAATGGCCGGAACATCTTTAAGGTTAATTATTCGAGCTGAATTAGGTCAACCAGGAACTTTGATTGGTAATGATCAAATTTACAATGTGGTAGTTACTGCACACGCCTTCGTTATAATCTTCTTCATAGTTATACCCATTATAATTGGAGGGTTTGGAAACTGACTAGTTCCTCTTATATTAGGAGCCCCTGATATAGCTTTTCCTCGTATAAACAATATAAGATTTTGACTTCTTCCCCCCTCTCTTACTCTTCTTCTTATAAGAGGTTTAGTAGAAAGAGGAGTAGGTACAGGCTGAACTGTTTATCCTCCTCTAGCTGCAGCCATTGCGCACGCAGGGGCTTCAGTTGATATAGGTATTTTCTCACTTCATTTAGCGGGAGTATCTTCGATTTTAGGAGCCGTTAATTTTATAACTACCGTGATTAATATACGTTCTTATGGTATGACCATAGACCAAATACCTTTATTTGTCTGATCCGTATTTATTACAGCAATTTTATTACTACTTTCTCTTCC
>COR_LIR33
ATATATTTTATATTCGGAGCATGAGCAGGAATGGCCGGAACATCTTTAAGGTTAATTATTCGAGCTGAATTAGGTCAACCAGGAACTTTGATTGGTAATGATCAAATTTACAATGTGGTAGTTACTGCACACGCCTTCGTTATAATCTTCTTCATAGTTATACCCATTATAATTGGAGGGTTTGGAAACTGACTAGTTCCTCTTATATTAGGAGCCCCTGATATAGCTTTTCCTCGTATAAACAATATAAGATTTTGACTTCTTCCCCCCTCTCTTACTCTTCTTCTTATAAGAGGTTTAGTAGAAAGAGGAGTAGGTACAGGCTGAACTGTTTATCCTCCTCTAGCTGCAGCCATTGCGCACGCAGGGGCTTCAGTTGATATAGGTATTTTCTCACTTCATTTAGCGGGAGTATCTTCGATTTTAGGAGCCGTTAATTTTATAACTACCGTGATTAATATACGTTCTTATGGTATGACCATAGACCAAATACCTTTATTTGTCTGATCCGTATTTATTACAGCAATTTTATTACTACTTTCTCTTCC
>COR_LIR34
ATATATTTTATATTCGGAGCATGAGCAGGAATGGCCGGAACATCTTTAAGGTTAATTATTCGAGCTGAATTAGGTCAACCAGGAACTTTGATTGGTAATGATCAAATTTACAATGTGGTAGTTACTGCACACGCCTTCGTTATAATCTTCTTCATAGTTATACCCATTATAATTGGAGGGTTTGGAAACTGACTAGTTCCTCTTATATTAGGAGCCCCTGATATAGCTTTTCCTCGTATAAACAATATAAGATTTTGACTTCTTCCCCCCTCTCTTACTCTTCTTCTTATAAGAGGTTTAGTAGAAAGAGGAGTAGGTACAGGCTGAACTGTTTATCCCCCTCTAGCTGCAGCCATTGCGCACGCAGGGGCTTCAGTTGATATAGGTATTTTCTCACTTCACTTAGCGGGAGTATCTTCGATTTTAGGAGCCGTTAATTTTATAACTACCGTGATTAATATACGTTCTTATGGTATGACCATAGACCAAATACCTTTATTTGTCTGATCCGTATTTATTACAGCAATTTTATTACTACTTTCTCTTCC
>COR_LIR35
ATATATTTTATATTCGGAGCATGAGCAGGAATGGCCGGAACATCTTTAAGGTTAATTATTCGAGCTGAATTAGGTCAACCAGGAACTTTGATTGGTAATGATCAAATTTACAATGTGGTAGTTACTGCACACGCCTTCGTTATAATCTTCTTCATAGTTATACCCATTATAATTGGAGGGTTTGGAAACTGACTAGTTCCTCTTATATTAGGAGCCCCTGATATAGCTTTTCCTCGTATAAACAATATAAGATTTTGACTTCTTCCCCCCTCTCTTACTCTTCTTCTTATAAGAGGTTTAGTAGAAAGAGGAGTAGGTACAGGCTGAACTGTTTATCCCCCTCTAGCTGCAGCCATTGCGCACGCAGGGGCTTCAGTTGATATAGGTATTTTCTCACTTCACTTAGCGGGAGTATCTTCGATTTTAGGAGCCGTTAATTTTATAACTACCGTGATTAATATACGTTCTTATGGTATGACCATAGACCAAATACCTTTATTTGTCTGATCCGTATTTATTACAGCAATTTTATTACTACTTTCTCTTCC
>COR_LIR36
ATATATTTTATATTCGGAGCATGAGCAGGAATGGCCGGAACATCTTTAAGGTTAATTATTCGAGCTGAATTAGGTCAACCAGGAACTTTGATTGGTAATGATCAAATTTACAATGTGGTAGTTACTGCACACGCCTTCGTTATAATCTTCTTCATAGTTATACCCATTATAATTGGAGGGTTTGGAAACTGACTAGTTCCTCTTATATTAGGAGCCCCTGATATAGCTTTTCCTCGTATAAACAATATAAGATTTTGACTTCTTCCCCCCTCTCTTACTCTTCTTCTTATAAGAGGTTTAGTAGAAAGAGGAGTAGGTACAGGCTGAACTGTTTATCCCCCTCTAGCTGCAGCCATTGCGCACGCAGGGGCTTCAGTTGATATAGGTATTTTCTCACTTCACTTAGCGGGAGTATCTTCGATTTTAGGAGCCGTTAATTTTATAACTACCGTGATTAATATACGTTCTTATGGTATGACCATAGACCAAATACCTTTATTTGTCTGATCCGTATTTATTACAGCAATTTTATTACTACTTTCTCTTCC
>COR_LIR4
ATATATTTTATATTCGGAGCATGAGCAGGAATGGCCGGAACATCTTTAAGGTTAATTATTCGAGCTGAATTAGGTCAACCAGGAACTTTGATTGGTAATGATCAAATTTACAATGTGGTAGTTACTGCACACGCCTTCGTTATAATCTTCTTCATAGTTATACCCATTATAATTGGAGGGTTTGGAAACTGACTAGTTCCTCTTATATTAGGAGCCCCTGATATAGCTTTTCCTCGTATAAACAATATAAGATTTTGACTTCTTCCCCCCTCTCTTACTCTTCTTCTTATAAGAGGTTTAGTAGAAAGAGGAGTAGGTACAGGCTGAACTGTTTATCCTCCTCTAGCTGCAGCCATTGCGCACGCAGGGGCTTCAGTTGATATAGGTATTTTCTCACTTCATTTAGCGGGAGTATCTTCGATTTTAGGAGCCGTTAATTTTATAACTACCGTGATTAACATACGTTCTTATGGTATGACCATAGACCAAATACCTTTATTTGTCTGATCCGTATTTATTACAGCAATTTTATTACTACTTTCTCTTCC
>COR_LIR5
ATATATTTTATATTCGGAGCATGAGCAGGAATGGCCGGAACATCTTTAAGGTTAATTATTCGAGCTGAATTAGGTCAACCAGGAACTTTGATTGGTAATGATCAAATTTACAATGTGGTAGTTACTGCACACGCCTTCGTTATAATCTTCTTCATAGTTATACCCATTATAATTGGAGGGTTTGGAAACTGACTAGTTCCTCTTATATTAGGAGCCCCTGATATAGCTTTTCCTCGTATAAACAATATAAGATTTTGACTTCTTCCCCCCTCTCTTACTCTTCTTCTTATAAGAGGTTTAGTAGAAAGAGGAGTAGGTACAGGCTGAACTGTTTATCCTCCTCTAGCTGCAGCCATTGCGCACGCAGGGGCTTCAGTTGATATAGGTATTTTCTCACTTCATTTAGCGGGAGTATCTTCGATTTTAGGAGCCGTTAATTTTATAACTACCGTGATTAATATACGTTCTTATGGTATGACCATAGACCAAATACCTTTATTTGTCTGATCCGTATTTATTACAGCAATTTTATTACTACTTTCTCTTCC
>COR_LIR6
ATATATTTTATATTCGGAGCATGAGCAGGAATGGCCGGAACATCTTTAAGGTTAATTATTCGAGCTGAATTAGGTCAACCAGGAACTTTGATTGGTAATGATCAAATTTACAATGTGGTAGTTACTGCACACGCCTTCGTTATAATCTTCTTCATAGTTATACCCATTATAATTGGAGGGTTTGGAAACTGACTAGTTCCTCTTATATTAGGAGCCCCTGATATAGCTTTTCCTCGTATAAACAATATAAGATTTTGACTTCTTCCCCCCTCTCTTACTCTTCTTCTTATAAGAGGTTTAGTAGAAAGAGGAGTAGGTACAGGCTGAACTGTTTATCCTCCTCTAGCTGCAGCCATTGCGCACGCAGGGGCTTCAGTTGATATAGGTATTTTCTCACTTCATTTAGCGGGAGTATCTTCGATTTTAGGAGCCGTTAATTTTATAACTACCGTGATTAATATACGTTCTTATGGTATGACCATAGACCAAATACCTTTATTTGTCTGATCCGTATTTATTACAGCAATTTTATTACTACTTTCTCTTCC
>COR_LIR7
ATATATTTTATATTCGGAGCATGAGCAGGAATGGCCGGAACATCTTTAAGGTTAATTATTCGAGCTGAATTAGGTCAACCAGGAACTTTGATTGGTAATGATCAAATTTACAATGTGGTAGTTACTGCACACGCCTTCGTTATAATCTTCTTCATAGTTATACCCATTATAATTGGAGGGTTTGGAAACTGACTAGTTCCTCTTATATTAGGAGCCCCTGATATAGCTTTTCCTCGTATAAACAATATAAGATTTTGACTTCTTCCCCCCTCTCTTACTCTTCTTCTTATAAGAGGTTTAGTAGAAAGAGGAGTAGGTACAGGCTGAACTGTTTATCCTCCTCTAGCTGCAGCCATTGCGCACGCAGGGGCTTCAGTTGATATAGGTATTTTCTCACTTCATTTAGCGGGAGTATCTTCGATTTTAGGAGCCGTTAATTTTATAACTACCGTGATTAATATACGTTCTTATGGTATGACCATAGACCAAATACCTTTATTTGTCTGATCCGTATTTATTACAGCAATTTTATTACTACTTTCTCTTCC
>COR_LIR8
ATATATTTTATATTCGGAGCATGAGCAGGAATGGCCGGAACATCTTTAAGGTTAATTATTCGAGCTGAATTAGGTCAACCAGGAACTTTGATTGGTAATGATCAAATTTACAATGTGGTAGTTACTGCACACGCCTTCGTTATAATCTTCTTCATAGTTATACCCATTATAATTGGAGGGTTTGGAAACTGACTAGTTCCTCTTATATTAGGAGCCCCTGATATAGCTTTTCCTCGTATAAACAATATAAGATTTTGACTTCTTCCCCCCTCTCTTACTCTTCTTCTTATAAGAGGTTTAGTAGAAAGAGGAGTAGGTACAGGCTGAACTGTTTATCCTCCTCTAGCTGCAGCCATTGCGCACGCTGGGGCTTCAGTTGATATAGGTATTTTCTCACTTCATTTAGCGGGAGTATCTTCGATTTTAGGAGCCGTTAATTTTATAACTACCGTGATTAATATACGTTCTTATGGTATGACCATAGACCAAATACCTTTATTTGTCTGATCCGTATTTATTACAGCAATTTTATTACTACTTTCTCTTCC
>COR_LIR9
ATATATTTTATATTCGGAGCATGAGCAGGAATGGCCGGAACATCTTTAAGGTTAATTATTCGAGCTGAATTAGGTCAACCAGGAACTTTGATTGGTAATGATCAAATTTACAATGTGGTAGTTACTGCACACGCCTTCGTTATAATCTTCTTCATAGTTATACCCATTATAATTGGAGGGTTTGGAAACTGACTAGTTCCTCTTATATTAGGAGCCCCTGATATAGCTTTTCCTCGTATAAACAATATAAGATTTTGACTTCTTCCCCCCTCTCTTACTCTTCTTCTTATAAGAGGTTTAGTAGAAAGAGGAGTAGGTACAGGCTGAACTGTTTATCCCCCTCTAGCTGCAGCCATTGCGCACGCAGGGGCTTCAGTTGATATAGGTATTTTCTCACTTCACTTAGCGGGAGTATCTTCGATTTTAGGAGCCGTTAATTTTATAACTACCGTGATTAATATACGTTCTTATGGTATGACCATAGACCAAATACCTTTATTTGTCTGATCCGTATTTATTACAGCAATTTTATTACTACTTTCTCTTCC
>COR_MAL1
ATATATTTTATATTCGGAGCATGAGCAGGAATGGCCGGAACATCTTTAAGGTTAATTATTCGAGCTGAATTAGGTCAACCAGGAACTTTGATTGGTAATGATCAAATTTACAATGTGGTAGTTACTGCACACGCCTTCGTTATAATCTTCTTCATAGTTATACCCATTATAATTGGAGGGTTTGGAAACTGACTAGTTCCTCTTATATTAGGAGCCCCTGATATAGCTTTTCCTCGTATAAACAATATAAGATTTTGACTTCTTCCCCCCTCTCTTACTCTTCTTCTTATAAGAGGTTTAGTAGAAAGAGGAGTAGGTACAGGCTGAACTGTTTATCCTCCTCTAGCTGCAGCCATTGCGCACGCAGGGGCTTCAGTTGATATAGGTATTTTCTCACTTCATTTAGCGGGAGTATCTTCGATTTTAGGAGCCGTTAATTTTATAACTACCGTGATTAATATACGTTCTTATGGCATGACCATAGACCAAATACCTTTATTTGTCTGATCCGTATTTATTACAGCAATTTTATTACTACTTTCTCTTCC
>COR_MAL10
ATATATTTTATATTCGGAGCATGAGCAGGAATGGCCGGAACATCTTTAAGGTTAATTATTCGAGCTGAATTAGGTCAACCAGGAACTTTGATTGGTAATGATCAAATTTACAATGTGGTAGTTACTGCACACGCCTTCGTTATAATCTTCTTCATAGTTATACCCATTATAATTGGAGGGTTTGGAAACTGACTAGTTCCTCTTATATTAGGAGCCCCTGATATAGCTTTTCCTCGTATAAACAATATAAGATTTTGACTTCTTCCCCCCTCTCTTACTCTTCTTCTTATAAGAGGTTTAGTAGAAAGAGGAGTAGGTACAGGCTGAACTGTTTATCCCCCTCTAGCTGCAGCCATTGCGCACGCAGGGGCTTCAGTTGATATAGGTATTTTCTCACTTCACTTAGCGGGAGTATCTTCGATTTTAGGAGCCGTTAATTTTATAACTACCGTGATTAATATACGTTCTTATGGTATGACCATAGACCAAATACCTTTATTTGTCTGATCCGTATTTATTACAGCAATTTTATTACTACTTTCTCTTCC
>COR_MAL11
ATATATTTTATATTCGGAGCATGAGCAGGAATGGCCGGAACATCTTTAAGGTTAATTATTCGAGCTGAATTAGGTCAACCAGGAACTTTGATTGGTAATGATCAAATTTACAATGTGGTAGTTACTGCACACGCCTTCGTTATAATCTTCTTCATAGTTATACCCATTATAATTGGAGGGTTTGGAAACTGACTAGTTCCTCTTATATTAGGAGCCCCTGATATAGCTTTTCCTCGTATAAACAATATAAGATTTTGACTTCTTCCCCCCTCTCTTACTCTTCTTCTTATAAGAGGTTTAGTAGAAAGAGGAGTAGGTACAGGCTGAACTGTTTATCCTCCTCTAGCTGCAGCCATTGCGCACGCAGGGGCTTCAGTTGATATAGGTATTTTCTCACTTCATTTAGCGGGAGTATCTTCGATTTTAGGAGCCGTTAATTTTATAACTACCGTGATTAATATACGTTCTTATGGCATGACCATAGACCAAATACCTTTATTTGTCTGATCCGTATTTATTACAGCAATTTTATTACTACTTTCTCTTCC
>COR_MAL12
ATATATTTTATATTCGGAGCATGAGCAGGAATGGCCGGAACATCTTTAAGGTTAATTATTCGAGCTGAATTAGGTCAACCAGGAACTTTGATTGGTAATGATCAAATTTACAATGTGGTAGTTACTGCACACGCCTTCGTTATAATCTTCTTCATAGTTATACCCATTATAATTGGAGGGTTTGGAAACTGACTAGTTCCTCTTATATTAGGAGCCCCTGATATAGCTTTTCCTCGTATAAACAATATAAGATTTTGACTTCTTCCCCCCTCTCTTACTCTTCTTCTTATAAGAGGTTTAGTAGAAAGAGGAGTAGGTACAGGCTGAACTGTTTATCCCCCTCTAGCTGCAGCCATTGCGCACGCAGGGGCTTCAGTTGATATAGGTATTTTCTCACTTCACTTAGCGGGAGTATCTTCGATTTTAGGAGCCGTTAATTTTATAACTACCGTGATTAATATACGTTCTTATGGTATGACCATAGACCAAATACCTTTATTTGTCTGATCCGTATTTATTACAGCAATTTTATTACTACTTTCTCTTCC
>COR_MAL13
ATATATTTTATATTCGGAGCATGAGCAGGAATGGCCGGAACATCTTTAAGGTTAATTATTCGAGCTGAATTAGGTCAACCAGGAACTTTGATTGGTAATGATCAAATTTACAATGTAGTAGTTACTGCACACGCCTTCGTTATAATCTTCTTCATAGTTATACCCATTATAATTGGAGGGTTTGGAAACTGACTAGTTCCTCTTATATTAGGAGCCCCTGATATAGCTTTTCCTCGTATAAACAATATAAGATTTTGACTTCTTCCCCCCTCTCTTACTCTTCTTCTTATAAGAGGTTTAGTAGAAAGAGGAGTAGGTACAGGCTGAACTGTTTATCCCCCTCTAGCTGCAGCCATTGCGCACGCAGGGGCTTCAGTTGATATAGGTATTTTCTCACTTCACTTAGCGGGAGTATCTTCGATTTTAGGAGCCGTTAATTTTATAACTACCGTGATTAATATACGTTCTTATGGTATGACCATAGACCAAATACCTTTATTTGTCTGATCCGTATTTATTACAGCAATTTTATTACTACTTTCTCTTCC
>COR_MAL14
ATATATTTTATATTCGGAGCATGAGCAGGAATGGCCGGAACATCTTTAAGGTTAATTATTCGAGCTGAATTAGGTCAACCAGGAACTTTGATTGGTAATGATCAAATTTACAATGTGGTAGTTACTGCACACGCCTTCGTTATAATCTTCTTCATAGTTATACCCATTATAATTGGAGGGTTTGGAAACTGACTAGTTCCTCTTATATTAGGAGCCCCTGATATAGCTTTTCCCCGTATAAACAATATAAGATTTTGACTTCTTCCCCCCTCTCTTACTCTTCTTCTTATAAGAGGTTTAGTAGAAAGAGGAGTAGGTACAGGCTGAACTGTTTATCCTCCTCTAGCTGCAGCCATTGCGCACGCAGGGGCTTCAGTTGATATAGGTATTTTCTCACTTCATTTAGCGGGAGTATCTTCGATTTTAGGAGCCGTTAATTTTATAACTACCGTGATTAATATACGTTCTTATGGTATGACCATAGACCAAATACCTTTATTTGTCTGATCCGTATTTATTACAGCAATTTTATTACTACTTTCTCTTCC
>COR_MAL15
ATATATTTTATATTCGGAGCATGAGCAGGAATGGCCGGAACATCTTTAAGGTTAATTATTCGAGCTGAATTAGGTCAACCAGGAACTTTGATTGGTAATGATCAAATTTACAATGTAGTAGTTACTGCACACGCCTTCGTTATAATCTTCTTCATAGTTATACCCATTATAATTGGAGGGTTTGGAAACTGACTAGTTCCTCTTATATTAGGAGCCCCTGATATAGCTTTTCCTCGTATAAACAATATAAGATTTTGACTTCTTCCCCCCTCTCTTACTCTTCTTCTTATAAGAGGTTTAGTAGAAAGAGGAGTAGGTACAGGCTGAACTGTTTATCCCCCTCTAGCTGCAGCCATTGCGCACGCAGGGGCTTCAGTTGATATAGGTATTTTCTCACTTCACTTAGCGGGAGTATCTTCGATTTTAGGAGCCGTTAATTTTATAACTACCGTGATTAATATACGTTCTTATGGTATGACCATAGACCAAATACCTTTATTTGTCTGATCCGTATTTATTACAGCAATTTTATTACTACTTTCTCTTCC
>COR_MAL16
ATATATTTTATATTCGGAGCATGAGCAGGAATGGCCGGAACATCTTTAAGGTTAATTATTCGAGCTGAATTAGGTCAACCAGGAACTTTGATTGGTAATGATCAAATTTACAATGTGGTAGTTACTGCACACGCCTTCGTTATAATCTTCTTCATAGTTATACCCATTATAATTGGAGGGTTTGGAAACTGACTAGTTCCTCTTATATTAGGAGCCCCTGATATAGCTTTTCCTCGTATAAACAATATAAGATTTTGACTTCTTCCCCCCTCTCTTACTCTTCTTCTTATAAGAGGTTTAGTAGAAAGAGGAGTAGGTACAGGCTGAACTGTTTATCCTCCTCTAGCTGCAGCCATTGCGCACGCAGGGGCTTCAGTTGATATAGGTATTTTCTCACTTCATTTAGCGGGAGTATCTTCGATTTTAGGAGCCGTTAATTTTATAACTACCGTGATTAATATACGTTCTTATGGTATGACCATAGACCAAATACCTTTATTTGTCTGATCCGTATTTATTACAGCAATTTTATTACTACTTTCTCTTCC
>COR_MAL17
ATATATTTTATATTCGGAGCATGAGCAGGAATGGCCGGAACATCTTTAAGGTTAATTATTCGAGCTGAATTAGGTCAACCAGGAACTTTGATTGGTAATGATCAAATTTACAATGTGGTAGTTACTGCGCACGCCTTCGTTATAATCTTCTTCATAGTTATACCCATTATAATTGGAGGGTTTGGAAACTGACTAGTTCCTCTTATATTAGGAGCCCCTGATATAGCTTTTCCTCGTATAAACAATATAAGATTTTGACTTCTTCCCCCCTCTCTTACTCTTCTTCTTATAAGAGGTTTAGTAGAAAGAGGAGTAGGTACAGGCTGAACTGTTTATCCTCCTCTAGCTGCAGCCATTGCGCACGCAGGGGCTTCAGTTGATATAGGTATTTTCTCACTTCATTTAGCGGGAGTATCTTCGATTTTAGGAGCCGTTAATTTTATAACTACCGTGATTAATATACGTTCTTATGGTATGACCATAGACCAAATACCTTTATTTGTCTGATCCGTATTTATTACAGCAATTTTATTACTACTTTCTCTTCC
>COR_MAL18
ATATATTTTATATTCGGAGCATGAGCAGGAATGGCCGGAACATCTTTAAGGTTAATTATTCGAGCTGAATTAGGTCAACCAGGAACTTTGATTGGTAATGATCAAATTTACAATGTGGTAGTTACTGCGCACGCCTTCGTTATAATCTTCTTCATAGTTATACCCATTATAATTGGAGGGTTTGGAAACTGACTAGTTCCTCTTATATTAGGAGCCCCTGATATAGCTTTTCCTCGTATAAACAATATAAGATTTTGACTTCTTCCCCCCTCTCTTACTCTTCTTCTTATAAGAGGTTTAGTAGAAAGAGGAGTAGGTACAGGCTGAACTGTTTATCCTCCTCTAGCTGCAGCCATTGCGCACGCAGGGGCTTCAGTTGATATAGGTATTTTCTCACTTCATTTAGCGGGAGTATCTTCGATTTTAGGAGCCGTTAATTTTATAACTACCGTGATTAATATACGTTCTTATGGTATGACCATAGACCAAATACCTTTATTTGTCTGATCCGTATTTATTACAGCAATTTTATTACTACTTTCTCTTCC
>COR_MAL19
ATATATTTTATATTCGGAGCATGAGCAGGAATGGCCGGAACATCTTTAAGGTTAATTATTCGAGCTGAATTAGGTCAACCAGGAACTTTGATTGGTAATGATCAAATTTACAATGTGGTAGTTACTGCACACGCCTTCGTTATAATCTTCTTCATAGTTATACCCATTATAATTGGAGGGTTTGGAAACTGACTAGTTCCTCTTATATTAGGAGCCCCTGATATAGCTTTTCCTCGTATAAACAATATAAGATTTTGACTTCTTCCCCCCTCTCTTACTCTTCTTCTTATAAGAGGTTTAGTAGAAAGAGGAGTAGGTACAGGCTGAACTGTTTATCCCCCTCTAGCTGCAGCCATTGCGCACGCAGGGGCTTCAGTTGATATAGGTATTTTCTCACTTCACTTAGCGGGAGTATCTTCGATTTTAGGAGCCGTTAATTTTATAACTACCGTGATTAATATACGTTCTTATGGTATGACCATAGACCAAATACCTTTATTTGTCTGATCCGTATTTATTACAGCAATTTTATTACTACTTTCTCTTCC
>COR_MAL2
ATATATTTTATATTCGGAGCATGAGCAGGAATGGCCGGAACATCTTTAAGGTTAATTATTCGAGCTGAATTAGGTCAACCAGGAACTTTGATTGGTAATGATCAAATTTACAATGTGGTAGTTACTGCACACGCCTTCGTTATAATCTTCTTCATAGTTATACCCATTATAATTGGAGGGTTTGGAAACTGACTAGTTCCTCTTATATTAGGAGCCCCTGATATAGCTTTTCCTCGTATAAACAATATAAGATTTTGACTTCTTCCCCCCTCTCTTACTCTTCTTCTTATAAGAGGTTTAGTAGAAAGAGGAGTAGGTACAGGCTGAACTGTTTATCCCCCTCTAGCTGCAGCCATTGCGCACGCAGGGGCTTCAGTTGATATAGGTATTTTCTCACTTCACTTAGCGGGAGTATCTTCGATTTTAGGAGCCGTTAATTTTATAACTACCGTGATTAATATACGTTCTTATGGTATGACCATAGACCAAATACCTTTATTTGTCTGATCCGTATTTATTACAGCAATTTTATTACTACTTTCTCTTCC
>COR_MAL20
ATATATTTTATATTCGGAGCATGAGCAGGAATGGCCGGAACATCTTTAAGATTAATTATTCGAGCTGAATTAGGTCAACCAGGAACTTTGATTGGTAATGATCAAATTTACAATGTGGTAGTTACTGCACACGCCTTCGTTATAATCTTCTTCATAGTTATACCCATTATAATTGGAGGGTTTGGAAACTGACTAGTTCCTCTTATATTAGGAGCCCCTGATATAGCTTTTCCTCGTATAAACAATATAAGATTTTGACTTCTTCCCCCCTCTCTTACTCTTCTTCTTATAAGAGGTTTAGTAGAAAGAGGAGTAGGTACAGGCTGAACTGTTTATCCCCCTCTAGCTGCAGCCATTGCGCACGCAGGGGCTTCAGTTGATATAGGTATTTTCTCACTTCACTTAGCGGGAGTATCTTCGATTTTAGGAGCCGTTAATTTTATAACTACCGTGATTAATATACGTTCTTATGGTATGACCATAGACCAAATACCTTTATTTGTCTGATCCGTATTTATTACAGCAATTTTATTACTACTTTCTCTTCC
>COR_MAL3
ATATATTTTATATTCGGAGCATGAGCAGGAATGGCCGGAACATCTTTAAGGTTAATTATTCGAGCTGAATTAGGTCAACCAGGAACTTTGATTGGTAATGATCAAATTTACAATGTGGTAGTTACTGCACACGCCTTCGTTATAATCTTCTTCATAGTTATACCCATTATAATTGGAGGGTTTGGAAACTGACTAGTTCCTCTTATATTAGGAGCCCCTGATATAGCTTTTCCTCGTATAAACAATATAAGATTTTGACTTCTTCCCCCCTCTCTTACTCTTCTTCTTATAAGAGGTTTAGTAGAAAGAGGAGTAGGTACAGGCTGAACTGTTTATCCTCCTCTAGCTGCAGCCATTGCGCACGCAGGGGCTTCAGTTGATATAGGTATTTTCTCACTTCATTTAGCGGGAGTATCTTCGATTTTAGGAGCCGTTAATTTTATAACTACCGTGATTAATATACGTTCTTATGGCATGACCATAGACCAAATACCTTTATTTGTCTGATCCGTATTTATTACAGCAATTTTATTACTACTTTCTCTTCC
>COR_MAL4
ATATATTTTATATTCGGAGCATGAGCAGGAATGGCCGGAACATCTTTAAGGTTAATTATTCGAGCTGAATTAGGTCAACCAGGAACTTTGATTGGTAATGATCAAATTTACAATGTGGTAGTTACTGCACACGCCTTCGTTATAATCTTCTTCATAGTTATACCCATTATAATTGGAGGGTTTGGAAACTGACTAGTTCCTCTTATATTAGGAGCCCCTGATATAGCTTTTCCTCGTATAAACAATATAAGATTTTGACTTCTTCCCCCCTCTCTTACTCTTCTTCTTATAAGAGGTTTAGTAGAAAGAGGAGTAGGTACAGGCTGAACTGTTTATCCTCCTCTAGCTGCAGCCATTGCGCACGCTGGGGCTTCAGTTGATATAGGTATTTTCTCACTTCATTTAGCGGGAGTATCTTCGATTTTAGGAGCCGTTAATTTTATAACTACCGTGATTAATATACGTTCTTATGGTATGACCATAGACCAAATACCTTTATTTGTCTGATCCGTATTTATTACAGCAATTTTATTACTACTTTCTCTTCC
>COR_MAL5
ATATATTTTATATTCGGAGCATGAGCAGGAATGGCCGGAACATCTTTAAGGTTAATTATTCGAGCTGAATTAGGTCAACCAGGAACTTTGATTGGTAATGATCAAATTTACAATGTGGTAGTTACTGCACACGCCTTCGTTATAATCTTCTTCATAGTTATACCCATTATAATTGGAGGGTTTGGAAACTGACTAGTTCCTCTTATATTAGGAGCCCCTGATATAGCTTTTCCTCGTATAAACAATATAAGATTTTGACTTCTTCCCCCCTCTCTTACTCTTCTTCTTATAAGAGGTTTAGTAGAAAGAGGAGTAGGTACAGGTTGAACTGTTTATCCCCCTCTAGCTGCAGCCATTGCGCACGCAGGGGCTTCAGTTGATATAGGTATTTTCTCACTTCACTTAGCGGGAGTATCTTCGATTTTAGGAGCCGTTAATTTTATAACTACCGTGATTAATATACGTTCTTATGGTATGACCATAGACCAAATACCTTTATTTGTCTGATCCGTATTTATTACAGCAATTTTATTACTACTTTCTCTTCC
>COR_MAL6
ATATATTTTATATTCGGAGCATGAGCAGGAATGGCCGGAACATCTTTAAGGTTAATTATTCGAGCTGAATTAGGTCAACCAGGAACTTTGATTGGTAATGATCAAATTTACAATGTGGTAGTTACTGCACACGCCTTCGTTATAATCTTCTTCATAGTTATACCCATTATAATTGGAGGGTTTGGAAACTGACTAGTTCCTCTTATATTAGGAGCCCCTGATATAGCTTTTCCTCGTATAAACAATATAAGATTTTGACTTCTTCCCCCCTCTCTTACTCTTCTTCTTATAAGAGGTTTAGTAGAAAGAGGAGTAGGTACAGGCTGAACTGTTTATCCTCCTCTAGCTGCAGCCATTGCGCACGCAGGGGCTTCAGTTGATATAGGTATTTTCTCACTTCATTTAGCGGGAGTATCTTCGATTTTAGGAGCCGTTAATTTTATAACTACCGTGATTAATATACGTTCTTATGGCATGACCATAGACCAAATACCTTTATTTGTCTGATCCGTATTTATTACAGCAATTTTATTACTACTTTCTCTTCC
>COR_MAL7
ATATATTTTATATTCGGAGCATGAGCAGGAATGGCCGGAACATCTTTAAGGTTAATTATTCGAGCTGAATTAGGTCAACCAGGAACTTTGATTGGTAATGATCAAATTTACAATGTGGTAGTTACTGCACACGCCTTCGTTATAATCTTCTTCATAGTTATACCCATTATAATTGGAGGGTTTGGAAACTGACTAGTTCCTCTTATATTAGGAGCCCCTGATATAGCTTTTCCTCGTATAAACAATATAAGATTTTGACTTCTTCCCCCCTCTCTTACTCTTCTTCTTATAAGAGGTTTAGTAGAAAGAGGAGTAGGTACAGGTTGAACTGTTTATCCCCCTCTAGCTGCAGCCATTGCGCACGCAGGGGCTTCAGTTGATATAGGTATTTTCTCACTTCACTTAGCGGGAGTATCTTCGATTTTAGGAGCCGTTAATTTTATAACTACCGTGATTAATATACGTTCTTATGGTATGACCATAGACCAAATACCTTTATTTGTCTGATCCGTATTTATTACAGCAATTTTATTACTACTTTCTCTTCC
>COR_MAL8
ATATATTTTATATTCGGAGCATGAGCAGGAATGGCCGGAACATCTTTAAGGTTAATTATTCGAGCTGAATTAGGTCAACCAGGAACTTTGATTGGTAATGATCAAATTTACAATGTGGTAGTTACTGCACACGCCTTCGTTATAATCTTCTTCATAGTTATACCCATTATAATTGGAGGGTTTGGAAACTGACTAGTTCCTCTTATATTAGGAGCCCCTGATATAGCTTTTCCTCGTATAAACAATATAAGATTTTGACTTCTTCCCCCCTCTCTTACTCTTCTTCTTATAAGAGGTTTAGTAGAAAGAGGAGTAGGTACAGGCTGAACTGTTTATCCTCCTCTAGCTGCAGCCATTGCGCACGCAGGGGCTTCAGTTGATATAGGTATTTTCTCACTTCATTTAGCGGGAGTATCTTCGATTTTAGGAGCCGTTAATTTTATAACTACCGTGATTAATATACGTTCTTATGGCATGACCATAGACCAAATACCTTTATTTGTCTGATCCGTATTTATTACAGCAATTTTATTACTACTTTCTCTTCC
>COR_MAL9
ATATATTTTATATTCGGAGCATGAGCAGGAATGGCCGGAACATCTTTAAGGTTAATTATTCGAGCTGAATTAGGTCAACCAGGAACTTTGATTGGTAATGATCAAATTTACAATGTGGTAGTTACTGCACACGCCTTCGTTATAATCTTCTTCATAGTTATACCCATTATAATTGGAGGGTTTGGAAACTGACTAGTTCCTCTTATATTAGGAGCCCCTGATATAGCTTTTCCCCGTATAAACAATATAAGATTTTGACTTCTTCCCCCCTCTCTTACTCTTCTTCTTATAAGAGGTTTAGTAGAAAGAGGAGTAGGTACAGGCTGAACTGTTTATCCTCCTCTAGCTGCAGCCATTGCGCACGCAGGGGCTTCAGTTGATATAGGTATTTTCTCACTTCATTTAGCGGGAGTATCTTCGATTTTAGGAGCCGTTAATTTTATAACTACCGTGATTAATATACGTTCTTATGGTATGACCATAGACCAAATACCTTTATTTGTCTGATCCGTATTTATTACAGCAATTTTATTACTACTTTCTCTTCC
>COR_MUX1
ATATATTTTATATTCGGAGCATGAGCAGGAATGGCCGGAACATCTTTAAGGTTAATTATTCGAGCTGAATTAGGTCAACCAGGAACTTTGATTGGTAATGATCAAATTTACAATGTGGTAGTTACTGCACACGCCTTCGTTATAATCTTCTTCATAGTTATACCCATTATAATTGGAGGGTTTGGAAACTGACTAGTTCCTCTTATATTAGGAGCCCCTGATATAGCTTTTCCTCGTATAAACAATATAAGATTTTGACTTCTTCCCCCCTCTCTTACTCTTCTTCTTATAAGAGGTTTAGTAGAAAGAGGAGTAGGTACAGGCTGAACTGTTTATCCTCCTCTAGCTGCAGCCATTGCGCACGCAGGGGCTTCAGTTGATATAGGTATTTTCTCACTTCATTTAGCGGGAGTATCTTCGATTTTAGGAGCCGTTAATTTTATAACTACCGTGATTAATATACGTTCTTATGGTATGACCATAGACCAAATACCTTTATTTGTCTGATCCGTATTTATTACAGCAATTTTATTACTACTTTCTCTTCC
>COR_MUX10
ATATATTTTATATTCGGAGCATGAGCAGGAATGGCCGGAACATCTTTAAGGTTAATTATTCGAGCTGAATTAGGTCAACCAGGAACTTTGATTGGTAATGATCAAATTTACAATGTAGTAGTTACTGCACACGCCTTCGTTATAATCTTCTTCATAGTTATACCCATTATAATTGGAGGGTTTGGAAACTGACTAGTTCCTCTTATATTAGGAGCCCCTGATATAGCTTTTCCTCGTATAAACAATATAAGATTTTGACTTCTTCCCCCCTCTCTTACTCTTCTTCTTATAAGAGGTTTAGTAGAAAGAGGAGTAGGTACAGGCTGAACTGTTTATCCCCCTCTAGCTGCAGCCATTGCGCACGCAGGGGCTTCAGTTGATATAGGTATTTTCTCACTTCACTTAGCGGGAGTATCTTCGATTTTAGGAGCCGTTAATTTTATAACTACCGTGATTAATATACGTTCTTATGGTATGACCATAGACCAAATACCTTTATTTGTCTGATCCGTATTTATTACAGCAATTTTATTACTACTTTCTCTTCC
>COR_MUX2
ATATATTTTATATTCGGAGCATGAGCAGGAATGGCCGGAACATCTTTAAGGTTAATTATTCGAGCTGAATTAGGTCAACCAGGAACTTTGATTGGTAATGATCAAATTTACAATGTAGTAGTTACTGCACACGCCTTCGTTATAATCTTCTTCATAGTTATACCCATTATAATTGGAGGGTTTGGAAACTGACTAGTTCCTCTTATATTAGGAGCCCCTGATATAGCTTTTCCTCGTATAAACAATATAAGATTTTGACTTCTTCCCCCCTCTCTTACTCTTCTTCTTATAAGAGGTTTAGTAGAAAGAGGAGTAGGTACAGGCTGAACTGTTTATCCCCCTCTAGCTGCAGCCATTGCGCACGCAGGGGCTTCAGTTGATATAGGTATTTTCTCACTTCACTTAGCGGGAGTATCTTCGATTTTAGGAGCCGTTAATTTTATAACTACCGTGATTAATATACGTTCTTATGGTATGACCATAGACCAAATACCTTTATTTGTCTGATCCGTATTTATTACAGCAATTTTATTACTACTTTCTCTTCC
>COR_MUX3
ATATATTTTATATTCGGAGCATGAGCAGGAATGGCCGGAACATCTTTAAGGTTAATTATTCGAGCTGAATTAGGTCAACCAGGAACTTTGATTGGTAATGATCAAATTTACAATGTGGTAGTTACTGCACACGCCTTCGTTATAATCTTCTTCATAGTTATACCCATTATAATTGGAGGGTTTGGAAACTGACTAGTTCCTCTTATATTAGGAGCCCCTGATATAGCTTTTCCTCGTATAAACAATATAAGATTTTGACTTCTTCCCCCCTCTCTTACTCTTCTTCTTATAAGAGGTTTAGTAGAAAGAGGAGTAGGTACAGGCTGAACTGTTTATCCTCCTCTAGCTGCAGCCATTGCGCACGCTGGGGCTTCAGTTGATATAGGTATTTTCTCACTTCATTTAGCGGGAGTATCTTCGATTTTAGGAGCCGTTAATTTTATAACTACCGTGATTAATATACGTTCTTATGGTATGACCATAGACCAAATACCTTTATTTGTCTGATCCGTATTTATTACAGCAATTTTATTACTACTTTCTCTTCC
>COR_MUX4
ATATATTTTATATTCGGAGCATGAGCAGGAATGGCCGGAACATCTTTAAGGTTAATTATTCGAGCTGAATTAGGTCAACCAGGAACTTTGATTGGTAATGATCAAATTTACAATGTGGTAGTTACTGCACACGCCTTCGTTATAATCTTCTTCATAGTTATACCCATTATAATTGGAGGGTTTGGAAACTGACTAGTTCCTCTTATATTAGGAGCCCCTGATATAGCTTTTCCTCGTATAAACAATATAAGATTTTGACTTCTTCCCCCCTCTCTTACTCTTCTTCTTATAAGAGGTTTAGTAGAAAGAGGAGTAGGTACAGGCTGAACTGTTTATCCTCCTCTAGCTGCAGCCATTGCGCACGCAGGGGCTTCAGTTGATATAGGTATTTTCTCACTTCATTTAGCGGGAGTATCTTCGATTTTAGGAGCCGTTAATTTTATAACTACCGTGATTAATATACGTTCTTATGGTATGACCATAGACCAAATACCTTTATTTGTCTGATCCGTATTTATTACAGCAATTTTATTACTACTTTCTCTTCC
>COR_MUX5
ATATATTTTATATTCGGAGCATGAGCAGGAATGGCCGGAACATCTTTAAGGTTAATTATTCGAGCTGAATTAGGTCAACCAGGAACTTTGATTGGTAATGATCAAATTTACAATGTGGTAGTTACTGCACACGCCTTCGTTATAATCTTCTTCATAGTTATACCCATTATAATTGGAGGGTTTGGAAACTGACTAGTTCCTCTTATATTAGGAGCCCCTGATATAGCTTTTCCTCGTATAAACAATATAAGATTTTGACTTCTTCCCCCCTCTCTTACTCTTCTTCTTATAAGAGGTTTAGTAGAAAGAGGAGTAGGTACAGGCTGAACTGTTTATCCTCCTCTAGCTGCAGCCATTGCGCACGCAGGGGCTTCAGTTGATATAGGTATTTTCTCACTTCATTTAGCGGGAGTATCTTCGATTTTAGGAGCCGTTAATTTTATAACTACCGTGATTAATATACGTTCTTATGGTATGACCATAGACCAAATACCTTTATTTGTCTGATCCGTATTTATTACAGCAATTTTATTACTACTTTCTCTTCC
>COR_MUX6
ATATATTTTATATTCGGAGCATGAGCAGGAATGGCCGGAACATCTTTAAGGTTAATTATTCGAGCTGAATTAGGTCAACCAGGAACTTTGATTGGTAATGATCAAATTTACAATGTGGTAGTTACTGCACACGCCTTCGTTATAATCTTCTTCATAGTTATACCCATTATAATTGGAGGGTTTGGAAACTGACTAGTTCCTCTTATATTAGGAGCCCCTGATATAGCTTTTCCTCGTATAAACAATATAAGATTTTGACTTCTTCCCCCCTCTCTTACTCTTCTTCTTATAAGAGGTTTAGTAGAAAGAGGAGTAGGTACAGGCTGAACTGTTTATCCCCCTCTAGCTGCAGCCATTGCGCACGCAGGGGCTTCAGTTGATATAGGTATTTTCTCACTTCACTTAGCGGGAGTATCTTCGATTTTAGGAGCCGTTAATTTTATAACTACCGTGATTAATATACGTTCTTATGGTATGACCATAGACCAAATACCTTTATTTGTCTGATCCGTATTTATTACAGCAATTTTATTACTACTTTCTCTTCC
>COR_MUX7
ATATATTTTATATTCGGAGCATGAGCAGGAATGGCCGGAACATCTTTAAGGTTAATTATTCGAGCTGAATTAGGTCAACCAGGAACTTTGATTGGTAATGATCAAATTTACAATGTGGTAGTTACTGCACACGCCTTCGTTATAATCTTCTTCATAGTTATACCCATTATAATTGGAGGGTTTGGAAACTGACTAGTTCCTCTTATATTAGGAGCCCCTGATATAGCTTTTCCTCGTATAAACAATATAAGATTTTGACTTCTTCCCCCCTCTCTTACTCTTCTTCTTATAAGAGGTTTAGTAGAAAGAGGAGTAGGTACAGGCTGAACTGTTTATCCTCCTCTAGCTGCAGCCATTGCGCACGCAGGGGCTTCAGTTGATATAGGTATTTTCTCACTTCATTTAGCGGGAGTATCTTCGATTTTAGGAGCCGTTAATTTTATAACTACCGTGATTAATATACGTTCTTATGGTATGACCATAGACCAAATACCTTTATTTGTCTGATCCGTATTTATTACAGCAATTTTATTACTACTTTCTCTTCC
>COR_MUX8
ATATATTTTATATTCGGAGCATGAGCAGGAATGGCCGGAACATCTTTAAGGTTAATTATTCGAGCTGAATTAGGTCAACCAGGAACTTTGATTGGTAATGATCAAATTTACAATGTGGTAGTTACTGCACACGCCTTCGTTATAATCTTCTTCATAGTTATACCCATTATAATTGGAGGGTTTGGAAACTGACTAGTTCCTCTTATATTAGGAGCCCCTGATATAGCTTTTCCTCGTATAAACAATATAAGATTTTGACTTCTTCCCCCCTCTCTTACTCTTCTTCTTATAAGAGGTTTAGTAGAAAGAGGAGTAGGTACAGGCTGAACTGTTTATCCTCCTCTAGCTGCAGCCATTGCGCACGCAGGGGCTTCAGTTGATATAGGTATTTTCTCACTTCATTTAGCGGGAGTATCTTCGATTTTAGGAGCCGTTAATTTTATAACTACCGTGATTAATATACGTTCTTATGGTATGACCATAGACCAAATACCTTTATTTGTCTGATCCGTATTTATTACAGCAATTTTATTACTACTTTCTCTTCC
>COR_MUX9
ATATATTTTATATTCGGAGCATGAGCAGGAATGGCCGGAACATCTTTAAGGTTAATTATTCGAGCTGAATTAGGTCAACCAGGAACTTTGATTGGTAATGATCAAATTTACAATGTGGTAGTTACTGCACACGCCTTCGTTATAATCTTCTTCATAGTTATACCCATTATAATTGGAGGGTTTGGAAACTGACTAGTTCCTCTTATATTAGGAGCCCCTGATATAGCTTTTCCTCGTATAAACAATATAAGATTTTGACTTCTTCCCCCCTCTCTTACTCTTCTTCTTATAAGAGGTTTAGTAGAAAGAGGAGTAGGTACAGGCTGAACTGTTTATCCCCCTCTAGCTGCAGCCATTGCGCACGCAGGGGCTTCAGTTGATATAGGTATTTTCTCACTTCACTTAGCGGGAGTATCTTCGATTTTAGGAGCCGTTAATTTTATAACTACCGTGATTAATATACGTTCTTATGGTATGACCATAGACCAAATACCTTTATTTGTCTGATCCGTATTTATTACAGCAATTTTATTACTACTTTCTCTTCC
>POR1
ATATATTTTATATTCGGAGCATGAGCAGGAATGGCCGGAACATCTTTAAGGTTAATTATTCGAGCTGAATTAGGTCAACCAGGAACTTTGATTGGTAATGATCAAATTTACAATGTAGTAGTTACTGCACACGCCTTCGTTATAATCTTCTTCATAGTTATACCCATTATAATTGGAGGGTTTGGAAACTGACTAGTTCCTCTTATATTAGGAGCCCCTGATATAGCTTTTCCTCGTATAAACAATATAAGATTTTGACTTCTTCCCCCCTCTCTTACCCTTCTTCTTATAAGAGGTTTAGTAGAAAGAGGAGTAGGTACAGGCTGAACTGTTTATCCTCCTCTAGCTGCAGCCATTGCGCACGCAGGGGCTTCAGTTGATATAGGTATTTTCTCACTTCATTTAGCGGGAGTATCTTCGATTTTAGGAGCCGTTAATTTTATAACTACCGTGATTAATATACGTTCTTATGGTATGACCATAGACCAAATACCTTTATTTGTCTGATCCGTATTTATTACAGCAATTTTATTACTACTTTCTCTTCC
>POR10
ATATATTTTATATTCGGAGCATGAGCAGGAATGGCCGGAACATCTTTAAGGTTAATTATTCGAGCTGAATTAGGTCAACCAGGAACTTTGATTGGTAATGATCAAATTTACAATGTGGTAGTTACTGCACACGCCTTCGTTATAATCTTCTTCATAGTTATACCCATTATAATTGGAGGGTTTGGAAACTGACTAGTTCCTCTTATATTAGGAGCCCCTGATATAGCTTTTCCTCGTATAAACAATATAAGATTTTGACTTCTTCCCCCCTCTCTTACTCTTCTTCTTATAAGAGGTTTAGTAGAAAGAGGAGTAGGTACAGGCTGAACTGTTTATCCCCCTCTAGCTGCAGCCATTGCGCACGCAGGGGCTTCAGTTGATATAGGTATTTTCTCACTTCACTTAGCGGGAGTATCTTCGATTTTAGGAGCCGTTAATTTTATAACTACCGTGATTAATATACGTTCTTATGGTATGACCATAGACCAAATACCTTTATTTGTCTGATCCGTATTTATTACAGCAATTTTATTACTACTTTCTCTTCC
>POR11
ATATATTTTATATTCGGAGCATGAGCAGGAATGGCCGGAACATCTTTAAGGTTAATTATTCGAGCTGAATTAGGTCAACCAGGAACTTTGATTGGTAATGATCAAATTTACAATGTGGTAGTTACTGCACACGCCTTCGTTATAATCTTCTTCATAGTTATACCCATTATAATTGGAGGGTTTGGAAACTGACTAGTTCCTCTTATATTAGGAGCCCCTGATATAGCTTTTCCTCGTATAAACAATATAAGATTTTGACTTCTTCCCCCCTCTCTTACTCTTCTTCTTATAAGAGGTTTAGTAGAAAGAGGAGTAGGTACAGGCTGAACTGTTTATCCCCCTCTAGCTGCAGCCATTGCGCACGCAGGGGCTTCAGTTGATATAGGTATTTTCTCACTTCACTTAGCGGGAGTATCTTCGATTTTAGGAGCCGTTAATTTTATAACTACCGTGATTAATATACGTTCTTATGGTATGACCATAGACCAAATACCTTTATTTGTCTGATCCGTATTTATTACAGCAATTTTATTACTACTTTCTCTTCC
>POR12
ATATATTTTATATTCGGAGCATGAGCAGGAATGGCCGGAACATCTTTAAGGTTAATTATTCGAGCTGAATTAGGTCAACCAGGAACTTTGATTGGTAATGATCAAATTTACAATGTGGTAGTTACTGCACACGCCTTCGTTATAATCTTCTTCATAGTTATACCCATTATAATTGGAGGGTTTGGAAACTGACTAGTTCCTCTTATATTAGGAGCCCCTGATATAGCTTTTCCTCGTATAAACAATATAAGATTTTGACTTCTTCCCCCCTCTCTTACTCTTCTTCTTATAAGAGGTTTAGTAGAAAGAGGAGTAGGTACAGGCTGAACTGTTTATCCTCCTCTAGCTGCAGCCATTGCGCACGCTGGGGCTTCAGTTGATATAGGTATTTTCTCACTTCATTTAGCGGGAGTATCTTCGATTTTAGGAGCCGTTAATTTTATAACTACCGTGATTAATATACGTTCTTATGGTATGACCATAGACCAAATACCTTTATTTGTCTGATCCGTATTTATTACAGCAATTTTATTACTACTTTCTCTTCC
>POR13
ATATATTTTATATTCGGAGCATGAGCAGGAATGGCCGGAACATCTTTAAGGTTAATTATTCGAGCTGAATTAGGTCAACCAGGAACTTTGATTGGTAATGATCAAATTTACAATGTGGTAGTTACTGCACACGCCTTCGTTATAATCTTCTTCATAGTTATACCCATTATAATTGGAGGGTTTGGAAACTGACTAGTTCCTCTTATATTAGGAGCCCCTGATATAGCTTTTCCTCGTATAAACAATATAAGATTTTGACTTCTTCCCCCCTCTCTTACTCTTCTTCTTATAAGAGGTTTAGTAGAAAGAGGAGTAGGTACAGGCTGAACTGTTTATCCTCCTCTAGCTGCAGCCATTGCGCACGCAGGGGCTTCAGTTGATATAGGTATTTTCTCACTTCATTTAGCGGGAGTATCTTCGATTTTAGGAGCCGTTAATTTTATAACTACCGTGATTAACATACGTTCTTATGGTATAACCATAGACCAAATACCTTTATTTGTCTGATCCGTATTTATTACAGCAATTTTATTACTACTTTCTCTTCC
>POR14
ATATATTTTATATTCGGAGCATGAGCAGGAATAACCGGAACATCTTTAAGGTTAATTATTCGAGCTGAATTAGGTCAACCAGGAACTTTGATTGGTAATGATCAAATTTACAATGTGGTAGTTACTGCACACGCCTTCGTTATAATCTTCTTCATAGTTATACCCATTATAATTGGAGGGTTTGGAAACTGACTAGTTCCTCTTATATTAGGAGCCCCTGATATAGCTTTTCCTCGTATAAACAATATAAGATTTTGACTTCTTCCCCCCTCTCTTACTCTTCTTCTTATAAGAGGTTTAGTAGAAAGAGGAGTAGGTACAGGCTGAACTGTTTATCCTCCTCTAGCTGCAGCCATTGCGCACGCAGGGGCTTCAGTTGATATAGGTATTTTCTCACTTCATTTAGCGGGAGTATCTTCGATTTTAGGAGCCGTTAATTTTATAACTACCGTGATTAATATACGTTCTTATGGTATGACCATAGACCAAATACCTTTATTTGTCTGATCCGTATTTATTACAGCAATTTTATTACTACTTTCTCTTCC
>POR15
ATATATTTTATATTCGGAGCATGAGCAGGAATGGCCGGAACATCTTTAAGGTTAATTATTCGAGCTGAATTAGGTCAACCAGGAACTTTGATTGGTAATGATCAAATTTACAATGTGGTAGTTACTGCACACGCCTTCGTTATAATCTTCTTCATAGTTATACCCATTATAATTGGAGGGTTTGGAAACTGACTAGTTCCTCTTATATTAGGAGCCCCTGATATAGCTTTTCCTCGTATAAACAATATAAGATTTTGACTTCTTCCCCCCTCTCTTACTCTTCTTCTTATAAGAGGTTTAGTAGAAAGAGGAGTAGGTACAGGCTGAACTGTTTATCCTCCTCTAGCTGCAGCCATTGCGCACGCAGGGGCTTCAGTTGATATAGGTATTTTCTCACTTCATTTAGCGGGAGTATCTTCGATTTTAGGAGCCGTTAATTTTATAACTACCGTGATTAATATACGTTCTTATGGTATGACCATAGACCAAATACCTTTATTTGTCTGATCCGTATTTATTACAGCAATTTTATTACTACTTTCTCTTCC
>POR16
ATATATTTTATATTCGGAGCATGAGCAGGAATGGCCGGAACATCTTTAAGGTTAATTATTCGAGCTGAATTAGGTCAACCAGGAACTTTGATTGGTAATGATCAAATTTACAATGTGGTAGTTACTGCACACGCCTTCGTTATAATCTTCTTCATAGTTATACCCATTATAATTGGAGGGTTTGGAAACTGACTAGTTCCTCTTATATTAGGAGCCCCTGATATAGCTTTTCCTCGTATAAACAATATAAGATTTTGACTTCTTCCCCCCTCTCTTACTCTTCTTCTTATAAGAGGTTTAGTAGAAAGAGGAGTAGGTACAGGCTGAACTGTTTATCCTCCTCTAGCTGCAGCCATTGCGCACGCAGGGGCTTCAGTTGATATAGGTATTTTCTCACTTCATTTAGCGGGAGTATCTTCGATTTTAGGAGCCGTTAATTTTATAACTACCGTGATTAATATACGTTCTTATGGTATGACCATAGACCAAATACCTTTATTTGTCTGATCCGTATTTATTACAGCAATTTTATTACTACTTTCTCTTCC
>POR17
ATATATTTTATATTCGGAGCATGAGCAGGAATGGCCGGAACATCTTTAAGGTTAATTATTCGAGCTGAATTAGGTCAACCAGGAACTTTGATTGGTAATGATCAAATTTACAATGTGGTAGTTACTGCACACGCCTTCGTTATAATCTTCTTCATAGTTATACCCATTATAATTGGAGGGTTTGGAAACTGACTAGTTCCTCTTATATTAGGAGCCCCTGATATAGCTTTTCCTCGTATAAACAATATAAGATTTTGACTTCTTCCCCCCTCTCTTACTCTTCTTCTTATAAGAGGTTTAGTAGAAAGAGGAGTAGGTACAGGCTGAACTGTTTATCCCCCTCTAGCTGCAGCCATTGCGCACGCAGGGGCTTCAGTTGATATAGGTATTTTCTCACTTCACTTAGCGGGAGTATCTTCGATTTTAGGAGCCGTTAATTTTATAACTACCGTGATTAATATACGTTCTTATGGTATGACCATAGACCAAATACCTTTATTTGTCTGATCCGTATTTATTACAGCAATTTTATTACTACTTTCTCTTCC
>POR18
ATATATTTTATATTCGGAGCATGAGCAGGAATGGCCGGAACATCTTTAAGGTTAATTATTCGAGCTGAATTAGGTCAACCAGGAACTTTGATTGGTAATGATCAAATTTACAATGTGGTAGTTACTGCACACGCCTTCGTTATAATCTTCTTCATAGTTATACCCATTATAATTGGAGGGTTTGGAAACTGACTAGTTCCTCTTATATTAGGAGCCCCTGATATAGCTTTTCCTCGTATAAACAATATAAGATTTTGACTTCTTCCCCCCTCTCTTACTCTTCTTCTTATAAGAGGTTTAGTAGAAAGAGGAGTAGGTACAGGCTGAACTGTTTATCCTCCTCTAGCTGCAGCCATTGCGCACGCAGGGGCTTCAGTTGATATAGGTATTTTCTCACTTCATTTAGCGGGAGTATCTTCGATTTTAGGAGCCGTTAATTTTATAACTACCGTGATTAATATACGTTCTTATGGCATGACCATAGACCAAATACCTTTATTTGTCTGATCCGTATTTATTACAGCAATTTTATTACTACTTTCTCTTCC
>POR19
ATATATTTTATATTCGGAGCATGAGCAGGAATGGCCGGAACATCTTTAAGTTTAATTATTCGAGCTGAATTAGGTCAACCAGGAACTTTGATCGGTAATGATCAAATTTACAATGTGGTAGTTACTGCACACGCCTTCGTTATAATCTTCTTCATAGTTATACCCATTATAATTGGAGGGTTTGGAAACTGACTAGTTCCTCTTATATTAGGAGCCCCTGATATAGCTTTTCCTCGTATAAACAATATAAGATTTTGACTTCTTCCCCCCTCTCTTACTCTTCTTCTTATAAGAGGTTTAGTAGAAAGAGGAGTAGGTACAGGCTGAACTGTTTATCCTCCTCTAGCTGCAGCCATTGCGCACGCAGGGGCTTCAGTTGATATGGGTATTTTCTCACTTCATTTAGCGGGAGTATCTTCGATTTTAGGAGCCGTTAATTTTATAACTACCGTGATTAATATACGTTCTTATGGTATGACCATAGACCAAATACCTTTATTTGTCTGATCCGTATTTATTACAGCAATTTTATTACTACTTTCTCTTCC
>POR2
ATATATTTTATATTCGGAGCATGAGCAGGAATGGCCGGAACATCTTTAAGGTTAATTATTCGAGCTGAATTAGGTCAACCAGGAACTTTGATTGGTAATGATCAAATTTACAATGTGGTAGTTACTGCACACGCCTTCGTTATAATCTTCTTCATAGTTATACCCATTATAATTGGAGGGTTTGGAAACTGACTAGTTCCTCTTATATTAGGAGCCCCTGATATAGCTTTTCCTCGTATAAACAATATAAGATTTTGACTTCTTCCCCCCTCTCTTACTCTTCTTCTTATAAGAGGTTTAGTAGAAAGAGGAGTAGGTACAGGCTGAACTGTTTATCCTCCTCTAGCTGCAGCCATTGCGCACGCTGGGGCTTCAGTTGATATAGGTATTTTCTCACTTCATTTAGCGGGAGTATCTTCGATTTTAGGAGCCGTTAATTTTATAACTACCGTGATTAATATACGTTCTTATGGTATGACCATAGACCAAATACCTTTATTTGTCTGATCCGTATTTATTACAGCAATTTTATTACTACTTTCTCTTCC
>POR20
ATATATTTTATATTCGGAGCATGAGCAGGAATGGCCGGAACATCTTTAAGGTTAATTATTCGAGCTGAATTAGGTCAACCAGGAACTTTGATTGGTAATGATCAAATTTACAATGTGGTAGTTACTGCACACGCCTTCGTTATAATCTTCTTCATAGTTATACCCATTATAATTGGAGGGTTTGGAAACTGACTAGTTCCTCTTATATTAGGAGCCCCTGATATAGCTTTTCCTCGTATAAACAATATAAGATTTTGACTTCTTCCCCCCTCTCTTACTCTTCTTCTTATAAGAGGTTTAGTAGAAAGAGGAGTAGGTACAGGCTGAACTGTTTATCCCCCTCTAGCTGCAGCCATTGCGCACGCAGGGGCTTCAGTTGATATAGGTATTTTCTCACTTCACTTAGCGGGAGTATCTTCGATTTTAGGAGCCGTTAATTTTATAACTACCGTGATTAATATACGTTCTTATGGTATGACCATAGACCAAATACCTTTATTTGTCTGATCCGTATTTATTACAGCAATTTTATTACTACTTTCTCTTCC
>POR21
ATATATTTTATATTCGGAGCATGAGCAGGAATGGCCGGAACATCTTTAAGTTTAATTATTCGAGCTGAATTAGGTCAACCAGGAACTTTGATCGGTAATGATCAAATTTACAATGTGGTAGTTACTGCACACGCCTTCGTTATAATCTTCTTCATAGTTATACCCATTATAATTGGAGGGTTTGGAAACTGACTAGTTCCTCTTATATTAGGAGCCCCTGATATAGCTTTTCCTCGTATAAACAATATAAGATTTTGACTTCTTCCCCCCTCTCTTACTCTTCTTCTTATAAGAGGTTTAGTAGAAAGAGGAGTAGGTACAGGCTGAACTGTTTATCCTCCTCTAGCTGCAGCCATTGCGCACGCAGGGGCTTCAGTTGATATGGGTATTTTCTCACTTCATTTAGCGGGAGTATCTTCGATTTTAGGAGCCGTTAATTTTATAACTACCGTGATTAATATACGTTCTTATGGTATGACCATAGACCAAATACCTTTATTTGTCTGATCCGTATTTATTACAGCAATTTTATTACTACTTTCTCTTCC
>POR22
ATATATTTTATATTCGGAGCATGAGCAGGAATGGCCGGAACATCTTTAAGGTTAATTATTCGAGCTGAATTAGGTCAACCAGGAACTTTGATTGGTAATGATCAAATTTACAATGTGGTAGTTACTGCACACGCCTTCGTTATAATCTTCTTCATAGTTATACCCATTATAATTGGAGGGTTTGGAAACTGACTAGTTCCTCTTATATTAGGAGCCCCTGATATAGCTTTTCCTCGTATAAACAATATAAGATTTTGACTTCTTCCCCCCTCTCTTACTCTTCTTCTTATAAGAGGTTTAGTAGAAAGAGGAGTAGGTACAGGCTGAACTGTTTATCCTCCTCTAGCTGCAGCCATTGCGCACGCAGGGGCTTCAGTTGATATAGGTATTTTCTCACTTCATTTAGCGGGAGTATCTTCGATTTTAGGAGCCGTTAATTTTATAACTACCGTGATTAATATACGTTCTTATGGTATGACCATAGACCAAATACCTTTATTTGTCTGATCCGTGTTTATTACAGCAATTTTATTACTACTTTCTCTTCC
>POR3
ATATATTTTATATTCGGAGCATGAGCAGGAATGGCCGGAACATCTTTAAGGTTAATTATTCGAGCTGAATTAGGTCAACCAGGAACTTTGATTGGTAATGATCAAATTTACAATGTGGTAGTTACTGCACACGCCTTCGTTATAATCTTCTTCATAGTTATACCCATTATAATTGGAGGGTTTGGAAACTGACTAGTTCCTCTTATATTAGGAGCCCCTGATATAGCTTTTCCTCGTATAAACAATATAAGATTTTGACTTCTTCCCCCCTCTCTTACTCTTCTTCTTATAAGAGGTTTAGTAGAAAGAGGAGTAGGTACAGGCTGAACTGTTTATCCTCCTCTAGCTGCAGCCATTGCGCACGCAGGGGCTTCAGTTGATATGGGTATTTTCTCACTTCATTTAGCGGGAGTATCTTCGATTTTAGGAGCCGTTAATTTTATAACTACCGTGATTAATATACGTTCTTATGGTATGACCATAGACCAAATACCTTTATTTGTCTGATCCGTATTTATTACAGCAATTTTATTACTACTTTCTCTTCC
>POR4
ATATATTTTATATTCGGAGCATGAGCAGGAATAACCGGAACATCTTTAAGGTTAATTATTCGAGCTGAATTAGGTCAACCAGGAACTTTGATTGGTAATGATCAAATTTACAATGTGGTAGTTACTGCACACGCCTTCGTTATAATCTTCTTCATAGTTATACCCATTATAATTGGAGGGTTTGGAAACTGACTAGTTCCTCTTATATTAGGAGCCCCTGATATAGCTTTTCCTCGTATAAACAATATAAGATTTTGACTTCTTCCCCCCTCTCTTACTCTTCTTCTTATAAGAGGTTTAGTAGAAAGAGGAGTAGGTACAGGCTGAACTGTTTATCCTCCTCTAGCTGCAGCCATTGCGCACGCAGGGGCTTCAGTTGATATAGGTATTTTCTCACTTCATTTAGCGGGAGTATCTTCGATTTTAGGAGCCGTTAATTTTATAACTACCGTGATTAATATACGTTCTTATGGTATGACCATAGACCAAATACCTTTATTTGTCTGATCCGTATTTATTACAGCAATTTTATTACTACTTTCTCTTCC
>POR5
ATATATTTTATATTCGGAGCATGAGCAGGAATGGCCGGAACATCTTTAAGGTTAATTATTCGAGCTGAATTAGGTCAACCAGGAACTTTGATTGGTAATGATCAAATTTACAATGTGGTAGTTACTGCACACGCCTTCGTTATAATCTTCTTCATAGTTATACCCATTATAATTGGAGGGTTTGGAAACTGACTAGTTCCTCTTATATTAGGAGCCCCTGATATAGCTTTTCCTCGTATAAACAATATAAGATTTTGACTTCTTCCCCCCTCTCTTACTCTTCTTCTTATAAGAGGTTTAGTAGAAAGAGGAGTAGGTACAGGCTGAACTGTTTATCCTCCTCTAGCTGCAGCCATTGCGCACGCAGGGGCTTCAGTTGATATAGGTATTTTCTCACTTCATTTAGCGGGAGTATCTTCGATTTTAGGAGCCGTTAATTTTATAACTACCGTGATTAACATACGTTCTTATGGTATAACCATAGACCAAATACCTTTATTTGTCTGATCCGTATTTATTACAGCAATTTTATTACTACTTTCTCTTCC
>POR6
ATATATTTTATATTCGGAGCATGAGCAGGAATAACCGGAACATCTTTAAGGTTAATTATTCGAGCTGAATTAGGTCAACCAGGAACTTTGATTGGTAATGATCAAATTTACAATGTGGTAGTTACTGCACACGCCTTCGTTATAATCTTCTTCATAGTTATACCCATTATAATTGGAGGGTTTGGAAACTGACTAGTTCCTCTTATATTAGGAGCCCCTGATATAGCTTTTCCTCGTATAAACAATATAAGATTTTGACTTCTTCCCCCCTCTCTTACTCTTCTTCTTATAAGAGGTTTAGTAGAAAGAGGAGTAGGTACAGGCTGAACTGTTTATCCTCCTCTAGCTGCAGCCATTGCGCACGCAGGGGCTTCAGTTGATATAGGTATTTTCTCACTTCATTTAGCGGGAGTATCTTCGATTTTAGGAGCCGTTAATTTTATAACTACCGTGATTAATATACGTTCTTATGGTATGACCATAGACCAAATACCTTTATTTGTCTGATCCGTATTTATTACAGCAATTTTATTACTACTTTCTCTTCC
>POR7
ATATATTTTATATTCGGAGCATGAGCAGGAATGGCCGGAACATCTTTAAGGTTAATTATTCGAGCTGAATTAGGTCAACCAGGAACTTTGATTGGTAATGATCAAATTTACAATGTGGTAGTTACTGCACACGCCTTCGTTATAATCTTCTTCATAGTTATACCCATTATAATTGGAGGGTTTGGAAACTGACTAGTTCCTCTTATATTAGGAGCCCCTGATATAGCTTTTCCTCGTATAAACAATATAAGATTTTGACTTCTTCCCCCCTCTCTTACTCTTCTTCTTATAAGAGGTTTAGTAGAAAGAGGAGTAGGTACAGGCTGAACTGTTTATCCTCCTCTAGCTGCAGCCATTGCGCACGCAGGGGCTTCAGTTGATATAGGTATTTTCTCACTTCATTTAGCGGGAGTATCTTCGATTTTAGGAGCCGTTAATTTTATAACTACCGTGATTAATATACGTTCTTATGGTATGACCATAGACCAAATACCTTTATTTGTCTGATCCGTATTTATTACAGCAATTTTATTACTACTTTCTCTTCC
>POR8
ATATATTTTATATTCGGAGCATGAGCAGGAATGGCCGGAACATCTTTAAGGTTAATTATTCGAGCTGAATTAGGTCAACCAGGAACTTTGATTGGTAATGATCAAATTTACAATGTGGTAGTTACTGCACACGCCTTCGTTATAATCTTCTTCATAGTTATACCCATTATAATTGGAGGGTTTGGAAACTGACTAGTTCCTCTTATATTAGGAGCCCCTGATATAGCTTTTCCTCGTATAAACAATATAAGATTTTGACTTCTTCCCCCCTCTCTTACTCTTCTTCTTATAAGAGGTTTAGTAGAAAGAGGAGTAGGTACAGGCTGAACTGTTTATCCTCCTCTAGCTGCAGCCATTGCGCACGCTGGGGCTTCAGTTGATATAGGTATTTTCTCACTTCATTTAGCGGGAGTATCTTCGATTTTAGGAGCCGTTAATTTTATAACTACCGTGATTAATATACGTTCTTATGGTATGACCATAGACCAAATACCTTTATTTGTCTGATCCGTATTTATTACAGCAATTTTATTACTACTTTCTCTTCC
>POR9
ATATATTTTATATTCGGAGCATGAGCAGGAATGGCCGGAACATCTTTAAGGTTAATTATTCGAGCTGAATTAGGTCAACCAGGAACTTTGATTGGTAATGATCAAATTTACAATGTGGTAGTTACTGCACACGCCTTCGTTATAATCTTCTTCATAGTTATACCCATTATAATTGGAGGATTTGGAAACTGACTAGTTCCTCTTATATTAGGAGCCCCTGATATAGCTTTTCCTCGTATAAACAATATAAGATTTTGACTTCTTCCCCCCTCTCTTACTCTTCTTCTTATAAGAGGTTTAGTAGAAAGAGGAGTAGGTACAGGCTGAACTGTTTATCCTCCTCTAGCTGCAGCCATTGCACACGCAGGGGCTTCAGTTGATATAGGTATTTTCTCACTTCATTTAGCGGGAGTATCTTCGATTTTAGGAGCCGTTAATTTTATAACTACCGTGATTAATATACGTTCTTATGGTATGACCATAGACCAAATACCTTTATTTGTCTGATCCGTATTTATTACAGCAATTTTATTACTACTTTCTCTTCC
>RIB1
ATATATTTTATATTCGGAGCATGAGCAGGAATGGCCGGAACATCTTTAAGGTTAATTATTCGAGCTGAATTAGGTCAACCAGGAACTTTGATTGGTAATGATCAAATTTACAATGTGGTAGTTACTGCACACGCCTTCGTTATAATCTTCTTCATAGTTATACCCATTATAATTGGAGGGTTTGGAAACTGACTAGTTCCTCTTATATTAGGAGCCCCTGATATAGCTTTTCCTCGTATAAACAATATAAGATTTTGACTTCTTCCCCCCTCTCTTACTCTTCTTCTTATAAGAGGTTTAGTAGAAAGAGGAGTAGGTACAGGCTGAACTGTTTATCCCCCTCTAGCTGCAGCCATTGCGCACGCAGGGGCTTCAGTTGATATAGGTATTTTCTCACTTCACTTAGCGGGAGTATCTTCGATTTTAGGAGCCGTTAATTTTATAACTACCGTGATTAATATACGTTCTTATGGTATGACCATAGACCAAATACCTTTATTTGTCTGATCCGTATTTATTACAGCAATTTTATTACTACTTTCTCTTCC
>RIB10
ATATATTTTATATTCGGAGCATGAGCAGGAATGGCCGGAACATCTTTAAGGTTAATTATTCGAGCTGAATTAGGTCAACCAGGAACTTTGATTGGTAATGATCAAATTTACAATGTGGTAGTTACTGCACACGCCTTCGTTATAATCTTCTTCATAGTTATACCCATTATAATTGGAGGGTTTGGAAACTGACTAGTTCCTCTTATATTAGGAGCCCCTGATATAGCTTTTCCTCGTATAAACAATATAAGATTTTGACTTCTTCCCCCCTCTCTTACTCTTCTTCTTATAAGAGGTTTAGTAGAAAGAGGAGTAGGTACAGGCTGAACTGTTTATCCTCCTCTAGCTGCAGCCATTGCGCACGCAGGGGCTTCAGTTGATATAGGTATTTTCTCACTTCATTTAGCGGGAGTATCTTCGATTTTAGGAGCCGTTAATTTTATAACTACCGTGATTAATATACGTTCTTATGGTATGACCATAGACCAAATACCTTTATTTGTCTGATCCGTATTTATTACAGCAATTTTATTACTACTTTCTCTTCC
>RIB11
ATATATTTTATATTCGGAGCATGAGCAGGAATGGCCGGAACATCTTTAAGGTTAATTATTCGAGCTGAATTAGGTCAACCAGGAACTTTGATTGGTAATGATCAAATTTACAATGTGGTAGTTACTGCACACGCCTTCGTTATAATCTTCTTCATAGTTATACCCATTATAATTGGAGGGTTTGGAAACTGACTAGTTCCTCTTATATTAGGAGCCCCTGATATAGCTTTTCCTCGTATAAACAATATAAGATTTTGACTTCTTCCCCCCTCTCTTACTCTTCTTCTTATAAGAGGTTTAGTAGAAAGAGGAGTAGGTACAGGCTGAACTGTTTATCCCCCTCTAGCTGCAGCCATTGCGCACGCAGGGGCTTCAGTTGATATAGGTATTTTCTCACTTCACTTAGCGGGAGTATCTTCGATTTTAGGAGCCGTTAATTTTATAACTACCGTGATTAATATACGTTCTTATGGTATGACCATAGACCAAATACCTTTATTTGTCTGATCCGTATTTATTACAGCAATTTTATTACTACTTTCTCTTCC
>RIB12
ATATATTTTATATTCGGAGCATGAGCAGGAATGGCCGGAACATCTTTAAGGTTAATTATTCGAGCTGAATTAGGTCAACCAGGAACTTTGATTGGTAATGATCAAATTTACAATGTGGTAGTTACTGCACACGCCTTCGTTATAATCTTCTTCATAGTTATACCCATTATAATTGGAGGGTTTGGAAACTGACTAGTTCCTCTTATATTAGGAGCCCCTGATATAGCTTTTCCTCGTATAAACAATATAAGATTTTGACTTCTTCCCCCCTCTCTTACTCTTCTTCTTATAAGAGGTTTAGTAGAAAGAGGAGTAGGTACAGGCTGAACTGTTTATCCTCCTCTAGCTGCAGCCATTGCGCACGCAGGGGCTTCAGTTGATATAGGTATTTTCTCACTTCATTTAGCGGGAGTATCTTCGATTTTAGGAGCCGTTAATTTTATAACTACCGTGATTAATATACGTTCTTATGGTATGACCATAGACCAAATACCTTTATTTGTCTGATCCGTATTTATTACAGCAATTTTATTACTACTTTCTCTTCC
>RIB13
ATATATTTTATATTCGGAGCATGAGCAGGAATGGCCGGAACATCTTTAAGGTTAATTATTCGAGCTGAATTAGGTCAACCAGGAACTTTGATTGGCAATGATCAAATTTACAATGTGGTAGTTACTGCACACGCCTTCGTTATAATCTTCTTCATAGTTATACCCATTATAATTGGAGGGTTTGGAAACTGACTAGTTCCTCTTATATTAGGAGCCCCTGATATAGCTTTTCCTCGTATAAACAATATAAGATTTTGACTTCTTCCCCCCTCTCTTACTCTTCTTCTTATAAGAGGTTTAGTAGAAAGAGGAGTAGGTACAGGCTGAACTGTTTATCCTCCTCTAGCTGCAGCCATTGCGCACGCAGGGGCTTCAGTTGATATAGGTATTTTCTCACTTCATTTAGCGGGAGTATCTTCGATTTTAGGAGCCGTTAATTTTATAACTACCGTGATTAATATACGTTCTTATGGTATGACCATAGACCAAATACCTTTATTTGTCTGATCCGTATTTATTACAGCAATTTTATTACTACTTTCTCTTCC
>RIB14
ATATATTTTATATTCGGAGCATGAGCAGGAATGGCCGGAACATCTTTAAGGTTAATTATTCGAGCTGAATTAGGTCAACCAGGAACTTTGATTGGTAATGATCAAATTTACAATGTGGTAGTTACTGCACACGCCTTCGTTATAATCTTCTTCATAGTTATACCCATTATAATTGGAGGGTTTGGAAACTGACTAGTTCCTCTTATATTAGGAGCCCCTGATATAGCTTTTCCTCGTATAAACAATATAAGATTTTGACTTCTTCCCCCCTCTCTTACTCTTCTTCTTATAAGAGGTTTAGTAGAAAGAGGAGTAGGTACAGGCTGAACTGTTTATCCTCCTCTAGCTGCAGCCATTGCGCACGCTGGGGCTTCAGTTGATATAGGTATTTTCTCACTTCATTTAGCGGGAGTATCTTCGATTTTAGGAGCCGTTAATTTTATAACTACCGTGATTAATATACGTTCTTATGGTATGACCATAGACCAAATACCTTTATTTGTCTGATCCGTATTTATTACAGCAATTTTATTACTACTTTCTCTTCC
>RIB15
ATATATTTTATATTCGGAGCATGAGCAGGAATGGCCGGAACATCTTTAAGGTTAATTATTCGAGCTGAATTAGGTCAACCAGGAACTTTGATTGGTAATGATCAAATTTACAATGTGGTAGTTACTGCACACGCCTTCGTTATAATCTTCTTCATAGTTATACCCATTATAATTGGAGGGTTTGGAAACTGACTAGTTCCTCTTATATTAGGAGCCCCTGATATAGCTTTTCCTCGTATAAACAATATAAGATTTTGACTTCTTCCCCCCTCTCTTACTCTTCTTCTTATAAGAGGTTTAGTAGAAAGAGGAGTAGGTACAGGCTGAACTGTTTATCCTCCTCTAGCTGCAGCCATTGCGCACGCAGGGGCTTCAGTTGATATAGGTATTTTCTCACTTCATTTAGCGGGAGTATCTTCGATTTTAGGAGCCGTTAATTTTATAACTACCGTGATTAATATACGTTCTTATGGCATGACCATAGACCAAATACCTTTATTTGTCTGATCCGTATTTATTACAGCAATTTTATTACTACTTTCTCTTCC
>RIB16
ATATATTTTATATTCGGAGCATGAGCAGGAATGGCCGGAACATCTTTAAGGTTAATTATTCGAGCTGAATTAGGTCAACCAGGAACTTTGATTGGTAATGATCAAATTTACAATGTAGTAGTTACTGCACACGCCTTCGTTATAATCTTCTTCATAGTTATACCCATTATAATTGGAGGGTTTGGAAACTGACTAGTTCCTCTTATATTAGGAGCCCCTGATATAGCTTTTCCTCGTATAAACAATATAAGATTTTGACTTCTTCCCCCCTCTCTTACTCTTCTTCTTATAAGAGGTTTAGTAGAAAGAGGAGTAGGTACAGGCTGAACTGTTTATCCCCCTCTAGCTGCAGCCATTGCGCACGCAGGGGCTTCAGTTGATATAGGTATTTTCTCACTTCACTTAGCGGGAGTATCTTCGATTTTAGGAGCCGTTAATTTTATAACTACCGTGATTAATATACGTTCTTATGGTATGACCATAGACCAAATACCTTTATTTGTCTGATCCGTATTTATTACAGCAATTTTATTACTACTTTCTCTTCC
>RIB17
ATATATTTTATATTCGGAGCATGAGCAGGAATGGCCGGAACATCTTTAAGGTTAATTATTCGAGCTGAATTAGGTCAACCAGGAACTTTGATTGGTAATGATCAAATTTACAATGTGGTAGTTACTGCACACGCCTTCGTTATAATCTTCTTCATAGTTATACCCATTATAATTGGAGGGTTTGGAAACTGACTAGTTCCTCTTATATTAGGAGCCCCTGATATAGCTTTTCCTCGTATAAACAATATAAGATTTTGACTTCTTCCCCCCTCTCTTACTCTTCTTCTTATAAGAGGTTTAGTAGAAAGAGGAGTAGGTACAGGCTGAACTGTTTATCCTCCTCTAGCTGCAGCCATTGCGCACGCAGGGGCTTCAGTTGATATAGGTATTTTCTCACTTCATTTAGCGGGAGTATCTTCGATTTTAGGAGCCGTTAATTTTATAACTACCGTGATTAATATACGTTCTTATGGTATGACCATAGACCAAATACCTTTATTTGTCTGATCCGTATTTATTACAGCAATTTTATTACTACTTTCTCTTCC
>RIB18
ATATATTTTATATTCGGAGCATGAGCAGGAATGGCCGGAACATCTTTAAGGTTAATTATTCGAGCTGAATTAGGTCAACCAGGAACTTTGATTGGTAATGATCAAATTTACAATGTGGTAGTTACTGCACACGCCTTCGTTATAATCTTCTTCATAGTTATACCCATTATAATTGGAGGGTTTGGAAACTGACTAGTTCCTCTTATATTAGGAGCCCCTGATATAGCTTTTCCTCGTATAAACAATATAAGATTTTGACTTCTTCCCCCCTCTCTTACTCTTCTTCTTATAAGAGGTTTAGTAGAAAGAGGAGTAGGTACAGGCTGAACTGTTTATCCTCCTCTAGCTGCAGCCATTGCGCACGCAGGGGCTTCAGTTGATATAGGTATTTTCTCACTTCATTTAGCGGGAGTATCTTCGATTTTAGGAGCCATTAATTTTATAACTACCGTGATTAATATACGTTCTTATGGCATGACCATAGACCAAATACCTTTATTTGTCTGATCCGTATTTATTACAGCAATTTTATTACTACTTTCTCTTCC
>RIB19
ATATATTTTATATTCGGAGCATGAGCAGGAATGGCCGGAACATCTTTAAGGTTAATTATTCGAGCTGAATTAGGTCAACCAGGAACTTTGATTGGTAATGATCAAATTTACAATGTGGTAGTTACTGCACACGCCTTCGTTATAATCTTCTTCATAGTTATACCCATTATAATTGGAGGGTTTGGAAACTGACTAGTTCCTCTTATATTAGGAGCCCCTGATATAGCTTTTCCTCGTATAAACAATATAAGATTTTGACTTCTTCCCCCCTCTCTTACTCTTCTTCTTATAAGAGGTTTAGTAGAAAGAGGAGTAGGTACAGGCTGAACTGTTTATCCTCCTCTAGCTGCAGCCATTGCGCACGCAGGGGCTTCAGTTGATATAGGTATTTTCTCACTTCATTTAGCGGGAGTATCTTCGATTTTAGGAGCCGTTAATTTTATAACTACCGTGATTAATATACGTTCTTATGGTATGACCATAGACCAAATACCTTTATTTGTCTGATCCGTGTTTATTACAGCAATTTTATTACTACTTTCTCTTCC
>RIB2
ATATATTTTATATTCGGAGCATGAGCAGGAATGGCCGGAACATCTTTAAGGTTAATTATTCGAGCTGAATTAGGTCAACCAGGAACTTTGATTGGTAATGATCAAATTTACAATGTGGTAGTTACTGCACACGCCTTCGTTATAATCTTCTTCATAGTTATACCCATTATAATTGGAGGGTTTGGAAACTGACTAGTTCCTCTTATATTAGGAGCCCCTGATATAGCTTTTCCTCGTATAAACAATATAAGATTTTGACTTCTTCCCCCCTCTCTTACTCTTCTTCTTATAAGAGGTTTAGTAGAAAGAGGAGTAGGTACAGGCTGAACTGTTTATCCTCCTCTAGCTGCAGCCATTGCGCACGCAGGGGCTTCAGTTGATATAGGTATTTTCTCACTTCATTTAGCGGGAGTATCTTCGATTTTAGGAGCCGTTAATTTTATAACTACCGTGATTAACATACGTTCTTATGGTATAACCATAGACCAAATACCTTTATTTGTCTGATCCGTATTTATTACAGCAATTTTATTACTACTTTCTCTTCC
>RIB20
ATATATTTTATATTCGGAGCATGAGCAGGAATGGCCGGAACATCTTTAAGGTTAATTATTCGAGCTGAATTAGGTCAACCAGGAACTTTGATTGGTAATGATCAAATTTACAATGTGGTAGTTACTGCACACGCCTTCGTTATAATCTTCTTCATAGTTATACCCATTATAATTGGAGGGTTTGGAAACTGACTAGTTCCTCTTATATTAGGAGCCCCTGATATAGCTTTTCCTCGTATAAACAATATAAGATTTTGACTTCTTCCCCCCTCTCTTACTCTTCTTCTTATAAGAGGTTTAGTAGAAAGAGGAGTAGGTACAGGCTGAACTGTTTATCCTCCTCTAGCTGCAGCCATTGCGCACGCAGGGGCTTCAGTTGATATAGGTATTTTCTCACTTCATTTAGCGGGAGTATCTTCGATTTTAGGAGCCGTTAATTTTATAACTACCGTGATTAATATACGTTCTTATGGTATGACCATAGACCAAATACCTTTATTTGTCTGATCCGTATTTATTACAGCAATTTTATTACTACTTTCTCTTCC
>RIB3
ATATATTTTATATTCGGAGCATGAGCAGGAATGGCCGGAACATCTTTAAGGTTAATTATTCGAGCTGAATTAGGTCAACCAGGAACTTTGATTGGTAATGATCAAATTTACAATGTGGTAGTTACTGCACACGCCTTCGTTATAATCTTCTTCATAGTTATACCCATTATAATTGGAGGGTTTGGAAACTGACTAGTTCCTCTTATATTAGGAGCCCCTGATATAGCTTTTCCTCGTATAAACAATATAAGATTTTGACTTCTTCCCCCCTCTCTTACTCTTCTTCTTATAAGAGGTTTAGTAGAAAGAGGAGTAGGTACAGGCTGAACTGTTTATCCTCCTCTAGCTGCAGCCATTGCGCACGCAGGGGCTTCAGTTGATATAGGTATTTTCTCACTTCATTTAGCGGGAGTATCTTCGATTTTAGGAGCCGTTAATTTTATAACTACCGTGATTAACATACGTTCTTATGGTATAACCATAGACCAAATACCTTTATTTGTCTGATCCGTATTTATTACAGCAATTTTATTACTACTTTCTCTTCC
>RIB4
ATATATTTTATATTCGGAGCATGAGCAGGAATGGCCGGAACATCTTTAAGGTTAATTATTCGAGCTGAATTAGGTCAACCAGGAACTTTGATTGGTAATGATCAAATTTACAATGTGGTAGTTACTGCACACGCCTTCGTTATAATCTTCTTCATAGTTATACCCATTATAATTGGAGGGTTTGGAAACTGACTAGTTCCTCTTATATTAGGAGCCCCTGATATAGCTTTTCCTCGTATAAACAATATAAGATTTTGACTTCTTCCCCCCTCTCTTACTCTTCTTCTTATAAGAGGTTTAGTAGAAAGAGGAGTAGGTACAGGCTGAACTGTTTATCCTCCTCTAGCTGCAGCCATTGCGCACGCAGGGGCTTCAGTTGATATAGGTATTTTCTCACTTCATTTAGCGGGAGTATCTTCGATTTTAGGAGCCGTTAATTTTATAACTACCGTGATTAATATACGTTCTTATGGTATGACCATAGACCAAATACCTTTATTTGTCTGATCCGTATTTATTACAGCAATTTTATTACTACTTTCTCTTCC
>RIB5
ATATATTTTATATTCGGAGCATGAGCAGGAATGGCCGGAACATCTTTAAGGTTAATTATTCGAGCTGAATTAGGTCAACCAGGAACTTTGATTGGTAATGATCAAATTTACAATGTGGTAGTTACTGCACACGCCTTCGTTATAATCTTCTTCATAGTTATACCCATTATAATTGGAGGGTTTGGAAACTGACTAGTTCCTCTTATATTAGGAGCCCCTGATATAGCTTTTCCTCGTATAAACAATATAAGATTTTGACTTCTTCCCCCCTCTCTTACTCTTCTTCTTATAAGAGGTTTAGTAGAAAGAGGAGTAGGTACAGGCTGAACTGTTTATCCTCCTCTAGCTGCAGCCATTGCGCACGCAGGGGCTTCAGTTGATATAGGTATTTTCTCACTTCATTTAGCGGGAGTATCTTCGATTTTAGGAGCCGTTAATTTTATAACTACCGTGATTAATATACGTTCTTATGGTATGACCATAGACCAAATACCTTTATTTGTCTGATCCGTATTTATTACAGCAATTTTATTACTACTTTCTCTTCC
>RIB6
ATATATTTTATATTCGGAGCATGAGCAGGAATGGCCGGAACATCTTTAAGGTTAATTATTCGAGCTGAATTAGGTCAACCAGGAACTTTGATTGGTAATGATCAAATTTACAATGTGGTAGTTACTGCACACGCCTTCGTTATAATCTTCTTCATAGTTATACCCATTATAATTGGAGGGTTTGGAAACTGACTAGTTCCTCTTATATTAGGAGCCCCTGATATAGCTTTTCCTCGTATAAACAATATAAGATTTTGACTTCTTCCCCCCTCTCTTACTCTTCTTCTTATAAGAGGTTTAGTAGAAAGAGGAGTAGGTACAGGCTGAACTGTTTATCCCCCTCTAGCTGCAGCCATTGCGCACGCAGGGGCTTCAGTTGATATAGGTATTTTCTCACTTCACTTAGCGGGAGTATCTTCGATTTTAGGAGCCGTTAATTTTATAACTACCGTGATTAATATACGTTCTTATGGTATGACCATAGATCAAATACCTTTATTTGTCTGATCTGGATTTATTACAGCAATTTTATTACTACTTTCTCTTCC
>RIB7
ATATATTTTATATTCGGAGCATGAGCAGGAATGGCCGGAACATCTTTAAGGTTAATTATTCGAGCTGAATTAGGTCAACCAGGAACTTTGATTGGTAATGATCAAATTTACAATGTGGTAGTTACTGCACACGCCTTCGTTATAATCTTCTTCATAGTTATACCCATTATAATTGGAGGGTTTGGAAACTGACTAGTTCCTCTTATATTAGGAGCCCCTGATATAGCTTTTCCTCGTATAAACAATATAAGATTTTGACTTCTTCCCCCCTCTCTTACTCTTCTTCTTATAAGAGGTTTAGTAGAAAGAGGAGTAGGTACAGGCTGAACTGTTTATCCTCCTCTAGCTGCAGCCATTGCGCACGCAGGGGCTTCAGTTGATATAGGTATTTTCTCACTTCATTTAGCGGGAGTATCTTCGATTTTAGGAGCCGTTAATTTTATAACTACCGTGATTAATATACGTTCTTATGGTATGACCATAGACCAAATACCTTTATTTGTCTGATCCGTATTTATTACAGCAATTTTATTACTACTTTCTCTTCC
>RIB8
ATATATTTTATATTCGGAGCATGAGCAGGAATGGCCGGAACATCTTTAAGGTTAATTATTCGAGCTGAATTAGGTCAACCAGGAACTTTGATTGGTAATGATCAAATTTACAATGTGGTAGTTACTGCACACGCCTTCGTTATAATCTTCTTCATAGTTATACCCATTATAATTGGAGGGTTTGGAAACTGACTAGTTCCTCTTATATTAGGAGCCCCTGATATAGCTTTTCCTCGTATAAACAATATAAGATTTTGACTTCTTCCCCCCTCTCTTACTCTTCTTCTTATAAGAGGTTTAGTAGAAAGAGGAGTAGGTACAGGCTGAACTGTTTATCCCCCTCTAGCTGCAGCCATTGCGCACGCAGGGGCTTCAGTTGATATAGGTATTTTCTCACTTCACTTAGCGGGAGTATCTTCGATTTTAGGAGCCGTTAATTTTATAACTACCGTGATTAATATACGTTCTTATGGTATGACCATAGACCAAATACCTTTATTTGTCTGATCCGTATTTATTACAGCAATTTTATTACTACTTTCTCTTCC
>RIB9
ATATATTTTATATTCGGAGCATGAGCAGGAATGGCCGGAACATCTTTAAGGTTAATTATTCGAGCTGAATTAGGTCAACCAGGAACTTTGATTGGTAATGATCAAATTTACAATGTGGTAGTTACTGCACACGCCTTCGTTATAATCTTCTTCATAGTTATACCCATTATAATTGGAGGGTTTGGAAACTGACTAGTTCCTCTTATATTAGGAGCCCCTGATATAGCTTTTCCTCGTATAAACAATATAAGATTTTGACTTCTTCCCCCCTCTCTTACTCTTCTTCTTATAAGAGGTTTAGTAGAAAGAGGAGTAGGTACAGGCTGAACTGTTTATCCTCCTCTAGCTGCAGCCATTGCGCACGCAGGGGCTTCAGTTGATATAGGTATTTTCTCACTTCATTTAGCGGGAGTATCTTCGATTTTAGGAGCCGTTAATTTTATAACTACCGTGATTAATATACGTTCTTATGGTATGACCATAGACCAAATACCTTTATTTGTCTGATCCGTATTTATTACAGCAATTTTATTACTACTTTCTCTTCC
>USH11
ATATATTTTATATTCGGAGCATGAGCAGGAATGGCCGGAACATCTTTAAGGTTAATTATTCGAGCTGAATTAGGTCAACCAGGAACTTTGATTGGTAATGATCAAATTTACAATGTGGTAGTTACTGCACACGCCTTCGTTATAATCTTCTTCATAGTTATACCCATTATAATTGGAGGGTTTGGAAACTGACTAGTTCCTCTTATATTAGGAGCCCCTGATATAGCTTTTCCTCGTATAAACAATATAAGATTTTGACTTCTTCCCCCCTCTCTTACTCTTCTTCTTATAAGAGGTTTAGTAGAAAGAGGAGTAGGTACAGGCTGAACTGTTTATCCTCCTCTAGCTGCAGCCATTGCGCACGCAGGGGCTTCAGTTGATATAGGTATTTTCTCACTTCATTTAGCGGGAGTATCTTCGATTTTAGGAGCCGTTAATTTTATAACTACCGTGATTAATATACGTTCTTATGGTATGACCATAGACCAAATACCTTTATTTGTCTGATCCGTATTTATTACAGCAATTTTATTACTACTTTCTCTTCC
>USH12
ATATATTTTATATTCGGAGCATGAGCAGGAATGGCCGGAACATCTTTAAGGTTAATTATTCGAGCTGAATTAGGTCAACCAGGAACTTTGATTGGTAATGATCAAATTTACAATGTGGTAGTTACTGCACACGCCTTCGTTATAATCTTCTTCATAGTTATACCCATTATAATTGGAGGGTTTGGAAACTGACTAGTTCCTCTTATATTAGGAGCCCCTGATATAGCTTTTCCTCGTATAAACAATATAAGATTTTGACTTCTTCCCCCCTCTCTTACTCTTCTTCTTATAAGAGGTTTAGTAGAAAGAGGAGTAGGTACAGGCTGAACTGTTTATCCTCCTCTAGCTGCAGCCATTGCGCACGCAGGGGCTTCAGTTGATATAGGTATTTTCTCACTTCATTTAGCGGGAGTATCTTCGATTTTAGGAGCCGTTAATTTTATAACTACCGTGATTAATATACGTTCTTATGGTATGACCATAGACCAAATACCTTTATTTGTCTGATCCGTATTTATTACAGCAATTTTATTACTACTTTCTCTTCC
>USH13
ATATATTTTATATTCGGAGCATGAGCAGGAATGGCCGGAACATCTTTAAGGTTAATTATTCGAGCTGAATTAGGTCAACCAGGAACTTTGATTGGTAATGATCAAATTTACAATGTGGTAGTTACTGCACACGCCTTCGTTATAATCTTCTTCATAGTTATACCCATTATAATTGGAGGGTTTGGAAACTGACTAGTTCCTCTTATATTAGGAGCCCCTGATATAGCTTTTCCTCGTATAAACAATATAAGATTTTGACTTCTTCCCCCCTCTCTTACTCTTCTTCTTATAAGAGGTTTAGTAGAAAGAGGAGTAGGTACAGGCTGAACTGTTTATCCTCCTCTAGCTGCAGCCATTGCGCACGCAGGGGCTTCAGTTGATATAGGTATTTTCTCACTTCATTTAGCGGGAGTATCTTCGATTTTAGGAGCCGTTAATTTTATAACTACCGTGATTAATATACGTTCTTATGGTATGACCATAGACCAAATACCTTTATTTGTCTGATCCGTATTTATTACAGCAATTTTATTACTACTTTCTCTTCC
>USH14
ATATATTTTATATTCGGAGCATGAGCAGGAATGGCCGGAACATCTTTAAGGTTAATTATTCGAGCTGAATTAGGTCAACCAGGAACTTTGATTGGTAATGATCAAATTTACAATGTGGTAGTTACTGCACACGCCTTCGTTATAATCTTCTTCATAGTTATACCCATTATAATTGGAGGGTTTGGAAACTGACTAGTTCCTCTTATATTAGGAGCCCCTGATATAGCTTTTCCTCGTATAAACAATATAAGATTTTGACTTCTTCCCCCCTCTCTTACTCTTCTTCTTATAAGAGGTTTAGTAGAAAGAGGAGTAGGTACAGGCTGAACTGTTTATCCTCCTCTAGCTGCAGCCATTGCGCACGCAGGGGCTTCAGTTGATATAGGTATTTTCTCACTTCATTTAGCGGGAGTATCTTCGATTTTAGGAGCCGTTAATTTTATAACTACCGTGATTAATATACGTTCTTATGGTATGACCATAGACCAAATACCTTTATTTGTCTGATCCGTATTTATTACAGCAATTTTATTACTACTTTCTCTTCC
>USH15
ATATATTTTATATTCGGAGCATGAGCAGGAATGGCCGGAACATCTTTAAGGTTAATTATTCGAGCTGAATTAGGTCAACCAGGAACTTTGATTGGTAATGATCAAATTTACAATGTGGTAGTTACTGCACACGCCTTCGTTATAATCTTCTTCATAGTTATACCCATTATAATTGGAGGGTTTGGAAACTGACTAGTTCCTCTTATATTAGGAGCCCCTGATATAGCTTTTCCTCGTATAAACAATATAAGATTTTGACTTCTTCCCCCCTCTCTTACTCTTCTTCTTATAAGAGGTTTAGTAGAAAGAGGAGTAGGTACAGGCTGAACTGTTTATCCCCCTCTAGCTGCAGCCATTGCGCACGCAGGGGCTTCAGTTGATATAGGTATTTTCTCACTTCACTTAGCGGGAGTATCTTCGATTTTAGGAGCCGTTAATTTTATAACTACCGTGATTAATATACGTTCTTATGGTATGACCATAGACCAAATACCTTTATTTGTCTGATCCGTATTTATTACAGCAATTTTATTACTACTTTCTCTTCC
>USH16
ATATATTTTATATTCGGAGCATGAGCAGGAATGGCCGGAACATCTTTAAGGTTAATTATTCGAGCTGAATTAGGTCAACCAGGAACTTTGATTGGTAATGATCAAATTTACAATGTGGTAGTTACTGCACACGCCTTCGTTATAATCTTCTTCATAGTTATACCCATTATAATTGGAGGGTTTGGAAACTGACTAGTTCCTCTTATATTAGGAGCCCCTGATATAGCTTTTCCTCGTATAAACAATATAAGATTTTGACTTCTTCCCCCCTCTCTTACTCTTCTTCTTATAAGAGGTTTAGTAGAAAGAGGAGTAGGTACAGGCTGAACTGTTTATCCTCCTCTAGCTGCAGCCATTGCGCACGCAGGGGCTTCAGTTGATATAGGTATTTTCTCACTTCATTTAGCGGGAGTATCTTCGATTTTAGGAGCCGTTAATTTTATAACTACCGTGATTAACATACGTTCTTATGGTATAACCATAGACCAAATACCTTTATTTGTCTGATCCGTATTTATTACAGCAATTTTATTACTACTTTCTCTTCC
>USH17
ATATATTTTATATTCGGAGCATGAGCAGGAATGGCCGGAACATCTTTAAGGTTAATTATTCGAGCTGAATTAGGTCAACCAGGAACTTTGATTGGTAATGATCAAATTTACAATGTGGTAGTTACTGCACACGCCTTCGTTATAATCTTCTTCATAGTTATACCCATTATAATTGGAGGGTTTGGAAACTGACTAGTTCCTCTTATATTAGGAGCCCCTGATATAGCTTTTCCTCGTATAAACAATATAAGATTTTGACTTCTTCCCCCCTCTCTTACTCTTCTTCTTATAAGAGGTTTAGTAGAAAGAGGAGTAGGTACAGGCTGAACTGTTTATCCTCCTCTAGCTGCAGCCATTGCGCACGCAGGGGCTTCAGTTGATATAGGTATTTTCTCACTTCATTTAGCGGGAGTATCTTCGATTTTAGGAGCCGTTAATTTTATAACTACCGTGATTAATATACGTTCTTATGGTATGACCATAGACCAAATACCTTTATTTGTCTGATCCGTATTTATTACAGCAATTTTATTACTACTTTCTCTTCC
>USH18
ATATATTTTATATTCGGAGCATGAGCAGGAATGGCCGGAACATCTTTAAGGTTAATTATTCGAGCTGAATTAGGTCAACCAGGAACTTTGATTGGTAATGATCAAATTTACAATGTGGTAGTTACTGCACACGCCTTCGTTATAATCTTCTTCATAGTTATACCCATTATAATTGGAGGGTTTGGAAACTGACTAGTTCCTCTTATATTAGGAGCCCCTGATATAGCTTTTCCTCGTATAAACAATATAAGATTTTGACTTCTTCCCCCCTCTCTTACTCTTCTTCTTATAAGAGGTTTAGTAGAAAGAGGAGTAGGTACAGGCTGAACTGTTTATCCTCCTCTAGCTGCAGCCATTGCGCACGCTGGGGCTTCAGTTGATATAGGTATTTTCTCACTTCATTTAGCGGGAGTATCTTCGATTTTAGGAGCCGTTAATTTTATAACTACCGTGATTAATATACGTTCTTATGGTATGACCATAGACCAAATACCTTTATTTGTCTGATCCGTATTTATTACAGCAATTTTATTACTACTTTCTCTTCC
>USH19
ATATATTTTATATTCGGAGCATGAGCAGGAATGGCCGGAACATCTTTAAGGTTAATTATTCGAGCTGAATTAGGTCAACCAGGAACTTTGATTGGTAATGATCAAATTTACAATGTGGTAGTTACTGCACACGCCTTCGTTATAATCTTCTTCATAGTTATACCCATTATAATTGGAGGGTTTGGAAACTGACTAGTTCCTCTTATATTAGGAGCCCCTGATATAGCTTTTCCTCGTATAAACAATATAAGATTTTGACTTCTTCCCCCCTCTCTTACTCTTCTTCTTATAAGAGGTTTAGTAGAAAGAGGAGTAGGTACAGGCTGAACTGTTTATCCTCCTCTAGCTGCAGCCATTGCGCACGCAGGGGCTTCAGTTGATATAGGTATTTTCTCACTTCATTTAGCGGGAGTATCTTCGATTTTAGGAGCCGTTAATTTTATAACTACCGTGATTAATATACGTTCTTATGGTATGACCATAGACCAAATACCTTTATTTGTCTGATCCGTATTTATTACAGCAATTTTATTACTACTTTCTCTTCC
>USH20
ATATATTTTATATTCGGAGCATGAGCAGGAATGGCCGGAACATCTTTAAGGTTAATTATTCGAGCTGAATTAGGTCAACCAGGAACTTTGATTGGTAATGATCAAATTTACAATGTGGTAGTTACTGCACACGCCTTCGTTATAATCTTCTTCATAGTTATACCCATTATAATTGGAGGGTTTGGAAACTGACTAGTTCCTCTTATATTAGGAGCCCCTGATATAGCTTTTCCTCGTATAAACAATATAAGATTTTGACTTCTTCCCCCCTCTCTTACTCTTCTTCTTATAAGAGGTTTAGTAGAAAGAGGAGTAGGTACAGGCTGAACTGTTTATCCTCCTCTAGCTGCAGCCATTGCGCACGCTGGGGCTTCAGTTGATATAGGTATTTTCTCACTTCATTTAGCGGGAGTATCTTCGATTTTAGGAGCCGTTAATTTTATAACTACCGTGATTAATATACGTTCTTATGGTATGACCATAGACCAAATACCTTTATTTGTCTGATCCGTATTTATTACAGCAATTTTATTACTACTTTCTCTTCC
>USH21
ATATATTTTATATTCGGAGCATGAGCAGGAATGGCCGGAACATCTTTAAGGTTAATTATTCGAGCTGAATTAGGTCAACCAGGAACTTTGATTGGTAATGATCAAATTTACAATGTGGTAGTTACTGCACACGCCTTCGTTATAATCTTCTTCATAGTTATACCCATTATAATTGGAGGGTTTGGAAACTGACTAGTTCCTCTTATATTAGGAGCCCCTGATATAGCTTTTCCTCGTATAAACAATATAAGATTTTGACTTCTTCCCCCCTCTCTTACTCTTCTTCTTATAAGAGGTTTAGTAGAAAGAGGAGTAGGTACAGGCTGAACTGTTTATCCTCCTCTAGCTGCAGCCATTGCGCACGCTGGGGCTTCAGTTGATATAGGTATTTTCTCACTTCATTTAGCGGGAGTATCTTCGATTTTAGGAGCCGTTAATTTTATAACTACCGTGATTAATATACGTTCTTATGGTATGACCATAGACCAAATACCTTTATTTGTCTGATCCGTATTTATTACAGCAATTTTATTACTACTTTCTCTTCC
>USH22
ATATATTTTATATTCGGAGCATGAGCAGGAATGGCCGGAACATCTTTAAGGTTAATTATTCGAGCTGAATTAGGTCAACCAGGAACTTTGATTGGTAATGATCAAATTTACAATGTGGTAGTTACTGCACACGCCTTCGTTATAATCTTCTTCATAGTTATACCCATTATAATTGGAGGGTTTGGAAACTGACTAGTTCCTCTTATATTAGGAGCCCCTGATATAGCTTTTCCTCGTATAAACAATATAAGATTTTGACTTCTTCCCCCCTCTCTTACTCTTCTTCTTATAAGAGGTTTAGTAGAAAGAGGAGTAGGTACAGGCTGAACTGTTTATCCTCCTCTAGCTGCAGCCATTGCGCACGCAGGGGCTTCAGTTGATATAGGTATTTTCTCACTTCATTTAGCGGGAGTATCTTCGATTTTAGGAGCCGTTAATTTTATAACTACCGTGATTAACATACGTTCTTATGGTATAACCATAGACCAAATACCTTTATTTGTCTGATCCGTATTTATTACAGCAATTTTATTACTACTTTCTCTTCC
>USH23
ATATATTTTATATTCGGAGCATGAGCAGGAATGGCCGGAACATCTTTAAGGTTAATTATTCGAGCTGAATTAGGTCAACCAGGAACTTTGATTGGTAATGATCAAATTTACAATGTGGTAGTTACTGCACACGCCTTCGTTATAATCTTCTTCATAGTTATACCCATTATAATTGGAGGGTTTGGAAACTGACTAGTTCCTCTTATATTAGGAGCCCCTGATATAGCTTTTCCTCGTATAAACAATATAAGATTTTGACTTCTTCCCCCCTCTCTTACTCTTCTTCTTATAAGAGGTTTAGTAGAAAGAGGAGTAGGTACAGGCTGAACTGTTTATCCTCCTCTAGCTGCAGCCATTGCGCACGCAGGGGCTTCAGTTGATATAGGTATTTTCTCACTTCATTTAGCGGGAGTATCTTCGATTTTAGGAGCCGTTAATTTTATAACTACCGTGATTAATATACGTTCTTATGGTATGACCATAGACCAAATACCTTTATTTGTCTGATCCGTATTTATTACAGCAATTTTATTACTACTTTCTCTTCC
>USH24
ATATATTTTATATTCGGAGCATGAGCAGGAATGGCCGGAACATCTTTAAGGTTAATTATTCGAGCTGAATTAGGTCAACCAGGAACTTTGATTGGTAATGATCAAATTTACAATGTGGTAGTTACTGCACACGCCTTCGTTATAATCTTCTTCATAGTTATACCCATTATAATTGGAGGGTTTGGAAACTGACTAGTTCCTCTTATATTAGGAGCCCCTGATATAGCTTTTCCTCGTATAAACAATATAAGATTTTGACTTCTTCCCCCCTCTCTTACTCTTCTTCTTATAAGAGGTTTAGTAGAAAGAGGAGTAGGTACAGGCTGAACTGTTTATCCCCCTCTAGCTGCAGCCATTGCGCACGCAGGGGCTTCAGTTGATATAGGTATTTTCTCACTTCACTTAGCGGGAGTATCTTCGATTTTAGGAGCCGTTAATTTTATAACTACCGTGATTAATATACGTTCTTATGGTATGACCATAGACCAAATACCTTTATTTGTCTGATCCGTATTTATTACAGCAATTTTATTACTACTTTCTCTTCC
>USH25
ATATATTTTATATTCGGAGCATGAGCAGGAATGGCCGGAACATCTTTAAGGTTAATTATTCGAGCTGAATTAGGTCAACCAGGAACTTTGATTGGTAATGATCAAATTTACAATGTGGTAGTTACTGCACACGCCTTCGTTATAATCTTCTTCATAGTTATACCCATTATAATTGGAGGGTTTGGAAACTGACTAGTTCCTCTTATATTAGGAGCCCCTGATATAGCTTTTCCTCGTATAAACAATATAAGATTTTGACTTCTTCCCCCCTCTCTTACTCTTCTTCTTATAAGAGGTTTAGTAGAAAGAGGAGTAGGTACAGGCTGAACTGTTTATCCTCCTCTAGCTGCAGCCATTGCGCACGCAGGGGCTTCAGTTGATATAGGTATTTTCTCACTTCATTTAGCGGGAGTATCTTCGATTTTAGGAGCCGTTAATTTTATAACTACCGTGATTAACATACGTTCTTATGGTATAACCATAGACCAAATACCTTTATTTGTCTGATCCGTATTTATTACAGCAATTTTATTACTACTTTCTCTTCC
>USH26
ATATATTTTATATTCGGAGCATGAGCAGGAATGGCCGGAACATCTTTAAGGTTAATTATTCGAGCTGAATTAGGTCAACCAGGAACTTTGATTGGTAATGATCAAATTTACAATGTGGTAGTTACTGCACACGCCTTCGTTATAATCTTCTTCATAGTTATACCCATTATAATTGGAGGGTTTGGAAACTGACTAGTTCCTCTTATATTAGGAGCCCCTGATATAGCTTTTCCTCGTATAAACAATATAAGATTTTGACTTCTTCCCCCCTCTCTTACTCTTCTTCTTATAAGAGGTTTAGTAGAAAGAGGAGTAGGTACAGGCTGAACTGTTTATCCTCCTCTAGCTGCAGCCATTGCGCACGCAGGGGCTTCAGTTGATATAGGTATTTTCTCACTTCATTTAGCGGGAGTATCTTCGATTTTAGGAGCCGTTAATTTTATAACTACCGTGATTAATATACGTTCTTATGGTATGACCATAGACCAAATACCTTTATTTGTCTGATCCGTATTTATTACAGCAATTTTATTACTACTTTCTCTTCC
>USH27
ATATATTTTATATTCGGAGCATGAGCAGGAATGGCCGGAACATCTTTAAGGTTAATTATTCGAGCTGAATTAGGTCAACCAGGAACTTTGATTGGTAATGATCAAATTTACAATGTGGTAGTTACTGCACACGCCTTCGTTATAATCTTCTTCATAGTTATACCCATTATAATTGGAGGGTTTGGAAACTGACTAGTTCCTCTTATATTAGGAGCCCCTGATATAGCTTTTCCTCGTATAAACAATATAAGATTTTGACTTCTTCCCCCCTCTCTTACTCTTCTTCTTATAAGAGGTTTAGTAGAAAGAGGAGTAGGTACAGGCTGAACTGTTTATCCTCCTCTAGCTGCAGCCATTGCGCACGCAGGGGCTTCAGTTGATATAGGTATTTTCTCACTTCATTTAGCGGGAGTATCTTCGATTTTAGGAGCCGTTAATTTTATAACTACCGTGATTAACATACGTTCTTATGGTATAACCATAGACCAAATACCTTTATTTGTCTGATCCGTATTTATTACAGCAATTTTATTACTACTTTCTCTTCC
>USH28
ATATATTTTATATTCGGAGCATGAGCAGGAATGGCCGGAACATCTTTAAGGTTAATTATTCGAGCTGAATTAGGTCAACCAGGAACTTTGATTGGTAATGATCAAATTTACAATGTGGTAGTTACTGCACACGCCTTCGTTATAATCTTCTTCATAGTTATACCCATTATAATTGGAGGGTTTGGAAACTGACTAGTTCCTCTTATATTAGGAGCCCCTGATATAGCTTTTCCTCGTATAAACAATATAAGATTTTGACTTCTTCCCCCCTCTCTTACTCTTCTTCTTATAAGAGGTTTAGTAGAAAGAGGAGTAGGTACAGGCTGAACTGTTTATCCTCCTCTAGCTGCAGCCATTGCGCACGCAGGGGCTTCAGTTGATATAGGTATTTTCTCACTTCATTTAGCGGGAGTATCTTCGATTTTAGGAGCCGTTAATTTTATAACTACCGTGATTAATATACGTTCTTATGGTATGACCATAGACCAAATACCTTTATTTGTCTGATCCGTATTTATTACAGCAATTTTATTACTACTTTCTCTTCC
>USH29
ATATATTTTATATTCGGAGCATGAGCAGGAATGGCCGGAACATCTTTAAGGTTAATTATTCGAGCTGAATTAGGTCAACCAGGAACTTTGATTGGTAATGATCAAATTTACAATGTGGTAGTTACTGCACACGCCTTCGTTATAATCTTCTTCATAGTTATACCCATTATAATTGGAGGGTTTGGAAACTGACTAGTTCCTCTTATATTAGGAGCCCCTGATATAGCTTTTCCTCGTATAAACAATATAAGATTTTGACTTCTTCCCCCCTCTCTTACTCTTCTTCTTATAAGAGGTTTAGTAGAAAGAGGAGTAGGTACAGGCTGAACTGTTTATCCTCCTCTAGCTGCAGCCATTGCGCACGCAGGGGCTTCAGTTGATATAGGTATTTTCTCACTTCATTTAGCGGGAGTATCTTCGATTTTAGGAGCCGTTAATTTTATAACTACCGTGATTAATATACGTTCTTATGGTATGACCATAGACCAAATACCTTTATTTGTCTGATCCGTATTTATTACAGCAATTTTATTACTACTTTCTCTTCC
>USH30
ATATATTTTATATTCGGAGCATGAGCAGGAATGGCCGGAACATCTTTAAGGTTAATTATTCGAGCTGAATTAGGTCAACCAGGAACTTTGATTGGTAATGATCAAATTTACAATGTGGTAGTTACTGCACACGCCTTCGTTATAATCTTCTTCATAGTTATACCCATTATAATTGGAGGGTTTGGAAACTGACTAGTTCCTCTTATATTAGGAGCCCCTGATATAGCTTTTCCTCGTATAAACAATATAAGATTTTGACTTCTTCCCCCCTCTCTTACTCTTCTTCTTATAAGAGGTTTAGTAGAAAGAGGAGTAGGTACAGGCTGAACTGTTTATCCCCCTCTAGCTGCAGCCATTGCACACGCAGGGGCTTCAGTTGATATAGGTATTTTCTCACTTCACTTAGCGGGAGTATCTTCGATTTTAGGAGCCGTTAATTTTATAACTACCGTGATTAATATACGTTCTTATGGTATGACCATAGACCAAATACCTTTATTTGTCTGATCCGTATTTATTACAGCAATTTTATTACTACTTTCTCTTCC
>USH31
ATATATTTTATATTCGGAGCATGAGCAGGAATGGCCGGAACATCTTTAAGGTTAATTATTCGAGCTGAATTAGGTCAACCAGGAACTTTGATTGGTAATGATCAAATTTACAATGTGGTAGTTACTGCACACGCCTTCGTTATAATCTTCTTCATAGTTATACCCATTATAATTGGAGGGTTTGGAAACTGACTAGTTCCTCTTATATTAGGAGCCCCTGATATAGCTTTTCCTCGTATAAACAATATAAGATTTTGACTTCTTCCCCCCTCTCTTACTCTTCTTCTTATAAGAGGTTTAGTAGAAAGAGGAGTAGGTACAGGCTGAACTGTTTATCCCCCTCTAGCTGCAGCCATTGCGCACGCAGGGGCTTCAGTTGATATAGGTATTTTCTCACTTCACTTAGCGGGAGTATCTTCGATTTTAGGAGCCGTTAATTTTATAACTACCGTGATTAATATACGTTCTTATGGTATGACCATAGACCAAATACCTTTATTTGTCTGATCCGTATTTATTACAGCAATTTTATTACTACTTTCTCTTCC
>USH32
ATATATTTTATATTCGGAGCATGAGCAGGAATGGCCGGAACATCTTTAAGGTTAATTATTCGAGCTGAATTAGGTCAACCAGGAACTTTGATTGGTAATGATCAAATTTACAATGTGGTAGTTACTGCACACGCCTTCGTTATAATCTTCTTCATAGTTATACCCATTATAATTGGAGGGTTTGGAAACTGACTAGTTCCTCTTATATTAGGAGCCCCTGATATAGCTTTTCCTCGTATAAACAATATAAGATTTTGACTTCTTCCCCCCTCTCTTACTCTTCTTCTTATAAGAGGTTTAGTAGAAAGAGGAGTAGGTACAGGCTGAACTGTTTATCCTCCTCTAGCTGCAGCCATTGCGCACGCAGGGGCTTCAGTTGATATAGGTATTTTCTCACTTCATTTAGCGGGAGTATCTTCGATTTTAGGAGCCGTTAATTTTATAACTACCGTGATTAATATACGTTCTTATGGTATGACCATAGACCAAATACCTTTATTTGTCTGATCCGTATTTATTACAGCAATTTTATTACTACTTTCTCTTCC
>USH33
ATATATTTTATATTCGGAGCATGAGCAGGAATGGCCGGAACATCTTTAAGGTTAATTATTCGAGCTGAATTAGGTCAACCAGGAACTTTGATTGGTAATGATCAAATTTACAATGTGGTAGTTACTGCACACGCCTTCGTTATAATCTTCTTCATAGTTATACCCATTATAATTGGAGGGTTTGGAAACTGACTAGTTCCTCTTATATTAGGAGCCCCTGATATAGCTTTTCCTCGTATAAACAATATAAGATTTTGACTTCTTCCCCCCTCTCTTACTCTTCTTCTTATAAGAGGTTTAGTAGAAAGAGGAGTAGGTACAGGCTGAACTGTTTATCCTCCTCTAGCTGCAGCCATTGCGCACGCAGGGGCTTCAGTTGATATAGGTATTTTCTCACTTCATTTAGCGGGAGTATCTTCGATTTTAGGAGCCGTTAATTTTATAACTACCGTGATTAATATACGTTCTTATGGTATGACCATAGACCAAATACCTTTATTTGTCTGATCCGTATTTATTACAGCAATTTTATTACTACTTTCTCTTCC
>USH34
ATATATTTTATATTCGGAGCATGAGCAGGAATGGCCGGAACATCTTTAAGGTTAATTATTCGAGCTGAATTAGGTCAACCAGGAACTTTGATTGGTAATGATCAAATTTACAATGTGGTAGTTACTGCACACGCCTTCGTTATAATCTTCTTCATAGTTATACCCATTATAATTGGAGGGTTTGGAAACTGACTAGTTCCTCTTATATTAGGAGCCCCTGATATAGCTTTTCCTCGTATAAACAATATAAGATTTTGACTTCTTCCCCCCTCTCTTACTCTTCTTCTTATAAGAGGTTTAGTAGAAAGAGGAGTAGGTACAGGCTGAACTGTTTATCCTCCTCTAGCTGCAGCCATTGCGCACGCAGGGGCTTCAGTTGATATAGGTATTTTCTCACTTCATTTAGCGGGAGTATCTTCGATTTTAGGAGCCGTTAATTTTATAACTACCGTGATTAACATACGTTCTTATGGTATAACCATAGACCAAATACCTTTATTTGTCTGATCCGTATTTATTACAGCAATTTTATTACTACTTTCTCTTCC
>USH35
ATATATTTTATATTCGGAGCATGAGCAGGAATGGCCGGAACATCTTTAAGGTTAATTATTCGAGCTGAATTAGGTCAACCAGGAACTTTGATTGGTAATGATCAAATTTACAATGTGGTAGTTACTGCACACGCCTTCGTTATAATCTTCTTCATAGTTATACCCATTATAATTGGAGGATTTGGAAACTGACTAGTTCCTCTTATATTAGGAGCCCCTGATATAGCTTTTCCTCGTATAAACAATATAAGATTTTGACTTCTTCCCCCCTCTCTTACTCTTCTTCTTATAAGAGGTTTAGTAGAAAGAGGAGTAGGTACAGGCTGAACTGTTTATCCTCCTCTAGCTGCAGCCATTGCACACGCAGGGGCTTCAGTTGATATAGGTATTTTCTCACTTCATTTAGCGGGAGTATCTTCGATTTTAGGAGCCGTTAATTTTATAACTACCGTGATTAATATACGTTCTTATGGTATGACCATAGACCAAATACCTTTATTTGTCTGATCCGTATTTATTACAGCAATTTTATTACTACTTTCTCTTCC
